# Supplementary material for: MSFC: a new feature construction method for accurate diagnosis of mass spectrometry data
Source: Sci Rep. 2023 Sep 21;13:15694. doi: 10.1038/s41598-023-42395-5 (PMC10514077; doi:10.1038/s41598-023-42395-5)
Supplement: Supplementary file 1 — Supplementary Information. [file 41598_2023_42395_MOESM1_ESM.zip › dataset/CHD dataset/1-batch/P/CD6620_1.mzXML_chromatograms.csv]

row ID	row m/z	row retention time	row identity (main ID)	row identity (all IDs)	row identity (main ID + details)	row comment	row number of detected peaks	CD6620_1.mzXML Peak status	CD6620_1.mzXML Peak name	CD6620_1.mzXML Peak m/z	CD6620_1.mzXML Peak RT	CD6620_1.mzXML Peak RT start	CD6620_1.mzXML Peak RT end	CD6620_1.mzXML Peak duration time	CD6620_1.mzXML Peak height	CD6620_1.mzXML Peak area	CD6620_1.mzXML Peak charge	CD6620_1.mzXML Peak # data points	CD6620_1.mzXML Peak FWHM	CD6620_1.mzXML Peak tailing factor	CD6620_1.mzXML Peak asymmetry factor	CD6620_1.mzXML Peak m/z min	CD6620_1.mzXML Peak m/z max
1	55.053627014160156	11.152833333333332					1	DETECTED	55.0536 m/z @11.15 [CD6620_1.mzXML]	55.053627014160156	11.152833333333332	0.13456666666666667	20.003333333333334	19.868766666666666	2689.123046875	1348705.0247665704	0	1280	8.966958641938128	0.901628507811271	0.6849336165996809	55.04655075073242	55.055702209472656
2	57.02489471435547	11.3185					1	DETECTED	57.0249 m/z @11.32 [CD6620_1.mzXML]	57.02489471435547	11.3185	1.9542499999999998	15.830483333333332	13.876233333333332	6169.60791015625	1127116.982409897	0	1280	13.659233424335612	0.7409153607247421	3.469495020943336	57.01531219482422	57.03474426269531
3	60.080257415771484	14.855483333333332					1	DETECTED	60.0803 m/z @14.86 [CD6620_1.mzXML]	60.080257415771484	14.855483333333332	0.10115	20.003333333333334	19.902183333333333	207410.984375	6.271930769326412E7	1	1280	3.506470101855914	0.8816780448193517	2.9173012423945215	60.0799446105957	60.08061981201172
4	61.03915023803711	1.8427499999999999					1	DETECTED	61.0392 m/z @1.84 [CD6620_1.mzXML]	61.03915023803711	1.8427499999999999	0.10115	20.003333333333334	19.902183333333333	65053.6953125	2533426.3320073844	0	1280	0.1506508541113143	2.2866974583789346	0.6126254924220469	61.03101348876953	61.041568756103516
5	61.08368682861328	14.777983333333333					1	DETECTED	61.0837 m/z @14.78 [CD6620_1.mzXML]	61.08368682861328	14.777983333333333	0.4042833333333334	19.769000000000002	19.36471666666667	5749.2890625	2018245.1075822462	0	1280	4.8082701329430915	0.673616280660744	0.6671144368918198	61.07819747924805	61.086891174316406
6	68.98179626464844	1.49175					1	DETECTED	68.9818 m/z @1.49 [CD6620_1.mzXML]	68.98179626464844	1.49175	1.4472166666666666	9.328183333333333	7.880966666666667	9294.3544921875	926817.8382233888	0	1280	0.1302226054321125	88.48390718562878	175.96781437125756	68.97595977783203	68.98190307617188
7	69.03296661376953	2.0797166666666667					1	DETECTED	69.0330 m/z @2.08 [CD6620_1.mzXML]	69.03296661376953	2.0797166666666667	1.7728833333333334	8.095466666666667	6.322583333333333	6070.62939453125	779758.8392352295	0	1280	0.1420487164635893	10.302960347637155	19.60592069527431	69.02689361572266	69.03319549560547
8	69.06946563720703	7.4784					1	DETECTED	69.0695 m/z @7.48 [CD6620_1.mzXML]	69.06946563720703	7.4784	0.10115	20.003333333333334	19.902183333333333	6489.2392578125	3803045.8116739504	0	1280	14.478550568707943	1.3488890395020727	1.048956478718927	69.06397247314453	69.07539367675781
9	70.98005676269531	1.49175					1	DETECTED	70.9801 m/z @1.49 [CD6620_1.mzXML]	70.98005676269531	1.49175	1.4154166666666665	18.368	16.952583333333333	7463.0859375	1471735.7802015073	0	1280	0.09549347586585677	111.04312227074232	221.0862445414846	70.97035217285156	70.98896026611328
10	71.0486068725586	2.5019833333333334					1	DETECTED	71.0486 m/z @2.50 [CD6620_1.mzXML]	71.0486068725586	2.5019833333333334	0.7446	19.9525	19.207900000000002	2791.51513671875	1296719.6201079097	0	1280	6.192492609164068	5.464914693246589	2.2842532372349464	71.04076385498047	71.05619812011719
11	72.04855346679688	13.805200000000001					1	DETECTED	72.0486 m/z @13.81 [CD6620_1.mzXML]	72.04855346679688	13.805200000000001	0.8135	19.702333333333335	18.888833333333334	3310.8427734375	1306297.8994359428	0	1280	5.182077897165231	0.7269577242906368	0.781458091441174	72.0408935546875	72.0573959350586
12	72.08025360107422	1.9684666666666668					1	DETECTED	72.0803 m/z @1.97 [CD6620_1.mzXML]	72.08025360107422	1.9684666666666668	1.871	12.4743	10.603299999999999	54163.609375	1486572.4794769287	0	1280	0.18810324464381223	3.798260293343384	6.494332586290033	72.071533203125	72.0808334350586
13	73.04499053955078	14.0314					1	DETECTED	73.0450 m/z @14.03 [CD6620_1.mzXML]	73.04499053955078	14.0314	0.11786666666666666	20.003333333333334	19.885466666666666	11427.830078125	3450824.222578737	0	1280	3.348566065845416	0.7202927002144756	0.43445040244211797	73.04346466064453	73.04657745361328
14	75.94738006591797	2.5155499999999997					1	DETECTED	75.9474 m/z @2.52 [CD6620_1.mzXML]	75.94738006591797	2.5155499999999997	2.4044833333333333	17.937333333333335	15.532850000000002	4203.388671875	1238830.2732478941	0	1280	0.6795160778334779	69.92579531812741	138.85159063625483	75.93973541259766	75.95175170898438
15	80.94730377197266	1.7437166666666668					1	DETECTED	80.9473 m/z @1.74 [CD6620_1.mzXML]	80.94730377197266	1.7437166666666668	1.6542333333333334	17.854166666666668	16.199933333333334	190931.65625	4505834.467503632	0	1280	0.11216477510753053	4.179885314470261	6.560993293774414	80.9384536743164	80.95577239990234
16	81.0692367553711	11.780916666666666					1	DETECTED	81.0692 m/z @11.78 [CD6620_1.mzXML]	81.0692367553711	11.780916666666666	0.10115	20.003333333333334	19.902183333333333	4498.310546875	1961237.4119586805	0	1280	5.450857325007547	0.8519940466847227	3.636531345052218	81.06283569335938	81.07634735107422
17	82.01704406738281	1.4472166666666666					1	DETECTED	82.0170 m/z @1.45 [CD6620_1.mzXML]	82.01704406738281	1.4472166666666666	1.4154166666666665	16.35356666666667	14.938150000000002	4219.3603515625	1734589.4322554322	0	1280	0.07890978290938655	234.87657232704368	468.7531446540874	82.00724792480469	82.02070617675781
18	82.94436645507812	1.7437166666666668					1	DETECTED	82.9444 m/z @1.74 [CD6620_1.mzXML]	82.94436645507812	1.7437166666666668	1.6840833333333334	2.4463	0.7622166666666665	71537.953125	1255032.835646728	0	1280	0.3561955505740215	6.03532355675128	10.072117079023123	82.94430541992188	82.94449615478516
19	83.02091979980469	1.8283999999999998					1	DETECTED	83.0209 m/z @1.83 [CD6620_1.mzXML]	83.02091979980469	1.8283999999999998	0.20253333333333332	20.003333333333334	19.8008	1463553.0	8258843.297312497	0	1280	0.06253992466995406	1.8032130423174486	2.604949614744535	83.02090454101562	83.02693176269531
20	83.08489227294922	11.333033333333333					1	DETECTED	83.0849 m/z @11.33 [CD6620_1.mzXML]	83.08489227294922	11.333033333333333	0.10115	20.003333333333334	19.902183333333333	22986.796875	4774350.321754703	0	1280	0.25460997226786475	0.6725292843829841	0.8624815794015548	83.08448791503906	83.08526611328125
21	84.04388427734375	2.6392					1	DETECTED	84.0439 m/z @2.64 [CD6620_1.mzXML]	84.04388427734375	2.6392	0.2361	19.9525	19.7164	19611.138671875	3070991.7544539804	0	1280	0.1402276707058414	2.463174066471016	1.9730559748214425	84.04373931884766	84.04414367675781
22	84.95904541015625	1.4770833333333333					1	DETECTED	84.9590 m/z @1.48 [CD6620_1.mzXML]	84.95904541015625	1.4770833333333333	0.10115	20.003333333333334	19.902183333333333	974491.1875	1.896859614101868E7	0	1280	0.15197827424843458	76.98380802312366	2.594299428630183	84.95292663574219	84.95938873291016
23	85.02784729003906	2.0098833333333332					1	DETECTED	85.0278 m/z @2.01 [CD6620_1.mzXML]	85.02784729003906	2.0098833333333332	0.43820000000000003	16.762333333333334	16.324133333333336	141256.9375	9175199.333831144	0	1280	0.37192752085089476	2.150297317438486	1.4441278390949246	85.02549743652344	85.03650665283203
24	85.0641860961914	11.575783333333334					1	DETECTED	85.0642 m/z @11.58 [CD6620_1.mzXML]	85.0641860961914	11.575783333333334	0.10115	19.986333333333334	19.885183333333334	3759.697021484375	2388279.2531387643	0	1280	8.815188648863243	0.8664844773543963	0.4683583881979902	85.06414031982422	85.06456756591797
25	85.9626693725586	1.5063833333333332					1	DETECTED	85.9627 m/z @1.51 [CD6620_1.mzXML]	85.9626693725586	1.5063833333333332	1.4316166666666668	14.0961	12.664483333333333	6041.38818359375	2924770.3243323974	0	1280	0.08886895182916588	84.69337940258609	168.38675880517218	85.96154022216797	85.96275329589844
26	86.05952453613281	2.5564833333333334					1	DETECTED	86.0595 m/z @2.56 [CD6620_1.mzXML]	86.05952453613281	2.5564833333333334	0.20253333333333332	20.003333333333334	19.8008	14655.228515625	2490344.3850103486	0	1280	0.2565236948430325	5.830041471317655	10.791508982142293	86.05935668945312	86.05984497070312
27	86.09587860107422	4.056166666666667					1	DETECTED	86.0959 m/z @4.06 [CD6620_1.mzXML]	86.09587860107422	4.056166666666667	1.9123833333333333	19.041833333333333	17.12945	120862.359375	8916400.026826782	1	1280	0.9845981958028722	0.9647318217336235	0.8067809546625644	86.08592224121094	86.10164642333984
28	87.07994842529297	6.8868833333333335					1	DETECTED	87.0799 m/z @6.89 [CD6620_1.mzXML]	87.07994842529297	6.8868833333333335	0.10115	20.003333333333334	19.902183333333333	86775.4765625	4.71190683627105E7	1	1280	5.541275940342032	1.1236700111721323	1.1148337877287142	87.07970428466797	87.080078125
29	88.03883361816406	2.88995					1	DETECTED	88.0388 m/z @2.89 [CD6620_1.mzXML]	88.03883361816406	2.88995	0.4890166666666667	17.754666666666665	17.265649999999997	7920.03759765625	1351692.3208929903	0	1280	0.9243165206834325	3.595612123063253	0.5681399667929001	88.03787994384766	88.0392074584961
30	88.07526397705078	9.784799999999999					1	DETECTED	88.0753 m/z @9.78 [CD6620_1.mzXML]	88.07526397705078	9.784799999999999	0.11786666666666666	20.003333333333334	19.885466666666666	6593.525390625	3083487.6889967048	0	1280	10.894307481902961	1.02853024744145	0.09506267220186619	88.0670166015625	88.08429718017578
31	88.11152648925781	13.282416666666668					1	DETECTED	88.1115 m/z @13.28 [CD6620_1.mzXML]	88.11152648925781	13.282416666666668	8.378833333333334	19.470000000000002	11.091166666666668	5802.234375	1442364.795129486	0	1280	7.177275789041268	1.1309246639362371	1.2618493278724743	88.11121368408203	88.12079620361328
32	88.95217895507812	1.4770833333333333					1	DETECTED	88.9522 m/z @1.48 [CD6620_1.mzXML]	88.95217895507812	1.4770833333333333	1.4154166666666665	14.870883333333333	13.455466666666666	13267.9345703125	4193022.102259583	0	1280	0.1937495697367122	109.09837837837821	217.19675675675646	88.94853973388672	88.95230865478516
33	88.96768951416016	11.3185					1	DETECTED	88.9677 m/z @11.32 [CD6620_1.mzXML]	88.96768951416016	11.3185	0.5060333333333333	19.903000000000002	19.396966666666668	28083.5625	3382922.007796506	0	1280	1.4587246633973816	0.890601698894879	5.782129678647069	88.96745300292969	88.96806335449219
34	89.03812408447266	9.199966666666667					1	DETECTED	89.0381 m/z @9.20 [CD6620_1.mzXML]	89.03812408447266	9.199966666666667	0.21938333333333335	17.2415	17.022116666666665	8615.3134765625	2151425.6919998475	0	1280	4.218527211991871	0.9477177614668683	1.8417990403344162	89.03385162353516	89.04135131835938
35	89.05921173095703	10.183133333333334					1	DETECTED	89.0592 m/z @10.18 [CD6620_1.mzXML]	89.05921173095703	10.183133333333334	0.10115	20.003333333333334	19.902183333333333	16922.421875	4640020.6430019485	0	1280	0.6845012326664737	1.0181661313452057	1.0058372876625494	89.05804443359375	89.06462860107422
36	89.96038818359375	11.3612					1	DETECTED	89.9604 m/z @11.36 [CD6620_1.mzXML]	89.96038818359375	11.3612	10.666333333333334	17.8875	7.221166666666665	15249.2666015625	1467520.062614838	0	1280	0.6934213299451653	12.592567308664705	2.7584435983360156	89.96012878417969	89.96072387695312
37	90.05437469482422	1.8283999999999998					1	DETECTED	90.0544 m/z @1.83 [CD6620_1.mzXML]	90.05437469482422	1.8283999999999998	0.10115	20.003333333333334	19.902183333333333	148309.03125	6075034.465011961	0	1280	0.20799878231622282	6.058559642131328	21.770914494368807	90.04597473144531	90.05947875976562
38	90.97596740722656	1.63965					1	DETECTED	90.9760 m/z @1.64 [CD6620_1.mzXML]	90.97596740722656	1.63965	1.5358666666666667	1.9404000000000001	0.4045333333333334	515730.375	5249325.162440429	0	1280	0.14388197344038534	1.9951871107759014	73.11384081835403	90.97596740722656	90.97620391845703
39	91.03850555419922	9.93625					1	DETECTED	91.0385 m/z @9.94 [CD6620_1.mzXML]	91.03850555419922	9.93625	0.10115	20.003333333333334	19.902183333333333	47785.0859375	2.604139294309572E7	0	1280	5.732085082901433	1.0117936438538162	0.37901542439863467	91.03034973144531	91.03864288330078
40	91.05377197265625	9.227883333333333					1	DETECTED	91.0538 m/z @9.23 [CD6620_1.mzXML]	91.05377197265625	9.227883333333333	0.11786666666666666	20.003333333333334	19.885466666666666	97587.625	1.1786034120354488E7	0	1280	2.58729242714161	0.6238921373942709	0.5346089658443983	91.05364990234375	91.06079864501953
41	93.06949615478516	8.364116666666666					1	DETECTED	93.0695 m/z @8.36 [CD6620_1.mzXML]	93.06949615478516	8.364116666666666	0.16833333333333333	19.96966666666667	19.801333333333336	9521.4912109375	1495038.8851861577	0	1280	0.31308264537750397	1.1602451906080806	5.6282966390749065	93.06890869140625	93.06974792480469
42	94.04094696044922	8.48235					1	DETECTED	94.0409 m/z @8.48 [CD6620_1.mzXML]	94.04094696044922	8.48235	0.5911000000000001	19.403833333333335	18.812733333333334	13232.35546875	1688608.532769745	0	1280	2.2766748382963318	0.6090538534413243	0.21941417454087744	94.03900146484375	94.05012512207031
43	95.0154800415039	1.9684666666666668					1	DETECTED	95.0155 m/z @1.97 [CD6620_1.mzXML]	95.0154800415039	1.9684666666666668	1.9684666666666668	18.711333333333336	16.742866666666668	10243.6787109375	1244050.450935547	0	1280	0.4251768168481316	null	null	95.01429748535156	95.01594543457031
44	95.0487060546875	8.34935					1	DETECTED	95.0487 m/z @8.35 [CD6620_1.mzXML]	95.0487060546875	8.34935	2.7777666666666665	19.93616666666667	17.1584	10731.0634765625	1153364.9276242063	0	1280	0.3157747529454795	2.0482498296153886	2.509648946756019	95.04275512695312	95.05630493164062
45	95.07504272460938	11.41875					1	DETECTED	95.0750 m/z @11.42 [CD6620_1.mzXML]	95.07504272460938	11.41875	0.1515	19.785666666666668	19.63416666666667	6093.50048828125	1666010.3185113526	0	1280	13.851348062420936	0.8712936460390366	0.5243099924211241	95.07493591308594	95.08503723144531
46	95.0851058959961	14.557216666666667					1	DETECTED	95.0851 m/z @14.56 [CD6620_1.mzXML]	95.0851058959961	14.557216666666667	0.11786666666666666	20.003333333333334	19.885466666666666	2528.427734375	1425749.644883605	0	1280	8.024619715002277	0.6885859358858489	0.3771718717716979	95.08504486083984	95.08538055419922
47	96.92121887207031	1.7437166666666668					1	DETECTED	96.9212 m/z @1.74 [CD6620_1.mzXML]	96.92121887207031	1.7437166666666668	1.6542333333333334	13.25505	11.600816666666667	164496.53125	9052402.884509705	0	1280	0.11113954942149395	62.71069075340096	129.8684674757193	96.92108917236328	96.93074035644531
48	97.02781677246094	11.662049999999999					1	DETECTED	97.0278 m/z @11.66 [CD6620_1.mzXML]	97.02781677246094	11.662049999999999	0.9847833333333333	19.1075	18.12271666666667	39162.9140625	6493083.557151977	0	1280	8.718502525745755	1.7165133056402018	0.04103780858668814	97.0274429321289	97.02825927734375
49	97.06391906738281	11.227183333333333					1	DETECTED	97.0639 m/z @11.23 [CD6620_1.mzXML]	97.06391906738281	11.227183333333333	0.13456666666666667	20.003333333333334	19.868766666666666	3702.9130859375	2118913.851788605	0	1280	15.610627150397466	0.8955852015680099	13.859055089023965	97.06381225585938	97.06459045410156
50	97.10057830810547	11.7658					1	DETECTED	97.1006 m/z @11.77 [CD6620_1.mzXML]	97.10057830810547	11.7658	0.11786666666666666	19.919666666666668	19.8018	6808.5908203125	2163702.4575205683	0	1280	14.043174896841442	0.8500134501685563	1.1313083166240334	97.09459686279297	97.1010513305664
51	98.9181900024414	1.7437166666666668					1	DETECTED	98.9182 m/z @1.74 [CD6620_1.mzXML]	98.9181900024414	1.7437166666666668	1.6988666666666667	2.3203	0.6214333333333333	51817.33984375	588363.1744885255	0	1280	0.1128250220207685	6.92790784095131	12.85581568190262	98.9180908203125	98.91831970214844
52	98.98358154296875	2.0237833333333333					1	DETECTED	98.9836 m/z @2.02 [CD6620_1.mzXML]	98.98358154296875	2.0237833333333333	0.10115	20.003333333333334	19.902183333333333	26018.955078125	6607667.5716585675	0	1280	12.054184915794945	11.475915522998978	21.963193461843403	98.97473907470703	98.98389434814453
53	98.99488067626953	1.8283999999999998					1	DETECTED	98.9949 m/z @1.83 [CD6620_1.mzXML]	98.99488067626953	1.8283999999999998	1.55075	1.9123833333333333	0.36163333333333325	107131.328125	547510.4592519529	0	1280	0.06920954210257135	0.6568195815396365	0.23714727603213212	98.99433898925781	98.99514770507812
54	99.04347229003906	2.0797166666666667					1	DETECTED	99.0435 m/z @2.08 [CD6620_1.mzXML]	99.04347229003906	2.0797166666666667	0.3369666666666667	19.569166666666668	19.232200000000002	48203.85546875	6487008.630688601	0	1280	0.7974152387558637	2.3167694214235333	3.425134788943023	99.04090881347656	99.04385375976562
55	100.07506561279297	8.879150000000001					1	DETECTED	100.0751 m/z @8.88 [CD6620_1.mzXML]	100.07506561279297	8.879150000000001	0.10115	19.986333333333334	19.885183333333334	279019.09375	4823955.466132964	1	1280	0.1417628696761426	1.1319717966376277	1.1575225834204106	100.07489776611328	100.07921600341797
56	101.00762939453125	1.49175					1	DETECTED	101.0076 m/z @1.49 [CD6620_1.mzXML]	101.00762939453125	1.49175	0.10115	20.003333333333334	19.902183333333333	906000.3125	1.2604911102312613E7	1	1280	0.11112416555919213	1.5481699574600574	2.1752095860832767	101.00281524658203	101.01055908203125
57	101.09517669677734	11.288133333333333					1	DETECTED	101.0952 m/z @11.29 [CD6620_1.mzXML]	101.09517669677734	11.288133333333333	0.10115	20.003333333333334	19.902183333333333	21334.267578125	8820228.85853985	0	1280	14.33484928961523	1.3779958229499814	1.8956323726130508	101.09512329101562	101.10455322265625
58	102.00862121582031	1.49175					1	DETECTED	102.0086 m/z @1.49 [CD6620_1.mzXML]	102.00862121582031	1.49175	1.4154166666666665	19.371166666666667	17.955750000000002	78295.859375	2514154.41340985	0	1280	0.1235208788963098	100.80356164074774	181.01809049879992	102.00209045410156	102.00899505615234
59	102.05436706542969	2.2501166666666665					1	DETECTED	102.0544 m/z @2.25 [CD6620_1.mzXML]	102.05436706542969	2.2501166666666665	0.21938333333333335	19.93616666666667	19.716783333333336	27846.8984375	4707610.969118467	0	1280	1.131031825107439	4.711920364102201	2.5426390670478143	102.04557037353516	102.06107330322266
60	102.0905990600586	1.8143					1	DETECTED	102.0906 m/z @1.81 [CD6620_1.mzXML]	102.0905990600586	1.8143	0.10115	20.003333333333334	19.902183333333333	18315.107421875	3597488.9160323488	0	1280	0.06645859539719434	10.403312167856894	11.335914959624061	102.08391571044922	102.09890747070312
61	102.12721252441406	13.074683333333333					1	DETECTED	102.1272 m/z @13.07 [CD6620_1.mzXML]	102.12721252441406	13.074683333333333	0.11786666666666666	19.9525	19.834633333333333	10349.07421875	2465258.0014226064	0	1280	2.652465984627506	0.759002034473304	1.485186197464788	102.12665557861328	102.12748718261719
62	102.96966552734375	1.4770833333333333					1	DETECTED	102.9697 m/z @1.48 [CD6620_1.mzXML]	102.96966552734375	1.4770833333333333	0.38758333333333334	9.065266666666668	8.677683333333334	351030.90625	4079232.8908440247	0	1280	0.3656299948304882	2.5465844216247095	3.06538861078512	102.969482421875	102.96994018554688
63	103.03824615478516	2.0938166666666667					1	DETECTED	103.0382 m/z @2.09 [CD6620_1.mzXML]	103.03824615478516	2.0938166666666667	0.8306833333333333	19.569166666666668	18.738483333333335	283186.65625	1.5569981163629023E7	0	1280	0.34684389630485324	1.9314609695830982	1.090343884474472	103.0380630493164	103.04730987548828
64	103.05360412597656	8.4082					1	DETECTED	103.0536 m/z @8.41 [CD6620_1.mzXML]	103.05360412597656	8.4082	4.1303	8.818166666666666	4.687866666666666	224712.09375	8270764.829083984	1	1280	0.2501419902618913	0.5138284990498206	0.46118033458621877	103.04869079589844	103.05574035644531
65	103.07466888427734	10.985566666666667					1	DETECTED	103.0747 m/z @10.99 [CD6620_1.mzXML]	103.07466888427734	10.985566666666667	0.10115	20.003333333333334	19.902183333333333	95915.4140625	1.5462931173982915E7	0	1280	0.40051512247534227	0.9899377249782171	4.710246235287467	103.06543731689453	103.08293151855469
66	104.0571060180664	8.378833333333334					1	DETECTED	104.0571 m/z @8.38 [CD6620_1.mzXML]	104.0571060180664	8.378833333333334	8.049383333333333	10.8525	2.803116666666666	14687.283203125	486994.51536679047	0	1280	0.29777318061842273	0.9642264240286308	0.8822379443008425	104.04888916015625	104.05718231201172
67	104.06996154785156	1.8569					1	DETECTED	104.0700 m/z @1.86 [CD6620_1.mzXML]	104.06996154785156	1.8569	0.10115	19.919666666666668	19.818516666666667	84341.8046875	5423762.914876529	0	1280	2.9042072804380625	7.549001319263914	14.208271061426293	104.06969451904297	104.0784912109375
68	104.10633850097656	1.7728833333333334					1	DETECTED	104.1063 m/z @1.77 [CD6620_1.mzXML]	104.10633850097656	1.7728833333333334	0.21938333333333335	15.104033333333332	14.884649999999999	489333.125	5534278.433629361	1	1280	0.06762505386806916	3.6829934460995357	6.113405364171251	104.10275268554688	104.10662078857422
69	104.96257781982422	11.490833333333335					1	DETECTED	104.9626 m/z @11.49 [CD6620_1.mzXML]	104.96257781982422	11.490833333333335	0.18533333333333332	20.003333333333334	19.818	22456.853515625	3484216.551906127	0	1280	19.33698577265245	0.8828112383716742	0.8088410643073931	104.95662689208984	104.96307373046875
70	105.00274658203125	1.49175					1	DETECTED	105.0027 m/z @1.49 [CD6620_1.mzXML]	105.00274658203125	1.49175	1.4154166666666665	1.6693833333333332	0.2539666666666667	36708.55859375	296238.2355727538	0	1280	0.09547867291703871	1.6635371179039296	2.3083951692255003	105.00231170654297	105.00286102294922
71	105.0539321899414	2.0797166666666667					1	DETECTED	105.0539 m/z @2.08 [CD6620_1.mzXML]	105.0539321899414	2.0797166666666667	2.0797166666666667	8.46755	6.387833333333333	5163.1533203125	555603.8861790163	0	1280	2.403508637544435	null	null	105.04421997070312	105.05693054199219
72	105.0710220336914	13.915883333333333					1	DETECTED	105.0710 m/z @13.92 [CD6620_1.mzXML]	105.0710220336914	13.915883333333333	0.10115	20.003333333333334	19.902183333333333	50870.71484375	1.1673315510557987E7	0	1280	2.698396051240758	0.8446678056577335	1.10957364214113	105.06918334960938	105.07585906982422
73	106.049072265625	1.8986666666666667					1	DETECTED	106.0491 m/z @1.90 [CD6620_1.mzXML]	106.049072265625	1.8986666666666667	0.10115	19.403833333333335	19.302683333333334	14786.4404296875	1375107.0750164792	0	1280	0.4105276215209783	1.3948581840593919	3.3175810243302895	106.0488510131836	106.04962158203125
74	106.06429290771484	13.406749999999999					1	DETECTED	106.0643 m/z @13.41 [CD6620_1.mzXML]	106.06429290771484	13.406749999999999	0.43820000000000003	20.003333333333334	19.565133333333335	4908.64892578125	1687065.512812499	0	1280	3.8651737186523167	0.7543300266156716	1.2338411119250885	106.06399536132812	106.07427978515625
75	106.94991302490234	1.6840833333333334					1	DETECTED	106.9499 m/z @1.68 [CD6620_1.mzXML]	106.94991302490234	1.6840833333333334	1.5654833333333333	11.3612	9.795716666666667	82916.703125	5406531.007468751	0	1280	0.18856764327224473	41.29728780213602	1.3926953432061706	106.94976806640625	106.95022583007812
76	106.962646484375	1.49175					1	DETECTED	106.9626 m/z @1.49 [CD6620_1.mzXML]	106.962646484375	1.49175	1.3982333333333334	13.8203	12.422066666666666	7695.767578125	1618462.7836835019	0	1280	0.04146468878414589	62.238356453955376	134.57165154173777	106.96257781982422	106.97013854980469
77	107.05179595947266	5.142716666666667					1	DETECTED	107.0518 m/z @5.14 [CD6620_1.mzXML]	107.05179595947266	5.142716666666667	0.4722	19.96966666666667	19.497466666666668	10562.7587890625	1657771.900088989	0	1280	0.5812861563716591	2.091271462832509	5.2949729837341355	107.04822540283203	107.0564193725586
78	107.07243347167969	9.69305					1	DETECTED	107.0724 m/z @9.69 [CD6620_1.mzXML]	107.07243347167969	9.69305	1.1920499999999998	18.58	17.38795	5351.330078125	1367995.0075646057	0	1280	0.26547410364370094	1.0227002705564052	0.7475493160958117	107.07069396972656	107.07828521728516
79	108.08013916015625	9.677883333333334					1	DETECTED	108.0801 m/z @9.68 [CD6620_1.mzXML]	108.08013916015625	9.677883333333334	0.13456666666666667	20.003333333333334	19.868766666666666	4262.8349609375	1759597.056427887	0	1280	9.518148394998564	1.0409780666749329	1.1944222532966298	108.07957458496094	108.08094787597656
80	109.0277099609375	1.9684666666666668					1	DETECTED	109.0277 m/z @1.97 [CD6620_1.mzXML]	109.0277099609375	1.9684666666666668	1.9684666666666668	15.636750000000001	13.668283333333335	9204.541015625	1133042.7220682069	0	1280	0.2814488875969825	null	null	109.02113342285156	109.03141784667969
81	109.0644302368164	8.452616666666666					1	DETECTED	109.0644 m/z @8.45 [CD6620_1.mzXML]	109.0644302368164	8.452616666666666	1.3296	19.206333333333337	17.876733333333338	7656.29638671875	1872241.99765036	0	1280	0.2310728083187925	1.2548569075368352	0.030313227359549832	109.06146240234375	109.06450653076172
82	109.1004638671875	11.691283333333333					1	DETECTED	109.1005 m/z @11.69 [CD6620_1.mzXML]	109.1004638671875	11.691283333333333	0.2361	19.986333333333334	19.750233333333334	11597.0029296875	1656038.2844152525	0	1280	1.1695870381295457	1.4147449263326703	1.3100995319258553	109.10001373291016	109.1051025390625
83	110.05950164794922	2.390633333333333					1	DETECTED	110.0595 m/z @2.39 [CD6620_1.mzXML]	110.05950164794922	2.390633333333333	0.13456666666666667	20.003333333333334	19.868766666666666	5613.49462890625	1743322.121911041	0	1280	1.765616462827174	4.40340858721669	3.7003898529015062	110.0517349243164	110.0599136352539
84	111.04339599609375	2.0377666666666667					1	DETECTED	111.0434 m/z @2.04 [CD6620_1.mzXML]	111.04339599609375	2.0377666666666667	0.11786666666666666	20.003333333333334	19.885466666666666	11316.5087890625	3939439.2723543714	0	1280	0.9824210815840526	4.567960481253372	6.993992180764963	111.04292297363281	111.04381561279297
85	111.10856628417969	11.41875					1	DETECTED	111.1086 m/z @11.42 [CD6620_1.mzXML]	111.10856628417969	11.41875	0.13456666666666667	19.51966666666667	19.3851	6163.08203125	1721292.8099645078	0	1280	9.494733848758242	0.8589500643230717	1.274005587247003	111.10698699951172	111.1166000366211
86	112.0362777709961	1.7728833333333334					1	DETECTED	112.0363 m/z @1.77 [CD6620_1.mzXML]	112.0362777709961	1.7728833333333334	1.4154166666666665	15.442	14.026583333333333	195941.09375	3886021.738562072	0	1280	0.07984835894341846	2.1585955892612776	2.241548824160761	112.02751159667969	112.0411605834961
87	112.89506530761719	1.7437166666666668					1	DETECTED	112.8951 m/z @1.74 [CD6620_1.mzXML]	112.89506530761719	1.7437166666666668	1.6693833333333332	4.071183333333333	2.4017999999999997	127252.46875	2814470.8045698246	0	1280	0.09461358431731126	16.155605381165863	31.311210762331726	112.88678741455078	112.8951644897461
88	113.02027893066406	2.2921833333333335					1	DETECTED	113.0203 m/z @2.29 [CD6620_1.mzXML]	113.02027893066406	2.2921833333333335	0.20253333333333332	19.9525	19.749966666666666	258406.96875	1.0508817962192293E7	0	1280	0.41257372403901904	1.0434904571778294	0.9366990105987172	113.0145263671875	113.02083587646484
89	113.035400390625	1.46225					1	DETECTED	113.0354 m/z @1.46 [CD6620_1.mzXML]	113.035400390625	1.46225	1.3982333333333334	17.224833333333333	15.8266	8831.896484375	3151685.14577957	0	1280	12.482231367422216	123.61312158292121	211.52121546760338	113.035400390625	113.03801727294922
90	114.05441284179688	2.6805499999999998					1	DETECTED	114.0544 m/z @2.68 [CD6620_1.mzXML]	114.05441284179688	2.6805499999999998	0.10115	20.003333333333334	19.902183333333333	41005.56640625	6425418.87430277	0	1280	0.6832146440367222	6.061965685927681	3.0215734919575112	114.04920959472656	114.05471801757812
91	114.0654525756836	1.8143					1	DETECTED	114.0655 m/z @1.81 [CD6620_1.mzXML]	114.0654525756836	1.8143	1.78675	16.565933333333334	14.779183333333334	958814.75	1.3720265237248419E7	0	1280	0.06477323965684789	10.507322955204938	12.165512147704264	114.06542205810547	114.07289123535156
92	114.0906982421875	9.7087					1	DETECTED	114.0907 m/z @9.71 [CD6620_1.mzXML]	114.0906982421875	9.7087	0.16833333333333333	19.702333333333335	19.534000000000002	5858.60546875	1346802.180268158	0	1280	0.10820400152396381	1.0237552015820497	99.07628643520756	114.09061431884766	114.09104919433594
93	114.89186096191406	1.6988666666666667					1	DETECTED	114.8919 m/z @1.70 [CD6620_1.mzXML]	114.89186096191406	1.6988666666666667	1.6693833333333332	17.6555	15.986116666666668	35602.3515625	1509002.800001434	0	1280	0.09135398271309136	9.063384658920082	16.481441472854925	114.8917465209961	114.89837646484375
94	114.98715209960938	1.49175					1	DETECTED	114.9872 m/z @1.49 [CD6620_1.mzXML]	114.98715209960938	1.49175	1.3982333333333334	12.536816666666665	11.138583333333331	41811.9453125	4506196.90370935	0	1280	0.13453720618560494	57.984280299996136	138.5471039578468	114.98695373535156	114.99482727050781
95	115.03590393066406	1.8569					1	DETECTED	115.0359 m/z @1.86 [CD6620_1.mzXML]	115.03590393066406	1.8569	0.1515	19.96966666666667	19.81816666666667	192286.671875	4204034.516871709	0	1280	null	0.6561279736066004	0.05954791002108959	115.03479766845703	115.03881072998047
96	115.05377197265625	9.227883333333333					1	DETECTED	115.0538 m/z @9.23 [CD6620_1.mzXML]	115.05377197265625	9.227883333333333	5.256666666666666	17.7875	12.530833333333335	64568.69140625	2216469.4468987114	0	1280	0.07872518502095005	18.423770535374825	8.786447610963636	115.04834747314453	115.06029510498047
97	115.06897735595703	1.8143					1	DETECTED	115.0690 m/z @1.81 [CD6620_1.mzXML]	115.06897735595703	1.8143	1.8006333333333333	18.876666666666665	17.07603333333333	31902.09375	2860107.1740590525	0	1280	8.226619283121117	283.1799902131039	577.9667050794607	115.06558990478516	115.0750503540039
98	115.11096954345703	11.750883333333332					1	DETECTED	115.1110 m/z @11.75 [CD6620_1.mzXML]	115.11096954345703	11.750883333333332	0.10115	20.003333333333334	19.902183333333333	7557.61474609375	2543310.5297604376	0	1280	11.197224839063965	0.8541905107985306	0.60838279466913	115.10652160644531	115.11156463623047
99	116.0697021484375	1.8569					1	DETECTED	116.0697 m/z @1.86 [CD6620_1.mzXML]	116.0697021484375	1.8569	0.3033166666666667	19.986333333333334	19.683016666666667	2821832.0	1.7646866570362125E7	1	1280	0.035625140931185406	4.297293393838049	5.371079829685157	116.06710052490234	116.07032775878906
100	116.43597412109375	1.4770833333333333					1	DETECTED	116.4360 m/z @1.48 [CD6620_1.mzXML]	116.43597412109375	1.4770833333333333	1.4316166666666668	1.5358666666666667	0.10424999999999995	8282.796875	37819.61364111326	0	1280	0.11309381230428373	1.1464442815249292	1.2928885630498586	116.43570709228516	116.43606567382812
101	116.98503875732422	1.49175					1	DETECTED	116.9850 m/z @1.49 [CD6620_1.mzXML]	116.98503875732422	1.49175	0.10115	20.003333333333334	19.902183333333333	2546779.0	4.78240313207631E7	0	1280	0.13126753310631778	67.34257277991402	1.9936700455206433	116.98478698730469	116.98566436767578
102	117.05680847167969	9.227883333333333					1	DETECTED	117.0568 m/z @9.23 [CD6620_1.mzXML]	117.05680847167969	9.227883333333333	0.7446	19.272166666666667	18.52756666666667	139163.0	2.235481334536936E7	0	1280	5.986890265606691	0.5084293543819276	0.10806400782219612	117.05384063720703	117.05689239501953
103	117.0902328491211	11.41875					1	DETECTED	117.0902 m/z @11.42 [CD6620_1.mzXML]	117.0902328491211	11.41875	0.7446	19.3875	18.6429	107284.3515625	5082793.321792788	0	1280	0.30564148172966377	3.175283106242943	1.4030935214837483	117.08313751220703	117.09957122802734
104	117.27951049804688	1.49175					1	DETECTED	117.2795 m/z @1.49 [CD6620_1.mzXML]	117.27951049804688	1.49175	1.46225	2.5291333333333332	1.0668833333333332	6956.19580078125	220172.1106816406	0	1280	0.3677626810833121	18.082768361582005	35.16553672316401	117.2756118774414	117.2795639038086
105	117.98861694335938	1.4770833333333333					1	DETECTED	117.9886 m/z @1.48 [CD6620_1.mzXML]	117.98861694335938	1.4770833333333333	1.3982333333333334	19.140333333333334	17.7421	26575.923828125	2849206.4167893375	0	1280	0.17324009229814208	112.37426319800113	240.85549057911024	117.98841094970703	117.98912048339844
106	118.06417083740234	9.227883333333333					1	DETECTED	118.0642 m/z @9.23 [CD6620_1.mzXML]	118.06417083740234	9.227883333333333	2.0098833333333332	19.651833333333332	17.641949999999998	1565213.625	1.8241897315685883E7	1	1280	0.0895177020677913	1.205306794103041	1.2785979360618929	118.0570068359375	118.06481170654297
107	118.08538055419922	1.9404000000000001					1	DETECTED	118.0854 m/z @1.94 [CD6620_1.mzXML]	118.08538055419922	1.9404000000000001	0.10115	20.003333333333334	19.902183333333333	1448742.0	5.4063311145753115E7	1	1280	0.22036440840646843	2.861819528979697	4.504166358123339	118.07630920410156	118.08590698242188
108	118.97822570800781	11.41875					1	DETECTED	118.9782 m/z @11.42 [CD6620_1.mzXML]	118.97822570800781	11.41875	0.20253333333333332	19.986333333333334	19.7838	60444.12890625	6501530.368500706	0	1280	1.221475501742912	0.6694879691839233	0.1692446866520679	118.97769927978516	118.98152923583984
109	119.01821899414062	1.49175					1	DETECTED	119.0182 m/z @1.49 [CD6620_1.mzXML]	119.01821899414062	1.49175	0.9847833333333333	15.765916666666667	14.781133333333335	278705.625	3632652.289714813	0	1280	0.12936121349958984	1.6515414415198804	2.4103520449095215	119.01806640625	119.0186996459961
110	119.04853057861328	3.96755					1	DETECTED	119.0485 m/z @3.97 [CD6620_1.mzXML]	119.04853057861328	3.96755	2.4044833333333333	7.461749999999999	5.057266666666666	6054.41845703125	364204.209064331	0	1280	0.3423024424971217	1.6177386334555999	2.2354772669111997	119.04840087890625	119.05081176757812
111	119.06785583496094	9.227883333333333					1	DETECTED	119.0679 m/z @9.23 [CD6620_1.mzXML]	119.06785583496094	9.227883333333333	4.21985	12.5212	8.30135	81779.4375	3351730.5388330985	0	1280	0.0923868045641516	0.6002701289402779	null	119.06251525878906	119.0726089477539
112	119.08881378173828	1.9684666666666668					1	DETECTED	119.0888 m/z @1.97 [CD6620_1.mzXML]	119.08881378173828	1.9684666666666668	0.26961666666666667	19.986333333333334	19.716716666666667	63049.1953125	7065725.592005769	0	1280	2.261839827893319	1.3122637601595037	0.7569420025888347	119.08413696289062	119.0894775390625
113	119.1536865234375	15.636750000000001					1	DETECTED	119.1537 m/z @15.64 [CD6620_1.mzXML]	119.1536865234375	15.636750000000001	0.11786666666666666	20.003333333333334	19.885466666666666	66306.2109375	1.7022805428732436E7	0	1280	7.037927196796378	0.7937170863523627	0.6351563434327835	119.15327453613281	119.1540756225586
114	119.50912475585938	8.4082					1	DETECTED	119.5091 m/z @8.41 [CD6620_1.mzXML]	119.50912475585938	8.4082	8.170666666666667	8.452616666666666	0.28194999999999837	2935.33349609375	32897.9126770933	0	1280	0.31384410533010865	0.5934956497333672	0.18699129946673443	119.50885009765625	119.50916290283203
115	120.06478118896484	1.8283999999999998					1	DETECTED	120.0648 m/z @1.83 [CD6620_1.mzXML]	120.06478118896484	1.8283999999999998	1.7728833333333334	13.337	11.564116666666667	47141.40234375	2019012.3631108091	0	1280	0.34421406660480725	15.361461052337912	14.760770592440144	120.0557632446289	120.06828308105469
116	120.07982635498047	8.4082					1	DETECTED	120.0798 m/z @8.41 [CD6620_1.mzXML]	120.07982635498047	8.4082	6.541783333333333	19.453166666666668	12.911383333333335	821388.0625	1.8638221909852292E7	1	1280	0.3379033377480045	0.8196549476474764	0.42495339242890523	120.07149505615234	120.08830261230469
117	120.9801254272461	1.49175					1	DETECTED	120.9801 m/z @1.49 [CD6620_1.mzXML]	120.9801254272461	1.49175	1.3982333333333334	19.403833333333335	18.0056	53339.8671875	3843439.1460024416	0	1280	0.08629551858726425	58.51618656617	135.80792087559675	120.97187805175781	120.98881530761719
118	121.02764129638672	12.442833333333335					1	DETECTED	121.0276 m/z @12.44 [CD6620_1.mzXML]	121.02764129638672	12.442833333333335	0.2361	19.9525	19.7164	25314.982421875	7368848.459453613	0	1280	2.3092609708948455	0.8423047757215774	0.40290707823244115	121.0271987915039	121.03617858886719
119	121.07127380371094	1.8427499999999999					1	DETECTED	121.0713 m/z @1.84 [CD6620_1.mzXML]	121.07127380371094	1.8427499999999999	0.10115	20.003333333333334	19.902183333333333	177789.765625	7124966.1508949855	0	1280	0.16431770757601272	1.5630744500413942	0.30418914036694555	121.06390380859375	121.07640838623047
120	121.08353424072266	8.4082					1	DETECTED	121.0835 m/z @8.41 [CD6620_1.mzXML]	121.08353424072266	8.4082	6.75555	11.825199999999999	5.069649999999998	45548.22265625	1926637.351413238	0	1280	0.30413535301203787	0.5503990358555522	0.5100353279158232	121.08340454101562	121.09181213378906
121	121.9864730834961	11.333033333333333					1	DETECTED	121.9865 m/z @11.33 [CD6620_1.mzXML]	121.9864730834961	11.333033333333333	10.650316666666667	16.516849999999998	5.866533333333331	22580.55078125	2137783.4516847837	0	1280	2.090345705948371	3.160595553662107	5.249826644900235	121.9859848022461	121.98692321777344
122	122.0571060180664	8.879150000000001					1	DETECTED	122.0571 m/z @8.88 [CD6620_1.mzXML]	122.0571060180664	8.879150000000001	3.6593999999999998	9.049683333333332	5.390283333333333	17544.38671875	668267.6122912599	0	1280	0.12021484828740903	0.5163353928189407	0.03267078563788139	122.05704498291016	122.06002807617188
123	122.09589385986328	8.64845					1	DETECTED	122.0959 m/z @8.65 [CD6620_1.mzXML]	122.09589385986328	8.64845	0.10115	20.003333333333334	19.902183333333333	10487.603515625	3072510.1747055682	0	1280	5.920117262032875	1.2258526171249986	25.50327345027552	122.08684539794922	122.10550689697266
124	122.9236831665039	1.6693833333333332					1	DETECTED	122.9237 m/z @1.67 [CD6620_1.mzXML]	122.9236831665039	1.6693833333333332	1.2606666666666666	18.351499999999998	17.090833333333332	60852.26171875	2916732.383753937	0	1280	0.09684553595726686	40.8486857558842	92.73184026290846	122.91841125488281	122.92931365966797
125	123.0433349609375	4.041333333333333					1	DETECTED	123.0433 m/z @4.04 [CD6620_1.mzXML]	123.0433349609375	4.041333333333333	0.11786666666666666	19.9525	19.834633333333333	3926.885986328125	1357664.2727198184	0	1280	1.148422397780268	2.5276923469040984	4.44943791592147	123.04287719726562	123.04432678222656
126	123.05455017089844	3.1576999999999997					1	DETECTED	123.0546 m/z @3.16 [CD6620_1.mzXML]	123.05455017089844	3.1576999999999997	0.8135	15.977066666666667	15.163566666666668	4689.3037109375	1358582.7245767212	0	1280	0.2153205637841773	3.234273241759805	5.468546483519609	123.04623413085938	123.06291961669922
127	123.98186492919922	11.41875					1	DETECTED	123.9819 m/z @11.42 [CD6620_1.mzXML]	123.98186492919922	11.41875	1.0710000000000002	17.374000000000002	16.303	12120.705078125	1579223.1962187805	0	1280	1.420660706749791	0.7877557923220024	0.06864977694192778	123.97377014160156	123.98228454589844
128	124.97542572021484	1.55075					1	DETECTED	124.9754 m/z @1.55 [CD6620_1.mzXML]	124.97542572021484	1.55075	1.4316166666666668	18.514833333333335	17.08321666666667	2916.233642578125	1019714.9205729675	0	1280	16.982256470628364	71.6978875209849	142.3957750419698	124.97325897216797	124.97542572021484
129	124.99899291992188	13.088883333333333					1	DETECTED	124.9990 m/z @13.09 [CD6620_1.mzXML]	124.99899291992188	13.088883333333333	12.050716666666666	13.982033333333334	1.9313166666666675	15373.0458984375	584348.9660988164	0	1280	4.2939767522083905	0.9301573286241772	0.8301912894043091	124.99858093261719	124.99921417236328
130	125.01464080810547	10.478716666666665					1	DETECTED	125.0146 m/z @10.48 [CD6620_1.mzXML]	125.01464080810547	10.478716666666665	0.2864333333333333	12.079716666666666	11.793283333333333	64083.90234375	2864481.6260913364	0	1280	8.594984844167941	0.5111221096874727	1.3448805445725895	125.0140380859375	125.02320861816406
131	125.02557373046875	11.64765					1	DETECTED	125.0256 m/z @11.65 [CD6620_1.mzXML]	125.02557373046875	11.64765	0.16833333333333333	20.003333333333334	19.835	6719.4501953125	1914292.8360754396	0	1280	1.5932576230021258	0.8708130293137736	0.7154884868780447	125.02516174316406	125.02635955810547
132	126.05186462402344	1.8569					1	DETECTED	126.0519 m/z @1.86 [CD6620_1.mzXML]	126.05186462402344	1.8569	0.10115	19.986333333333334	19.885183333333334	28054.724609375	1645537.1032085884	0	1280	0.8031336315930586	2.3476155831500236	0.41770593533668526	126.0518569946289	126.0549545288086
133	127.01168823242188	10.478716666666665					1	DETECTED	127.0117 m/z @10.48 [CD6620_1.mzXML]	127.01168823242188	10.478716666666665	10.410216666666667	15.944633333333334	5.534416666666667	20833.140625	545678.8086945486	0	1280	0.12728259689903254	40.39720194647293	79.79440389294587	127.01104736328125	127.02040100097656
134	127.03816223144531	2.0098833333333332					1	DETECTED	127.0382 m/z @2.01 [CD6620_1.mzXML]	127.03816223144531	2.0098833333333332	0.11786666666666666	20.003333333333334	19.885466666666666	113626.6328125	1.3191504539429283E7	0	1280	0.6454025986072738	4.764411940055654	7.073431656294105	127.03739929199219	127.03878021240234
135	128.0098419189453	1.78675					1	DETECTED	128.0098 m/z @1.79 [CD6620_1.mzXML]	128.0098419189453	1.78675	1.7288666666666666	19.635166666666667	17.9063	16229.392578125	3274890.0587041937	0	1280	15.349638958457314	69.15680457796196	278.7260713115983	128.0098419189453	128.0172119140625
136	128.04888916015625	10.058066666666667					1	DETECTED	128.0489 m/z @10.06 [CD6620_1.mzXML]	128.04888916015625	10.058066666666667	3.2289499999999998	17.937333333333335	14.708383333333336	12158.0634765625	2228270.033537598	0	1280	0.825176599585248	1.076887689232624	0.13157211673782976	128.0401611328125	128.0506134033203
137	128.06991577148438	2.7223333333333333					1	DETECTED	128.0699 m/z @2.72 [CD6620_1.mzXML]	128.06991577148438	2.7223333333333333	0.16833333333333333	19.986333333333334	19.818	23054.759765625	4130806.2091648835	0	1280	1.0508739702707537	4.242697742991257	1.3014182812525692	128.0608673095703	128.0704345703125
138	129.0129852294922	15.830483333333332					1	DETECTED	129.0130 m/z @15.83 [CD6620_1.mzXML]	129.0129852294922	15.830483333333332	1.4154166666666665	19.869666666666667	18.454250000000002	10800.3251953125	4922815.239838929	0	1280	7.777942869420748	0.6401028322218422	0.6177469850262938	129.00405883789062	129.01756286621094
139	129.05384826660156	2.1220666666666665					1	DETECTED	129.0538 m/z @2.12 [CD6620_1.mzXML]	129.05384826660156	2.1220666666666665	0.10115	20.003333333333334	19.902183333333333	17739.044921875	7113155.428353759	0	1280	2.8868477077911976	4.924048492845657	15.31328963030443	129.05332946777344	129.05430603027344
140	129.06512451171875	1.8427499999999999					1	DETECTED	129.0651 m/z @1.84 [CD6620_1.mzXML]	129.06512451171875	1.8427499999999999	1.8143	5.48375	3.6694499999999994	57597.23046875	2125067.345658691	0	1280	0.061020210801773	64.48945518453456	127.97891036906915	129.06463623046875	129.06512451171875
141	129.4203643798828	10.808483333333333					1	DETECTED	129.4204 m/z @10.81 [CD6620_1.mzXML]	129.4203643798828	10.808483333333333	10.808483333333333	10.941333333333334	0.13285000000000124	9557.3330078125	54632.51928906248	0	1280	0.09933418593315224	null	null	129.42031860351562	129.42054748535156
142	130.0489959716797	2.0237833333333333					1	DETECTED	130.0490 m/z @2.02 [CD6620_1.mzXML]	130.0489959716797	2.0237833333333333	0.10115	20.003333333333334	19.902183333333333	39359.328125	3864676.4604665525	0	1280	1.6067034796813542	4.212851337135992	2.338191737877289	130.04649353027344	130.05322265625
143	130.06411743164062	10.823016666666666					1	DETECTED	130.0641 m/z @10.82 [CD6620_1.mzXML]	130.06411743164062	10.823016666666666	8.771833333333332	19.986333333333334	11.214500000000003	3296655.75	2.66557075471961E7	1	1280	0.11403612128617802	0.7703134616308557	0.31886734410369133	130.0581817626953	130.0713348388672
144	130.0853271484375	1.9123833333333333					1	DETECTED	130.0853 m/z @1.91 [CD6620_1.mzXML]	130.0853271484375	1.9123833333333333	0.21938333333333335	19.93616666666667	19.716783333333336	19683.12890625	2731956.862857085	0	1280	0.5005339934352675	8.393393620489531	5.856349647693473	130.079345703125	130.08596801757812
145	130.31370544433594	1.49175					1	DETECTED	130.3137 m/z @1.49 [CD6620_1.mzXML]	130.31370544433594	1.49175	1.4316166666666668	1.5063833333333332	0.07476666666666643	3692.185302734375	12050.135608032204	0	1280	0.07069582903941463	0.6216740576496673	0.2433481152993346	130.31370544433594	130.31414794921875
146	130.71261596679688	10.823016666666666					1	DETECTED	130.7126 m/z @10.82 [CD6620_1.mzXML]	130.71261596679688	10.823016666666666	8.289816666666667	10.896933333333333	2.6071166666666663	10084.6669921875	774294.8849219973	0	1280	0.11887912461754269	0.5145895836622981	0.029179167324596293	130.7124481201172	130.7174072265625
147	130.93206787109375	1.55075					1	DETECTED	130.9321 m/z @1.55 [CD6620_1.mzXML]	130.93206787109375	1.55075	1.4472166666666666	1.5951333333333333	0.1479166666666667	9504.0537109375	64258.34397070312	0	1280	0.20196212744244546	0.7143432066967151	0.4286864133934304	130.93197631835938	130.9324951171875
148	130.96414184570312	1.49175					1	DETECTED	130.9641 m/z @1.49 [CD6620_1.mzXML]	130.96414184570312	1.49175	0.10115	20.003333333333334	19.902183333333333	1175378.625	1.58246817966968E7	0	1280	0.12001971672510425	2.7191264249834597	2.083049676074626	130.95579528808594	130.9649658203125
149	131.01824951171875	1.5063833333333332					1	DETECTED	131.0182 m/z @1.51 [CD6620_1.mzXML]	131.01824951171875	1.5063833333333332	1.4316166666666668	13.018	11.586383333333334	52883.33984375	1.0502731578935059E7	0	1280	0.07815354232981031	77.48361569326819	153.96723138653638	131.0182342529297	131.0224609375
150	131.0484619140625	8.364116666666666					1	DETECTED	131.0485 m/z @8.36 [CD6620_1.mzXML]	131.0484619140625	8.364116666666666	3.442833333333333	18.85983333333333	15.416999999999998	4802.37060546875	1218807.1309060976	0	1280	0.26792926974339437	1.566359723242921	2.132719446485842	131.04824829101562	131.05258178710938
151	131.06747436523438	10.823016666666666					1	DETECTED	131.0675 m/z @10.82 [CD6620_1.mzXML]	131.06747436523438	10.823016666666666	0.1515	19.769000000000002	19.617500000000003	214101.03125	4355668.1300542625	0	1280	0.11173455826692802	0.840543392677037	0.53182688785391	131.06651306152344	131.070068359375
152	131.08078002929688	2.6252666666666666					1	DETECTED	131.0808 m/z @2.63 [CD6620_1.mzXML]	131.08078002929688	2.6252666666666666	2.2640833333333332	19.635166666666667	17.371083333333335	7341.01806640625	2088337.9075130615	0	1280	1.038425892026476	24.047459738821463	15.04858806168814	131.0802001953125	131.0846405029297
153	131.44216918945312	4.041333333333333					1	DETECTED	131.4422 m/z @4.04 [CD6620_1.mzXML]	131.44216918945312	4.041333333333333	3.544166666666667	4.718999999999999	1.1748333333333325	6710.58251953125	341616.333852417	0	1280	1.0446325201207305	1.1815286624203822	1.3630573248407643	131.44192504882812	131.4426727294922
154	131.96046447753906	11.182483333333332					1	DETECTED	131.9605 m/z @11.18 [CD6620_1.mzXML]	131.96046447753906	11.182483333333332	0.11786666666666666	20.003333333333334	19.885466666666666	17616.91015625	4175923.848206787	0	1280	14.631724092633366	2.1414077449207447	0.3707876696350214	131.95999145507812	131.96788024902344
155	132.0647430419922	2.6805499999999998					1	DETECTED	132.0647 m/z @2.68 [CD6620_1.mzXML]	132.0647430419922	2.6805499999999998	0.10115	20.003333333333334	19.902183333333333	199928.140625	2.645141704896368E7	0	1280	0.9053063218451225	6.29567069119272	3.5565027613915983	132.05844116210938	132.06500244140625
156	132.07582092285156	1.8427499999999999					1	DETECTED	132.0758 m/z @1.84 [CD6620_1.mzXML]	132.07582092285156	1.8427499999999999	1.8283999999999998	10.926083333333334	9.097683333333334	552083.4375	6935790.256794684	0	1280	0.04405499831608051	9.317446713359464	8.960545270898455	132.07073974609375	132.08554077148438
157	132.10089111328125	4.0859					1	DETECTED	132.1009 m/z @4.09 [CD6620_1.mzXML]	132.10089111328125	4.0859	2.2359500000000003	15.21635	12.9804	1966179.5	1.2429844134237304E8	1	1280	1.0070386281354646	0.9184131965652701	0.7108765512592121	132.09451293945312	132.10421752929688
158	132.11537170410156	4.071183333333333					1	DETECTED	132.1154 m/z @4.07 [CD6620_1.mzXML]	132.11537170410156	4.071183333333333	3.6303666666666667	12.753666666666668	9.1233	3735.7041015625	1279815.7882399904	0	1280	0.25079758050794654	10.348179515293596	19.69635903058719	132.1109619140625	132.1234893798828
159	132.45431518554688	4.100716666666667					1	DETECTED	132.4543 m/z @4.10 [CD6620_1.mzXML]	132.45431518554688	4.100716666666667	3.3712166666666668	4.5962499999999995	1.2250333333333328	5010.98681640625	276303.33862158196	0	1280	1.0128479671579198	0.839639022161297	0.679278044322594	132.4540252685547	132.4545440673828
160	132.77125549316406	15.072149999999999					1	DETECTED	132.7713 m/z @15.07 [CD6620_1.mzXML]	132.77125549316406	15.072149999999999	3.314016666666667	17.688666666666666	14.374649999999999	27625.521484375	1.0792474284850832E7	0	1280	13.858310336487689	0.6244448068514404	0.24980367962310523	132.7637481689453	132.77703857421875
161	132.9572296142578	11.375599999999999					1	DETECTED	132.9572 m/z @11.38 [CD6620_1.mzXML]	132.9572296142578	11.375599999999999	0.10115	20.003333333333334	19.902183333333333	546762.5625	6.0293519501547635E7	0	1280	1.6167269545719911	3.4639902584435274	4.395276090776631	132.95098876953125	132.96026611328125
162	132.9973907470703	1.4770833333333333					1	DETECTED	132.9974 m/z @1.48 [CD6620_1.mzXML]	132.9973907470703	1.4770833333333333	1.4154166666666665	17.9205	16.505083333333335	30043.6953125	8246826.38238379	0	1280	0.13707721285662466	133.82499999999982	262.02018205166155	132.9952392578125	133.00668334960938
163	133.03350830078125	1.49175					1	DETECTED	133.0335 m/z @1.49 [CD6620_1.mzXML]	133.03350830078125	1.49175	0.4042833333333334	19.668833333333335	19.264550000000003	1141335.0	2.16050216831426E7	1	1280	0.10250378410602545	1.5423961894472777	2.1270056049875694	133.0332794189453	133.03411865234375
164	133.0486297607422	2.0938166666666667					1	DETECTED	133.0486 m/z @2.09 [CD6620_1.mzXML]	133.0486297607422	2.0938166666666667	1.1400333333333335	10.257366666666666	9.117333333333333	25491.2421875	2980387.5334588927	0	1280	0.9412427600007389	3.600367889259117	4.440285729498453	133.04722595214844	133.0514678955078
165	133.07913208007812	1.8427499999999999					1	DETECTED	133.0791 m/z @1.84 [CD6620_1.mzXML]	133.07913208007812	1.8427499999999999	1.8283999999999998	9.373316666666666	7.544916666666666	18386.87890625	3613932.346683869	0	1280	8.497763851430252	261.21826335432274	520.2944516066112	133.0787811279297	133.08535766601562
166	133.10427856445312	3.96755					1	DETECTED	133.1043 m/z @3.97 [CD6620_1.mzXML]	133.10427856445312	3.96755	1.4770833333333333	15.024783333333334	13.5477	93496.359375	7574710.929194238	0	1280	0.9702676188680459	0.7071109491620684	0.4285583889015752	133.0958709716797	133.10496520996094
167	133.9579315185547	11.333033333333333					1	DETECTED	133.9579 m/z @11.33 [CD6620_1.mzXML]	133.9579315185547	11.333033333333333	0.18533333333333332	19.96966666666667	19.784333333333336	19449.677734375	2406074.886157257	0	1280	0.4210669376969669	0.9076965946265235	0.808156100957827	133.95164489746094	133.96568298339844
168	134.01805114746094	1.75835					1	DETECTED	134.0181 m/z @1.76 [CD6620_1.mzXML]	134.01805114746094	1.75835	1.7136833333333332	17.076166666666666	15.362483333333332	32540.958984375	2254651.008212036	0	1280	0.08643744267882014	171.96809701492464	342.9361940298493	134.0176544189453	134.01805114746094
169	134.03456115722656	1.49175					1	DETECTED	134.0346 m/z @1.49 [CD6620_1.mzXML]	134.03456115722656	1.49175	0.10115	19.919666666666668	19.818516666666667	102632.75	3160469.1137808543	0	1280	0.2969919583676617	2.9993729838850856	2.8346677956240063	134.0338897705078	134.0445098876953
170	134.05941772460938	10.364516666666667					1	DETECTED	134.0594 m/z @10.36 [CD6620_1.mzXML]	134.05941772460938	10.364516666666667	4.889616666666667	19.371166666666667	14.48155	12342.1826171875	1480358.6861528624	0	1280	0.5132967983615906	4.762265148949591	13.711109928592688	134.0508270263672	134.06710815429688
171	134.10520935058594	3.834883333333333					1	DETECTED	134.1052 m/z @3.83 [CD6620_1.mzXML]	134.10520935058594	3.834883333333333	3.4716333333333336	9.299216666666666	5.827583333333333	6402.66552734375	706145.015368042	0	1280	0.808080537366453	8.021449873824285	15.042899747648567	134.09571838378906	134.1061553955078
172	134.9576416015625	12.316216666666666					1	DETECTED	134.9576 m/z @12.32 [CD6620_1.mzXML]	134.9576416015625	12.316216666666666	0.10115	20.003333333333334	19.902183333333333	82637.2109375	1.303490499151993E7	0	1280	2.002069333661648	0.7119883989514422	1.2067360494930064	134.95733642578125	134.9584503173828
173	134.99563598632812	1.49175					1	DETECTED	134.9956 m/z @1.49 [CD6620_1.mzXML]	134.99563598632812	1.49175	1.3982333333333334	18.285833333333336	16.887600000000003	186354.96875	3771557.6868768926	0	1280	0.1283595484507971	5.801086857705728	11.678909239995024	134.99520874023438	135.00430297851562
174	135.03128051757812	1.5358666666666667					1	DETECTED	135.0313 m/z @1.54 [CD6620_1.mzXML]	135.03128051757812	1.5358666666666667	1.5358666666666667	19.3875	17.851633333333332	75291.8984375	2882037.5976528656	0	1280	0.061965231472448146	null	null	135.03085327148438	135.03236389160156
175	135.04319763183594	10.198116666666666					1	DETECTED	135.0432 m/z @10.20 [CD6620_1.mzXML]	135.04319763183594	10.198116666666666	0.20253333333333332	12.079716666666666	11.877183333333333	6452.86474609375	849097.9236554567	0	1280	0.8129199775129798	0.5941215703602425	0.18824314072048495	135.0428009033203	135.04354858398438
176	135.06439208984375	2.7360666666666664					1	DETECTED	135.0644 m/z @2.74 [CD6620_1.mzXML]	135.06439208984375	2.7360666666666664	0.1515	19.986333333333334	19.834833333333336	3287.73583984375	1611137.3715249333	0	1280	18.416446078994984	3.8371680616995762	6.6743361233991525	135.06170654296875	135.06439208984375
177	135.10073852539062	9.403799999999999					1	DETECTED	135.1007 m/z @9.40 [CD6620_1.mzXML]	135.10073852539062	9.403799999999999	9.373316666666666	9.60235	0.22903333333333364	5661.28759765625	39884.52363848874	0	1280	0.10412188175642356	3.7566976489885953	6.5133952979771905	135.1006317138672	135.10092163085938
178	136.04714965820312	1.8143					1	DETECTED	136.0471 m/z @1.81 [CD6620_1.mzXML]	136.04714965820312	1.8143	1.78675	14.688116666666668	12.901366666666668	537434.9375	4706482.320298462	0	1280	0.05562158687896557	6.158912778131441	5.159930944406774	136.04637145996094	136.0474090576172
179	136.07481384277344	9.677883333333334					1	DETECTED	136.0748 m/z @9.68 [CD6620_1.mzXML]	136.07481384277344	9.677883333333334	0.11786666666666666	19.986333333333334	19.868466666666666	34872.046875	2441733.138087829	0	1280	0.09113653006888711	0.5150939845776503	0.18400355828333081	136.07443237304688	136.07569885253906
180	136.953125	11.4625					1	DETECTED	136.9531 m/z @11.46 [CD6620_1.mzXML]	136.953125	11.4625	0.21938333333333335	20.003333333333334	19.78395	37702.21875	5076291.064671603	0	1280	0.8273469026203468	3.191948537071332	4.167976803051641	136.95272827148438	136.95375061035156
181	136.96853637695312	1.6103333333333334					1	DETECTED	136.9685 m/z @1.61 [CD6620_1.mzXML]	136.96853637695312	1.6103333333333334	1.52105	10.505683333333334	8.984633333333333	34307.53515625	5256989.895990845	0	1280	0.10658122456578334	50.31528840769084	98.89980349730573	136.96853637695312	136.97044372558594
182	137.04489135742188	3.35695					1	DETECTED	137.0449 m/z @3.36 [CD6620_1.mzXML]	137.04489135742188	3.35695	1.8569	9.540799999999999	7.6838999999999995	17790.7109375	1257457.339443237	0	1280	0.6641877863799177	2.269873258972479	3.4958143095767817	137.04452514648438	137.05191040039062
183	137.05894470214844	10.183133333333334					1	DETECTED	137.0589 m/z @10.18 [CD6620_1.mzXML]	137.05894470214844	10.183133333333334	3.82025	10.380166666666666	6.559916666666666	12972.193359375	637464.5546520692	0	1280	0.09609055103319442	0.7266926650026315	0.0265513571776971	137.0583953857422	137.05935668945312
184	137.13172912597656	7.08285					1	DETECTED	137.1317 m/z @7.08 [CD6620_1.mzXML]	137.13172912597656	7.08285	0.10115	19.986333333333334	19.885183333333334	5930.26123046875	2886845.0857654386	0	1280	3.4883577450820615	1.4240932246682996	1.7225506086843099	137.13096618652344	137.13221740722656
185	138.05157470703125	1.8569					1	DETECTED	138.0516 m/z @1.86 [CD6620_1.mzXML]	138.05157470703125	1.8569	0.21938333333333335	19.735666666666667	19.516283333333334	572462.125	7545867.037998507	0	1280	0.0417753702266932	0.5362224947941754	0.057917146228546476	138.05137634277344	138.0546875
186	138.98854064941406	1.49175					1	DETECTED	138.9885 m/z @1.49 [CD6620_1.mzXML]	138.98854064941406	1.49175	1.4316166666666668	1.5063833333333332	0.07476666666666643	5880.5439453125	14615.756573242157	0	1280	0.0403849879205298	0.6216740576496673	0.2433481152993346	138.9880828857422	138.98880004882812
187	139.04112243652344	14.1762					1	DETECTED	139.0411 m/z @14.18 [CD6620_1.mzXML]	139.04112243652344	14.1762	0.13456666666666667	19.986333333333334	19.851766666666666	139903.859375	2.0465053999539882E7	1	1280	2.9979375581694523	0.8867464295326295	0.6513295899877595	139.03501892089844	139.04910278320312
188	139.07220458984375	9.373316666666666					1	DETECTED	139.0722 m/z @9.37 [CD6620_1.mzXML]	139.07220458984375	9.373316666666666	1.1572	9.479866666666668	8.322666666666668	8102.251953125	451172.6056875307	0	1280	0.11314398232781109	0.506484206853603	0.012968413707205815	139.07205200195312	139.0751495361328
189	140.04066467285156	14.325333333333333					1	DETECTED	140.0407 m/z @14.33 [CD6620_1.mzXML]	140.04066467285156	14.325333333333333	1.4154166666666665	16.598466666666667	15.18305	6800.234375	2066791.4342118206	0	1280	6.105805077682772	0.5880382651579212	0.1393285896294003	140.04039001464844	140.04898071289062
190	140.0672149658203	1.7728833333333334					1	DETECTED	140.0672 m/z @1.77 [CD6620_1.mzXML]	140.0672149658203	1.7728833333333334	0.13456666666666667	20.003333333333334	19.868766666666666	798364.3125	7358616.69563864	1	1280	0.07194034393409798	4.002652180600282	6.018091842546421	140.0670166015625	140.0704345703125
191	141.0093536376953	10.478716666666665					1	DETECTED	141.0094 m/z @10.48 [CD6620_1.mzXML]	141.0093536376953	10.478716666666665	9.814666666666666	12.90475	3.090083333333334	35963.00390625	636063.3083881214	0	1280	0.10025120029920309	1.2861863857986826	1.321525335968565	141.00135803222656	141.00961303710938
192	141.03790283203125	14.1918					1	DETECTED	141.0379 m/z @14.19 [CD6620_1.mzXML]	141.03790283203125	14.1918	2.7223333333333333	16.271066666666666	13.548733333333333	7195.16796875	2422452.303299286	0	1280	0.6874402658493306	0.5906435637809372	0.12244394830553977	141.0374755859375	141.04002380371094
193	141.051513671875	9.357949999999999					1	DETECTED	141.0515 m/z @9.36 [CD6620_1.mzXML]	141.051513671875	9.357949999999999	0.7446	19.470000000000002	18.725400000000004	43007.26953125	1967378.7721314388	0	1280	0.11211257890174764	0.8402538413877231	0.2653835542153608	141.0456085205078	141.0563201904297
194	141.0902557373047	6.4102500000000004					1	DETECTED	141.0903 m/z @6.41 [CD6620_1.mzXML]	141.0902557373047	6.4102500000000004	0.11786666666666666	19.986333333333334	19.868466666666666	2245.515380859375	1428699.8009731139	0	1280	18.577501150562604	1.5787711598413956	2.157542319682791	141.08871459960938	141.091064453125
195	142.0464630126953	1.8006333333333333					1	DETECTED	142.0465 m/z @1.80 [CD6620_1.mzXML]	142.0464630126953	1.8006333333333333	1.7437166666666668	18.104	16.36028333333333	34348.78125	1415855.0064068602	0	1280	0.132582054426021	3.674048647124718	5.994020226767771	142.04624938964844	142.04957580566406
196	142.0644073486328	9.227883333333333					1	DETECTED	142.0644 m/z @9.23 [CD6620_1.mzXML]	142.0644073486328	9.227883333333333	9.142166666666666	10.731216666666667	1.5890500000000003	96289.4453125	616836.5990352767	0	1280	0.09019262065601197	1.2456646122003332	1.313357963458343	142.06385803222656	142.06460571289062
197	142.9471435546875	1.6693833333333332					1	DETECTED	142.9471 m/z @1.67 [CD6620_1.mzXML]	142.9471435546875	1.6693833333333332	1.46225	8.452616666666666	6.990366666666666	30166.9296875	2317023.333776855	0	1280	0.0850521269827933	16.874074670099787	32.748149340199575	142.93824768066406	142.9495086669922
198	143.0064239501953	10.437716666666667					1	DETECTED	143.0064 m/z @10.44 [CD6620_1.mzXML]	143.0064239501953	10.437716666666667	1.4472166666666666	19.802833333333336	18.35561666666667	10518.5576171875	3215284.5857020263	0	1280	0.07641048761491653	1.0208340285115771	1.0416680570231542	143.0004425048828	143.01498413085938
199	143.03045654296875	1.8006333333333333					1	DETECTED	143.0305 m/z @1.80 [CD6620_1.mzXML]	143.03045654296875	1.8006333333333333	0.20253333333333332	20.003333333333334	19.8008	800921.375	1.0963467305535274E7	1	1280	0.1594795632314283	3.8099862788027954	4.151945230236557	143.02810668945312	143.0392303466797
200	143.07223510742188	9.227883333333333					1	DETECTED	143.0722 m/z @9.23 [CD6620_1.mzXML]	143.07223510742188	9.227883333333333	0.11786666666666666	20.003333333333334	19.885466666666666	94380.3125	4717840.723692869	0	1280	0.08607060100889363	2.0436461264307417	0.017323486048814413	143.06234741210938	143.0809783935547
201	143.10560607910156	11.137883333333333					1	DETECTED	143.1056 m/z @11.14 [CD6620_1.mzXML]	143.10560607910156	11.137883333333333	1.3468000000000002	17.258166666666668	15.911366666666668	6661.20703125	2028543.2122130734	0	1280	1.1996408888379353	0.8125437260092091	0.6250874520184183	143.10435485839844	143.11172485351562
202	144.0338134765625	1.78675					1	DETECTED	144.0338 m/z @1.79 [CD6620_1.mzXML]	144.0338134765625	1.78675	1.78675	9.418933333333333	7.632183333333334	26303.494140625	2093349.0957398673	0	1280	7.4696990518884565	null	null	144.0337677001953	144.0437469482422
203	144.05630493164062	1.8283999999999998					1	DETECTED	144.0563 m/z @1.83 [CD6620_1.mzXML]	144.05630493164062	1.8283999999999998	0.11786666666666666	19.986333333333334	19.868466666666666	7360.00634765625	1669917.639797576	0	1280	4.00384826765661	5.807681814638709	13.543465912235291	144.05630493164062	144.0655517578125
204	144.07980346679688	9.227883333333333					1	DETECTED	144.0798 m/z @9.23 [CD6620_1.mzXML]	144.07980346679688	9.227883333333333	0.1515	18.892999999999997	18.7415	1112844.5	7924077.656497573	0	1280	0.08721964727989295	1.2026145287822927	1.3063947871909478	144.07958984375	144.08038330078125
205	144.99111938476562	1.8427499999999999					1	DETECTED	144.9911 m/z @1.84 [CD6620_1.mzXML]	144.99111938476562	1.8427499999999999	1.3982333333333334	1.9404000000000001	0.5421666666666667	74137.8125	962261.5144936524	0	1280	0.44647734489145785	0.6099300031093806	0.5100681751358501	144.99093627929688	144.99142456054688
206	145.04849243164062	2.0237833333333333					1	DETECTED	145.0485 m/z @2.02 [CD6620_1.mzXML]	145.04849243164062	2.0237833333333333	0.10115	20.003333333333334	19.902183333333333	703227.375	3.839280655906745E7	1	1280	0.30068248334013514	1.5594036653167118	6.576792347279269	145.0480194091797	145.04913330078125
207	145.08338928222656	9.227883333333333					1	DETECTED	145.0834 m/z @9.23 [CD6620_1.mzXML]	145.08338928222656	9.227883333333333	4.657266666666667	10.926083333333334	6.268816666666668	97661.8359375	3024287.6058880603	0	1280	0.09565325676396164	0.7412780133502603	1.2406331174332317	145.08319091796875	145.08546447753906
208	146.0590362548828	9.227883333333333					1	DETECTED	146.0590 m/z @9.23 [CD6620_1.mzXML]	146.0590362548828	9.227883333333333	0.25288333333333335	19.470000000000002	19.21711666666667	1200035.75	9770555.604167558	1	1280	0.10856716120078325	5.330659424147427	1.2665718075627925	146.0516815185547	146.05963134765625
209	146.08021545410156	2.0237833333333333					1	DETECTED	146.0802 m/z @2.02 [CD6620_1.mzXML]	146.08021545410156	2.0237833333333333	0.16833333333333333	19.836000000000002	19.66766666666667	63479.546875	8325777.500468262	0	1280	1.259100010550238	2.4721076400095416	2.46774882300782	146.07948303222656	146.08132934570312
210	146.11663818359375	1.8427499999999999					1	DETECTED	146.1166 m/z @1.84 [CD6620_1.mzXML]	146.11663818359375	1.8427499999999999	1.8006333333333333	9.343133333333332	7.542499999999999	77550.1171875	1503477.8886532595	0	1280	1.5321286645430465	88.51297468241758	173.39123995263225	146.10841369628906	146.11705017089844
211	146.9957275390625	1.49175					1	DETECTED	146.9957 m/z @1.49 [CD6620_1.mzXML]	146.9957275390625	1.49175	0.4042833333333334	16.467483333333334	16.063200000000002	210956.0625	4707013.59205069	0	1280	15.032373591899475	79.70179759813412	169.43085997394587	146.99215698242188	147.0004425048828
212	147.01304626464844	1.49175					1	DETECTED	147.0130 m/z @1.49 [CD6620_1.mzXML]	147.01304626464844	1.49175	1.4472166666666666	19.1075	17.660283333333336	297321.6875	5237310.87353894	0	1280	0.1510876575605029	117.22607873239065	234.4655529064812	147.0069580078125	147.013427734375
213	147.0626220703125	9.227883333333333					1	DETECTED	147.0626 m/z @9.23 [CD6620_1.mzXML]	147.0626220703125	9.227883333333333	0.11786666666666666	20.003333333333334	19.885466666666666	96004.8984375	4755260.094507598	0	1280	0.08825291572270721	0.6457318345771125	0.016347077731724873	147.05645751953125	147.06521606445312
214	147.075439453125	1.9684666666666668					1	DETECTED	147.0754 m/z @1.97 [CD6620_1.mzXML]	147.075439453125	1.9684666666666668	1.7728833333333334	17.47283333333333	15.699949999999998	210793.578125	7980029.486642875	0	1280	0.24417018693984804	3.179744688707403	2.8683037298647456	147.0688018798828	147.0850372314453
215	147.1118927001953	1.6103333333333334					1	DETECTED	147.1119 m/z @1.61 [CD6620_1.mzXML]	147.1118927001953	1.6103333333333334	0.6081833333333333	15.830483333333332	15.222299999999999	202371.609375	5092729.92156662	0	1280	0.13111812400543	3.8284186370625117	0.990772697514702	147.11148071289062	147.11639404296875
216	148.0139617919922	1.49175					1	DETECTED	148.0140 m/z @1.49 [CD6620_1.mzXML]	148.0139617919922	1.49175	1.4316166666666668	1.5951333333333333	0.16351666666666653	34063.88671875	228057.0110439451	0	1280	0.15037710496424905	1.3596175166297149	1.7192350332594295	148.01377868652344	148.01405334472656
217	148.0417022705078	2.0938166666666667					1	DETECTED	148.0417 m/z @2.09 [CD6620_1.mzXML]	148.0417022705078	2.0938166666666667	0.35390000000000005	20.003333333333334	19.649433333333334	78615.3984375	5262694.403545198	0	1280	0.6619101982615843	0.8245529098694854	0.5211187936623823	148.03810119628906	148.04212951660156
218	148.078857421875	2.2219166666666665					1	DETECTED	148.0789 m/z @2.22 [CD6620_1.mzXML]	148.078857421875	2.2219166666666665	0.3033166666666667	19.96966666666667	19.66635	6208.69189453125	2561655.091301546	0	1280	17.651026874206686	5.125182424684667	4.215358717638142	148.07469177246094	148.08192443847656
219	148.934326171875	1.6988666666666667					1	DETECTED	148.9343 m/z @1.70 [CD6620_1.mzXML]	148.934326171875	1.6988666666666667	1.6693833333333332	1.9404000000000001	0.2710166666666669	85512.109375	646314.60622168	0	1280	0.10622543414653962	5.137803541000297	8.08869548884134	148.9342041015625	148.9345703125
220	149.0113067626953	1.49175					1	DETECTED	149.0113 m/z @1.49 [CD6620_1.mzXML]	149.0113067626953	1.49175	0.3369666666666667	19.206333333333337	18.86936666666667	304674.71875	1.7176926882444065E7	0	1280	0.12886790622957167	5.661444530187778	5.723935522023843	149.0015869140625	149.01730346679688
221	149.02230834960938	12.458616666666668					1	DETECTED	149.0223 m/z @12.46 [CD6620_1.mzXML]	149.02230834960938	12.458616666666668	0.10115	20.003333333333334	19.902183333333333	171831.21875	5.6145754866328865E7	1	1280	11.253929185536176	0.5360398332620846	0.05043979837874045	149.02212524414062	149.03221130371094
222	149.0780029296875	15.346016666666666					1	DETECTED	149.0780 m/z @15.35 [CD6620_1.mzXML]	149.0780029296875	15.346016666666666	0.21938333333333335	19.886333333333333	19.66695	7769.85400390625	3323947.5217720955	0	1280	9.689173180621196	0.6500769062955185	0.3001538125910371	149.06980895996094	149.07830810546875
223	149.0951690673828	11.9236					1	DETECTED	149.0952 m/z @11.92 [CD6620_1.mzXML]	149.0951690673828	11.9236	11.825199999999999	12.252583333333332	0.4273833333333332	68395.390625	565607.2004365268	0	1280	0.19122546017060316	2.1716632791327557	3.343326558265511	149.09512329101562	149.09527587890625
224	149.99192810058594	1.7437166666666668					1	DETECTED	149.9919 m/z @1.74 [CD6620_1.mzXML]	149.99192810058594	1.7437166666666668	1.7136833333333332	19.189666666666668	17.475983333333335	14927.4130859375	4586060.797319213	0	1280	10.552575927500593	290.9431187569344	351.80689930896506	149.9917755126953	149.99679565429688
225	150.01461791992188	1.49175					1	DETECTED	150.0146 m/z @1.49 [CD6620_1.mzXML]	150.01461791992188	1.49175	1.4472166666666666	1.78675	0.33953333333333346	8298.6787109375	123079.64836816405	0	1280	0.05652890391828702	3.8121257485029973	6.624251497005995	150.0126495361328	150.01490783691406
226	150.025634765625	12.4743					1	DETECTED	150.0256 m/z @12.47 [CD6620_1.mzXML]	150.025634765625	12.4743	0.10115	20.003333333333334	19.902183333333333	14829.673828125	5256673.795622864	0	1280	16.93267775379514	0.8042488506699319	0.26458613287849037	150.02337646484375	150.0261688232422
227	150.0574188232422	2.7223333333333333					1	DETECTED	150.0574 m/z @2.72 [CD6620_1.mzXML]	150.0574188232422	2.7223333333333333	1.8006333333333333	9.60235	7.801716666666666	44322.98828125	2451850.5703657228	0	1280	0.220272065784878	5.610984857730617	0.7992340706012624	150.0513458251953	150.05770874023438
228	150.0863494873047	1.8283999999999998					1	DETECTED	150.0863 m/z @1.83 [CD6620_1.mzXML]	150.0863494873047	1.8283999999999998	1.8143	10.926083333333334	9.111783333333335	7060.2080078125	2455554.16571582	0	1280	8.989361948738898	323.1128841607616	555.2069303588567	150.0863494873047	150.0909881591797
229	150.93141174316406	1.7437166666666668					1	DETECTED	150.9314 m/z @1.74 [CD6620_1.mzXML]	150.93141174316406	1.7437166666666668	1.6542333333333334	1.9123833333333333	0.2581499999999999	28516.291015625	225132.55687744136	0	1280	0.11699203888896914	1.4424473831253481	1.8848947662506963	150.93130493164062	150.93154907226562
230	150.96774291992188	11.3897					1	DETECTED	150.9677 m/z @11.39 [CD6620_1.mzXML]	150.96774291992188	11.3897	0.25288333333333335	19.903000000000002	19.65011666666667	20538.455078125	3238344.4808596172	0	1280	0.543136754179109	0.9066179645932131	0.2173570273979703	150.96755981445312	150.976318359375
231	151.04443359375	1.49175					1	DETECTED	151.0444 m/z @1.49 [CD6620_1.mzXML]	151.04443359375	1.49175	1.4154166666666665	16.12441666666667	14.709000000000001	15317.93359375	1851059.3907391054	0	1280	0.10892023057410194	96.34716157205237	164.61873809660094	151.03807067871094	151.046875
232	151.0984344482422	8.987483333333333					1	DETECTED	151.0984 m/z @8.99 [CD6620_1.mzXML]	151.0984344482422	8.987483333333333	8.956016666666667	19.58566666666667	10.629650000000002	10498.5703125	1137261.4831838384	0	1280	1.7197887445273654	168.90333686440633	3.9662162936718954	151.09527587890625	151.09896850585938
233	152.02114868164062	1.8143					1	DETECTED	152.0211 m/z @1.81 [CD6620_1.mzXML]	152.02114868164062	1.8143	1.78675	11.000850000000002	9.214100000000002	278318.9375	2919951.6847831714	0	1280	0.08203459398242519	4.3320452006774826	314.4663916797718	152.02098083496094	152.03106689453125
234	152.03565979003906	9.738966666666666					1	DETECTED	152.0357 m/z @9.74 [CD6620_1.mzXML]	152.03565979003906	9.738966666666666	2.2219166666666665	15.184066666666666	12.96215	3186.8837890625	1429971.1443768921	0	1280	0.04921344771608993	0.8621833032905196	0.7243666065810391	152.03118896484375	152.04547119140625
235	152.04656982421875	0.16833333333333333					1	DETECTED	152.0466 m/z @0.17 [CD6620_1.mzXML]	152.04656982421875	0.16833333333333333	0.11786666666666666	20.003333333333334	19.885466666666666	3117.365966796875	1690608.0728549482	0	1280	17.193906186753985	197.0158520475561	393.0317040951123	152.0458526611328	152.05580139160156
236	152.94618225097656	1.5802333333333332					1	DETECTED	152.9462 m/z @1.58 [CD6620_1.mzXML]	152.94618225097656	1.5802333333333332	1.5063833333333332	1.7728833333333334	0.2665000000000002	127733.5546875	938637.303079102	0	1280	0.10194340992728979	1.8715880048573075	6.655224570527144	152.94602966308594	152.94642639160156
237	153.00411987304688	1.52105					1	DETECTED	153.0041 m/z @1.52 [CD6620_1.mzXML]	153.00411987304688	1.52105	1.4316166666666668	1.5654833333333333	0.13386666666666658	5602.3095703125	34484.250463623044	0	1280	0.1174969910109045	0.7484159522922104	0.4968319045844208	153.0039825439453	153.0043182373047
238	153.05662536621094	12.976133333333333					1	DETECTED	153.0566 m/z @12.98 [CD6620_1.mzXML]	153.05662536621094	12.976133333333333	2.2219166666666665	19.919666666666668	17.697750000000003	124917.953125	1.9066085241521023E7	0	1280	2.648485901368982	0.7913323160766236	1.0183000837834892	153.05133056640625	153.0654296875
239	154.02557373046875	1.8569					1	DETECTED	154.0256 m/z @1.86 [CD6620_1.mzXML]	154.02557373046875	1.8569	1.8006333333333333	19.51966666666667	17.719033333333336	93966.4765625	5046441.687860229	0	1280	0.1498464303928757	77.33507405203831	152.91444913469786	154.0187530517578	154.02761840820312
240	154.05772399902344	1.8283999999999998					1	DETECTED	154.0577 m/z @1.83 [CD6620_1.mzXML]	154.05772399902344	1.8283999999999998	1.0538333333333332	15.668766666666667	14.614933333333333	27875.33984375	7713751.288446904	0	1280	18.275137486605846	9.080839791452753	16.039910001286742	154.0493927001953	154.06515502929688
241	154.08326721191406	4.100716666666667					1	DETECTED	154.0833 m/z @4.10 [CD6620_1.mzXML]	154.08326721191406	4.100716666666667	0.3706833333333333	18.531166666666664	18.16048333333333	4790.45556640625	1048230.9092106321	0	1280	0.35645930208372967	2.4343593891028674	0.7956299276592371	154.0824737548828	154.085693359375
242	154.28408813476562	13.296166666666666					1	DETECTED	154.2841 m/z @13.30 [CD6620_1.mzXML]	154.28408813476562	13.296166666666666	8.940516666666667	19.206333333333337	10.26581666666667	83867.9765625	9427620.42283179	0	1280	6.3566599543764255	0.6740742920871472	0.41796721769430595	154.28408813476562	154.29298400878906
243	154.8794403076172	1.7437166666666668					1	DETECTED	154.8794 m/z @1.74 [CD6620_1.mzXML]	154.8794403076172	1.7437166666666668	1.7437166666666668	2.2077999999999998	0.46408333333333296	14183.0439453125	226646.26491406246	0	1280	0.3830754541120909	null	null	154.879150390625	154.87954711914062
244	154.95452880859375	11.375599999999999					1	DETECTED	154.9545 m/z @11.38 [CD6620_1.mzXML]	154.95452880859375	11.375599999999999	10.9708	17.39016666666667	6.419366666666669	10395.623046875	1413390.2943618165	0	1280	0.7861294763952902	7.929059617918354	14.858119235836709	154.9542236328125	154.9550018310547
245	155.03053283691406	1.8847833333333335					1	DETECTED	155.0305 m/z @1.88 [CD6620_1.mzXML]	155.03053283691406	1.8847833333333335	1.8847833333333335	11.96535	10.080566666666668	10365.568359375	1664213.6739158938	0	1280	0.7115833569236538	null	null	155.0248260498047	155.03102111816406
246	155.06719970703125	9.996883333333333					1	DETECTED	155.0672 m/z @10.00 [CD6620_1.mzXML]	155.06719970703125	9.996883333333333	9.242099999999999	10.39595	1.1538500000000003	10383.4111328125	190820.68633007802	0	1280	0.08917794252692168	0.7643584251551212	0.19261380309805548	155.05926513671875	155.06768798828125
247	155.12973022460938	14.51355					1	DETECTED	155.1297 m/z @14.51 [CD6620_1.mzXML]	155.12973022460938	14.51355	0.10115	20.003333333333334	19.902183333333333	1325153.75	3.0232399906281686E8	1	1280	1.3146558769271124	0.9325578282164216	2.675023064594106	155.12950134277344	155.1304168701172
248	155.974365234375	14.688116666666668					1	DETECTED	155.9744 m/z @14.69 [CD6620_1.mzXML]	155.974365234375	14.688116666666668	8.709883333333332	18.77716666666667	10.067283333333338	4974.84716796875	1155473.53863971	0	1280	5.415901709985606	0.8419948479762696	0.683989695952539	155.97384643554688	155.97523498535156
249	156.04119873046875	1.7728833333333334					1	DETECTED	156.0412 m/z @1.77 [CD6620_1.mzXML]	156.04119873046875	1.7728833333333334	1.4316166666666668	10.227450000000001	8.795833333333334	352341.71875	4240985.778468748	0	1280	0.06807132101889901	0.9960814829950806	0.4438465652144555	156.041015625	156.04837036132812
250	156.0758056640625	1.9404000000000001					1	DETECTED	156.0758 m/z @1.94 [CD6620_1.mzXML]	156.0758056640625	1.9404000000000001	1.5063833333333332	13.53955	12.033166666666666	30620.5234375	2934061.309294007	0	1280	0.27862402523081187	13.758426381853619	26.807507016421752	156.06727600097656	156.078369140625
251	156.13333129882812	14.542833333333334					1	DETECTED	156.1333 m/z @14.54 [CD6620_1.mzXML]	156.13333129882812	14.542833333333334	0.2361	20.003333333333334	19.767233333333333	64164.12109375	1.5874581101996789E7	0	1280	3.1888227964098483	0.6850755945019129	0.9584183208281457	156.13291931152344	156.1340789794922
252	157.1269073486328	14.600933333333334					1	DETECTED	157.1269 m/z @14.60 [CD6620_1.mzXML]	157.1269073486328	14.600933333333334	0.10115	20.003333333333334	19.902183333333333	359289.5	8.364610046172245E7	0	1280	1.1860392402133346	0.9168167128591704	4.240949143127322	157.12646484375	157.12774658203125
253	158.13027954101562	14.6736					1	DETECTED	158.1303 m/z @14.67 [CD6620_1.mzXML]	158.13027954101562	14.6736	0.2361	20.003333333333334	19.767233333333333	20794.509765625	5423372.013900292	0	1280	6.578055942800804	0.9372497725688854	0.8630638244591209	158.12998962402344	158.13101196289062
254	158.15280151367188	11.721					1	DETECTED	158.1528 m/z @11.72 [CD6620_1.mzXML]	158.15280151367188	11.721	0.6590666666666666	11.854433333333333	11.195366666666667	24593.123046875	2607510.3657597643	0	1280	0.09438091588551423	0.5060311940649314	0.01796870860255761	158.15277099609375	158.15318298339844
255	158.9629364013672	1.63965					1	DETECTED	158.9629 m/z @1.64 [CD6620_1.mzXML]	158.9629364013672	1.63965	1.55075	12.568166666666666	11.017416666666666	563976.4375	2.6826354453502443E7	0	1280	0.10379594388897373	61.807585965749176	1.9314942944238067	158.96266174316406	158.96322631835938
256	159.00450134277344	1.8006333333333333					1	DETECTED	159.0045 m/z @1.80 [CD6620_1.mzXML]	159.00450134277344	1.8006333333333333	1.3982333333333334	2.6392	1.2409666666666668	59844.515625	1187473.6194389644	0	1280	1.36110007203479	1.5396006496942323	2.141834282431258	159.00418090820312	159.01324462890625
257	159.06419372558594	1.9684666666666668					1	DETECTED	159.0642 m/z @1.97 [CD6620_1.mzXML]	159.06419372558594	1.9684666666666668	0.7964166666666667	16.370116666666668	15.5737	25928.30859375	3902466.806388853	0	1280	2.0380521680754207	2.7237268848882503	3.0957660436133465	159.06362915039062	159.07022094726562
258	159.0758819580078	4.7960666666666665					1	DETECTED	159.0759 m/z @4.80 [CD6620_1.mzXML]	159.0758819580078	4.7960666666666665	0.6928666666666667	19.173333333333336	18.48046666666667	2916.483154296875	1418298.305287567	0	1280	6.614150989055693	2.2519578215376623	3.5039156430753247	159.0753936767578	159.07606506347656
259	159.0909423828125	9.227883333333333					1	DETECTED	159.0909 m/z @9.23 [CD6620_1.mzXML]	159.0909423828125	9.227883333333333	0.20253333333333332	20.003333333333334	19.8008	110099.796875	2959146.8251670194	0	1280	0.0774044507414633	1.2744403540073583	1.3732918445528277	159.09060668945312	159.10093688964844
260	159.1485137939453	8.879150000000001					1	DETECTED	159.1485 m/z @8.88 [CD6620_1.mzXML]	159.1485137939453	8.879150000000001	8.694283333333335	9.126683333333334	0.43239999999999945	35047.14453125	354145.3403321538	0	1280	0.1571415317830933	1.1825980346067095	1.3661902885222172	159.1483612060547	159.14871215820312
261	159.98106384277344	11.272583333333333					1	DETECTED	159.9811 m/z @11.27 [CD6620_1.mzXML]	159.98106384277344	11.272583333333333	0.4550666666666666	18.203833333333332	17.748766666666665	21417.548828125	3534545.6209033197	0	1280	1.5027997454168087	0.8203715886733092	1.9668594597407958	159.9807586669922	159.98182678222656
262	160.05947875976562	2.8198833333333337					1	DETECTED	160.0595 m/z @2.82 [CD6620_1.mzXML]	160.05947875976562	2.8198833333333337	0.10115	20.003333333333334	19.902183333333333	395406.9375	5.3175047375600435E7	1	1280	0.9249566328712606	5.661321198427754	2.0819356454129934	160.0587615966797	160.06101989746094
263	160.07505798339844	9.227883333333333					1	DETECTED	160.0751 m/z @9.23 [CD6620_1.mzXML]	160.07505798339844	9.227883333333333	0.20253333333333332	19.536	19.333466666666666	53397.55859375	7332289.444914917	0	1280	0.05894199316004922	0.5945453000031975	0.1819391486094477	160.07435607910156	160.07546997070312
264	160.13250732421875	10.104783333333334					1	DETECTED	160.1325 m/z @10.10 [CD6620_1.mzXML]	160.13250732421875	10.104783333333334	1.871	10.212783333333334	8.341783333333334	21978.3671875	6691033.551885988	0	1280	0.08566629981645946	0.506558346001332	0.01467709841656724	160.13233947753906	160.13267517089844
265	161.0114288330078	1.4770833333333333					1	DETECTED	161.0114 m/z @1.48 [CD6620_1.mzXML]	161.0114288330078	1.4770833333333333	1.4154166666666665	19.189666666666668	17.774250000000002	15501.3828125	1860614.2030469973	0	1280	0.11678021928147575	144.11554054054034	1.889347551830908	161.00540161132812	161.01165771484375
266	161.02296447753906	12.380233333333333					1	DETECTED	161.0230 m/z @12.38 [CD6620_1.mzXML]	161.02296447753906	12.380233333333333	1.3982333333333334	16.2387	14.840466666666668	75615.0625	1.1921443838714423E7	0	1280	2.247399174434344	1.858614770652384	2.63566161385258	161.01490783691406	161.02891540527344
267	161.06295776367188	2.8340166666666664					1	DETECTED	161.0630 m/z @2.83 [CD6620_1.mzXML]	161.06295776367188	2.8340166666666664	0.11786666666666666	19.986333333333334	19.868466666666666	22225.05859375	3580416.0923824757	0	1280	1.0593290648051124	3.8596899111865413	3.553881827847631	161.05810546875	161.07040405273438
268	161.13150024414062	14.455983333333334					1	DETECTED	161.1315 m/z @14.46 [CD6620_1.mzXML]	161.13150024414062	14.455983333333334	10.088750000000001	15.668766666666667	5.5800166666666655	4708.34521484375	569146.0400806883	0	1280	0.5713387401172376	0.638850301869223	0.27770060373844596	161.13104248046875	161.1361083984375
269	161.98057556152344	19.536					1	DETECTED	161.9806 m/z @19.54 [CD6620_1.mzXML]	161.98057556152344	19.536	0.11786666666666666	19.986333333333334	19.868466666666666	2404.91455078125	1386389.8471195071	0	1280	1.0058916882570657	0.5115956906259441	0.023191381251888254	161.9800262451172	161.98631286621094
270	162.100830078125	1.8006333333333333					1	DETECTED	162.1008 m/z @1.80 [CD6620_1.mzXML]	162.100830078125	1.8006333333333333	1.8006333333333333	19.453166666666668	17.652533333333334	9477.9208984375	4323899.337919616	0	1280	12.437043705278073	null	null	162.09634399414062	162.100830078125
271	162.11123657226562	1.8143					1	DETECTED	162.1112 m/z @1.81 [CD6620_1.mzXML]	162.11123657226562	1.8143	1.7437166666666668	10.492166666666666	8.748449999999998	2729759.5	3.227451334365685E7	1	1280	0.17870690875451434	5.104939843248566	6.776550165205708	162.11117553710938	162.11224365234375
272	162.99041748046875	1.4770833333333333					1	DETECTED	162.9904 m/z @1.48 [CD6620_1.mzXML]	162.99041748046875	1.4770833333333333	0.13456666666666667	19.836000000000002	19.701433333333334	590787.1875	9249193.639876502	0	1280	0.10079994148054805	3.74348544409414	2.706915974884322	162.98289489746094	163.00035095214844
273	163.0380401611328	11.840066666666667					1	DETECTED	163.0380 m/z @11.84 [CD6620_1.mzXML]	163.0380401611328	11.840066666666667	0.10115	18.744333333333334	18.643183333333333	36994.18359375	5020904.23215027	0	1280	0.1290277691980748	0.7766226970427514	0.3886288073175347	163.03738403320312	163.04457092285156
274	163.05911254882812	2.0237833333333333					1	DETECTED	163.0591 m/z @2.02 [CD6620_1.mzXML]	163.05911254882812	2.0237833333333333	0.13456666666666667	19.986333333333334	19.851766666666666	192695.859375	2.3594801366984956E7	0	1280	0.31802775031895814	17.787899536729892	30.98553541795477	163.0587921142578	163.05972290039062
275	163.08250427246094	1.9822166666666667					1	DETECTED	163.0825 m/z @1.98 [CD6620_1.mzXML]	163.08250427246094	1.9822166666666667	1.9822166666666667	11.5899	9.607683333333334	140420.203125	4.332272415526025E7	0	1280	9.720739786213558	null	null	163.0740509033203	163.08250427246094
276	163.0928955078125	1.9684666666666668					1	DETECTED	163.0929 m/z @1.97 [CD6620_1.mzXML]	163.0928955078125	1.9684666666666668	1.9684666666666668	18.498333333333335	16.529866666666667	140572.078125	2.4909151443289116E7	0	1280	12.903166177976427	null	null	163.091064453125	163.09603881835938
277	163.11483764648438	1.8006333333333333					1	DETECTED	163.1148 m/z @1.80 [CD6620_1.mzXML]	163.11483764648438	1.8006333333333333	1.7728833333333334	12.348183333333333	10.5753	155162.640625	3546497.330775634	0	1280	0.12563373399832267	190.54594594594636	380.09189189189266	163.1104278564453	163.11566162109375
278	163.9759063720703	20.003333333333334					1	DETECTED	163.9759 m/z @20.00 [CD6620_1.mzXML]	163.9759063720703	20.003333333333334	0.10115	20.003333333333334	19.902183333333333	33039.76171875	9603648.550253842	0	1280	7.5336312790757365	0.5	null	163.9750518798828	163.98313903808594
279	163.9939422607422	1.49175					1	DETECTED	163.9939 m/z @1.49 [CD6620_1.mzXML]	163.9939422607422	1.49175	1.46225	17.341166666666666	15.878916666666665	16108.859375	3910938.347386049	0	1280	0.11271531285658476	262.4808964941147	484.4864754182269	163.98599243164062	163.99404907226562
280	164.06240844726562	2.0797166666666667					1	DETECTED	164.0624 m/z @2.08 [CD6620_1.mzXML]	164.06240844726562	2.0797166666666667	1.9542499999999998	19.9525	17.998250000000002	13637.7958984375	2646376.4058155823	0	1280	9.063970463881732	22.345002651985943	18.748928304390578	164.0589599609375	164.07020568847656
281	164.09075927734375	1.9960833333333334					1	DETECTED	164.0908 m/z @2.00 [CD6620_1.mzXML]	164.09075927734375	1.9960833333333334	1.9960833333333334	7.7420833333333325	5.745999999999999	10445.2529296875	779944.2785693667	0	1280	0.6838690865317716	null	null	164.09059143066406	164.091552734375
282	164.92906188964844	1.6542333333333334					1	DETECTED	164.9291 m/z @1.65 [CD6620_1.mzXML]	164.92906188964844	1.6542333333333334	1.6103333333333334	2.306233333333333	0.6958999999999997	41918.40234375	802192.026048828	0	1280	0.42374985452551184	7.925968109339395	14.390860722887343	164.91964721679688	164.92950439453125
283	164.98345947265625	11.333033333333333					1	DETECTED	164.9835 m/z @11.33 [CD6620_1.mzXML]	164.98345947265625	11.333033333333333	0.10115	20.003333333333334	19.902183333333333	217816.25	2.1363859074789617E7	0	1280	0.7396528638218935	3.6451348768053515	4.8937633848432665	164.97901916503906	164.98634338378906
284	165.02378845214844	1.5358666666666667					1	DETECTED	165.0238 m/z @1.54 [CD6620_1.mzXML]	165.02378845214844	1.5358666666666667	1.4154166666666665	1.5951333333333333	0.17971666666666675	10161.1982421875	78491.43588842775	0	1280	0.1871617544878097	0.746021862460218	0.4884818298143328	165.0233612060547	165.0238037109375
285	165.05389404296875	3.96755					1	DETECTED	165.0539 m/z @3.97 [CD6620_1.mzXML]	165.05389404296875	3.96755	1.4316166666666668	10.9708	9.539183333333334	8871.4990234375	1645787.4593503724	0	1280	0.6809248182485317	1.8808032545545361	2.7616065091090722	165.05335998535156	165.0602264404297
286	165.15904235839844	16.12441666666667					1	DETECTED	165.1590 m/z @16.12 [CD6620_1.mzXML]	165.15904235839844	16.12441666666667	0.3033166666666667	20.003333333333334	19.700016666666667	28845.7265625	7632049.144403929	0	1280	1.6839522270195566	0.7261603408120041	0.47785395972934525	165.15672302246094	165.15933227539062
287	166.02537536621094	1.4316166666666668					1	DETECTED	166.0254 m/z @1.43 [CD6620_1.mzXML]	166.02537536621094	1.4316166666666668	0.11786666666666666	20.003333333333334	19.885466666666666	63532.40625	6929296.443407379	0	1280	0.07318840320960485	34.82623830996912	35.06052601704782	166.01869201660156	166.03221130371094
288	166.052490234375	2.5840666666666667					1	DETECTED	166.0525 m/z @2.58 [CD6620_1.mzXML]	166.052490234375	2.5840666666666667	2.0377666666666667	19.338166666666666	17.3004	24079.248046875	3961899.5140770874	0	1280	0.7270238044850985	5.6466242522170145	10.672181554697914	166.050048828125	166.06175231933594
289	166.06405639648438	14.6444					1	DETECTED	166.0641 m/z @14.64 [CD6620_1.mzXML]	166.06405639648438	14.6444	8.140433333333332	14.6444	6.503966666666667	14346.7744140625	3086674.484853576	0	1280	6.195838602419361	0.5	null	166.06329345703125	166.07290649414062
290	166.08517456054688	8.4082					1	DETECTED	166.0852 m/z @8.41 [CD6620_1.mzXML]	166.08517456054688	8.4082	0.11786666666666666	19.718833333333336	19.600966666666668	2772584.5	6.4691910726152316E7	1	1280	0.28119225104694046	0.861020803805553	0.4646633593531635	166.0758514404297	166.0901336669922
291	166.1108856201172	12.722483333333335					1	DETECTED	166.1109 m/z @12.72 [CD6620_1.mzXML]	166.1108856201172	12.722483333333335	8.18565	12.722483333333335	4.536833333333334	83882.2265625	1.0910899733610965E7	0	1280	4.699763007158669	0.5	null	166.10238647460938	166.11688232421875
292	166.58351135253906	8.4082					1	DETECTED	166.5835 m/z @8.41 [CD6620_1.mzXML]	166.58351135253906	8.4082	8.049383333333333	8.587183333333334	0.5378000000000007	7685.966796875	126985.90658746335	0	1280	0.3009346138417808	0.7494077755585479	0.4988155511170957	166.58316040039062	166.58370971679688
293	166.98379516601562	12.364316666666667					1	DETECTED	166.9838 m/z @12.36 [CD6620_1.mzXML]	166.98379516601562	12.364316666666667	0.10115	20.003333333333334	19.902183333333333	113876.6484375	1.450646655397089E7	0	1280	1.1537792502212998	2.3707202416497	0.926123120898234	166.98300170898438	166.98495483398438
294	167.030517578125	1.8986666666666667					1	DETECTED	167.0305 m/z @1.90 [CD6620_1.mzXML]	167.030517578125	1.8986666666666667	1.2093500000000001	9.890283333333334	8.680933333333334	119344.5625	2447101.9474427192	0	1280	0.26076907619250433	5.264829926846369	1.2392458168496394	167.02064514160156	167.0334014892578
295	167.06719970703125	1.52105					1	DETECTED	167.0672 m/z @1.52 [CD6620_1.mzXML]	167.06719970703125	1.52105	1.52105	10.380166666666666	8.859116666666665	4143.09326171875	787860.3500176695	0	1280	8.760534187265776	null	null	167.06675720214844	167.0697784423828
296	167.08863830566406	8.4082					1	DETECTED	167.0886 m/z @8.41 [CD6620_1.mzXML]	167.08863830566406	8.4082	3.96755	9.2707	5.30315	187183.3125	3679395.1719707022	0	1280	0.28156358833776984	0.9017394844296648	0.49264029707153123	167.08836364746094	167.08987426757812
297	168.09230041503906	8.378833333333334					1	DETECTED	168.0923 m/z @8.38 [CD6620_1.mzXML]	168.09230041503906	8.378833333333334	4.21985	13.883416666666667	9.663566666666668	5917.1064453125	995010.800024872	0	1280	0.3029217245359028	1.1617703044413898	17.064090495166553	168.08749389648438	168.10169982910156
298	168.9793243408203	11.333033333333333					1	DETECTED	168.9793 m/z @11.33 [CD6620_1.mzXML]	168.9793243408203	11.333033333333333	0.11786666666666666	20.003333333333334	19.885466666666666	43219.8671875	7476435.592308553	0	1280	0.8984386882631785	0.7746306392784662	4.84803823244806	168.97891235351562	168.98007202148438
299	169.00433349609375	10.478716666666665					1	DETECTED	169.0043 m/z @10.48 [CD6620_1.mzXML]	169.00433349609375	10.478716666666665	1.4770833333333333	10.603483333333333	9.1264	43381.96484375	3217148.0050934437	0	1280	0.10129129450653984	0.5071318649878959	0.012389771813776587	168.9947967529297	169.00442504882812
300	169.0347442626953	3.0166					1	DETECTED	169.0347 m/z @3.02 [CD6620_1.mzXML]	169.0347442626953	3.0166	1.9822166666666667	19.735666666666667	17.75345	124057.4765625	5005337.517442229	0	1280	0.33388720844470754	1.0634831067063573	0.8095386562710555	169.03207397460938	169.03555297851562
301	169.0574188232422	1.8006333333333333					1	DETECTED	169.0574 m/z @1.80 [CD6620_1.mzXML]	169.0574188232422	1.8006333333333333	0.3033166666666667	10.71505	10.411733333333332	83826.6640625	3038990.5053156135	0	1280	0.17495559333929767	1.880640357828953	0.17911917150468049	169.0476531982422	169.05770874023438
302	169.09376525878906	1.6840833333333334					1	DETECTED	169.0938 m/z @1.68 [CD6620_1.mzXML]	169.09376525878906	1.6840833333333334	1.5951333333333333	8.818166666666666	7.223033333333333	50319.37109375	3891159.8128837887	0	1280	0.05822293792302902	39.79192570168869	78.15355249560471	169.093505859375	169.0967254638672
303	169.1458282470703	14.015099999999999					1	DETECTED	169.1458 m/z @14.02 [CD6620_1.mzXML]	169.1458282470703	14.015099999999999	8.956016666666667	19.25583333333333	10.299816666666665	5102.099609375	1469741.0871132195	0	1280	5.5456930476241215	1.017952857072263	1.0359057141445258	169.145263671875	169.14630126953125
304	170.03143310546875	1.8427499999999999					1	DETECTED	170.0314 m/z @1.84 [CD6620_1.mzXML]	170.03143310546875	1.8427499999999999	1.8006333333333333	10.560366666666665	8.759733333333331	25489.43359375	2222624.269687928	0	1280	8.708463449857943	16.57172295572321	31.827432479432275	170.02374267578125	170.0413360595703
305	170.0592803955078	9.227883333333333					1	DETECTED	170.0593 m/z @9.23 [CD6620_1.mzXML]	170.0592803955078	9.227883333333333	9.142166666666666	10.808483333333333	1.666316666666667	258955.921875	1641194.0203484148	0	1280	0.09837407933485132	1.2373090840743353	1.2460671002122752	170.05636596679688	170.05946350097656
306	170.09158325195312	1.871					1	DETECTED	170.0916 m/z @1.87 [CD6620_1.mzXML]	170.09158325195312	1.871	0.11786666666666666	20.003333333333334	19.885466666666666	9603.330078125	6183481.319367544	0	1280	4.894479180480163	5.671407384872799	10.3428147697456	170.08921813964844	170.09600830078125
307	171.0015869140625	10.478716666666665					1	DETECTED	171.0016 m/z @10.48 [CD6620_1.mzXML]	171.0015869140625	10.478716666666665	5.4351666666666665	10.603483333333333	5.168316666666667	15539.8125	1489566.5195078424	0	1280	0.10040605788763912	0.5123689332579897	0.024737866515979385	171.00115966796875	171.00250244140625
308	171.06259155273438	9.227883333333333					1	DETECTED	171.0626 m/z @9.23 [CD6620_1.mzXML]	171.06259155273438	9.227883333333333	3.2289499999999998	9.299216666666666	6.070266666666667	25306.58984375	1582634.3894622496	0	1280	0.3818970316532635	0.5059455014224751	0.011891002844950236	171.0583953857422	171.07247924804688
309	171.1482391357422	11.3185					1	DETECTED	171.1482 m/z @11.32 [CD6620_1.mzXML]	171.1482391357422	11.3185	0.10115	20.003333333333334	19.902183333333333	11924.5107421875	6429890.371256104	0	1280	11.690831437695833	0.8871160895101488	0.26232821665581213	171.1388702392578	171.15472412109375
310	172.02342224121094	15.442					1	DETECTED	172.0234 m/z @15.44 [CD6620_1.mzXML]	172.02342224121094	15.442	9.388466666666666	19.869666666666667	10.481200000000001	5200.17626953125	1835244.3499758304	0	1280	0.4018410690683982	0.8657092827329493	0.7314185654658987	172.02304077148438	172.02435302734375
311	172.0361785888672	9.540799999999999					1	DETECTED	172.0362 m/z @9.54 [CD6620_1.mzXML]	172.0361785888672	9.540799999999999	9.479866666666668	10.437716666666667	0.9578499999999988	7867.54736328125	220757.58183697512	0	1280	0.09939663918301456	7.8598194748361685	14.719638949672337	172.03294372558594	172.03640747070312
312	172.07472229003906	10.837950000000001					1	DETECTED	172.0747 m/z @10.84 [CD6620_1.mzXML]	172.07472229003906	10.837950000000001	1.8143	17.307833333333335	15.493533333333335	219160.71875	7136293.298134523	1	1280	0.11504369290965677	1.8666748080874467	2.1448442905232397	172.0684814453125	172.07676696777344
313	172.13241577148438	10.257366666666666					1	DETECTED	172.1324 m/z @10.26 [CD6620_1.mzXML]	172.13241577148438	10.257366666666666	8.83335	13.031916666666666	4.198566666666666	15442.3076171875	947203.1383293453	0	1280	0.10768496672182515	1.4741985697732938	1.1057888859277962	172.1317596435547	172.1326904296875
314	172.97760009765625	1.5063833333333332					1	DETECTED	172.9776 m/z @1.51 [CD6620_1.mzXML]	172.97760009765625	1.5063833333333332	1.4316166666666668	1.52105	0.08943333333333325	4099.3134765625	16879.248835693368	0	1280	0.09496899502423406	0.598082924654482	0.196165849308964	172.9774627685547	172.98663330078125
315	173.02003479003906	16.303766666666668					1	DETECTED	173.0200 m/z @16.30 [CD6620_1.mzXML]	173.02003479003906	16.303766666666668	8.956016666666667	19.986333333333334	11.030316666666668	7633.623046875	2012282.8162706918	0	1280	7.997797661579964	0.7523799438066524	0.5066151370396901	173.0191192626953	173.02059936523438
316	173.04139709472656	1.9123833333333333					1	DETECTED	173.0414 m/z @1.91 [CD6620_1.mzXML]	173.04139709472656	1.9123833333333333	1.78675	12.738366666666668	10.951616666666668	11317.189453125	1229993.2824732359	0	1280	0.135947755826197	27.662023013172227	54.2227429198798	173.03712463378906	173.0450897216797
317	173.0781707763672	10.823016666666666					1	DETECTED	173.0782 m/z @10.82 [CD6620_1.mzXML]	173.0781707763672	10.823016666666666	7.461749999999999	19.008666666666667	11.546916666666668	25187.955078125	1945115.4892239084	0	1280	3.436832357286355	1.7176436462444717	2.435287292488943	173.07815551757812	173.0835723876953
318	173.9602813720703	11.242216666666668					1	DETECTED	173.9603 m/z @11.24 [CD6620_1.mzXML]	173.9602813720703	11.242216666666668	0.13456666666666667	20.003333333333334	19.868766666666666	12443.943359375	2483048.964124542	0	1280	0.5482102669379376	7.598506774588262	0.6909199762817829	173.95970153808594	173.96136474609375
319	174.0778350830078	14.717899999999998					1	DETECTED	174.0778 m/z @14.72 [CD6620_1.mzXML]	174.0778350830078	14.717899999999998	9.034216666666667	19.25583333333333	10.221616666666664	9806.8798828125	2083689.8906307681	0	1280	2.5541290091641997	0.8992070869535895	0.7709893728730064	174.076904296875	174.08706665039062
320	174.1264190673828	13.494166666666667					1	DETECTED	174.1264 m/z @13.49 [CD6620_1.mzXML]	174.1264190673828	13.494166666666667	0.10115	19.9525	19.85135	2561.479248046875	1881832.732099336	0	1280	14.173761498131345	0.7411082392440838	0.4822164784881674	174.1259765625	174.12757873535156
321	174.93698120117188	1.6542333333333334					1	DETECTED	174.9370 m/z @1.65 [CD6620_1.mzXML]	174.93698120117188	1.6542333333333334	1.5654833333333333	3.761483333333333	2.1959999999999997	117505.859375	1813346.8679011231	0	1280	0.14023552792689498	1.4940008669702598	1.6314304230258445	174.93690490722656	174.9469451904297
322	174.99070739746094	1.4770833333333333					1	DETECTED	174.9907 m/z @1.48 [CD6620_1.mzXML]	174.99070739746094	1.4770833333333333	0.18533333333333332	20.003333333333334	19.818	71773.0703125	3832039.1438229047	0	1280	0.10579454701434532	8.67962158006852	16.051714523124097	174.9847412109375	174.99163818359375
323	175.00738525390625	13.648833333333332					1	DETECTED	175.0074 m/z @13.65 [CD6620_1.mzXML]	175.00738525390625	13.648833333333332	9.586866666666667	18.465666666666667	8.8788	9182.087890625	1685406.1827662964	0	1280	0.6493444427687791	1.0929188652458994	1.0237422728863896	175.00662231445312	175.00845336914062
324	175.0229034423828	3.34275					1	DETECTED	175.0229 m/z @3.34 [CD6620_1.mzXML]	175.0229034423828	3.34275	1.4472166666666666	19.752166666666668	18.30495	19407.48046875	2175944.374427826	0	1280	0.28569467872496856	1.086318436390878	1.645212525893128	175.01795959472656	175.03118896484375
325	175.0742645263672	15.184066666666666					1	DETECTED	175.0743 m/z @15.18 [CD6620_1.mzXML]	175.0742645263672	15.184066666666666	9.388466666666666	19.735666666666667	10.3472	11412.9892578125	2742200.8067274145	0	1280	6.441126585518086	0.9009868209917843	2.950658692894564	175.06863403320312	175.074951171875
326	175.08926391601562	0.7271833333333333					1	DETECTED	175.0893 m/z @0.73 [CD6620_1.mzXML]	175.08926391601562	0.7271833333333333	0.10115	19.96966666666667	19.868516666666668	2537.43505859375	1793431.0477866826	0	1280	5.639530143949734	15.86857728555455	30.737154571109105	175.0852508544922	175.08932495117188
327	175.11805725097656	1.871					1	DETECTED	175.1181 m/z @1.87 [CD6620_1.mzXML]	175.11805725097656	1.871	1.55075	16.386233333333333	14.835483333333332	91694.046875	2824338.4624544377	0	1280	0.16207765614316472	1.5146646624240805	1.4509224595260988	175.11041259765625	175.118408203125
328	176.06982421875	10.5327					1	DETECTED	176.0698 m/z @10.53 [CD6620_1.mzXML]	176.06982421875	10.5327	0.35390000000000005	10.867533333333334	10.513633333333335	94703.640625	2096336.0148552547	0	1280	0.12863798635198975	0.5641710411850874	0.1017869414601055	176.0695343017578	176.073486328125
329	176.96983337402344	1.49175					1	DETECTED	176.9698 m/z @1.49 [CD6620_1.mzXML]	176.96983337402344	1.49175	1.3982333333333334	1.5951333333333333	0.19689999999999985	31104.892578125	236299.69459808344	0	1280	0.13554580000594108	1.0548875059769254	1.1879157217730318	176.96942138671875	176.97000122070312
330	176.99899291992188	15.668766666666667					1	DETECTED	176.9990 m/z @15.67 [CD6620_1.mzXML]	176.99899291992188	15.668766666666667	1.4154166666666665	18.4495	17.034083333333335	4899.51806640625	2378195.285265808	0	1280	0.5379967269566865	0.5975466586217744	0.1518615530462619	176.99034118652344	177.00668334960938
331	177.06007385253906	1.6693833333333332					1	DETECTED	177.0601 m/z @1.67 [CD6620_1.mzXML]	177.06007385253906	1.6693833333333332	1.5951333333333333	11.519266666666665	9.924133333333332	30526.251953125	3892118.361860351	0	1280	0.09856747499963325	66.82918069584741	132.65836139169483	177.05296325683594	177.06011962890625
332	177.07472229003906	1.9960833333333334					1	DETECTED	177.0747 m/z @2.00 [CD6620_1.mzXML]	177.07472229003906	1.9960833333333334	1.8986666666666667	19.58566666666667	17.687	33891.71484375	2715832.664707367	0	1280	0.2706084247329039	44.87596254469708	6.1925366479478425	177.07293701171875	177.07522583007812
333	177.0862579345703	3.3282000000000003					1	DETECTED	177.0863 m/z @3.33 [CD6620_1.mzXML]	177.0862579345703	3.3282000000000003	0.10115	19.96966666666667	19.868516666666668	9598.162109375	3895946.8145216657	0	1280	4.2967526092458055	3.078433347277958	2.3339954534836407	177.08572387695312	177.08987426757812
334	177.16278076171875	12.645816666666667					1	DETECTED	177.1628 m/z @12.65 [CD6620_1.mzXML]	177.16278076171875	12.645816666666667	0.6928666666666667	20.003333333333334	19.310466666666667	7483.42138671875	2595105.4553583995	0	1280	9.311298872777664	0.6022897243534413	1.1723141214216026	177.1575927734375	177.16278076171875
335	178.96209716796875	11.333033333333333					1	DETECTED	178.9621 m/z @11.33 [CD6620_1.mzXML]	178.96209716796875	11.333033333333333	0.25288333333333335	20.003333333333334	19.75045	8481.9130859375	2146121.1928402097	0	1280	0.7151461442382949	0.8912537285145057	0.8669947025271605	178.96188354492188	178.96340942382812
336	179.03915405273438	1.4770833333333333					1	DETECTED	179.0392 m/z @1.48 [CD6620_1.mzXML]	179.03915405273438	1.4770833333333333	1.4154166666666665	1.5654833333333333	0.1500666666666668	17989.791015625	99603.33059033204	0	1280	0.08033028421933186	1.2167567567567559	1.3291908144898743	179.0391387939453	179.03945922851562
337	179.0543975830078	10.941333333333334					1	DETECTED	179.0544 m/z @10.94 [CD6620_1.mzXML]	179.0543975830078	10.941333333333334	9.875133333333334	18.087666666666667	8.212533333333333	5449.11279296875	1262422.5451375118	0	1280	5.229092060790892	3.8513099481022937	6.702619896204587	179.05230712890625	179.05496215820312
338	179.06948852539062	10.505683333333334					1	DETECTED	179.0695 m/z @10.51 [CD6620_1.mzXML]	179.06948852539062	10.505683333333334	0.11786666666666666	20.003333333333334	19.885466666666666	65180.359375	2311396.85372113	0	1280	0.09079489620674863	0.8421899170781729	0.4110870523274688	179.06211853027344	179.06988525390625
339	179.14190673828125	12.568166666666666					1	DETECTED	179.1419 m/z @12.57 [CD6620_1.mzXML]	179.14190673828125	12.568166666666666	3.3712166666666668	14.9633	11.592083333333333	10662.984375	2226871.5475130007	0	1280	1.8723897515969998	0.6302134584472752	0.26092532406098434	179.13864135742188	179.14939880371094
340	180.0466766357422	10.731216666666667					1	DETECTED	180.0467 m/z @10.73 [CD6620_1.mzXML]	180.0466766357422	10.731216666666667	1.4770833333333333	14.9633	13.486216666666667	15610.6826171875	3339533.910548827	0	1280	0.1022148245896286	0.5101936160440796	0.0159935563104488	180.04051208496094	180.0522918701172
341	180.0646209716797	9.7238					1	DETECTED	180.0646 m/z @9.72 [CD6620_1.mzXML]	180.0646209716797	9.7238	1.75835	10.603483333333333	8.845133333333333	94615.21875	1960233.5967019636	0	1280	0.09158325711351623	0.5102538942242584	0.016792739024850806	180.06448364257812	180.07339477539062
342	180.0875701904297	8.879150000000001					1	DETECTED	180.0876 m/z @8.88 [CD6620_1.mzXML]	180.0875701904297	8.879150000000001	0.16833333333333333	19.903000000000002	19.73466666666667	4523.283203125	1431879.6486069942	0	1280	0.058821088134585864	1.1327678805469827	3.9230134233568528	180.07908630371094	180.08792114257812
343	180.10072326660156	11.868783333333333					1	DETECTED	180.1007 m/z @11.87 [CD6620_1.mzXML]	180.10072326660156	11.868783333333333	6.870583333333333	11.993733333333333	5.12315	9427.578125	520270.0971987307	0	1280	0.36086895334659097	0.5124994998199351	0.024998999639870376	180.10057067871094	180.10140991210938
344	180.90283203125	1.6840833333333334					1	DETECTED	180.9028 m/z @1.68 [CD6620_1.mzXML]	180.90283203125	1.6840833333333334	1.6251666666666666	2.0797166666666667	0.45455	18625.984375	298401.28185546864	0	1280	0.08053315615418999	3.8575671852899536	6.715134370579907	180.89346313476562	180.9035186767578
345	181.00137329101562	1.4770833333333333					1	DETECTED	181.0014 m/z @1.48 [CD6620_1.mzXML]	181.00137329101562	1.4770833333333333	1.3982333333333334	10.437716666666667	9.039483333333333	10240.8837890625	2726297.4466828923	0	1280	0.08130354159484643	53.65360591483436	119.78549300920756	181.00064086914062	181.00550842285156
346	181.0485076904297	12.505516666666667					1	DETECTED	181.0485 m/z @12.51 [CD6620_1.mzXML]	181.0485076904297	12.505516666666667	0.1515	20.003333333333334	19.851833333333335	13401.2373046875	2139881.7012980343	0	1280	0.05905362782087309	0.885826444466771	0.9950437876894606	181.04725646972656	181.05471801757812
347	181.07022094726562	10.896933333333333					1	DETECTED	181.0702 m/z @10.90 [CD6620_1.mzXML]	181.07022094726562	10.896933333333333	7.791016666666667	13.46465	5.673633333333334	10134.8056640625	936746.5665981447	0	1280	0.9992315567963477	0.9133589117544473	0.8267178235088947	181.0678253173828	181.0704803466797
348	181.0846405029297	11.561350000000001					1	DETECTED	181.0846 m/z @11.56 [CD6620_1.mzXML]	181.0846405029297	11.561350000000001	4.1452	12.284266666666667	8.139066666666668	825697.25	6895935.249448425	1	1280	0.1259528702391819	0.5127385630087127	2.6183489110242837	181.0800018310547	181.0852813720703
349	182.08009338378906	3.96755					1	DETECTED	182.0801 m/z @3.97 [CD6620_1.mzXML]	182.08009338378906	3.96755	1.9960833333333334	12.976133333333333	10.98005	156011.28125	1.7163275707611535E7	1	1280	0.3408846610836953	0.6601257377445507	0.25165027687163577	182.07958984375	182.08810424804688
350	182.14898681640625	15.636750000000001					1	DETECTED	182.1490 m/z @15.64 [CD6620_1.mzXML]	182.14898681640625	15.636750000000001	0.10115	20.003333333333334	19.902183333333333	96461.8125	2.5642346177895725E7	0	1280	3.785370468503711	0.8020550222873689	0.28829809343810847	182.14796447753906	182.1495819091797
351	183.1525115966797	15.636750000000001					1	DETECTED	183.1525 m/z @15.64 [CD6620_1.mzXML]	183.1525115966797	15.636750000000001	0.11786666666666666	20.003333333333334	19.885466666666666	6448.8076171875	2305143.722092468	0	1280	3.5643247129928053	0.6406861318415306	0.28288110427617463	183.1515350341797	183.16177368164062
352	184.07199096679688	13.074683333333333					1	DETECTED	184.0720 m/z @13.07 [CD6620_1.mzXML]	184.07199096679688	13.074683333333333	10.882249999999999	15.088083333333334	4.205833333333334	108835.5703125	4039785.559762941	0	1280	0.35895310598711205	1.0012347728431157	1.716554018773779	184.07167053222656	184.08123779296875
353	184.09327697753906	1.78675					1	DETECTED	184.0933 m/z @1.79 [CD6620_1.mzXML]	184.09327697753906	1.78675	1.75835	8.364116666666666	6.605766666666666	709103.75	4201718.071318904	1	1280	0.06285218182654195	2.640342064145993	2.5921463736476196	184.08436584472656	184.09706115722656
354	184.9987335205078	1.4770833333333333					1	DETECTED	184.9987 m/z @1.48 [CD6620_1.mzXML]	184.9987335205078	1.4770833333333333	1.3982333333333334	16.320033333333335	14.921800000000001	16060.0068359375	1401019.0981702884	0	1280	0.1427739884010335	87.68484932122513	191.48880293854097	184.99307250976562	184.9991912841797
355	185.04083251953125	1.9262666666666666					1	DETECTED	185.0408 m/z @1.93 [CD6620_1.mzXML]	185.04083251953125	1.9262666666666666	0.35390000000000005	15.717266666666665	15.363366666666666	935581.5	1.2807672937276028E7	1	1280	0.17339096888655758	1.887124710405488	1.3883811142867146	185.0387420654297	185.0481719970703
356	185.12767028808594	9.142166666666666					1	DETECTED	185.1277 m/z @9.14 [CD6620_1.mzXML]	185.12767028808594	9.142166666666666	9.049683333333332	10.287550000000001	1.237866666666669	37602.359375	337828.74518655334	0	1280	0.321242619446922	1.4796086952077578	1.320383657147061	185.12680053710938	185.1280975341797
357	185.15228271484375	14.65885					1	DETECTED	185.1523 m/z @14.66 [CD6620_1.mzXML]	185.15228271484375	14.65885	4.39945	18.285833333333336	13.886383333333336	5100.64794921875	1475682.8379583128	0	1280	0.2281817259745722	0.6767639108199962	0.3535278216399923	185.15213012695312	185.15313720703125
358	186.04425048828125	1.8847833333333335					1	DETECTED	186.0443 m/z @1.88 [CD6620_1.mzXML]	186.04425048828125	1.8847833333333335	1.8283999999999998	17.026333333333334	15.197933333333333	57297.078125	2325960.672375001	0	1280	8.388172302586453	74.03642131701265	4.832311019056951	186.03811645507812	186.05189514160156
359	186.07278442382812	1.75835					1	DETECTED	186.0728 m/z @1.76 [CD6620_1.mzXML]	186.07278442382812	1.75835	0.11786666666666666	19.536	19.418133333333333	26155.921875	1758643.9472769478	0	1280	0.11049541492330128	4.925726787164551	9.733130492375825	186.0718994140625	186.0758056640625
360	186.9217987060547	1.52105					1	DETECTED	186.9218 m/z @1.52 [CD6620_1.mzXML]	186.9217987060547	1.52105	1.4472166666666666	1.5802333333333332	0.13301666666666656	12185.103515625	73911.10144311517	0	1280	0.08996152993535	0.9007900677200885	0.8015801354401771	186.92135620117188	186.9220428466797
361	186.95152282714844	9.227883333333333					1	DETECTED	186.9515 m/z @9.23 [CD6620_1.mzXML]	186.95152282714844	9.227883333333333	9.185983333333333	11.288133333333333	2.10215	13959.69140625	543996.8672794189	0	1280	0.08228546318321328	25.085322195704027	49.170644391408054	186.94967651367188	186.95181274414062
362	187.0565643310547	1.871					1	DETECTED	187.0566 m/z @1.87 [CD6620_1.mzXML]	187.0565643310547	1.871	1.8143	9.299216666666666	7.484916666666666	46562.84765625	856360.2958665771	0	1280	0.040865476350631535	66.00455614344506	2.2917918470016745	187.05543518066406	187.05714416503906
363	187.07049560546875	2.9181666666666666					1	DETECTED	187.0705 m/z @2.92 [CD6620_1.mzXML]	187.07049560546875	2.9181666666666666	0.2864333333333333	19.123833333333334	18.8374	25436.23046875	4765139.7470508125	0	1280	1.1748671279927603	1.7059594812596435	9.266303797875564	187.07003784179688	187.0708770751953
364	187.1318359375	11.3612					1	DETECTED	187.1318 m/z @11.36 [CD6620_1.mzXML]	187.1318359375	11.3612	0.11786666666666666	20.003333333333334	19.885466666666666	8680.7265625	3810641.2739449446	0	1280	16.285961738067392	0.8843225615179364	2.2010237510830652	187.1244354248047	187.13185119628906
365	187.47178649902344	9.227883333333333					1	DETECTED	187.4718 m/z @9.23 [CD6620_1.mzXML]	187.47178649902344	9.227883333333333	9.185983333333333	9.284933333333333	0.09895000000000032	11826.59375	48300.070254882725	0	1280	0.10981022284683739	1.1807875894988091	1.3615751789976183	187.4716033935547	187.4718475341797
366	188.0340576171875	2.2077999999999998					1	DETECTED	188.0341 m/z @2.21 [CD6620_1.mzXML]	188.0340576171875	2.2077999999999998	1.4316166666666668	9.199966666666667	7.76835	8676.02734375	1802556.0824495852	0	1280	0.22065799037586098	5.004197891391641	9.008395782783282	188.02517700195312	188.0408935546875
367	188.04660034179688	9.227883333333333					1	DETECTED	188.0466 m/z @9.23 [CD6620_1.mzXML]	188.04660034179688	9.227883333333333	8.678949999999999	9.284933333333333	0.6059833333333344	5817.32470703125	107403.71502111817	0	1280	0.07753528534284015	0.5519644158367745	0.10392883167354904	188.04473876953125	188.05645751953125
368	188.06944274902344	9.227883333333333					1	DETECTED	188.0694 m/z @9.23 [CD6620_1.mzXML]	188.06944274902344	9.227883333333333	3.1296000000000004	11.182483333333332	8.052883333333332	4333390.5	2.627094373891245E7	1	1280	0.07981428356763942	1.2298493224909728	1.2877932502967728	188.06707763671875	188.07839965820312
369	188.09034729003906	2.1079333333333334					1	DETECTED	188.0903 m/z @2.11 [CD6620_1.mzXML]	188.09034729003906	2.1079333333333334	2.0938166666666667	16.960166666666666	14.866349999999999	8229.755859375	1726084.6906554257	0	1280	7.3911471468451895	526.5531286894882	190.54970448680268	188.0808563232422	188.09413146972656
370	188.9484100341797	10.837950000000001					1	DETECTED	188.9484 m/z @10.84 [CD6620_1.mzXML]	188.9484100341797	10.837950000000001	1.46225	10.896933333333333	9.434683333333332	10300.064453125	3950455.2239204114	0	1280	9.401796027606611	0.5031455429105737	0.006291085821147439	188.94837951660156	188.95521545410156
371	189.02264404296875	13.570316666666667					1	DETECTED	189.0226 m/z @13.57 [CD6620_1.mzXML]	189.02264404296875	13.570316666666667	1.49175	16.71333333333333	15.221583333333331	12017.7333984375	2719482.946921112	0	1280	0.6154431498711457	0.6301071871110534	0.1131795297153091	189.02011108398438	189.023681640625
372	189.0459747314453	1.4316166666666668					1	DETECTED	189.0460 m/z @1.43 [CD6620_1.mzXML]	189.0459747314453	1.4316166666666668	1.4154166666666665	11.137883333333333	9.722466666666666	12113.234375	2301094.4423642885	0	1280	9.56159937342286	300.0761316872388	592.8035781336088	189.0360870361328	189.05581665039062
373	189.07284545898438	9.227883333333333					1	DETECTED	189.0728 m/z @9.23 [CD6620_1.mzXML]	189.07284545898438	9.227883333333333	5.3216833333333335	10.926083333333334	5.604400000000001	424541.0	4960140.260108149	0	1280	0.11186664299027704	10.227662837212874	1.3114659625966478	189.07260131835938	189.0778350830078
374	189.08596801757812	2.653					1	DETECTED	189.0860 m/z @2.65 [CD6620_1.mzXML]	189.08596801757812	2.653	0.10115	20.003333333333334	19.902183333333333	76569.53125	1.832412158815594E7	0	1280	2.1063414486247543	12.37564511945899	10.810629960636218	189.08543395996094	189.09011840820312
375	189.1623077392578	11.64765					1	DETECTED	189.1623 m/z @11.65 [CD6620_1.mzXML]	189.1623077392578	11.64765	1.5654833333333333	15.588316666666666	14.022833333333333	15619.5498046875	6533670.931927491	0	1280	10.220928333142979	0.6954275701320813	0.3402988601175399	189.15843200683594	189.16326904296875
376	189.19744873046875	9.227883333333333					1	DETECTED	189.1974 m/z @9.23 [CD6620_1.mzXML]	189.19744873046875	9.227883333333333	9.185983333333333	9.2707	0.084716666666667	15287.48046875	57911.66317480437	0	1280	0.10161939587822211	1.0109387430389845	1.021877486077969	189.1972198486328	189.19761657714844
377	190.08489990234375	10.823016666666666					1	DETECTED	190.0849 m/z @10.82 [CD6620_1.mzXML]	190.08489990234375	10.823016666666666	0.2361	19.919666666666668	19.683566666666668	3148140.25	2.7050026337263066E7	1	1280	0.12095677345683242	2.246592723150501	2.9824629942865495	190.07640075683594	190.08998107910156
378	190.10203552246094	10.837950000000001					1	DETECTED	190.1020 m/z @10.84 [CD6620_1.mzXML]	190.10203552246094	10.837950000000001	9.890283333333334	10.896933333333333	1.0066499999999987	4953.0595703125	163407.47737774663	0	1280	0.19316680685140852	0.5311202954625389	0.06224059092507779	190.10023498535156	190.10801696777344
379	190.14292907714844	10.364516666666667					1	DETECTED	190.1429 m/z @10.36 [CD6620_1.mzXML]	190.14292907714844	10.364516666666667	10.104783333333334	13.789299999999999	3.6845166666666653	19740.50390625	1530315.8049025265	0	1280	0.44974393895071074	0.9702164363358993	0.8157783703186514	190.14260864257812	190.14773559570312
380	190.96697998046875	13.570316666666667					1	DETECTED	190.9670 m/z @13.57 [CD6620_1.mzXML]	190.96697998046875	13.570316666666667	0.11786666666666666	20.003333333333334	19.885466666666666	9445.701171875	2146145.8423564136	0	1280	2.2077667042706377	0.7391020470868379	0.12915434644529966	190.96170043945312	190.96795654296875
381	191.03921508789062	1.75835					1	DETECTED	191.0392 m/z @1.76 [CD6620_1.mzXML]	191.03921508789062	1.75835	1.4154166666666665	9.126683333333334	7.711266666666668	135477.640625	2706653.8888683473	0	1280	0.10524454182714638	0.9346322851034325	0.25854359396690046	191.03890991210938	191.04832458496094
382	191.075439453125	1.6693833333333332					1	DETECTED	191.0754 m/z @1.67 [CD6620_1.mzXML]	191.075439453125	1.6693833333333332	1.55075	11.896333333333333	10.345583333333332	148305.578125	3.092276381158252E7	0	1280	0.0800090820670929	45.567926997817764	115.06583605417495	191.07180786132812	191.07691955566406
383	191.08837890625	10.837950000000001					1	DETECTED	191.0884 m/z @10.84 [CD6620_1.mzXML]	191.08837890625	10.837950000000001	1.9822166666666667	11.3185	9.336283333333334	287204.75	1.8818453715841927E7	0	1280	0.12723057526216408	0.5115897035716284	0.016012607324032792	191.087890625	191.09054565429688
384	191.2407989501953	1.7136833333333332					1	DETECTED	191.2408 m/z @1.71 [CD6620_1.mzXML]	191.2407989501953	1.7136833333333332	1.7136833333333332	13.031916666666666	11.318233333333332	63085.17578125	2.0425370976385616E7	0	1280	5.863181290837181	null	null	191.2310333251953	191.2407989501953
385	191.97093200683594	13.116916666666667					1	DETECTED	191.9709 m/z @13.12 [CD6620_1.mzXML]	191.97093200683594	13.116916666666667	0.21938333333333335	19.9525	19.733116666666668	4877.0224609375	2410838.029824737	0	1280	18.677809999543722	0.7649957614634323	0.54770925461082	191.97047424316406	191.97157287597656
386	192.00637817382812	11.242216666666668					1	DETECTED	192.0064 m/z @11.24 [CD6620_1.mzXML]	192.00637817382812	11.242216666666668	0.10115	20.003333333333334	19.902183333333333	8323.1611328125	2001327.763541412	0	1280	1.160636661606393	0.6894385256717848	0.7178835258942661	192.00637817382812	192.0081329345703
387	192.03138732910156	2.6252666666666666					1	DETECTED	192.0314 m/z @2.63 [CD6620_1.mzXML]	192.03138732910156	2.6252666666666666	1.4472166666666666	9.065266666666668	7.618050000000001	6213.39208984375	900256.8700320435	0	1280	0.10626658263439204	3.233330503798651	5.466661007597302	192.02316284179688	192.04014587402344
388	192.09222412109375	10.808483333333333					1	DETECTED	192.0922 m/z @10.81 [CD6620_1.mzXML]	192.09222412109375	10.808483333333333	4.279433333333333	10.955766666666667	6.676333333333334	13344.5068359375	925301.8135831297	0	1280	0.10373982338293253	0.5112790783753635	0.022558156750726997	192.09205627441406	192.10105895996094
389	192.9602813720703	2.2501166666666665					1	DETECTED	192.9603 m/z @2.25 [CD6620_1.mzXML]	192.9602813720703	2.2501166666666665	2.0797166666666667	16.45123333333333	14.371516666666665	13601.8173828125	1191298.8973351435	0	1280	0.094760146607757	42.169943270735544	1.0335573077381093	192.9600830078125	192.9641876220703
390	193.03330993652344	3.3712166666666668					1	DETECTED	193.0333 m/z @3.37 [CD6620_1.mzXML]	193.03330993652344	3.3712166666666668	1.6840833333333334	16.2222	14.538116666666667	12464.037109375	1193188.2031454165	0	1280	1.8169137836433498	4.308526297071956	35.091382790887444	193.03294372558594	193.03688049316406
391	193.05502319335938	1.5063833333333332					1	DETECTED	193.0550 m/z @1.51 [CD6620_1.mzXML]	193.05502319335938	1.5063833333333332	1.4316166666666668	16.058283333333332	14.626666666666665	20463.44140625	1020401.760510498	0	1280	0.03394448185773502	97.8154257690596	0.6886866266673518	193.05039978027344	193.0557098388672
392	193.0850372314453	10.505683333333334					1	DETECTED	193.0850 m/z @10.51 [CD6620_1.mzXML]	193.0850372314453	10.505683333333334	10.46505	11.9236	1.4585500000000007	57421.1953125	680424.6590545647	0	1280	0.13955102948941445	3.380152146176931	3.911394546553106	193.08477783203125	193.08749389648438
393	193.15728759765625	14.426766666666667					1	DETECTED	193.1573 m/z @14.43 [CD6620_1.mzXML]	193.15728759765625	14.426766666666667	2.0237833333333333	19.836000000000002	17.812216666666668	5489.841796875	1795365.8566396795	0	1280	0.5497199393610295	0.7180617835225127	0.43612356704502553	193.15382385253906	193.15798950195312
394	193.99362182617188	9.065266666666668					1	DETECTED	193.9936 m/z @9.07 [CD6620_1.mzXML]	193.99362182617188	9.065266666666668	0.9162333333333332	9.126683333333334	8.210450000000002	1578.1932373046875	422023.99673318485	0	1280	0.1631498586221074	0.5037683406211779	0.007536681242355889	193.98504638671875	193.99388122558594
395	194.0116424560547	11.795616666666666					1	DETECTED	194.0116 m/z @11.80 [CD6620_1.mzXML]	194.0116424560547	11.795616666666666	1.4154166666666665	11.795616666666666	10.380199999999999	17615.193359375	6405563.157508057	0	1280	10.479281743573942	0.5	null	194.00332641601562	194.0116424560547
396	194.0310821533203	1.9123833333333333					1	DETECTED	194.0311 m/z @1.91 [CD6620_1.mzXML]	194.0310821533203	1.9123833333333333	0.2864333333333333	19.886333333333333	19.599899999999998	6173.1376953125	2787676.621133335	0	1280	16.375585404406287	6.027214859005504	10.96024391429768	194.0310821533203	194.0330047607422
397	194.08843994140625	10.505683333333334					1	DETECTED	194.0884 m/z @10.51 [CD6620_1.mzXML]	194.08843994140625	10.505683333333334	4.3846333333333325	11.721	7.336366666666668	6014.3662109375	632550.8590206299	0	1280	0.045892126174345904	0.5992735451161701	0.1985470902323402	194.07980346679688	194.09426879882812
398	194.97567749023438	12.188350000000002					1	DETECTED	194.9757 m/z @12.19 [CD6620_1.mzXML]	194.97567749023438	12.188350000000002	11.476683333333334	13.789299999999999	2.312616666666665	19123.18359375	1138349.0904548347	0	1280	0.3750056543312166	1.6247892271662727	1.9476080805924092	194.97511291503906	194.9761962890625
399	195.01687622070312	1.5063833333333332					1	DETECTED	195.0169 m/z @1.51 [CD6620_1.mzXML]	195.01687622070312	1.5063833333333332	1.4154166666666665	1.55075	0.13533333333333353	8098.83056640625	38811.24583544924	0	1280	0.06544502640866523	0.7438622205936253	0.47079810596532773	195.0166015625	195.02005004882812
400	195.0289306640625	16.729499999999998					1	DETECTED	195.0289 m/z @16.73 [CD6620_1.mzXML]	195.0289306640625	16.729499999999998	0.2864333333333333	19.96966666666667	19.683233333333334	7056.77734375	2403494.55469501	0	1280	7.977890623181963	0.5985268360322082	0.2051065457606083	195.02830505371094	195.02928161621094
401	195.08566284179688	10.941333333333334					1	DETECTED	195.0857 m/z @10.94 [CD6620_1.mzXML]	195.08566284179688	10.941333333333334	0.10115	19.96966666666667	19.868516666666668	30246.384765625	5640280.75412952	0	1280	0.25439779325312806	3.8519895355008185	18.850676181440544	195.0840301513672	195.09442138671875
402	195.10015869140625	11.547500000000001					1	DETECTED	195.1002 m/z @11.55 [CD6620_1.mzXML]	195.10015869140625	11.547500000000001	11.227183333333333	13.899650000000001	2.6724666666666685	27481.23828125	941673.8955747084	0	1280	0.0779896998718943	4.17160101982411	2.6839280016583587	195.09942626953125	195.10116577148438
403	195.11207580566406	9.313666666666668					1	DETECTED	195.1121 m/z @9.31 [CD6620_1.mzXML]	195.11207580566406	9.313666666666668	9.284933333333333	16.911166666666666	7.626233333333333	10196.3818359375	1231557.0929990844	0	1280	0.1096002944897645	132.70707656611734	264.4141531322347	195.11151123046875	195.1121368408203
404	196.0594940185547	10.16755					1	DETECTED	196.0595 m/z @10.17 [CD6620_1.mzXML]	196.0594940185547	10.16755	8.802866666666667	18.170833333333334	9.367966666666668	5697.05224609375	1056011.9059154359	0	1280	6.216830017463296	3.4322858782867813	5.864571756573563	196.05384826660156	196.0677947998047
405	196.0974578857422	13.932483333333332					1	DETECTED	196.0975 m/z @13.93 [CD6620_1.mzXML]	196.0974578857422	13.932483333333332	1.1228	19.819333333333336	18.696533333333335	6223.22412109375	1856346.3023001708	0	1280	0.43002179446953903	0.729781246218681	0.8938599385264999	196.08970642089844	196.10166931152344
406	196.86392211914062	1.9684666666666668					1	DETECTED	196.8639 m/z @1.97 [CD6620_1.mzXML]	196.86392211914062	1.9684666666666668	1.63965	2.334366666666667	0.6947166666666669	26682.41015625	485167.4057454834	0	1280	0.21537360325541632	1.056389071924578	1.1127781438491562	196.86331176757812	196.86741638183594
407	197.06346130371094	14.824633333333333					1	DETECTED	197.0635 m/z @14.82 [CD6620_1.mzXML]	197.06346130371094	14.824633333333333	9.357949999999999	19.836000000000002	10.478050000000003	12180.447265625	2728861.5278280014	0	1280	2.5375464631354347	0.9145770862956757	1.0763832112154217	197.0628204345703	197.0643768310547
408	197.07949829101562	11.076483333333334					1	DETECTED	197.0795 m/z @11.08 [CD6620_1.mzXML]	197.07949829101562	11.076483333333334	8.756366666666667	11.152833333333332	2.396466666666665	9652.802734375	395310.120354614	0	1280	0.11658475717969097	0.5164539139554759	0.03290782791095185	197.07762145996094	197.0804901123047
409	197.09986877441406	1.75835					1	DETECTED	197.0999 m/z @1.76 [CD6620_1.mzXML]	197.09986877441406	1.75835	1.6103333333333334	12.236566666666667	10.626233333333333	113669.8828125	9589529.883884761	0	1280	0.04181278328078841	63.65508675189774	141.15973533000962	197.09422302246094	197.09988403320312
410	197.1276092529297	9.738966666666666					1	DETECTED	197.1276 m/z @9.74 [CD6620_1.mzXML]	197.1276092529297	9.738966666666666	7.263450000000001	10.027333333333333	2.7638833333333324	16317.2587890625	403387.23125326505	0	1280	0.5048603235228786	0.5582437336313631	0.20780976922001165	197.12730407714844	197.13760375976562
411	198.03076171875	10.478716666666665					1	DETECTED	198.0308 m/z @10.48 [CD6620_1.mzXML]	198.03076171875	10.478716666666665	9.373316666666666	11.06075	1.6874333333333347	92872.9140625	1014220.677718992	0	1280	0.10105239458296822	0.563140494779794	null	198.0304412841797	198.0309295654297
412	198.05702209472656	10.731216666666667					1	DETECTED	198.0570 m/z @10.73 [CD6620_1.mzXML]	198.05702209472656	10.731216666666667	10.560366666666665	13.8203	3.2599333333333345	118979.7265625	1398464.360511413	1	1280	0.11068868896990836	1.7224645260961733	0.9180181101651099	198.04798889160156	198.05934143066406
413	198.09378051757812	9.632633333333333					1	DETECTED	198.0938 m/z @9.63 [CD6620_1.mzXML]	198.09378051757812	9.632633333333333	1.75835	19.718833333333336	17.960483333333336	30898.19140625	2565413.602456604	0	1280	0.07726274527709087	3.9768530552110626	4.726246228372344	198.0837860107422	198.09715270996094
414	198.86109924316406	2.0098833333333332					1	DETECTED	198.8611 m/z @2.01 [CD6620_1.mzXML]	198.86109924316406	2.0098833333333332	1.7288666666666666	2.3203	0.5914333333333335	28893.25	493956.1997045898	0	1280	0.21044204701986713	1.0523100646462251	1.2161454770257079	198.8607177734375	198.86151123046875
415	198.93919372558594	1.52105					1	DETECTED	198.9392 m/z @1.52 [CD6620_1.mzXML]	198.93919372558594	1.52105	1.4316166666666668	1.8143	0.38268333333333326	192600.234375	1379306.9201347656	0	1280	0.11116941888735732	1.1317040513153003	1.4063787870044568	198.93214416503906	198.93923950195312
416	199.00975036621094	12.427333333333333					1	DETECTED	199.0098 m/z @12.43 [CD6620_1.mzXML]	199.00975036621094	12.427333333333333	9.905466666666666	19.140333333333334	9.234866666666669	3963.985107421875	1111545.6381733397	0	1280	3.9092181921285096	1.8309585492227975	2.661917098445595	199.00955200195312	199.01681518554688
417	199.06044006347656	10.731216666666667					1	DETECTED	199.0604 m/z @10.73 [CD6620_1.mzXML]	199.06044006347656	10.731216666666667	10.5327	10.8525	0.319799999999999	10465.4052734375	87039.0927821043	0	1280	0.17297128660025507	0.8054739316598085	1.830707917003191	199.05467224121094	199.0611114501953
418	199.09690856933594	9.617433333333334					1	DETECTED	199.0969 m/z @9.62 [CD6620_1.mzXML]	199.09690856933594	9.617433333333334	4.626733333333333	14.23765	9.610916666666668	2730.5595703125	799123.1197656861	0	1280	0.09652611920102672	0.9628826283554076	0.9257652567108151	199.09690856933594	199.09814453125
419	199.14328002929688	8.863883333333332					1	DETECTED	199.1433 m/z @8.86 [CD6620_1.mzXML]	199.14328002929688	8.863883333333332	8.771833333333332	14.1762	5.404366666666668	10432.5224609375	520772.13098071306	0	1280	0.1015156568920137	29.35560383849345	57.7112076769869	199.14292907714844	199.1471405029297
420	199.167724609375	12.799766666666667					1	DETECTED	199.1677 m/z @12.80 [CD6620_1.mzXML]	199.167724609375	12.799766666666667	0.25288333333333335	19.503333333333334	19.25045	22998.634765625	1762611.8629106448	0	1280	1.5553975893657714	0.6060846860413693	0.15370964803060858	199.1673126220703	199.16929626464844
421	199.17977905273438	6.003633333333334					1	DETECTED	199.1798 m/z @6.00 [CD6620_1.mzXML]	199.17977905273438	6.003633333333334	0.5570166666666666	20.003333333333334	19.446316666666668	1819.60107421875	1268321.8654064022	0	1280	15.354615886698928	1.785173976505292	2.570347953010584	199.17884826660156	199.18032836914062
422	200.02777099609375	10.451433333333334					1	DETECTED	200.0278 m/z @10.45 [CD6620_1.mzXML]	200.02777099609375	10.451433333333334	4.76525	10.618766666666666	5.853516666666666	29044.54296875	577637.0605051869	0	1280	0.08198148820361517	0.5147140290352931	2.9976083592527742	200.02529907226562	200.0279083251953
423	200.03945922851562	1.6988666666666667					1	DETECTED	200.0395 m/z @1.70 [CD6620_1.mzXML]	200.03945922851562	1.6988666666666667	1.6251666666666666	2.4323833333333336	0.8072166666666669	61633.88671875	638494.047552124	0	1280	0.13061494197794654	8.854495395685982	6.201642339069483	200.03933715820312	200.0434112548828
424	200.0671844482422	1.78675					1	DETECTED	200.0672 m/z @1.79 [CD6620_1.mzXML]	200.0671844482422	1.78675	1.7728833333333334	8.909783333333333	7.1369	228273.96875	1.0324047835527342E7	0	1280	0.0757341935575655	236.7743544184485	428.03583505747656	200.0669708251953	200.07090759277344
425	200.09954833984375	1.9262666666666666					1	DETECTED	200.0995 m/z @1.93 [CD6620_1.mzXML]	200.09954833984375	1.9262666666666666	1.9262666666666666	19.354833333333332	17.428566666666665	5972.01708984375	1168102.0390774533	0	1280	7.4989515266768425	null	null	200.08981323242188	200.09954833984375
426	200.12704467773438	2.0098833333333332					1	DETECTED	200.1270 m/z @2.01 [CD6620_1.mzXML]	200.12704467773438	2.0098833333333332	1.9542499999999998	8.587183333333334	6.632933333333334	17750.228515625	931665.1658808597	0	1280	0.25846424354357733	26.123777490144303	53.8779971704748	200.1263885498047	200.12771606445312
427	200.93675231933594	1.5358666666666667					1	DETECTED	200.9368 m/z @1.54 [CD6620_1.mzXML]	200.93675231933594	1.5358666666666667	1.46225	1.5951333333333333	0.13288333333333324	27634.904296875	146981.61378759766	0	1280	0.1124748117851131	0.9025356576862118	0.8050713153724236	200.93621826171875	200.93695068359375
428	200.97218322753906	1.49175					1	DETECTED	200.9722 m/z @1.49 [CD6620_1.mzXML]	200.97218322753906	1.49175	1.4316166666666668	1.5654833333333333	0.13386666666666658	51042.3984375	260633.7017812501	0	1280	0.09086040650791172	1.0834539364994267	1.2924642513391857	200.97198486328125	200.972412109375
429	201.01473999023438	1.8986666666666667					1	DETECTED	201.0147 m/z @1.90 [CD6620_1.mzXML]	201.01473999023438	1.8986666666666667	1.4316166666666668	2.460166666666667	1.02855	129753.4375	1890514.088100952	0	1280	0.18752010376728934	1.6936960395795582	2.431200058885721	201.0117645263672	201.01522827148438
430	201.11119079589844	0.7271833333333333					1	DETECTED	201.1112 m/z @0.73 [CD6620_1.mzXML]	201.11119079589844	0.7271833333333333	0.10115	20.003333333333334	19.902183333333333	38588.2578125	2.9886051094571754E7	0	1280	13.651553919910828	15.89546616261115	1.3901103120045608	201.1102294921875	201.11146545410156
431	201.7969970703125	1.8006333333333333					1	DETECTED	201.7970 m/z @1.80 [CD6620_1.mzXML]	201.7969970703125	1.8006333333333333	1.7437166666666668	2.306233333333333	0.5625166666666663	25166.513671875	273676.08992150874	0	1280	0.20660910699015123	4.941581259150817	8.883162518301633	201.79637145996094	201.797607421875
432	202.04653930664062	9.7238					1	DETECTED	202.0465 m/z @9.72 [CD6620_1.mzXML]	202.04653930664062	9.7238	1.7437166666666668	9.814666666666666	8.07095	36839.4296875	2998303.0969873033	0	1280	0.15722732634681513	0.5056933407128162	0.011386681425632367	202.04164123535156	202.04673767089844
433	202.11737060546875	11.34705					1	DETECTED	202.1174 m/z @11.35 [CD6620_1.mzXML]	202.11737060546875	11.34705	0.13456666666666667	20.003333333333334	19.868766666666666	5597.98388671875	3580921.4033540646	0	1280	8.821919490714588	0.8860109788346024	0.7720219576692051	202.1139678955078	202.11737060546875
434	202.3805694580078	1.8006333333333333					1	DETECTED	202.3806 m/z @1.80 [CD6620_1.mzXML]	202.3805694580078	1.8006333333333333	1.75835	2.0377666666666667	0.27941666666666665	18861.591796875	167654.94591552735	0	1280	0.15991295513740478	3.304099329917233	5.608198659834466	202.38037109375	202.38107299804688
435	202.96986389160156	1.5063833333333332					1	DETECTED	202.9699 m/z @1.51 [CD6620_1.mzXML]	202.96986389160156	1.5063833333333332	1.4472166666666666	1.5358666666666667	0.08865000000000012	15569.66796875	61834.030278564496	0	1280	0.10200989854926545	0.7491549295774668	0.49830985915493353	202.96974182128906	202.96998596191406
436	203.0509796142578	1.8006333333333333					1	DETECTED	203.0510 m/z @1.80 [CD6620_1.mzXML]	203.0509796142578	1.8006333333333333	1.5951333333333333	19.869666666666667	18.274533333333334	6785434.5	9.635478076265821E7	1	1280	0.17912633120574983	4.273969462667061	6.9498113006487445	203.05039978027344	203.05223083496094
437	203.14894104003906	1.8427499999999999					1	DETECTED	203.1489 m/z @1.84 [CD6620_1.mzXML]	203.14894104003906	1.8427499999999999	1.8283999999999998	18.4495	16.621100000000002	79196.5546875	5594902.478734345	0	1280	0.05031407025055579	579.1324041811813	3.9667630558659743	203.14146423339844	203.15457153320312
438	203.1781463623047	11.676733333333335					1	DETECTED	203.1781 m/z @11.68 [CD6620_1.mzXML]	203.1781463623047	11.676733333333335	11.547500000000001	15.056000000000001	3.5084999999999997	25409.796875	860718.9908112782	0	1280	0.09754146808094788	11.595650947934011	21.822654618762698	203.17710876464844	203.17877197265625
439	203.8230438232422	9.21395					1	DETECTED	203.8230 m/z @9.21 [CD6620_1.mzXML]	203.8230438232422	9.21395	9.157233333333332	9.328183333333333	0.17095000000000127	16119.8662109375	91494.00183435013	0	1280	0.1532347724515617	1.5070526006464562	1.8692453558730089	203.82235717773438	203.82354736328125
440	204.05467224121094	1.8006333333333333					1	DETECTED	204.0547 m/z @1.80 [CD6620_1.mzXML]	204.05467224121094	1.8006333333333333	1.75835	17.076166666666666	15.317816666666666	358231.28125	6032649.90430966	0	1280	0.19144906121888527	7.3412437517877684	11.590120447334675	204.05453491210938	204.0645751953125
441	204.1038055419922	10.762550000000001					1	DETECTED	204.1038 m/z @10.76 [CD6620_1.mzXML]	204.1038055419922	10.762550000000001	10.731216666666667	10.837950000000001	0.10673333333333446	15518.9892578125	66360.69873608384	0	1280	0.06393142388017026	1.7031914893616662	2.4063829787233324	204.1038055419922	204.1041717529297
442	204.12161254882812	1.871					1	DETECTED	204.1216 m/z @1.87 [CD6620_1.mzXML]	204.12161254882812	1.871	1.8569	9.890283333333334	8.033383333333335	1871720.125	1.9405800733815923E7	0	1280	0.12219997326590004	20.992794332947636	31.85858314315676	204.12132263183594	204.12281799316406
443	204.95574951171875	1.6103333333333334					1	DETECTED	204.9557 m/z @1.61 [CD6620_1.mzXML]	204.95574951171875	1.6103333333333334	1.5358666666666667	10.364516666666667	8.82865	66879.6484375	3362290.455101318	0	1280	0.0881483747263152	59.27920769919426	116.17877601510477	204.95071411132812	204.9561004638672
444	205.0235595703125	1.4316166666666668					1	DETECTED	205.0236 m/z @1.43 [CD6620_1.mzXML]	205.0235595703125	1.4316166666666668	1.4154166666666665	1.4770833333333333	0.06166666666666676	8901.888671875	30504.935549804704	0	1280	0.1347961270086646	1.9032921810699366	2.806584362139873	205.02334594726562	205.0236358642578
445	205.05531311035156	1.8006333333333333					1	DETECTED	205.0553 m/z @1.80 [CD6620_1.mzXML]	205.05531311035156	1.8006333333333333	1.7437166666666668	9.479866666666668	7.736150000000001	69920.0859375	2338401.801490997	0	1280	0.1545724457022164	67.55391685508631	133.59382883270888	205.04612731933594	205.05934143066406
446	205.06979370117188	9.677883333333334					1	DETECTED	205.0698 m/z @9.68 [CD6620_1.mzXML]	205.06979370117188	9.677883333333334	1.8006333333333333	17.953833333333332	16.1532	82242.9453125	3317282.321660155	0	1280	0.08578072263643755	1.0914810114536961	0.25599411679237377	205.0652618408203	205.07855224609375
447	205.0845947265625	12.489816666666666					1	DETECTED	205.0846 m/z @12.49 [CD6620_1.mzXML]	205.0845947265625	12.489816666666666	0.13456666666666667	20.003333333333334	19.868766666666666	21869.388671875	5077852.762191525	0	1280	8.115009588185885	1.0303140129369164	0.17742733816913314	205.0801544189453	205.0854949951172
448	205.09593200683594	9.21395					1	DETECTED	205.0959 m/z @9.21 [CD6620_1.mzXML]	205.09593200683594	9.21395	9.1112	11.000850000000002	1.8896500000000014	4568139.0	2.944850934123711E7	1	1280	0.09191117941084137	1.5327234990379135	1.754904158626946	205.0952911376953	205.0968780517578
449	205.12515258789062	1.871					1	DETECTED	205.1252 m/z @1.87 [CD6620_1.mzXML]	205.12515258789062	1.871	1.8569	9.299216666666666	7.442316666666667	172752.40625	2517325.7250221255	0	1280	0.11860745274069018	20.84993269460638	31.474105910247285	205.119384765625	205.13272094726562
450	205.9861297607422	11.288133333333333					1	DETECTED	205.9861 m/z @11.29 [CD6620_1.mzXML]	205.9861297607422	11.288133333333333	0.10115	20.003333333333334	19.902183333333333	34503.875	6254031.547460724	0	1280	0.8810602315252627	1.6331264941805699	4.237210662920755	205.98599243164062	205.99407958984375
451	206.08026123046875	10.317766666666667					1	DETECTED	206.0803 m/z @10.32 [CD6620_1.mzXML]	206.08026123046875	10.317766666666667	0.4550666666666666	19.140333333333334	18.685266666666667	36524.3203125	1757481.7140200497	0	1280	0.10295247729076529	0.9781679277969095	8.949881036305296	206.07308959960938	206.08929443359375
452	206.09933471679688	9.21395					1	DETECTED	206.0993 m/z @9.21 [CD6620_1.mzXML]	206.09933471679688	9.21395	2.1645	9.814666666666666	7.6501666666666654	474434.78125	4402293.507944143	0	1280	0.08970561538518851	1.4981347818546922	1.7585396151443293	206.0993194580078	206.10153198242188
453	206.380615234375	9.21395					1	DETECTED	206.3806 m/z @9.21 [CD6620_1.mzXML]	206.380615234375	9.21395	9.185983333333333	9.313666666666668	0.12768333333333537	14844.90625	75649.64108520518	0	1280	0.12409855163924277	2.2827771156137695	3.565554231227539	206.38046264648438	206.38128662109375
454	206.89271545410156	1.7437166666666668					1	DETECTED	206.8927 m/z @1.74 [CD6620_1.mzXML]	206.89271545410156	1.7437166666666668	1.6693833333333332	2.0656666666666665	0.3962833333333333	89647.3203125	781331.6156054691	0	1280	0.09697726716603006	2.6655829596412466	2.965157357179411	206.89234924316406	206.89279174804688
455	206.99008178710938	16.189566666666668					1	DETECTED	206.9901 m/z @16.19 [CD6620_1.mzXML]	206.99008178710938	16.189566666666668	0.11786666666666666	20.003333333333334	19.885466666666666	8510.0	2644369.769441677	0	1280	7.324425699337629	0.6186485146769373	0.25415143570821835	206.98074340820312	206.9905548095703
456	207.01272583007812	1.8283999999999998					1	DETECTED	207.0127 m/z @1.83 [CD6620_1.mzXML]	207.01272583007812	1.8283999999999998	1.3982333333333334	15.361916666666668	13.963683333333334	16491.24609375	3230834.4988322123	0	1280	12.386298124832885	16.096435063966656	28.959644108956898	207.01219177246094	207.0172119140625
457	207.1034393310547	9.227883333333333					1	DETECTED	207.1034 m/z @9.23 [CD6620_1.mzXML]	207.1034393310547	9.227883333333333	9.065266666666668	10.9116	1.846333333333332	19853.1953125	548988.2299879149	0	1280	0.8695946876323788	0.8689367859810868	0.6043342620599363	207.10336303710938	207.112060546875
458	207.16433715820312	9.185983333333333					1	DETECTED	207.1643 m/z @9.19 [CD6620_1.mzXML]	207.16433715820312	9.185983333333333	0.8991	15.5225	14.6234	13599.7734375	3793141.354697172	0	1280	10.873363674309823	0.8697921352351634	0.7231499004959123	207.16433715820312	207.17425537109375
459	208.04815673828125	15.636750000000001					1	DETECTED	208.0482 m/z @15.64 [CD6620_1.mzXML]	208.04815673828125	15.636750000000001	0.16833333333333333	20.003333333333334	19.835	13476.7685546875	4606382.536498901	0	1280	2.7849143552607476	0.8314348852207003	0.568736226076639	208.04745483398438	208.0545196533203
460	208.88975524902344	1.7437166666666668					1	DETECTED	208.8898 m/z @1.74 [CD6620_1.mzXML]	208.88975524902344	1.7437166666666668	1.6693833333333332	1.9542499999999998	0.2848666666666666	58472.90234375	456127.5350800782	0	1280	0.2456305400027794	1.9161434977578407	1.6720069596558806	208.88941955566406	208.8898468017578
461	208.93417358398438	2.2781833333333332					1	DETECTED	208.9342 m/z @2.28 [CD6620_1.mzXML]	208.93417358398438	2.2781833333333332	2.0938166666666667	2.362416666666667	0.26860000000000017	8943.5078125	82071.63584643556	0	1280	0.21622689126924088	0.7284397034894241	0.4568794069788482	208.93380737304688	208.9348602294922
462	208.9774169921875	13.805200000000001					1	DETECTED	208.9774 m/z @13.81 [CD6620_1.mzXML]	208.9774169921875	13.805200000000001	11.840066666666667	15.184066666666666	3.3439999999999994	15107.4921875	1186154.8809078368	0	1280	0.5831546314313112	0.8508328527326385	0.7016657054652771	208.97731018066406	208.97802734375
463	209.0323944091797	1.5063833333333332					1	DETECTED	209.0324 m/z @1.51 [CD6620_1.mzXML]	209.0323944091797	1.5063833333333332	1.3982333333333334	8.72545	7.327216666666667	46746.5234375	1634847.1575999758	0	1280	0.08161358002913599	33.36983225721987	68.53417497375341	209.02870178222656	209.0423583984375
464	209.04437255859375	15.830483333333332					1	DETECTED	209.0444 m/z @15.83 [CD6620_1.mzXML]	209.04437255859375	15.830483333333332	0.11786666666666666	20.003333333333334	19.885466666666666	27638.779296875	6893508.334577518	0	1280	2.520501045135056	0.7982966282855928	0.6041717716989067	209.04307556152344	209.04490661621094
465	209.0912628173828	7.7420833333333325					1	DETECTED	209.0913 m/z @7.74 [CD6620_1.mzXML]	209.0912628173828	7.7420833333333325	6.134083333333334	8.83335	2.6992666666666656	10407.4111328125	570136.1332502135	0	1280	0.5479664355121816	0.6665036416764243	0.3892406199377003	209.09030151367188	209.09193420410156
466	209.1158905029297	12.050716666666666					1	DETECTED	209.1159 m/z @12.05 [CD6620_1.mzXML]	209.1158905029297	12.050716666666666	10.588750000000001	12.5212	1.9324499999999993	405551.125	3524553.457967746	1	1280	0.10881223026443898	1.7941406656171457	2.11076597377134	209.113037109375	209.11619567871094
467	209.16390991210938	9.79985					1	DETECTED	209.1639 m/z @9.80 [CD6620_1.mzXML]	209.16390991210938	9.79985	8.64845	14.1918	5.54335	10634.1455078125	1478374.4455451663	0	1280	0.08302241775695052	2.4072216432169555	3.8144432864339115	209.16384887695312	209.17138671875
468	210.04714965820312	7.527283333333333					1	DETECTED	210.0471 m/z @7.53 [CD6620_1.mzXML]	210.04714965820312	7.527283333333333	7.527283333333333	18.810333333333332	11.28305	4442.302734375	1474450.5271644592	0	1280	8.238279240452846	null	null	210.0405731201172	210.0484619140625
469	210.90435791015625	1.6840833333333334					1	DETECTED	210.9044 m/z @1.68 [CD6620_1.mzXML]	210.90435791015625	1.6840833333333334	1.6840833333333334	1.7437166666666668	0.05963333333333343	13171.05078125	33182.079171875026	0	1280	0.018995148622564795	null	null	210.904296875	210.9046630859375
470	210.9341278076172	11.227183333333333					1	DETECTED	210.9341 m/z @11.23 [CD6620_1.mzXML]	210.9341278076172	11.227183333333333	10.9116	12.03635	1.1247500000000006	10101.6376953125	398094.8534337158	0	1280	0.42748340852568845	1.7820174280433108	2.5640348560866215	210.93397521972656	210.93516540527344
471	211.04067993164062	2.653					1	DETECTED	211.0407 m/z @2.65 [CD6620_1.mzXML]	211.04067993164062	2.653	1.4154166666666665	17.043	15.627583333333332	12922.220703125	1646086.442614502	0	1280	0.4404749109163286	6.3137499158305825	0.848830732768475	211.04006958007812	211.04830932617188
472	211.0566864013672	9.403799999999999					1	DETECTED	211.0567 m/z @9.40 [CD6620_1.mzXML]	211.0566864013672	9.403799999999999	9.373316666666666	9.44935	0.07603333333333495	11745.228515625	36779.14613989253	0	1280	0.07379530748616325	1.247129579004971	1.494259158009942	211.05653381347656	211.0569305419922
473	211.07943725585938	14.426766666666667					1	DETECTED	211.0794 m/z @14.43 [CD6620_1.mzXML]	211.07943725585938	14.426766666666667	10.698766666666668	17.39016666666667	6.691400000000002	6836.693359375	1082998.4051228333	0	1280	0.8492729678303235	0.8974517167381977	0.4768260408391376	211.07858276367188	211.0865936279297
474	211.1068572998047	8.6029					1	DETECTED	211.1069 m/z @8.60 [CD6620_1.mzXML]	211.1068572998047	8.6029	1.8006333333333333	8.694283333333335	6.893650000000001	9862.3603515625	2066234.2877128907	0	1280	0.1361175260407439	0.5067171237038636	0.4026452293108228	211.10321044921875	211.1153564453125
475	211.13174438476562	12.124816666666668					1	DETECTED	211.1317 m/z @12.12 [CD6620_1.mzXML]	211.13174438476562	12.124816666666668	0.10115	20.003333333333334	19.902183333333333	14019.205078125	4062201.232518312	0	1280	11.567436763901329	2.2141487114397718	0.4360195269376571	211.1217498779297	211.1326446533203
476	211.1431884765625	10.317766666666667					1	DETECTED	211.1432 m/z @10.32 [CD6620_1.mzXML]	211.1431884765625	10.317766666666667	10.227450000000001	10.410216666666667	0.18276666666666586	11531.8623046875	87457.82882287572	0	1280	0.13049179004346456	1.0118102971027851	1.0236205942055705	211.14276123046875	211.14337158203125
477	211.1681365966797	14.586450000000001					1	DETECTED	211.1681 m/z @14.59 [CD6620_1.mzXML]	211.1681365966797	14.586450000000001	14.281733333333333	15.313416666666665	1.0316833333333317	5694.3056640625	201830.40506652818	0	1280	0.37608936529361614	1.6928567521741429	2.3857135043482858	211.16761779785156	211.16854858398438
478	212.01840209960938	11.34705					1	DETECTED	212.0184 m/z @11.35 [CD6620_1.mzXML]	212.01840209960938	11.34705	11.3185	11.433133333333334	0.11463333333333381	31591.2734375	158299.2946386728	0	1280	0.12472345123597783	2.0075890251022255	3.015178050204451	212.01820373535156	212.0185546875
479	212.03492736816406	14.99405					1	DETECTED	212.0349 m/z @14.99 [CD6620_1.mzXML]	212.03492736816406	14.99405	10.287550000000001	17.341166666666666	7.053616666666665	2992.43896484375	753996.2295328673	0	1280	0.39512982441717526	0.7493484188533589	0.4986968377067178	212.03485107421875	212.0357208251953
480	212.06690979003906	10.837950000000001					1	DETECTED	212.0669 m/z @10.84 [CD6620_1.mzXML]	212.06690979003906	10.837950000000001	10.762550000000001	11.505033333333333	0.7424833333333325	468784.09375	4130697.6367627014	1	1280	0.12829308766625758	2.2617927080536657	2.952028409744716	212.06663513183594	212.0673370361328
481	212.8377685546875	1.9684666666666668					1	DETECTED	212.8378 m/z @1.97 [CD6620_1.mzXML]	212.8377685546875	1.9684666666666668	1.7288666666666666	2.3203	0.5914333333333335	21470.5390625	390009.0650285644	0	1280	0.18341161998717248	1.2342097941012788	1.4861320396801974	212.83743286132812	212.83853149414062
482	212.97789001464844	1.4770833333333333					1	DETECTED	212.9779 m/z @1.48 [CD6620_1.mzXML]	212.97789001464844	1.4770833333333333	1.4154166666666665	1.8427499999999999	0.42733333333333334	5032.53369140625	86417.2171903076	0	1280	0.40764719117607173	3.4648648648648597	5.594583097394426	212.9771270751953	212.97836303710938
483	213.02244567871094	2.8059166666666666					1	DETECTED	213.0224 m/z @2.81 [CD6620_1.mzXML]	213.02244567871094	2.8059166666666666	2.8059166666666666	17.987666666666666	15.18175	9268.0478515625	4213414.930992279	0	1280	12.67385202383002	null	null	213.0156707763672	213.03231811523438
484	213.07049560546875	10.8525					1	DETECTED	213.0705 m/z @10.85 [CD6620_1.mzXML]	213.07049560546875	10.8525	1.6988666666666667	13.585700000000001	11.886833333333334	51933.60546875	7907967.501364473	0	1280	0.13156824473380446	0.6492959080001021	0.29791874590505546	213.0619354248047	213.0750732421875
485	213.17706298828125	10.492166666666666					1	DETECTED	213.1771 m/z @10.49 [CD6620_1.mzXML]	213.17706298828125	10.492166666666666	2.861883333333333	10.6344	7.772516666666666	5666.044921875	824303.3030722043	0	1280	7.752867161981445	0.5093203179436325	0.018640635887265014	213.17552185058594	213.18418884277344
486	214.08883666992188	9.018816666666668					1	DETECTED	214.0888 m/z @9.02 [CD6620_1.mzXML]	214.08883666992188	9.018816666666668	0.20253333333333332	19.836000000000002	19.633466666666667	29968.21875	1473627.2191762694	0	1280	0.0992155293106407	0.5265380497717117	2.897477149886661	214.08763122558594	214.090087890625
487	214.10638427734375	10.183133333333334					1	DETECTED	214.1064 m/z @10.18 [CD6620_1.mzXML]	214.10638427734375	10.183133333333334	3.3282000000000003	19.074833333333334	15.746633333333333	4313.77978515625	1055601.5890649415	0	1280	0.14118557073711813	1.1485621061230842	1.2971242122461681	214.10614013671875	214.1078643798828
488	214.143310546875	3.84945					1	DETECTED	214.1433 m/z @3.85 [CD6620_1.mzXML]	214.143310546875	3.84945	3.7324333333333333	7.64325	3.910816666666667	2370.671875	217072.81814776608	0	1280	0.6680539079601835	16.710511323173325	32.42102264634665	214.14222717285156	214.1436004638672
489	214.83473205566406	1.7288666666666666					1	DETECTED	214.8347 m/z @1.73 [CD6620_1.mzXML]	214.83473205566406	1.7288666666666666	1.7136833333333332	1.9123833333333333	0.1987000000000001	12901.92578125	100809.50365478513	0	1280	0.061786430948325366	6.543358946212959	12.086717892425918	214.8345947265625	214.8352813720703
490	214.91641235351562	1.55075					1	DETECTED	214.9164 m/z @1.55 [CD6620_1.mzXML]	214.91641235351562	1.55075	1.4154166666666665	13.680166666666667	12.26475	585126.5	7094181.112288452	0	1280	0.11763323402155845	0.8747010380663596	0.7014716430799708	214.91110229492188	214.91722106933594
491	214.98788452148438	1.49175					1	DETECTED	214.9879 m/z @1.49 [CD6620_1.mzXML]	214.98788452148438	1.49175	1.4472166666666666	9.571566666666666	8.12435	53779.15625	5191397.958339844	0	1280	0.09580270589146345	91.216504491018	166.48139578026834	214.98513793945312	214.9882049560547
492	215.01502990722656	1.9822166666666667					1	DETECTED	215.0150 m/z @1.98 [CD6620_1.mzXML]	215.01502990722656	1.9822166666666667	1.9262666666666666	18.137166666666666	16.2109	90041.265625	2806551.074536438	0	1280	0.21658372496688827	5.738407550536141	18.44496606297	215.01446533203125	215.02264404296875
493	215.1449432373047	2.4323833333333336					1	DETECTED	215.1449 m/z @2.43 [CD6620_1.mzXML]	215.1449432373047	2.4323833333333336	2.4323833333333336	18.531166666666664	16.09878333333333	8399.859375	3913565.865092743	0	1280	12.781644337034113	null	null	215.14077758789062	215.1449432373047
494	215.16293334960938	12.204283333333333					1	DETECTED	215.1629 m/z @12.20 [CD6620_1.mzXML]	215.16293334960938	12.204283333333333	0.9334	17.870833333333334	16.937433333333335	7651.615234375	1878837.2364244992	0	1280	0.09006165511961584	0.7513800308464437	0.5027600616928872	215.1567840576172	215.16297912597656
495	216.1217498779297	1.9960833333333334					1	DETECTED	216.1217 m/z @2.00 [CD6620_1.mzXML]	216.1217498779297	1.9960833333333334	1.8847833333333335	13.899650000000001	12.014866666666668	14216.857421875	1266663.2141653749	0	1280	0.8662101594786393	53.975142258161156	10.622526335661354	216.12123107910156	216.12350463867188
496	216.92132568359375	1.6840833333333334					1	DETECTED	216.9213 m/z @1.68 [CD6620_1.mzXML]	216.92132568359375	1.6840833333333334	1.46225	1.9542499999999998	0.49199999999999977	314502.4375	2314904.8196657714	0	1280	0.11709738606695286	1.2615818862902959	0.9111091225830042	216.91204833984375	216.92164611816406
497	216.94967651367188	1.52105					1	DETECTED	216.9497 m/z @1.52 [CD6620_1.mzXML]	216.94967651367188	1.52105	1.4316166666666668	7.7747166666666665	6.3431	152743.390625	3632403.6110024415	0	1280	0.11722410025688013	35.46272828922851	69.75189262897203	216.94003295898438	216.94973754882812
498	217.04617309570312	10.9116					1	DETECTED	217.0462 m/z @10.91 [CD6620_1.mzXML]	217.04617309570312	10.9116	9.142166666666666	17.572666666666667	8.4305	9117.7822265625	827275.2539866026	0	1280	0.1429623984905284	4.418981018016171	7.626066951978804	217.03741455078125	217.05361938476562
499	217.08062744140625	1.8569					1	DETECTED	217.0806 m/z @1.86 [CD6620_1.mzXML]	217.08062744140625	1.8569	0.71035	18.909666666666666	18.199316666666668	24847.326171875	3782520.5210413784	0	1280	1.4146114613765146	3.8301422507421954	3.1631264486818056	217.07986450195312	217.08212280273438
500	217.12066650390625	0.35390000000000005					1	DETECTED	217.1207 m/z @0.35 [CD6620_1.mzXML]	217.12066650390625	0.35390000000000005	0.10115	20.003333333333334	19.902183333333333	13608.935546875	3256905.4050245075	0	1280	19.105433235838802	31.343223275620204	63.23646192379194	217.11788940429688	217.1302490234375
501	217.19358825683594	11.64765					1	DETECTED	217.1936 m/z @11.65 [CD6620_1.mzXML]	217.19358825683594	11.64765	11.561350000000001	14.3688	2.8074499999999993	27088.978515625	710906.8048143298	0	1280	0.16904852189766828	16.26564310544619	8.566069951318552	217.19317626953125	217.19407653808594
502	218.13742065429688	2.0237833333333333					1	DETECTED	218.1374 m/z @2.02 [CD6620_1.mzXML]	218.13742065429688	2.0237833333333333	0.10115	20.003333333333334	19.902183333333333	82193.7578125	4924073.285433687	0	1280	2.201369825675589	6.052889191521453	0.8505952829344016	218.13670349121094	218.13900756835938
503	218.21014404296875	10.39595					1	DETECTED	218.2101 m/z @10.40 [CD6620_1.mzXML]	218.21014404296875	10.39595	10.3488	10.505683333333334	0.15688333333333304	6220.09814453125	34872.399019348355	0	1280	0.08134304275201032	1.6636620714033736	2.3273241428067473	218.20980834960938	218.21099853515625
504	218.9182891845703	1.6693833333333332					1	DETECTED	218.9183 m/z @1.67 [CD6620_1.mzXML]	218.9182891845703	1.6693833333333332	1.4316166666666668	1.871	0.43938333333333324	67464.65625	801866.421987793	0	1280	0.14141454455227143	0.9239800925276888	0.8479601850553776	218.90933227539062	218.9185791015625
505	218.94723510742188	1.49175					1	DETECTED	218.9472 m/z @1.49 [CD6620_1.mzXML]	218.94723510742188	1.49175	1.4770833333333333	1.6103333333333334	0.1332500000000001	21509.41796875	130545.16088476565	0	1280	0.16300805900798787	4.542613636363658	8.085227272727316	218.9470977783203	218.94732666015625
506	218.98277282714844	1.5063833333333332					1	DETECTED	218.9828 m/z @1.51 [CD6620_1.mzXML]	218.98277282714844	1.5063833333333332	1.4316166666666668	1.5654833333333333	0.13386666666666658	27370.525390625	134378.34413232427	0	1280	0.09974449682794506	0.8952296032099889	0.7904592064199778	218.98240661621094	218.9828338623047
507	219.0249786376953	1.7728833333333334					1	DETECTED	219.0250 m/z @1.77 [CD6620_1.mzXML]	219.0249786376953	1.7728833333333334	1.6840833333333334	10.3488	8.664716666666667	3331154.5	3.7233530025727995E7	1	1280	0.0957341265628906	3.7987597821171826	6.816131844264582	219.0165557861328	219.02651977539062
508	219.0425262451172	8.72545					1	DETECTED	219.0425 m/z @8.73 [CD6620_1.mzXML]	219.0425262451172	8.72545	1.8283999999999998	11.152833333333332	9.324433333333332	8911.3349609375	1989765.4467744748	0	1280	0.10506575669588081	0.6759725776479315	7.266250687396166	219.03683471679688	219.04624938964844
509	219.0618133544922	10.198116666666666					1	DETECTED	219.0618 m/z @10.20 [CD6620_1.mzXML]	219.0618133544922	10.198116666666666	9.60235	13.018	3.415650000000001	13279.4794921875	669805.8566046148	0	1280	0.08892328395192273	2.866600458792596	0.13745163787269912	219.05677795410156	219.0619659423828
510	219.11624145507812	15.024783333333334					1	DETECTED	219.1162 m/z @15.02 [CD6620_1.mzXML]	219.11624145507812	15.024783333333334	0.3706833333333333	19.96966666666667	19.598983333333337	17321.21875	3564790.322012728	0	1280	1.4946207202484274	0.8953418086630601	0.7631549135866016	219.11160278320312	219.11782836914062
511	219.1730194091797	12.252583333333332					1	DETECTED	219.1730 m/z @12.25 [CD6620_1.mzXML]	219.1730194091797	12.252583333333332	0.18533333333333332	19.93616666666667	19.750833333333336	28468.287109375	2807065.3921123054	0	1280	0.934049670158462	1.1426379926326378	6.209129685083384	219.16880798339844	219.17434692382812
512	219.20919799804688	13.8203					1	DETECTED	219.2092 m/z @13.82 [CD6620_1.mzXML]	219.20919799804688	13.8203	4.626733333333333	17.987666666666666	13.360933333333332	7634.1845703125	1489859.7479631961	0	1280	0.1282396161808972	0.7266458066691563	0.4532916133383127	219.20846557617188	219.21002197265625
513	219.9860076904297	1.49175					1	DETECTED	219.9860 m/z @1.49 [CD6620_1.mzXML]	219.9860076904297	1.49175	1.4316166666666668	1.49175	0.06013333333333315	3694.26318359375	9843.345869628884	0	1280	0.09102491315934125	0.5	null	219.9837646484375	219.9860076904297
514	220.02862548828125	1.7728833333333334					1	DETECTED	220.0286 m/z @1.77 [CD6620_1.mzXML]	220.02862548828125	1.7728833333333334	1.7288666666666666	3.7324333333333333	2.003566666666667	199630.125	2353624.777770751	0	1280	0.08933293072329129	5.21528321981218	7.29472392458378	220.02841186523438	220.0309295654297
515	220.09561157226562	10.823016666666666					1	DETECTED	220.0956 m/z @10.82 [CD6620_1.mzXML]	220.09561157226562	10.823016666666666	3.4572166666666666	19.436666666666667	15.97945	18695.744140625	2129268.8527808837	0	1280	0.10537850899539158	1.0847056667300226	1.1694113334600453	220.09461975097656	220.09622192382812
516	220.1170654296875	8.925116666666666					1	DETECTED	220.1171 m/z @8.93 [CD6620_1.mzXML]	220.1170654296875	8.925116666666666	3.35695	15.895766666666667	12.538816666666667	10583.5068359375	937720.57309668	0	1280	0.1025422077756275	1.1259376215989705	1.251875243197941	220.1158905029297	220.12017822265625
517	220.168212890625	12.830250000000001					1	DETECTED	220.1682 m/z @12.83 [CD6620_1.mzXML]	220.168212890625	12.830250000000001	12.722483333333335	12.890116666666668	0.16763333333333286	11497.5341796875	80540.67217602543	0	1280	0.08074065083382642	0.7777605938756558	0.5555211877513117	220.1677703857422	220.16883850097656
518	220.9332275390625	1.6251666666666666					1	DETECTED	220.9332 m/z @1.63 [CD6620_1.mzXML]	220.9332275390625	1.6251666666666666	1.5358666666666667	13.479433333333333	11.943566666666666	148854.3125	9635656.733654298	0	1280	0.09134507843861162	66.87327360955585	0.8796080904044808	220.93312072753906	220.93368530273438
519	220.99578857421875	1.46225					1	DETECTED	220.9958 m/z @1.46 [CD6620_1.mzXML]	220.99578857421875	1.46225	1.3982333333333334	18.84333333333333	17.445099999999996	5280.970703125	1938587.2650983273	0	1280	14.623261278995678	136.25436084353043	243.68570178951435	220.99559020996094	221.0057830810547
520	221.02342224121094	1.7728833333333334					1	DETECTED	221.0234 m/z @1.77 [CD6620_1.mzXML]	221.02342224121094	1.7728833333333334	1.6988666666666667	15.830483333333332	14.131616666666664	219288.546875	4557854.981843444	0	1280	0.08873310104651111	3.7403558810483593	5.037250258747439	221.01959228515625	221.03012084960938
521	221.0520477294922	11.561350000000001					1	DETECTED	221.0520 m/z @11.56 [CD6620_1.mzXML]	221.0520477294922	11.561350000000001	2.3484666666666665	11.633333333333333	9.284866666666666	46557.65234375	1610565.1589667976	0	1280	0.04745770353023282	0.5039066669319955	0.007813333863991035	221.04689025878906	221.05210876464844
522	221.08001708984375	10.505683333333334					1	DETECTED	221.0800 m/z @10.51 [CD6620_1.mzXML]	221.08001708984375	10.505683333333334	10.478716666666665	12.458616666666668	1.9799000000000024	21692.962890625	677157.4961772467	0	1280	1.9255482129422425	2.932789459043283	13.145096521999378	221.0791015625	221.0832977294922
523	221.0911865234375	8.6029					1	DETECTED	221.0912 m/z @8.60 [CD6620_1.mzXML]	221.0911865234375	8.6029	0.4042833333333334	9.313666666666668	8.909383333333334	10626.0439453125	565537.5712705685	0	1280	0.3416180536187525	0.5433467434546886	0.08549413162781859	221.09078979492188	221.09317016601562
524	221.15211486816406	12.919216666666667					1	DETECTED	221.1521 m/z @12.92 [CD6620_1.mzXML]	221.15211486816406	12.919216666666667	1.3296	19.869666666666667	18.540066666666668	21758.17578125	2150355.4752171943	0	1280	0.0632637330570276	0.7998567683429276	0.09011334560623309	221.15185546875	221.15280151367188
525	222.06370544433594	15.652766666666668					1	DETECTED	222.0637 m/z @15.65 [CD6620_1.mzXML]	222.06370544433594	15.652766666666668	9.313666666666668	19.718833333333336	10.405166666666668	14625.3681640625	3332702.2901286026	0	1280	2.27228052041516	0.7982885982612759	0.5205426763011777	222.0632781982422	222.0693817138672
526	222.86659240722656	1.7437166666666668					1	DETECTED	222.8666 m/z @1.74 [CD6620_1.mzXML]	222.86659240722656	1.7437166666666668	1.6840833333333334	18.926166666666667	17.242083333333333	85767.4375	9259267.23209436	0	1280	0.09919504218415387	144.56749580771358	288.13499161542717	222.8583984375	222.8730926513672
527	222.99322509765625	13.570316666666667					1	DETECTED	222.9932 m/z @13.57 [CD6620_1.mzXML]	222.99322509765625	13.570316666666667	11.447849999999999	17.043	5.59515	59381.81640625	3925896.024669126	0	1280	0.7971584170684949	1.5967129328307472	2.1789175259842546	222.99069213867188	222.99398803710938
528	223.06243896484375	11.736016666666666					1	DETECTED	223.0624 m/z @11.74 [CD6620_1.mzXML]	223.06243896484375	11.736016666666666	5.5	19.869666666666667	14.369666666666667	36792.140625	7585485.905951288	0	1280	3.8849359832194317	1.1521510793481953	7.630416304745992	223.05636596679688	223.06275939941406
529	223.09510803222656	11.561350000000001					1	DETECTED	223.0951 m/z @11.56 [CD6620_1.mzXML]	223.09510803222656	11.561350000000001	0.11786666666666666	20.003333333333334	19.885466666666666	433434.5625	9210015.575065318	0	1280	0.11274345729213842	0.9488585254788579	0.014691099035470943	223.08970642089844	223.09555053710938
530	223.13145446777344	12.364316666666667					1	DETECTED	223.1315 m/z @12.36 [CD6620_1.mzXML]	223.13145446777344	12.364316666666667	10.823016666666666	12.536816666666665	1.713799999999999	44017.71484375	1248032.6143830565	0	1280	0.12690920039458575	0.5559592551742027	0.5724915215365488	223.12863159179688	223.13186645507812
531	223.168212890625	14.1762					1	DETECTED	223.1682 m/z @14.18 [CD6620_1.mzXML]	223.168212890625	14.1762	12.109516666666668	15.394	3.2844833333333323	7321.6796875	890739.1041057126	0	1280	0.6787729312114781	0.7946266562366435	0.5892533124732872	223.16734313964844	223.16839599609375
532	224.9497833251953	11.505033333333333					1	DETECTED	224.9498 m/z @11.51 [CD6620_1.mzXML]	224.9497833251953	11.505033333333333	7.937749999999999	15.572033333333334	7.634283333333334	35985.97265625	2766431.0348826614	0	1280	1.311544225668099	3.8434082170571053	3.6471872294611996	224.94935607910156	224.9567413330078
533	225.03318786621094	1.8006333333333333					1	DETECTED	225.0332 m/z @1.80 [CD6620_1.mzXML]	225.03318786621094	1.8006333333333333	1.6988666666666667	14.112150000000002	12.413283333333334	177887.96875	3773255.2171935416	0	1280	0.08644678508528503	49.6777342494876	100.883814764667	225.02542114257812	225.0421600341797
534	225.1469268798828	12.411583333333335					1	DETECTED	225.1469 m/z @12.41 [CD6620_1.mzXML]	225.1469268798828	12.411583333333335	0.7271833333333333	19.25583333333333	18.52865	18857.462890625	3075832.48385559	0	1280	0.0957642004345498	0.7928798226695422	10.119142443188345	225.14674377441406	225.14804077148438
535	225.18377685546875	14.3688					1	DETECTED	225.1838 m/z @14.37 [CD6620_1.mzXML]	225.18377685546875	14.3688	4.041333333333333	18.563666666666666	14.522333333333332	6228.23388671875	1582225.1629572753	0	1280	0.558461408693331	0.7030927236108242	0.07191828154578798	225.18284606933594	225.18983459472656
536	226.043701171875	2.0797166666666667					1	DETECTED	226.0437 m/z @2.08 [CD6620_1.mzXML]	226.043701171875	2.0797166666666667	2.0377666666666667	15.490616666666666	13.45285	21053.953125	1846502.3997869263	0	1280	0.16301760810853727	160.3438617401671	8.096769190696302	226.040283203125	226.05035400390625
537	226.94998168945312	1.63965					1	DETECTED	226.9500 m/z @1.64 [CD6620_1.mzXML]	226.94998168945312	1.63965	0.5402166666666666	19.1075	18.567283333333336	870758.0625	1.1788253262013948E7	0	1280	0.09179870926666323	0.5678474862189907	1.5260024936022865	226.9462890625	226.95068359375
538	227.078125	9.227883333333333					1	DETECTED	227.0781 m/z @9.23 [CD6620_1.mzXML]	227.078125	9.227883333333333	9.142166666666666	11.96535	2.8231833333333345	56100.10546875	1140947.1511208492	0	1280	0.08117809452077118	16.774567744441978	1.3750759036229805	227.0780792236328	227.08181762695312
539	227.12380981445312	1.9404000000000001					1	DETECTED	227.1238 m/z @1.94 [CD6620_1.mzXML]	227.12380981445312	1.9404000000000001	1.8283999999999998	2.2501166666666665	0.42171666666666674	53369.83203125	533438.4523969729	0	1280	0.16030374860917607	1.5322450705360582	1.92789277631753	227.12355041503906	227.12413024902344
540	227.1743621826172	9.79985					1	DETECTED	227.1744 m/z @9.80 [CD6620_1.mzXML]	227.1743621826172	9.79985	0.4890166666666667	20.003333333333334	19.514316666666666	133298.359375	3159886.1010897816	0	1280	0.13988719772549274	0.9492207870708468	3.8619808634644692	227.17303466796875	227.1759033203125
541	228.0408935546875	10.808483333333333					1	DETECTED	228.0409 m/z @10.81 [CD6620_1.mzXML]	228.0408935546875	10.808483333333333	8.83335	11.076483333333334	2.2431333333333345	38467.87890625	840384.5840453804	0	1280	0.1275508462711059	0.5678435211124989	0.5571105204943521	228.03134155273438	228.04592895507812
542	228.06227111816406	10.30275					1	DETECTED	228.0623 m/z @10.30 [CD6620_1.mzXML]	228.06227111816406	10.30275	4.100716666666667	11.840066666666667	7.73935	15195.908203125	1827737.2358887333	0	1280	0.08862109780011096	0.623936504694697	0.24787300938939394	228.0558319091797	228.06773376464844
543	228.19419860839844	11.505033333333333					1	DETECTED	228.1942 m/z @11.51 [CD6620_1.mzXML]	228.19419860839844	11.505033333333333	11.476683333333334	12.568166666666666	1.0914833333333327	99554.578125	1002861.9921883536	0	1280	0.07744667492996982	13.392074198003389	26.592881849600612	228.19381713867188	228.19601440429688
544	229.1424102783203	1.2782666666666667					1	DETECTED	229.1424 m/z @1.28 [CD6620_1.mzXML]	229.1424102783203	1.2782666666666667	0.10115	20.003333333333334	19.902183333333333	83776.8828125	6.514745357160601E7	1	1280	13.30439066401684	8.453785379529076	0.3015630205505522	229.13833618164062	229.14854431152344
545	229.15325927734375	2.0237833333333333					1	DETECTED	229.1533 m/z @2.02 [CD6620_1.mzXML]	229.15325927734375	2.0237833333333333	1.871	2.0797166666666667	0.20871666666666666	78826.1875	744915.4791582028	0	1280	0.2593494832092078	0.6830478891676669	0.3660957783353338	229.15322875976562	229.1533660888672
546	230.1456756591797	0.9676166666666667					1	DETECTED	230.1457 m/z @0.97 [CD6620_1.mzXML]	230.1456756591797	0.9676166666666667	0.16833333333333333	19.986333333333334	19.818	11730.08984375	8073931.888819579	0	1280	5.084128126792315	12.397355964718395	23.794711929436787	230.13705444335938	230.14613342285156
547	230.24618530273438	11.41875					1	DETECTED	230.2462 m/z @11.42 [CD6620_1.mzXML]	230.24618530273438	11.41875	11.34705	11.662049999999999	0.3149999999999995	226285.84375	1430383.7917626994	1	1280	0.15828627103303106	2.6759175879434256	1.592585232416195	230.2461395263672	230.2470245361328
548	230.96519470214844	1.49175					1	DETECTED	230.9652 m/z @1.49 [CD6620_1.mzXML]	230.96519470214844	1.49175	1.4154166666666665	1.63965	0.2242333333333335	167878.359375	1170442.5921188965	0	1280	0.11298588346308547	1.810384425812889	2.280397691032102	230.96470642089844	230.96551513671875
549	230.98870849609375	1.9684666666666668					1	DETECTED	230.9887 m/z @1.97 [CD6620_1.mzXML]	230.98870849609375	1.9684666666666668	1.9404000000000001	3.6013499999999996	1.6609499999999995	20782.4140625	398320.42483996565	0	1280	0.12893038969515724	29.58937054631826	5.805238304868552	230.98834228515625	230.98997497558594
550	231.13580322265625	15.119933333333334					1	DETECTED	231.1358 m/z @15.12 [CD6620_1.mzXML]	231.13580322265625	15.119933333333334	0.10115	20.003333333333334	19.902183333333333	335065.09375	3.922210635342E7	1	1280	1.0754811837217932	1.199686514619866	3.1720087752681105	231.13497924804688	231.14364624023438
551	232.13929748535156	15.168466666666665					1	DETECTED	232.1393 m/z @15.17 [CD6620_1.mzXML]	232.13929748535156	15.168466666666665	0.3706833333333333	20.003333333333334	19.63265	23334.75	3408289.8501626905	0	1280	1.0585117141775875	0.9349991791175274	3.5947039274577137	232.13890075683594	232.1407012939453
552	232.15330505371094	8.541916666666667					1	DETECTED	232.1533 m/z @8.54 [CD6620_1.mzXML]	232.15330505371094	8.541916666666667	1.9822166666666667	8.879150000000001	6.896933333333334	70332.375	1575465.7212719708	0	1280	0.18612597057118485	0.8038373738779416	0.4349172036293403	232.1451416015625	232.1536102294922
553	232.8951873779297	1.6988666666666667					1	DETECTED	232.8952 m/z @1.70 [CD6620_1.mzXML]	232.8951873779297	1.6988666666666667	1.63965	1.9262666666666666	0.2866166666666665	207099.03125	1394380.7385571287	0	1280	0.11843948119757863	2.3471499085188037	3.4602430439519853	232.89491271972656	232.8953857421875
554	232.92694091796875	1.55075					1	DETECTED	232.9269 m/z @1.55 [CD6620_1.mzXML]	232.92694091796875	1.55075	1.4154166666666665	1.63965	0.2242333333333335	79114.5	527753.4855352782	0	1280	0.12090628304904039	0.900944014492916	0.6568670102439298	232.9264678955078	232.92733764648438
555	232.9844207763672	11.000850000000002					1	DETECTED	232.9844 m/z @11.00 [CD6620_1.mzXML]	232.9844207763672	11.000850000000002	9.60235	19.1075	9.505150000000002	4463.45361328125	1017091.091724426	0	1280	8.466945228253302	3.39833750446907	5.79667500893814	232.9837188720703	232.9870147705078
556	233.02984619140625	16.17343333333333					1	DETECTED	233.0298 m/z @16.17 [CD6620_1.mzXML]	233.02984619140625	16.17343333333333	9.829749999999999	18.54733333333333	8.717583333333332	3251.98828125	915240.9557430417	0	1280	1.045329453818658	0.6871073850365587	0.3742147700731172	233.02867126464844	233.03102111816406
557	233.11219787597656	2.54285					1	DETECTED	233.1122 m/z @2.54 [CD6620_1.mzXML]	233.11219787597656	2.54285	0.10115	19.919666666666668	19.818516666666667	7106.03857421875	2184815.2994658514	0	1280	1.2031103564311865	4.058343913393674	1.1798700361020953	233.1109619140625	233.1132354736328
558	233.13189697265625	15.104033333333332					1	DETECTED	233.1319 m/z @15.10 [CD6620_1.mzXML]	233.13189697265625	15.104033333333332	6.5749	19.836000000000002	13.261100000000003	13146.6240234375	2859416.8836736428	0	1280	0.8821521537698338	0.7750615123844095	0.4346396077615567	233.1312255859375	233.1373291015625
559	233.14584350585938	14.855483333333332					1	DETECTED	233.1458 m/z @14.86 [CD6620_1.mzXML]	233.14584350585938	14.855483333333332	6.426516666666667	19.354833333333332	12.928316666666664	9397.6943359375	2080497.6723643795	0	1280	3.6636516801818946	0.7668980776607651	0.9549851579079409	233.14430236816406	233.15283203125
560	233.1566619873047	8.497					1	DETECTED	233.1567 m/z @8.50 [CD6620_1.mzXML]	233.1566619873047	8.497	8.334533333333333	17.8875	9.552966666666666	7590.87158203125	1496029.1340550533	0	1280	0.18669098886216418	29.399774312679465	57.79954862535893	233.1563720703125	233.15834045410156
561	234.89219665527344	1.6988666666666667					1	DETECTED	234.8922 m/z @1.70 [CD6620_1.mzXML]	234.89219665527344	1.6988666666666667	1.6693833333333332	1.8283999999999998	0.15901666666666658	73917.84375	394922.9784575197	0	1280	0.1104357505642326	2.902077946901986	4.356382567698333	234.89208984375	234.89303588867188
562	235.06759643554688	11.868783333333333					1	DETECTED	235.0676 m/z @11.87 [CD6620_1.mzXML]	235.06759643554688	11.868783333333333	1.8427499999999999	12.124816666666668	10.282066666666667	78994.28125	8261524.270075932	0	1280	0.11353672006485205	0.5121127013376466	4.514559151417575	235.06712341308594	235.07752990722656
563	235.09120178222656	2.8198833333333337					1	DETECTED	235.0912 m/z @2.82 [CD6620_1.mzXML]	235.09120178222656	2.8198833333333337	0.10115	20.003333333333334	19.902183333333333	108131.7109375	3.381196940004842E7	1	1280	4.185613306645679	5.595411109526972	24.169671627564554	235.09030151367188	235.09188842773438
564	235.1678009033203	12.316216666666666					1	DETECTED	235.1678 m/z @12.32 [CD6620_1.mzXML]	235.1678009033203	12.316216666666666	4.611583333333333	12.505516666666667	7.893933333333334	22263.0078125	1023700.7472771304	0	1280	0.11601376989472989	0.5122848156304216	0.024569631260843192	235.16700744628906	235.1685791015625
565	236.0674591064453	11.9236					1	DETECTED	236.0675 m/z @11.92 [CD6620_1.mzXML]	236.0674591064453	11.9236	11.868783333333333	11.979466666666667	0.11068333333333413	22578.3359375	109278.65748486474	0	1280	0.09586803373584374	1.0095773791425904	1.0191547582851805	236.0674591064453	236.06802368164062
566	236.07920837402344	14.717899999999998					1	DETECTED	236.0792 m/z @14.72 [CD6620_1.mzXML]	236.07920837402344	14.717899999999998	10.242600000000001	17.8875	7.644899999999998	5111.33935546875	947078.9137092894	0	1280	0.7356548482425005	0.8541215114070568	0.7082430228141137	236.0787353515625	236.07974243164062
567	236.09466552734375	2.8059166666666666					1	DETECTED	236.0947 m/z @2.81 [CD6620_1.mzXML]	236.09466552734375	2.8059166666666666	0.10115	20.003333333333334	19.902183333333333	9071.1162109375	3074170.2442375454	0	1280	6.8149898124625246	3.337240867151795	8.468994232289903	236.09368896484375	236.095458984375
568	236.9071807861328	1.6103333333333334					1	DETECTED	236.9072 m/z @1.61 [CD6620_1.mzXML]	236.9071807861328	1.6103333333333334	1.5358666666666667	1.6840833333333334	0.14821666666666666	20949.5703125	92854.56666479498	0	1280	0.04458134848555573	0.9951880035810203	0.8580589827508075	236.90701293945312	236.9075927734375
569	236.9702606201172	12.2682					1	DETECTED	236.9703 m/z @12.27 [CD6620_1.mzXML]	236.9702606201172	12.2682	11.604450000000002	16.762333333333334	5.1578833333333325	10710.669921875	1362183.917717529	0	1280	0.284618234964773	3.885411173885758	6.770822347771516	236.96937561035156	236.97373962402344
570	236.9966278076172	1.9684666666666668					1	DETECTED	236.9966 m/z @1.97 [CD6620_1.mzXML]	236.9966278076172	1.9684666666666668	1.9404000000000001	3.314016666666667	1.3736166666666667	43264.453125	576945.6238667602	0	1280	0.17186764804879262	6.526080009890017	11.440664182732968	236.9965362548828	236.99717712402344
571	237.01922607421875	11.1224					1	DETECTED	237.0192 m/z @11.12 [CD6620_1.mzXML]	237.01922607421875	11.1224	1.4154166666666665	11.182483333333332	9.767066666666665	10943.5615234375	2059761.7405016478	0	1280	0.1257566336596092	0.5030948509578155	0.0061897019156309735	237.0188446044922	237.02777099609375
572	237.07469177246094	2.0938166666666667					1	DETECTED	237.0747 m/z @2.09 [CD6620_1.mzXML]	237.07469177246094	2.0938166666666667	1.5654833333333333	18.629166666666666	17.063683333333334	17535.02734375	7200396.87504761	0	1280	13.864091444507174	8.629457693629112	15.555644025711684	237.06484985351562	237.07815551757812
573	237.1105499267578	11.825199999999999					1	DETECTED	237.1105 m/z @11.83 [CD6620_1.mzXML]	237.1105499267578	11.825199999999999	0.8819666666666667	19.96966666666667	19.0877	23782.505859375	3321185.9078566595	0	1280	2.279373525948259	1.513302715872241	3.31677645822167	237.10830688476562	237.11129760742188
574	237.1470184326172	11.9236					1	DETECTED	237.1470 m/z @11.92 [CD6620_1.mzXML]	237.1470184326172	11.9236	11.896333333333333	12.58355	0.6872166666666679	35029.4140625	384536.03231176885	0	1280	0.13302510834945025	12.601772616136483	11.980910043292369	237.14405822753906	237.14747619628906
575	238.10560607910156	13.899650000000001					1	DETECTED	238.1056 m/z @13.90 [CD6620_1.mzXML]	238.10560607910156	13.899650000000001	0.18533333333333332	19.93616666666667	19.750833333333336	15355.525390625	3572245.411590912	0	1280	4.63108739684874	1.1606960296510294	1.4370366478475602	238.10369873046875	238.10694885253906
576	238.96531677246094	12.252583333333332					1	DETECTED	238.9653 m/z @12.25 [CD6620_1.mzXML]	238.96531677246094	12.252583333333332	9.034216666666667	18.037666666666667	9.003449999999999	124433.03125	9037660.72202658	1	1280	0.9983668364718419	1.1209547361004326	1.3129628987312634	238.96458435058594	238.97012329101562
577	239.0623321533203	1.8569					1	DETECTED	239.0623 m/z @1.86 [CD6620_1.mzXML]	239.0623321533203	1.8569	1.5358666666666667	19.536	18.000133333333334	82534.3203125	2616027.456293671	0	1280	0.041998475255611734	1.3249579876608328	0.6160696096518941	239.056640625	239.06732177734375
578	239.08993530273438	10.505683333333334					1	DETECTED	239.0899 m/z @10.51 [CD6620_1.mzXML]	239.08993530273438	10.505683333333334	10.451433333333334	11.1224	0.6709666666666667	1108153.25	6691686.437028802	1	1280	0.10975796431095652	2.011102341954025	3.086625205659452	239.089111328125	239.09039306640625
579	239.13771057128906	9.7087					1	DETECTED	239.1377 m/z @9.71 [CD6620_1.mzXML]	239.13771057128906	9.7087	9.662733333333334	9.981733333333333	0.31899999999999906	8749.59375	64679.62920837385	0	1280	0.0935333088428063	3.469905728788964	5.939811457577928	239.137451171875	239.13804626464844
580	239.16265869140625	12.58355					1	DETECTED	239.1627 m/z @12.58 [CD6620_1.mzXML]	239.16265869140625	12.58355	1.49175	12.645816666666667	11.154066666666667	124420.453125	4081468.6353304507	0	1280	0.13248197481013513	0.5028068783545803	0.005613756709160463	239.15963745117188	239.16270446777344
581	239.96484375	12.236566666666667					1	DETECTED	239.9648 m/z @12.24 [CD6620_1.mzXML]	239.96484375	12.236566666666667	11.5899	12.252583333333332	0.662683333333332	8980.5341796875	197195.96500952131	0	1280	0.6806921245265354	0.5123840206185558	0.02476804123711154	239.96376037597656	239.96533203125
582	240.0936737060547	10.505683333333334					1	DETECTED	240.0937 m/z @10.51 [CD6620_1.mzXML]	240.0936737060547	10.505683333333334	10.478716666666665	13.758183333333333	3.279466666666668	123269.5078125	2001813.001523439	0	1280	0.09852689379516555	55.037450256560646	105.12253793785635	240.0933380126953	240.09866333007812
583	240.16583251953125	12.5525					1	DETECTED	240.1658 m/z @12.55 [CD6620_1.mzXML]	240.16583251953125	12.5525	12.5212	12.58355	0.06235000000000035	20006.28125	50767.28867993229	0	1280	0.04269008372271088	0.9960063897763671	0.9920127795527343	240.16575622558594	240.16616821289062
584	240.9658660888672	12.236566666666667					1	DETECTED	240.9659 m/z @12.24 [CD6620_1.mzXML]	240.9658660888672	12.236566666666667	11.1224	18.793666666666663	7.6712666666666625	16049.384765625	1471036.5021925352	0	1280	0.500564884771439	3.4426028421839945	1.7296400547861857	240.960205078125	240.9663848876953
585	241.0244903564453	8.756366666666667					1	DETECTED	241.0245 m/z @8.76 [CD6620_1.mzXML]	241.0244903564453	8.756366666666667	2.334366666666667	17.555833333333332	15.221466666666664	4180.279296875	1168398.7778961177	0	1280	8.494960973818136	1.1851032907713068	18.956394970769317	241.0238800048828	241.03106689453125
586	241.1055450439453	11.561350000000001					1	DETECTED	241.1055 m/z @11.56 [CD6620_1.mzXML]	241.1055450439453	11.561350000000001	1.1748	13.0041	11.8293	154018.234375	2771647.488509464	0	1280	0.09445899618039277	0.5122706596538463	0.018364914262803487	241.09591674804688	241.1061553955078
587	242.01747131347656	2.2077999999999998					1	DETECTED	242.0175 m/z @2.21 [CD6620_1.mzXML]	242.01747131347656	2.2077999999999998	2.0797166666666667	18.531166666666664	16.451449999999998	4202.9228515625	1839823.8808620605	0	1280	13.06572120022051	64.22166558230329	113.02808735764164	242.0166015625	242.0274658203125
588	242.21038818359375	12.489816666666666					1	DETECTED	242.2104 m/z @12.49 [CD6620_1.mzXML]	242.21038818359375	12.489816666666666	5.824083333333333	12.875283333333334	7.051200000000001	17517.892578125	1628072.18688269	0	1280	0.7202505867737798	0.5289140479667154	0.05782809593343084	242.2089385986328	242.21957397460938
589	242.9237823486328	1.63965					1	DETECTED	242.9238 m/z @1.64 [CD6620_1.mzXML]	242.9237823486328	1.63965	1.55075	1.8283999999999998	0.27764999999999973	339995.625	1803075.686034423	0	1280	0.07519693652187565	1.7131212505542806	1.9901349699939839	242.9237823486328	242.9241943359375
590	242.99395751953125	1.4770833333333333					1	DETECTED	242.9940 m/z @1.48 [CD6620_1.mzXML]	242.99395751953125	1.4770833333333333	1.4316166666666668	9.003183333333334	7.5715666666666674	15469.630859375	975635.8264475098	0	1280	0.05019439293924943	83.26502932551342	165.53005865102688	242.9845428466797	242.99867248535156
591	244.00440979003906	10.882249999999999					1	DETECTED	244.0044 m/z @10.88 [CD6620_1.mzXML]	244.00440979003906	10.882249999999999	1.4472166666666666	17.6555	16.208283333333334	8409.1484375	3445340.0433293455	0	1280	null	0.8589414981752406	0.7178829963504811	243.99461364746094	244.0139923095703
592	244.1168212890625	9.571566666666666					1	DETECTED	244.1168 m/z @9.57 [CD6620_1.mzXML]	244.1168212890625	9.571566666666666	2.5977333333333332	9.60235	7.004616666666666	3953.88916015625	447406.72906161484	0	1280	0.07448404951035315	0.5022070597232512	0.004414119446502473	244.10702514648438	244.12245178222656
593	244.20091247558594	9.142166666666666					1	DETECTED	244.2009 m/z @9.14 [CD6620_1.mzXML]	244.20091247558594	9.142166666666666	9.049683333333332	10.2726	1.2229166666666682	53403.109375	399798.2241756584	0	1280	0.1336974914383795	1.5513449555263985	1.6382176344202046	244.20001220703125	244.20130920410156
594	244.92201232910156	1.6542333333333334					1	DETECTED	244.9220 m/z @1.65 [CD6620_1.mzXML]	244.92201232910156	1.6542333333333334	1.6103333333333334	6.003633333333334	4.393300000000001	22011.884765625	1483472.0631918944	0	1280	0.07330422970887196	50.03758542141225	99.0751708428245	244.9212188720703	244.92242431640625
595	245.0730438232422	1.8427499999999999					1	DETECTED	245.0730 m/z @1.84 [CD6620_1.mzXML]	245.0730438232422	1.8427499999999999	1.8006333333333333	17.754666666666665	15.954033333333332	23435.62109375	2376390.138984436	0	1280	0.017960543397113726	26.163990658553924	48.44493849839974	245.07168579101562	245.08145141601562
596	245.2249755859375	14.542833333333334					1	DETECTED	245.2250 m/z @14.54 [CD6620_1.mzXML]	245.2249755859375	14.542833333333334	0.20253333333333332	17.489166666666666	17.28663333333333	70338.4765625	4473710.682039702	0	1280	0.5417851328520271	0.7444632394044197	1.4380624196886156	245.2239990234375	245.22608947753906
597	246.13218688964844	1.9684666666666668					1	DETECTED	246.1322 m/z @1.97 [CD6620_1.mzXML]	246.13218688964844	1.9684666666666668	1.8283999999999998	9.677883333333334	7.849483333333334	18799.884765625	1183184.945263916	0	1280	0.25315734659028033	28.02052594002849	2.493617530604332	246.12266540527344	246.1333465576172
598	246.1506805419922	11.854433333333333					1	DETECTED	246.1507 m/z @11.85 [CD6620_1.mzXML]	246.1506805419922	11.854433333333333	11.780916666666666	12.1402	0.35928333333333384	41114.15234375	392524.6700257573	0	1280	0.19424108623697478	1.8754042099707708	2.46532316336535	246.15017700195312	246.1513671875
599	246.1688232421875	9.242099999999999					1	DETECTED	246.1688 m/z @9.24 [CD6620_1.mzXML]	246.1688232421875	9.242099999999999	0.18533333333333332	20.003333333333334	19.818	48894.73046875	3941190.2178216577	0	1280	0.1363514042922933	0.7257207244327191	0.06889895773615864	246.16793823242188	246.1696014404297
600	246.228271484375	14.542833333333334					1	DETECTED	246.2283 m/z @14.54 [CD6620_1.mzXML]	246.228271484375	14.542833333333334	14.1762	15.378116666666667	1.2019166666666674	13880.7099609375	469654.0537020267	0	1280	0.5691585567331039	1.639126284207651	2.4477448510177413	246.22760009765625	246.22955322265625
601	246.24148559570312	10.9708					1	DETECTED	246.2415 m/z @10.97 [CD6620_1.mzXML]	246.24148559570312	10.9708	10.9116	11.076483333333334	0.16488333333333394	15732.2880859375	90790.81928894027	0	1280	0.09198454047789184	1.392595720720712	1.690947043388076	246.24078369140625	246.2416229248047
602	246.942626953125	1.55075					1	DETECTED	246.9426 m/z @1.55 [CD6620_1.mzXML]	246.942626953125	1.55075	1.4316166666666668	1.63965	0.2080333333333333	73928.25	530397.4909897461	0	1280	0.13273112204462945	1.0092779184689407	0.6431732859823593	246.9423370361328	246.94305419921875
603	247.09117126464844	2.8198833333333337					1	DETECTED	247.0912 m/z @2.82 [CD6620_1.mzXML]	247.09117126464844	2.8198833333333337	0.10115	20.003333333333334	19.902183333333333	139337.71875	2.1316333131214526E7	0	1280	1.0016540103896379	5.536521682268111	3.6250319207115282	247.09033203125	247.09222412109375
604	247.14321899414062	9.227883333333333					1	DETECTED	247.1432 m/z @9.23 [CD6620_1.mzXML]	247.14321899414062	9.227883333333333	9.171683333333334	9.357949999999999	0.1862666666666648	27790.302734375	156762.7879190665	0	1280	0.08332022850831144	1.6671660980486482	1.953965446986847	247.14291381835938	247.1432647705078
605	247.2406005859375	12.676266666666667					1	DETECTED	247.2406 m/z @12.68 [CD6620_1.mzXML]	247.2406005859375	12.676266666666667	10.9708	15.555483333333333	4.5846833333333326	15906.564453125	1398082.828090881	0	1280	0.22958342624793282	1.3441140254866704	1.688228050973341	247.23153686523438	247.24447631835938
606	248.09466552734375	2.8198833333333337					1	DETECTED	248.0947 m/z @2.82 [CD6620_1.mzXML]	248.09466552734375	2.8198833333333337	0.11786666666666666	20.003333333333334	19.885466666666666	12013.55859375	2377617.1745299697	0	1280	2.299190560506057	3.6457723015819465	10.722118000165953	248.08706665039062	248.09596252441406
607	248.8690643310547	1.6988666666666667					1	DETECTED	248.8691 m/z @1.70 [CD6620_1.mzXML]	248.8690643310547	1.6988666666666667	1.6542333333333334	19.3055	17.651266666666665	55669.33203125	2.069949454375586E7	0	1280	0.09639734450893611	197.73637042569092	394.47274085138184	248.86886596679688	248.87890625
608	249.00164794921875	11.533516666666666					1	DETECTED	249.0016 m/z @11.53 [CD6620_1.mzXML]	249.00164794921875	11.533516666666666	10.985566666666667	18.433333333333334	7.447766666666666	11624.71484375	1018055.3389549255	0	1280	0.8090713369607432	6.796027618091695	12.59205523618339	249.00018310546875	249.00424194335938
609	249.10569763183594	1.8143					1	DETECTED	249.1057 m/z @1.81 [CD6620_1.mzXML]	249.10569763183594	1.8143	1.8143	10.317766666666667	8.503466666666668	80308.1640625	915010.7516354367	0	1280	0.071237960095901	null	null	249.0961456298828	249.10791015625
610	249.15621948242188	9.79985					1	DETECTED	249.1562 m/z @9.80 [CD6620_1.mzXML]	249.15621948242188	9.79985	9.096	10.941333333333334	1.8453333333333344	25976.271484375	427266.2470299687	0	1280	0.14114640553907343	0.821228294700228	4.738919790349107	249.1553192138672	249.1590118408203
611	249.21621704101562	10.30275					1	DETECTED	249.2162 m/z @10.30 [CD6620_1.mzXML]	249.21621704101562	10.30275	10.088750000000001	11.107	1.0182499999999983	10771.57421875	243007.35754632548	0	1280	0.30909946150007883	2.3790887850467404	3.983167592114733	249.2158660888672	249.219970703125
612	250.00018310546875	16.828500000000002					1	DETECTED	250.0002 m/z @16.83 [CD6620_1.mzXML]	250.00018310546875	16.828500000000002	9.44935	19.25583333333333	9.80648333333333	2060.201416015625	677704.2881818541	0	1280	1.219057272225168	0.6644724211686529	0.3289448423373057	249.99900817871094	250.00106811523438
613	251.1263885498047	12.06515					1	DETECTED	251.1264 m/z @12.07 [CD6620_1.mzXML]	251.1263885498047	12.06515	0.10115	20.003333333333334	19.902183333333333	106670.6171875	1.3082174883306094E7	0	1280	10.224680932196048	0.6525833646379925	0.9323389770279307	251.12228393554688	251.127197265625
614	252.02850341796875	11.0457					1	DETECTED	252.0285 m/z @11.05 [CD6620_1.mzXML]	252.02850341796875	11.0457	11.000850000000002	11.211983333333334	0.21113333333333273	66168.7109375	405885.70344970515	0	1280	0.09764968694619824	2.3537718320327734	3.707543664065547	252.0281982421875	252.0289306640625
615	252.06544494628906	10.257366666666666					1	DETECTED	252.0654 m/z @10.26 [CD6620_1.mzXML]	252.06544494628906	10.257366666666666	10.227450000000001	18.433333333333334	8.205883333333333	22885.419921875	1144047.1853029167	0	1280	0.08983568603502157	137.14568245126094	4.583059574625661	252.05548095703125	252.06564331054688
616	252.08078002929688	11.909933333333333					1	DETECTED	252.0808 m/z @11.91 [CD6620_1.mzXML]	252.08078002929688	11.909933333333333	11.854433333333333	16.878333333333334	5.023900000000001	9032.6005859375	1045975.9158037116	0	1280	0.07261909109275066	45.2603603603601	89.5207207207202	252.0757598876953	252.0811309814453
617	252.13006591796875	12.079716666666666					1	DETECTED	252.1301 m/z @12.08 [CD6620_1.mzXML]	252.13006591796875	12.079716666666666	0.18533333333333332	19.903000000000002	19.71766666666667	13754.9931640625	2486343.225593416	0	1280	1.7999560696818904	1.0990108107235093	0.738901299194257	252.12095642089844	252.13006591796875
618	253.04600524902344	1.6103333333333334					1	DETECTED	253.0460 m/z @1.61 [CD6620_1.mzXML]	253.04600524902344	1.6103333333333334	1.6103333333333334	19.96966666666667	18.359333333333336	8889.560546875	3625504.5821759026	0	1280	15.900722365649777	null	null	253.04600524902344	253.0522918701172
619	253.19383239746094	14.76215					1	DETECTED	253.1938 m/z @14.76 [CD6620_1.mzXML]	253.19383239746094	14.76215	12.4743	15.539183333333334	3.0648833333333343	6844.345703125	792790.9084749756	0	1280	0.410484427468953	0.6698173685629157	0.3396347371258315	253.19122314453125	253.19422912597656
620	254.1018524169922	3.5151166666666667					1	DETECTED	254.1019 m/z @3.52 [CD6620_1.mzXML]	254.1018524169922	3.5151166666666667	3.5151166666666667	16.35356666666667	12.838450000000002	1827.240234375	616573.6933945924	0	1280	1.5799731955338565	null	null	254.09970092773438	254.1024169921875
621	254.17381286621094	13.836233333333332					1	DETECTED	254.1738 m/z @13.84 [CD6620_1.mzXML]	254.17381286621094	13.836233333333332	11.937566666666667	17.804333333333332	5.866766666666665	8398.064453125	1162153.4507909543	0	1280	0.7081546870744315	1.5449701544943826	1.7014776770505908	254.17349243164062	254.17547607421875
622	254.82235717773438	2.0237833333333333					1	DETECTED	254.8224 m/z @2.02 [CD6620_1.mzXML]	254.82235717773438	2.0237833333333333	1.7288666666666666	2.2921833333333335	0.5633166666666669	16693.78515625	309864.9773840333	0	1280	0.22017555734050975	0.9550437976829615	0.9100875953659231	254.8145294189453	254.8230743408203
623	255.12118530273438	11.561350000000001					1	DETECTED	255.1212 m/z @11.56 [CD6620_1.mzXML]	255.12118530273438	11.561350000000001	10.698766666666668	19.718833333333336	9.020066666666668	47833.75	2914007.9739315202	0	1280	0.3716647512204414	4.900141729760871	0.5706179619638364	255.11134338378906	255.12130737304688
624	255.1707305908203	13.899650000000001					1	DETECTED	255.1707 m/z @13.90 [CD6620_1.mzXML]	255.1707305908203	13.899650000000001	9.388466666666666	19.735666666666667	10.3472	34988.29296875	4866007.907369991	0	1280	0.7643357477056583	1.168760684131926	1.1430131646262192	255.16961669921875	255.172119140625
625	256.0565185546875	2.362416666666667					1	DETECTED	256.0565 m/z @2.36 [CD6620_1.mzXML]	256.0565185546875	2.362416666666667	2.2359500000000003	10.867533333333334	8.631583333333333	12159.775390625	792929.6217575377	0	1280	0.22119281012914893	34.125922509225134	67.25184501845028	256.0526428222656	256.0582580566406
626	256.2618408203125	11.34705					1	DETECTED	256.2618 m/z @11.35 [CD6620_1.mzXML]	256.2618408203125	11.34705	5.532366666666666	18.021	12.488633333333334	94575.7421875	3595535.7977021807	0	1280	2.39617424348687	0.7514804913466362	0.4419332919913665	256.2611999511719	256.26434326171875
627	256.8193664550781	1.9822166666666667					1	DETECTED	256.8194 m/z @1.98 [CD6620_1.mzXML]	256.8193664550781	1.9822166666666667	1.6988666666666667	2.2359500000000003	0.5370833333333336	20292.8359375	339963.8956923828	0	1280	0.2653549016364829	0.9477383683312751	0.8800654716501979	256.8113708496094	256.82012939453125
628	257.07293701171875	2.3484666666666665					1	DETECTED	257.0729 m/z @2.35 [CD6620_1.mzXML]	257.07293701171875	2.3484666666666665	2.2501166666666665	12.204283333333333	9.954166666666666	12794.25390625	1441214.7979781486	0	1280	9.894554475216683	33.95310372144644	65.71598007066224	257.0710754394531	257.0828552246094
629	257.2464294433594	6.7062					1	DETECTED	257.2464 m/z @6.71 [CD6620_1.mzXML]	257.2464294433594	6.7062	0.11786666666666666	19.651833333333332	19.533966666666664	9543.6845703125	2464982.126132964	0	1280	0.04915397277895828	0.6340326462958856	0.23833229723422167	257.2444763183594	257.247802734375
630	257.9798583984375	10.16755					1	DETECTED	257.9799 m/z @10.17 [CD6620_1.mzXML]	257.9798583984375	10.16755	9.875133333333334	13.031916666666666	3.1567833333333315	5822.04638671875	605129.3245421752	0	1280	0.224594044991262	5.397748646337996	9.795497292675991	257.9786682128906	257.981689453125
631	258.028564453125	14.310849999999999					1	DETECTED	258.0286 m/z @14.31 [CD6620_1.mzXML]	258.028564453125	14.310849999999999	0.13456666666666667	19.986333333333334	19.851766666666666	6234.72998046875	2245494.09927945	0	1280	1.8975667089821453	0.7001752927718479	0.3956650333819077	258.02642822265625	258.0298156738281
632	258.8167724609375	1.9262666666666666					1	DETECTED	258.8168 m/z @1.93 [CD6620_1.mzXML]	258.8167724609375	1.9262666666666666	1.8569	2.1930166666666664	0.3361166666666664	9707.830078125	141857.62102636712	0	1280	0.3294765529306094	2.4227534839019715	3.8455069678039426	258.8154296875	258.8167724609375
633	258.89764404296875	1.63965					1	DETECTED	258.8976 m/z @1.64 [CD6620_1.mzXML]	258.89764404296875	1.63965	1.5654833333333333	15.717266666666665	14.151783333333332	63975.79296875	5097429.856193115	0	1280	0.07253047875379659	88.83688210563318	206.6922698641083	258.8965148925781	258.8985595703125
634	258.9430236816406	1.4770833333333333					1	DETECTED	258.9430 m/z @1.48 [CD6620_1.mzXML]	258.9430236816406	1.4770833333333333	1.4154166666666665	1.5654833333333333	0.1500666666666668	13054.8984375	64990.963980712906	0	1280	0.11832883230225666	1.2167567567567559	1.433513513513512	258.9423828125	258.9430236816406
635	259.0315246582031	11.619116666666667					1	DETECTED	259.0315 m/z @11.62 [CD6620_1.mzXML]	259.0315246582031	11.619116666666667	9.93625	17.904	7.9677500000000006	24771.185546875	3434487.253606414	0	1280	4.111572739354257	2.171568648216652	2.822628479623194	259.0246276855469	259.0315246582031
636	259.09234619140625	11.825199999999999					1	DETECTED	259.0923 m/z @11.83 [CD6620_1.mzXML]	259.09234619140625	11.825199999999999	11.795616666666666	11.979466666666667	0.1838500000000014	16171.6943359375	107327.1416604005	0	1280	0.18780701605865957	3.107323943662023	5.214647887324046	259.0918273925781	259.0928039550781
637	259.6568603515625	13.158383333333335					1	DETECTED	259.6569 m/z @13.16 [CD6620_1.mzXML]	259.6568603515625	13.158383333333335	12.9899	13.664449999999999	0.6745499999999982	15805.2255859375	307544.9865795895	0	1280	0.2851710853624674	2.001830052428511	3.0036601048570213	259.64752197265625	259.6573791503906
638	260.0582275390625	10.8525					1	DETECTED	260.0582 m/z @10.85 [CD6620_1.mzXML]	260.0582275390625	10.8525	10.7932	16.418983333333333	5.625783333333333	16832.529296875	555161.4375275882	0	1280	0.09208153227744553	47.434935356943235	93.86987071388647	260.0576171875	260.063720703125
639	260.1661071777344	12.156233333333335					1	DETECTED	260.1661 m/z @12.16 [CD6620_1.mzXML]	260.1661071777344	12.156233333333335	12.022166666666667	13.186416666666666	1.1642499999999991	12896.1220703125	438753.3930361322	0	1280	0.15823919702838118	4.342056190949748	7.684112381899496	260.15692138671875	260.1668701171875
640	260.18463134765625	9.875133333333334					1	DETECTED	260.1846 m/z @9.88 [CD6620_1.mzXML]	260.18463134765625	9.875133333333334	8.541916666666667	10.380166666666666	1.8382499999999986	69116.2421875	555151.3035210555	0	1280	0.10058869813156335	2.197532400801928	3.2513615702843164	260.1835021972656	260.18548583984375
641	260.97564697265625	1.5358666666666667					1	DETECTED	260.9756 m/z @1.54 [CD6620_1.mzXML]	260.97564697265625	1.5358666666666667	1.4316166666666668	16.25495	14.823333333333334	8163.00830078125	3751364.1866009524	0	1280	14.804851385018063	71.09512390087933	141.19024780175866	260.9753723144531	260.9833679199219
642	261.0097961425781	1.9822166666666667					1	DETECTED	261.0098 m/z @1.98 [CD6620_1.mzXML]	261.0097961425781	1.9822166666666667	1.4770833333333333	2.5019833333333334	1.0249000000000001	128128.1640625	2752041.7935606674	0	1280	0.33084169093281823	1.3602803294076418	1.901292409054884	261.0040283203125	261.0103759765625
643	261.07177734375	10.546483333333333					1	DETECTED	261.0718 m/z @10.55 [CD6620_1.mzXML]	261.07177734375	10.546483333333333	10.46505	10.588750000000001	0.12370000000000125	6739.69287109375	34282.21984057616	0	1280	0.05297750949510949	0.7595169873106942	0.5190339746213883	261.0712890625	261.07305908203125
644	261.143310546875	9.540799999999999					1	DETECTED	261.1433 m/z @9.54 [CD6620_1.mzXML]	261.143310546875	9.540799999999999	0.11786666666666666	19.96966666666667	19.8518	76693.109375	4381260.213833831	0	1280	0.08842793865966492	0.5188508608465993	22.644415525612192	261.1424560546875	261.1448669433594
645	261.1878662109375	9.875133333333334					1	DETECTED	261.1879 m/z @9.88 [CD6620_1.mzXML]	261.1878662109375	9.875133333333334	0.1515	20.003333333333334	19.851833333333335	8557.7548828125	1747101.354423828	0	1280	2.629963164741569	2.64795317975858	4.3046412169108015	261.181884765625	261.18927001953125
646	263.00677490234375	2.0237833333333333					1	DETECTED	263.0068 m/z @2.02 [CD6620_1.mzXML]	263.00677490234375	2.0237833333333333	1.7728833333333334	16.17343333333333	14.400549999999999	38113.19921875	4105506.503938355	0	1280	0.2926491090375001	28.697787963332015	1.5869049229602599	263.0025329589844	263.0167541503906
647	263.0168762207031	11.375599999999999					1	DETECTED	263.0169 m/z @11.38 [CD6620_1.mzXML]	263.0168762207031	11.375599999999999	10.941333333333334	18.120833333333334	7.179499999999999	16638.919921875	1462398.4885522157	0	1280	1.3582365191385044	8.266234264660778	2.71033946553582	263.0168151855469	263.02630615234375
648	263.0873107910156	11.575783333333334					1	DETECTED	263.0873 m/z @11.58 [CD6620_1.mzXML]	263.0873107910156	11.575783333333334	0.7964166666666667	11.9236	11.127183333333333	323080.25	7042586.716713663	0	1280	9.875033667305823	0.543508006379608	1.8184961435409783	263.0832824707031	263.0920715332031
649	263.1083068847656	18.661833333333334					1	DETECTED	263.1083 m/z @18.66 [CD6620_1.mzXML]	263.1083068847656	18.661833333333334	0.2361	19.852666666666668	19.616566666666667	2087.53759765625	1080893.3602175901	0	1280	0.4377886488912246	0.5323144081103963	0.06462881622079268	263.10662841796875	263.1089782714844
650	263.1378173828125	9.677883333333334					1	DETECTED	263.1378 m/z @9.68 [CD6620_1.mzXML]	263.1378173828125	9.677883333333334	9.632633333333333	9.844783333333334	0.21215000000000117	14181.1962890625	85124.60592797874	0	1280	0.08180172782534534	2.344198895027579	3.6883977900551583	263.1373596191406	263.1380310058594
651	263.2354431152344	14.397633333333333					1	DETECTED	263.2354 m/z @14.40 [CD6620_1.mzXML]	263.2354431152344	14.397633333333333	0.26961666666666667	19.886333333333333	19.616716666666665	173108.15625	1.0098397318686282E7	0	1280	0.576096473076003	2.360581855808316	1.6891940018602687	263.2305908203125	263.2380065917969
652	264.0908508300781	11.561350000000001					1	DETECTED	264.0909 m/z @11.56 [CD6620_1.mzXML]	264.0908508300781	11.561350000000001	11.519266666666665	11.676733333333335	0.15746666666666975	44808.37890625	240377.25426220946	0	1280	0.1372018934284096	1.8708910891088328	2.7279465391581184	264.0902404785156	264.0910339355469
653	264.1695861816406	9.21395					1	DETECTED	264.1696 m/z @9.21 [CD6620_1.mzXML]	264.1695861816406	9.21395	9.157233333333332	9.44935	0.2921166666666686	28645.7890625	171546.177008514	0	1280	0.08091575495614833	2.1541005962760074	1.9365952989226438	264.1691589355469	264.1703796386719
654	264.85064697265625	1.7288666666666666					1	DETECTED	264.8506 m/z @1.73 [CD6620_1.mzXML]	264.85064697265625	1.7288666666666666	1.6693833333333332	1.7288666666666666	0.05948333333333333	14198.6298828125	40698.0024355469	0	1280	0.08095374810321831	0.5	null	264.84332275390625	264.85089111328125
655	265.0215148925781	1.8006333333333333					1	DETECTED	265.0215 m/z @1.80 [CD6620_1.mzXML]	265.0215148925781	1.8006333333333333	1.7437166666666668	17.456	15.712283333333332	82330.1328125	2948851.067696227	0	1280	0.20723174796507893	7.386953870300105	11.80802516502643	265.0124816894531	265.0239562988281
656	265.0838928222656	19.403833333333335					1	DETECTED	265.0839 m/z @19.40 [CD6620_1.mzXML]	265.0838928222656	19.403833333333335	0.10115	20.003333333333334	19.902183333333333	6971.30419921875	2302745.4334425353	0	1280	1.1252468995773093	0.526915969999852	0.05395677875560748	265.07391357421875	265.0923767089844
657	265.1169738769531	9.7238					1	DETECTED	265.1170 m/z @9.72 [CD6620_1.mzXML]	265.1169738769531	9.7238	9.64765	10.011683333333334	0.36403333333333343	125475.984375	832218.4796501449	1	1280	0.09886707674467843	1.678970532622105	2.0538385134528174	265.1167907714844	265.1179504394531
658	265.1416320800781	11.3185					1	DETECTED	265.1416 m/z @11.32 [CD6620_1.mzXML]	265.1416320800781	11.3185	5.15895	12.458616666666668	7.299666666666668	15104.380859375	1869320.6955043955	0	1280	7.26032160887203	0.5925486980921226	0.1850973961842452	265.141357421875	265.1501770019531
659	265.2507629394531	12.7071					1	DETECTED	265.2508 m/z @12.71 [CD6620_1.mzXML]	265.2507629394531	12.7071	0.5741999999999999	15.830483333333332	15.256283333333332	29259.998046875	2107512.6580695817	0	1280	0.24277775262001278	0.699273099748434	14.657724551600218	265.2412109375	265.2527160644531
660	265.98016357421875	10.212783333333334					1	DETECTED	265.9802 m/z @10.21 [CD6620_1.mzXML]	265.98016357421875	10.212783333333334	10.183133333333334	10.317766666666667	0.13463333333333338	10095.0224609375	50646.83281225581	0	1280	0.0861715605646598	2.270376616076435	3.5407532321528694	265.97967529296875	265.980224609375
661	266.0704650878906	16.108116666666668					1	DETECTED	266.0705 m/z @16.11 [CD6620_1.mzXML]	266.0704650878906	16.108116666666668	9.464699999999999	19.852666666666668	10.387966666666669	6191.4248046875	1571185.3148009654	0	1280	2.484543869900566	0.7818241115891672	0.5636482231783343	266.0696716308594	266.0719909667969
662	266.1204528808594	9.738966666666666					1	DETECTED	266.1205 m/z @9.74 [CD6620_1.mzXML]	266.1204528808594	9.738966666666666	9.677883333333334	10.941333333333334	1.2634500000000006	16926.611328125	234980.24970849592	0	1280	0.13064732209246444	10.342019099590871	1.7785451188051122	266.1201171875	266.1278076171875
663	266.13787841796875	9.313666666666668					1	DETECTED	266.1379 m/z @9.31 [CD6620_1.mzXML]	266.13787841796875	9.313666666666668	5.987166666666667	12.364316666666667	6.37715	11091.2578125	871416.1609808351	0	1280	0.07337760776517577	0.9585375018788513	68.38425173868814	266.1371154785156	266.14739990234375
664	266.92608642578125	1.5802333333333332					1	DETECTED	266.9261 m/z @1.58 [CD6620_1.mzXML]	266.92608642578125	1.5802333333333332	1.52105	1.63965	0.11860000000000004	42193.421875	204003.82904418954	0	1280	0.08651229335477528	1.0019712756969903	0.9920608957055649	266.9254150390625	266.927001953125
665	266.978515625	11.000850000000002					1	DETECTED	266.9785 m/z @11.00 [CD6620_1.mzXML]	266.978515625	11.000850000000002	10.257366666666666	11.167716666666667	0.9103500000000011	5615.2060546875	129648.40344421366	0	1280	0.0685183017269626	0.6122195072743158	0.2244390145486316	266.97760009765625	266.9833984375
666	267.06671142578125	16.418983333333333					1	DETECTED	267.0667 m/z @16.42 [CD6620_1.mzXML]	267.06671142578125	16.418983333333333	1.9123833333333333	20.003333333333334	18.09095	8367.005859375	3094963.287969175	0	1280	2.6195434588861612	0.6235420429321825	0.4057735998967971	267.0567932128906	267.0679626464844
667	267.12078857421875	11.561350000000001					1	DETECTED	267.1208 m/z @11.56 [CD6620_1.mzXML]	267.12078857421875	11.561350000000001	3.1436166666666665	11.619116666666667	8.4755	11779.208984375	805682.3098444826	0	1280	0.11482963428975879	0.5034312483170449	0.00686249663408984	267.1153564453125	267.1221923828125
668	267.6452941894531	13.241466666666668					1	DETECTED	267.6453 m/z @13.24 [CD6620_1.mzXML]	267.6452941894531	13.241466666666668	12.875283333333334	15.009283333333334	2.1340000000000003	319040.9375	6241625.620385318	2	1280	1.133136774591426	1.7682994332756965	1.7009917773242447	267.6443176269531	267.6456604003906
669	267.9779968261719	10.227450000000001					1	DETECTED	267.9780 m/z @10.23 [CD6620_1.mzXML]	267.9779968261719	10.227450000000001	10.183133333333334	18.926166666666667	8.743033333333333	10115.669921875	943537.2628090817	0	1280	0.0887249568493722	98.64272282813012	196.28544565626024	267.9777526855469	267.9862060546875
670	268.05999755859375	9.677883333333334					1	DETECTED	268.0600 m/z @9.68 [CD6620_1.mzXML]	268.05999755859375	9.677883333333334	9.617433333333334	10.1517	0.5342666666666656	133140.734375	837576.3630488876	1	1280	0.0905920018707036	1.948877052772546	2.837375739857993	268.0597839355469	268.0606994628906
671	268.1468811035156	13.2003					1	DETECTED	268.1469 m/z @13.20 [CD6620_1.mzXML]	268.1468811035156	13.2003	9.171683333333334	13.2003	4.028616666666666	70068.015625	6698838.645572572	0	1280	4.00937312430978	0.5	null	268.1468811035156	268.1535949707031
672	268.9560546875	11.242216666666668					1	DETECTED	268.9561 m/z @11.24 [CD6620_1.mzXML]	268.9560546875	11.242216666666668	10.926083333333334	18.744333333333334	7.818249999999999	17527.970703125	1180522.5996321414	0	1280	0.5280786129498196	8.353518670402861	17.23944067124723	268.95526123046875	268.9578857421875
673	269.0472106933594	1.8847833333333335					1	DETECTED	269.0472 m/z @1.88 [CD6620_1.mzXML]	269.0472106933594	1.8847833333333335	1.871	2.4185166666666666	0.5475166666666667	9285.376953125	163355.10530700674	0	1280	0.422401959012936	19.86154776299858	38.72309552599716	269.04644775390625	269.0477600097656
674	269.08636474609375	1.4770833333333333					1	DETECTED	269.0864 m/z @1.48 [CD6620_1.mzXML]	269.08636474609375	1.4770833333333333	1.3982333333333334	1.5358666666666667	0.13763333333333327	6085.904296875	33688.88539459228	0	1280	0.09889024967970617	0.8727541745931104	0.6910422746409483	269.0855712890625	269.08636474609375
675	269.1366271972656	12.06515					1	DETECTED	269.1366 m/z @12.07 [CD6620_1.mzXML]	269.1366271972656	12.06515	9.495083333333334	12.2203	2.7252166666666664	56527.40234375	1689060.4805825197	0	1280	0.13063163517566423	0.5301840419184978	0.04713012673230059	269.1351318359375	269.1369323730469
676	269.22479248046875	14.047733333333333					1	DETECTED	269.2248 m/z @14.05 [CD6620_1.mzXML]	269.22479248046875	14.047733333333333	5.41895	15.1362	9.71725	78992.359375	3760972.462049987	0	1280	0.3243816979879348	2.3879562467573434	3.685578353733881	269.2241516113281	269.2262878417969
677	269.2821960449219	13.711649999999999					1	DETECTED	269.2822 m/z @13.71 [CD6620_1.mzXML]	269.2821960449219	13.711649999999999	0.6081833333333333	19.919666666666668	19.311483333333335	8834.4931640625	2102904.465420196	0	1280	1.261933380191083	0.9168556236787129	0.8356375972858606	269.2804260253906	269.28375244140625
678	270.22796630859375	13.998666666666667					1	DETECTED	270.2280 m/z @14.00 [CD6620_1.mzXML]	270.22796630859375	13.998666666666667	13.915883333333333	14.688116666666668	0.7722333333333342	18274.708984375	389733.9627924803	0	1280	0.25414883404783417	4.664183611838132	8.328367223676263	270.2273864746094	270.22857666015625
679	270.7955627441406	2.0098833333333332					1	DETECTED	270.7956 m/z @2.01 [CD6620_1.mzXML]	270.7955627441406	2.0098833333333332	1.9262666666666666	2.362416666666667	0.43615000000000026	15217.1650390625	183460.41385473637	0	1280	0.13121777774569288	2.6080326888578846	4.216065377715769	270.79388427734375	270.7964172363281
680	271.03839111328125	1.8006333333333333					1	DETECTED	271.0384 m/z @1.80 [CD6620_1.mzXML]	271.03839111328125	1.8006333333333333	1.7288666666666666	15.9281	14.199233333333334	166950.03125	1.0438633718829406E7	0	1280	0.09370506362569997	98.92638179284707	2.347636469016048	271.035400390625	271.0460205078125
681	271.0615234375	11.619116666666667					1	DETECTED	271.0615 m/z @11.62 [CD6620_1.mzXML]	271.0615234375	11.619116666666667	11.575783333333334	11.840066666666667	0.2642833333333332	125745.1484375	754484.2097329054	0	1280	0.09225091554066367	2.490255196851954	2.8858336686885666	271.0613098144531	271.06219482421875
682	271.07781982421875	10.364516666666667					1	DETECTED	271.0778 m/z @10.36 [CD6620_1.mzXML]	271.07781982421875	10.364516666666667	10.33325	10.437716666666667	0.10446666666666715	13057.8466796875	59571.58675219729	0	1280	0.09823017708482418	1.6705756929637308	2.3411513859274615	271.0772705078125	271.07781982421875
683	271.14215087890625	12.396066666666666					1	DETECTED	271.1422 m/z @12.40 [CD6620_1.mzXML]	271.14215087890625	12.396066666666666	11.107	12.442833333333335	1.3358333333333352	13502.748046875	501100.8321456308	0	1280	0.15517926053975373	0.5181397393462978	0.036279478692595464	271.1419982910156	271.1427307128906
684	271.2040710449219	14.703233333333333					1	DETECTED	271.2041 m/z @14.70 [CD6620_1.mzXML]	271.2040710449219	14.703233333333333	11.211983333333334	15.490616666666666	4.278633333333332	16385.986328125	1080922.7343905028	0	1280	0.5542909764235997	0.612765246449457	0.22553049289891383	271.203369140625	271.2046813964844
685	271.2404479980469	12.124816666666668					1	DETECTED	271.2404 m/z @12.12 [CD6620_1.mzXML]	271.2404479980469	12.124816666666668	12.079716666666666	12.188350000000002	0.10863333333333536	13534.310546875	48129.52145483428	0	1280	0.10497569455935718	1.2043606799704192	1.4087213599408384	271.23992919921875	271.24102783203125
686	271.26129150390625	12.676266666666667					1	DETECTED	271.2613 m/z @12.68 [CD6620_1.mzXML]	271.26129150390625	12.676266666666667	0.10115	20.003333333333334	19.902183333333333	258416.0625	9211849.923357379	1	1280	0.18828658552221889	16.772935855626823	1.711380141492564	271.2598571777344	271.2630920410156
687	272.18408203125	2.0938166666666667					1	DETECTED	272.1841 m/z @2.09 [CD6620_1.mzXML]	272.18408203125	2.0938166666666667	2.0938166666666667	10.042816666666665	7.948999999999998	8724.7890625	2771453.539755584	0	1280	7.3252943096905	null	null	272.1840515136719	272.1849670410156
688	272.2076110839844	14.809216666666666					1	DETECTED	272.2076 m/z @14.81 [CD6620_1.mzXML]	272.2076110839844	14.809216666666666	14.528016666666668	15.232516666666667	0.7044999999999995	4700.9912109375	91874.69954821761	0	1280	0.05009260445713615	1.252667140825042	1.505334281650084	272.2070617675781	272.2083435058594
689	272.6643371582031	13.337					1	DETECTED	272.6643 m/z @13.34 [CD6620_1.mzXML]	272.6643371582031	13.337	13.25505	13.8203	0.5652499999999989	20875.091796875	253065.5077263181	0	1280	0.09633499765488551	3.4487492373398734	5.897498474679747	272.6547546386719	272.6648864746094
690	272.79290771484375	1.9684666666666668					1	DETECTED	272.7929 m/z @1.97 [CD6620_1.mzXML]	272.79290771484375	1.9684666666666668	1.9123833333333333	2.334366666666667	0.4219833333333336	17051.802734375	220931.2077280275	0	1280	0.1357220646004189	3.7621099554234694	6.524219910846939	272.79248046875	272.7938232421875
691	272.9427795410156	1.6103333333333334					1	DETECTED	272.9428 m/z @1.61 [CD6620_1.mzXML]	272.9427795410156	1.6103333333333334	1.55075	1.6693833333333332	0.11863333333333315	72440.7734375	342989.12651074224	0	1280	0.08980713251269501	0.9955244755244742	0.9213571883259549	272.9424133300781	272.9429626464844
692	273.0585632324219	11.619116666666667					1	DETECTED	273.0586 m/z @11.62 [CD6620_1.mzXML]	273.0585632324219	11.619116666666667	11.5899	11.750883333333332	0.16098333333333237	30403.4140625	206897.9622392571	0	1280	0.12296110236278857	2.7549914432401432	4.5099828864802864	273.058349609375	273.058837890625
693	274.0016174316406	11.404333333333334					1	DETECTED	274.0016 m/z @11.40 [CD6620_1.mzXML]	274.0016174316406	11.404333333333334	6.919383333333333	18.711333333333336	11.791950000000003	14717.5986328125	1932542.8577447212	0	1280	3.689964895990011	1.008209940824938	0.9689647209119439	273.993896484375	274.0048522949219
694	274.03704833984375	10.808483333333333					1	DETECTED	274.0370 m/z @10.81 [CD6620_1.mzXML]	274.03704833984375	10.808483333333333	10.808483333333333	10.955766666666667	0.1472833333333341	13215.2587890625	78056.17871972642	0	1280	0.11779201361683178	null	null	274.0364074707031	274.0375671386719
695	274.2359619140625	12.204283333333333					1	DETECTED	274.2360 m/z @12.20 [CD6620_1.mzXML]	274.2359619140625	12.204283333333333	12.172383333333332	12.300199999999998	0.12781666666666602	16833.119140625	84472.99982397459	0	1280	0.13560191357440488	2.003396029258072	3.0067920585161434	274.2351989746094	274.23626708984375
696	274.2716369628906	11.34705					1	DETECTED	274.2716 m/z @11.35 [CD6620_1.mzXML]	274.2716369628906	11.34705	0.10115	15.717266666666665	15.616116666666665	3577087.5	2.5643753397532094E7	1	1280	0.08890117541569431	2.024566417660913	2.7663944020525157	274.271240234375	274.27362060546875
697	274.65338134765625	13.508916666666666					1	DETECTED	274.6534 m/z @13.51 [CD6620_1.mzXML]	274.65338134765625	13.508916666666666	13.479433333333333	13.711649999999999	0.23221666666666607	15814.2607421875	138663.85959814495	0	1280	0.10301436775440109	3.938100621820231	6.876201243640462	274.6520690917969	274.65338134765625
698	274.99786376953125	11.197133333333333					1	DETECTED	274.9979 m/z @11.20 [CD6620_1.mzXML]	274.99786376953125	11.197133333333333	1.4154166666666665	18.612666666666666	17.19725	17599.197265625	3323382.064712129	0	1280	1.0398513738993902	0.7810879084001041	0.42434432993165777	274.9913330078125	275.00482177734375
699	275.01910400390625	11.993733333333333					1	DETECTED	275.0191 m/z @11.99 [CD6620_1.mzXML]	275.01910400390625	11.993733333333333	1.4316166666666668	11.993733333333333	10.562116666666666	8361.75	3202179.3390893554	0	1280	10.5119391420305	0.5	null	275.01910400390625	275.02850341796875
700	275.27545166015625	11.333033333333333					1	DETECTED	275.2755 m/z @11.33 [CD6620_1.mzXML]	275.27545166015625	11.333033333333333	11.3185	11.7063	0.38780000000000037	509735.9375	3197330.3898901283	0	1280	0.11388929180184171	6.854970577654843	10.02958257156608	275.2751770019531	275.27587890625
701	275.6311950683594	13.1726					1	DETECTED	275.6312 m/z @13.17 [CD6620_1.mzXML]	275.6311950683594	13.1726	8.771833333333332	13.695933333333333	4.924100000000001	186207.25	3683933.167639957	0	1280	0.22255716313033602	1.3114577561976735	1.1601417708068023	275.6285400390625	275.631591796875
702	275.9966125488281	15.765916666666667					1	DETECTED	275.9966 m/z @15.77 [CD6620_1.mzXML]	275.9966125488281	15.765916666666667	9.479866666666668	19.769000000000002	10.289133333333334	2302.326904296875	749795.5236371163	0	1280	6.3195599928072195	0.8184100773405664	0.6368201546811328	275.99468994140625	275.9979248046875
703	276.0302429199219	10.8525					1	DETECTED	276.0302 m/z @10.85 [CD6620_1.mzXML]	276.0302429199219	10.8525	10.778283333333333	11.197133333333333	0.41885000000000083	25831.716796875	310470.4096079102	0	1280	0.22376732189136028	2.8218055243656046	4.6385677881175	276.0297546386719	276.03875732421875
704	276.13311767578125	13.158383333333335					1	DETECTED	276.1331 m/z @13.16 [CD6620_1.mzXML]	276.13311767578125	13.158383333333335	2.0656666666666665	13.420800000000002	11.355133333333335	48712.421875	4867003.5914954245	0	1280	0.18315525272804223	0.5118283318033003	0.023656663606600733	276.1324462890625	276.14300537109375
705	276.6505432128906	13.214033333333333					1	DETECTED	276.6505 m/z @13.21 [CD6620_1.mzXML]	276.6505432128906	13.214033333333333	13.088883333333333	13.915883333333333	0.827	52024.8125	805768.2191556406	0	1280	0.24336894752796212	2.28482995443747	3.1742093067210413	276.6497497558594	276.6507873535156
706	276.953369140625	1.5063833333333332					1	DETECTED	276.9534 m/z @1.51 [CD6620_1.mzXML]	276.953369140625	1.5063833333333332	1.4472166666666666	17.821	16.373783333333336	6158.134765625	2645881.44424588	0	1280	0.07972524167635653	138.3700000000002	275.7400000000004	276.9521789550781	276.953857421875
707	276.98333740234375	1.78675					1	DETECTED	276.9833 m/z @1.79 [CD6620_1.mzXML]	276.98333740234375	1.78675	1.7437166666666668	2.4044833333333333	0.6607666666666665	43638.8671875	804146.1497312009	0	1280	0.13597990334899657	7.511830927710812	12.945743121770274	276.983154296875	276.9841003417969
708	276.9986267089844	11.64765					1	DETECTED	276.9986 m/z @11.65 [CD6620_1.mzXML]	276.9986267089844	11.64765	9.79985	19.1075	9.307650000000002	68226.390625	1732566.3381194726	0	1280	0.17566294419543382	0.5565771987202618	0.09822568032259771	276.989990234375	276.9993896484375
709	277.1470031738281	11.490833333333335					1	DETECTED	277.1470 m/z @11.49 [CD6620_1.mzXML]	277.1470031738281	11.490833333333335	10.16755	19.903000000000002	9.735450000000002	40640.4609375	4216449.67789276	0	1280	5.347054712844399	2.738698710062074	3.8865255836391044	277.1385498046875	277.156982421875
710	277.17767333984375	12.188350000000002					1	DETECTED	277.1777 m/z @12.19 [CD6620_1.mzXML]	277.17767333984375	12.188350000000002	0.7271833333333333	19.93616666666667	19.208983333333336	14913.0009765625	2096683.6169577327	0	1280	0.09842416014877031	0.8380029665391829	0.676005933078366	277.1768798828125	277.18011474609375
711	277.21173095703125	13.805200000000001					1	DETECTED	277.2117 m/z @13.81 [CD6620_1.mzXML]	277.21173095703125	13.805200000000001	12.094466666666667	14.1762	2.0817333333333323	31880.83203125	1245030.3370260012	0	1280	1.3729152082178047	0.6232898178930009	0.473851004037899	277.2109680175781	277.21466064453125
712	278.0306091308594	10.867533333333334					1	DETECTED	278.0306 m/z @10.87 [CD6620_1.mzXML]	278.0306091308594	10.867533333333334	10.7932	10.955766666666667	0.16256666666666675	9582.8720703125	62773.56818359382	0	1280	0.12667743470975878	1.0934977578475304	1.186995515695061	278.03009033203125	278.03094482421875
713	278.1841735839844	9.096					1	DETECTED	278.1842 m/z @9.10 [CD6620_1.mzXML]	278.1841735839844	9.096	9.065266666666668	9.464699999999999	0.39943333333333086	8590.9609375	59856.943962890145	0	1280	0.10638840737082766	6.498373101952484	11.996746203904967	278.18389892578125	278.1854553222656
714	278.6258850097656	12.919216666666667					1	DETECTED	278.6259 m/z @12.92 [CD6620_1.mzXML]	278.6258850097656	12.919216666666667	12.814816666666667	17.439666666666668	4.62485	45557.45703125	2964428.525369874	0	1280	0.15338939994627054	22.149664750957847	43.29932950191569	278.6243896484375	278.6259765625
715	278.98028564453125	1.8283999999999998					1	DETECTED	278.9803 m/z @1.83 [CD6620_1.mzXML]	278.98028564453125	1.8283999999999998	1.4770833333333333	19.091166666666666	17.614083333333333	19013.328125	2453256.3027958074	0	1280	0.6011321894287476	24.522031913939582	45.37933224377896	278.97320556640625	278.9864196777344
716	279.0825500488281	10.505683333333334					1	DETECTED	279.0826 m/z @10.51 [CD6620_1.mzXML]	279.0825500488281	10.505683333333334	8.12555	19.206333333333337	11.080783333333336	282058.375	9389378.795642026	0	1280	0.11348126072587661	1.6380546662180218	0.0444575027731814	279.075927734375	279.09234619140625
717	279.1571044921875	12.442833333333335					1	DETECTED	279.1571 m/z @12.44 [CD6620_1.mzXML]	279.1571044921875	12.442833333333335	0.10115	20.003333333333334	19.902183333333333	132856.28125	3.8245263446293004E7	0	1280	0.16560723563898527	0.8062993837955654	0.08477517600476589	279.15655517578125	279.1583251953125
718	279.2300109863281	13.494166666666667					1	DETECTED	279.2300 m/z @13.49 [CD6620_1.mzXML]	279.2300109863281	13.494166666666667	12.348183333333333	15.024783333333334	2.6766000000000005	55709.99609375	2550986.410157225	0	1280	0.22657256885558041	0.8593588617127738	0.7036095250471437	279.2294616699219	279.2309875488281
719	279.6449890136719	12.947833333333334					1	DETECTED	279.6450 m/z @12.95 [CD6620_1.mzXML]	279.6449890136719	12.947833333333334	12.7694	13.616833333333334	0.8474333333333348	119845.828125	1758052.6525809292	0	1280	0.8636795036885765	1.9708302863568485	4.452588185528037	279.6444091796875	279.6456298828125
720	280.09033203125	1.75835					1	DETECTED	280.0903 m/z @1.76 [CD6620_1.mzXML]	280.09033203125	1.75835	1.6693833333333332	19.338166666666666	17.668783333333334	240868.21875	6787978.760898379	0	1280	0.0629234947706867	1.0551722105329582	98.57615375621428	280.0851135253906	280.0906677246094
721	280.16082763671875	12.442833333333335					1	DETECTED	280.1608 m/z @12.44 [CD6620_1.mzXML]	280.16082763671875	12.442833333333335	0.2361	20.003333333333334	19.767233333333333	20121.15234375	6400609.193852179	0	1280	18.688182703496064	0.8096856379812234	1.672506818411727	280.1593933105469	280.161865234375
722	280.65289306640625	13.364383333333334					1	DETECTED	280.6529 m/z @13.36 [CD6620_1.mzXML]	280.65289306640625	13.364383333333334	12.933466666666668	14.1918	1.2583333333333329	207173.3125	3144352.483372432	2	1280	0.19188986762396354	1.4432758540726855	2.0968737012107117	280.64813232421875	280.65386962890625
723	281.009033203125	11.547500000000001					1	DETECTED	281.0090 m/z @11.55 [CD6620_1.mzXML]	281.009033203125	11.547500000000001	11.547500000000001	14.1762	2.6286999999999985	11065.0185546875	463723.2317501832	0	1280	0.03282573862070848	null	null	281.0078125	281.0160827636719
724	281.08209228515625	15.248583333333332					1	DETECTED	281.0821 m/z @15.25 [CD6620_1.mzXML]	281.08209228515625	15.248583333333332	9.662733333333334	19.321833333333334	9.6591	16993.310546875	3239148.328351684	0	1280	2.2819642055145586	0.867417249354761	2.6561677646297532	281.0809020996094	281.0833740234375
725	281.1119689941406	9.510433333333333					1	DETECTED	281.1120 m/z @9.51 [CD6620_1.mzXML]	281.1119689941406	9.510433333333333	9.464699999999999	17.837833333333332	8.373133333333334	3618.469482421875	884039.5109535522	0	1280	0.05673539787958859	91.54300291544953	182.08600583089907	281.1115417480469	281.1158447265625
726	281.1364440917969	11.868783333333333					1	DETECTED	281.1364 m/z @11.87 [CD6620_1.mzXML]	281.1364440917969	11.868783333333333	11.840066666666667	12.022166666666667	0.18210000000000015	22423.109375	156990.1799750985	0	1280	0.13727608648442846	3.1706326175276383	5.3412652350552765	281.13519287109375	281.13714599609375
727	281.24566650390625	14.586450000000001					1	DETECTED	281.2457 m/z @14.59 [CD6620_1.mzXML]	281.24566650390625	14.586450000000001	0.18533333333333332	19.819333333333336	19.634000000000004	281702.03125	1.5166149981067011E7	1	1280	0.5363934725802597	0.7435714581667832	0.32411632348528596	281.2440490722656	281.2466735839844
728	281.6604919433594	14.1762					1	DETECTED	281.6605 m/z @14.18 [CD6620_1.mzXML]	281.6604919433594	14.1762	11.937566666666667	16.418983333333333	4.481416666666666	43085.15625	2982734.439134521	0	1280	0.7495952892810216	1.9571003410824557	2.993129465284145	281.65484619140625	281.669189453125
729	282.2023010253906	11.561350000000001					1	DETECTED	282.2023 m/z @11.56 [CD6620_1.mzXML]	282.2023010253906	11.561350000000001	11.476683333333334	11.7063	0.2296166666666668	17697.796875	135489.9654337163	0	1280	0.10648197692019146	1.3560039370078676	1.7120078740157354	282.20159912109375	282.2023010253906
730	282.2198791503906	11.197133333333333					1	DETECTED	282.2199 m/z @11.20 [CD6620_1.mzXML]	282.2198791503906	11.197133333333333	0.11786666666666666	20.003333333333334	19.885466666666666	6207.66796875	3608610.438342468	0	1280	11.487535324838433	0.8974179999879655	1.3078779197782455	282.2148132324219	282.2212219238281
731	282.2491455078125	14.499183333333333					1	DETECTED	282.2491 m/z @14.50 [CD6620_1.mzXML]	282.2491455078125	14.499183333333333	11.152833333333332	16.157116666666667	5.004283333333335	53337.94921875	6944959.195019655	0	1280	0.48648900136283757	0.6973680486124247	0.33987248591439073	282.2485656738281	282.25787353515625
732	282.2772216796875	14.015099999999999					1	DETECTED	282.2772 m/z @14.02 [CD6620_1.mzXML]	282.2772216796875	14.015099999999999	11.840066666666667	14.281733333333333	2.4416666666666664	91119.65625	2404041.144971193	0	1280	0.3618188520963006	0.5619923550020839	1.0574926062037429	282.2762145996094	282.2781066894531
733	282.8220520019531	1.75835					1	DETECTED	282.8221 m/z @1.76 [CD6620_1.mzXML]	282.8220520019531	1.75835	1.6988666666666667	6.591216666666667	4.89235	21549.9765625	1454694.8076535643	0	1280	0.15488669351655426	41.12370411880079	81.24740823760158	282.8179016113281	282.8220520019531
734	282.90338134765625	1.5802333333333332					1	DETECTED	282.9034 m/z @1.58 [CD6620_1.mzXML]	282.90338134765625	1.5802333333333332	1.5358666666666667	1.6542333333333334	0.11836666666666673	91165.90625	399701.26514453144	0	1280	0.07598510786308155	1.3257171193964032	1.5748644497599256	282.90252685546875	282.90374755859375
735	282.9717102050781	11.505033333333333					1	DETECTED	282.9717 m/z @11.51 [CD6620_1.mzXML]	282.9717102050781	11.505033333333333	10.955766666666667	15.749583333333334	4.793816666666666	15010.1845703125	1205503.2151705022	0	1280	0.6987286359557245	4.3638335963102355	7.727667192620472	282.970703125	282.97528076171875
736	283.0062561035156	10.242600000000001					1	DETECTED	283.0063 m/z @10.24 [CD6620_1.mzXML]	283.0062561035156	10.242600000000001	10.183133333333334	10.287550000000001	0.10441666666666727	7565.666015625	37051.58998364255	0	1280	0.0967498059026326	0.8779428251121044	0.755885650224209	283.0062255859375	283.00677490234375
737	283.105712890625	10.762550000000001					1	DETECTED	283.1057 m/z @10.76 [CD6620_1.mzXML]	283.105712890625	10.762550000000001	10.478716666666665	10.8525	0.3737833333333338	17247.33984375	120224.69906152286	0	1280	0.08627013129206063	0.6584556664709292	0.3169113329418584	283.1052551269531	283.1063232421875
738	283.12994384765625	10.941333333333334					1	DETECTED	283.1299 m/z @10.94 [CD6620_1.mzXML]	283.12994384765625	10.941333333333334	10.896933333333333	13.554866666666667	2.657933333333334	9539.5927734375	828622.9424248047	0	1280	0.16912156211862595	29.931681681680796	58.86336336336159	283.12945556640625	283.13421630859375
739	283.2408447265625	15.410016666666667					1	DETECTED	283.2408 m/z @15.41 [CD6620_1.mzXML]	283.2408447265625	15.410016666666667	15.056000000000001	16.467483333333334	1.411483333333333	2332.2041015625	124204.33407202149	0	1280	0.3484060629353376	1.9935266701191101	2.9870533402382202	283.23931884765625	283.24127197265625
740	283.2608947753906	12.7071					1	DETECTED	283.2609 m/z @12.71 [CD6620_1.mzXML]	283.2608947753906	12.7071	0.11786666666666666	20.003333333333334	19.885466666666666	70613.8125	3127520.657980227	0	1280	0.215723908702822	0.5781546288489227	1.2420838604127695	283.25146484375	283.26336669921875
741	283.280517578125	14.047733333333333					1	DETECTED	283.2805 m/z @14.05 [CD6620_1.mzXML]	283.280517578125	14.047733333333333	3.7178	14.6444	10.926599999999999	19522.11328125	1503982.054047302	0	1280	0.23319799330633018	0.5288804703483081	0.04446256517319108	283.2792663574219	283.2813415527344
742	284.0542907714844	10.227450000000001					1	DETECTED	284.0543 m/z @10.23 [CD6620_1.mzXML]	284.0542907714844	10.227450000000001	10.16755	11.242216666666668	1.0746666666666673	752073.5625	4772116.988131837	1	1280	0.09113640461317729	1.623261026504064	1.931821842052024	284.05419921875	284.0552673339844
743	284.1838684082031	9.034216666666667					1	DETECTED	284.1839 m/z @9.03 [CD6620_1.mzXML]	284.1838684082031	9.034216666666667	9.003183333333334	10.011683333333334	1.0084999999999997	6885.45703125	93946.15695761106	0	1280	0.09049879330227384	16.248657357679956	2.645203911699604	284.18115234375	284.1883850097656
744	284.2925720214844	12.645816666666667					1	DETECTED	284.2926 m/z @12.65 [CD6620_1.mzXML]	284.2925720214844	12.645816666666667	12.364316666666667	19.668833333333335	7.304516666666668	36569.26953125	1766677.3742264719	0	1280	0.15931206352570548	12.974274718768532	24.948549437537064	284.2922058105469	284.2940368652344
745	284.90814208984375	1.6840833333333334					1	DETECTED	284.9081 m/z @1.68 [CD6620_1.mzXML]	284.90814208984375	1.6840833333333334	1.63965	18.00433333333333	16.364683333333332	63327.30078125	1928590.657116394	0	1280	0.03934752164782118	176.62816502472202	373.81461493620066	284.9074401855469	284.9158935546875
746	284.9233093261719	1.5654833333333333					1	DETECTED	284.9233 m/z @1.57 [CD6620_1.mzXML]	284.9233093261719	1.5654833333333333	1.49175	1.5951333333333333	0.10338333333333338	7160.12548828125	30560.1818918457	0	1280	0.13653045867701197	0.7010623869801079	0.40212477396021584	284.9233093261719	284.9249267578125
747	285.05828857421875	10.227450000000001					1	DETECTED	285.0583 m/z @10.23 [CD6620_1.mzXML]	285.05828857421875	10.227450000000001	1.3982333333333334	19.206333333333337	17.808100000000003	64842.078125	9082825.296093782	0	1280	0.09280846954680655	1.008880313635464	0.01331893965784741	285.05694580078125	285.0636291503906
748	285.0768737792969	11.795616666666666					1	DETECTED	285.0769 m/z @11.80 [CD6620_1.mzXML]	285.0768737792969	11.795616666666666	2.2077999999999998	12.396066666666666	10.188266666666667	493510.8125	6372075.052492188	0	1280	0.10460266210982816	2.590925085813178	3.92905809257429	285.0669860839844	285.0774841308594
749	286.0506591796875	10.227450000000001					1	DETECTED	286.0507 m/z @10.23 [CD6620_1.mzXML]	286.0506591796875	10.227450000000001	10.198116666666666	10.287550000000001	0.0894333333333357	27724.49609375	116805.52574658376	0	1280	0.09857481429154014	1.5244318181817493	2.0488636363634987	286.0505065917969	286.05078125
750	286.199951171875	10.364516666666667					1	DETECTED	286.2000 m/z @10.36 [CD6620_1.mzXML]	286.199951171875	10.364516666666667	10.2726	10.666333333333334	0.3937333333333335	56858.125	466698.39850390574	0	1280	0.11116304915075936	1.8463140853352267	3.5568544446487764	286.1994323730469	286.20068359375
751	286.2475280761719	9.79985					1	DETECTED	286.2475 m/z @9.80 [CD6620_1.mzXML]	286.2475280761719	9.79985	8.771833333333332	19.702333333333335	10.930500000000004	129463.296875	2686848.778018249	0	1280	0.1119817096116904	1.038253341978721	0.9044510040693989	286.24603271484375	286.2484436035156
752	286.6336364746094	12.96205					1	DETECTED	286.6336 m/z @12.96 [CD6620_1.mzXML]	286.6336364746094	12.96205	12.90475	13.031916666666666	0.12716666666666576	17715.509765625	114338.13069848687	0	1280	0.14306014807876188	1.1096567771960424	1.2193135543920848	286.6328430175781	286.6336364746094
753	287.01190185546875	1.8006333333333333					1	DETECTED	287.0119 m/z @1.80 [CD6620_1.mzXML]	287.01190185546875	1.8006333333333333	1.4316166666666668	1.9542499999999998	0.5226333333333331	72233.1015625	614624.3186504514	0	1280	0.09536549480574052	0.7187099599593529	2.0599886424083387	287.01177978515625	287.0202941894531
754	287.0737609863281	11.795616666666666					1	DETECTED	287.0738 m/z @11.80 [CD6620_1.mzXML]	287.0737609863281	11.795616666666666	11.750883333333332	12.172383333333332	0.4215	158413.765625	1069527.4345628663	0	1280	0.08962267899202203	3.10664576102821	4.285751416964419	287.0731506347656	287.0744934082031
755	287.0987243652344	9.7238					1	DETECTED	287.0987 m/z @9.72 [CD6620_1.mzXML]	287.0987243652344	9.7238	9.677883333333334	9.829749999999999	0.15186666666666504	119359.6328125	681291.5013300771	0	1280	0.11601342405582216	1.6537205081669457	2.3074410163338914	287.09857177734375	287.0989685058594
756	287.2025146484375	10.380166666666666					1	DETECTED	287.2025 m/z @10.38 [CD6620_1.mzXML]	287.2025146484375	10.380166666666666	10.287550000000001	10.492166666666666	0.20461666666666467	9277.3701171875	67927.4227802121	0	1280	0.10857151176300484	1.104642792873867	1.209285585747734	287.2025146484375	287.2044372558594
757	287.2351989746094	14.015099999999999					1	DETECTED	287.2352 m/z @14.02 [CD6620_1.mzXML]	287.2351989746094	14.015099999999999	13.46465	14.65885	1.1941999999999986	13346.1943359375	428391.570768066	0	1280	0.383539673017129	1.0847488418566655	1.1694976837133313	287.234619140625	287.23553466796875
758	287.25091552734375	9.79985					1	DETECTED	287.2509 m/z @9.80 [CD6620_1.mzXML]	287.25091552734375	9.79985	9.555983333333334	10.12035	0.5643666666666665	21035.8671875	241888.80292932087	0	1280	0.30441387352447435	0.9998035020627491	0.8688367016489262	287.25054931640625	287.2515869140625
759	287.2673645019531	11.561350000000001					1	DETECTED	287.2674 m/z @11.56 [CD6620_1.mzXML]	287.2673645019531	11.561350000000001	9.495083333333334	11.721	2.2259166666666665	37291.76171875	764414.2943832391	0	1280	0.13780260812249523	0.5386324772536618	0.07470232687966252	287.2663269042969	287.2723083496094
760	287.6308898925781	12.947833333333334					1	DETECTED	287.6309 m/z @12.95 [CD6620_1.mzXML]	287.6308898925781	12.947833333333334	3.923	13.406749999999999	9.483749999999999	238933.71875	5700893.230486078	0	1280	0.15505562078764967	1.2218423525454958	1.0685302478381924	287.6220703125	287.6401062011719
761	288.10211181640625	9.7238					1	DETECTED	288.1021 m/z @9.72 [CD6620_1.mzXML]	288.10211181640625	9.7238	9.677883333333334	17.821	8.143116666666668	16671.611328125	961995.976718994	0	1280	0.08404689906268281	88.67277676950968	176.34555353901936	288.095703125	288.1024169921875
762	288.21533203125	10.650316666666667					1	DETECTED	288.2153 m/z @10.65 [CD6620_1.mzXML]	288.21533203125	10.650316666666667	0.38758333333333334	19.9525	19.56491666666667	156697.1875	3116029.704115517	1	1280	0.10193275696006054	1.3795751899261754	2.877035408549652	288.2135925292969	288.2172546386719
763	288.63873291015625	13.323383333333334					1	DETECTED	288.6387 m/z @13.32 [CD6620_1.mzXML]	288.63873291015625	13.323383333333334	12.284266666666667	13.680166666666667	1.3958999999999993	88467.1328125	1603374.568036376	0	1280	0.17650953693063443	0.6437049229500891	0.456757235185733	288.6307373046875	288.63983154296875
764	288.7671203613281	2.0797166666666667					1	DETECTED	288.7671 m/z @2.08 [CD6620_1.mzXML]	288.7671203613281	2.0797166666666667	1.9684666666666668	18.694666666666667	16.7262	9674.203125	3021130.8902398683	0	1280	0.07147527813824439	75.17393258426976	149.34786516853953	288.75958251953125	288.7677307128906
765	288.9201965332031	1.6103333333333334					1	DETECTED	288.9202 m/z @1.61 [CD6620_1.mzXML]	288.9201965332031	1.6103333333333334	1.5358666666666667	1.75835	0.22248333333333337	354162.6875	1846372.7959003919	1	1280	0.08120766997215911	1.194709567131803	1.2097163487688682	288.91925048828125	288.92071533203125
766	289.1746520996094	1.2436833333333333					1	DETECTED	289.1747 m/z @1.24 [CD6620_1.mzXML]	289.1746520996094	1.2436833333333333	0.16833333333333333	19.836000000000002	19.66766666666667	6064.05078125	1827077.8252370602	0	1280	5.92565945837896	9.144774569520004	5.570409336559096	289.17376708984375	289.1759338378906
767	289.6284484863281	12.96205					1	DETECTED	289.6284 m/z @12.96 [CD6620_1.mzXML]	289.6284484863281	12.96205	12.86015	13.060300000000002	0.20015000000000072	16482.787109375	132161.79251611338	0	1280	0.15928504094682516	0.9820902845927534	0.9641805691855067	289.6282043457031	289.6291198730469
768	289.6466979980469	11.561350000000001					1	DETECTED	289.6467 m/z @11.56 [CD6620_1.mzXML]	289.6466979980469	11.561350000000001	11.015733333333333	15.2808	4.265066666666666	36848.375	2028353.0168220205	0	1280	0.3773466120049598	3.244937681290173	4.316948804663075	289.6390380859375	289.6477966308594
769	289.6580810546875	13.406749999999999					1	DETECTED	289.6581 m/z @13.41 [CD6620_1.mzXML]	289.6580810546875	13.406749999999999	13.282416666666668	13.664449999999999	0.38203333333333056	21167.740234375	223733.1661614986	0	1280	0.12989566181457413	1.5363270777480103	2.0726541554960205	289.65728759765625	289.65911865234375
770	290.0096130371094	10.882249999999999					1	DETECTED	290.0096 m/z @10.88 [CD6620_1.mzXML]	290.0096130371094	10.882249999999999	8.556916666666666	16.911166666666666	8.35425	23180.95703125	2334551.9401627504	0	1280	0.13664609862388666	1.7963553612385323	2.5927107224770647	289.99993896484375	290.0133361816406
771	290.2669982910156	11.41875					1	DETECTED	290.2670 m/z @11.42 [CD6620_1.mzXML]	290.2669982910156	11.41875	10.985566666666667	11.505033333333333	0.5194666666666663	46276.4296875	367075.33399170113	0	1280	0.08808705182219079	0.5995921665191809	1.519863354112641	290.266357421875	290.26739501953125
772	290.62554931640625	12.875283333333334					1	DETECTED	290.6255 m/z @12.88 [CD6620_1.mzXML]	290.62554931640625	12.875283333333334	12.753666666666668	13.046066666666666	0.2923999999999989	36492.9921875	404182.29851294006	0	1280	0.0914001871579373	1.2021378648759757	1.4042757297519517	290.6249694824219	290.6259765625
773	290.6656494140625	14.1918					1	DETECTED	290.6656 m/z @14.19 [CD6620_1.mzXML]	290.6656494140625	14.1918	13.998666666666667	15.1362	1.1375333333333337	7633.51220703125	212592.23827099623	0	1280	0.15402092356681862	2.9449430445288165	2.6724504083465765	290.6647033691406	290.66668701171875
774	290.92352294921875	2.8198833333333337					1	DETECTED	290.9235 m/z @2.82 [CD6620_1.mzXML]	290.92352294921875	2.8198833333333337	0.10115	20.003333333333334	19.902183333333333	58230.49609375	8423553.38035544	0	1280	0.9514936899660222	6.359485055421219	2.126378395558178	290.92132568359375	290.9331970214844
775	291.11822509765625	12.03635					1	DETECTED	291.1182 m/z @12.04 [CD6620_1.mzXML]	291.11822509765625	12.03635	11.979466666666667	19.618499999999997	7.63903333333333	210729.671875	3454935.0334411045	0	1280	0.11617223150562772	2.466209223062965	3.1039435173518646	291.1109619140625	291.12744140625
776	291.6448974609375	12.890116666666668					1	DETECTED	291.6449 m/z @12.89 [CD6620_1.mzXML]	291.6448974609375	12.890116666666668	11.5899	13.420800000000002	1.8309000000000015	44051.59765625	1177886.7382031246	0	1280	0.1749621759152511	0.7040749618653303	0.40814992373066056	291.6441345214844	291.6505432128906
777	291.93359375	2.7223333333333333					1	DETECTED	291.9336 m/z @2.72 [CD6620_1.mzXML]	291.93359375	2.7223333333333333	0.11786666666666666	20.003333333333334	19.885466666666666	44946.65625	6355048.810625366	0	1280	0.864370435774882	4.12591203016369	2.6425987487781075	291.93280029296875	291.9342956542969
778	292.0668029785156	15.684933333333333					1	DETECTED	292.0668 m/z @15.68 [CD6620_1.mzXML]	292.0668029785156	15.684933333333333	9.7238	19.93616666666667	10.212366666666668	3885.569091796875	1159196.8106583867	0	1280	1.9963831343498732	0.8565792858181333	0.7131585716362664	292.0653991699219	292.0679931640625
779	292.1214599609375	12.050716666666666					1	DETECTED	292.1215 m/z @12.05 [CD6620_1.mzXML]	292.1214599609375	12.050716666666666	11.993733333333333	12.172383333333332	0.1786499999999993	31166.40625	202224.03743798865	0	1280	0.09332132356366962	1.5675636150921308	2.110259419819414	292.1208801269531	292.121826171875
780	292.51446533203125	2.9459500000000003					1	DETECTED	292.5145 m/z @2.95 [CD6620_1.mzXML]	292.51446533203125	2.9459500000000003	2.6667166666666664	16.745833333333334	14.079116666666668	5406.0439453125	1447284.4151892702	0	1280	0.4260039856648774	25.21030798615251	49.42061597230502	292.507568359375	292.5244140625
781	292.87750244140625	2.7915833333333335					1	DETECTED	292.8775 m/z @2.79 [CD6620_1.mzXML]	292.87750244140625	2.7915833333333335	2.5291333333333332	9.495083333333334	6.96595	4142.17822265625	524960.9219980775	0	1280	0.5827192861683286	13.271004000762035	5.936617646154279	292.8738708496094	292.8851318359375
782	292.9327392578125	12.489816666666666					1	DETECTED	292.9327 m/z @12.49 [CD6620_1.mzXML]	292.9327392578125	12.489816666666666	2.4463	12.489816666666666	10.043516666666665	14717.4833984375	2367622.5022411197	0	1280	9.831031934109019	0.5	null	292.9230041503906	292.9425354003906
783	292.9683837890625	2.6252666666666666					1	DETECTED	292.9684 m/z @2.63 [CD6620_1.mzXML]	292.9683837890625	2.6252666666666666	2.4044833333333333	7.8238	5.419316666666667	6179.19775390625	588226.3446833193	0	1280	0.7216593402116507	12.27292971993659	6.484968222855521	292.9605407714844	292.96893310546875
784	292.9797668457031	2.7777666666666665					1	DETECTED	292.9798 m/z @2.78 [CD6620_1.mzXML]	292.9797668457031	2.7777666666666665	2.460166666666667	8.018233333333333	5.558066666666666	7771.6728515625	555608.1474290465	0	1280	0.42190913994053814	8.750104953820328	4.308836363062669	292.9717712402344	292.980712890625
785	292.99127197265625	2.9181666666666666					1	DETECTED	292.9913 m/z @2.92 [CD6620_1.mzXML]	292.99127197265625	2.9181666666666666	2.4742	17.439666666666668	14.965466666666668	8052.453125	1132068.192986847	0	1280	0.7473581680642609	16.85426833846386	8.596358705338448	292.9830627441406	292.99237060546875
786	293.002685546875	2.7085333333333335					1	DETECTED	293.0027 m/z @2.71 [CD6620_1.mzXML]	293.002685546875	2.7085333333333335	0.26961666666666667	15.668766666666667	15.39915	8998.703125	1482890.4128705447	0	1280	1.0511388997292745	1.5226472232492936	1.1507437877190718	292.99468994140625	293.0069274902344
787	293.0193786621094	1.78675					1	DETECTED	293.0194 m/z @1.79 [CD6620_1.mzXML]	293.0193786621094	1.78675	1.1920499999999998	19.93616666666667	18.74411666666667	12889.265625	2103573.5043417667	0	1280	1.3396654145731028	3.492078325019873	4.931505592078818	293.00958251953125	293.0193786621094
788	293.0300598144531	13.664449999999999					1	DETECTED	293.0301 m/z @13.66 [CD6620_1.mzXML]	293.0300598144531	13.664449999999999	0.11786666666666666	20.003333333333334	19.885466666666666	34154.4765625	1.0902100564108273E7	0	1280	17.19862696912953	0.8605060109050667	0.648787065565132	293.0205383300781	293.0399169921875
789	293.0481872558594	2.61145					1	DETECTED	293.0482 m/z @2.61 [CD6620_1.mzXML]	293.0481872558594	2.61145	0.25288333333333335	19.635166666666667	19.382283333333334	21100.306640625	2528900.9474736936	0	1280	0.6269864687188909	2.2664610994151713	1.981929403468245	293.0400695800781	293.0484924316406
790	293.05889892578125	2.9320333333333335					1	DETECTED	293.0589 m/z @2.93 [CD6620_1.mzXML]	293.05889892578125	2.9320333333333335	0.11786666666666666	19.986333333333334	19.868466666666666	23545.46484375	3465235.4752765484	0	1280	0.3761518899124914	1.9644930092241666	3.439564348037666	293.0513916015625	293.0602722167969
791	293.0703125	2.8198833333333337					1	DETECTED	293.0703 m/z @2.82 [CD6620_1.mzXML]	293.0703125	2.8198833333333337	0.20253333333333332	19.96966666666667	19.767133333333334	38293.890625	4940754.598041141	0	1280	0.7534704058587329	3.2869620187021313	0.9767151643371397	293.0604248046875	293.07080078125
792	293.09576416015625	2.7223333333333333					1	DETECTED	293.0958 m/z @2.72 [CD6620_1.mzXML]	293.09576416015625	2.7223333333333333	0.10115	20.003333333333334	19.902183333333333	1.6157877E7	2.2236711656220655E9	1	1280	0.9171446325103747	5.564347908007717	2.8705097283646777	293.0936584472656	293.0972900390625
793	293.1144104003906	3.0166					1	DETECTED	293.1144 m/z @3.02 [CD6620_1.mzXML]	293.1144104003906	3.0166	0.1515	19.96966666666667	19.81816666666667	45650.24609375	5945660.164466004	0	1280	0.8908976184776849	4.021868420673216	19.86432261622108	293.11077880859375	293.1222229003906
794	293.125244140625	2.7223333333333333					1	DETECTED	293.1252 m/z @2.72 [CD6620_1.mzXML]	293.125244140625	2.7223333333333333	0.11786666666666666	19.836000000000002	19.718133333333334	32704.87109375	3730597.4718595585	0	1280	0.2744600890483544	2.302605227687478	1.715296638192356	293.12469482421875	293.1349182128906
795	293.13690185546875	11.4625					1	DETECTED	293.1369 m/z @11.46 [CD6620_1.mzXML]	293.13690185546875	11.4625	0.35390000000000005	20.003333333333334	19.649433333333334	22269.107421875	3861459.534843351	0	1280	8.831623261369696	1.6540916079918804	2.349973576990875	293.1355285644531	293.1409912109375
796	293.1513977050781	9.79985					1	DETECTED	293.1514 m/z @9.80 [CD6620_1.mzXML]	293.1513977050781	9.79985	0.16833333333333333	19.886333333333333	19.718	30736.3125	3323213.653592742	0	1280	7.056585252188817	2.9867064767737523	2.6033548932807484	293.1427001953125	293.16046142578125
797	293.162109375	2.8479					1	DETECTED	293.1621 m/z @2.85 [CD6620_1.mzXML]	293.162109375	2.8479	0.13456666666666667	19.371166666666667	19.2366	15183.3330078125	2439379.366728789	0	1280	71.45789119184006	null	0.5978333995592825	293.1614990234375	293.16656494140625
798	293.17657470703125	13.742666666666667					1	DETECTED	293.1766 m/z @13.74 [CD6620_1.mzXML]	293.17657470703125	13.742666666666667	0.18533333333333332	19.93616666666667	19.750833333333336	111406.1640625	6158292.41624823	0	1280	0.2997697344511927	0.5186243824043002	0.03466837840504227	293.1665954589844	293.1864929199219
799	293.1963806152344	2.7915833333333335					1	DETECTED	293.1964 m/z @2.79 [CD6620_1.mzXML]	293.1963806152344	2.7915833333333335	2.4185166666666666	19.635166666666667	17.21665	7629.9931640625	1385527.8088345034	0	1280	0.7251303700329719	4.757409103539949	8.024317378979417	293.1866455078125	293.20556640625
800	293.2088623046875	12.411583333333335					1	DETECTED	293.2089 m/z @12.41 [CD6620_1.mzXML]	293.2088623046875	12.411583333333335	0.5911000000000001	18.645500000000002	18.0544	7000.9423828125	2585735.5051195063	0	1280	15.714749209154371	0.7636912760194521	0.9324494645001726	293.2068786621094	293.21881103515625
801	293.22357177734375	3.0026					1	DETECTED	293.2236 m/z @3.00 [CD6620_1.mzXML]	293.22357177734375	3.0026	2.4185166666666666	7.791016666666667	5.3725000000000005	5255.8232421875	545592.9833616638	0	1280	0.37864875765682493	4.599086888286488	3.797416718185326	293.2191162109375	293.23162841796875
802	293.242919921875	12.630766666666666					1	DETECTED	293.2429 m/z @12.63 [CD6620_1.mzXML]	293.242919921875	12.630766666666666	0.1515	19.685333333333332	19.533833333333334	37202.8828125	4094935.5862677917	0	1280	0.20386103572580971	0.8894796475592872	0.030914971427928244	293.2330627441406	293.2524719238281
803	293.3140563964844	2.7360666666666664					1	DETECTED	293.3141 m/z @2.74 [CD6620_1.mzXML]	293.3140563964844	2.7360666666666664	2.4044833333333333	7.905116666666667	5.500633333333334	6309.99072265625	544543.7428939517	0	1280	0.4201146929646913	8.294496104548887	7.562633956946002	293.3064880371094	293.32183837890625
804	293.6791076660156	2.6805499999999998					1	DETECTED	293.6791 m/z @2.68 [CD6620_1.mzXML]	293.6791076660156	2.6805499999999998	2.57045	8.4082	5.837750000000001	5299.08642578125	525616.3469676209	0	1280	0.6225452654520449	26.51112624886476	20.77943075786537	293.6714782714844	293.6829833984375
805	294.0987548828125	2.7223333333333333					1	DETECTED	294.0988 m/z @2.72 [CD6620_1.mzXML]	294.0987548828125	2.7223333333333333	0.10115	20.003333333333334	19.902183333333333	1626625.0	2.036169505896175E8	0	1280	0.8094686858090832	6.433468674497269	9.404216089685884	294.0984191894531	294.1006774902344
806	294.1795959472656	13.758183333333333					1	DETECTED	294.1796 m/z @13.76 [CD6620_1.mzXML]	294.1795959472656	13.758183333333333	13.664449999999999	14.063683333333334	0.3992333333333349	18607.49609375	260156.71083117742	0	1280	0.5754569141824764	2.129623044096709	3.2592460881934175	294.17950439453125	294.180419921875
807	294.2648620605469	2.8198833333333337					1	DETECTED	294.2649 m/z @2.82 [CD6620_1.mzXML]	294.2648620605469	2.8198833333333337	2.2359500000000003	18.531166666666664	16.295216666666665	41310.96875	6027951.146162049	0	1280	0.9578414560925332	6.810173629032414	11.934078120157913	294.2642517089844	294.26605224609375
808	294.9367370605469	1.63965					1	DETECTED	294.9367 m/z @1.64 [CD6620_1.mzXML]	294.9367370605469	1.63965	1.55075	1.6988666666666667	0.14811666666666667	141622.59375	608028.3573237304	0	1280	0.07078244262567024	0.8868257770713022	0.8494706655427505	294.9366455078125	294.93707275390625
809	294.9521484375	11.152833333333332					1	DETECTED	294.9521 m/z @11.15 [CD6620_1.mzXML]	294.9521484375	11.152833333333332	10.985566666666667	16.878333333333334	5.892766666666667	8239.53515625	1191285.9060402834	0	1280	0.3137066145415446	17.61488640892807	34.22977281785614	294.95147705078125	294.9538269042969
810	295.10009765625	2.6943166666666665					1	DETECTED	295.1001 m/z @2.69 [CD6620_1.mzXML]	295.10009765625	2.6943166666666665	0.10115	20.003333333333334	19.902183333333333	182783.09375	2.5640117675061524E7	0	1280	0.7919566054667508	5.915320963233852	12.730231696693032	295.095947265625	295.10247802734375
811	295.1272277832031	9.64765					1	DETECTED	295.1272 m/z @9.65 [CD6620_1.mzXML]	295.1272277832031	9.64765	9.632633333333333	9.69305	0.060416666666666785	37236.69140625	115289.46846386736	0	1280	0.08795879409273866	2.0116537180908636	3.023307436181727	295.1268615722656	295.12725830078125
812	295.19219970703125	12.427333333333333					1	DETECTED	295.1922 m/z @12.43 [CD6620_1.mzXML]	295.19219970703125	12.427333333333333	1.4316166666666668	16.370116666666668	14.938500000000001	19884.505859375	3368553.4844279187	0	1280	0.15997382751310596	0.6529544054035958	0.3080529844881931	295.1853332519531	295.1932678222656
813	295.2234191894531	12.568166666666666					1	DETECTED	295.2234 m/z @12.57 [CD6620_1.mzXML]	295.2234191894531	12.568166666666666	12.109516666666668	13.435383333333334	1.3258666666666663	15394.2841796875	553464.2079626468	0	1280	0.5160292419638726	1.4454013590610162	1.8908027181220324	295.22308349609375	295.2248840332031
814	295.2608642578125	13.711649999999999					1	DETECTED	295.2609 m/z @13.71 [CD6620_1.mzXML]	295.2608642578125	13.711649999999999	13.524083333333333	15.232516666666667	1.7084333333333337	29013.5234375	858314.8434062189	0	1280	0.3740526991867039	4.554202950062233	8.108405900124467	295.260498046875	295.26177978515625
815	295.29248046875	2.8198833333333337					1	DETECTED	295.2925 m/z @2.82 [CD6620_1.mzXML]	295.29248046875	2.8198833333333337	0.11786666666666666	20.003333333333334	19.885466666666666	58375.890625	8114985.279815578	0	1280	0.8757871100593988	4.85923518024927	2.791852083329966	295.2917785644531	295.2944030761719
816	296.06396484375	1.7437166666666668					1	DETECTED	296.0640 m/z @1.74 [CD6620_1.mzXML]	296.06396484375	1.7437166666666668	1.6840833333333334	1.8143	0.13021666666666665	176486.625	699525.5604985353	0	1280	0.06492470859342347	0.9809876082853877	0.8947110207944654	296.0636291503906	296.06402587890625
817	296.13043212890625	9.64765					1	DETECTED	296.1304 m/z @9.65 [CD6620_1.mzXML]	296.13043212890625	9.64765	9.617433333333334	10.650316666666667	1.0328833333333325	5839.27099609375	143570.44456555168	0	1280	0.05625700136864609	17.091285162714033	33.18257032542807	296.130126953125	296.1376953125
818	296.183349609375	11.840066666666667					1	DETECTED	296.1833 m/z @11.84 [CD6620_1.mzXML]	296.183349609375	11.840066666666667	10.183133333333334	19.470000000000002	9.286866666666668	34327.40234375	2410842.725294496	0	1280	0.11147146769009986	4.050562345295058	6.404438910356075	296.1814880371094	296.184326171875
819	296.25628662109375	13.494166666666667					1	DETECTED	296.2563 m/z @13.49 [CD6620_1.mzXML]	296.25628662109375	13.494166666666667	12.536816666666665	13.773916666666667	1.2371000000000016	26774.384765625	588079.1031608883	0	1280	0.17649922147613495	0.64610643965112	0.29221287930224	296.2545166015625	296.2646484375
820	296.98736572265625	11.561350000000001					1	DETECTED	296.9874 m/z @11.56 [CD6620_1.mzXML]	296.98736572265625	11.561350000000001	10.30275	16.0915	5.78875	10728.150390625	1184217.2870931397	0	1280	0.19076849083089087	2.2996782138884453	3.5993564277768906	296.9858093261719	296.9914855957031
821	297.11676025390625	1.49175					1	DETECTED	297.1168 m/z @1.49 [CD6620_1.mzXML]	297.11676025390625	1.49175	1.3982333333333334	9.540799999999999	8.142566666666665	9682.072265625	1178847.8109586793	0	1280	0.1205192735475924	43.53537693815728	86.07075387631455	297.1083068847656	297.12518310546875
822	297.1784362792969	13.805200000000001					1	DETECTED	297.1784 m/z @13.81 [CD6620_1.mzXML]	297.1784362792969	13.805200000000001	9.60235	19.93616666666667	10.333816666666669	15023.029296875	2991534.657531768	0	1280	2.550520791432872	1.209988331700721	1.3085250445118504	297.1773986816406	297.1864929199219
823	297.27655029296875	13.088883333333333					1	DETECTED	297.2766 m/z @13.09 [CD6620_1.mzXML]	297.27655029296875	13.088883333333333	0.20253333333333332	19.986333333333334	19.7838	32133.61328125	2411644.2828356936	0	1280	0.23704018546258077	0.7676262091282636	2.8371076908831165	297.275390625	297.2776794433594
824	298.1529846191406	10.9708					1	DETECTED	298.1530 m/z @10.97 [CD6620_1.mzXML]	298.1529846191406	10.9708	1.9404000000000001	11.152833333333332	9.212433333333331	87673.265625	2009782.9618114019	0	1280	0.11739426508347606	0.5102726611575137	0.012659577768868934	298.1469421386719	298.1534423828125
825	298.2721252441406	14.3688					1	DETECTED	298.2721 m/z @14.37 [CD6620_1.mzXML]	298.2721252441406	14.3688	11.152833333333332	17.01	5.85716666666667	194644.703125	8763941.842716362	0	1280	0.5321145127821474	3.4672152870256756	5.576214679309001	298.2712707519531	298.27325439453125
826	299.1368408203125	12.396066666666666					1	DETECTED	299.1368 m/z @12.40 [CD6620_1.mzXML]	299.1368408203125	12.396066666666666	9.951233333333333	13.46465	3.513416666666668	98865.0078125	4543416.277628997	0	1280	0.7225013341774087	0.8059185325554608	0.19576909271758064	299.1357727050781	299.138671875
827	299.1565856933594	10.9708					1	DETECTED	299.1566 m/z @10.97 [CD6620_1.mzXML]	299.1565856933594	10.9708	10.896933333333333	12.1402	1.243266666666667	15382.9033203125	680672.3873134765	0	1280	0.1293134674376919	8.41561371841147	15.831227436822939	299.1561584472656	299.15972900390625
828	299.2752380371094	14.3688					1	DETECTED	299.2752 m/z @14.37 [CD6620_1.mzXML]	299.2752380371094	14.3688	14.222683333333332	16.35356666666667	2.130883333333337	34655.484375	1365553.8184189457	0	1280	0.6510442364432016	7.291718946047635	8.29314024582744	299.2751159667969	299.2763366699219
829	299.2919921875	13.758183333333333					1	DETECTED	299.2920 m/z @13.76 [CD6620_1.mzXML]	299.2919921875	13.758183333333333	0.1515	19.9525	19.801000000000002	17090.669921875	3041272.257050721	0	1280	0.4587325904429669	0.8288718503318435	0.47730127922489185	299.2912902832031	299.2956237792969
830	299.6306457519531	12.890116666666668					1	DETECTED	299.6306 m/z @12.89 [CD6620_1.mzXML]	299.6306457519531	12.890116666666668	12.738366666666668	13.074683333333333	0.33631666666666504	115276.359375	939976.9534980445	0	1280	0.12618023661688582	1.0426951421950303	1.429504835161109	299.6300048828125	299.6312255859375
831	300.1783142089844	11.561350000000001					1	DETECTED	300.1783 m/z @11.56 [CD6620_1.mzXML]	300.1783142089844	11.561350000000001	9.510433333333333	13.680166666666667	4.169733333333333	103188.9765625	3773159.2490203883	0	1280	0.13872372656093823	1.0875886298420034	0.08057331175057984	300.1780090332031	300.1880187988281
832	300.1967468261719	11.3897					1	DETECTED	300.1967 m/z @11.39 [CD6620_1.mzXML]	300.1967468261719	11.3897	8.818166666666666	13.805200000000001	4.9870333333333345	11159.5751953125	2386243.8857135014	0	1280	4.854828527295069	0.9689379175457591	0.9405346893437746	300.1934814453125	300.1976013183594
833	300.2153015136719	10.574466666666666					1	DETECTED	300.2153 m/z @10.57 [CD6620_1.mzXML]	300.2153015136719	10.574466666666666	10.5327	10.698766666666668	0.16606666666666747	7883.9853515625	48338.60529663115	0	1280	0.09984613515022112	1.9880287310455398	2.9760574620910796	300.215087890625	300.2157897949219
834	301.115966796875	10.762550000000001					1	DETECTED	301.1160 m/z @10.76 [CD6620_1.mzXML]	301.115966796875	10.762550000000001	10.39595	10.9116	0.5156500000000008	140796.390625	1058166.9147912574	1	1280	0.08918156997815352	0.7713455824725814	1.2602453868735781	301.111083984375	301.12213134765625
835	301.1387939453125	12.458616666666668					1	DETECTED	301.1388 m/z @12.46 [CD6620_1.mzXML]	301.1387939453125	12.458616666666668	0.2864333333333333	19.96966666666667	19.683233333333334	151130.421875	1.5449713559090812E7	1	1280	10.864404360719453	1.4040841544390594	0.040101044682627845	301.13775634765625	301.1401672363281
836	301.2114562988281	13.479433333333333					1	DETECTED	301.2115 m/z @13.48 [CD6620_1.mzXML]	301.2114562988281	13.479433333333333	13.420800000000002	13.632833333333334	0.2120333333333324	90411.65625	762898.2178945299	0	1280	0.22036716634666398	1.8081296191018235	2.616259238203647	301.2113342285156	301.2117614746094
837	301.5870056152344	10.198116666666666					1	DETECTED	301.5870 m/z @10.20 [CD6620_1.mzXML]	301.5870056152344	10.198116666666666	9.93625	10.227450000000001	0.2912000000000017	15139.2763671875	217803.28016601686	0	1280	0.1682259428213957	0.5560081466395153	0.1120162932790306	301.5775451660156	301.5884704589844
838	302.0173645019531	11.076483333333334					1	DETECTED	302.0174 m/z @11.08 [CD6620_1.mzXML]	302.0173645019531	11.076483333333334	0.10115	20.003333333333334	19.902183333333333	52525.71875	1.4745850340545714E7	0	1280	0.5669289487775124	1.1495894753015927	1.9689377234510137	302.01593017578125	302.0184020996094
839	302.302978515625	11.64765					1	DETECTED	302.3030 m/z @11.65 [CD6620_1.mzXML]	302.302978515625	11.64765	11.64765	11.979466666666667	0.33181666666666665	31975.0625	213639.33717504772	0	1280	0.08239259883027472	null	null	302.3026428222656	302.303466796875
840	303.0259094238281	1.46225					1	DETECTED	303.0259 m/z @1.46 [CD6620_1.mzXML]	303.0259094238281	1.46225	0.5741999999999999	19.96966666666667	19.395466666666668	9238.095703125	2218104.059381439	0	1280	13.890241347755406	169.97106437567493	50.91126726860475	303.0182189941406	303.0290832519531
841	303.0727233886719	9.738966666666666					1	DETECTED	303.0727 m/z @9.74 [CD6620_1.mzXML]	303.0727233886719	9.738966666666666	9.677883333333334	9.875133333333334	0.19725000000000037	15523.8271484375	89830.49167834465	0	1280	0.0885712511097907	1.614597544338361	1.8401754158338224	303.072265625	303.0732421875
842	303.22705078125	14.455983333333334					1	DETECTED	303.2271 m/z @14.46 [CD6620_1.mzXML]	303.22705078125	14.455983333333334	10.011683333333334	17.506166666666665	7.494483333333331	745399.1875	2.9384804574366353E7	1	1280	0.49020915631160555	0.6892509897249214	0.4084668545053671	303.2266845703125	303.2295837402344
843	304.0177307128906	10.1364					1	DETECTED	304.0177 m/z @10.14 [CD6620_1.mzXML]	304.0177307128906	10.1364	10.058066666666667	10.317766666666667	0.2597000000000005	53611.17578125	360022.9933894048	0	1280	0.5969260300382597	1.284430875066203	2.432377040768683	304.0169677734375	304.0179748535156
844	304.0472106933594	17.324333333333335					1	DETECTED	304.0472 m/z @17.32 [CD6620_1.mzXML]	304.0472106933594	17.324333333333335	9.784799999999999	20.003333333333334	10.218533333333335	3694.605712890625	932930.1581718448	0	1280	1.523014995127884	0.6776635158674718	0.35532703173494345	304.0455017089844	304.0481262207031
845	304.1490173339844	9.343133333333332					1	DETECTED	304.1490 m/z @9.34 [CD6620_1.mzXML]	304.1490173339844	9.343133333333332	9.2707	9.388466666666666	0.11776666666666635	4140.9296875	20313.10624200447	0	1280	0.06960665111694198	0.8129314312011096	0.6258628624022192	304.14837646484375	304.1493225097656
846	304.1737060546875	8.879150000000001					1	DETECTED	304.1737 m/z @8.88 [CD6620_1.mzXML]	304.1737060546875	8.879150000000001	5.5967666666666664	8.987483333333333	3.390716666666667	4327.68798828125	292658.5969949647	0	1280	0.08377660038246582	0.5165022366877725	0.03300447337554494	304.1690673828125	304.174072265625
847	304.2103271484375	10.0735					1	DETECTED	304.2103 m/z @10.07 [CD6620_1.mzXML]	304.2103271484375	10.0735	10.027333333333333	10.364516666666667	0.33718333333333383	21387.166015625	186230.8831854253	0	1280	0.1030046348639111	3.570872646929186	5.048023001275638	304.2098083496094	304.210693359375
848	304.2307434082031	14.455983333333334					1	DETECTED	304.2307 m/z @14.46 [CD6620_1.mzXML]	304.2307434082031	14.455983333333334	10.505683333333334	16.762333333333334	6.2566500000000005	129133.6484375	7389839.765476563	0	1280	0.7542917123116357	0.7195878870364592	0.32772403805506917	304.22955322265625	304.2315368652344
849	304.2978515625	11.505033333333333					1	DETECTED	304.2979 m/z @11.51 [CD6620_1.mzXML]	304.2978515625	11.505033333333333	11.490833333333335	11.604450000000002	0.11361666666666714	22563.087890625	97481.60995507773	0	1280	0.08458286107051904	4.000586854460426	7.001173708920852	304.2971496582031	304.29803466796875
850	304.8939208984375	1.6251666666666666					1	DETECTED	304.8939 m/z @1.63 [CD6620_1.mzXML]	304.8939208984375	1.6251666666666666	1.2093500000000001	2.0517	0.8423499999999997	111347.3984375	922655.2088596193	0	1280	0.08541201940582721	0.6060048738536793	0.9553989730289789	304.8936462402344	304.9029235839844
851	305.04547119140625	11.882466666666666					1	DETECTED	305.0455 m/z @11.88 [CD6620_1.mzXML]	305.04547119140625	11.882466666666666	9.373316666666666	19.836000000000002	10.462683333333336	2956.073486328125	1112142.9865854185	0	1280	7.323731758471045	2.084905911032289	3.1698118220645783	305.0415344238281	305.04547119140625
852	305.0860595703125	16.320033333333335					1	DETECTED	305.0861 m/z @16.32 [CD6620_1.mzXML]	305.0860595703125	16.320033333333335	15.088083333333334	17.374000000000002	2.285916666666669	2568.179443359375	262502.41226812766	0	1280	2.208232774425154	0.9277635726558167	0.8555271453116332	305.08477783203125	305.0868835449219
853	305.13372802734375	12.364316666666667					1	DETECTED	305.1337 m/z @12.36 [CD6620_1.mzXML]	305.13372802734375	12.364316666666667	12.316216666666666	12.4743	0.1580833333333338	33070.18359375	166274.41335571336	0	1280	0.08510197947208198	1.643277893277844	2.504511495828751	305.13330078125	305.1340637207031
854	305.2428283691406	12.676266666666667					1	DETECTED	305.2428 m/z @12.68 [CD6620_1.mzXML]	305.2428283691406	12.676266666666667	6.968383333333334	19.4865	12.518116666666666	191885.9375	5850565.60635532	1	1280	1.3426779479482338	9.256879193619072	18.961750129200354	305.2333679199219	305.2458801269531
855	305.70684814453125	10.478716666666665					1	DETECTED	305.7068 m/z @10.48 [CD6620_1.mzXML]	305.70684814453125	10.478716666666665	10.410216666666667	10.682533333333334	0.27231666666666676	24025.794921875	163935.67799517684	0	1280	0.1057562952970148	1.9877128953771745	1.776985157243761	305.7067565917969	305.7087707519531
856	306.0822448730469	16.12441666666667					1	DETECTED	306.0822 m/z @16.12 [CD6620_1.mzXML]	306.0822448730469	16.12441666666667	8.095466666666667	18.334833333333332	10.239366666666665	6018.6708984375	1433853.0796543274	0	1280	2.253649905114804	0.6376529101978878	0.2349914351807911	306.0766906738281	306.0832214355469
857	306.7965393066406	10.478716666666665					1	DETECTED	306.7965 m/z @10.48 [CD6620_1.mzXML]	306.7965393066406	10.478716666666665	4.7498	10.618766666666666	5.868966666666666	20667.60546875	1754467.2836888419	0	1280	0.10539041397771953	0.5132689435971531	0.01971448573154964	306.795654296875	306.8047180175781
858	307.0776062011719	10.1364					1	DETECTED	307.0776 m/z @10.14 [CD6620_1.mzXML]	307.0776062011719	10.1364	9.905466666666666	19.025166666666667	9.119700000000002	10541.068359375	1817195.9500562132	0	1280	0.0873277142374409	null	0.1581546812557435	307.07659912109375	307.0790710449219
859	307.166259765625	11.076483333333334					1	DETECTED	307.1663 m/z @11.08 [CD6620_1.mzXML]	307.166259765625	11.076483333333334	3.0026	20.003333333333334	17.000733333333333	439413.875	1.2283678691555602E7	1	1280	0.3663798571718999	1.1901469944448875	1.2896450833150557	307.16021728515625	307.1717834472656
860	307.68017578125	10.478716666666665					1	DETECTED	307.6802 m/z @10.48 [CD6620_1.mzXML]	307.68017578125	10.478716666666665	10.424033333333334	10.492166666666666	0.06813333333333205	8777.138671875	31397.097051513352	0	1280	0.10960811676314997	0.6229807985370415	0.24596159707408288	307.6799011230469	307.680908203125
861	307.9932556152344	10.437716666666667					1	DETECTED	307.9933 m/z @10.44 [CD6620_1.mzXML]	307.9932556152344	10.437716666666667	10.424033333333334	10.519166666666667	0.09513333333333307	6264.88037109375	28571.698467529146	0	1280	0.11955873165476483	3.4762484774666236	5.952496954933247	307.98504638671875	307.9932556152344
862	308.0284118652344	10.505683333333334					1	DETECTED	308.0284 m/z @10.51 [CD6620_1.mzXML]	308.0284118652344	10.505683333333334	10.058066666666667	10.560366666666665	0.5022999999999982	14408.0615234375	175073.48953155483	0	1280	0.4149223954889294	0.5597390402786224	0.12263910088177962	308.0201110839844	308.0306701660156
863	308.0487060546875	10.478716666666665					1	DETECTED	308.0487 m/z @10.48 [CD6620_1.mzXML]	308.0487060546875	10.478716666666665	0.3033166666666667	19.785666666666668	19.48235	7530447.0	5.770327926102613E7	0	1280	0.10496937774101411	1.333588044417957	1.4133656923114137	308.0462341308594	308.0495910644531
864	308.1697692871094	11.076483333333334					1	DETECTED	308.1698 m/z @11.08 [CD6620_1.mzXML]	308.1697692871094	11.076483333333334	10.317766666666667	17.291166666666665	6.973399999999998	54384.1484375	2511014.4411839005	0	1280	0.624017887219404	3.2883761851646405	5.819643533834343	308.1658935546875	308.17144775390625
865	308.8769836425781	2.1504166666666666					1	DETECTED	308.8770 m/z @2.15 [CD6620_1.mzXML]	308.8769836425781	2.1504166666666666	2.0797166666666667	2.306233333333333	0.22651666666666648	9896.087890625	82824.0786663818	0	1280	0.16190792900320616	1.601956624233851	2.203913248467702	308.87603759765625	308.87762451171875
866	309.0519104003906	10.478716666666665					1	DETECTED	309.0519 m/z @10.48 [CD6620_1.mzXML]	309.0519104003906	10.478716666666665	2.7223333333333333	19.338166666666666	16.615833333333335	1057507.25	1.1756543606913088E7	1	1280	0.10229869940294556	1.301609161283759	1.3934826181882354	309.0448303222656	309.052490234375
867	309.1623840332031	11.076483333333334					1	DETECTED	309.1624 m/z @11.08 [CD6620_1.mzXML]	309.1623840332031	11.076483333333334	10.941333333333334	15.588316666666666	4.646983333333331	17849.435546875	1346673.0069666442	0	1280	1.4412674617372776	17.19194721913929	33.38389443827858	309.16131591796875	309.16949462890625
868	309.2011413574219	12.799766666666667					1	DETECTED	309.2011 m/z @12.80 [CD6620_1.mzXML]	309.2011413574219	12.799766666666667	11.810300000000002	17.1915	5.3812	40755.1171875	1714318.9291296992	0	1280	0.0804571718526752	2.71924268966447	4.43848537932894	309.19940185546875	309.2015380859375
869	309.2251281738281	13.805200000000001					1	DETECTED	309.2251 m/z @13.81 [CD6620_1.mzXML]	309.2251281738281	13.805200000000001	9.373316666666666	14.079983333333333	4.706666666666667	11640.703125	778442.6258193359	0	1280	4.512096065436822	0.5310007408438097	0.05726048103132658	309.21759033203125	309.2257995605469
870	309.3086242675781	10.478716666666665					1	DETECTED	309.3086 m/z @10.48 [CD6620_1.mzXML]	309.3086242675781	10.478716666666665	10.424033333333334	10.603483333333333	0.17944999999999922	20193.10546875	121982.47720666429	0	1280	0.13357333299291518	1.6408107284365026	2.281621456873005	309.3076477050781	309.3086242675781
871	310.0448303222656	10.478716666666665					1	DETECTED	310.0448 m/z @10.48 [CD6620_1.mzXML]	310.0448303222656	10.478716666666665	9.632633333333333	18.120833333333334	8.4882	2734412.75	2.0288078763454936E7	0	1280	0.10230384870650688	1.3135799831526653	1.344663854577442	310.0428771972656	310.0470886230469
872	310.1111755371094	0.3706833333333333					1	DETECTED	310.1112 m/z @0.37 [CD6620_1.mzXML]	310.1111755371094	0.3706833333333333	0.10115	20.003333333333334	19.902183333333333	1784.6807861328125	1015069.2221728517	0	1280	1.2602523083580357	36.91970690081623	72.83941380163247	310.1097717285156	310.1136779785156
873	310.3082275390625	12.84545					1	DETECTED	310.3082 m/z @12.85 [CD6620_1.mzXML]	310.3082275390625	12.84545	2.4742	13.046066666666666	10.571866666666667	31666.7890625	9110637.11168164	0	1280	0.528307209404101	0.5096717689124584	0.019343537824916657	310.30438232421875	310.3085021972656
874	310.9104919433594	1.63965					1	DETECTED	310.9105 m/z @1.64 [CD6620_1.mzXML]	310.9104919433594	1.63965	1.5951333333333333	10.3488	8.753666666666668	98835.109375	2716838.965846039	0	1280	0.0642873891482798	1.8954127340140872	3.227594992505152	310.91009521484375	310.91314697265625
875	311.00274658203125	12.236566666666667					1	DETECTED	311.0027 m/z @12.24 [CD6620_1.mzXML]	311.00274658203125	12.236566666666667	9.905466666666666	19.22283333333333	9.317366666666665	8726.5068359375	1249677.1288911125	0	1280	0.06946667629937764	1.8249908091390947	2.055849314925327	310.9965515136719	311.008056640625
876	311.0489501953125	10.478716666666665					1	DETECTED	311.0490 m/z @10.48 [CD6620_1.mzXML]	311.0489501953125	10.478716666666665	10.39595	11.197133333333333	0.8011833333333342	350377.125	2534375.52109484	0	1280	0.10215674315216816	1.4133871899139892	1.3503828041514483	311.04864501953125	311.05010986328125
877	311.1221618652344	8.771833333333332					1	DETECTED	311.1222 m/z @8.77 [CD6620_1.mzXML]	311.1221618652344	8.771833333333332	8.541916666666667	12.814816666666667	4.2729	17176.859375	954522.4123845217	0	1280	0.09560768801195074	9.29227981152601	16.523996435440328	311.12200927734375	311.132080078125
878	311.16436767578125	12.364316666666667					1	DETECTED	311.1644 m/z @12.36 [CD6620_1.mzXML]	311.16436767578125	12.364316666666667	12.2682	16.287383333333334	4.019183333333334	125079.21875	2515828.3877368816	0	1280	0.25034855553519897	2.3397649696135017	3.14626187123722	311.1637878417969	311.1739807128906
879	311.1872863769531	13.805200000000001					1	DETECTED	311.1873 m/z @13.81 [CD6620_1.mzXML]	311.1872863769531	13.805200000000001	6.837433333333333	16.993166666666667	10.155733333333334	14939.18359375	1682273.2815241395	0	1280	0.5291357656027262	0.7051539542185218	0.37843376379364324	311.181884765625	311.1956481933594
880	311.6305847167969	12.84545					1	DETECTED	311.6306 m/z @12.85 [CD6620_1.mzXML]	311.6305847167969	12.84545	12.738366666666668	12.947833333333334	0.2094666666666658	48221.5078125	345844.22381249955	0	1280	0.11194290852390232	0.9780544747081806	0.8471668573541998	311.6299743652344	311.6307373046875
881	312.0270690917969	13.1726					1	DETECTED	312.0271 m/z @13.17 [CD6620_1.mzXML]	312.0270690917969	13.1726	11.211983333333334	18.465666666666667	7.253683333333333	45972.61328125	1757006.7091394057	0	1280	0.3062449817428359	0.6248362350746585	0.2227431735766988	312.02001953125	312.02783203125
882	312.0415954589844	10.478716666666665					1	DETECTED	312.0416 m/z @10.48 [CD6620_1.mzXML]	312.0415954589844	10.478716666666665	10.410216666666667	19.189666666666668	8.77945	88503.7109375	1434178.2552850293	0	1280	0.1040057719859	1.7542565054975447	1.761466851179776	312.04132080078125	312.0422058105469
883	312.1323547363281	12.830250000000001					1	DETECTED	312.1324 m/z @12.83 [CD6620_1.mzXML]	312.1323547363281	12.830250000000001	8.72545	12.96205	4.236599999999999	16437.421875	2285929.2525930167	0	1280	4.0217829068116036	0.5160543753654256	0.03419158426314051	312.1261901855469	312.1324157714844
884	312.214599609375	10.746866666666667					1	DETECTED	312.2146 m/z @10.75 [CD6620_1.mzXML]	312.214599609375	10.746866666666667	10.6344	10.837950000000001	0.20355000000000167	15172.7734375	97520.69330664072	0	1280	0.16442007269771075	0.9049347954949578	0.8098695909899156	312.214599609375	312.2154235839844
885	312.2872619628906	13.711649999999999					1	DETECTED	312.2873 m/z @13.71 [CD6620_1.mzXML]	312.2872619628906	13.711649999999999	13.554866666666667	14.144433333333334	0.5895666666666664	15770.0048828125	269794.02173889114	0	1280	0.2556917576166331	1.8801955990220258	2.4320815147673494	312.2869567871094	312.2883605957031
886	312.3603820800781	12.094466666666667					1	DETECTED	312.3604 m/z @12.09 [CD6620_1.mzXML]	312.3603820800781	12.094466666666667	12.03635	12.505516666666667	0.4691666666666663	26248.734375	222306.92367321727	0	1280	0.08525566884223679	4.036420992256941	2.5839787946324084	312.3597412109375	312.36053466796875
887	312.6564636230469	2.4463					1	DETECTED	312.6565 m/z @2.45 [CD6620_1.mzXML]	312.6564636230469	2.4463	2.1645	19.702333333333335	17.537833333333335	16777.451171875	1450939.6475976862	0	1280	0.3355129517335991	3.302970810078179	25.173916596798872	312.6545715332031	312.6588439941406
888	312.9512023925781	2.0237833333333333					1	DETECTED	312.9512 m/z @2.02 [CD6620_1.mzXML]	312.9512023925781	2.0237833333333333	1.8006333333333333	2.1787	0.3780666666666668	8997.2431640625	145572.83466284184	0	1280	0.10378217761283781	0.8471133019642995	0.6942266039285989	312.9502258300781	312.95208740234375
889	313.0449523925781	10.451433333333334					1	DETECTED	313.0450 m/z @10.45 [CD6620_1.mzXML]	313.0449523925781	10.451433333333334	2.8340166666666664	10.603483333333333	7.769466666666666	12136.01171875	2648508.1006876826	0	1280	7.734333722061315	0.5099804176831603	0.017376745909532042	313.04193115234375	313.0459899902344
890	313.0943298339844	1.49175					1	DETECTED	313.0943 m/z @1.49 [CD6620_1.mzXML]	313.0943298339844	1.49175	0.20253333333333332	19.886333333333333	19.683799999999998	18924.578125	3225624.8408376463	0	1280	0.11896779732719898	7.634015487440693	14.268030974881388	313.0928955078125	313.1040344238281
891	313.1526184082031	12.96205					1	DETECTED	313.1526 m/z @12.96 [CD6620_1.mzXML]	313.1526184082031	12.96205	10.011683333333334	14.340116666666667	4.328433333333333	10525.0830078125	1343474.4310562136	0	1280	4.313265546544363	0.7335415937002182	0.48112371310555707	313.1445007324219	313.1534423828125
892	313.1645812988281	12.442833333333335					1	DETECTED	313.1646 m/z @12.44 [CD6620_1.mzXML]	313.1645812988281	12.442833333333335	12.300199999999998	13.616833333333334	1.3166333333333355	28606.48828125	766631.9527224128	0	1280	0.21847194129589198	4.61544753447059	8.240762322278096	313.1637268066406	313.1665344238281
893	313.2796630859375	2.5291333333333332					1	DETECTED	313.2797 m/z @2.53 [CD6620_1.mzXML]	313.2796630859375	2.5291333333333332	0.11786666666666666	19.96966666666667	19.8518	16298.1875	3574575.62716171	0	1280	14.01888756853513	5.456681873529998	2.888353580322581	313.2700500488281	313.2796630859375
894	313.7820739746094	2.4463					1	DETECTED	313.7821 m/z @2.45 [CD6620_1.mzXML]	313.7820739746094	2.4463	2.0656666666666665	19.618499999999997	17.552833333333332	12284.0380859375	2346299.099660217	0	1280	0.3601231375903873	10.188501230926638	16.817180015556904	313.78131103515625	313.7871398925781
895	314.2303771972656	10.985566666666667					1	DETECTED	314.2304 m/z @10.99 [CD6620_1.mzXML]	314.2303771972656	10.985566666666667	10.882249999999999	11.227183333333333	0.34493333333333354	190375.703125	1610306.9982939395	0	1280	0.12845720263785587	1.3285189071133583	1.6506411001778267	314.2297668457031	314.2308654785156
896	315.0565490722656	2.5291333333333332					1	DETECTED	315.0565 m/z @2.53 [CD6620_1.mzXML]	315.0565490722656	2.5291333333333332	1.4154166666666665	9.875133333333334	8.459716666666667	20304.04296875	1409658.4188751527	0	1280	1.260996060816775	3.428941927442561	6.224148978926929	315.0488586425781	315.0661926269531
897	315.0772705078125	2.4463					1	DETECTED	315.0773 m/z @2.45 [CD6620_1.mzXML]	315.0772705078125	2.4463	0.10115	20.003333333333334	19.902183333333333	4590288.5	3.5030550783562565E8	1	1280	0.45286189558367873	3.1334564340679463	1.7936022322918457	315.0768737792969	315.0867919921875
898	315.1314697265625	11.34705					1	DETECTED	315.1315 m/z @11.35 [CD6620_1.mzXML]	315.1314697265625	11.34705	2.362416666666667	12.03635	9.673933333333334	61588.26953125	2481391.0291484063	0	1280	0.14442854239603342	0.5276981227958386	0.04917217609602873	315.12200927734375	315.13446044921875
899	315.16021728515625	12.427333333333333					1	DETECTED	315.1602 m/z @12.43 [CD6620_1.mzXML]	315.16021728515625	12.427333333333333	2.4323833333333336	14.839933333333333	12.407549999999999	16361.7060546875	2743954.186909057	0	1280	0.21046037780726579	0.6206909489292092	0.24138189785841846	315.1512145996094	315.1610107421875
900	315.2336730957031	10.985566666666667					1	DETECTED	315.2337 m/z @10.99 [CD6620_1.mzXML]	315.2336730957031	10.985566666666667	10.926083333333334	11.076483333333334	0.15039999999999942	33496.08984375	230344.1031757809	0	1280	0.14424085013335208	1.2642196693751844	1.528439338750369	315.23358154296875	315.2339172363281
901	316.0810546875	2.5155499999999997					1	DETECTED	316.0811 m/z @2.52 [CD6620_1.mzXML]	316.0810546875	2.5155499999999997	0.3033166666666667	20.003333333333334	19.700016666666667	404738.875	3.369360730227116E7	0	1280	0.44439715942136404	1.5058968828066885	3.9610199506522887	316.0806579589844	316.0819091796875
902	316.1094055175781	1.8143					1	DETECTED	316.1094 m/z @1.81 [CD6620_1.mzXML]	316.1094055175781	1.8143	1.78675	1.8986666666666667	0.11191666666666666	104115.0078125	473529.2923867189	0	1280	0.05990755721865271	2.0311554748941347	3.062310949788269	316.1089172363281	316.1094970703125
903	316.2459716796875	11.137883333333333					1	DETECTED	316.2460 m/z @11.14 [CD6620_1.mzXML]	316.2459716796875	11.137883333333333	11.076483333333334	11.3185	0.24201666666666632	287593.65625	1948233.0977993126	1	1280	0.10441409841837768	1.659666808064781	2.2789719537367015	316.24530029296875	316.24603271484375
904	317.05401611328125	15.555483333333333					1	DETECTED	317.0540 m/z @15.56 [CD6620_1.mzXML]	317.05401611328125	15.555483333333333	0.2864333333333333	19.869666666666667	19.583233333333332	9116.4794921875	2882117.8773400895	0	1280	1.6012553967698935	0.6409653300789632	0.282586295263352	317.05328369140625	317.0634765625
905	317.0822448730469	2.5291333333333332					1	DETECTED	317.0822 m/z @2.53 [CD6620_1.mzXML]	317.0822448730469	2.5291333333333332	0.10115	20.003333333333334	19.902183333333333	56002.37890625	5032131.651976468	0	1280	0.3723093212216595	1.665573744233551	2.9745702324350636	317.0809020996094	317.0840759277344
906	317.1128845214844	1.6251666666666666					1	DETECTED	317.1129 m/z @1.63 [CD6620_1.mzXML]	317.1128845214844	1.6251666666666666	0.5232166666666667	12.5525	12.029283333333334	30456.296875	2978724.754984008	0	1280	0.18259997840296682	46.20498083603453	96.68887447048576	317.1032409667969	317.11444091796875
907	317.1763000488281	13.479433333333333					1	DETECTED	317.1763 m/z @13.48 [CD6620_1.mzXML]	317.1763000488281	13.479433333333333	12.109516666666668	13.616833333333334	1.5073166666666662	55109.8125	968596.4776298822	0	1280	0.18214948699052158	0.5526153585917797	0.10398039262861243	317.1692199707031	317.1766357421875
908	317.249267578125	11.137883333333333					1	DETECTED	317.2493 m/z @11.14 [CD6620_1.mzXML]	317.249267578125	11.137883333333333	5.54835	14.252383333333334	8.704033333333335	51906.1640625	5342662.848584226	0	1280	2.739918587671383	0.7786010758202834	0.5270375282465547	317.2408142089844	317.24945068359375
909	317.5262451171875	2.4463					1	DETECTED	317.5262 m/z @2.45 [CD6620_1.mzXML]	317.5262451171875	2.4463	2.0098833333333332	19.05816666666667	17.048283333333334	16800.451171875	1559963.6775371395	0	1280	0.4718649865772835	3.1893146182080723	21.61036866326024	317.5249328613281	317.52978515625
910	318.0625	15.944633333333334					1	DETECTED	318.0625 m/z @15.94 [CD6620_1.mzXML]	318.0625	15.944633333333334	9.829749999999999	19.091166666666666	9.261416666666667	3924.609375	967073.0401781006	0	1280	1.9263417944718935	0.7572848214602076	0.5145696429204152	318.06201171875	318.0664978027344
911	318.18951416015625	9.357949999999999					1	DETECTED	318.1895 m/z @9.36 [CD6620_1.mzXML]	318.18951416015625	9.357949999999999	9.299216666666666	13.508916666666666	4.2097	9410.2978515625	1141344.2163925169	0	1280	0.07647388630242524	35.83740068104469	1.5030877385044727	318.1795654296875	318.1900939941406
912	318.29779052734375	11.375599999999999					1	DETECTED	318.2978 m/z @11.38 [CD6620_1.mzXML]	318.29779052734375	11.375599999999999	11.3037	12.348183333333333	1.0444833333333339	399230.25	2942244.4312840584	1	1280	0.10674198339786223	1.4559809422436227	1.682780268686689	318.2972106933594	318.29833984375
913	318.96783447265625	1.9684666666666668					1	DETECTED	318.9678 m/z @1.97 [CD6620_1.mzXML]	318.96783447265625	1.9684666666666668	1.75835	2.4185166666666666	0.6601666666666666	53007.796875	848392.2323687741	0	1280	0.1699046736237002	1.3454239622153188	1.663561986022384	318.9669189453125	318.9682922363281
914	319.0587463378906	16.026016666666667					1	DETECTED	319.0587 m/z @16.03 [CD6620_1.mzXML]	319.0587463378906	16.026016666666667	9.7087	19.735666666666667	10.026966666666667	4690.15576171875	1048466.9785545664	0	1280	7.963556060687203	0.7936096285606494	0.31570519856549073	319.0577697753906	319.0609130859375
915	319.12701416015625	10.6344					1	DETECTED	319.1270 m/z @10.63 [CD6620_1.mzXML]	319.12701416015625	10.6344	10.30275	10.746866666666667	0.4441166666666678	10226.060546875	129767.90302551308	0	1280	0.27906408751089984	0.6695562591085001	0.3391125182170002	319.1261901855469	319.12725830078125
916	319.1633605957031	9.586866666666667					1	DETECTED	319.1634 m/z @9.59 [CD6620_1.mzXML]	319.1633605957031	9.586866666666667	9.555983333333334	9.64765	0.09166666666666679	3586.442626953125	11077.507307495089	0	1280	0.07833786519342745	1.4840798704802916	1.968159740960583	319.1633605957031	319.16400146484375
917	319.1922607421875	14.3688					1	DETECTED	319.1923 m/z @14.37 [CD6620_1.mzXML]	319.1922607421875	14.3688	9.313666666666668	16.729499999999998	7.41583333333333	222591.984375	9556705.433217708	0	1280	0.478005468678246	1.6001291729542837	4.3973391351990605	319.1839599609375	319.19488525390625
918	319.2582092285156	13.060300000000002					1	DETECTED	319.2582 m/z @13.06 [CD6620_1.mzXML]	319.2582092285156	13.060300000000002	0.3202	18.7605	18.4403	27083.51171875	4531327.031120179	0	1280	0.46127453530250406	0.7237109598825754	0.44742191976515083	319.257568359375	319.26171875
919	319.3011169433594	11.34705					1	DETECTED	319.3011 m/z @11.35 [CD6620_1.mzXML]	319.3011169433594	11.34705	11.3185	11.64765	0.3291500000000003	81614.1796875	766445.8166972644	0	1280	0.2537645197547729	5.764448336252358	10.156138716871652	319.29296875	319.30133056640625
920	320.19580078125	14.528016666666668					1	DETECTED	320.1958 m/z @14.53 [CD6620_1.mzXML]	320.19580078125	14.528016666666668	11.076483333333334	16.058283333333332	4.981799999999998	34944.38671875	1808319.772004394	0	1280	0.8767406149355566	0.6641219945121226	0.2982380555216922	320.1943054199219	320.19671630859375
921	320.96502685546875	1.9262666666666666					1	DETECTED	320.9650 m/z @1.93 [CD6620_1.mzXML]	320.96502685546875	1.9262666666666666	1.7437166666666668	7.8562666666666665	6.11255	31649.966796875	1614191.8636483154	0	1280	0.23343997599894517	16.74212544508356	1.9147206723499781	320.96435546875	320.9724426269531
922	321.20745849609375	12.814816666666667					1	DETECTED	321.2075 m/z @12.81 [CD6620_1.mzXML]	321.20745849609375	12.814816666666667	9.1112	15.458183333333332	6.346983333333332	43874.11328125	1641418.0793218387	0	1280	0.07640345156518968	0.640048245580663	3.3206103186501728	321.19854736328125	321.20904541015625
923	321.27655029296875	12.172383333333332					1	DETECTED	321.2766 m/z @12.17 [CD6620_1.mzXML]	321.27655029296875	12.172383333333332	11.868783333333333	13.570316666666667	1.7015333333333338	23704.294921875	1024114.7740334475	0	1280	0.44991695324173264	2.802261747913928	4.604523495827856	321.2733154296875	321.2770080566406
924	322.0639343261719	12.008049999999999					1	DETECTED	322.0639 m/z @12.01 [CD6620_1.mzXML]	322.0639343261719	12.008049999999999	11.750883333333332	19.903000000000002	8.15211666666667	787491.625	6415624.115111498	1	1280	0.23570979051086205	2.1065754459064787	2.758858772373264	322.0552062988281	322.0646057128906
925	322.27166748046875	14.015099999999999					1	DETECTED	322.2717 m/z @14.02 [CD6620_1.mzXML]	322.27166748046875	14.015099999999999	12.252583333333332	14.542833333333334	2.290250000000002	26326.865234375	991881.0482572024	0	1280	0.45049818123927565	0.6473873143965627	2.371786757387356	322.2708740234375	322.2795104980469
926	323.0675354003906	12.008049999999999					1	DETECTED	323.0675 m/z @12.01 [CD6620_1.mzXML]	323.0675354003906	12.008049999999999	8.18565	12.348183333333333	4.162533333333332	129899.734375	6042417.389684811	0	1280	0.10417089983186223	0.5253384203762308	0.038857731259192396	323.06231689453125	323.0677795410156
927	323.2232666015625	14.0961					1	DETECTED	323.2233 m/z @14.10 [CD6620_1.mzXML]	323.2232666015625	14.0961	11.7658	15.539183333333334	3.7733833333333333	32156.728515625	1668826.901102845	0	1280	0.3206453599380943	0.8096346679254461	0.6311696326647356	323.217529296875	323.2239990234375
928	323.9991760253906	12.568166666666666					1	DETECTED	323.9992 m/z @12.57 [CD6620_1.mzXML]	323.9991760253906	12.568166666666666	0.2361	20.003333333333334	19.767233333333333	14731.93359375	3675414.8394270944	0	1280	3.3679980583099276	1.5082566594710103	2.5035509879013724	323.99798583984375	324.0012512207031
929	324.0440368652344	9.328183333333333					1	DETECTED	324.0440 m/z @9.33 [CD6620_1.mzXML]	324.0440368652344	9.328183333333333	9.2707	10.39595	1.1252499999999994	43015.35546875	583401.4602663574	0	1280	0.5418331783698154	1.499299568816893	13.74480897610157	324.0433654785156	324.0442199707031
930	324.0609130859375	12.008049999999999					1	DETECTED	324.0609 m/z @12.01 [CD6620_1.mzXML]	324.0609130859375	12.008049999999999	10.546483333333333	12.284266666666667	1.7377833333333346	252094.03125	3092711.3933664514	0	1280	0.10860936661159393	2.307869316237082	2.834986609161332	324.0599670410156	324.0613708496094
931	324.135009765625	11.490833333333335					1	DETECTED	324.1350 m/z @11.49 [CD6620_1.mzXML]	324.135009765625	11.490833333333335	3.485983333333333	11.937566666666667	8.451583333333334	774130.8125	7901206.201428476	1	1280	0.11712610213589336	2.6889000645603556	0.17318417421557233	324.127197265625	324.1374206542969
932	324.1773376464844	16.370116666666668					1	DETECTED	324.1773 m/z @16.37 [CD6620_1.mzXML]	324.1773376464844	16.370116666666668	0.11786666666666666	19.96966666666667	19.8518	15557.9130859375	4857195.020633119	0	1280	1.8740841754503421	0.6119321832498112	0.49961529722616144	324.1763916015625	324.17816162109375
933	324.189697265625	9.7087					1	DETECTED	324.1897 m/z @9.71 [CD6620_1.mzXML]	324.189697265625	9.7087	9.677883333333334	9.844783333333334	0.16690000000000005	32702.248046875	204453.066401855	0	1280	0.10607368803882622	2.7079502433748135	4.602947907387646	324.189697265625	324.1901550292969
934	324.3238830566406	12.316216666666666					1	DETECTED	324.3239 m/z @12.32 [CD6620_1.mzXML]	324.3238830566406	12.316216666666666	10.364516666666667	12.4743	2.1097833333333327	12422.83203125	680861.3357216795	0	1280	0.18620877145433212	0.5404988813171424	0.08099776263428493	324.3229675292969	324.33154296875
935	325.0524597167969	1.8283999999999998					1	DETECTED	325.0525 m/z @1.83 [CD6620_1.mzXML]	325.0524597167969	1.8283999999999998	1.8006333333333333	9.388466666666666	7.587833333333332	27742.5546875	3648745.0773372804	0	1280	0.051799403169054514	136.8611404133715	272.1706975084869	325.0471496582031	325.0535583496094
936	325.06451416015625	12.008049999999999					1	DETECTED	325.0645 m/z @12.01 [CD6620_1.mzXML]	325.06451416015625	12.008049999999999	11.96535	12.124816666666668	0.15946666666666687	46273.8203125	244189.93522070293	0	1280	0.0999177725140985	1.8672911787666704	2.734582357533341	325.0639343261719	325.0649108886719
937	325.1104431152344	11.64765					1	DETECTED	325.1104 m/z @11.65 [CD6620_1.mzXML]	325.1104431152344	11.64765	11.561350000000001	11.937566666666667	0.3762166666666662	220557.71875	1807909.091734858	0	1280	0.11590874495732884	4.159932010358125	1.7936857706171347	325.1100158691406	325.1109924316406
938	325.1385803222656	11.505033333333333					1	DETECTED	325.1386 m/z @11.51 [CD6620_1.mzXML]	325.1385803222656	11.505033333333333	11.433133333333334	11.604450000000002	0.17131666666666767	128281.7578125	784300.0831386684	0	1280	0.3708177768173613	1.191353732035251	1.3827074640705017	325.138427734375	325.1389465332031
939	325.173828125	16.12441666666667					1	DETECTED	325.1738 m/z @16.12 [CD6620_1.mzXML]	325.173828125	16.12441666666667	0.6250333333333333	20.003333333333334	19.3783	22241.740234375	5859588.755730074	0	1280	2.878365318232607	0.7693779278307359	0.5602005842614064	325.1719970703125	325.17572021484375
940	325.2027587890625	13.805200000000001					1	DETECTED	325.2028 m/z @13.81 [CD6620_1.mzXML]	325.2027587890625	13.805200000000001	9.7087	15.056000000000001	5.347300000000001	30291.892578125	1662146.7088881226	0	1280	0.1883752453243961	0.652666910777493	0.053509646020401064	325.1929931640625	325.2120056152344
941	325.9404296875	1.5063833333333332					1	DETECTED	325.9404 m/z @1.51 [CD6620_1.mzXML]	325.9404296875	1.5063833333333332	1.4472166666666666	1.5358666666666667	0.08865000000000012	6126.0654296875	19359.594835449243	0	1280	0.02593862766721533	0.7491549295774668	0.49830985915493353	325.9397888183594	325.9409484863281
942	326.0411071777344	9.313666666666668					1	DETECTED	326.0411 m/z @9.31 [CD6620_1.mzXML]	326.0411071777344	9.313666666666668	9.299216666666666	13.296166666666666	3.99695	12956.1015625	1179046.8279504394	0	1280	0.5736369650510653	138.30276816607227	41.36464221692308	326.03314208984375	326.0413818359375
943	326.0568542480469	12.022166666666667					1	DETECTED	326.0569 m/z @12.02 [CD6620_1.mzXML]	326.0568542480469	12.022166666666667	9.677883333333334	12.1402	2.4623166666666663	11575.716796875	761982.9632111208	0	1280	1.8063095017520236	0.525174715798005	0.050349431596010005	326.05615234375	326.0597839355469
944	326.1138000488281	11.64765					1	DETECTED	326.1138 m/z @11.65 [CD6620_1.mzXML]	326.1138000488281	11.64765	11.619116666666667	11.780916666666666	0.1617999999999995	31575.923828125	182091.13209130763	0	1280	0.11870269936382982	2.835280373831726	4.670560747663452	326.11358642578125	326.1139831542969
945	326.17626953125	16.12441666666667					1	DETECTED	326.1763 m/z @16.12 [CD6620_1.mzXML]	326.17626953125	16.12441666666667	9.617433333333334	19.453166666666668	9.835733333333334	5631.2216796875	1485088.7557060244	0	1280	1.5903110572840724	0.7557828896646935	0.511565779329387	326.17474365234375	326.1772766113281
946	327.00634765625	1.36395					1	DETECTED	327.0063 m/z @1.36 [CD6620_1.mzXML]	327.00634765625	1.36395	0.11786666666666666	20.003333333333334	19.885466666666666	8962.130859375	5732468.439952155	0	1280	18.195726122648146	7.979188122784724	14.95837624556945	327.0042724609375	327.0132141113281
947	327.0491943359375	1.63965					1	DETECTED	327.0492 m/z @1.64 [CD6620_1.mzXML]	327.0491943359375	1.63965	1.6251666666666666	13.2003	11.575133333333333	46178.05078125	9779401.487379761	0	1280	10.008958908309767	399.601841196776	692.1495356280103	327.0426025390625	327.0588684082031
948	327.1720886230469	16.418983333333333					1	DETECTED	327.1721 m/z @16.42 [CD6620_1.mzXML]	327.1720886230469	16.418983333333333	0.2361	18.826833333333333	18.590733333333333	9217.1015625	2758300.7788269036	0	1280	1.2485025230657758	0.5743949625787741	0.14878992515754813	327.1708679199219	327.17315673828125
949	327.22705078125	13.998666666666667					1	DETECTED	327.2271 m/z @14.00 [CD6620_1.mzXML]	327.22705078125	13.998666666666667	5.451350000000001	14.732533333333333	9.281183333333331	78694.1171875	4538010.82741419	0	1280	0.3284134738951021	2.162524640504975	0.3293259159040334	327.2179260253906	327.22772216796875
950	328.2096252441406	12.022166666666667					1	DETECTED	328.2096 m/z @12.02 [CD6620_1.mzXML]	328.2096252441406	12.022166666666667	1.1056333333333332	12.172383333333332	11.066749999999999	36145.2890625	5689013.823118652	0	1280	0.104776861200925	0.5068802367051811	0.01376047341036214	328.2091064453125	328.2159729003906
951	328.2459716796875	11.137883333333333					1	DETECTED	328.2460 m/z @11.14 [CD6620_1.mzXML]	328.2459716796875	11.137883333333333	11.076483333333334	11.242216666666668	0.16573333333333373	71211.8828125	431087.6412177721	0	1280	0.12021604293746613	1.3496199782844984	1.6992399565689968	328.2444152832031	328.24615478515625
952	328.8963623046875	1.55075					1	DETECTED	328.8964 m/z @1.55 [CD6620_1.mzXML]	328.8963623046875	1.55075	1.4472166666666666	1.6103333333333334	0.1631166666666668	66859.78125	374053.7683183595	0	1280	0.09855997869206057	0.7795105670746827	0.589609267705975	328.8955383300781	328.8968505859375
953	328.996337890625	1.8006333333333333					1	DETECTED	328.9963 m/z @1.80 [CD6620_1.mzXML]	328.996337890625	1.8006333333333333	0.11786666666666666	20.003333333333334	19.885466666666666	52968.734375	5775203.811246822	0	1280	0.0860655828845609	8.074285083228816	13.640363361856675	328.9955749511719	329.0047607421875
954	329.1751403808594	12.489816666666666					1	DETECTED	329.1751 m/z @12.49 [CD6620_1.mzXML]	329.1751403808594	12.489816666666666	12.396066666666666	12.599466666666666	0.20340000000000025	15477.1669921875	126396.57955493158	0	1280	0.10449131326266503	1.0848000000000013	1.1696000000000026	329.17388916015625	329.1754150390625
955	329.2448425292969	13.805200000000001					1	DETECTED	329.2448 m/z @13.81 [CD6620_1.mzXML]	329.2448425292969	13.805200000000001	10.731216666666667	14.932716666666666	4.201499999999999	169858.359375	3972524.3851441676	1	1280	0.26719946125707494	0.5964066971292472	0.26726382221847855	329.24188232421875	329.2498474121094
956	330.03070068359375	10.451433333333334					1	DETECTED	330.0307 m/z @10.45 [CD6620_1.mzXML]	330.03070068359375	10.451433333333334	1.5063833333333332	10.618766666666666	9.112383333333332	35855.1796875	5135990.653747801	0	1280	0.09525120619493066	0.5093534040241995	0.018706808048399033	330.030517578125	330.0329284667969
957	330.1253967285156	10.505683333333334					1	DETECTED	330.1254 m/z @10.51 [CD6620_1.mzXML]	330.1253967285156	10.505683333333334	10.492166666666666	10.666333333333334	0.17416666666666814	32320.66015625	141227.66845227082	0	1280	0.08031949359633117	6.514605703893615	8.282867096788165	330.1246337890625	330.12615966796875
958	330.29681396484375	11.64765					1	DETECTED	330.2968 m/z @11.65 [CD6620_1.mzXML]	330.29681396484375	11.64765	11.633333333333333	11.691283333333333	0.057949999999999946	8906.166015625	23270.582709228278	0	1280	0.046394408782967744	2.0238649592548077	3.0477299185096154	330.29681396484375	330.29815673828125
959	330.3345947265625	11.896333333333333					1	DETECTED	330.3346 m/z @11.90 [CD6620_1.mzXML]	330.3345947265625	11.896333333333333	11.854433333333333	12.050716666666666	0.1962833333333336	18796.44140625	118904.24152600215	0	1280	0.10110889484921515	2.3422832140015912	2.585323308845238	330.3339538574219	330.33538818359375
960	331.0516052246094	2.5155499999999997					1	DETECTED	331.0516 m/z @2.52 [CD6620_1.mzXML]	331.0516052246094	2.5155499999999997	0.13456666666666667	20.003333333333334	19.868766666666666	574145.8125	3.05481581170754E7	1	1280	0.4115263888201164	1.9399340599703614	1.365015650785239	331.0425109863281	331.05279541015625
961	331.185546875	12.1402					1	DETECTED	331.1855 m/z @12.14 [CD6620_1.mzXML]	331.185546875	12.1402	12.094466666666667	12.380233333333333	0.2857666666666656	19145.72265625	173172.57058215252	0	1280	0.16903770397879292	3.1242711370262684	5.248542274052537	331.18505859375	331.1864318847656
962	331.2025451660156	11.167716666666667					1	DETECTED	331.2025 m/z @11.17 [CD6620_1.mzXML]	331.2025451660156	11.167716666666667	11.137883333333333	11.227183333333333	0.08929999999999971	11508.3427734375	51475.74045385691	0	1280	0.07416039244125194	1.4966480446926858	1.9932960893853715	331.2020263671875	331.20281982421875
963	331.2590026855469	13.1029					1	DETECTED	331.2590 m/z @13.10 [CD6620_1.mzXML]	331.2590026855469	13.1029	11.433133333333334	16.205933333333334	4.7728	10500.2998046875	1372205.3562939155	0	1280	3.217635960411169	1.4291817219970862	1.7416140276351175	331.251708984375	331.2620544433594
964	332.16192626953125	10.198116666666666					1	DETECTED	332.1619 m/z @10.20 [CD6620_1.mzXML]	332.16192626953125	10.198116666666666	1.3124833333333332	18.2695	16.957016666666668	143154.53125	5519615.814293002	0	1280	0.503064337416518	1.6273303275266697	0.8800874669683332	332.1604919433594	332.16839599609375
965	332.3287048339844	11.795616666666666					1	DETECTED	332.3287 m/z @11.80 [CD6620_1.mzXML]	332.3287048339844	11.795616666666666	11.750883333333332	11.840066666666667	0.0891833333333345	8642.0986328125	39679.6456413574	0	1280	0.13031901365170384	0.996833084947853	0.9936661698957061	332.3283386230469	332.329345703125
966	333.04962158203125	2.460166666666667					1	DETECTED	333.0496 m/z @2.46 [CD6620_1.mzXML]	333.04962158203125	2.460166666666667	1.8283999999999998	9.677883333333334	7.849483333333334	34463.359375	1991820.1103425294	0	1280	2.2593788679301925	5.961688783306463	3.1015678879098028	333.0471496582031	333.05157470703125
967	333.1421203613281	10.746866666666667					1	DETECTED	333.1421 m/z @10.75 [CD6620_1.mzXML]	333.1421203613281	10.746866666666667	10.650316666666667	16.337016666666667	5.6867	36555.6328125	2092716.7071322617	0	1280	0.21832524973382306	33.87683847047958	60.715629638782026	333.13824462890625	333.149658203125
968	333.1655578613281	10.198116666666666					1	DETECTED	333.1656 m/z @10.20 [CD6620_1.mzXML]	333.1655578613281	10.198116666666666	9.769566666666666	15.70095	5.931383333333335	19004.5703125	1551898.8842714238	0	1280	0.45766642121290424	6.920293236884075	0.678538924003268	333.164794921875	333.17010498046875
969	333.20111083984375	12.380233333333333					1	DETECTED	333.2011 m/z @12.38 [CD6620_1.mzXML]	333.20111083984375	12.380233333333333	9.126683333333334	12.5212	3.394516666666666	14615.794921875	806218.7974786384	0	1280	3.3664776124782296	0.5216635162617245	0.04332703252344897	333.2007141113281	333.2048645019531
970	334.13812255859375	9.754383333333333					1	DETECTED	334.1381 m/z @9.75 [CD6620_1.mzXML]	334.13812255859375	9.754383333333333	9.7238	11.1224	1.3986	8307.2353515625	280284.6062523192	0	1280	1.1796399834839324	22.86539509536846	44.73079019073692	334.13775634765625	334.14617919921875
971	334.9126892089844	1.6103333333333334					1	DETECTED	334.9127 m/z @1.61 [CD6620_1.mzXML]	334.9126892089844	1.6103333333333334	1.5358666666666667	1.6542333333333334	0.11836666666666673	63226.23046875	322898.657102051	0	1280	0.08879594980412064	0.7947627573858552	0.6029467980249513	334.91259765625	334.91363525390625
972	334.9417724609375	1.9960833333333334					1	DETECTED	334.9418 m/z @2.00 [CD6620_1.mzXML]	334.9417724609375	1.9960833333333334	1.5063833333333332	7.807533333333334	6.301150000000001	20715.80078125	984678.8362938841	0	1280	0.22773798588256988	6.433683888094749	11.8673677761895	334.9403991699219	334.94622802734375
973	335.1642761230469	11.575783333333334					1	DETECTED	335.1643 m/z @11.58 [CD6620_1.mzXML]	335.1642761230469	11.575783333333334	10.287550000000001	16.12441666666667	5.836866666666667	98291.25	6567024.3306311695	0	1280	0.5798753457389072	1.1441194837563993	0.7981347363581338	335.1565856933594	335.1661071777344
974	335.2168273925781	12.536816666666665					1	DETECTED	335.2168 m/z @12.54 [CD6620_1.mzXML]	335.2168273925781	12.536816666666665	12.458616666666668	12.660950000000001	0.2023333333333337	38796.53125	251118.43932079972	0	1280	0.14672021396146206	1.2936913895993674	1.3196113519743267	335.216064453125	335.2176208496094
975	336.0732116699219	17.423000000000002					1	DETECTED	336.0732 m/z @17.42 [CD6620_1.mzXML]	336.0732116699219	17.423000000000002	10.424033333333334	19.123833333333334	8.6998	2972.74560546875	828749.0439987179	0	1280	1.583122109242062	0.6215060318427957	0.24301206368559142	336.0713195800781	336.0747985839844
976	336.2510681152344	12.172383333333332					1	DETECTED	336.2511 m/z @12.17 [CD6620_1.mzXML]	336.2510681152344	12.172383333333332	11.937566666666667	15.072149999999999	3.1345833333333317	14471.822265625	614998.1302308956	0	1280	0.11686621240016848	6.67453332386972	12.34906664773944	336.2436218261719	336.2514343261719
977	336.66192626953125	13.214033333333333					1	DETECTED	336.6619 m/z @13.21 [CD6620_1.mzXML]	336.66192626953125	13.214033333333333	13.088883333333333	13.8203	0.7314166666666662	42380.6328125	783077.9720128182	0	1280	0.32941706366228196	2.9221600745771803	2.9740469530488105	336.6613464355469	336.6625671386719
978	337.0193786621094	11.662049999999999					1	DETECTED	337.0194 m/z @11.66 [CD6620_1.mzXML]	337.0193786621094	11.662049999999999	11.619116666666667	11.795616666666666	0.176499999999999	28684.34375	202923.72611865096	0	1280	0.12715932526758245	2.055512422360293	3.111024844720586	337.0190124511719	337.0196838378906
979	337.05975341796875	2.390633333333333					1	DETECTED	337.0598 m/z @2.39 [CD6620_1.mzXML]	337.05975341796875	2.390633333333333	1.6542333333333334	18.85983333333333	17.205599999999997	471785.5	1.9553645499231283E7	1	1280	0.4371082262070365	0.9799631967464532	0.5757766020825217	337.05865478515625	337.0697021484375
980	337.16485595703125	14.41215					1	DETECTED	337.1649 m/z @14.41 [CD6620_1.mzXML]	337.16485595703125	14.41215	10.926083333333334	15.620433333333333	4.694349999999998	40216.875	2619875.0676508183	0	1280	0.36867340652923986	0.6591331036171421	0.3225242913231433	337.16339111328125	337.1661376953125
981	337.17987060546875	12.645816666666667					1	DETECTED	337.1799 m/z @12.65 [CD6620_1.mzXML]	337.17987060546875	12.645816666666667	11.937566666666667	13.350616666666667	1.4130500000000001	180105.765625	2949394.974137456	0	1280	0.24932933096681253	0.8583388706530194	3.9728097667051836	337.17864990234375	337.1809387207031
982	338.23016357421875	12.458616666666668					1	DETECTED	338.2302 m/z @12.46 [CD6620_1.mzXML]	338.23016357421875	12.458616666666668	0.10115	20.003333333333334	19.902183333333333	617175.4375	2.2285403933723215E7	0	1280	0.18339125470013506	2.3879875798817505	1.7873973930515832	338.2292785644531	338.23236083984375
983	338.339111328125	12.630766666666666					1	DETECTED	338.3391 m/z @12.63 [CD6620_1.mzXML]	338.339111328125	12.630766666666666	12.008049999999999	14.688116666666668	2.6800666666666686	479487.96875	1.0049968915751472E7	1	1280	0.24310345642109077	1.0009301280710667	0.9263218172252397	338.3388366699219	338.33984375
984	339.025146484375	1.78675					1	DETECTED	339.0251 m/z @1.79 [CD6620_1.mzXML]	339.025146484375	1.78675	1.7437166666666668	15.1362	13.392483333333335	26339.7265625	7524621.961698731	0	1280	0.061526050916405506	155.60592563903978	310.21185127807956	339.0193176269531	339.034912109375
985	339.1602783203125	14.455983333333334					1	DETECTED	339.1603 m/z @14.46 [CD6620_1.mzXML]	339.1602783203125	14.455983333333334	11.227183333333333	15.040233333333333	3.8130500000000005	15662.474609375	987943.5169982912	0	1280	0.4420033229125	0.5904747893954408	0.1809495787908817	339.1592102050781	339.1610412597656
986	339.1799011230469	12.7694					1	DETECTED	339.1799 m/z @12.77 [CD6620_1.mzXML]	339.1799011230469	12.7694	11.076483333333334	16.303766666666668	5.227283333333334	38468.74609375	2858176.7165119634	0	1280	2.7492834458358644	1.2489113225469635	1.748591231172461	339.17877197265625	339.1885681152344
987	339.20465087890625	12.645816666666667					1	DETECTED	339.2047 m/z @12.65 [CD6620_1.mzXML]	339.20465087890625	12.645816666666667	11.107	12.645816666666667	1.5388166666666674	31276.55859375	1582724.9089709483	0	1280	0.6686878535913259	0.5	null	339.1947021484375	339.20465087890625
988	339.2334899902344	12.505516666666667					1	DETECTED	339.2335 m/z @12.51 [CD6620_1.mzXML]	339.2334899902344	12.505516666666667	0.1515	19.819333333333336	19.667833333333338	107834.5703125	5137849.467358829	0	1280	1.7931300389291973	1.6057060315659555	3.1387856318351113	339.23162841796875	339.2370300292969
989	339.2868957519531	14.144433333333334					1	DETECTED	339.2869 m/z @14.14 [CD6620_1.mzXML]	339.2868957519531	14.144433333333334	1.1920499999999998	14.74735	13.5553	14054.0361328125	2369221.24420288	0	1280	1.1535479391744428	0.5232743523392734	0.04654870467854697	339.2864074707031	339.29083251953125
990	339.3424987792969	12.645816666666667					1	DETECTED	339.3425 m/z @12.65 [CD6620_1.mzXML]	339.3424987792969	12.645816666666667	12.172383333333332	13.932483333333332	1.7600999999999996	109257.625	2280491.601008792	0	1280	0.3393133216216633	1.5060932855955966	0.8445834480634608	339.3327941894531	339.3433837890625
991	340.03839111328125	10.46505					1	DETECTED	340.0384 m/z @10.47 [CD6620_1.mzXML]	340.03839111328125	10.46505	9.829749999999999	11.076483333333334	1.246733333333335	107374.625	923333.7569129621	0	1280	0.11438607597860972	0.7462891556775314	0.26686253222698075	340.0377502441406	340.0390625
992	340.09222412109375	11.182483333333332					1	DETECTED	340.0922 m/z @11.18 [CD6620_1.mzXML]	340.09222412109375	11.182483333333332	11.091433333333333	11.3037	0.21226666666666638	23977.314453125	189901.17522631807	0	1280	0.1745260727737481	1.165659893831237	1.3129200037399995	340.0915222167969	340.09222412109375
993	340.9294128417969	1.63965					1	DETECTED	340.9294 m/z @1.64 [CD6620_1.mzXML]	340.9294128417969	1.63965	1.5654833333333333	17.555833333333332	15.99035	44544.4140625	7652284.840465697	0	1280	0.07700708269665868	107.80011235955048	214.60022471910096	340.9288635253906	340.92987060546875
994	341.02947998046875	11.561350000000001					1	DETECTED	341.0295 m/z @11.56 [CD6620_1.mzXML]	341.02947998046875	11.561350000000001	11.505033333333333	11.736016666666666	0.23098333333333265	101167.8203125	637421.2594558139	0	1280	0.10498160071648677	1.8835322013103708	2.296489600432183	341.0289306640625	341.0297546386719
995	341.17578125	12.722483333333335					1	DETECTED	341.1758 m/z @12.72 [CD6620_1.mzXML]	341.17578125	12.722483333333335	12.645816666666667	17.175333333333334	4.529516666666668	17898.85546875	790721.5502912595	0	1280	1.1904690157219555	29.540326086956018	58.080652173912036	341.1739807128906	341.1852722167969
996	341.2430725097656	13.378283333333334					1	DETECTED	341.2431 m/z @13.38 [CD6620_1.mzXML]	341.2430725097656	13.378283333333334	11.182483333333332	14.9633	3.7808166666666683	11528.470703125	1263872.7321842045	0	1280	2.935861577597322	0.8609200898685365	0.3946426486939085	341.233154296875	341.2494201660156
997	341.3502197265625	14.015099999999999					1	DETECTED	341.3502 m/z @14.02 [CD6620_1.mzXML]	341.3502197265625	14.015099999999999	13.851616666666667	14.74735	0.8957333333333342	27209.630859375	575611.9715551151	0	1280	0.2831912524513278	2.7395249260883134	3.298107945915359	341.3493347167969	341.35089111328125
998	342.0133361816406	8.987483333333333					1	DETECTED	342.0133 m/z @8.99 [CD6620_1.mzXML]	342.0133361816406	8.987483333333333	0.10115	20.003333333333334	19.902183333333333	13515.982421875	5065091.460235051	0	1280	2.226033037830387	0.9519320189559066	1.2643888798043343	342.01129150390625	342.0145263671875
999	342.0355529785156	10.437716666666667					1	DETECTED	342.0356 m/z @10.44 [CD6620_1.mzXML]	342.0355529785156	10.437716666666667	1.4472166666666666	11.604450000000002	10.157233333333336	38987.05859375	3140754.644387208	0	1280	0.10778496097177914	0.5101896389231293	3.162856130484813	342.02783203125	342.0357666015625
1000	342.2613220214844	11.375599999999999					1	DETECTED	342.2613 m/z @11.38 [CD6620_1.mzXML]	342.2613220214844	11.375599999999999	11.272583333333333	11.547500000000001	0.2749166666666678	112654.0546875	876299.2559545893	0	1280	0.1256268266531837	1.2335803982811009	1.1184528614039084	342.26080322265625	342.2616882324219
1001	342.86614990234375	1.6988666666666667					1	DETECTED	342.8661 m/z @1.70 [CD6620_1.mzXML]	342.86614990234375	1.6988666666666667	1.6693833333333332	1.78675	0.11736666666666684	30253.9140625	130755.93821093757	0	1280	0.08927413204229939	1.9903900508761911	2.9807801017523823	342.865966796875	342.86669921875
1002	343.1278991699219	10.212783333333334					1	DETECTED	343.1279 m/z @10.21 [CD6620_1.mzXML]	343.1278991699219	10.212783333333334	10.183133333333334	10.287550000000001	0.10441666666666727	9761.666015625	45761.07815283216	0	1280	0.08171364134136105	1.760820685778527	2.521641371557054	343.1276550292969	343.1282653808594
1003	343.19036865234375	12.396066666666666					1	DETECTED	343.1904 m/z @12.40 [CD6620_1.mzXML]	343.19036865234375	12.396066666666666	11.1224	15.555483333333333	4.433083333333332	147466.3125	3573657.8168690857	0	1280	0.33734274124953245	1.0593096439304326	1.154534874421846	343.18450927734375	343.1929931640625
1004	343.2581787109375	12.188350000000002					1	DETECTED	343.2582 m/z @12.19 [CD6620_1.mzXML]	343.2581787109375	12.188350000000002	11.937566666666667	13.130799999999999	1.1932333333333318	19315.287109375	765788.1511477042	0	1280	0.9119527255782458	2.3790124277264435	3.7580248554528866	343.2578125	343.26104736328125
1005	344.0119323730469	10.9708					1	DETECTED	344.0119 m/z @10.97 [CD6620_1.mzXML]	344.0119323730469	10.9708	0.10115	19.986333333333334	19.885183333333334	17582.9140625	5055648.5077426415	1	1280	3.260435205065985	0.9528984419016522	1.2872903531494657	344.0106201171875	344.0135498046875
1006	344.15020751953125	11.810300000000002					1	DETECTED	344.1502 m/z @11.81 [CD6620_1.mzXML]	344.15020751953125	11.810300000000002	11.780916666666666	11.854433333333333	0.07351666666666645	15149.3046875	57429.902546874364	0	1280	0.10138604325899969	1.2509926262052438	1.5019852524104875	344.14971923828125	344.1503601074219
1007	344.1939697265625	12.396066666666666					1	DETECTED	344.1940 m/z @12.40 [CD6620_1.mzXML]	344.1939697265625	12.396066666666666	12.316216666666666	14.063683333333334	1.7474666666666678	23569.46484375	1099502.9968408218	0	1280	0.2635394490718568	10.942183260279641	20.884366520559283	344.1932373046875	344.19549560546875
1008	344.2769470214844	11.490833333333335					1	DETECTED	344.2769 m/z @11.49 [CD6620_1.mzXML]	344.2769470214844	11.490833333333335	11.447849999999999	12.799766666666667	1.3519166666666678	81581.4140625	1324079.3939672867	0	1280	0.10044011594552416	15.726056611088755	2.9742819591468304	344.2765808105469	344.27716064453125
1009	344.8732604980469	1.5654833333333333					1	DETECTED	344.8733 m/z @1.57 [CD6620_1.mzXML]	344.8732604980469	1.5654833333333333	1.4472166666666666	1.7136833333333332	0.26646666666666663	88744.9765625	630558.3135812987	0	1280	0.10893436568433845	1.1265501691093565	1.3348200323812203	344.8633117675781	344.8742370605469
1010	344.9704284667969	1.78675					1	DETECTED	344.9704 m/z @1.79 [CD6620_1.mzXML]	344.9704284667969	1.78675	1.75835	1.9123833333333333	0.15403333333333324	20720.75	111422.18256420878	0	1280	0.2597281538858518	2.711854460093897	4.423708920187794	344.96893310546875	344.970703125
1011	346.0068664550781	11.076483333333334					1	DETECTED	346.0069 m/z @11.08 [CD6620_1.mzXML]	346.0068664550781	11.076483333333334	0.10115	20.003333333333334	19.902183333333333	254886.328125	7.345131829499035E7	1	1280	3.164999172373447	1.075906369321581	0.34584119210363345	346.005126953125	346.0083312988281
1012	346.119384765625	10.731216666666667					1	DETECTED	346.1194 m/z @10.73 [CD6620_1.mzXML]	346.119384765625	10.731216666666667	9.814666666666666	11.091433333333333	1.276766666666667	293184.84375	4185001.0491806613	0	1280	0.10878146346157713	0.696506828141763	5.2372813719308695	346.1180725097656	346.12005615234375
1013	346.9068298339844	1.55075					1	DETECTED	346.9068 m/z @1.55 [CD6620_1.mzXML]	346.9068298339844	1.55075	1.5063833333333332	1.5951333333333333	0.0887500000000001	12763.5830078125	46220.69865917969	0	1280	0.07521476269343941	1.0001878287002217	1.0003756574004432	346.9057312011719	346.9069519042969
1014	347.0157775878906	10.9708					1	DETECTED	347.0158 m/z @10.97 [CD6620_1.mzXML]	347.0157775878906	10.9708	0.21938333333333335	19.836000000000002	19.61661666666667	64168.4453125	1.053340147284638E7	0	1280	4.9048762623709745	3.099668816907214	2.6262122535193417	347.0077819824219	347.0182189941406
1015	347.1230163574219	10.731216666666667					1	DETECTED	347.1230 m/z @10.73 [CD6620_1.mzXML]	347.1230163574219	10.731216666666667	1.4154166666666665	11.561350000000001	10.145933333333334	50512.40234375	4966834.900805421	0	1280	0.8210126707467271	0.5445408370984277	0.08942626606025551	347.12017822265625	347.13262939453125
1016	347.1572570800781	11.242216666666668					1	DETECTED	347.1573 m/z @11.24 [CD6620_1.mzXML]	347.1572570800781	11.242216666666668	9.64765	13.130799999999999	3.4831499999999984	84375.484375	2412172.731025086	0	1280	0.1495230172858033	0.5734099196239497	0.43702278669105343	347.1474609375	347.1589050292969
1017	348.01922607421875	11.076483333333334					1	DETECTED	348.0192 m/z @11.08 [CD6620_1.mzXML]	348.01922607421875	11.076483333333334	0.4890166666666667	19.869666666666667	19.38065	7914.265625	2018660.7533244633	0	1280	4.170663487977885	0.9152638024834394	0.5822374544248143	348.0106506347656	348.0209655761719
1018	348.0771789550781	1.6988666666666667					1	DETECTED	348.0772 m/z @1.70 [CD6620_1.mzXML]	348.0771789550781	1.6988666666666667	1.6988666666666667	9.313666666666668	7.614800000000002	24682.271484375	2260179.5848227544	0	1280	0.14990737470624693	null	null	348.0672607421875	348.07745361328125
1019	348.1156005859375	10.71505					1	DETECTED	348.1156 m/z @10.72 [CD6620_1.mzXML]	348.1156005859375	10.71505	10.682533333333334	11.519266666666665	0.8367333333333313	11322.72265625	300294.2853195798	0	1280	0.09485411978529434	12.866222450025829	24.732444900051657	348.1125183105469	348.11590576171875
1020	349.015625	15.313416666666665					1	DETECTED	349.0156 m/z @15.31 [CD6620_1.mzXML]	349.015625	15.313416666666665	0.10115	20.003333333333334	19.902183333333333	16782.26171875	5468082.006943544	0	1280	3.3118285837579293	0.7848018158871443	0.6956725231335853	349.0136413574219	349.0174560546875
1021	349.2319641113281	12.7694					1	DETECTED	349.2320 m/z @12.77 [CD6620_1.mzXML]	349.2319641113281	12.7694	1.8427499999999999	12.875283333333334	11.032533333333333	31853.447265625	3416606.9653759757	0	1280	0.08602447390398105	0.5048451873782602	1.072740405661201	349.23150634765625	349.2364807128906
1022	350.8089904785156	1.7437166666666668					1	DETECTED	350.8090 m/z @1.74 [CD6620_1.mzXML]	350.8089904785156	1.7437166666666668	1.6840833333333334	1.7728833333333334	0.08879999999999999	18345.2109375	73401.59523242193	0	1280	0.4221254956797138	0.7445500279485734	0.4891000558971467	350.80792236328125	350.80908203125
1023	350.8902282714844	1.5802333333333332					1	DETECTED	350.8902 m/z @1.58 [CD6620_1.mzXML]	350.8902282714844	1.5802333333333332	1.52105	1.6542333333333334	0.13318333333333343	94631.0703125	441865.49755285674	0	1280	0.076393016885697	1.1444836889016015	1.4091001540954986	350.8897399902344	350.89093017578125
1024	351.0108337402344	15.248583333333332					1	DETECTED	351.0108 m/z @15.25 [CD6620_1.mzXML]	351.0108337402344	15.248583333333332	0.16833333333333333	20.003333333333334	19.835	6719.24072265625	2466799.387133972	0	1280	1.330171232726972	0.6576482485369938	0.9356788936647414	351.0084228515625	351.01348876953125
1025	351.2266845703125	13.773916666666667					1	DETECTED	351.2267 m/z @13.77 [CD6620_1.mzXML]	351.2266845703125	13.773916666666667	13.648833333333332	15.394	1.7451666666666679	138031.8125	2562918.7291725525	0	1280	0.23080715661522078	4.6060249791697645	6.222732792637672	351.2174987792969	351.2272644042969
1026	352.0922546386719	11.5899					1	DETECTED	352.0923 m/z @11.59 [CD6620_1.mzXML]	352.0922546386719	11.5899	11.519266666666665	14.917483333333333	3.398216666666668	13789.296875	947679.2363070068	0	1280	0.10231274652637445	24.05533270410512	47.11066540821024	352.0906677246094	352.0925598144531
1027	352.1637268066406	9.996883333333333					1	DETECTED	352.1637 m/z @10.00 [CD6620_1.mzXML]	352.1637268066406	9.996883333333333	0.8476666666666667	18.959166666666665	18.1115	23293.37890625	1418150.064998353	0	1280	0.08301602961880583	60.35359100368898	2.0141314685761045	352.1617431640625	352.17120361328125
1028	353.0333557128906	1.871					1	DETECTED	353.0334 m/z @1.87 [CD6620_1.mzXML]	353.0333557128906	1.871	1.5654833333333333	17.439666666666668	15.874183333333335	167072.828125	7005551.741386532	0	1280	0.662338480631115	1.5422974095809519	6.957011905711435	353.02337646484375	353.0359802246094
1029	353.1669006347656	9.996883333333333					1	DETECTED	353.1669 m/z @10.00 [CD6620_1.mzXML]	353.1669006347656	9.996883333333333	9.951233333333333	16.697	6.7457666666666665	5746.82666015625	841246.296435791	0	1280	0.1124540888907255	73.88572471704971	146.77144943409942	353.1661682128906	353.17669677734375
1030	354.053466796875	10.746866666666667					1	DETECTED	354.0535 m/z @10.75 [CD6620_1.mzXML]	354.053466796875	10.746866666666667	10.410216666666667	11.533516666666666	1.1232999999999986	64076.03125	746790.631671629	0	1280	0.09549966256025755	0.8678726532878843	0.7540562938018048	354.05279541015625	354.0548400878906
1031	355.0097351074219	19.041833333333333					1	DETECTED	355.0097 m/z @19.04 [CD6620_1.mzXML]	355.0097351074219	19.041833333333333	0.11786666666666666	20.003333333333334	19.885466666666666	8046.279296875	2289188.1278935233	0	1280	0.750782908713731	1.0961113721025075	1.3590916663287476	355.0092468261719	355.0118408203125
1032	355.0814514160156	12.050716666666666					1	DETECTED	355.0815 m/z @12.05 [CD6620_1.mzXML]	355.0814514160156	12.050716666666666	12.008049999999999	12.156233333333335	0.14818333333333555	18999.2578125	122136.45171362405	0	1280	0.11787406582400628	1.7365234375000005	2.473046875000001	355.0810546875	355.0816650390625
1033	355.2496032714844	14.047733333333333					1	DETECTED	355.2496 m/z @14.05 [CD6620_1.mzXML]	355.2496032714844	14.047733333333333	11.96535	15.329583333333334	3.364233333333333	12306.7685546875	694802.7228082273	0	1280	0.1583064378641179	0.7988861587760016	0.5838946644946766	355.2425231933594	355.25079345703125
1034	355.26080322265625	12.2682					1	DETECTED	355.2608 m/z @12.27 [CD6620_1.mzXML]	355.26080322265625	12.2682	11.736016666666666	15.056000000000001	3.319983333333335	38846.3046875	1627528.4667248544	0	1280	0.19415877705266915	3.119210171933228	6.165162258008311	355.2508544921875	355.2613525390625
1035	355.281005859375	13.350616666666667					1	DETECTED	355.2810 m/z @13.35 [CD6620_1.mzXML]	355.281005859375	13.350616666666667	13.323383333333334	13.435383333333334	0.1120000000000001	10180.4560546875	48563.83039965837	0	1280	0.10681422971539689	2.0563035495716138	3.1126070991432275	355.2806396484375	355.2818298339844
1036	356.03399658203125	10.242600000000001					1	DETECTED	356.0340 m/z @10.24 [CD6620_1.mzXML]	356.03399658203125	10.242600000000001	2.1645	10.380166666666666	8.215666666666666	6580.58251953125	2073066.5625599364	0	1280	0.15700780327584773	0.5085147910193403	0.017029582038680456	356.03277587890625	356.0340881347656
1037	356.0506591796875	10.746866666666667					1	DETECTED	356.0507 m/z @10.75 [CD6620_1.mzXML]	356.0506591796875	10.746866666666667	9.171683333333334	11.433133333333334	2.26145	31392.4921875	722778.416472961	0	1280	0.09467514372175145	0.5123080367938103	0.14259694227618944	356.0499267578125	356.0565185546875
1038	356.0700988769531	10.104783333333334					1	DETECTED	356.0701 m/z @10.10 [CD6620_1.mzXML]	356.0700988769531	10.104783333333334	10.058066666666667	10.574466666666666	0.5163999999999991	27080.056640625	221603.94158532677	0	1280	0.13973563382615772	4.90044722212224	8.441090850314412	356.0680847167969	356.0713195800781
1039	356.2768859863281	11.4625					1	DETECTED	356.2769 m/z @11.46 [CD6620_1.mzXML]	356.2768859863281	11.4625	11.4625	12.458616666666668	0.9961166666666674	26827.587890625	557619.7876850587	0	1280	0.07075569784622715	null	null	356.2763977050781	356.2814025878906
1040	356.90716552734375	1.6103333333333334					1	DETECTED	356.9072 m/z @1.61 [CD6620_1.mzXML]	356.90716552734375	1.6103333333333334	1.5358666666666667	1.6693833333333332	0.1335166666666665	92138.9765625	422251.4786168214	0	1280	0.07824601447793844	0.9029581760672076	0.9247046808367457	356.9067687988281	356.9075012207031
1041	357.0063781738281	19.25583333333333					1	DETECTED	357.0064 m/z @19.26 [CD6620_1.mzXML]	357.0063781738281	19.25583333333333	0.13456666666666667	19.802833333333336	19.668266666666668	4001.831787109375	1254152.6743005067	0	1280	16.607777412053203	0.5143034457270963	0.02860689145419259	357.0043029785156	357.0116882324219
1042	357.21295166015625	9.299216666666666					1	DETECTED	357.2130 m/z @9.30 [CD6620_1.mzXML]	357.21295166015625	9.299216666666666	9.284933333333333	14.732533333333333	5.4475999999999996	6713.3291015625	844732.1680825196	0	1280	0.09017943997342925	190.697782963829	6.450946049501397	357.2084655761719	357.2131652832031
1043	357.24591064453125	13.616833333333334					1	DETECTED	357.2459 m/z @13.62 [CD6620_1.mzXML]	357.24591064453125	13.616833333333334	13.392283333333333	13.998666666666667	0.6063833333333335	9237.24609375	178127.94179370074	0	1280	0.18864638565198533	1.3502189564313776	1.700437912862755	357.2441711425781	357.24725341796875
1044	357.2760925292969	12.691383333333333					1	DETECTED	357.2761 m/z @12.69 [CD6620_1.mzXML]	357.2760925292969	12.691383333333333	11.433133333333334	15.798033333333333	4.364899999999999	174324.5	3270015.5344382697	1	1280	0.500597232214723	0.587400239661325	0.2450918394213663	357.27532958984375	357.2813415527344
1045	357.2973327636719	14.112150000000002					1	DETECTED	357.2973 m/z @14.11 [CD6620_1.mzXML]	357.2973327636719	14.112150000000002	13.727016666666666	15.313416666666665	1.5863999999999994	24996.876953125	671359.3525145262	0	1280	0.4171344903742611	1.7859886076905518	1.9500583349698213	357.2961730957031	357.299072265625
1046	358.03070068359375	10.257366666666666					1	DETECTED	358.0307 m/z @10.26 [CD6620_1.mzXML]	358.03070068359375	10.257366666666666	10.227450000000001	10.3488	0.12134999999999962	2666.857177734375	15407.722209228386	0	1280	0.09697513144395309	2.02813370473548	3.0562674094709603	358.02972412109375	358.03106689453125
1047	358.06707763671875	10.104783333333334					1	DETECTED	358.0671 m/z @10.10 [CD6620_1.mzXML]	358.06707763671875	10.104783333333334	10.058066666666667	16.795166666666667	6.7371	9580.900390625	684061.7936407164	0	1280	0.0861140347693432	72.10595790224748	143.21191580449496	358.0668029785156	358.0752868652344
1048	358.25628662109375	11.0457					1	DETECTED	358.2563 m/z @11.05 [CD6620_1.mzXML]	358.25628662109375	11.0457	10.71505	11.137883333333333	0.4228333333333332	17532.837890625	200750.76090844694	0	1280	0.12048962552710663	0.6393971470336197	0.27879429406723955	358.2558288574219	358.25653076171875
1049	358.29241943359375	11.575783333333334					1	DETECTED	358.2924 m/z @11.58 [CD6620_1.mzXML]	358.29241943359375	11.575783333333334	0.6758500000000001	14.572033333333334	13.896183333333333	63814.09375	5946883.078666686	0	1280	0.1021581722474636	0.6179894504170554	0.23106395617754985	358.2831726074219	358.3015441894531
1050	359.04150390625	1.871					1	DETECTED	359.0415 m/z @1.87 [CD6620_1.mzXML]	359.04150390625	1.871	1.6542333333333334	16.45123333333333	14.796999999999997	287800.0625	9373677.891481543	0	1280	0.45538094576583377	2.1962354062497464	3.098903119213175	359.0400085449219	359.0436096191406
1051	359.1327209472656	10.955766666666667					1	DETECTED	359.1327 m/z @10.96 [CD6620_1.mzXML]	359.1327209472656	10.955766666666667	10.9116	10.9708	0.059200000000000585	3999.33984375	11795.51768139655	0	1280	0.09310177450040058	0.6701886792452793	0.34037735849055845	359.1316833496094	359.13299560546875
1052	360.09954833984375	10.364516666666667					1	DETECTED	360.0995 m/z @10.36 [CD6620_1.mzXML]	360.09954833984375	10.364516666666667	10.33325	10.955766666666667	0.6225166666666677	7468.12060546875	128593.26639508038	0	1280	0.3100583951071414	9.9549573560766	18.9099147121532	360.09869384765625	360.10003662109375
1053	360.1473388671875	11.64765					1	DETECTED	360.1473 m/z @11.65 [CD6620_1.mzXML]	360.1473388671875	11.64765	11.505033333333333	12.976133333333333	1.4710999999999999	156900.3125	1670536.6856826101	0	1280	0.12517501180067647	1.1702270878019176	2.0098254445662427	360.1468200683594	360.15496826171875
1054	360.2356262207031	3.7324333333333333					1	DETECTED	360.2356 m/z @3.73 [CD6620_1.mzXML]	360.2356262207031	3.7324333333333333	3.4572166666666666	5.12685	1.6696333333333335	5373.68310546875	277307.99427059933	0	1280	0.994143911952099	3.0333070913825475	5.066614182765095	360.23382568359375	360.23699951171875
1055	360.3214111328125	12.676266666666667					1	DETECTED	360.3214 m/z @12.68 [CD6620_1.mzXML]	360.3214111328125	12.676266666666667	6.870583333333333	12.84545	5.974866666666666	34617.9765625	2624488.1413472276	0	1280	0.1606784875807339	0.5145704927068591	0.029140985413718075	360.3150939941406	360.3215637207031
1056	361.17962646484375	12.236566666666667					1	DETECTED	361.1796 m/z @12.24 [CD6620_1.mzXML]	361.17962646484375	12.236566666666667	9.921166666666666	12.5212	2.600033333333334	17647.505859375	616129.5655720825	0	1280	0.2829934098150453	0.5614652615818722	0.12293052316374437	361.17315673828125	361.1802978515625
1057	361.31103515625	12.676266666666667					1	DETECTED	361.3110 m/z @12.68 [CD6620_1.mzXML]	361.31103515625	12.676266666666667	11.840066666666667	15.152433333333333	3.312366666666666	12954.8388671875	926795.1936400753	0	1280	1.4818795119931831	1.9806067129075977	2.5349969870227786	361.30889892578125	361.3121643066406
1058	362.1138610839844	10.941333333333334					1	DETECTED	362.1139 m/z @10.94 [CD6620_1.mzXML]	362.1138610839844	10.941333333333334	10.287550000000001	15.944633333333334	5.657083333333333	1185546.375	9360765.77444953	1	1280	0.10534785937864477	1.6302993157364953	2.0898387528320366	362.11328125	362.11590576171875
1059	362.2334899902344	12.2682					1	DETECTED	362.2335 m/z @12.27 [CD6620_1.mzXML]	362.2334899902344	12.2682	12.252583333333332	12.396066666666666	0.14348333333333407	13067.4599609375	56216.999226562824	0	1280	0.028646135679748497	4.593916755602571	8.187833511205142	362.23236083984375	362.234130859375
1060	362.9237060546875	1.63965					1	DETECTED	362.9237 m/z @1.64 [CD6620_1.mzXML]	362.9237060546875	1.63965	1.5802333333333332	1.75835	0.17811666666666692	190708.21875	720367.3608649904	0	1280	0.057301424953063895	1.0263288841516374	0.963886574974713	362.923583984375	362.9250793457031
1061	363.1181335449219	10.941333333333334					1	DETECTED	363.1181 m/z @10.94 [CD6620_1.mzXML]	363.1181335449219	10.941333333333334	1.3982333333333334	17.754666666666665	16.35643333333333	181115.9375	7064932.378176764	0	1280	0.13811541606566635	0.5119526943301892	0.029139940156003113	363.10833740234375	363.1185302734375
1062	363.99566650390625	8.987483333333333					1	DETECTED	363.9957 m/z @8.99 [CD6620_1.mzXML]	363.99566650390625	8.987483333333333	2.2921833333333335	19.1075	16.815316666666668	2887.553466796875	1094704.4603175048	0	1280	0.6449280820141965	1.2557552810678139	1.5115105621356277	363.9928894042969	363.997314453125
1063	364.1103820800781	10.941333333333334					1	DETECTED	364.1104 m/z @10.94 [CD6620_1.mzXML]	364.1103820800781	10.941333333333334	10.867533333333334	17.605833333333333	6.738299999999999	45112.8046875	936653.6414288627	0	1280	0.1715215305751041	1.9765669977989158	2.0089057717287693	364.1019287109375	364.1111145019531
1064	365.1026306152344	11.64765					1	DETECTED	365.1026 m/z @11.65 [CD6620_1.mzXML]	365.1026306152344	11.64765	1.78675	17.53933333333333	15.752583333333332	892162.75	1.619840674342754E7	1	1280	0.15068160788481322	1.5164143611635659	1.7769223705258612	365.0994873046875	365.1059875488281
1065	365.1715087890625	11.076483333333334					1	DETECTED	365.1715 m/z @11.08 [CD6620_1.mzXML]	365.1715087890625	11.076483333333334	10.882249999999999	19.008666666666667	8.126416666666668	149040.578125	3386563.7644730806	0	1280	0.23140982042219171	1.7148132189711278	2.77359674213365	365.1669006347656	365.1737976074219
1066	365.19732666015625	14.3688					1	DETECTED	365.1973 m/z @14.37 [CD6620_1.mzXML]	365.19732666015625	14.3688	14.160266666666667	16.009933333333333	1.849666666666666	15492.8427734375	507653.5624990239	0	1280	0.3747274705750865	3.1231147665781864	5.957009977482885	365.1964416503906	365.1988830566406
1067	365.2112121582031	12.204283333333333					1	DETECTED	365.2112 m/z @12.20 [CD6620_1.mzXML]	365.2112121582031	12.204283333333333	11.979466666666667	12.505516666666667	0.5260499999999997	12377.63671875	206409.3019522703	0	1280	1.0292209350774204	1.1699532952776388	1.3399065905552774	365.20928955078125	365.21246337890625
1068	366.10626220703125	11.691283333333333					1	DETECTED	366.1063 m/z @11.69 [CD6620_1.mzXML]	366.10626220703125	11.691283333333333	11.547500000000001	12.094466666666667	0.5469666666666662	118362.03125	1115787.0587901575	0	1280	0.20459703145441566	2.07836301722279	4.830812083679482	366.10577392578125	366.107177734375
1069	366.17523193359375	11.076483333333334					1	DETECTED	366.1752 m/z @11.08 [CD6620_1.mzXML]	366.17523193359375	11.076483333333334	11.0457	11.227183333333333	0.18148333333333255	22490.947265625	178819.6256162114	0	1280	0.13916632134335316	2.9477531131564096	4.895506226312819	366.174560546875	366.17547607421875
1070	366.8638916015625	1.6103333333333334					1	DETECTED	366.8639 m/z @1.61 [CD6620_1.mzXML]	366.8638916015625	1.6103333333333334	1.55075	1.6251666666666666	0.07441666666666658	13296.5283203125	45091.87647167973	0	1280	0.07230018013353678	0.6244755244755238	0.24895104895104767	366.86346435546875	366.8648376464844
1071	367.1221618652344	10.451433333333334					1	DETECTED	367.1222 m/z @10.45 [CD6620_1.mzXML]	367.1221618652344	10.451433333333334	10.39595	10.9116	0.5156500000000008	286671.96875	2131770.0561944507	0	1280	0.11469385390003417	1.884946595259493	2.429377276111541	367.1217346191406	367.1224060058594
1072	367.14837646484375	8.230550000000001					1	DETECTED	367.1484 m/z @8.23 [CD6620_1.mzXML]	367.14837646484375	8.230550000000001	7.593500000000001	9.357949999999999	1.7644499999999983	4788.1650390625	198573.3172391356	0	1280	0.13343509035908596	1.3848599011066614	1.769719802213323	367.1472473144531	367.1494140625
1073	367.1915588378906	13.805200000000001					1	DETECTED	367.1916 m/z @13.81 [CD6620_1.mzXML]	367.1915588378906	13.805200000000001	13.695933333333333	14.079983333333333	0.3840500000000002	60228.04296875	754776.6064570319	0	1280	0.21817600121656433	1.7573978035387163	2.5147956070774327	367.19146728515625	367.1922607421875
1074	367.9885559082031	12.489816666666666					1	DETECTED	367.9886 m/z @12.49 [CD6620_1.mzXML]	367.9885559082031	12.489816666666666	0.10115	20.003333333333334	19.902183333333333	41679.33203125	1.0230387909942469E7	0	1280	2.85333292062975	1.2478003535818318	2.1551211624129962	367.9873962402344	367.9912109375
1075	368.2765197753906	11.476683333333334					1	DETECTED	368.2765 m/z @11.48 [CD6620_1.mzXML]	368.2765197753906	11.476683333333334	11.433133333333334	11.780916666666666	0.3477833333333322	143333.546875	970386.7886743144	0	1280	0.09737466873821887	3.992920015308085	3.7767118439126808	368.2760925292969	368.2771301269531
1076	368.8688049316406	1.6693833333333332					1	DETECTED	368.8688 m/z @1.67 [CD6620_1.mzXML]	368.8688049316406	1.6693833333333332	1.6542333333333334	1.78675	0.13251666666666662	43098.875	179681.93862207016	0	1280	0.05680641694537525	4.373487348734937	7.746974697469874	368.86798095703125	368.8699035644531
1077	369.00689697265625	2.1645					1	DETECTED	369.0069 m/z @2.16 [CD6620_1.mzXML]	369.00689697265625	2.1645	1.8427499999999999	18.629166666666666	16.786416666666668	13399.865234375	2165881.073153015	0	1280	0.34753432195525	26.086117586117588	51.172235172235176	368.99786376953125	369.0089111328125
1078	369.1190490722656	10.478716666666665					1	DETECTED	369.1190 m/z @10.48 [CD6620_1.mzXML]	369.1190490722656	10.478716666666665	10.042816666666665	12.252583333333332	2.209766666666667	99034.34375	1290326.192820523	0	1280	0.10690431864356142	0.6419883668951545	1.3462374518731015	369.1186218261719	369.1263122558594
1079	369.3486328125	12.645816666666667					1	DETECTED	369.3486 m/z @12.65 [CD6620_1.mzXML]	369.3486328125	12.645816666666667	0.18533333333333332	19.718833333333336	19.533500000000004	83738.9296875	5636037.222268074	0	1280	0.5186954835860842	0.7523782690550087	0.3715025902980646	369.3470458984375	369.3519287109375
1080	370.0847473144531	11.795616666666666					1	DETECTED	370.0847 m/z @11.80 [CD6620_1.mzXML]	370.0847473144531	11.795616666666666	8.863883333333332	12.109516666666668	3.245633333333336	335433.125	4968251.213317347	1	1280	0.8103579064721096	0.6796309024985745	0.2782923265491719	370.07861328125	370.0937194824219
1081	370.12249755859375	10.505683333333334					1	DETECTED	370.1225 m/z @10.51 [CD6620_1.mzXML]	370.12249755859375	10.505683333333334	10.410216666666667	10.560366666666665	0.15014999999999823	16014.6748046875	100274.00691284088	0	1280	0.047248282228634864	0.786400139664794	0.572800279329588	370.1219787597656	370.12298583984375
1082	370.2924499511719	11.619116666666667					1	DETECTED	370.2924 m/z @11.62 [CD6620_1.mzXML]	370.2924499511719	11.619116666666667	11.575783333333334	18.4495	6.873716666666667	224203.140625	1.0683710979392083E7	0	1280	0.12151966788455049	79.31211538461599	154.07137106911182	370.2921142578125	370.30133056640625
1083	370.3519287109375	12.630766666666666					1	DETECTED	370.3519 m/z @12.63 [CD6620_1.mzXML]	370.3519287109375	12.630766666666666	12.188350000000002	15.798033333333333	3.609683333333331	32383.693359375	1168581.049761628	0	1280	0.4380314943642283	3.5300098708934438	5.956456621977382	370.3513488769531	370.3540344238281
1084	371.0881652832031	11.795616666666666					1	DETECTED	371.0882 m/z @11.80 [CD6620_1.mzXML]	371.0881652832031	11.795616666666666	11.091433333333333	16.320033333333335	5.228600000000002	59145.33203125	5290267.510844605	0	1280	0.12337780137896104	3.7125275141416805	6.425055028283361	371.08349609375	371.0978698730469
1085	371.22198486328125	11.96535					1	DETECTED	371.2220 m/z @11.97 [CD6620_1.mzXML]	371.22198486328125	11.96535	11.152833333333332	14.61525	3.462416666666668	28535.376953125	1610942.5112586664	0	1280	0.49640472641585554	1.9968979541776242	3.0758204711986967	371.22100830078125	371.2228088378906
1086	371.2616882324219	13.46465					1	DETECTED	371.2617 m/z @13.46 [CD6620_1.mzXML]	371.2616882324219	13.46465	6.3123499999999995	14.932716666666666	8.620366666666666	27337.939453125	2327592.847004911	0	1280	0.4024751215770568	0.5892844066847643	0.17522841911286655	371.2602844238281	371.2637634277344
1087	371.2955627441406	11.64765					1	DETECTED	371.2956 m/z @11.65 [CD6620_1.mzXML]	371.2955627441406	11.64765	11.604450000000002	16.058283333333332	4.45383333333333	51010.01171875	3254231.4471682105	0	1280	0.08667203394583822	51.54899691358165	102.0979938271633	371.2942810058594	371.2961730957031
1088	372.0816955566406	11.795616666666666					1	DETECTED	372.0817 m/z @11.80 [CD6620_1.mzXML]	372.0816955566406	11.795616666666666	9.171683333333334	12.1402	2.968516666666666	100597.5234375	1554795.0851260084	0	1280	0.11872849729607182	0.5674010771501606	0.12844311523533566	372.0755615234375	372.0916748046875
1089	372.3081359863281	11.780916666666666					1	DETECTED	372.3081 m/z @11.78 [CD6620_1.mzXML]	372.3081359863281	11.780916666666666	11.619116666666667	15.024783333333334	3.405666666666667	47169.4296875	758077.1999753419	0	1280	0.0962845187143948	1.2207590536164898	3.6725459150371433	372.29901123046875	372.30877685546875
1090	372.7361755371094	1.9542499999999998					1	DETECTED	372.7362 m/z @1.95 [CD6620_1.mzXML]	372.7361755371094	1.9542499999999998	1.1920499999999998	2.1504166666666666	0.9583666666666668	8741.0087890625	251285.16209109494	0	1280	0.2309051207775974	0.628684509752471	0.25736901950494206	372.73095703125	372.7371826171875
1091	372.8810119628906	1.6251666666666666					1	DETECTED	372.8810 m/z @1.63 [CD6620_1.mzXML]	372.8810119628906	1.6251666666666666	1.5654833333333333	1.6542333333333334	0.0887500000000001	37294.578125	146321.71216699237	0	1280	0.08246812791470393	0.7435074001675521	0.4870148003351043	372.88043212890625	372.8810119628906
1092	373.0221862792969	2.1079333333333334					1	DETECTED	373.0222 m/z @2.11 [CD6620_1.mzXML]	373.0221862792969	2.1079333333333334	2.1079333333333334	2.3203	0.2123666666666666	9173.4482421875	65890.20054272462	0	1280	0.09549935005763954	null	null	373.0220642089844	373.023681640625
1093	373.27105712890625	12.2682					1	DETECTED	373.2711 m/z @12.27 [CD6620_1.mzXML]	373.27105712890625	12.2682	11.795616666666666	12.536816666666665	0.7411999999999992	37020.41796875	455415.1095627451	0	1280	0.110330083110874	0.7331140904549659	0.8907602306245083	373.2703857421875	373.2722473144531
1094	374.3221740722656	12.630766666666666					1	DETECTED	374.3222 m/z @12.63 [CD6620_1.mzXML]	374.3221740722656	12.630766666666666	11.721	14.397633333333333	2.676633333333333	7320.29248046875	741433.5118887937	0	1280	1.9850574627025726	1.4710548492287407	1.9421096984574815	374.3216247558594	374.3250427246094
1095	375.0149230957031	1.8847833333333335					1	DETECTED	375.0149 m/z @1.88 [CD6620_1.mzXML]	375.0149230957031	1.8847833333333335	1.63965	10.2726	8.632950000000001	123903.1171875	4511827.318598755	0	1280	0.31057447222576995	1.952044938679096	2.974765608038749	375.0061340332031	375.0159912109375
1096	375.2164001464844	12.396066666666666					1	DETECTED	375.2164 m/z @12.40 [CD6620_1.mzXML]	375.2164001464844	12.396066666666666	5.046716666666667	12.58355	7.536833333333334	17894.99609375	1752061.640030365	0	1280	0.2757585532564182	0.5127550962556781	0.02551019251135605	375.2159118652344	375.22320556640625
1097	375.2865295410156	12.691383333333333					1	DETECTED	375.2865 m/z @12.69 [CD6620_1.mzXML]	375.2865295410156	12.691383333333333	11.979466666666667	13.130799999999999	1.1513333333333318	22813.77734375	462805.48487158184	0	1280	0.05958384924726445	0.8086152405478172	0.6471259202452837	375.28466796875	375.28839111328125
1098	376.09417724609375	10.505683333333334					1	DETECTED	376.0942 m/z @10.51 [CD6620_1.mzXML]	376.09417724609375	10.505683333333334	10.437716666666667	10.9116	0.4738833333333332	34698.89453125	327656.05133801285	0	1280	0.12698232208046	3.365105625931494	5.986164604510119	376.0936279296875	376.0948181152344
1099	376.6222839355469	10.588750000000001					1	DETECTED	376.6223 m/z @10.59 [CD6620_1.mzXML]	376.6222839355469	10.588750000000001	10.242600000000001	18.58	8.337399999999997	40805.68359375	1728793.4925948489	0	1280	0.10828252458368404	0.7791145481057076	0.41222405429034714	376.62060546875	376.62353515625
1100	376.9010925292969	1.5358666666666667					1	DETECTED	376.9011 m/z @1.54 [CD6620_1.mzXML]	376.9010925292969	1.5358666666666667	1.46225	1.5358666666666667	0.07361666666666666	3504.454833984375	12081.780042724604	0	1280	0.03200558403516851	0.5	null	376.89788818359375	376.9010925292969
1101	376.9257507324219	1.9960833333333334					1	DETECTED	376.9258 m/z @2.00 [CD6620_1.mzXML]	376.9257507324219	1.9960833333333334	1.78675	2.2501166666666665	0.4633666666666665	28360.447265625	363033.0061024169	0	1280	null	1.1067675159235661	1.2135350318471325	376.925048828125	376.9268798828125
1102	377.1476745605469	10.8525					1	DETECTED	377.1477 m/z @10.85 [CD6620_1.mzXML]	377.1476745605469	10.8525	9.829749999999999	10.941333333333334	1.1115833333333356	24425.779296875	366610.9812288823	0	1280	0.11893074683456462	0.5434286645481962	0.08685732909639236	377.1436767578125	377.14776611328125
1103	377.26318359375	13.337					1	DETECTED	377.2632 m/z @13.34 [CD6620_1.mzXML]	377.26318359375	13.337	13.282416666666668	13.524083333333333	0.24166666666666536	16697.966796875	129206.39798120127	0	1280	0.11198406806598094	2.2137404580153235	3.427480916030647	377.2618408203125	377.26416015625
1104	377.62371826171875	10.808483333333333					1	DETECTED	377.6237 m/z @10.81 [CD6620_1.mzXML]	377.62371826171875	10.808483333333333	9.64765	12.300199999999998	2.652549999999998	19681.73828125	1059060.6484080194	0	1280	2.2866617780934924	1.1805340243580145	0.4535525982777462	377.62371826171875	377.63177490234375
1105	378.1089782714844	10.762550000000001					1	DETECTED	378.1090 m/z @10.76 [CD6620_1.mzXML]	378.1089782714844	10.762550000000001	4.39945	10.7932	6.393750000000001	20486.37890625	986487.4837280269	0	1280	0.33260536321758494	0.502408417280885	0.10220759710119424	378.10894775390625	378.11114501953125
1106	378.2374572753906	12.411583333333335					1	DETECTED	378.2375 m/z @12.41 [CD6620_1.mzXML]	378.2374572753906	12.411583333333335	12.188350000000002	13.1029	0.9145499999999984	53399.8828125	691992.5212540287	0	1280	0.11484074118631149	3.0168624573712433	5.161880838624802	378.2373352050781	378.2405090332031
1107	378.8975830078125	1.63965					1	DETECTED	378.8976 m/z @1.64 [CD6620_1.mzXML]	378.8975830078125	1.63965	1.5951333333333333	19.403833333333335	17.8087	125888.046875	4310711.501673828	0	1280	0.07324386389419302	1.5435968247597247	null	378.8876037597656	378.898193359375
1108	378.922607421875	2.0098833333333332					1	DETECTED	378.9226 m/z @2.01 [CD6620_1.mzXML]	378.922607421875	2.0098833333333332	1.75835	6.60755	4.8492	20792.486328125	1617054.135649841	0	1280	0.4341995792823421	9.639279088258686	18.278558176517375	378.92230224609375	378.92828369140625
1109	379.2401428222656	12.411583333333335					1	DETECTED	379.2401 m/z @12.41 [CD6620_1.mzXML]	379.2401428222656	12.411583333333335	11.721	13.648833333333332	1.9278333333333322	10348.4814453125	597808.8629080803	0	1280	1.4619529461788083	1.395800651623021	1.7916013032460418	379.23858642578125	379.24957275390625
1110	379.2791442871094	14.0961					1	DETECTED	379.2791 m/z @14.10 [CD6620_1.mzXML]	379.2791442871094	14.0961	13.695933333333333	15.152433333333333	1.4565000000000001	25392.41796875	660680.3188467412	0	1280	0.2842721888014932	2.2881838775456065	3.579268242073774	379.277099609375	379.2802734375
1111	380.25311279296875	12.676266666666667					1	DETECTED	380.2531 m/z @12.68 [CD6620_1.mzXML]	380.25311279296875	12.676266666666667	8.018233333333333	12.86015	4.841916666666668	109164.375	2832320.5288986242	0	1280	0.10701925869506823	0.5197383015721944	1.7451579746614652	380.24676513671875	380.25341796875
1112	381.0233459472656	1.78675					1	DETECTED	381.0233 m/z @1.79 [CD6620_1.mzXML]	381.0233459472656	1.78675	1.63965	9.003183333333334	7.363533333333335	144569.3125	3982656.7623663326	0	1280	0.8561876082230928	2.840027537337506	4.588308743581362	381.0212707519531	381.0240173339844
1113	381.07708740234375	11.676733333333335					1	DETECTED	381.0771 m/z @11.68 [CD6620_1.mzXML]	381.07708740234375	11.676733333333335	11.000850000000002	12.505516666666667	1.5046666666666653	28115.072265625	664131.8070437014	0	1280	0.14883197319976205	0.6285388508882782	0.266903747658269	381.075927734375	381.0819396972656
1114	383.11334228515625	1.78675					1	DETECTED	383.1133 m/z @1.79 [CD6620_1.mzXML]	383.11334228515625	1.78675	1.7288666666666666	9.388466666666666	7.659599999999999	927635.5625	1.1548886716818478E7	1	1280	0.1640049188885251	5.46036400992334	8.076458673962856	383.11279296875	383.117919921875
1115	383.2081298828125	11.505033333333333					1	DETECTED	383.2081 m/z @11.51 [CD6620_1.mzXML]	383.2081298828125	11.505033333333333	11.433133333333334	12.236566666666667	0.8034333333333326	923748.5625	7108390.83125904	1	1280	0.11354685143830245	2.2515416693659	2.654201582972345	383.2076721191406	383.20977783203125
1116	384.1002502441406	12.411583333333335					1	DETECTED	384.1003 m/z @12.41 [CD6620_1.mzXML]	384.1002502441406	12.411583333333335	10.9116	12.4743	1.5626999999999995	17006.701171875	786537.6086741947	0	1280	0.15256447475539936	0.5209057878420865	0.04449759247948147	384.09625244140625	384.102294921875
1117	384.116943359375	1.9404000000000001					1	DETECTED	384.1169 m/z @1.94 [CD6620_1.mzXML]	384.116943359375	1.9404000000000001	1.7437166666666668	9.126683333333334	7.382966666666667	63601.44921875	3593718.543823579	0	1280	0.35082349606959395	18.690988518953418	35.913272515275324	384.112548828125	384.1170654296875
1118	385.270263671875	12.799766666666667					1	DETECTED	385.2703 m/z @12.80 [CD6620_1.mzXML]	385.270263671875	12.799766666666667	11.167716666666667	12.890116666666668	1.7224000000000004	14465.0908203125	592551.4831447758	0	1280	0.42492603380625127	0.5276799117674094	0.05535982353481869	385.270263671875	385.27545166015625
1119	385.30682373046875	14.455983333333334					1	DETECTED	385.3068 m/z @14.46 [CD6620_1.mzXML]	385.30682373046875	14.455983333333334	4.7960666666666665	17.63883333333333	12.842766666666664	23810.318359375	4272751.032451994	0	1280	1.5730361623004807	0.6448629177417486	2.2973648166686433	385.3043212890625	385.31439208984375
1120	386.0749816894531	11.076483333333334					1	DETECTED	386.0750 m/z @11.08 [CD6620_1.mzXML]	386.0749816894531	11.076483333333334	0.11786666666666666	20.003333333333334	19.885466666666666	15426.552734375	2439117.9207147527	0	1280	0.06596127261815887	0.9280019951940085	5.254191430074866	386.07476806640625	386.0819091796875
1121	386.3126220703125	11.9236					1	DETECTED	386.3126 m/z @11.92 [CD6620_1.mzXML]	386.3126220703125	11.9236	11.9236	15.879416666666666	3.9558166666666654	6567.12109375	730064.3233918454	0	1280	3.3252478911652528	null	null	386.3087463378906	386.31268310546875
1122	386.3236999511719	12.738366666666668					1	DETECTED	386.3237 m/z @12.74 [CD6620_1.mzXML]	386.3236999511719	12.738366666666668	11.840066666666667	12.875283333333334	1.035216666666667	46131.80859375	911561.5186054695	0	1280	0.12470755945623502	0.5762087647036992	0.19456299544540964	386.32269287109375	386.3243103027344
1123	387.1773681640625	11.575783333333334					1	DETECTED	387.1774 m/z @11.58 [CD6620_1.mzXML]	387.1773681640625	11.575783333333334	11.505033333333333	12.332116666666668	0.8270833333333343	475870.65625	3709550.4216119535	1	1280	0.1137836538038286	2.047601391532544	2.0284988000590665	387.1763610839844	387.1789245605469
1124	388.0741271972656	11.3185					1	DETECTED	388.0741 m/z @11.32 [CD6620_1.mzXML]	388.0741271972656	11.3185	0.20253333333333332	20.003333333333334	19.8008	7997.44482421875	2421406.2842276604	0	1280	2.546407389565191	0.8906467873539262	0.5387016331282539	388.0725402832031	388.0788879394531
1125	388.7091369628906	2.0797166666666667					1	DETECTED	388.7091 m/z @2.08 [CD6620_1.mzXML]	388.7091369628906	2.0797166666666667	1.9262666666666666	2.2501166666666665	0.32384999999999997	16055.7705078125	165439.6730997315	0	1280	0.2714031865801041	1.0552297165200384	1.1104594330400768	388.7080078125	388.7100524902344
1126	389.9705505371094	12.489816666666666					1	DETECTED	389.9706 m/z @12.49 [CD6620_1.mzXML]	389.9705505371094	12.489816666666666	8.319733333333334	19.338166666666666	11.018433333333332	18786.09375	2665608.09305133	0	1280	0.44016743195157204	1.6176633267651321	1.8938660954699345	389.96929931640625	389.9731140136719
1127	390.9888000488281	1.8283999999999998					1	DETECTED	390.9888 m/z @1.83 [CD6620_1.mzXML]	390.9888000488281	1.8283999999999998	1.6840833333333334	2.4880666666666666	0.8039833333333333	21075.30859375	568199.5640100098	0	1280	0.5458925449798966	2.785483312160762	4.570966624321524	390.9877624511719	390.9903869628906
1128	391.2812194824219	13.074683333333333					1	DETECTED	391.2812 m/z @13.07 [CD6620_1.mzXML]	391.2812194824219	13.074683333333333	0.10115	20.003333333333334	19.902183333333333	18699.765625	8172484.679563352	0	1280	19.58457550510351	0.7670301845295294	0.719962715601349	391.27886962890625	391.2837219238281
1129	392.2765808105469	11.505033333333333					1	DETECTED	392.2766 m/z @11.51 [CD6620_1.mzXML]	392.2765808105469	11.505033333333333	0.3033166666666667	19.51966666666667	19.216350000000002	18829.5078125	2549546.0585646355	0	1280	0.11648331347745078	1.59966828906343	2.4243151926094204	392.2756652832031	392.2865295410156
1130	394.07293701171875	9.299216666666666					1	DETECTED	394.0729 m/z @9.30 [CD6620_1.mzXML]	394.07293701171875	9.299216666666666	9.157233333333332	9.388466666666666	0.23123333333333385	4251.80126953125	32264.977217163214	0	1280	0.05720337392715891	0.8142974527526684	0.6285949055053368	394.07147216796875	394.0732421875
1131	394.21527099609375	12.204283333333333					1	DETECTED	394.2153 m/z @12.20 [CD6620_1.mzXML]	394.21527099609375	12.204283333333333	8.140433333333332	12.442833333333335	4.302400000000002	12941.1083984375	1076177.6049555056	0	1280	0.1179437649751236	0.5315909173703018	0.06109620029274032	394.20599365234375	394.221923828125
1132	394.2922668457031	11.633333333333333					1	DETECTED	394.2923 m/z @11.63 [CD6620_1.mzXML]	394.2922668457031	11.633333333333333	11.5899	11.750883333333332	0.16098333333333237	37847.671875	229075.40135204978	0	1280	0.09784587960353441	1.8532233307751473	2.9433022554570356	394.292236328125	394.2929382324219
1133	394.75494384765625	13.711649999999999					1	DETECTED	394.7549 m/z @13.71 [CD6620_1.mzXML]	394.75494384765625	13.711649999999999	13.53955	15.297116666666666	1.7575666666666656	8366.8447265625	256376.01684985342	0	1280	0.03767043365111	5.106236684098431	9.212473368196862	394.7532653808594	394.7591857910156
1134	394.87152099609375	1.63965					1	DETECTED	394.8715 m/z @1.64 [CD6620_1.mzXML]	394.87152099609375	1.63965	1.5951333333333333	1.6840833333333334	0.08895000000000008	33237.7734375	99459.9567167968	0	1280	0.053831964848069624	0.9990640209659292	0.8424111194813266	394.8709716796875	394.8719787597656
1135	395.0929260253906	9.510433333333333					1	DETECTED	395.0929 m/z @9.51 [CD6620_1.mzXML]	395.0929260253906	9.510433333333333	9.44935	9.754383333333333	0.3050333333333324	9387.7314453125	67613.81493948362	0	1280	0.12001255759879648	2.51307723796552	2.212423575849054	395.0917663574219	395.0949401855469
1136	396.8829040527344	1.5951333333333333					1	DETECTED	396.8829 m/z @1.60 [CD6620_1.mzXML]	396.8829040527344	1.5951333333333333	1.52105	1.63965	0.11860000000000004	23633.197265625	105375.92138696295	0	1280	0.07298896134656552	0.7914405369309121	0.6039803978874805	396.882080078125	396.8846130371094
1137	396.99755859375	1.78675					1	DETECTED	396.9976 m/z @1.79 [CD6620_1.mzXML]	396.99755859375	1.78675	1.6542333333333334	2.4880666666666666	0.8338333333333332	54953.4296875	1156971.536826416	0	1280	0.431014760240392	3.043155519015151	5.148842545454559	396.9963073730469	396.9985046386719
1138	397.0964050292969	9.403799999999999					1	DETECTED	397.0964 m/z @9.40 [CD6620_1.mzXML]	397.0964050292969	9.403799999999999	9.343133333333332	9.403799999999999	0.0606666666666662	1981.0565185546875	6357.446497619594	0	1280	0.038056719227526514	0.5	null	397.09637451171875	397.09783935546875
1139	397.4118957519531	12.630766666666666					1	DETECTED	397.4119 m/z @12.63 [CD6620_1.mzXML]	397.4118957519531	12.630766666666666	12.252583333333332	14.557216666666667	2.304633333333335	79024.21875	1714244.0105351584	0	1280	0.29725161683751367	3.3802360337796977	0.9961106188974327	397.41143798828125	397.41510009765625
1140	398.32391357421875	11.868783333333333					1	DETECTED	398.3239 m/z @11.87 [CD6620_1.mzXML]	398.32391357421875	11.868783333333333	11.795616666666666	12.204283333333333	0.40866666666666696	92836.3125	668754.9010443122	0	1280	0.09722343347616658	2.0619998336825116	1.664934599837803	398.3225402832031	398.3266296386719
1141	398.7589416503906	13.420800000000002					1	DETECTED	398.7589 m/z @13.42 [CD6620_1.mzXML]	398.7589416503906	13.420800000000002	12.1402	15.490616666666666	3.350416666666666	31765.630859375	1476665.2803333744	0	1280	0.3092220582113594	0.7966312823219392	0.6014389514638171	398.75738525390625	398.7616271972656
1142	399.1741638183594	11.091433333333333					1	DETECTED	399.1742 m/z @11.09 [CD6620_1.mzXML]	399.1741638183594	11.091433333333333	11.076483333333334	11.197133333333333	0.12064999999999948	8424.60546875	37373.89151318297	0	1280	0.2478843566949145	4.035117056856464	7.070234113712929	399.17352294921875	399.17572021484375
1143	399.3271789550781	11.825199999999999					1	DETECTED	399.3272 m/z @11.83 [CD6620_1.mzXML]	399.3271789550781	11.825199999999999	11.810300000000002	15.056000000000001	3.2456999999999994	24666.130859375	772208.1255864246	0	1280	0.07212277832657854	56.235595001851294	14.606243051599375	399.3213806152344	399.3273620605469
1144	399.7669372558594	13.378283333333334					1	DETECTED	399.7669 m/z @13.38 [CD6620_1.mzXML]	399.7669372558594	13.378283333333334	13.1029	14.777983333333333	1.6750833333333333	15517.873046875	535174.308966919	0	1280	0.464951643136855	3.041366579918894	5.082733159837788	399.7652587890625	399.76873779296875
1145	400.33953857421875	11.96535					1	DETECTED	400.3395 m/z @11.97 [CD6620_1.mzXML]	400.33953857421875	11.96535	3.6013499999999996	12.411583333333335	8.810233333333334	337045.0	2.5975359670632932E7	0	1280	0.15478416483374424	0.514934910857646	0.01961188412231735	400.33392333984375	400.33984375
1146	401.343017578125	11.951416666666667					1	DETECTED	401.3430 m/z @11.95 [CD6620_1.mzXML]	401.343017578125	11.951416666666667	6.722566666666666	14.128066666666665	7.405499999999999	50216.68359375	8798322.517990785	0	1280	6.554462017445675	0.6733725233442924	0.3330059162745023	401.33648681640625	401.343017578125
1147	401.6217956542969	10.9708					1	DETECTED	401.6218 m/z @10.97 [CD6620_1.mzXML]	401.6217956542969	10.9708	10.242600000000001	11.030650000000001	0.7880500000000001	11856.046875	156504.90188830567	0	1280	0.06919073103088458	0.5461435272843403	0.09658310386598165	401.6205139160156	401.6285095214844
1148	402.9002380371094	1.5951333333333333					1	DETECTED	402.9002 m/z @1.60 [CD6620_1.mzXML]	402.9002380371094	1.5951333333333333	1.52105	1.63965	0.11860000000000004	51410.5078125	233032.1908204348	0	1280	0.08304451897885934	0.8020283894480137	0.7535070516964889	402.8995056152344	402.90087890625
1149	403.0049133300781	1.6693833333333332					1	DETECTED	403.0049 m/z @1.67 [CD6620_1.mzXML]	403.0049133300781	1.6693833333333332	1.6542333333333334	2.5019833333333334	0.84775	169827.921875	3537058.0988660874	0	1280	0.05508238085061823	26.197107700460542	48.92402131921799	403.0048522949219	403.0067138671875
1150	404.2039489746094	11.561350000000001					1	DETECTED	404.2039 m/z @11.56 [CD6620_1.mzXML]	404.2039489746094	11.561350000000001	10.731216666666667	11.7658	1.0345833333333339	59414.74609375	600616.5897106328	0	1280	0.14213466367246141	0.6149672925756252	3.0985034909945415	404.202392578125	404.2050476074219
1151	405.0798645019531	12.691383333333333					1	DETECTED	405.0799 m/z @12.69 [CD6620_1.mzXML]	405.0798645019531	12.691383333333333	10.8525	19.752166666666668	8.899666666666668	6348.80126953125	1122912.4243764337	0	1280	1.490941273672524	1.464611855798217	1.9109421308560555	405.0775451660156	405.0835876464844
1152	405.0950927734375	1.8143					1	DETECTED	405.0951 m/z @1.81 [CD6620_1.mzXML]	405.0950927734375	1.8143	1.78675	1.9542499999999998	0.16749999999999976	27505.134765625	132731.52143090818	0	1280	0.05213148752784158	3.039927404718693	5.079854809437386	405.0949401855469	405.09619140625
1153	405.13275146484375	10.5327					1	DETECTED	405.1328 m/z @10.53 [CD6620_1.mzXML]	405.13275146484375	10.5327	10.492166666666666	10.985566666666667	0.49340000000000117	22446.126953125	161666.24892480508	0	1280	0.08839278823147545	5.187879725295853	3.3977071287392855	405.1316223144531	405.13446044921875
1154	406.67816162109375	12.645816666666667					1	DETECTED	406.6782 m/z @12.65 [CD6620_1.mzXML]	406.67816162109375	12.645816666666667	1.9262666666666666	12.645816666666667	10.71955	18219.041015625	2621302.001595704	0	1280	10.601306357187841	0.5	null	406.6712646484375	406.6820373535156
1155	406.7447509765625	12.568166666666666					1	DETECTED	406.7448 m/z @12.57 [CD6620_1.mzXML]	406.7447509765625	12.568166666666666	1.3296	13.664449999999999	12.33485	38311.109375	4755925.32553949	0	1280	0.3584199111074824	0.9025498245907269	1.2942442289201175	406.7424621582031	406.7540588378906
1156	407.36456298828125	11.676733333333335					1	DETECTED	407.3646 m/z @11.68 [CD6620_1.mzXML]	407.36456298828125	11.676733333333335	1.3810499999999999	12.172383333333332	10.791333333333332	291881.375	7828671.237610341	1	1280	0.14152309022350273	0.9983649490878347	3.4689041158132023	407.356689453125	407.36517333984375
1157	407.7530822753906	12.364316666666667					1	DETECTED	407.7531 m/z @12.36 [CD6620_1.mzXML]	407.7530822753906	12.364316666666667	5.4674	13.337	7.8696	18265.1484375	2172569.651574707	0	1280	0.6568087835325152	0.5705158102050433	0.1410316204100865	407.743896484375	407.7552490234375
1158	408.3678894042969	11.7063					1	DETECTED	408.3679 m/z @11.71 [CD6620_1.mzXML]	408.3678894042969	11.7063	7.5604000000000005	12.109516666666668	4.549116666666667	84066.1875	9931674.58507907	0	1280	0.1338933137082492	0.5482918543215929	0.06934720112242589	408.3650817871094	408.36895751953125
1159	408.7669372558594	1.7437166666666668					1	DETECTED	408.7669 m/z @1.74 [CD6620_1.mzXML]	408.7669372558594	1.7437166666666668	1.6988666666666667	13.932483333333332	12.233616666666665	22632.6953125	8082071.233586794	0	1280	0.2091372694632685	136.38368636194704	267.6707508071291	408.76629638671875	408.7729187011719
1160	408.91632080078125	1.6251666666666666					1	DETECTED	408.9163 m/z @1.63 [CD6620_1.mzXML]	408.91632080078125	1.6251666666666666	1.55075	1.6542333333333334	0.10348333333333337	80921.6015625	305978.234916016	0	1280	0.06633579292677338	0.6899138221261276	0.40563351247122903	408.916259765625	408.9173889160156
1161	409.15924072265625	11.561350000000001					1	DETECTED	409.1592 m/z @11.56 [CD6620_1.mzXML]	409.15924072265625	11.561350000000001	11.505033333333333	11.937566666666667	0.43253333333333366	393196.28125	2996805.932194836	0	1280	0.11799653578258784	2.3044395213960067	2.687206750768814	409.1588134765625	409.16058349609375
1162	409.1851806640625	9.227883333333333					1	DETECTED	409.1852 m/z @9.23 [CD6620_1.mzXML]	409.1851806640625	9.227883333333333	9.171683333333334	16.009933333333333	6.838249999999999	49168.69140625	1016962.3616765423	0	1280	0.0634479417523739	27.884266663623762	0.9674092121424039	409.1780700683594	409.19195556640625
1163	410.1628723144531	11.561350000000001					1	DETECTED	410.1629 m/z @11.56 [CD6620_1.mzXML]	410.1628723144531	11.561350000000001	2.653	11.854433333333333	9.201433333333332	99675.3203125	9027328.786122013	0	1280	0.14927268977648112	0.5126025228037944	0.017403193176068643	410.1601867675781	410.16827392578125
1164	410.2519226074219	4.100716666666667					1	DETECTED	410.2519 m/z @4.10 [CD6620_1.mzXML]	410.2519226074219	4.100716666666667	3.3282000000000003	5.3216833333333335	1.9934833333333333	5421.33740234375	240099.09041159056	0	1280	0.6726929647278141	1.2902526374835492	0.9852611226177059	410.2495422363281	410.2534484863281
1165	410.7590026855469	13.350616666666667					1	DETECTED	410.7590 m/z @13.35 [CD6620_1.mzXML]	410.7590026855469	13.350616666666667	1.6988666666666667	15.024783333333334	13.325916666666666	14542.6513671875	3117182.518051148	0	1280	0.5758687096946282	0.5718418549431058	0.0989784131862079	410.7567443847656	410.76348876953125
1166	410.8535461425781	1.6988666666666667					1	DETECTED	410.8535 m/z @1.70 [CD6620_1.mzXML]	410.8535461425781	1.6988666666666667	1.5063833333333332	1.8143	0.30791666666666684	34874.6796875	228552.2092906495	0	1280	0.09772955270853911	0.7998528011083206	2.492873926492525	410.8531799316406	410.8572998046875
1167	412.30224609375	11.575783333333334					1	DETECTED	412.3022 m/z @11.58 [CD6620_1.mzXML]	412.30224609375	11.575783333333334	11.519266666666665	11.619116666666667	0.09985000000000177	16023.59765625	80480.2452436537	0	1280	0.07870235390483415	0.8833677381303279	0.7667354762606556	412.30224609375	412.30352783203125
1168	412.77496337890625	13.494166666666667					1	DETECTED	412.7750 m/z @13.49 [CD6620_1.mzXML]	412.77496337890625	13.494166666666667	11.4625	14.252383333333334	2.789883333333334	9789.5263671875	873349.3031235354	0	1280	0.06822698812455741	0.6865996718621824	0.3731993437243648	412.7728271484375	412.78472900390625
1169	412.8606872558594	1.5802333333333332					1	DETECTED	412.8607 m/z @1.58 [CD6620_1.mzXML]	412.8606872558594	1.5802333333333332	1.5358666666666667	1.6103333333333334	0.07446666666666668	23854.833984375	79278.18400805668	0	1280	0.06949070882902375	0.8392186326070668	0.6784372652141335	412.86041259765625	412.8609619140625
1170	412.9705505371094	1.78675					1	DETECTED	412.9706 m/z @1.79 [CD6620_1.mzXML]	412.9705505371094	1.78675	1.6840833333333334	2.362416666666667	0.6783333333333335	15977.3447265625	298695.8485654297	0	1280	0.171582975946865	3.303571428571429	5.607142857142858	412.9698181152344	412.97369384765625
1171	413.1400146484375	9.357949999999999					1	DETECTED	413.1400 m/z @9.36 [CD6620_1.mzXML]	413.1400146484375	9.357949999999999	9.328183333333333	15.297116666666666	5.968933333333332	6543.78369140625	667379.7187817992	0	1280	0.08276713343594189	100.26203807391246	199.52407614782493	413.13385009765625	413.1401062011719
1172	413.2633056640625	1.6542333333333334					1	DETECTED	413.2633 m/z @1.65 [CD6620_1.mzXML]	413.2633056640625	1.6542333333333334	0.13456666666666667	20.003333333333334	19.868766666666666	14897.912109375	2743254.6047623926	0	1280	11.498171497107162	3.788581870656774	6.119725247997846	413.26116943359375	413.2721252441406
1173	413.3379821777344	12.008049999999999					1	DETECTED	413.3380 m/z @12.01 [CD6620_1.mzXML]	413.3379821777344	12.008049999999999	10.985566666666667	16.35356666666667	5.368000000000002	18844.966796875	1720351.0607578128	0	1280	2.3963650854925973	2.5447904666748995	3.8843649742645865	413.33624267578125	413.340087890625
1174	414.29736328125	12.236566666666667					1	DETECTED	414.2974 m/z @12.24 [CD6620_1.mzXML]	414.29736328125	12.236566666666667	4.3846333333333325	16.516849999999998	12.132216666666665	64027.02734375	3157052.3042955627	0	1280	0.14048737800672484	0.6404360807777038	0.6467629911095285	414.2918701171875	414.30096435546875
1175	415.2085266113281	11.868783333333333					1	DETECTED	415.2085 m/z @11.87 [CD6620_1.mzXML]	415.2085266113281	11.868783333333333	11.810300000000002	15.636750000000001	3.8264499999999995	1097363.125	8725795.466953963	1	1280	0.11341554550058675	2.8334336384247285	4.192001213152838	415.2069396972656	415.2102966308594
1176	415.2786865234375	12.676266666666667					1	DETECTED	415.2787 m/z @12.68 [CD6620_1.mzXML]	415.2786865234375	12.676266666666667	12.06515	13.965566666666666	1.9004166666666666	59289.09765625	1172403.1725460226	0	1280	0.13465897128756943	0.6916174153570743	0.20844836862383967	415.2772521972656	415.28192138671875
1177	415.3010559082031	12.2203					1	DETECTED	415.3011 m/z @12.22 [CD6620_1.mzXML]	415.3010559082031	12.2203	4.811633333333333	16.205933333333334	11.394300000000001	18680.716796875	2261355.5946401064	0	1280	0.11900565215112735	0.6986543605645995	0.38922878607326666	415.2979431152344	415.3042907714844
1178	416.28204345703125	12.691383333333333					1	DETECTED	416.2820 m/z @12.69 [CD6620_1.mzXML]	416.28204345703125	12.691383333333333	2.7223333333333333	13.479433333333333	10.7571	20295.634765625	1990904.2072730712	0	1280	0.030617869175918244	0.5395248293468284	0.07904965869365689	416.2813415527344	416.284423828125
1179	416.79901123046875	1.7136833333333332					1	DETECTED	416.7990 m/z @1.71 [CD6620_1.mzXML]	416.79901123046875	1.7136833333333332	1.6988666666666667	1.75835	0.05948333333333333	29840.07421875	93115.09003320317	0	1280	0.08024338006072007	2.007311586051769	3.014623172103538	416.7984619140625	416.79931640625
1180	416.9993591308594	1.8986666666666667					1	DETECTED	416.9994 m/z @1.90 [CD6620_1.mzXML]	416.9993591308594	1.8986666666666667	1.7136833333333332	13.53955	11.825866666666666	55616.34765625	3055234.2683431404	0	1280	0.49443097683581994	2.1621350639193753	3.0425312008733707	416.9985656738281	417.0086975097656
1181	417.10986328125	10.8525					1	DETECTED	417.1099 m/z @10.85 [CD6620_1.mzXML]	417.10986328125	10.8525	10.7932	10.926083333333334	0.1328833333333339	14964.431640625	77216.77636450212	0	1280	0.08113419975043001	1.1204328274311728	1.904519089430665	417.1092529296875	417.11138916015625
1182	418.13714599609375	11.3037					1	DETECTED	418.1371 m/z @11.30 [CD6620_1.mzXML]	418.13714599609375	11.3037	10.560366666666665	11.3037	0.7433333333333341	8678.22265625	128245.18477514645	0	1280	0.25683789577077576	0.5	null	418.13714599609375	418.1408996582031
1183	418.7448425292969	12.300199999999998					1	DETECTED	418.7448 m/z @12.30 [CD6620_1.mzXML]	418.7448425292969	12.300199999999998	11.5899	13.648833333333332	2.058933333333332	19719.55078125	1136513.077109497	0	1280	0.7222118019078554	1.4493406541836809	2.1234047384921277	418.7424011230469	418.7495422363281
1184	418.8773193359375	1.5951333333333333					1	DETECTED	418.8773 m/z @1.60 [CD6620_1.mzXML]	418.8773193359375	1.5951333333333333	1.5358666666666667	9.199966666666667	7.6640999999999995	62520.54296875	5022220.214632019	0	1280	0.07910308943848765	64.65776152980887	126.28635542275644	418.8683166503906	418.87823486328125
1185	418.9789733886719	1.75835					1	DETECTED	418.9790 m/z @1.76 [CD6620_1.mzXML]	418.9789733886719	1.75835	1.6693833333333332	2.5977333333333332	0.92835	45087.828125	908834.8421508787	0	1280	0.5629133636010244	5.21740352191831	6.333670774408537	418.9691467285156	418.9801940917969
1186	419.3102111816406	13.8673					1	DETECTED	419.3102 m/z @13.87 [CD6620_1.mzXML]	419.3102111816406	13.8673	0.10115	19.96966666666667	19.868516666666668	2610.438232421875	1453385.1307361461	0	1280	18.80141125195616	0.721643911575374	0.44328782315074794	419.3089599609375	419.31640625
1187	420.1561584472656	11.137883333333333					1	DETECTED	420.1562 m/z @11.14 [CD6620_1.mzXML]	420.1561584472656	11.137883333333333	8.802866666666667	11.242216666666668	2.439350000000001	21785.2109375	580148.6095071714	0	1280	0.11732495676735688	0.5226368637133717	0.19662146451441814	420.1551818847656	420.15740966796875
1188	420.882080078125	1.6693833333333332					1	DETECTED	420.8821 m/z @1.67 [CD6620_1.mzXML]	420.882080078125	1.6693833333333332	1.6542333333333334	1.7288666666666666	0.07463333333333311	74294.9921875	192294.69578710914	0	1280	0.04927773964696147	2.4631463146314925	4.188180603826936	420.88134765625	420.8829650878906
1189	421.7801513671875	14.3688					1	DETECTED	421.7802 m/z @14.37 [CD6620_1.mzXML]	421.7801513671875	14.3688	14.128066666666665	17.043	2.914933333333334	32103.55078125	805417.1047934263	0	1280	0.3497180494942498	1.7769221045388437	4.362710488982051	421.7723083496094	421.7813720703125
1190	422.1361389160156	9.357949999999999					1	DETECTED	422.1361 m/z @9.36 [CD6620_1.mzXML]	422.1361389160156	9.357949999999999	9.284933333333333	10.666333333333334	1.381400000000001	6637.767578125	132264.66466186527	0	1280	0.11226417297223001	9.459484136042114	9.494598212452322	422.1342468261719	422.137451171875
1191	422.32373046875	11.840066666666667					1	DETECTED	422.3237 m/z @11.84 [CD6620_1.mzXML]	422.32373046875	11.840066666666667	11.780916666666666	11.909933333333333	0.12901666666666678	18834.740234375	107900.13651855427	0	1280	0.1185810970205754	1.090588898281194	1.181177796562388	422.322021484375	422.32421875
1192	424.33953857421875	11.9236					1	DETECTED	424.3395 m/z @11.92 [CD6620_1.mzXML]	424.33953857421875	11.9236	11.854433333333333	12.830250000000001	0.9758166666666686	448866.25	3554973.450906031	1	1280	0.10841081608260694	2.427823795624136	2.3037136815168853	424.3372497558594	424.33966064453125
1193	424.7744445800781	13.508916666666666					1	DETECTED	424.7744 m/z @13.51 [CD6620_1.mzXML]	424.7744445800781	13.508916666666666	13.1029	14.542833333333334	1.4399333333333342	9205.33203125	371958.6574201661	0	1280	0.05290800580916688	1.7732441196995237	2.5464882393990473	424.767333984375	424.77630615234375
1194	424.89385986328125	1.6103333333333334					1	DETECTED	424.8939 m/z @1.61 [CD6620_1.mzXML]	424.89385986328125	1.6103333333333334	1.5358666666666667	1.6542333333333334	0.11836666666666673	127124.6953125	513242.330580384	0	1280	0.06860824167999802	0.8249402447867829	0.745974278559687	424.8931579589844	424.8945007324219
1195	425.3747863769531	11.64765					1	DETECTED	425.3748 m/z @11.65 [CD6620_1.mzXML]	425.3747863769531	11.64765	8.587183333333334	17.53933333333333	8.952149999999998	244932.84375	4431820.657464223	0	1280	0.1345429431978804	1.694083905451673	2.1114204555726515	425.3740539550781	425.3841552734375
1196	426.3547668457031	12.022166666666667					1	DETECTED	426.3548 m/z @12.02 [CD6620_1.mzXML]	426.3547668457031	12.022166666666667	11.882466666666666	12.58355	0.7010833333333348	794901.4375	5733397.49082203	1	1280	0.12495844204181061	0.7047198324233387	3.372521050288635	426.3457946777344	426.3562927246094
1197	426.8271484375	1.6988666666666667					1	DETECTED	426.8271 m/z @1.70 [CD6620_1.mzXML]	426.8271484375	1.6988666666666667	1.6542333333333334	1.8283999999999998	0.17416666666666636	37743.78125	212360.6167185058	0	1280	0.0719025472416468	1.9510828976848373	2.8269541233083606	426.82623291015625	426.8281555175781
1198	427.0528564453125	9.403799999999999					1	DETECTED	427.0529 m/z @9.40 [CD6620_1.mzXML]	427.0528564453125	9.403799999999999	9.328183333333333	15.555483333333333	6.2273	45496.90234375	1328851.4170755008	0	1280	0.08810769214539604	1.5126467230537914	1.966530163473664	427.0467224121094	427.0626525878906
1199	427.35833740234375	12.022166666666667					1	DETECTED	427.3583 m/z @12.02 [CD6620_1.mzXML]	427.35833740234375	12.022166666666667	11.979466666666667	12.348183333333333	0.3687166666666659	210135.984375	1422265.0562712415	0	1280	0.10087474880433867	3.2163434351247546	null	427.3564758300781	427.35858154296875
1200	427.43048095703125	12.676266666666667					1	DETECTED	427.4305 m/z @12.68 [CD6620_1.mzXML]	427.43048095703125	12.676266666666667	6.722566666666666	19.852666666666668	13.130100000000002	10103.3447265625	1630306.3549833992	0	1280	1.4941380973702802	1.1026840452155804	0.251339011402712	427.42767333984375	427.4320373535156
1201	428.37060546875	12.156233333333335					1	DETECTED	428.3706 m/z @12.16 [CD6620_1.mzXML]	428.37060546875	12.156233333333335	11.979466666666667	12.442833333333335	0.46336666666666737	115931.9140625	859572.5357412056	0	1280	0.10924314923039091	1.1632693605024542	1.6946484332460872	428.3612976074219	428.3717041015625
1202	428.8244323730469	1.6988666666666667					1	DETECTED	428.8244 m/z @1.70 [CD6620_1.mzXML]	428.8244323730469	1.6988666666666667	1.6693833333333332	1.78675	0.11736666666666684	23542.73046875	112477.14829101563	0	1280	0.1830758125382177	1.9903900508761911	2.9807801017523823	428.823974609375	428.82568359375
1203	429.04931640625	9.418933333333333					1	DETECTED	429.0493 m/z @9.42 [CD6620_1.mzXML]	429.04931640625	9.418933333333333	2.2077999999999998	9.540799999999999	7.332999999999999	16439.884765625	1190599.048940186	0	1280	0.094734946985227	0.5076976869148683	1.4386366763212972	429.048828125	429.05865478515625
1204	430.241943359375	9.632633333333333					1	DETECTED	430.2419 m/z @9.63 [CD6620_1.mzXML]	430.241943359375	9.632633333333333	9.586866666666667	9.7238	0.13693333333333335	7533.30078125	37611.61561260994	0	1280	0.08077523106058848	1.495994173343086	1.8761696279216549	430.24102783203125	430.2425231933594
1205	430.3775329589844	13.494166666666667					1	DETECTED	430.3775 m/z @13.49 [CD6620_1.mzXML]	430.3775329589844	13.494166666666667	12.156233333333335	18.170833333333334	6.0146	83187.2421875	2658573.953723235	0	1280	0.34954832609169983	0.9046576120868065	0.5089410440618549	430.3753356933594	430.3800354003906
1206	430.9108581542969	1.63965					1	DETECTED	430.9109 m/z @1.64 [CD6620_1.mzXML]	430.9108581542969	1.63965	1.5654833333333333	1.7288666666666666	0.1633833333333332	202490.65625	772883.6328154296	0	1280	0.056373895073790425	0.9218838505244249	0.8747837539604504	430.9104309082031	430.91143798828125
1207	431.1753845214844	12.630766666666666					1	DETECTED	431.1754 m/z @12.63 [CD6620_1.mzXML]	431.1753845214844	12.630766666666666	9.242099999999999	13.0041	3.7620000000000005	81801.875	3082382.087216187	0	1280	0.25706156656960033	0.5501149343788523	0.0862588582858174	431.1667175292969	431.17657470703125
1208	431.2738342285156	12.2682					1	DETECTED	431.2738 m/z @12.27 [CD6620_1.mzXML]	431.2738342285156	12.2682	12.050716666666666	12.348183333333333	0.29746666666666677	25443.830078125	212552.35924707024	0	1280	0.11615063729722941	0.6838838225151337	0.3677676450302673	431.2733459472656	431.2744140625
1209	431.381103515625	13.494166666666667					1	DETECTED	431.3811 m/z @13.49 [CD6620_1.mzXML]	431.381103515625	13.494166666666667	13.337	14.917483333333333	1.5804833333333335	27395.365234375	681536.643118285	0	1280	0.35827681562633273	2.3848787319311864	3.6914514054846013	431.3795166015625	431.38397216796875
1210	432.17901611328125	12.630766666666666					1	DETECTED	432.1790 m/z @12.63 [CD6620_1.mzXML]	432.17901611328125	12.630766666666666	12.332116666666668	14.340116666666667	2.007999999999999	31102.583984375	740195.6693410659	0	1280	0.09018517569944606	3.3617947430102277	9.356238527395487	432.1764221191406	432.1807556152344
1211	432.23541259765625	11.868783333333333					1	DETECTED	432.2354 m/z @11.87 [CD6620_1.mzXML]	432.23541259765625	11.868783333333333	5.48375	12.172383333333332	6.688633333333333	154020.234375	2214333.724134651	0	1280	0.11920169254185353	3.4919722129010955	4.613481455976014	432.2267150878906	432.24505615234375
1212	432.3076171875	12.2203					1	DETECTED	432.3076 m/z @12.22 [CD6620_1.mzXML]	432.3076171875	12.2203	11.662049999999999	12.830250000000001	1.1682000000000023	58159.44140625	1142583.517948975	0	1280	0.12472044400529647	1.045219257130426	1.1940702036643018	432.3067626953125	432.3173828125
1213	432.9736633300781	1.871					1	DETECTED	432.9737 m/z @1.87 [CD6620_1.mzXML]	432.9736633300781	1.871	1.7437166666666668	3.2572666666666668	1.51355	28788.1953125	869608.5529112547	0	1280	0.5507440498494294	2.82782409475605	4.612594165977159	432.97125244140625	432.97509765625
1214	433.08203125	10.8525					1	DETECTED	433.0820 m/z @10.85 [CD6620_1.mzXML]	433.08203125	10.8525	10.7932	16.50035	5.70715	16655.42578125	665019.2703038029	0	1280	0.10340514070564488	48.12099494097924	1.824087925363521	433.0808410644531	433.0870056152344
1215	433.2388610839844	11.868783333333333					1	DETECTED	433.2389 m/z @11.87 [CD6620_1.mzXML]	433.2388610839844	11.868783333333333	11.840066666666667	15.200033333333332	3.359966666666665	41515.5703125	1016134.5953618175	0	1280	0.10986494194772511	58.50203134068607	5.6725090382694345	433.2384338378906	433.2431945800781
1216	433.9669494628906	11.375599999999999					1	DETECTED	433.9669 m/z @11.38 [CD6620_1.mzXML]	433.9669494628906	11.375599999999999	0.9334	12.536816666666665	11.603416666666664	10588.1865234375	1414961.1403746335	0	1280	0.9716092556442444	0.5556021081125944	0.1112042162251888	433.96588134765625	433.97119140625
1217	435.0830383300781	10.8525					1	DETECTED	435.0830 m/z @10.85 [CD6620_1.mzXML]	435.0830383300781	10.8525	3.761483333333333	10.9116	7.150116666666667	6539.70166015625	961027.4045178223	0	1280	0.07641038854909432	0.5041672444712912	0.008334488942582397	435.0821838378906	435.0892333984375
1218	435.3297119140625	11.64765					1	DETECTED	435.3297 m/z @11.65 [CD6620_1.mzXML]	435.3297119140625	11.64765	10.478716666666665	13.773916666666667	3.2952000000000012	10475.359375	931781.6581433103	0	1280	1.1951996068175177	1.409490133455	2.171549529265902	435.3297119140625	435.3360900878906
1219	436.8562316894531	1.6693833333333332					1	DETECTED	436.8562 m/z @1.67 [CD6620_1.mzXML]	436.8562316894531	1.6693833333333332	1.63965	1.7288666666666666	0.0892166666666665	48775.55078125	139473.5657592772	0	1280	0.045225951968548506	1.5002802690583015	1.6178750979623944	436.8555908203125	436.8565979003906
1220	437.1905517578125	11.868783333333333					1	DETECTED	437.1906 m/z @11.87 [CD6620_1.mzXML]	437.1905517578125	11.868783333333333	11.810300000000002	19.60216666666667	7.791866666666667	805914.625	7447039.664390602	1	1280	0.14672042361675786	3.129820230196874	4.384767546104845	437.18499755859375	437.19195556640625
1221	438.23236083984375	10.287550000000001					1	DETECTED	438.2324 m/z @10.29 [CD6620_1.mzXML]	438.23236083984375	10.287550000000001	10.257366666666666	10.364516666666667	0.10715000000000074	2993.15673828125	15216.036333373984	0	1280	0.10161002077298953	1.7749861954720159	2.5499723909440317	438.23193359375	438.2331237792969
1222	438.29498291015625	13.350616666666667					1	DETECTED	438.2950 m/z @13.35 [CD6620_1.mzXML]	438.29498291015625	13.350616666666667	2.5840666666666667	13.648833333333332	11.064766666666666	18115.390625	2756452.4477786254	0	1280	0.045418845422528165	0.5138492212763914	0.027698442552782924	438.2894287109375	438.30291748046875
1223	438.98175048828125	1.871					1	DETECTED	438.9818 m/z @1.87 [CD6620_1.mzXML]	438.98175048828125	1.871	1.6840833333333334	2.4463	0.7622166666666665	33016.80859375	694406.2622198487	0	1280	0.23181290441445168	2.0004900021185885	2.9210225068881854	438.9806213378906	438.9827880859375
1224	441.0725402832031	1.8143					1	DETECTED	441.0725 m/z @1.81 [CD6620_1.mzXML]	441.0725402832031	1.8143	1.8006333333333333	5.693816666666667	3.8931833333333334	17228.36328125	515040.8615202637	0	1280	0.2586385843013186	142.43353658536535	283.8670731707307	441.0708923339844	441.0771179199219
1225	442.8762512207031	1.55075					1	DETECTED	442.8763 m/z @1.55 [CD6620_1.mzXML]	442.8762512207031	1.55075	1.4770833333333333	12.599466666666666	11.122383333333334	11792.9697265625	2619897.5351960445	0	1280	11.09129276584688	75.49128959276008	149.98257918552014	442.8762512207031	442.88507080078125
1226	443.3856201171875	11.64765					1	DETECTED	443.3856 m/z @11.65 [CD6620_1.mzXML]	443.3856201171875	11.64765	11.547500000000001	12.109516666666668	0.5620166666666666	79380.21875	775597.7768122525	0	1280	0.13750122904688844	2.567724243211509	1.9590174595433956	443.3848571777344	443.3888244628906
1227	443.41802978515625	12.300199999999998					1	DETECTED	443.4180 m/z @12.30 [CD6620_1.mzXML]	443.41802978515625	12.300199999999998	12.156233333333335	12.58355	0.4273166666666661	19878.548828125	250650.76192456103	0	1280	0.09706727002100735	1.4840819634174842	1.788263341381207	443.4161682128906	443.41888427734375
1228	444.2366027832031	8.378833333333334					1	DETECTED	444.2366 m/z @8.38 [CD6620_1.mzXML]	444.2366027832031	8.378833333333334	8.002466666666667	8.511883333333333	0.5094166666666666	3047.67041015625	44588.98088507063	0	1280	0.17804204709389637	0.6767558232220334	0.35351164644406696	444.2327575683594	444.2398681640625
1229	445.34295654296875	13.998666666666667					1	DETECTED	445.3430 m/z @14.00 [CD6620_1.mzXML]	445.34295654296875	13.998666666666667	11.937566666666667	16.418983333333333	4.481416666666666	7388.013671875	945976.8109536134	0	1280	1.420514786760931	1.0871419792020443	0.631415325114187	445.33642578125	445.3462829589844
1230	445.36468505859375	13.494166666666667					1	DETECTED	445.3647 m/z @13.49 [CD6620_1.mzXML]	445.36468505859375	13.494166666666667	12.7071	14.112150000000002	1.405050000000001	18161.296875	675412.8575871576	0	1280	0.2632503638957804	0.8925863967474178	0.5693640991311899	445.36328125	445.36663818359375
1231	445.3973083496094	12.427333333333333					1	DETECTED	445.3973 m/z @12.43 [CD6620_1.mzXML]	445.3973083496094	12.427333333333333	11.937566666666667	12.691383333333333	0.7538166666666655	37906.23828125	979262.8459414052	0	1280	0.234704584252297	0.7695671408153537	0.5222452738085093	445.39630126953125	445.398193359375
1232	446.2506103515625	11.561350000000001					1	DETECTED	446.2506 m/z @11.56 [CD6620_1.mzXML]	446.2506103515625	11.561350000000001	8.83335	12.022166666666667	3.1888166666666677	1125752.0	1.8428150140539583E7	1	1280	0.12269343542535083	0.5399810936375855	2.9479934713399514	446.25042724609375	446.2518310546875
1233	446.8848571777344	1.63965					1	DETECTED	446.8849 m/z @1.64 [CD6620_1.mzXML]	446.8848571777344	1.63965	1.5654833333333333	1.6840833333333334	0.11860000000000004	110692.828125	397309.7734936523	0	1280	0.06042468098793896	0.8015690586968057	0.8112409531163477	446.8843078613281	446.88629150390625
1234	447.25421142578125	11.575783333333334					1	DETECTED	447.2542 m/z @11.58 [CD6620_1.mzXML]	447.25421142578125	11.575783333333334	11.575783333333334	12.645816666666667	1.070033333333333	273229.96875	1900528.9284482342	0	1280	0.04531246794130439	null	null	447.2523193359375	447.2560119628906
1235	447.34356689453125	12.738366666666668					1	DETECTED	447.3436 m/z @12.74 [CD6620_1.mzXML]	447.34356689453125	12.738366666666668	11.96535	15.474549999999999	3.509199999999998	11030.8779296875	1068352.9660125116	0	1280	2.650016478153148	2.2698087578965507	3.4662520017187686	447.3427429199219	447.34576416015625
1236	448.2319641113281	11.476683333333334					1	DETECTED	448.2320 m/z @11.48 [CD6620_1.mzXML]	448.2319641113281	11.476683333333334	9.0805	11.476683333333334	2.396183333333333	5885.71875	494156.42294018547	0	1280	2.401806631529647	0.5	null	448.2310485839844	448.2327880859375
1237	448.3394775390625	11.909933333333333					1	DETECTED	448.3395 m/z @11.91 [CD6620_1.mzXML]	448.3394775390625	11.909933333333333	11.854433333333333	12.172383333333332	0.31794999999999973	71510.0625	508835.8492814981	0	1280	0.11064220211791387	2.7220342849961905	2.7447164961452772	448.33746337890625	448.33953857421875
1238	449.1983337402344	12.458616666666668					1	DETECTED	449.1983 m/z @12.46 [CD6620_1.mzXML]	449.1983337402344	12.458616666666668	12.284266666666667	12.630766666666666	0.3464999999999989	31183.46484375	421843.0910600588	0	1280	0.248847201420082	0.9936908517350101	0.9679674788879796	449.1981201171875	449.2000427246094
1239	450.0380859375	10.287550000000001					1	DETECTED	450.0381 m/z @10.29 [CD6620_1.mzXML]	450.0380859375	10.287550000000001	10.2726	10.39595	0.12334999999999852	10533.2275390625	52369.025677612124	0	1280	0.11566121063330215	4.12541806020043	7.2508361204008605	450.037353515625	450.0388488769531
1240	450.31890869140625	12.316216666666666					1	DETECTED	450.3189 m/z @12.32 [CD6620_1.mzXML]	450.31890869140625	12.316216666666666	12.188350000000002	12.396066666666666	0.20771666666666455	33598.17578125	289663.24848925724	0	1280	0.19401685649952505	0.8122393117831153	0.6244786235662305	450.3179626464844	450.3193359375
1241	450.35479736328125	13.074683333333333					1	DETECTED	450.3548 m/z @13.07 [CD6620_1.mzXML]	450.35479736328125	13.074683333333333	0.10115	20.003333333333334	19.902183333333333	122540.515625	4956859.168308652	0	1280	0.1939904721228185	0.8179703037190488	0.7112795252969337	450.35009765625	450.3605041503906
1242	452.37066650390625	12.094466666666667					1	DETECTED	452.3707 m/z @12.09 [CD6620_1.mzXML]	452.37066650390625	12.094466666666667	12.050716666666666	12.2203	0.16958333333333364	28120.978515625	174891.36448779312	0	1280	0.20568772372984867	1.9380952380951944	2.8761904761903887	452.3702392578125	452.3713073730469
1243	453.16448974609375	11.882466666666666					1	DETECTED	453.1645 m/z @11.88 [CD6620_1.mzXML]	453.16448974609375	11.882466666666666	11.825199999999999	12.008049999999999	0.18285000000000018	57269.734375	376721.52770410315	0	1280	0.11841798192591213	1.5460579487516457	2.2057754873128363	453.16412353515625	453.16497802734375
1244	453.29388427734375	12.753666666666668					1	DETECTED	453.2939 m/z @12.75 [CD6620_1.mzXML]	453.29388427734375	12.753666666666668	12.7071	12.830250000000001	0.12315000000000076	28736.326171875	132992.03296948184	0	1280	0.08876453776268711	1.3222977809591945	1.644595561918389	453.2934875488281	453.2950134277344
1245	453.34161376953125	10.505683333333334					1	DETECTED	453.3416 m/z @10.51 [CD6620_1.mzXML]	453.34161376953125	10.505683333333334	9.921166666666666	18.318499999999997	8.39733333333333	138740.6875	2518494.349196928	0	1280	0.12179691645105528	2.269542741143907	2.8054015045428797	453.3324279785156	453.3444519042969
1246	454.2895202636719	13.074683333333333					1	DETECTED	454.2895 m/z @13.07 [CD6620_1.mzXML]	454.2895202636719	13.074683333333333	8.7871	15.184066666666666	6.396966666666666	55304.1328125	1511790.7173061518	0	1280	0.09731201427223546	0.7459874443645411	0.49197488872908224	454.28717041015625	454.29119873046875
1247	454.3453063964844	10.5327					1	DETECTED	454.3453 m/z @10.53 [CD6620_1.mzXML]	454.3453063964844	10.5327	10.33325	12.022166666666667	1.6889166666666675	31618.380859375	1009303.9041567995	0	1280	1.7428601107153234	4.233934987883336	7.7428800983682615	454.3366394042969	454.3456115722656
1248	454.38641357421875	12.172383333333332					1	DETECTED	454.3864 m/z @12.17 [CD6620_1.mzXML]	454.38641357421875	12.172383333333332	12.1402	12.568166666666666	0.4279666666666664	28166.912109375	224379.44955749414	0	1280	0.17473384821194138	6.648886587260687	12.297773174521375	454.38543701171875	454.3883361816406
1249	454.9560241699219	1.7728833333333334					1	DETECTED	454.9560 m/z @1.77 [CD6620_1.mzXML]	454.9560241699219	1.7728833333333334	1.6988666666666667	2.4323833333333336	0.7335166666666668	17831.21875	415401.00910241704	0	1280	0.5428196661019329	4.955077685206039	8.910155370412078	454.955322265625	454.9588928222656
1250	456.3291320800781	11.4625					1	DETECTED	456.3291 m/z @11.46 [CD6620_1.mzXML]	456.3291320800781	11.4625	11.433133333333334	11.561350000000001	0.12821666666666687	29762.35546875	131365.22877783177	0	1280	0.09132556833365335	2.183030646992084	3.3660612939841674	456.32818603515625	456.3299255371094
1251	458.3438415527344	11.561350000000001					1	DETECTED	458.3438 m/z @11.56 [CD6620_1.mzXML]	458.3438415527344	11.561350000000001	11.561350000000001	13.074683333333333	1.5133333333333319	12990.0498046875	556079.9278684075	0	1280	0.09570367360925935	null	null	458.341796875	458.3455505371094
1252	458.8542785644531	1.5358666666666667					1	DETECTED	458.8543 m/z @1.54 [CD6620_1.mzXML]	458.8542785644531	1.5358666666666667	1.46225	6.5253	5.06305	23614.564453125	813965.3947337647	0	1280	0.08522354570847002	33.99762352634052	69.77716260652065	458.8527526855469	458.85968017578125
1253	459.2453308105469	13.144633333333333					1	DETECTED	459.2453 m/z @13.14 [CD6620_1.mzXML]	459.2453308105469	13.144633333333333	10.650316666666667	16.0915	5.441183333333333	35545.32421875	1535028.4988269662	0	1280	0.19184307108463372	1.0907162282254994	0.15549609218283217	459.243896484375	459.2509460449219
1254	460.9632873535156	1.7728833333333334					1	DETECTED	460.9633 m/z @1.77 [CD6620_1.mzXML]	460.9632873535156	1.7728833333333334	1.6840833333333334	2.3484666666666665	0.6643833333333331	24468.8203125	357209.73364257795	0	1280	0.23440499363235556	3.7408971471471464	6.552738993426475	460.9619445800781	460.9658508300781
1255	461.05828857421875	9.227883333333333					1	DETECTED	461.0583 m/z @9.23 [CD6620_1.mzXML]	461.05828857421875	9.227883333333333	9.049683333333332	9.890283333333334	0.840600000000002	19249.40234375	134620.6720193784	0	1280	0.09645649568405545	0.7906321874002801	0.7670850148192784	461.0562744140625	461.05914306640625
1256	462.8583984375	1.63965					1	DETECTED	462.8584 m/z @1.64 [CD6620_1.mzXML]	462.8583984375	1.63965	1.6103333333333334	1.6693833333333332	0.059049999999999825	28875.421875	66743.81071874987	0	1280	0.04429710422474198	1.0071063104036357	1.0142126208072715	462.8583984375	462.85919189453125
1257	463.0544128417969	9.227883333333333					1	DETECTED	463.0544 m/z @9.23 [CD6620_1.mzXML]	463.0544128417969	9.227883333333333	9.185983333333333	9.2707	0.084716666666667	8425.712890625	27502.567181396324	0	1280	0.06780358351066518	1.0109387430389845	1.021877486077969	463.0544128417969	463.0556640625
1258	463.2992858886719	13.018					1	DETECTED	463.2993 m/z @13.02 [CD6620_1.mzXML]	463.2992858886719	13.018	12.9899	13.144633333333333	0.15473333333333272	22503.068359375	136670.5389875483	0	1280	0.15338150544986995	2.7532621589560753	4.506524317912151	463.29827880859375	463.3005676269531
1259	463.33673095703125	13.585700000000001					1	DETECTED	463.3367 m/z @13.59 [CD6620_1.mzXML]	463.33673095703125	13.585700000000001	12.738366666666668	14.112150000000002	1.3737833333333338	7616.29052734375	389439.0784049073	0	1280	0.9915405828786827	0.8106510621557832	0.6213021243115664	463.3345947265625	463.3409729003906
1260	464.1535339355469	11.0457					1	DETECTED	464.1535 m/z @11.05 [CD6620_1.mzXML]	464.1535339355469	11.0457	0.10115	20.003333333333334	19.902183333333333	15243.7587890625	3809216.637908078	0	1280	3.123422099787863	0.915003433650312	0.8136665452354797	464.15130615234375	464.157470703125
1261	464.2159729003906	10.618766666666666					1	DETECTED	464.2160 m/z @10.62 [CD6620_1.mzXML]	464.2159729003906	10.618766666666666	10.478716666666665	10.778283333333333	0.2995666666666672	28751.23046875	211926.6105758067	0	1280	0.10995595022471427	1.0065366895201593	0.757748149795519	464.2143859863281	464.2165832519531
1262	464.8704528808594	1.5654833333333333					1	DETECTED	464.8705 m/z @1.57 [CD6620_1.mzXML]	464.8704528808594	1.5654833333333333	1.55075	14.455983333333334	12.905233333333333	17288.92578125	7539976.568198974	0	1280	0.20124022489989413	437.96040723982105	874.9208144796421	464.8694763183594	464.87066650390625
1263	466.3136291503906	11.96535					1	DETECTED	466.3136 m/z @11.97 [CD6620_1.mzXML]	466.3136291503906	11.96535	6.2801	12.008049999999999	5.727949999999999	11619.12890625	1180993.8180448601	0	1280	0.08073674809096154	0.503755331779605	0.007510663559209916	466.3128356933594	466.3146057128906
1264	466.3263244628906	12.094466666666667					1	DETECTED	466.3263 m/z @12.09 [CD6620_1.mzXML]	466.3263244628906	12.094466666666667	12.06515	12.348183333333333	0.2830333333333339	8531.0029296875	90177.80592224107	0	1280	0.06239102742665459	4.827174530983269	8.654349061966538	466.3247375488281	466.326416015625
1265	468.2464599609375	11.868783333333333					1	DETECTED	468.2465 m/z @11.87 [CD6620_1.mzXML]	468.2464599609375	11.868783333333333	5.175133333333333	11.868783333333333	6.69365	9043.7578125	552105.8812379148	0	1280	0.10415409557455924	0.5	null	468.2381286621094	468.2542724609375
1266	468.30511474609375	12.676266666666667					1	DETECTED	468.3051 m/z @12.68 [CD6620_1.mzXML]	468.30511474609375	12.676266666666667	12.505516666666667	13.392283333333333	0.8867666666666665	188696.046875	1709094.819943606	0	1280	0.12633320405982573	1.2319382885471102	1.312062215848406	468.3045349121094	468.3089599609375
1267	469.1276550292969	11.909933333333333					1	DETECTED	469.1277 m/z @11.91 [CD6620_1.mzXML]	469.1276550292969	11.909933333333333	11.882466666666666	17.324333333333335	5.4418666666666695	9948.0556640625	1306229.402397034	0	1280	0.029089298680034403	99.06310679611465	197.1262135922293	469.1271057128906	469.1304016113281
1268	469.3261413574219	14.586450000000001					1	DETECTED	469.3261 m/z @14.59 [CD6620_1.mzXML]	469.3261413574219	14.586450000000001	11.7063	15.490616666666666	3.7843166666666654	8685.9482421875	709072.6507080685	0	1280	2.798387770020014	0.656965204358569	0.1928358916764827	469.3216247558594	469.3278503417969
1269	469.38555908203125	12.411583333333335					1	DETECTED	469.3856 m/z @12.41 [CD6620_1.mzXML]	469.38555908203125	12.411583333333335	12.156233333333335	13.378283333333334	1.2220499999999994	13613.82421875	446341.3800803221	0	1280	0.14450836693340463	2.3928921088701776	3.7857842177403547	469.38397216796875	469.38812255859375
1270	471.34466552734375	13.060300000000002					1	DETECTED	471.3447 m/z @13.06 [CD6620_1.mzXML]	471.34466552734375	13.060300000000002	9.586866666666667	13.1029	3.5160333333333327	10351.9990234375	664513.389809936	0	1280	0.08389644821163778	0.5061322610673394	0.012264522134678964	471.33905029296875	471.3529357910156
1271	472.2466735839844	11.561350000000001					1	DETECTED	472.2467 m/z @11.56 [CD6620_1.mzXML]	472.2466735839844	11.561350000000001	11.505033333333333	11.7658	0.26076666666666704	82349.2421875	589841.3719049094	0	1280	0.11431372373057691	1.879065962800222	3.1523403822261833	472.2452392578125	472.247314453125
1272	472.3001708984375	12.236566666666667					1	DETECTED	472.3002 m/z @12.24 [CD6620_1.mzXML]	472.3001708984375	12.236566666666667	12.188350000000002	12.442833333333335	0.25448333333333295	42501.6328125	397372.00455139205	0	1280	0.19186950317329732	2.6389561009333735	4.277912201866747	472.2998962402344	472.3006286621094
1273	474.2807312011719	11.868783333333333					1	DETECTED	474.2807 m/z @11.87 [CD6620_1.mzXML]	474.2807312011719	11.868783333333333	11.7063	16.271066666666666	4.5647666666666655	3540289.5	2.7388032520320006E7	1	1280	0.1189420746405343	2.874757158497318	4.185431817006774	474.2804260253906	474.2834167480469
1274	474.8316650390625	1.55075					1	DETECTED	474.8317 m/z @1.55 [CD6620_1.mzXML]	474.8316650390625	1.55075	1.46225	1.5802333333333332	0.1179833333333331	16215.861328125	80256.04896289055	0	1280	0.08251811397324804	0.6665725047080965	0.2929711929967203	474.8309631347656	474.8324890136719
1275	475.2852783203125	11.868783333333333					1	DETECTED	475.2853 m/z @11.87 [CD6620_1.mzXML]	475.2852783203125	11.868783333333333	11.854433333333333	19.074833333333334	7.2204000000000015	895733.3125	7657263.991446335	0	1280	0.1273615194735136	251.58188153309572	12.738138558085938	475.2759094238281	475.28564453125
1276	475.32366943359375	10.505683333333334					1	DETECTED	475.3237 m/z @10.51 [CD6620_1.mzXML]	475.32366943359375	10.505683333333334	10.088750000000001	10.882249999999999	0.7934999999999981	67310.25	555614.213646178	0	1280	0.11637675632210076	1.4441684061938806	1.9658355489330321	475.3212890625	475.32562255859375
1277	476.9365234375	1.78675					1	DETECTED	476.9365 m/z @1.79 [CD6620_1.mzXML]	476.9365234375	1.78675	1.6988666666666667	2.3484666666666665	0.6495999999999997	17275.796875	285105.4055962525	0	1280	0.3092740095173989	3.695808837473923	5.932109644618869	476.935791015625	476.939697265625
1278	477.2912292480469	11.868783333333333					1	DETECTED	477.2912 m/z @11.87 [CD6620_1.mzXML]	477.2912292480469	11.868783333333333	11.840066666666667	12.976133333333333	1.1360666666666663	23140.2890625	404906.3873649906	0	1280	0.08425432733787552	19.780615206036398	4.966253788010309	477.2864990234375	477.292724609375
1279	478.289306640625	12.890116666666668					1	DETECTED	478.2893 m/z @12.89 [CD6620_1.mzXML]	478.289306640625	12.890116666666668	12.784583333333334	12.976133333333333	0.19154999999999944	101555.03125	659513.4586933542	0	1280	0.09723472856352977	0.9075331648768103	0.8150663297536207	478.2889709472656	478.28985595703125
1280	478.3258972167969	13.214033333333333					1	DETECTED	478.3259 m/z @13.21 [CD6620_1.mzXML]	478.3258972167969	13.214033333333333	11.575783333333334	15.378116666666667	3.8023333333333333	124132.984375	3890648.8929481227	0	1280	0.20816686102862825	0.7735480991051017	0.42332242062079006	478.3221740722656	478.32989501953125
1281	480.30474853515625	13.2003					1	DETECTED	480.3047 m/z @13.20 [CD6620_1.mzXML]	480.30474853515625	13.2003	13.2003	13.350616666666667	0.15031666666666688	38831.1484375	267236.99954589846	0	1280	0.13504447607756553	null	null	480.30474853515625	480.3059387207031
1282	480.3416748046875	13.494166666666667					1	DETECTED	480.3417 m/z @13.49 [CD6620_1.mzXML]	480.3416748046875	13.494166666666667	0.43820000000000003	14.1762	13.738	164320.28125	1.0254451810923245E7	1	1280	0.22344361099733234	0.5198763628700598	2.471397818634996	480.3410339355469	480.3431091308594
1283	482.3203430175781	12.890116666666668					1	DETECTED	482.3203 m/z @12.89 [CD6620_1.mzXML]	482.3203430175781	12.890116666666668	12.738366666666668	15.329583333333334	2.591216666666666	73011.96875	1320544.7490082977	0	1280	0.1390639599245933	2.83644082623183	1.988443331555761	482.31951904296875	482.32257080078125
1284	482.3570861816406	13.773916666666667					1	DETECTED	482.3571 m/z @13.77 [CD6620_1.mzXML]	482.3570861816406	13.773916666666667	13.524083333333333	15.056000000000001	1.5319166666666675	103353.3125	2172122.162819675	0	1280	0.321911803487831	2.637106577137266	3.6358353272962165	482.3473205566406	482.3591613769531
1285	483.360595703125	13.851616666666667					1	DETECTED	483.3606 m/z @13.85 [CD6620_1.mzXML]	483.360595703125	13.851616666666667	13.664449999999999	14.383233333333333	0.7187833333333344	25926.060546875	457390.2592860116	0	1280	0.24681574593460986	1.9201691896705142	2.8403383793410284	483.3581848144531	483.361572265625
[truncated: 132 more rows]
