# Supplementary material for: MSFC: a new feature construction method for accurate diagnosis of mass spectrometry data
Source: Sci Rep. 2023 Sep 21;13:15694. doi: 10.1038/s41598-023-42395-5 (PMC10514077; doi:10.1038/s41598-023-42395-5)
Supplement: Supplementary file 1 — Supplementary Information. [file 41598_2023_42395_MOESM1_ESM.zip › dataset/CHD dataset/1-batch/P/CD6636_1.mzXML_chromatograms.csv]

row ID	row m/z	row retention time	row identity (main ID)	row identity (all IDs)	row identity (main ID + details)	row comment	row number of detected peaks	CD6636_1.mzXML Peak status	CD6636_1.mzXML Peak name	CD6636_1.mzXML Peak m/z	CD6636_1.mzXML Peak RT	CD6636_1.mzXML Peak RT start	CD6636_1.mzXML Peak RT end	CD6636_1.mzXML Peak duration time	CD6636_1.mzXML Peak height	CD6636_1.mzXML Peak area	CD6636_1.mzXML Peak charge	CD6636_1.mzXML Peak # data points	CD6636_1.mzXML Peak FWHM	CD6636_1.mzXML Peak tailing factor	CD6636_1.mzXML Peak asymmetry factor	CD6636_1.mzXML Peak m/z min	CD6636_1.mzXML Peak m/z max
1	55.05374526977539	11.288966666666665					1	DETECTED	55.0537 m/z @11.29 [CD6636_1.mzXML]	55.05374526977539	11.288966666666665	0.18586666666666665	19.983166666666666	19.7973	5741.92041015625	1585749.2633674636	0	1279	9.515486783322272	1.44382764914982	1.37059730054639	55.04435348510742	55.06174087524414
2	60.080230712890625	14.626616666666667					1	DETECTED	60.0802 m/z @14.63 [CD6636_1.mzXML]	60.080230712890625	14.626616666666667	0.10083333333333333	20.0	19.899166666666666	244827.015625	6.699026060165621E7	0	1279	6.411519846906867	0.9284289781823334	1.4011000092463233	60.08000183105469	60.08056640625
3	61.039180755615234	1.8425166666666668					1	DETECTED	61.0392 m/z @1.84 [CD6636_1.mzXML]	61.039180755615234	1.8425166666666668	0.10083333333333333	20.0	19.899166666666666	362131.53125	4938726.559780851	0	1279	0.04057909654191616	0.7768459262564751	5.231261884175014	61.032039642333984	61.04157638549805
4	61.08371353149414	12.102216666666667					1	DETECTED	61.0837 m/z @12.10 [CD6636_1.mzXML]	61.08371353149414	12.102216666666667	0.5653166666666666	19.9335	19.36818333333333	5937.92138671875	2168650.8562888484	0	1279	4.762727866003688	0.839401543453325	2.149422442943597	61.08304977416992	61.084720611572266
5	68.98178100585938	1.5201500000000001					1	DETECTED	68.9818 m/z @1.52 [CD6636_1.mzXML]	68.98178100585938	1.5201500000000001	1.4135166666666668	13.7412	12.327683333333333	9309.3583984375	1212002.533660553	0	1279	0.11703589568034634	57.80407939981242	114.60815879962485	68.97633361816406	68.98835754394531
6	69.06934356689453	11.31955					1	DETECTED	69.0693 m/z @11.32 [CD6636_1.mzXML]	69.06934356689453	11.31955	0.10083333333333333	20.0	19.899166666666666	7254.7490234375	3928033.2666311665	0	1279	18.570137333375435	0.8868735728834106	0.6024501847588796	69.06916046142578	69.06975555419922
7	70.98007202148438	1.4757833333333332					1	DETECTED	70.9801 m/z @1.48 [CD6636_1.mzXML]	70.98007202148438	1.4757833333333332	1.39615	19.1165	17.72035	8994.5185546875	1459810.476761902	0	1279	0.1482915505766922	111.2621389702806	277.44257505497035	70.97008514404297	70.98774719238281
8	72.08031463623047	1.9131333333333334					1	DETECTED	72.0803 m/z @1.91 [CD6636_1.mzXML]	72.08031463623047	1.9131333333333334	0.4091333333333333	14.525033333333333	14.1159	64997.8125	2964166.940279236	0	1279	0.19619494227118528	0.8382957465987211	0.4264265853976476	72.07266998291016	72.0887680053711
9	73.04499816894531	11.257566666666666					1	DETECTED	73.0450 m/z @11.26 [CD6636_1.mzXML]	73.04499816894531	11.257566666666666	0.10083333333333333	20.0	19.899166666666666	12999.5380859375	3420460.2461181604	0	1279	2.6820954534458092	1.3433969489294366	0.7851401134657535	73.03533935546875	73.0511474609375
10	75.94720458984375	2.515533333333333					1	DETECTED	75.9472 m/z @2.52 [CD6636_1.mzXML]	75.94720458984375	2.515533333333333	1.0840666666666665	18.3755	17.291433333333334	5633.2490234375	1529333.8475977173	0	1279	0.30213002254330323	6.039761084202683	11.079522168405365	75.93762969970703	75.95695495605469
11	77.03822326660156	8.429133333333333					1	DETECTED	77.0382 m/z @8.43 [CD6636_1.mzXML]	77.03822326660156	8.429133333333333	8.101816666666666	13.9548	5.852983333333334	1958.8907470703125	578863.3509219971	0	1279	0.16246867230841033	8.94085747746831	16.88171495493662	77.03406524658203	77.04232788085938
12	80.94725036621094	1.7426					1	DETECTED	80.9473 m/z @1.74 [CD6636_1.mzXML]	80.94725036621094	1.7426	1.6532833333333334	19.6325	17.979216666666666	178626.125	4130830.41212628	0	1279	0.27137289423332933	3.959473149146295	6.602253489634284	80.93855285644531	80.95623779296875
13	81.06951141357422	13.123600000000001					1	DETECTED	81.0695 m/z @13.12 [CD6636_1.mzXML]	81.06951141357422	13.123600000000001	0.10083333333333333	20.0	19.899166666666666	5401.52392578125	2161748.3781631184	0	1279	7.667104280694424	0.764014559118262	1.0602508764950231	81.0687484741211	81.06971740722656
14	82.94427490234375	1.7274166666666666					1	DETECTED	82.9443 m/z @1.73 [CD6636_1.mzXML]	82.94427490234375	1.7274166666666666	1.6678166666666667	5.170916666666667	3.5031	63350.46875	1216854.699733642	0	1279	0.42403821029049404	6.127200320645671	9.160402190011295	82.9388427734375	82.94857025146484
15	83.02088165283203	1.8142166666666666					1	DETECTED	83.0209 m/z @1.81 [CD6636_1.mzXML]	83.02088165283203	1.8142166666666666	0.18586666666666665	19.983166666666666	19.7973	3037378.0	1.586010163817915E7	0	1279	0.05725689947083645	2.2303817732582267	3.8306204868252913	83.0208740234375	83.02144622802734
16	83.08489990234375	11.242466666666667					1	DETECTED	83.0849 m/z @11.24 [CD6636_1.mzXML]	83.08489990234375	11.242466666666667	0.10083333333333333	19.983166666666666	19.88233333333333	29140.056640625	5008354.078315488	0	1279	0.28301411370535057	0.7006892140927652	0.5313438615143584	83.08465576171875	83.08527374267578
17	84.04389190673828	2.6804833333333336					1	DETECTED	84.0439 m/z @2.68 [CD6636_1.mzXML]	84.04389190673828	2.6804833333333336	0.16858333333333334	19.699166666666667	19.530583333333333	19629.908203125	2925947.771605316	0	1279	1.2806982790242962	1.626237116776978	1.6643617279430458	84.04375457763672	84.04420471191406
18	84.95906066894531	1.4904166666666667					1	DETECTED	84.9591 m/z @1.49 [CD6636_1.mzXML]	84.95906066894531	1.4904166666666667	0.10083333333333333	19.983166666666666	19.88233333333333	925279.0	1.8189847137996662E7	0	1279	0.15185700537003832	2.0931248546956267	2.0334840594199513	84.95886993408203	84.9594955444336
19	85.02791595458984	2.0103999999999997					1	DETECTED	85.0279 m/z @2.01 [CD6636_1.mzXML]	85.02791595458984	2.0103999999999997	1.5497	10.541016666666668	8.991316666666668	61983.2578125	4105282.571048587	0	1279	0.3016981196480557	6.654566636946373	6.719262711671307	85.02265167236328	85.03582763671875
20	85.07054138183594	5.203116666666667					1	DETECTED	85.0705 m/z @5.20 [CD6636_1.mzXML]	85.07054138183594	5.203116666666667	0.11743333333333333	20.0	19.882566666666666	5951.048828125	2465757.1614332567	0	1279	7.53037625253218	1.954758619785607	2.6301221276060334	85.06065368652344	85.07054138183594
21	85.95503997802734	13.109350000000001					1	DETECTED	85.9550 m/z @13.11 [CD6636_1.mzXML]	85.95503997802734	13.109350000000001	1.4300333333333335	14.3645	12.934466666666665	19292.353515625	8800825.733473755	0	1279	12.815077151313426	0.5537338799787087	0.10737064488540614	85.95503997802734	85.9627456665039
22	86.05963897705078	2.5702					1	DETECTED	86.0596 m/z @2.57 [CD6636_1.mzXML]	86.05963897705078	2.5702	0.13433333333333333	20.0	19.865666666666666	13587.365234375	2207530.7865662198	0	1279	0.5023401376685328	4.644138071883134	2.291426330184899	86.0593032836914	86.05982208251953
23	86.09587860107422	4.014516666666667					1	DETECTED	86.0959 m/z @4.01 [CD6636_1.mzXML]	86.09587860107422	4.014516666666667	3.0019666666666667	19.582666666666668	16.5807	150133.9375	1.0201907755800784E7	1	1279	0.9595450253392785	0.9728817582085073	0.8272673614344311	86.09552764892578	86.09608459472656
24	87.07994842529297	7.1973					1	DETECTED	87.0799 m/z @7.20 [CD6636_1.mzXML]	87.07994842529297	7.1973	0.10083333333333333	20.0	19.899166666666666	90132.703125	4.802471196763451E7	1	1279	15.484692043758525	1.0419379403135036	0.9693519118079549	87.07958221435547	87.08006286621094
25	88.03881072998047	2.7501333333333333					1	DETECTED	88.0388 m/z @2.75 [CD6636_1.mzXML]	88.03881072998047	2.7501333333333333	2.3912	18.91916666666667	16.527966666666668	10071.875	2238632.751720764	0	1279	0.4886747451793232	23.023727711738488	5.18200301094787	88.03514099121094	88.04684448242188
26	88.07523345947266	8.85675					1	DETECTED	88.0752 m/z @8.86 [CD6636_1.mzXML]	88.07523345947266	8.85675	0.10083333333333333	20.0	19.899166666666666	6835.37451171875	3270604.882984127	0	1279	2.1686789486790046	1.1363268646914944	0.8238133249756516	88.06604766845703	88.08377075195312
27	88.1114501953125	13.385983333333334					1	DETECTED	88.1115 m/z @13.39 [CD6636_1.mzXML]	88.1114501953125	13.385983333333334	9.280516666666667	19.582666666666668	10.302150000000001	7255.642578125	1490136.6812351383	0	1279	3.657972698731914	1.2546868403104805	0.9230767600923162	88.11097717285156	88.11396026611328
28	88.95214080810547	1.4904166666666667					1	DETECTED	88.9521 m/z @1.49 [CD6636_1.mzXML]	88.95214080810547	1.4904166666666667	1.4135166666666668	15.603683333333333	14.190166666666666	16298.5087890625	3879752.508682312	0	1279	0.16119954925898616	92.263762462072	183.527524924144	88.95193481445312	88.95219421386719
29	88.96783447265625	11.479033333333332					1	DETECTED	88.9678 m/z @11.48 [CD6636_1.mzXML]	88.96783447265625	11.479033333333332	0.28868333333333335	19.183333333333334	18.89465	21816.3046875	3167617.8820335674	0	1279	0.8785890965378851	0.844238562690175	0.1872414287717974	88.96414947509766	88.97046661376953
30	89.0379867553711	9.23815					1	DETECTED	89.0380 m/z @9.24 [CD6636_1.mzXML]	89.0379867553711	9.23815	0.46105	19.083166666666667	18.622116666666667	8971.470703125	1411786.2136656495	0	1279	4.297386248316759	1.666838372081981	2.3370166384269053	89.0339126586914	89.04134368896484
31	89.05908966064453	11.362699999999998					1	DETECTED	89.0591 m/z @11.36 [CD6636_1.mzXML]	89.05908966064453	11.362699999999998	0.10083333333333333	20.0	19.899166666666666	14495.8671875	4872346.357651732	0	1279	3.8890954812671037	0.9103060654722338	0.7579979280495752	89.05865478515625	89.06584930419922
32	89.96029663085938	12.622800000000002					1	DETECTED	89.9603 m/z @12.62 [CD6636_1.mzXML]	89.96029663085938	12.622800000000002	10.700999999999999	18.175333333333334	7.474333333333336	11917.578125	1497237.2390377203	0	1279	1.1176500828386668	1.9446178929475817	2.8892357858951634	89.9598159790039	89.96063995361328
33	90.05440521240234	1.8425166666666668					1	DETECTED	90.0544 m/z @1.84 [CD6636_1.mzXML]	90.05440521240234	1.8425166666666668	0.11743333333333333	20.0	19.882566666666666	191958.5	6506574.051972989	0	1279	0.20525274347304912	4.998693718124511	6.914400011455345	90.04610443115234	90.0595474243164
34	90.97599792480469	1.6388166666666666					1	DETECTED	90.9760 m/z @1.64 [CD6636_1.mzXML]	90.97599792480469	1.6388166666666666	1.5349166666666667	4.148383333333333	2.6134666666666666	537201.5625	7890069.9789780285	0	1279	0.17839084819772855	1.8203964071084662	2.181193003383935	90.9759521484375	90.97740936279297
35	91.0384750366211	9.955966666666665					1	DETECTED	91.0385 m/z @9.96 [CD6636_1.mzXML]	91.0384750366211	9.955966666666665	0.10083333333333333	20.0	19.899166666666666	49335.40625	2.6260846164284177E7	0	1279	11.557680896499267	1.009583837864531	0.433984747172766	91.03817749023438	91.03936004638672
36	91.05377197265625	9.22415					1	DETECTED	91.0538 m/z @9.22 [CD6636_1.mzXML]	91.05377197265625	9.22415	0.11743333333333333	20.0	19.882566666666666	121670.3671875	1.1916478744926183E7	0	1279	0.07698497121463532	36.72096753889893	0.165476576212717	91.05077362060547	91.05634307861328
37	92.0418701171875	10.188600000000001					1	DETECTED	92.0419 m/z @10.19 [CD6636_1.mzXML]	92.0418701171875	10.188600000000001	0.13433333333333333	19.966666666666665	19.83233333333333	1866.9813232421875	1241773.9252218017	0	1279	6.459924360532357	0.9862645377750074	0.972529075550015	92.0412826538086	92.04226684570312
38	92.05717468261719	9.22415					1	DETECTED	92.0572 m/z @9.22 [CD6636_1.mzXML]	92.05717468261719	9.22415	2.6253	17.0245	14.3992	8154.556640625	1832123.0040234681	0	1279	0.069465917491641	0.5112094102069107	0.1217086447999902	92.04946899414062	92.05894470214844
39	93.05390167236328	1.8849333333333333					1	DETECTED	93.0539 m/z @1.88 [CD6636_1.mzXML]	93.05390167236328	1.8849333333333333	0.4262666666666667	20.0	19.573733333333333	6322.27685546875	1173655.2683492126	0	1279	8.29296051983383	2.1472021306411038	10.582697474600396	93.04865264892578	93.0573501586914
40	93.06947326660156	8.370483333333333					1	DETECTED	93.0695 m/z @8.37 [CD6636_1.mzXML]	93.06947326660156	8.370483333333333	0.10083333333333333	19.799833333333332	19.698999999999998	12332.8818359375	1667628.286680389	0	1279	6.7612673721515275	1.6763391993889785	0.9732926362387837	93.06891632080078	93.06970977783203
41	94.04093933105469	8.385016666666667					1	DETECTED	94.0409 m/z @8.39 [CD6636_1.mzXML]	94.04093933105469	8.385016666666667	3.3282499999999997	18.075499999999998	14.747249999999998	18608.76171875	1658512.3859057014	0	1279	0.23364259505723162	0.535975914785704	0.07288145452101143	94.03927612304688	94.0494613647461
42	95.01556396484375	2.1231999999999998					1	DETECTED	95.0156 m/z @2.12 [CD6636_1.mzXML]	95.01556396484375	2.1231999999999998	1.9683833333333332	5.170916666666667	3.2025333333333337	11856.8447265625	446500.9604285889	0	1279	0.09045901316979643	10.342986327914744	7.69319438700268	95.0088119506836	95.01579284667969
43	95.04874420166016	8.385016666666667					1	DETECTED	95.0487 m/z @8.39 [CD6636_1.mzXML]	95.04874420166016	8.385016666666667	0.3229166666666667	19.299333333333333	18.976416666666665	14647.8369140625	1280421.6136120302	0	1279	0.2783658176240209	1.8280721470448373	0.05888145468750745	95.04828643798828	95.04893493652344
44	95.08475494384766	13.7274					1	DETECTED	95.0848 m/z @13.73 [CD6636_1.mzXML]	95.08475494384766	13.7274	0.1515	20.0	19.8485	11030.521484375	1976391.7480321338	0	1279	1.2052950304358472	0.6393580964610298	0.8669770040583046	95.07768249511719	95.08538818359375
45	96.92112731933594	1.7274166666666666					1	DETECTED	96.9211 m/z @1.73 [CD6636_1.mzXML]	96.92112731933594	1.7274166666666666	1.6532833333333334	2.4882833333333334	0.835	181550.65625	2360014.418935302	0	1279	0.10293704516164026	4.173270822097219	7.416190731447211	96.92109680175781	96.92139434814453
46	97.0279312133789	2.0103999999999997					1	DETECTED	97.0279 m/z @2.01 [CD6636_1.mzXML]	97.0279312133789	2.0103999999999997	0.5135	17.778833333333335	17.265333333333334	18354.705078125	3729790.379494905	0	1279	2.30494308849144	3.2804377995106377	3.6319639670828483	97.0219955444336	97.03558349609375
47	97.06385803222656	12.63825					1	DETECTED	97.0639 m/z @12.64 [CD6636_1.mzXML]	97.06385803222656	12.63825	0.11743333333333333	20.0	19.882566666666666	4957.75830078125	2459348.7967915055	0	1279	17.838862870959957	0.7939804245995669	1.5458799590318408	97.05415344238281	97.0703353881836
48	97.10059356689453	11.70665					1	DETECTED	97.1006 m/z @11.71 [CD6636_1.mzXML]	97.10059356689453	11.70665	0.10083333333333333	19.950166666666668	19.849333333333334	8546.923828125	2341036.1548077087	0	1279	0.17230863527065132	0.7016072572532519	0.5209374932064293	97.09562683105469	97.10997772216797
49	98.91813659667969	1.7426					1	DETECTED	98.9181 m/z @1.74 [CD6636_1.mzXML]	98.91813659667969	1.7426	1.6678166666666667	12.059816666666668	10.392000000000001	47386.13671875	3729792.186510132	0	1279	0.24833264197875282	69.48072208602643	137.96144417205286	98.91468811035156	98.91912841796875
50	98.98357391357422	2.03875					1	DETECTED	98.9836 m/z @2.04 [CD6636_1.mzXML]	98.98357391357422	2.03875	0.10083333333333333	20.0	19.899166666666666	32076.345703125	6088542.613591121	0	1279	11.191297692800044	7.785373393723338	21.542019677749554	98.97453308105469	98.98394775390625
51	98.99492645263672	1.8142166666666666					1	DETECTED	98.9949 m/z @1.81 [CD6636_1.mzXML]	98.99492645263672	1.8142166666666666	1.5349166666666667	14.899333333333335	13.364416666666667	181643.875	6831343.365728515	0	1279	0.07820905383794652	23.9248418665712	0.5046033786733266	98.98762512207031	99.00471496582031
52	99.04342651367188	2.0103999999999997					1	DETECTED	99.0434 m/z @2.01 [CD6636_1.mzXML]	99.04342651367188	2.0103999999999997	0.4438833333333333	19.783166666666666	19.339283333333334	30935.71484375	3824881.3440665905	0	1279	0.401578170333599	2.6810252731182556	1.1873651507227818	99.04116821289062	99.0438003540039
53	100.0750961303711	8.85675					1	DETECTED	100.0751 m/z @8.86 [CD6636_1.mzXML]	100.0750961303711	8.85675	0.10083333333333333	19.9335	19.832666666666665	146533.734375	2825336.513189819	1	1279	0.16861988961612795	1.4516240363161348	1.3646467044599095	100.06812286376953	100.07550048828125
54	100.57465362548828	11.780783333333334					1	DETECTED	100.5747 m/z @11.78 [CD6636_1.mzXML]	100.57465362548828	11.780783333333334	1.4300333333333335	17.943666666666665	16.51363333333333	9241.69140625	5482991.7542514345	0	1279	16.738797127256998	0.7973919439008597	0.5956089381613203	100.56686401367188	100.58417510986328
55	101.00761413574219	1.4757833333333332					1	DETECTED	101.0076 m/z @1.48 [CD6636_1.mzXML]	101.00761413574219	1.4757833333333332	0.13433333333333333	20.0	19.865666666666666	946925.875	1.2857440556105161E7	1	1279	0.11141889083017786	1.871438067711537	2.986826980587778	100.99877166748047	101.01593780517578
56	101.0501480102539	12.482483333333333					1	DETECTED	101.0501 m/z @12.48 [CD6636_1.mzXML]	101.0501480102539	12.482483333333333	0.7897	19.766166666666667	18.976466666666667	12177.9326171875	5217967.427834596	0	1279	10.826378824197764	0.8114606302747992	0.6229212605495984	101.0501480102539	101.05933380126953
57	101.09534454345703	11.31955					1	DETECTED	101.0953 m/z @11.32 [CD6636_1.mzXML]	101.09534454345703	11.31955	0.10083333333333333	20.0	19.899166666666666	31885.087890625	9145007.496917598	0	1279	4.489293588954785	0.7093527360657199	3.270724830475005	101.09495544433594	101.10432434082031
58	101.5659408569336	4.818766666666666					1	DETECTED	101.5659 m/z @4.82 [CD6636_1.mzXML]	101.5659408569336	4.818766666666666	3.54465	8.0866	4.541950000000001	10891.1533203125	2397069.8015656737	0	1279	0.48838406021787417	1.7823917223697474	2.564783444739495	101.55870056152344	101.57423400878906
59	102.00863647460938	1.4757833333333332					1	DETECTED	102.0086 m/z @1.48 [CD6636_1.mzXML]	102.00863647460938	1.4757833333333332	1.4135166666666668	17.976666666666667	16.56315	84040.8671875	1.175335887183203E7	0	1279	0.10899690478417967	118.14234698845071	219.9406249273697	102.00839233398438	102.00882720947266
60	102.04595184326172	8.399616666666667					1	DETECTED	102.0460 m/z @8.40 [CD6636_1.mzXML]	102.04595184326172	8.399616666666667	0.54805	19.850166666666667	19.302116666666667	27546.623046875	4630288.048075654	0	1279	5.622815567837833	0.7483717552773834	0.47151728918329805	102.0456771850586	102.05461120605469
61	102.09062957763672	1.8425166666666668					1	DETECTED	102.0906 m/z @1.84 [CD6636_1.mzXML]	102.09062957763672	1.8425166666666668	0.10083333333333333	20.0	19.899166666666666	14030.677734375	2904077.1998852845	0	1279	9.245780647464965	12.872050824428648	16.192946816868222	102.09031677246094	102.09915161132812
62	102.12725067138672	12.63825					1	DETECTED	102.1273 m/z @12.64 [CD6636_1.mzXML]	102.12725067138672	12.63825	0.1515	19.716166666666666	19.564666666666668	10153.046875	2401361.916088685	0	1279	2.5962352232757446	1.7930547266896024	2.397661626144133	102.12673950195312	102.1275405883789
63	102.96963500976562	1.4757833333333332					1	DETECTED	102.9696 m/z @1.48 [CD6636_1.mzXML]	102.96963500976562	1.4757833333333332	0.8241999999999999	8.73245	7.90825	360081.8125	4463195.306408567	0	1279	0.14275864521962078	2.6421960402583213	3.379892601267448	102.969482421875	102.97006225585938
64	103.038330078125	2.0103999999999997					1	DETECTED	103.0383 m/z @2.01 [CD6636_1.mzXML]	103.038330078125	2.0103999999999997	0.4438833333333333	19.916666666666668	19.472783333333336	135041.546875	8025691.483197054	0	1279	0.3000023682389994	1.8284648477335324	1.0524031364727773	103.03471374511719	103.03880310058594
65	103.05359649658203	8.385016666666667					1	DETECTED	103.0536 m/z @8.39 [CD6636_1.mzXML]	103.05359649658203	8.385016666666667	3.114816666666667	8.71695	5.602133333333334	314558.53125	1.268096345652051E7	1	1279	0.2510494330539572	0.8998111700995322	0.5271449982915108	103.04783630371094	103.05995178222656
66	103.07462310791016	10.972133333333334					1	DETECTED	103.0746 m/z @10.97 [CD6636_1.mzXML]	103.07462310791016	10.972133333333334	0.10083333333333333	20.0	19.899166666666666	98664.890625	1.5093733739107668E7	0	1279	0.4748546861660561	2.5444530131928444	4.672261240065608	103.07231903076172	103.07501983642578
67	104.05706024169922	8.370483333333333					1	DETECTED	104.0571 m/z @8.37 [CD6636_1.mzXML]	104.05706024169922	8.370483333333333	5.496133333333333	9.610916666666666	4.1147833333333335	20501.908203125	693115.3298937989	0	1279	0.3121202941739938	0.848434748641624	0.7010720018640666	104.04891967773438	104.065185546875
68	104.0747299194336	12.8827					1	DETECTED	104.0747 m/z @12.88 [CD6636_1.mzXML]	104.0747299194336	12.8827	0.2201	19.866833333333332	19.646733333333334	13049.8759765625	3325631.714451109	0	1279	1.2480797536397912	0.755323783258732	0.6071008415213127	104.06973266601562	104.07853698730469
69	104.10623168945312	1.7719999999999998					1	DETECTED	104.1062 m/z @1.77 [CD6636_1.mzXML]	104.10623168945312	1.7719999999999998	1.6825666666666665	14.915283333333333	13.232716666666667	967873.5625	9188916.53820245	1	1279	0.06632193587884672	1.7538096691429559	2.3373884922236066	104.10330963134766	104.10675811767578
70	104.96258544921875	11.53815					1	DETECTED	104.9626 m/z @11.54 [CD6636_1.mzXML]	104.96258544921875	11.53815	0.10083333333333333	20.0	19.899166666666666	14365.53515625	3861519.07036087	0	1279	11.309358473216601	0.8773841730584108	0.7274492867410975	104.96236419677734	104.96578216552734
71	105.00277709960938	1.4757833333333332					1	DETECTED	105.0028 m/z @1.48 [CD6636_1.mzXML]	105.00277709960938	1.4757833333333332	0.5653166666666666	1.6388166666666666	1.0735000000000001	37958.765625	445061.5995578611	0	1279	0.13184199621798487	0.5895328403016769	2.602099238230349	104.9985122680664	105.00277709960938
72	105.05402374267578	4.569233333333333					1	DETECTED	105.0540 m/z @4.57 [CD6636_1.mzXML]	105.05402374267578	4.569233333333333	2.6389833333333335	8.473733333333334	5.83475	2928.777587890625	516986.92046389787	0	1279	3.7486224801471986	1.5113974873721023	2.0227949747442047	105.04419708251953	105.06050109863281
73	105.07093811035156	13.940249999999999					1	DETECTED	105.0709 m/z @13.94 [CD6636_1.mzXML]	105.07093811035156	13.940249999999999	0.11743333333333333	19.966666666666665	19.84923333333333	56782.34375	1.1528257384090178E7	0	1279	1.7035946180169415	0.9444723511426244	1.087824131182563	105.0691146850586	105.07305145263672
74	105.1096420288086	1.7719999999999998					1	DETECTED	105.1096 m/z @1.77 [CD6636_1.mzXML]	105.1096420288086	1.7719999999999998	1.7426	2.3075166666666664	0.5649166666666665	51231.05859375	322098.0370153197	0	1279	1.0212626613404638	9.607426303854915	3.589746288255799	105.10958099365234	105.1097183227539
75	106.04930114746094	1.8709166666666666					1	DETECTED	106.0493 m/z @1.87 [CD6636_1.mzXML]	106.04930114746094	1.8709166666666666	0.27149999999999996	19.966666666666665	19.695166666666665	10587.6611328125	1301492.2711794435	0	1279	0.4504024185697051	2.496219423224102	3.5217357053345535	106.04706573486328	106.04960632324219
76	106.06462097167969	12.724566666666668					1	DETECTED	106.0646 m/z @12.72 [CD6636_1.mzXML]	106.06462097167969	12.724566666666668	0.20295	19.950166666666668	19.747216666666667	5316.92431640625	1850378.2800784288	0	1279	5.274325396803974	0.7885250440238679	1.1137092881825743	106.06395721435547	106.07447052001953
77	106.94986724853516	1.6532833333333334					1	DETECTED	106.9499 m/z @1.65 [CD6636_1.mzXML]	106.94986724853516	1.6532833333333334	1.5645833333333334	14.213799999999999	12.649216666666666	92198.1171875	4973659.222861817	0	1279	0.15489705051667513	71.30336339721909	2.557296777706152	106.94981384277344	106.95598602294922
78	107.05169677734375	5.170916666666667					1	DETECTED	107.0517 m/z @5.17 [CD6636_1.mzXML]	107.05169677734375	5.170916666666667	0.28868333333333335	19.732833333333335	19.44415	8379.3671875	1603039.505420898	0	1279	0.5787273183036934	0.7417436698590628	3.083387507144404	107.04727935791016	107.05228424072266
79	108.07188415527344	13.22045					1	DETECTED	108.0719 m/z @13.22 [CD6636_1.mzXML]	108.07188415527344	13.22045	0.10083333333333333	19.966666666666665	19.86583333333333	4475.09130859375	2047937.2125064717	0	1279	11.942889719134296	0.7571041836842286	1.0456182256297695	108.06493377685547	108.08101654052734
80	109.06430053710938	8.414566666666667					1	DETECTED	109.0643 m/z @8.41 [CD6636_1.mzXML]	109.06430053710938	8.414566666666667	1.5796	19.099666666666668	17.52006666666667	8215.958984375	1742325.334199493	0	1279	0.19563812752980247	0.5323726954465399	0.5329849968614457	109.06175231933594	109.06465911865234
81	109.10042572021484	13.755266666666667					1	DETECTED	109.1004 m/z @13.76 [CD6636_1.mzXML]	109.10042572021484	13.755266666666667	0.1515	19.850166666666667	19.698666666666668	7585.830078125	1867828.3479635	0	1279	0.15112305125933467	0.8396991705343428	0.27249188915042377	109.10009765625	109.10694122314453
82	110.0594711303711	2.3912					1	DETECTED	110.0595 m/z @2.39 [CD6636_1.mzXML]	110.0594711303711	2.3912	0.18586666666666665	19.950166666666668	19.764300000000002	6120.0625	2101753.653684632	0	1279	6.749670711904502	4.481023276904474	1.8223116400503383	110.05744934082031	110.06240844726562
83	111.04344940185547	2.0949166666666668					1	DETECTED	111.0434 m/z @2.09 [CD6636_1.mzXML]	111.04344940185547	2.0949166666666668	0.10083333333333333	20.0	19.899166666666666	9091.0849609375	3515023.3348582773	0	1279	0.8861097131987206	3.971421126562302	6.546881790326121	111.03460693359375	111.04386901855469
84	111.1159896850586	12.681916666666666					1	DETECTED	111.1160 m/z @12.68 [CD6636_1.mzXML]	111.1159896850586	12.681916666666666	0.23723333333333332	19.950166666666668	19.712933333333336	6753.61962890625	1851305.0286878045	0	1279	2.2202103721540905	0.7920222960005681	0.34741049338190694	111.1125717163086	111.11659240722656
85	112.03621673583984	1.7859666666666667					1	DETECTED	112.0362 m/z @1.79 [CD6636_1.mzXML]	112.03621673583984	1.7859666666666667	1.4460333333333333	19.682666666666666	18.236633333333334	232238.1875	3768827.096081299	0	1279	0.08733524220106825	1.116964066434643	0.4491876588155412	112.02632141113281	112.0410385131836
86	112.89497375488281	1.71245					1	DETECTED	112.8950 m/z @1.71 [CD6636_1.mzXML]	112.89497375488281	1.71245	1.6532833333333334	2.03875	0.3854666666666664	158737.140625	1557312.880577148	0	1279	0.5993971558735656	3.2574647887323964	4.915688268735355	112.89497375488281	112.89514923095703
87	113.02029418945312	2.2512					1	DETECTED	113.0203 m/z @2.25 [CD6636_1.mzXML]	113.02029418945312	2.2512	0.20295	19.9335	19.730549999999997	254255.171875	1.0615735778620409E7	0	1279	0.3522359073042969	0.9957347568321547	4.037877870376606	113.02003479003906	113.02342987060547
88	113.03797912597656	10.35255					1	DETECTED	113.0380 m/z @10.35 [CD6636_1.mzXML]	113.03797912597656	10.35255	1.39615	17.92683333333333	16.530683333333332	10301.751953125	2435916.9873602604	0	1279	0.1877669111846565	0.8049916355513289	0.020015113309540675	113.03379821777344	113.03810119628906
89	114.05437469482422	2.59755					1	DETECTED	114.0544 m/z @2.60 [CD6636_1.mzXML]	114.05437469482422	2.59755	0.11743333333333333	20.0	19.882566666666666	37747.3125	6005358.081685787	0	1279	3.0853228389243377	4.011003011682983	2.4107389275407125	114.04481506347656	114.05486297607422
90	114.06543731689453	1.8142166666666666					1	DETECTED	114.0654 m/z @1.81 [CD6636_1.mzXML]	114.06543731689453	1.8142166666666666	1.7859666666666667	17.171333333333333	15.385366666666666	1083108.5	1.3022275388658017E7	1	1279	0.06374666177976951	9.58635376867638	10.46623156387307	114.06018829345703	114.06593322753906
91	114.08291625976562	2.7778666666666667					1	DETECTED	114.0829 m/z @2.78 [CD6636_1.mzXML]	114.08291625976562	2.7778666666666667	0.1515	20.0	19.8485	34659.54296875	9273832.115739929	0	1279	9.838429688452141	2.5065278467087726	3.588586785306477	114.08291625976562	114.09132385253906
92	114.89190673828125	1.7274166666666666					1	DETECTED	114.8919 m/z @1.73 [CD6636_1.mzXML]	114.89190673828125	1.7274166666666666	1.6678166666666667	1.7572666666666668	0.08945000000000003	42585.0859375	174434.63306201197	0	1279	0.08444657112954723	0.7504194630872502	0.4776454045105083	114.89176177978516	114.89191436767578
93	114.98711395263672	1.5201500000000001					1	DETECTED	114.9871 m/z @1.52 [CD6636_1.mzXML]	114.98711395263672	1.5201500000000001	1.39615	15.8796	14.48345	39041.4140625	4248383.665021728	0	1279	0.16260409120731456	60.02654411051928	null	114.9868392944336	114.99342346191406
94	115.03597259521484	1.8425166666666668					1	DETECTED	115.0360 m/z @1.84 [CD6636_1.mzXML]	115.03597259521484	1.8425166666666668	0.10083333333333333	19.966666666666665	19.86583333333333	341697.03125	3343040.3442925126	0	1279	0.04482963416426089	3.6219922625970735	5.74600109163675	115.03569793701172	115.03884887695312
95	115.0537109375	9.22415					1	DETECTED	115.0537 m/z @9.22 [CD6636_1.mzXML]	115.0537109375	9.22415	2.8192833333333334	19.582666666666668	16.763383333333334	72435.171875	2431570.3866312867	0	1279	0.08062774992521682	0.5131896673521166	1.6059242836592025	115.052978515625	115.05781555175781
96	115.0689468383789	1.8142166666666666					1	DETECTED	115.0689 m/z @1.81 [CD6636_1.mzXML]	115.0689468383789	1.8142166666666666	0.7551166666666667	19.8835	19.128383333333336	38868.3984375	2930971.4375963444	0	1279	8.259918580907094	4.3511880033442285	6.777401701470105	115.06861114501953	115.07527160644531
97	115.11109924316406	11.735816666666667					1	DETECTED	115.1111 m/z @11.74 [CD6636_1.mzXML]	115.11109924316406	11.735816666666667	0.1515	20.0	19.8485	8083.72998046875	2547328.8191871024	0	1279	0.147602550513815	0.8566970573721081	1.0135938714867387	115.11046600341797	115.11576843261719
98	116.0696792602539	1.8568					1	DETECTED	116.0697 m/z @1.86 [CD6636_1.mzXML]	116.0696792602539	1.8568	0.10083333333333333	19.983166666666666	19.88233333333333	3900793.25	2.3225668172003318E7	1	1279	0.035301699974662926	4.775257706773698	11.327612063430127	116.06383514404297	116.07032012939453
99	116.4310073852539	12.59125					1	DETECTED	116.4310 m/z @12.59 [CD6636_1.mzXML]	116.4310073852539	12.59125	0.47865	15.231833333333332	14.753183333333332	13297.994140625	6597871.193087128	0	1279	13.723096868160702	0.6090015080714847	0.21800301614296946	116.42887878417969	116.43663787841797
100	116.98503112792969	1.4757833333333332					1	DETECTED	116.9850 m/z @1.48 [CD6636_1.mzXML]	116.98503112792969	1.4757833333333332	0.10083333333333333	20.0	19.899166666666666	2902612.25	4.6959506362874605E7	0	1279	0.11072427850717825	1.9200901068089644	2.8353882640859345	116.98489379882812	116.9855728149414
101	117.05683135986328	9.22415					1	DETECTED	117.0568 m/z @9.22 [CD6636_1.mzXML]	117.05683135986328	9.22415	0.6172666666666667	19.900166666666667	19.2829	140948.078125	1.336134019169647E7	0	1279	7.166154503064988	0.5872681560187326	0.04963210826067609	117.05374908447266	117.05695343017578
102	117.07328796386719	1.8568					1	DETECTED	117.0733 m/z @1.86 [CD6636_1.mzXML]	117.07328796386719	1.8568	1.8425166666666668	11.242466666666667	9.39995	111844.6875	7868236.493559569	0	1279	0.06336247844630316	329.05309218203337	657.1061843640667	117.06941986083984	117.07679748535156
103	117.0901870727539	11.419483333333334					1	DETECTED	117.0902 m/z @11.42 [CD6636_1.mzXML]	117.0901870727539	11.419483333333334	1.39615	19.083166666666667	17.68701666666667	97117.984375	4785967.616832274	0	1279	0.2129477102111288	2.788762672899077	1.2562180999415513	117.09001922607422	117.09074401855469
104	117.9886245727539	1.4757833333333332					1	DETECTED	117.9886 m/z @1.48 [CD6636_1.mzXML]	117.9886245727539	1.4757833333333332	1.4460333333333333	17.138666666666666	15.692633333333333	29437.5703125	3041976.0050390926	0	1279	0.2136447309201479	263.74173669467837	526.4834733893567	117.98853302001953	117.98898315429688
105	118.06417083740234	9.23815					1	DETECTED	118.0642 m/z @9.24 [CD6636_1.mzXML]	118.06417083740234	9.23815	2.0244833333333334	17.36733333333333	15.342849999999999	1802780.0	2.0905417231798086E7	1	1279	0.08174779727141512	1.1522200758842212	1.0684146802763181	118.05721282958984	118.06480407714844
106	118.08540344238281	1.9131333333333334					1	DETECTED	118.0854 m/z @1.91 [CD6636_1.mzXML]	118.08540344238281	1.9131333333333334	0.10083333333333333	20.0	19.899166666666666	1957921.375	6.203587446926027E7	1	1279	0.33144329122382876	3.5083269280045704	5.540161591754246	118.0847396850586	118.08592224121094
107	118.62477111816406	9.22415					1	DETECTED	118.6248 m/z @9.22 [CD6636_1.mzXML]	118.62477111816406	9.22415	9.167216666666667	9.252216666666667	0.08500000000000085	5296.75341796875	19819.525595825304	0	1279	0.12281041574079765	0.7464871194379473	0.4929742388758946	118.62462615966797	118.62519073486328
108	118.97821807861328	11.494083333333332					1	DETECTED	118.9782 m/z @11.49 [CD6636_1.mzXML]	118.97821807861328	11.494083333333332	0.13433333333333333	19.966666666666665	19.83233333333333	51860.37109375	6485316.8572352	0	1279	0.4786525102453041	5.157978088575533	0.1671722554114763	118.97759246826172	118.98140716552734
109	119.01824951171875	1.4757833333333332					1	DETECTED	119.0182 m/z @1.48 [CD6636_1.mzXML]	119.01824951171875	1.4757833333333332	1.37885	16.5308	15.15195	256780.375	7325142.21437579	0	1279	0.16341033572123442	2.186536208413797	2.9632147740081796	119.01807403564453	119.0274658203125
110	119.048583984375	3.9119666666666664					1	DETECTED	119.0486 m/z @3.91 [CD6636_1.mzXML]	119.048583984375	3.9119666666666664	2.3075166666666664	9.3237	7.016183333333334	9554.693359375	682430.0760992736	0	1279	0.21884990052951103	2.18647615486096	3.37295230972192	119.04460906982422	119.04875183105469
111	119.06787109375	9.23815					1	DETECTED	119.0679 m/z @9.24 [CD6636_1.mzXML]	119.06787109375	9.23815	4.193016666666667	10.338366666666667	6.1453500000000005	105591.8125	1260167.4337046517	0	1279	0.07102693130143045	0.5581168218720272	0.11414912875236913	119.06774139404297	119.07279205322266
112	119.08881378173828	1.9269833333333333					1	DETECTED	119.0888 m/z @1.93 [CD6636_1.mzXML]	119.08881378173828	1.9269833333333333	0.46105	19.783166666666666	19.322116666666666	77684.15625	4311989.754196807	0	1279	0.22440244015478683	1.0926359833466843	0.8562344376358378	119.08111572265625	119.0895004272461
113	119.1536636352539	15.248099999999999					1	DETECTED	119.1537 m/z @15.25 [CD6636_1.mzXML]	119.1536636352539	15.248099999999999	0.13433333333333333	19.966666666666665	19.83233333333333	63805.00390625	1.6384450469815549E7	0	1279	6.736918052812555	0.6584953195502259	0.7674355913605093	119.14385986328125	119.15393829345703
114	119.50868225097656	8.370483333333333					1	DETECTED	119.5087 m/z @8.37 [CD6636_1.mzXML]	119.50868225097656	8.370483333333333	8.0715	8.458733333333333	0.38723333333333265	4104.16748046875	57307.12973736571	0	1279	0.2984228037392782	0.6475834773398752	0.29516695467975035	119.50868225097656	119.50929260253906
115	120.01909637451172	1.4757833333333332					1	DETECTED	120.0191 m/z @1.48 [CD6636_1.mzXML]	120.01909637451172	1.4757833333333332	1.4135166666666668	10.91185	9.498333333333333	30202.236328125	2462768.6226132815	0	1279	9.463805335522158	76.2714132762315	136.1016874524492	120.01386260986328	120.01917266845703
116	120.06491088867188	1.8425166666666668					1	DETECTED	120.0649 m/z @1.84 [CD6636_1.mzXML]	120.06491088867188	1.8425166666666668	1.7859666666666667	19.699166666666667	17.9132	47515.046875	1921150.5890921934	0	1279	0.4470596329292251	11.534172681664167	15.765753413324186	120.06045532226562	120.06854248046875
117	120.07981872558594	8.370483333333333					1	DETECTED	120.0798 m/z @8.37 [CD6636_1.mzXML]	120.07981872558594	8.370483333333333	0.5827833333333333	19.565833333333334	18.983050000000002	1258703.5	2.483941588057917E7	1	1279	0.22278059148593243	0.9068587581020757	0.5765868082245732	120.07125854492188	120.08636474609375
118	120.15692901611328	14.525033333333333					1	DETECTED	120.1569 m/z @14.53 [CD6636_1.mzXML]	120.15692901611328	14.525033333333333	10.03215	19.283	9.250850000000002	4951.27880859375	1280093.554931884	0	1279	5.318629144598615	1.029500357973536	1.11313928033878	120.15666961669922	120.15750885009766
119	120.98003387451172	1.4757833333333332					1	DETECTED	120.9800 m/z @1.48 [CD6636_1.mzXML]	120.98003387451172	1.4757833333333332	1.39615	17.465666666666667	16.06951666666667	53270.33984375	4387880.593287934	0	1279	0.16633290055876682	103.53709398426567	3.054255569983087	120.97039794921875	120.98957824707031
120	121.02764892578125	12.482483333333333					1	DETECTED	121.0276 m/z @12.48 [CD6636_1.mzXML]	121.02764892578125	12.482483333333333	0.1515	20.0	19.8485	20867.724609375	7412904.67002112	0	1279	1.9142396706761193	0.8992283803057621	0.4463894830811798	121.02640533447266	121.03507995605469
121	121.0711898803711	1.8425166666666668					1	DETECTED	121.0712 m/z @1.84 [CD6636_1.mzXML]	121.0711898803711	1.8425166666666668	0.10083333333333333	19.983166666666666	19.88233333333333	1192095.375	1.2424031576425966E7	0	1279	0.040395410281980126	3.4273323376229645	4.9788710431132515	121.06346893310547	121.07181549072266
122	121.08355712890625	8.385016666666667					1	DETECTED	121.0836 m/z @8.39 [CD6636_1.mzXML]	121.08355712890625	8.385016666666667	7.977383333333333	8.7483	0.7709166666666674	64740.0078125	1185042.717595704	0	1279	0.3050877614343346	0.8199663500288783	0.6634368899228757	121.08348846435547	121.08367156982422
123	121.98643493652344	12.160133333333333					1	DETECTED	121.9864 m/z @12.16 [CD6636_1.mzXML]	121.98643493652344	12.160133333333333	10.751633333333332	19.233	8.481366666666668	21195.544921875	2299837.359204101	0	1279	1.624258698074195	3.010779789374039	5.549245196264447	121.98602294921875	121.98678588867188
124	122.056396484375	13.882566666666666					1	DETECTED	122.0564 m/z @13.88 [CD6636_1.mzXML]	122.056396484375	13.882566666666666	2.3912	13.882566666666666	11.491366666666666	8493.0732421875	2716627.6252940977	0	1279	4.96678683249719	0.5	null	122.056396484375	122.06112670898438
125	122.09587097167969	8.655833333333334					1	DETECTED	122.0959 m/z @8.66 [CD6636_1.mzXML]	122.09587097167969	8.655833333333334	0.13433333333333333	20.0	19.865666666666666	30492.96875	3474138.610715666	0	1279	0.09692480410688731	21.280885383074455	2.650526384114053	122.08663940429688	122.0962142944336
126	122.92371368408203	1.6532833333333334					1	DETECTED	122.9237 m/z @1.65 [CD6636_1.mzXML]	122.92371368408203	1.6532833333333334	1.5497	18.524833333333333	16.975133333333332	74355.4375	4478003.761845612	0	1279	0.11946568239111288	45.855038625152545	119.08114647525089	122.9234848022461	122.93084716796875
127	123.04342651367188	3.9119666666666664					1	DETECTED	123.0434 m/z @3.91 [CD6636_1.mzXML]	123.04342651367188	3.9119666666666664	0.23723333333333332	19.966666666666665	19.729433333333333	5411.1005859375	1652316.871275117	0	1279	0.24965815081265008	2.684471435569021	1.4385314445031676	123.0429916381836	123.04692077636719
128	123.98189544677734	12.269533333333333					1	DETECTED	123.9819 m/z @12.27 [CD6636_1.mzXML]	123.98189544677734	12.269533333333333	10.881066666666667	16.009933333333333	5.128866666666665	9961.2177734375	1131325.745554016	0	1279	0.401704412025337	1.8527481230152298	2.723522718537143	123.98106384277344	123.98245239257812
129	124.05006408691406	9.367633333333334					1	DETECTED	124.0501 m/z @9.37 [CD6636_1.mzXML]	124.05006408691406	9.367633333333334	1.04955	9.5349	8.48535	7745.9306640625	947946.6686564328	0	1279	0.06471995457178714	0.5100543995511786	0.015282718992323027	124.04985809326172	124.05060577392578
130	124.97510528564453	1.4610666666666667					1	DETECTED	124.9751 m/z @1.46 [CD6636_1.mzXML]	124.97510528564453	1.4610666666666667	1.4460333333333333	8.53355	7.087516666666667	2663.5546875	698711.6241611635	0	1279	0.12287190741689757	235.7267184035458	470.4534368070916	124.97477722167969	124.98050689697266
131	124.99898529052734	13.024283333333333					1	DETECTED	124.9990 m/z @13.02 [CD6636_1.mzXML]	124.99898529052734	13.024283333333333	12.393433333333332	13.969383333333333	1.5759500000000006	12893.5478515625	502545.8420314944	0	1279	0.26524415380139565	1.2490687168106516	1.4981374336213034	124.9983139038086	125.00054168701172
132	125.01997375488281	1.7859666666666667					1	DETECTED	125.0200 m/z @1.79 [CD6636_1.mzXML]	125.01997375488281	1.7859666666666667	0.18586666666666665	19.950166666666668	19.764300000000002	19177.09375	2319164.2118290393	0	1279	0.1537039984458819	5.904948613692824	8.46394853330322	125.01388549804688	125.02632904052734
133	126.05181121826172	1.8709166666666666					1	DETECTED	126.0518 m/z @1.87 [CD6636_1.mzXML]	126.05181121826172	1.8709166666666666	0.10083333333333333	20.0	19.899166666666666	30113.828125	1610772.5089134222	0	1279	0.06151225851154685	1.3759940576027652	52.06448052169843	126.0450668334961	126.05500030517578
134	126.09078216552734	9.152483333333333					1	DETECTED	126.0908 m/z @9.15 [CD6636_1.mzXML]	126.09078216552734	9.152483333333333	9.059216666666666	9.3237	0.2644833333333345	15489.7490234375	119669.05511712667	0	1279	0.10364238399790615	1.6432221724717408	1.530406016108323	126.0905990600586	126.0909423828125
135	127.03815460205078	10.881066666666667					1	DETECTED	127.0382 m/z @10.88 [CD6636_1.mzXML]	127.03815460205078	10.881066666666667	0.11743333333333333	20.0	19.882566666666666	51757.97265625	6584626.17305728	0	1279	8.338231229035715	0.5519028211766265	0.04039486554931859	127.03430938720703	127.04713439941406
136	127.07475280761719	9.759833333333335					1	DETECTED	127.0748 m/z @9.76 [CD6636_1.mzXML]	127.07475280761719	9.759833333333335	5.381283333333333	19.2165	13.835216666666668	7458.29736328125	812377.2356625061	0	1279	0.069086715384298	1.5869258007255416	2.1586148451685947	127.07423400878906	127.07498168945312
137	128.00994873046875	1.7719999999999998					1	DETECTED	128.0099 m/z @1.77 [CD6636_1.mzXML]	128.00994873046875	1.7719999999999998	1.7274166666666666	19.916666666666668	18.18925	13654.2041015625	3109175.1652980354	0	1279	14.078734289275586	204.04572923898436	293.4209077692136	128.0099334716797	128.01710510253906
138	128.0699920654297	2.2934666666666668					1	DETECTED	128.0700 m/z @2.29 [CD6636_1.mzXML]	128.0699920654297	2.2934666666666668	0.18586666666666665	19.950166666666668	19.764300000000002	22125.501953125	3876897.608790038	0	1279	0.9485077164339915	2.7243536713610466	5.060698748712912	128.06085205078125	128.07028198242188
139	129.0131072998047	16.46525					1	DETECTED	129.0131 m/z @16.47 [CD6636_1.mzXML]	129.0131072998047	16.46525	1.4135166666666668	19.682666666666666	18.26915	9601.9462890625	5439531.417416019	0	1279	7.853089002637708	0.6068786097725178	0.14440071000216578	129.01226806640625	129.01759338378906
140	129.05377197265625	1.9683833333333332					1	DETECTED	129.0538 m/z @1.97 [CD6636_1.mzXML]	129.05377197265625	1.9683833333333332	0.10083333333333333	20.0	19.899166666666666	39790.37109375	7288058.068958501	0	1279	0.3290853555645199	7.75723494313986	7.577114671745099	129.0478057861328	129.05426025390625
141	129.06504821777344	1.8425166666666668					1	DETECTED	129.0650 m/z @1.84 [CD6636_1.mzXML]	129.06504821777344	1.8425166666666668	1.7998	11.780783333333334	9.980983333333334	166820.421875	1.276162752694635E7	0	1279	0.056289047601057796	115.06389319049009	237.53962977413775	129.0647430419922	129.06527709960938
142	130.04916381835938	2.03875					1	DETECTED	130.0492 m/z @2.04 [CD6636_1.mzXML]	130.04916381835938	2.03875	0.10083333333333333	20.0	19.899166666666666	26182.556640625	3468787.6276941556	0	1279	1.6780558906107357	5.165995961373134	2.8613683767804297	130.04876708984375	130.04974365234375
143	130.06411743164062	10.81885					1	DETECTED	130.0641 m/z @10.82 [CD6636_1.mzXML]	130.06411743164062	10.81885	0.39211666666666667	19.850166666666667	19.45805	117425.875	3718576.490792728	1	1279	1.6399706166273518	3.2670126483083797	0.299153120667851	130.05653381347656	130.07150268554688
144	130.08541870117188	1.9131333333333334					1	DETECTED	130.0854 m/z @1.91 [CD6636_1.mzXML]	130.08541870117188	1.9131333333333334	0.20295	20.0	19.79705	51948.4765625	3052149.796483642	0	1279	0.11060270214884516	2.300380890809629	4.991302071177347	130.0850830078125	130.09268188476562
145	130.93218994140625	1.5349166666666667					1	DETECTED	130.9322 m/z @1.53 [CD6636_1.mzXML]	130.93218994140625	1.5349166666666667	1.4300333333333335	4.118733333333333	2.6887	11696.220703125	552328.974527832	0	1279	2.5973186416986827	12.817575083426043	24.501984863911606	130.93186950683594	130.9413299560547
146	130.964111328125	1.4757833333333332					1	DETECTED	130.9641 m/z @1.48 [CD6636_1.mzXML]	130.964111328125	1.4757833333333332	0.10083333333333333	20.0	19.899166666666666	1159686.75	1.5091170953651473E7	0	1279	0.1172841742056212	1.9387150308631678	3.0168343685799472	130.96148681640625	130.96490478515625
147	131.01820373535156	1.4757833333333332					1	DETECTED	131.0182 m/z @1.48 [CD6636_1.mzXML]	131.01820373535156	1.4757833333333332	1.4300333333333335	12.059816666666668	10.629783333333334	57485.828125	8104151.679073243	0	1279	0.07822556033066319	116.17249544626662	231.34499089253322	131.01808166503906	131.0247802734375
148	131.04849243164062	8.399616666666667					1	DETECTED	131.0485 m/z @8.40 [CD6636_1.mzXML]	131.04849243164062	8.399616666666667	8.161783333333334	12.82515	4.663366666666667	5169.70068359375	586037.6709823302	0	1279	0.20479421371551787	9.803854239663657	0.5240571760450947	131.04833984375	131.0503692626953
149	131.08065795898438	2.7362333333333333					1	DETECTED	131.0807 m/z @2.74 [CD6636_1.mzXML]	131.08065795898438	2.7362333333333333	0.5135	19.516000000000002	19.0025	9724.095703125	1846821.2440360105	0	1279	2.460014055541553	1.401258091974017	1.874854322614862	131.07949829101562	131.08474731445312
150	131.4424591064453	4.133633333333333					1	DETECTED	131.4425 m/z @4.13 [CD6636_1.mzXML]	131.4424591064453	4.133633333333333	3.3998666666666666	4.6934	1.293533333333333	7748.9228515625	408498.1621320192	0	1279	0.9572062691236232	0.8814336982692046	0.880726132166877	131.44024658203125	131.44346618652344
151	131.7422637939453	16.1234					1	DETECTED	131.7423 m/z @16.12 [CD6636_1.mzXML]	131.7422637939453	16.1234	3.559066666666667	16.71216666666667	13.153100000000002	7429.0380859375	3349219.5554287117	0	1279	12.411662989944746	0.5234300798556761	0.046860159711352364	131.7394561767578	131.7490997314453
152	131.95326232910156	5.675466666666667					1	DETECTED	131.9533 m/z @5.68 [CD6636_1.mzXML]	131.95326232910156	5.675466666666667	0.30574999999999997	19.916666666666668	19.610916666666668	26046.072265625	3834326.336413212	0	1279	10.82551974216171	1.3876948866595373	2.6937643575117463	131.9476318359375	131.9611053466797
153	131.96775817871094	1.4757833333333332					1	DETECTED	131.9678 m/z @1.48 [CD6636_1.mzXML]	131.96775817871094	1.4757833333333332	1.4300333333333335	4.148383333333333	2.71835	14131.6640625	649443.1217978515	0	1279	0.15893219969804306	29.708743169399078	58.417486338798156	131.9674072265625	131.96844482421875
154	132.0647430419922	2.6253					1	DETECTED	132.0647 m/z @2.63 [CD6636_1.mzXML]	132.0647430419922	2.6253	0.10083333333333333	20.0	19.899166666666666	218207.65625	2.5281471560963955E7	0	1279	0.8714168939416478	2.5006909958551	10.123220182276164	132.06369018554688	132.0650177001953
155	132.07589721679688	1.8425166666666668					1	DETECTED	132.0759 m/z @1.84 [CD6636_1.mzXML]	132.07589721679688	1.8425166666666668	1.8142166666666666	9.382433333333333	7.568216666666666	368509.3125	7997368.187660219	0	1279	7.41716336913303	131.38669388109287	3.751894875235397	132.06956481933594	132.08558654785156
156	132.08892822265625	4.387533333333334					1	DETECTED	132.0889 m/z @4.39 [CD6636_1.mzXML]	132.08892822265625	4.387533333333334	3.6030333333333333	4.6466166666666675	1.0435833333333342	4080.04443359375	162222.24764392088	0	1279	0.1524028907843995	0.6651264074782242	0.3302528149564482	132.08628845214844	132.0908966064453
157	132.1009063720703	3.9410499999999997					1	DETECTED	132.1009 m/z @3.94 [CD6636_1.mzXML]	132.1009063720703	3.9410499999999997	0.47865	19.699166666666667	19.22051666666667	2386807.5	1.4023586373752093E8	1	1279	0.9821503216442742	1.0567443902284182	0.9884402013497894	132.1006317138672	132.10153198242188
158	132.1109161376953	4.1039					1	DETECTED	132.1109 m/z @4.10 [CD6636_1.mzXML]	132.1109161376953	4.1039	3.7199666666666666	4.569233333333333	0.8492666666666664	5374.96484375	137164.66816638174	0	1279	0.3464659167268378	1.1060079874978281	1.2120159749956563	132.1109161376953	132.11691284179688
159	132.12745666503906	6.069249999999999					1	DETECTED	132.1275 m/z @6.07 [CD6636_1.mzXML]	132.12745666503906	6.069249999999999	3.660816666666667	6.069249999999999	2.4084333333333325	21652.65625	1145962.8396983638	0	1279	1.7981266936135913	0.5	null	132.11756896972656	132.13021850585938
160	132.4542236328125	4.133633333333333					1	DETECTED	132.4542 m/z @4.13 [CD6636_1.mzXML]	132.4542236328125	4.133633333333333	3.501	4.6934	1.1923999999999997	5841.99560546875	296721.79797705077	0	1279	0.7911253082671528	0.9424100321407872	0.8848200642815743	132.4541778564453	132.4545135498047
161	132.7642364501953	15.1994					1	DETECTED	132.7642 m/z @15.20 [CD6636_1.mzXML]	132.7642364501953	15.1994	3.185216666666667	15.1994	12.014183333333333	27026.033203125	9343668.841470338	0	1279	11.616175632509336	0.5	null	132.75941467285156	132.764892578125
162	132.9571990966797	11.494083333333332					1	DETECTED	132.9572 m/z @11.49 [CD6636_1.mzXML]	132.9571990966797	11.494083333333332	0.10083333333333333	20.0	19.899166666666666	550200.8125	5.5488832499563634E7	0	1279	1.4970501097080824	0.6719963203723314	3.3420853050826924	132.956787109375	132.96633911132812
163	132.9973907470703	1.4757833333333332					1	DETECTED	132.9974 m/z @1.48 [CD6636_1.mzXML]	132.9973907470703	1.4757833333333332	1.4300333333333335	1.5796	0.1495666666666664	35031.55078125	217039.4959374998	0	1279	0.14585197779165582	1.6346083788706804	2.269216757741361	132.99732971191406	132.9974822998047
164	133.03347778320312	1.4757833333333332					1	DETECTED	133.0335 m/z @1.48 [CD6636_1.mzXML]	133.03347778320312	1.4757833333333332	0.4262666666666667	19.415833333333335	18.98956666666667	1318034.125	2.164640684829223E7	1	1279	0.10199114938999498	1.8561095551078344	2.8637618315578544	133.0267791748047	133.0340576171875
165	133.0487060546875	2.1090166666666668					1	DETECTED	133.0487 m/z @2.11 [CD6636_1.mzXML]	133.0487060546875	2.1090166666666668	1.9546	10.896383333333334	8.941783333333335	17142.794921875	1841907.5640239855	0	1279	0.5513566745486609	17.690364360249244	33.207889192001986	133.04840087890625	133.04910278320312
166	133.1042938232422	3.9410499999999997					1	DETECTED	133.1043 m/z @3.94 [CD6636_1.mzXML]	133.1042938232422	3.9410499999999997	1.4904166666666667	15.89565	14.405233333333333	112643.4375	9990475.104093013	0	1279	0.9296174015984082	1.0593615985724	0.9338392987702422	133.09603881835938	133.1092071533203
167	133.95753479003906	11.494083333333332					1	DETECTED	133.9575 m/z @11.49 [CD6636_1.mzXML]	133.95753479003906	11.494083333333332	0.11743333333333333	20.0	19.882566666666666	14568.376953125	2134465.540917145	0	1279	0.5195470469526153	0.8567157444559687	0.8157027186507875	133.95748901367188	133.96603393554688
168	134.01779174804688	1.7572666666666668					1	DETECTED	134.0178 m/z @1.76 [CD6636_1.mzXML]	134.01779174804688	1.7572666666666668	1.71245	1.8989333333333334	0.18648333333333333	41486.00390625	202512.63552075194	0	1279	0.0805532908196267	2.0805132019338015	3.330007504791443	134.0173797607422	134.0181427001953
169	134.0345458984375	1.4757833333333332					1	DETECTED	134.0345 m/z @1.48 [CD6636_1.mzXML]	134.0345458984375	1.4757833333333332	0.1515	19.916666666666668	19.76516666666667	116211.3046875	3315439.448850279	0	1279	0.11151907440378572	93.76817560166384	224.8500840197837	134.03053283691406	134.04454040527344
170	134.0592498779297	10.366566666666667					1	DETECTED	134.0592 m/z @10.37 [CD6636_1.mzXML]	134.0592498779297	10.366566666666667	1.9546	18.575333333333333	16.620733333333334	12460.2998046875	1899979.9670470583	0	1279	0.5128830915238609	3.0531547702322417	14.272689939000637	134.05210876464844	134.06919860839844
171	134.10519409179688	3.9410499999999997					1	DETECTED	134.1052 m/z @3.94 [CD6636_1.mzXML]	134.10519409179688	3.9410499999999997	3.4864666666666664	4.6934	1.2069333333333332	6922.416015625	310957.5680075073	0	1279	0.6052892217001822	1.3275160403299724	1.6550320806599446	134.10507202148438	134.10581970214844
172	134.9575958251953	11.376766666666667					1	DETECTED	134.9576 m/z @11.38 [CD6636_1.mzXML]	134.9575958251953	11.376766666666667	0.10083333333333333	20.0	19.899166666666666	74556.8984375	1.1493372870973911E7	0	1279	2.093140817078215	0.815797666626193	4.761696120420682	134.95713806152344	134.95838928222656
173	134.99559020996094	1.4757833333333332					1	DETECTED	134.9956 m/z @1.48 [CD6636_1.mzXML]	134.99559020996094	1.4757833333333332	1.4135166666666668	16.38345	14.969933333333334	222795.625	3554345.094543029	0	1279	0.07248735569040554	2.2911347556526387	9.877804115095284	134.99533081054688	135.00404357910156
174	135.03115844726562	1.4610666666666667					1	DETECTED	135.0312 m/z @1.46 [CD6636_1.mzXML]	135.03115844726562	1.4610666666666667	1.4610666666666667	18.78783333333333	17.326766666666664	93051.8046875	9313800.49380161	0	1279	0.24778672868753815	null	null	135.03025817871094	135.03199768066406
175	135.04293823242188	11.621416666666667					1	DETECTED	135.0429 m/z @11.62 [CD6636_1.mzXML]	135.04293823242188	11.621416666666667	4.252833333333333	12.34895	8.096116666666667	10145.5400390625	1122743.5134799804	0	1279	2.1917023029764344	0.549367246078509	0.29711836628454463	135.0428466796875	135.04806518554688
176	135.06439208984375	1.9269833333333333					1	DETECTED	135.0644 m/z @1.93 [CD6636_1.mzXML]	135.06439208984375	1.9269833333333333	0.3229166666666667	20.0	19.677083333333332	4572.19189453125	2201323.975118957	0	1279	17.033375426913125	6.133499231120902	8.766456140667442	135.0618133544922	135.06439208984375
177	135.07952880859375	11.5933					1	DETECTED	135.0795 m/z @11.59 [CD6636_1.mzXML]	135.07952880859375	11.5933	10.57	19.549333333333333	8.979333333333333	21311.42578125	1455250.52964856	0	1279	0.484481693827048	4.0557217165291135	0.24137081459127396	135.07872009277344	135.0800018310547
178	135.10086059570312	9.397233333333332					1	DETECTED	135.1009 m/z @9.40 [CD6636_1.mzXML]	135.10086059570312	9.397233333333332	9.367633333333334	12.89705	3.529416666666666	4460.48193359375	554164.3363631591	0	1279	0.13202518302546729	59.618524774777754	7.426459473195045	135.1005859375	135.1053009033203
179	136.04714965820312	1.8142166666666666					1	DETECTED	136.0471 m/z @1.81 [CD6636_1.mzXML]	136.04714965820312	1.8142166666666666	1.4300333333333335	9.1213	7.6912666666666665	476200.125	3486001.3090400686	0	1279	0.03673668433003563	0.7313342661478031	4.522337253375015	136.03872680664062	136.05116271972656
180	136.0748291015625	3.897266666666667					1	DETECTED	136.0748 m/z @3.90 [CD6636_1.mzXML]	136.0748291015625	3.897266666666667	0.11743333333333333	20.0	19.882566666666666	19258.052734375	2242883.6930379947	0	1279	0.3219763146753043	0.9343615940074544	0.7108854296635189	136.0662078857422	136.08473205566406
181	136.95310974121094	12.30195					1	DETECTED	136.9531 m/z @12.30 [CD6636_1.mzXML]	136.95310974121094	12.30195	0.20295	19.966666666666665	19.763716666666664	30658.63671875	4521412.012120235	0	1279	2.2425793806035177	1.2287267599910516	1.514541170483386	136.95242309570312	136.95399475097656
182	136.96864318847656	1.5945					1	DETECTED	136.9686 m/z @1.59 [CD6636_1.mzXML]	136.96864318847656	1.5945	1.5349166666666667	1.6678166666666667	0.13290000000000002	34916.125	196513.9123144532	0	1279	0.10743168772010314	1.1152447552447555	1.2304895104895113	136.96844482421875	136.96868896484375
183	137.02871704101562	1.4757833333333332					1	DETECTED	137.0287 m/z @1.48 [CD6636_1.mzXML]	137.02871704101562	1.4757833333333332	1.4460333333333333	1.5201500000000001	0.07411666666666683	6156.0244140625	16802.282692016615	0	1279	0.10549990924296515	1.2456582633053273	1.4913165266106545	137.0284881591797	137.02894592285156
184	137.04495239257812	3.3282499999999997					1	DETECTED	137.0450 m/z @3.33 [CD6636_1.mzXML]	137.04495239257812	3.3282499999999997	1.8142166666666666	10.438283333333334	8.624066666666668	35404.05859375	2262149.009511353	0	1279	0.5898414621597485	2.8478417449454896	6.970854004415167	137.0374298095703	137.05050659179688
185	137.05889892578125	9.338283333333333					1	DETECTED	137.0589 m/z @9.34 [CD6636_1.mzXML]	137.05889892578125	9.338283333333333	3.9555833333333337	10.51225	6.556666666666667	7651.06396484375	524568.6407342833	0	1279	0.09074234049664831	0.609049981112329	10.225662134421604	137.0586395263672	137.05929565429688
186	137.13165283203125	7.1807					1	DETECTED	137.1317 m/z @7.18 [CD6636_1.mzXML]	137.13165283203125	7.1807	0.10083333333333333	20.0	19.899166666666666	6296.64453125	3158998.9345357646	0	1279	7.766974533099007	1.4053348462306257	0.3486501077692799	137.12840270996094	137.13218688964844
187	138.0515594482422	1.8568					1	DETECTED	138.0516 m/z @1.86 [CD6636_1.mzXML]	138.0515594482422	1.8568	0.10083333333333333	19.432333333333336	19.331500000000002	582826.4375	4971389.597403993	0	1279	0.0614718287931455	2.9548591583465473	3.8829810727127563	138.04542541503906	138.05487060546875
188	138.98861694335938	1.4757833333333332					1	DETECTED	138.9886 m/z @1.48 [CD6636_1.mzXML]	138.98861694335938	1.4757833333333332	1.4300333333333335	1.5497	0.11966666666666659	3852.159912109375	19931.51782104491	0	1279	0.07322951565679614	1.3078324225865277	1.6156648451730553	138.98826599121094	138.98870849609375
189	139.04110717773438	14.495633333333334					1	DETECTED	139.0411 m/z @14.50 [CD6636_1.mzXML]	139.04110717773438	14.495633333333334	0.49598333333333333	19.966666666666665	19.47068333333333	132336.3125	1.8532758115511686E7	0	1279	1.3302349397451607	0.7858012363945256	0.5115371811303078	139.0340576171875	139.04180908203125
190	140.04867553710938	10.366566666666667					1	DETECTED	140.0487 m/z @10.37 [CD6636_1.mzXML]	140.04867553710938	10.366566666666667	9.167216666666667	16.058383333333335	6.891166666666669	43887.3984375	1495035.6725203574	0	1279	5.59851713230282	2.299033461604452	3.557359186907627	140.04025268554688	140.04904174804688
191	140.06715393066406	1.7859666666666667					1	DETECTED	140.0672 m/z @1.79 [CD6636_1.mzXML]	140.06715393066406	1.7859666666666667	0.3404	19.8835	19.543100000000003	737587.4375	8472212.211615691	1	1279	0.06969974287665681	1.1046247547254195	4.546327819939735	140.0600128173828	140.0706787109375
192	141.03994750976562	2.931					1	DETECTED	141.0399 m/z @2.93 [CD6636_1.mzXML]	141.03994750976562	2.931	2.7639833333333335	15.977283333333332	13.213299999999998	8455.4189453125	2007374.4400106512	0	1279	0.2082572649814165	38.4881338562479	75.86969687449759	141.03733825683594	141.0400390625
193	141.05154418945312	9.367633333333334					1	DETECTED	141.0515 m/z @9.37 [CD6636_1.mzXML]	141.05154418945312	9.367633333333334	3.3282499999999997	19.616	16.28775	53615.3203125	1717824.3719433597	0	1279	0.11800058741278363	0.6508433483624564	2.0185473717587783	141.04542541503906	141.0562286376953
194	141.07054138183594	1.7719999999999998					1	DETECTED	141.0705 m/z @1.77 [CD6636_1.mzXML]	141.07054138183594	1.7719999999999998	1.7572666666666668	19.599333333333334	17.842066666666668	35895.5703125	2362714.4192286376	0	1279	0.15734313723455773	605.5000000000119	1210.000000000024	141.0651092529297	141.0707244873047
195	141.0902099609375	1.37885					1	DETECTED	141.0902 m/z @1.38 [CD6636_1.mzXML]	141.0902099609375	1.37885	0.10083333333333333	20.0	19.899166666666666	2099.453369140625	1437598.9696700443	0	1279	4.2047528422076015	7.785174945553658	14.570349891107316	141.08941650390625	141.0908203125
196	142.06439208984375	9.23815					1	DETECTED	142.0644 m/z @9.24 [CD6636_1.mzXML]	142.06439208984375	9.23815	9.136866666666666	10.294666666666666	1.1578	103933.609375	669182.7743102418	0	1279	0.08053858931184621	1.1056058315469883	1.1060044717457544	142.06410217285156	142.06468200683594
197	142.08531188964844	1.9131333333333334					1	DETECTED	142.0853 m/z @1.91 [CD6636_1.mzXML]	142.08531188964844	1.9131333333333334	1.9131333333333334	18.624333333333333	16.711199999999998	27496.646484375	1544771.771372772	0	1279	0.04209899075285661	null	null	142.0770721435547	142.0918731689453
198	142.94691467285156	1.6678166666666667					1	DETECTED	142.9469 m/z @1.67 [CD6636_1.mzXML]	142.94691467285156	1.6678166666666667	1.4904166666666667	18.706166666666665	17.215749999999996	19628.46484375	4032924.318688172	0	1279	0.0673368338521192	48.52240698985343	94.91284946795922	142.9379119873047	142.95138549804688
199	143.03042602539062	1.7859666666666667					1	DETECTED	143.0304 m/z @1.79 [CD6636_1.mzXML]	143.03042602539062	1.7859666666666667	0.85905	18.853333333333335	17.994283333333335	549613.9375	6958942.740459695	0	1279	0.12570407457349497	2.3734267321680362	3.6137869586709455	143.02804565429688	143.0372314453125
200	143.05294799804688	1.8282999999999998					1	DETECTED	143.0529 m/z @1.83 [CD6636_1.mzXML]	143.05294799804688	1.8282999999999998	0.7378666666666667	19.1165	18.378633333333333	1137492.375	3.7294493006707095E7	0	1279	0.06690002830596398	4.758803548669537	9.42605307951955	143.05137634277344	143.06178283691406
201	143.07223510742188	9.22415					1	DETECTED	143.0722 m/z @9.22 [CD6636_1.mzXML]	143.07223510742188	9.22415	0.10083333333333333	20.0	19.899166666666666	111184.515625	4794909.777343385	0	1279	0.07872173316996545	0.5830710570169898	0.018073828795364354	143.0651397705078	143.08116149902344
202	143.1056671142578	11.093					1	DETECTED	143.1057 m/z @11.09 [CD6636_1.mzXML]	143.1056671142578	11.093	0.6688500000000001	19.249666666666666	18.580816666666667	6315.87060546875	1895055.0248748777	0	1279	1.2969855291946697	0.8912389339498505	0.5414587785727433	143.10494995117188	143.1065216064453
203	144.04367065429688	9.22415					1	DETECTED	144.0437 m/z @9.22 [CD6636_1.mzXML]	144.04367065429688	9.22415	1.8989333333333334	11.288966666666665	9.390033333333331	30252.14453125	3593747.9476444093	0	1279	0.0723569432358353	2.603670583147373	1.5754542948495838	144.03390502929688	144.0438690185547
204	144.0563201904297	1.8142166666666666					1	DETECTED	144.0563 m/z @1.81 [CD6636_1.mzXML]	144.0563201904297	1.8142166666666666	0.16858333333333334	19.966666666666665	19.79808333333333	22631.125	1638556.0711185306	0	1279	4.078752907155563	6.69846259884419	2.792436204028491	144.05630493164062	144.06517028808594
205	144.07977294921875	9.23815					1	DETECTED	144.0798 m/z @9.24 [CD6636_1.mzXML]	144.07977294921875	9.23815	0.20295	18.624333333333333	18.42138333333333	1288185.125	9117502.566691168	0	1279	0.07992062952944501	1.1561980253243016	1.1407286873761715	144.07948303222656	144.08819580078125
206	144.100830078125	1.8709166666666666					1	DETECTED	144.1008 m/z @1.87 [CD6636_1.mzXML]	144.100830078125	1.8709166666666666	0.2201	19.983166666666666	19.763066666666667	1590241.0	6.693980817569929E7	1	1279	0.0941495816264597	0.566619032054679	0.0984023896611463	144.1002655029297	144.1016387939453
207	144.13748168945312	11.001933333333334					1	DETECTED	144.1375 m/z @11.00 [CD6636_1.mzXML]	144.13748168945312	11.001933333333334	10.896383333333334	11.047033333333333	0.15064999999999884	5541.650390625	33610.23679235835	0	1279	0.12560515845943598	0.7136428233064901	0.4272856466129802	144.13714599609375	144.13748168945312
208	144.99111938476562	1.8142166666666666					1	DETECTED	144.9911 m/z @1.81 [CD6636_1.mzXML]	144.99111938476562	1.8142166666666666	1.4135166666666668	18.059166666666666	16.64565	130876.140625	3.015878260355713E7	0	1279	0.41877373100095516	53.64852568723224	80.30397185244114	144.99073791503906	144.99156188964844
209	145.0486297607422	2.0103999999999997					1	DETECTED	145.0486 m/z @2.01 [CD6636_1.mzXML]	145.0486297607422	2.0103999999999997	0.10083333333333333	20.0	19.899166666666666	296755.34375	1.7436152555908732E7	0	1279	0.26319325846513886	3.214767756489414	1.5810451145654993	145.04576110839844	145.04913330078125
210	145.08343505859375	9.22415					1	DETECTED	145.0834 m/z @9.22 [CD6636_1.mzXML]	145.08343505859375	9.22415	8.655833333333334	10.264516666666667	1.6086833333333335	118113.6875	890975.8107713009	0	1279	0.08249817672027682	1.3641669253476414	1.5511500218987375	145.0832061767578	145.08526611328125
211	146.05902099609375	9.23815					1	DETECTED	146.0590 m/z @9.24 [CD6636_1.mzXML]	146.05902099609375	9.23815	0.5653166666666666	19.283	18.717683333333333	1542724.25	1.1294711211155789E7	1	1279	0.07794564382253633	1.2107062242917428	1.1401075673386487	146.05178833007812	146.0594482421875
212	146.08029174804688	2.0244833333333334					1	DETECTED	146.0803 m/z @2.02 [CD6636_1.mzXML]	146.08029174804688	2.0244833333333334	0.27149999999999996	19.916666666666668	19.645166666666668	109970.3828125	9999626.490880674	0	1279	0.8741535968968037	1.888958660146597	17.792342608293996	146.07998657226562	146.0867156982422
213	146.11669921875	1.8425166666666668					1	DETECTED	146.1167 m/z @1.84 [CD6636_1.mzXML]	146.11669921875	1.8425166666666668	1.7998	9.367633333333334	7.567833333333334	94882.8984375	1.0234955404802859E7	0	1279	0.06383078223953453	83.7512606364094	162.2754999635946	146.11656188964844	146.12196350097656
214	147.01303100585938	1.4757833333333332					1	DETECTED	147.0130 m/z @1.48 [CD6636_1.mzXML]	147.01303100585938	1.4757833333333332	1.4610666666666667	19.682666666666666	18.2216	315919.5625	5836923.889724913	0	1279	0.11547577434787626	354.78041214595885	713.0044268467238	147.0070343017578	147.02198791503906
215	147.0626220703125	9.22415					1	DETECTED	147.0626 m/z @9.22 [CD6636_1.mzXML]	147.0626220703125	9.22415	0.10083333333333333	20.0	19.899166666666666	129109.390625	3812752.427684541	0	1279	0.0748394736570166	0.5150061424917894	1.4436384839194092	147.05404663085938	147.06539916992188
216	147.07553100585938	1.9131333333333334					1	DETECTED	147.0755 m/z @1.91 [CD6636_1.mzXML]	147.07553100585938	1.9131333333333334	1.7572666666666668	18.4585	16.701233333333334	180916.328125	6195271.58122857	0	1279	0.2747645979064317	3.349157557684772	3.9589049740690605	147.0667724609375	147.0841064453125
217	147.1118927001953	1.5945					1	DETECTED	147.1119 m/z @1.59 [CD6636_1.mzXML]	147.1118927001953	1.5945	1.4757833333333332	19.7495	18.27371666666667	187121.40625	4254197.972747681	0	1279	0.13893220519408	3.4818656972421516	3.2854784989714965	147.1112518310547	147.12017822265625
218	148.01393127441406	1.5053833333333333					1	DETECTED	148.0139 m/z @1.51 [CD6636_1.mzXML]	148.01393127441406	1.5053833333333333	1.39615	1.6532833333333334	0.25713333333333344	34511.58984375	308937.9986433104	0	1279	0.17297553348579098	1.1769911504424788	1.3539823008849576	148.01370239257812	148.01393127441406
219	148.04177856445312	2.0949166666666668					1	DETECTED	148.0418 m/z @2.09 [CD6636_1.mzXML]	148.04177856445312	2.0949166666666668	0.20295	19.950166666666668	19.747216666666667	40956.87890625	3347405.110013003	0	1279	0.5432039627534673	2.625890731584786	4.1074983501561295	148.03623962402344	148.04229736328125
220	148.05947875976562	1.8142166666666666					1	DETECTED	148.0595 m/z @1.81 [CD6636_1.mzXML]	148.05947875976562	1.8142166666666666	1.7998	9.473916666666666	7.674116666666666	68789.2421875	1872862.6424522402	0	1279	0.1883327687393439	258.4107522646252	528.8439585044385	148.05921936035156	148.0677947998047
221	148.0816192626953	16.38345					1	DETECTED	148.0816 m/z @16.38 [CD6636_1.mzXML]	148.0816192626953	16.38345	0.13433333333333333	19.850166666666667	19.715833333333332	4238.1171875	2055228.4176702895	0	1279	3.36247446545706	0.6066740038176435	0.21334800763528686	148.07498168945312	148.08189392089844
222	148.09584045410156	1.9269833333333333					1	DETECTED	148.0958 m/z @1.93 [CD6636_1.mzXML]	148.09584045410156	1.9269833333333333	0.5135	19.599333333333334	19.085833333333333	16076.203125	1387319.2551786802	0	1279	0.14550865170095806	6.75134714476058	12.50269428952116	148.09544372558594	148.09628295898438
223	148.93423461914062	1.7274166666666666					1	DETECTED	148.9342 m/z @1.73 [CD6636_1.mzXML]	148.93423461914062	1.7274166666666666	1.6825666666666665	1.9131333333333334	0.2305666666666668	101807.5625	652664.2254042972	0	1279	0.13859599476496354	2.5704199182460035	2.873343051590687	148.93423461914062	148.9344024658203
224	149.01123046875	1.4757833333333332					1	DETECTED	149.0112 m/z @1.48 [CD6636_1.mzXML]	149.01123046875	1.4757833333333332	0.39211666666666667	19.565833333333334	19.173716666666667	402966.5625	1.3039061526536712E7	0	1279	0.04394178616578892	0.6816692107901969	8.189067454192875	149.00144958496094	149.01156616210938
225	149.02232360839844	12.482483333333333					1	DETECTED	149.0223 m/z @12.48 [CD6636_1.mzXML]	149.02232360839844	12.482483333333333	0.10083333333333333	20.0	19.899166666666666	201094.46875	6.157303171128225E7	1	1279	0.1627510076512415	0.8552326509699602	0.03801383722079249	149.02203369140625	149.0227508544922
226	149.99180603027344	1.7719999999999998					1	DETECTED	149.9918 m/z @1.77 [CD6636_1.mzXML]	149.99180603027344	1.7719999999999998	1.71245	19.666	17.95355	22834.416015625	4069001.9387202146	0	1279	0.062283489799752845	150.7434928631408	174.99280162483348	149.99169921875	149.99688720703125
227	150.01475524902344	1.4757833333333332					1	DETECTED	150.0148 m/z @1.48 [CD6636_1.mzXML]	150.01475524902344	1.4757833333333332	1.4135166666666668	13.9257	12.512183333333335	9589.2294921875	2717547.832927063	0	1279	0.08701614214667575	100.47256423982903	199.94512847965802	150.014404296875	150.01492309570312
228	150.0256805419922	12.482483333333333					1	DETECTED	150.0257 m/z @12.48 [CD6636_1.mzXML]	150.0256805419922	12.482483333333333	0.10083333333333333	20.0	19.899166666666666	19499.935546875	5270321.474464966	0	1279	18.862696530882705	0.5847899157128866	0.6435994795664028	150.02532958984375	150.0261993408203
229	150.05752563476562	2.7501333333333333					1	DETECTED	150.0575 m/z @2.75 [CD6636_1.mzXML]	150.05752563476562	2.7501333333333333	1.6678166666666667	9.670733333333335	8.002916666666668	66384.265625	2859728.7598505868	0	1279	0.3164488787962729	3.6616515624267385	0.6941540455837713	150.051513671875	150.0577850341797
230	150.08648681640625	1.8425166666666668					1	DETECTED	150.0865 m/z @1.84 [CD6636_1.mzXML]	150.08648681640625	1.8425166666666668	1.8142166666666666	6.83065	5.0164333333333335	20107.10546875	1636211.285824219	0	1279	0.08042992115356862	88.62956419316777	176.25912838633556	150.08619689941406	150.09283447265625
231	150.9676513671875	11.242466666666667					1	DETECTED	150.9677 m/z @11.24 [CD6636_1.mzXML]	150.9676513671875	11.242466666666667	0.13433333333333333	19.732833333333335	19.5985	20416.76953125	3286975.7614754955	0	1279	0.7420463518826796	0.9224326385553245	0.8312811134973332	150.96737670898438	150.9761199951172
232	151.03799438476562	10.8653					1	DETECTED	151.0380 m/z @10.87 [CD6636_1.mzXML]	151.03799438476562	10.8653	1.4135166666666668	11.016816666666667	9.6033	17458.357421875	1263574.1141339112	0	1279	0.573133635742094	0.7800408758987213	0.01602132109868167	151.0377197265625	151.04696655273438
233	151.06072998046875	8.5486					1	DETECTED	151.0607 m/z @8.55 [CD6636_1.mzXML]	151.06072998046875	8.5486	8.266283333333332	14.3353	6.069016666666668	10957.705078125	674046.3404835208	0	1279	0.10708836328534055	10.748597910148119	20.68324715724688	151.05300903320312	151.06143188476562
234	151.07415771484375	11.273616666666667					1	DETECTED	151.0742 m/z @11.27 [CD6636_1.mzXML]	151.07415771484375	11.273616666666667	7.414416666666667	11.362699999999998	3.9482833333333316	38004.86328125	1008193.2210194985	0	1279	null	0.5984073861727778	null	151.07415771484375	151.0748291015625
235	152.0082550048828	3.114816666666667					1	DETECTED	152.0083 m/z @3.11 [CD6636_1.mzXML]	152.0082550048828	3.114816666666667	2.6804833333333336	5.041333333333333	2.3608499999999997	4603.54248046875	264583.32582489017	0	1279	0.49015622460173214	2.717785878741365	4.43557175748273	152.0074920654297	152.00836181640625
236	152.02108764648438	1.8142166666666666					1	DETECTED	152.0211 m/z @1.81 [CD6636_1.mzXML]	152.02108764648438	1.8142166666666666	1.7859666666666667	3.6175333333333333	1.8315666666666666	317017.5	1361533.9610515127	0	1279	0.03519899411487537	2.983509692144409	4.9501741090309075	152.02088928222656	152.0310821533203
237	152.04600524902344	11.5933					1	DETECTED	152.0460 m/z @11.59 [CD6636_1.mzXML]	152.04600524902344	11.5933	0.11743333333333333	20.0	19.882566666666666	11850.5986328125	2392098.303434417	0	1279	7.8626419252588065	2.565876319292549	1.410888366302151	152.0456085205078	152.04713439941406
238	152.06988525390625	8.950183333333333					1	DETECTED	152.0699 m/z @8.95 [CD6636_1.mzXML]	152.06988525390625	8.950183333333333	2.3354666666666666	15.297	12.961533333333334	27635.591796875	1630457.9188362742	0	1279	0.13732705937765743	0.5343201537020899	11.507718936675106	152.06045532226562	152.07028198242188
239	152.9461669921875	1.5945					1	DETECTED	152.9462 m/z @1.59 [CD6636_1.mzXML]	152.9461669921875	1.5945	1.5053833333333333	3.1994	1.6940166666666665	135255.21875	1463102.2184835204	0	1279	0.10740457268478454	1.555883054439524	2.7459294420197202	152.93817138671875	152.9464569091797
240	153.05662536621094	13.546433333333333					1	DETECTED	153.0566 m/z @13.55 [CD6636_1.mzXML]	153.05662536621094	13.546433333333333	0.37496666666666667	19.983166666666666	19.6082	130695.359375	2.1328722591874488E7	0	1279	1.9331512814042995	0.9066586891641393	0.3705670441592557	153.05123901367188	153.06533813476562
241	154.02557373046875	1.8568					1	DETECTED	154.0256 m/z @1.86 [CD6636_1.mzXML]	154.02557373046875	1.8568	1.7998	1.98235	0.18255	98747.5078125	435372.4057841798	0	1279	0.06192065695676341	1.4712556030507637	1.3587425132105853	154.01922607421875	154.0257110595703
242	154.05776977539062	1.8282999999999998					1	DETECTED	154.0578 m/z @1.83 [CD6636_1.mzXML]	154.05776977539062	1.8282999999999998	1.8282999999999998	15.393416666666667	13.565116666666666	16902.11328125	3441935.093607636	0	1279	11.723242735199582	null	null	154.04876708984375	154.0677490234375
243	154.0830841064453	4.3126					1	DETECTED	154.0831 m/z @4.31 [CD6636_1.mzXML]	154.0830841064453	4.3126	0.6515333333333333	19.616	18.964466666666667	4318.89501953125	1561580.0271913754	0	1279	0.173923581059519	2.590019302207007	4.180038604414014	154.0801544189453	154.0856475830078
244	154.2916717529297	14.626616666666667					1	DETECTED	154.2917 m/z @14.63 [CD6636_1.mzXML]	154.2916717529297	14.626616666666667	8.85675	19.850166666666667	10.993416666666667	5701.4453125	1343197.1068109437	0	1279	0.6288527033659488	0.9526577737209408	0.8160865007317414	154.29119873046875	154.2925262451172
245	154.95440673828125	11.721200000000001					1	DETECTED	154.9544 m/z @11.72 [CD6636_1.mzXML]	154.95440673828125	11.721200000000001	10.91185	17.795166666666667	6.883316666666667	6966.6767578125	1276952.9558449707	0	1279	6.7021328945777725	4.252373303679898	7.504746607359795	154.95431518554688	154.95535278320312
246	155.02748107910156	2.72235					1	DETECTED	155.0275 m/z @2.72 [CD6636_1.mzXML]	155.02748107910156	2.72235	1.0668333333333335	18.042666666666666	16.97583333333333	13162.9150390625	2783934.426027222	0	1279	0.37350700074644694	2.4331240138000743	3.7825618141125665	155.02554321289062	155.03089904785156
247	155.06710815429688	10.324183333333334					1	DETECTED	155.0671 m/z @10.32 [CD6636_1.mzXML]	155.06710815429688	10.324183333333334	9.252216666666667	10.467766666666668	1.2155500000000004	8640.2744140625	190194.2154830324	0	1279	0.2969857481142295	0.5669719207686809	0.13924360629838423	155.0597381591797	155.06744384765625
248	155.12960815429688	14.626616666666667					1	DETECTED	155.1296 m/z @14.63 [CD6636_1.mzXML]	155.12960815429688	14.626616666666667	0.10083333333333333	20.0	19.899166666666666	1665713.125	3.318202130254499E8	1	1279	1.1825885854836073	0.6871839255253733	4.313032217935179	155.12925720214844	155.1304473876953
249	155.97409057617188	14.525033333333333					1	DETECTED	155.9741 m/z @14.53 [CD6636_1.mzXML]	155.97409057617188	14.525033333333333	8.71695	19.382833333333334	10.665883333333333	4926.72119140625	1348958.195787445	0	1279	5.2914445437935775	0.9181930355682456	0.8363860711364911	155.9739532470703	155.97515869140625
250	156.04107666015625	1.7859666666666667					1	DETECTED	156.0411 m/z @1.79 [CD6636_1.mzXML]	156.04107666015625	1.7859666666666667	1.7274166666666666	10.380916666666668	8.653500000000001	343029.0625	4455616.005748656	0	1279	0.07487290463599838	2.424106999358494	0.9641750967774175	156.041015625	156.04151916503906
251	156.07579040527344	1.9131333333333334					1	DETECTED	156.0758 m/z @1.91 [CD6636_1.mzXML]	156.07579040527344	1.9131333333333334	1.5053833333333333	13.654566666666666	12.149183333333333	30879.921875	2245185.6360758673	0	1279	0.6117065601229308	14.897833639893724	1.6349500387854259	156.067138671875	156.07650756835938
252	156.13330078125	14.8221					1	DETECTED	156.1333 m/z @14.82 [CD6636_1.mzXML]	156.13330078125	14.8221	0.10083333333333333	19.9335	19.832666666666665	75149.546875	1.770732896506885E7	0	1279	2.9798461519866475	0.675590444114006	0.9057105197384101	156.1331024169922	156.1344757080078
253	157.1267852783203	14.626616666666667					1	DETECTED	157.1268 m/z @14.63 [CD6636_1.mzXML]	157.1267852783203	14.626616666666667	0.10083333333333333	20.0	19.899166666666666	441026.03125	9.155398027072234E7	0	1279	1.1273177524563227	0.6822527533227902	2.3477357967769916	157.12588500976562	157.1276092529297
254	158.13035583496094	14.730433333333334					1	DETECTED	158.1304 m/z @14.73 [CD6636_1.mzXML]	158.13035583496094	14.730433333333334	0.16858333333333334	19.9335	19.764916666666664	23240.775390625	5617549.829601256	0	1279	2.845030719208106	0.681643663064915	0.8502331762893588	158.12985229492188	158.13107299804688
255	158.1530303955078	11.721200000000001					1	DETECTED	158.1530 m/z @11.72 [CD6636_1.mzXML]	158.1530303955078	11.721200000000001	4.41755	11.810866666666668	7.393316666666667	22129.6796875	2180107.397377869	0	1279	7.349045110980301	0.5061384832697806	0.012276966539561193	158.15281677246094	158.15306091308594
256	158.96299743652344	1.6388166666666666					1	DETECTED	158.9630 m/z @1.64 [CD6636_1.mzXML]	158.96299743652344	1.6388166666666666	1.5497	13.591849999999999	12.04215	564748.6875	1.6676167277394287E7	0	1279	0.10605405546184565	1.5168409937433815	2.1653296635553954	158.96273803710938	158.96322631835938
257	159.06427001953125	1.98235					1	DETECTED	159.0643 m/z @1.98 [CD6636_1.mzXML]	159.06427001953125	1.98235	0.6172666666666667	19.616	18.998733333333334	11604.96875	2070342.6687251595	0	1279	0.9792665558139051	2.924639815159973	3.116365327320876	159.0640106201172	159.0680389404297
258	159.0756072998047	2.5564833333333334					1	DETECTED	159.0756 m/z @2.56 [CD6636_1.mzXML]	159.0756072998047	2.5564833333333334	0.4262666666666667	19.666	19.239733333333334	7008.3046875	1830937.2760037847	0	1279	2.9795578321911433	4.515909962210417	1.8209460248750746	159.07510375976562	159.07620239257812
259	159.09088134765625	9.23815					1	DETECTED	159.0909 m/z @9.24 [CD6636_1.mzXML]	159.09088134765625	9.23815	2.3354666666666666	18.092	15.756533333333332	161024.0	5317155.953381256	0	1279	0.072957911378845	1.172434302806854	1.1322836981886724	159.08413696289062	159.10072326660156
260	159.1485595703125	8.825833333333332					1	DETECTED	159.1486 m/z @8.83 [CD6636_1.mzXML]	159.1485595703125	8.825833333333332	8.701616666666666	9.152483333333333	0.4508666666666663	23325.37109375	231064.39999322468	0	1279	0.225855678081059	0.9258944087967018	3.369220007189493	159.14834594726562	159.14869689941406
261	159.98121643066406	11.21285					1	DETECTED	159.9812 m/z @11.21 [CD6636_1.mzXML]	159.98121643066406	11.21285	0.2201	18.142	17.9219	11405.998046875	2617387.4111844786	0	1279	0.4913630374154323	0.815169088717564	0.6303381774351278	159.9803924560547	159.98171997070312
262	160.05958557128906	2.6253					1	DETECTED	160.0596 m/z @2.63 [CD6636_1.mzXML]	160.05958557128906	2.6253	0.10083333333333333	20.0	19.899166666666666	400705.1875	4.9218430166672334E7	1	1279	0.8636649922041273	2.8998258328756474	9.426776505569972	160.0590057373047	160.0599822998047
263	160.07489013671875	9.23815					1	DETECTED	160.0749 m/z @9.24 [CD6636_1.mzXML]	160.07489013671875	9.23815	9.181533333333334	18.870166666666666	9.688633333333332	61050.15234375	1476871.3541667783	0	1279	0.1044526646281696	85.56343832793894	170.12687665587788	160.0747833251953	160.0750274658203
264	160.1324005126953	1.8709166666666666					1	DETECTED	160.1324 m/z @1.87 [CD6636_1.mzXML]	160.1324005126953	1.8709166666666666	1.8568	10.20435	8.34755	91004.9609375	3633571.0289246826	0	1279	0.035073824930233366	295.5297697625983	587.8277187342553	160.132080078125	160.132568359375
265	161.0112762451172	1.4757833333333332					1	DETECTED	161.0113 m/z @1.48 [CD6636_1.mzXML]	161.0112762451172	1.4757833333333332	1.4135166666666668	1.5201500000000001	0.10663333333333336	15619.3408203125	70268.46726318353	0	1279	0.09812758572286207	0.8562633832976474	0.7125267665952949	161.01121520996094	161.01156616210938
266	161.0230712890625	12.318183333333334					1	DETECTED	161.0231 m/z @12.32 [CD6636_1.mzXML]	161.0230712890625	12.318183333333334	1.5349166666666667	16.221083333333333	14.686166666666665	70561.09375	9568163.387943272	0	1279	1.0847829972985998	1.941653120059908	2.6081315722836607	161.0225830078125	161.0287628173828
267	161.040283203125	1.8282999999999998					1	DETECTED	161.0403 m/z @1.83 [CD6636_1.mzXML]	161.040283203125	1.8282999999999998	1.4135166666666668	9.715483333333333	8.301966666666667	9973.361328125	941181.5384625242	0	1279	0.44452916613660953	10.007594326355132	19.015188652710265	161.0397491455078	161.0442657470703
268	161.06309509277344	2.931					1	DETECTED	161.0631 m/z @2.93 [CD6636_1.mzXML]	161.06309509277344	2.931	0.11743333333333333	20.0	19.882566666666666	21724.91796875	3388521.317035062	0	1279	3.2197356335816196	0.8651129299330224	6.140644274684731	161.05824279785156	161.06361389160156
269	161.98045349121094	1.3267166666666665					1	DETECTED	161.9805 m/z @1.33 [CD6636_1.mzXML]	161.98045349121094	1.3267166666666665	0.10083333333333333	20.0	19.899166666666666	2865.092529296875	1553283.391876923	0	1279	18.448847571032985	8.116256304977364	15.232512609954728	161.9707489013672	161.9873046875
270	162.04928588867188	1.9131333333333334					1	DETECTED	162.0493 m/z @1.91 [CD6636_1.mzXML]	162.04928588867188	1.9131333333333334	1.4300333333333335	11.108983333333333	9.678949999999999	28463.0078125	1358255.3377877804	0	1279	0.22473295140042437	4.6661758051499165	7.989047903329943	162.04087829589844	162.05810546875
271	162.09686279296875	14.260700000000002					1	DETECTED	162.0969 m/z @14.26 [CD6636_1.mzXML]	162.09686279296875	14.260700000000002	9.8353	19.316166666666668	9.480866666666667	9306.61328125	1832762.1770545647	0	1279	0.7026901706562114	1.0711875386029133	1.2998984604469241	162.0963134765625	162.09759521484375
272	162.11129760742188	1.8425166666666668					1	DETECTED	162.1113 m/z @1.84 [CD6636_1.mzXML]	162.11129760742188	1.8425166666666668	1.7426	10.618116666666667	8.875516666666668	2424067.0	2.481668173504453E7	1	1279	0.11815795216160252	3.186295102459554	2.856704151158124	162.11099243164062	162.11216735839844
273	162.99037170410156	1.4757833333333332					1	DETECTED	162.9904 m/z @1.48 [CD6636_1.mzXML]	162.99037170410156	1.4757833333333332	0.9803666666666667	19.9335	18.953133333333334	669451.75	1.007286853376348E7	0	1279	0.10334980694490481	1.7701059402483883	2.8810642290669355	162.9819793701172	162.99513244628906
274	163.03802490234375	11.82595					1	DETECTED	163.0380 m/z @11.83 [CD6636_1.mzXML]	163.03802490234375	11.82595	0.10083333333333333	20.0	19.899166666666666	39725.2265625	5993492.42314111	0	1279	0.1381012867910254	0.8895735621956459	0.6450226283958758	163.02809143066406	163.04689025878906
275	163.05950927734375	10.927133333333334					1	DETECTED	163.0595 m/z @10.93 [CD6636_1.mzXML]	163.05950927734375	10.927133333333334	0.23723333333333332	19.850166666666667	19.612933333333334	141591.546875	1.4591585603233028E7	1	1279	8.905774955876414	0.5545634173218396	0.04196030634448003	163.05184936523438	163.05966186523438
276	163.0745086669922	11.551866666666665					1	DETECTED	163.0745 m/z @11.55 [CD6636_1.mzXML]	163.0745086669922	11.551866666666665	11.508983333333333	13.42845	1.9194666666666667	65043.4140625	978585.9795722656	0	1279	0.1250757065650756	22.38010104935928	3.568018169544724	163.07432556152344	163.08383178710938
277	163.09341430664062	14.466550000000002					1	DETECTED	163.0934 m/z @14.47 [CD6636_1.mzXML]	163.09341430664062	14.466550000000002	6.980666666666666	19.499000000000002	12.518333333333336	16179.25	3865354.7599022225	0	1279	3.014351766816688	1.164677084529541	0.8489633571643184	163.0927734375	163.09609985351562
278	163.11492919921875	1.8425166666666668					1	DETECTED	163.1149 m/z @1.84 [CD6636_1.mzXML]	163.11492919921875	1.8425166666666668	1.7719999999999998	12.34895	10.57695	140845.609375	1.88599333064917E7	0	1279	0.12018204998565096	67.56587607000125	134.63329250159313	163.11050415039062	163.1149444580078
279	163.9759063720703	0.6172666666666667					1	DETECTED	163.9759 m/z @0.62 [CD6636_1.mzXML]	163.9759063720703	0.6172666666666667	0.10083333333333333	20.0	19.899166666666666	35451.76953125	9534215.260077063	0	1279	18.167038735630857	4.477024497526696	16.80380512550317	163.97506713867188	163.9850616455078
280	163.99388122558594	1.4757833333333332					1	DETECTED	163.9939 m/z @1.48 [CD6636_1.mzXML]	163.99388122558594	1.4757833333333332	1.4610666666666667	17.122333333333334	15.661266666666666	15226.51953125	3221399.4589666114	0	1279	0.09775647759020578	480.1962760938886	1054.264909191972	163.98597717285156	163.9940185546875
281	164.0487823486328	10.35255					1	DETECTED	164.0488 m/z @10.35 [CD6636_1.mzXML]	164.0487823486328	10.35255	9.925466666666667	19.766166666666667	9.8407	6896.47314453125	908007.4933244325	0	1279	0.11712155754142906	11.520819512195105	11.07508387322474	164.04107666015625	164.04885864257812
282	164.05923461914062	10.896383333333334					1	DETECTED	164.0592 m/z @10.90 [CD6636_1.mzXML]	164.05923461914062	10.896383333333334	2.3912	11.123899999999999	8.7327	15131.8515625	1195320.725654419	0	1279	0.14549098637094282	0.5133751770978873	0.026750354195774484	164.0588836669922	164.06292724609375
283	164.09091186523438	2.0103999999999997					1	DETECTED	164.0909 m/z @2.01 [CD6636_1.mzXML]	164.09091186523438	2.0103999999999997	1.9683833333333332	15.34545	13.377066666666666	14079.8056640625	1337353.7717263487	0	1279	0.7815013326303668	39.713120595929404	64.5970873059191	164.09039306640625	164.09689331054688
284	164.92904663085938	1.6532833333333334					1	DETECTED	164.9290 m/z @1.65 [CD6636_1.mzXML]	164.92904663085938	1.6532833333333334	1.5945	2.1656	0.5710999999999999	32056.169921875	599153.7479196776	0	1279	0.20172681701269934	4.857669407428403	8.768473592632345	164.91949462890625	164.92941284179688
285	164.98342895507812	11.362699999999998					1	DETECTED	164.9834 m/z @11.36 [CD6636_1.mzXML]	164.98342895507812	11.362699999999998	0.10083333333333333	20.0	19.899166666666666	214636.921875	2.0098906502985608E7	0	1279	0.9755873005082538	3.7358443733762075	4.181079838378107	164.98318481445312	164.9864959716797
286	165.0236053466797	1.4757833333333332					1	DETECTED	165.0236 m/z @1.48 [CD6636_1.mzXML]	165.0236053466797	1.4757833333333332	1.4135166666666668	1.6678166666666667	0.25429999999999997	12142.0595703125	127773.40158447262	0	1279	0.14894982858722128	2.0420235546038605	2.771082505652937	165.02264404296875	165.02383422851562
287	165.05372619628906	3.897266666666667					1	DETECTED	165.0537 m/z @3.90 [CD6636_1.mzXML]	165.05372619628906	3.897266666666667	1.5349166666666667	11.062000000000001	9.527083333333334	11650.9228515625	1332093.7001242677	0	1279	7.175958667834617	2.016441961041618	2.817771831196689	165.05340576171875	165.05999755859375
288	165.07492065429688	1.94075					1	DETECTED	165.0749 m/z @1.94 [CD6636_1.mzXML]	165.07492065429688	1.94075	1.8989333333333334	14.8066	12.907666666666666	26741.44140625	1277637.3995111692	0	1279	0.2436037820112622	154.3363889996016	307.6727779992033	165.0692138671875	165.07701110839844
289	165.1589813232422	15.912166666666668					1	DETECTED	165.1590 m/z @15.91 [CD6636_1.mzXML]	165.1589813232422	15.912166666666668	0.28868333333333335	19.983166666666666	19.69448333333333	30455.50390625	7836404.381933717	0	1279	3.2393253371098165	0.7551469040997202	0.5467227053653891	165.1565704345703	165.15933227539062
290	165.589111328125	8.414566666666667					1	DETECTED	165.5891 m/z @8.41 [CD6636_1.mzXML]	165.589111328125	8.414566666666667	8.116866666666667	8.594249999999999	0.47738333333333216	8300.86328125	130709.54264093016	0	1279	0.20233484141200364	0.8017859142313251	0.6035718284626502	165.58897399902344	165.58926391601562
291	166.02529907226562	1.4300333333333335					1	DETECTED	166.0253 m/z @1.43 [CD6636_1.mzXML]	166.02529907226562	1.4300333333333335	0.11743333333333333	19.983166666666666	19.86573333333333	40168.93359375	5461052.194723572	0	1279	1.0066311372918586	2.1033110272170124	2.499929005322988	166.01612854003906	166.0291748046875
292	166.0482940673828	13.9257					1	DETECTED	166.0483 m/z @13.93 [CD6636_1.mzXML]	166.0482940673828	13.9257	1.9546	13.9257	11.971100000000002	17537.69140625	5022934.478004609	0	1279	11.788680521409173	0.5	null	166.03900146484375	166.0537872314453
293	166.06436157226562	10.35255					1	DETECTED	166.0644 m/z @10.35 [CD6636_1.mzXML]	166.06436157226562	10.35255	8.0715	11.093	3.0214999999999996	33399.1875	623589.5788194587	0	1279	0.10017276468450831	0.5637260851568067	0.11044546315662347	166.05630493164062	166.07427978515625
294	166.08517456054688	8.399616666666667					1	DETECTED	166.0852 m/z @8.40 [CD6636_1.mzXML]	166.08517456054688	8.399616666666667	0.23723333333333332	19.8835	19.64626666666667	3107484.5	7.222035050248377E7	1	1279	0.27124189046879366	0.8322561835999126	0.4931519405723029	166.0752716064453	166.086181640625
295	166.10159301757812	14.150016666666666					1	DETECTED	166.1016 m/z @14.15 [CD6636_1.mzXML]	166.10159301757812	14.150016666666666	8.056099999999999	14.150016666666666	6.093916666666667	14956.0478515625	2805300.899029907	0	1279	5.782068687161793	0.5	null	166.09591674804688	166.10247802734375
296	166.11288452148438	12.56035					1	DETECTED	166.1129 m/z @12.56 [CD6636_1.mzXML]	166.11288452148438	12.56035	8.116866666666667	12.56035	4.443483333333333	118276.8203125	1.4475429713896058E7	0	1279	4.891941668011868	0.5	null	166.10391235351562	166.12234497070312
297	166.58351135253906	8.414566666666667					1	DETECTED	166.5835 m/z @8.41 [CD6636_1.mzXML]	166.58351135253906	8.414566666666667	8.025016666666666	8.518516666666667	0.49350000000000094	8058.1591796875	132243.43672973634	0	1279	0.30473223791464044	0.6334231805929905	0.28716409348638505	166.58319091796875	166.58387756347656
298	166.98391723632812	12.318183333333334					1	DETECTED	166.9839 m/z @12.32 [CD6636_1.mzXML]	166.98391723632812	12.318183333333334	0.10083333333333333	20.0	19.899166666666666	104125.40625	1.397878816902233E7	0	1279	1.0783321722690484	1.5101683582575929	1.793293009494407	166.9831085205078	166.98483276367188
299	167.0214080810547	8.370483333333333					1	DETECTED	167.0214 m/z @8.37 [CD6636_1.mzXML]	167.0214080810547	8.370483333333333	1.5497	8.518516666666667	6.968816666666667	10146.853515625	878399.5132007446	0	1279	0.2871505982369005	0.5108516372752886	0.4475558049033351	167.0207977294922	167.0215301513672
300	167.0330352783203	9.610916666666666					1	DETECTED	167.0330 m/z @9.61 [CD6636_1.mzXML]	167.0330352783203	9.610916666666666	1.7572666666666668	10.294666666666666	8.5374	93992.9296875	1669851.3899829695	0	1279	7.790644244796627	2.6910695966616576	0.016655544457687386	167.03001403808594	167.0335693359375
301	167.06729125976562	10.366566666666667					1	DETECTED	167.0673 m/z @10.37 [CD6636_1.mzXML]	167.06729125976562	10.366566666666667	9.744966666666667	11.093	1.3480333333333334	6577.55126953125	203437.1356148987	0	1279	0.10315109746481355	1.0843253968253954	1.1686507936507908	167.06661987304688	167.0721893310547
302	167.0886688232422	8.414566666666667					1	DETECTED	167.0887 m/z @8.41 [CD6636_1.mzXML]	167.0886688232422	8.414566666666667	5.381283333333333	9.1213	3.7400166666666665	196621.71875	4036236.866979251	0	1279	0.31778995454384784	0.850181903474896	0.42731262724930075	167.08087158203125	167.0891571044922
303	168.03640747070312	9.610916666666666					1	DETECTED	168.0364 m/z @9.61 [CD6636_1.mzXML]	168.03640747070312	9.610916666666666	6.930833333333334	17.269166666666667	10.338333333333333	8584.9638671875	756528.1632807006	0	1279	0.003078606748800894	1.7291298757121623	2.4355437051626234	168.0282440185547	168.0396270751953
304	168.09242248535156	8.385016666666667					1	DETECTED	168.0924 m/z @8.39 [CD6636_1.mzXML]	168.09242248535156	8.385016666666667	4.5539	10.91185	6.35795	6111.86474609375	669111.5174454349	0	1279	2.660729021316854	0.8297776540347243	0.6595553080694485	168.08934020996094	168.10076904296875
305	168.9791717529297	11.494083333333332					1	DETECTED	168.9792 m/z @11.49 [CD6636_1.mzXML]	168.9791717529297	11.494083333333332	0.10083333333333333	19.983166666666666	19.88233333333333	48884.32421875	5449070.71598902	0	1279	0.7421616043579764	2.9980478466971947	5.178827017242025	168.9789276123047	168.9803924560547
306	169.03477478027344	3.0725166666666666					1	DETECTED	169.0348 m/z @3.07 [CD6636_1.mzXML]	169.03477478027344	3.0725166666666666	0.3576666666666667	19.249666666666666	18.892	242682.28125	1.0945934682788216E7	1	1279	0.4130940413947264	0.8810352972050658	0.5097841987395217	169.03060913085938	169.0367889404297
307	169.04806518554688	10.881066666666667					1	DETECTED	169.0481 m/z @10.88 [CD6636_1.mzXML]	169.04806518554688	10.881066666666667	0.37496666666666667	19.9335	19.558533333333333	1056951.125	1.284163507842195E7	1	1279	0.10236517048249816	1.9012077790751587	0.014316208431909627	169.0462646484375	169.0576934814453
308	169.09364318847656	1.6825666666666665					1	DETECTED	169.0936 m/z @1.68 [CD6636_1.mzXML]	169.09364318847656	1.6825666666666665	1.5645833333333334	10.618116666666667	9.053533333333334	45546.93359375	5508276.254670106	0	1279	0.09895623866797765	30.408211795348105	59.198890697252224	169.0850067138672	169.09658813476562
309	169.14569091796875	14.481183333333332					1	DETECTED	169.1457 m/z @14.48 [CD6636_1.mzXML]	169.14569091796875	14.481183333333332	0.3576666666666667	19.716166666666666	19.3585	6914.84130859375	2024683.6101591473	0	1279	0.16940973763998812	0.6853286067799451	0.3706572135598901	169.14529418945312	169.1465301513672
310	170.0413055419922	1.7859666666666667					1	DETECTED	170.0413 m/z @1.79 [CD6636_1.mzXML]	170.0413055419922	1.7859666666666667	1.7859666666666667	3.3425333333333334	1.5565666666666667	20889.4609375	580061.5371840817	0	1279	1.2582157550022146	null	null	170.0319061279297	170.04161071777344
311	170.05926513671875	9.22415					1	DETECTED	170.0593 m/z @9.22 [CD6636_1.mzXML]	170.05926513671875	9.22415	9.152483333333333	11.016816666666667	1.8643333333333345	314796.5625	2886402.7276918935	0	1279	0.08081144201464774	1.4309947739030047	24.747771996195137	170.0502166748047	170.05950927734375
312	170.0914764404297	1.8709166666666666					1	DETECTED	170.0915 m/z @1.87 [CD6636_1.mzXML]	170.0914764404297	1.8709166666666666	0.10083333333333333	20.0	19.899166666666666	26470.51953125	6709942.155682368	0	1279	1.304981260770358	3.3974287090907147	2.096941944620802	170.0911102294922	170.09608459472656
313	171.06263732910156	9.210016666666666					1	DETECTED	171.0626 m/z @9.21 [CD6636_1.mzXML]	171.06263732910156	9.210016666666666	9.167216666666667	10.896383333333334	1.7291666666666679	29798.5859375	726988.6531813962	0	1279	0.10929009590504357	20.200545171339705	2.495695105651591	171.05264282226562	171.06280517578125
314	171.1483612060547	0.30574999999999997					1	DETECTED	171.1484 m/z @0.31 [CD6636_1.mzXML]	171.1483612060547	0.30574999999999997	0.11743333333333333	20.0	19.882566666666666	9371.416015625	6537989.599515388	0	1279	17.120780240430932	52.7902469245066	104.58049384901321	171.14451599121094	171.14898681640625
315	172.03622436523438	9.5349					1	DETECTED	172.0362 m/z @9.53 [CD6636_1.mzXML]	172.03622436523438	9.5349	9.504533333333335	13.6992	4.194666666666665	6761.20654296875	706746.9562403563	0	1279	0.11898670370368514	69.0669593852929	137.1339187705858	172.03477478027344	172.03634643554688
316	172.0681610107422	1.8142166666666666					1	DETECTED	172.0682 m/z @1.81 [CD6636_1.mzXML]	172.0681610107422	1.8142166666666666	1.7998	15.84725	14.047450000000001	17173.873046875	2739491.7839631047	0	1279	9.052551310605745	487.1947976878662	973.3895953757324	172.06297302246094	172.07481384277344
317	172.1324462890625	10.264516666666667					1	DETECTED	172.1324 m/z @10.26 [CD6636_1.mzXML]	172.1324462890625	10.264516666666667	4.6154166666666665	13.123600000000001	8.508183333333335	13160.2958984375	991044.1940448609	0	1279	0.11710198091207857	0.7530565340791749	0.017698962867094475	172.13198852539062	172.13705444335938
318	173.01998901367188	15.071033333333332					1	DETECTED	173.0200 m/z @15.07 [CD6636_1.mzXML]	173.01998901367188	15.071033333333332	0.7206833333333333	19.850166666666667	19.129483333333333	7817.9248046875	2592708.268237789	0	1279	4.796122684333989	0.6665162638309635	0.6629225075520631	173.0192108154297	173.02308654785156
319	173.16432189941406	9.730283333333334					1	DETECTED	173.1643 m/z @9.73 [CD6636_1.mzXML]	173.16432189941406	9.730283333333334	2.973716666666667	9.820466666666666	6.84675	2773.853759765625	812314.8235752563	0	1279	0.07668744559038387	0.5066737544216243	0.013347508843248616	173.16392517089844	173.16465759277344
320	173.96046447753906	11.494083333333332					1	DETECTED	173.9605 m/z @11.49 [CD6636_1.mzXML]	173.96046447753906	11.494083333333332	0.10083333333333333	20.0	19.899166666666666	9606.88671875	2462687.005937254	0	1279	2.3273631427937556	0.8732875459884875	0.7676535333612466	173.95947265625	173.96615600585938
321	174.077880859375	15.1509					1	DETECTED	174.0779 m/z @15.15 [CD6636_1.mzXML]	174.077880859375	15.1509	9.865033333333335	18.8205	8.955466666666664	9099.5029296875	2114033.8719164124	0	1279	2.111051980197084	0.8471143174250833	0.6542221634008044	174.07688903808594	174.0784912109375
322	174.12843322753906	13.16505					1	DETECTED	174.1284 m/z @13.17 [CD6636_1.mzXML]	174.12843322753906	13.16505	0.18586666666666665	20.0	19.814133333333334	5875.98193359375	2898808.774696136	0	1279	10.765935846224446	0.763304316784184	1.1109495856011153	174.12319946289062	174.12843322753906
323	174.9369354248047	1.6532833333333334					1	DETECTED	174.9369 m/z @1.65 [CD6636_1.mzXML]	174.9369354248047	1.6532833333333334	1.5645833333333334	1.7998	0.23521666666666663	154300.59375	1131363.591635743	0	1279	0.1088429404976492	1.2589279818202048	1.755106627174684	174.93687438964844	174.93724060058594
324	174.99057006835938	1.4757833333333332					1	DETECTED	174.9906 m/z @1.48 [CD6636_1.mzXML]	174.99057006835938	1.4757833333333332	0.9803666666666667	19.983166666666666	19.0028	58425.75390625	2802191.9361072085	0	1279	0.8612349472738194	8.49173445843692	15.875863731257883	174.9900360107422	174.99569702148438
325	175.00735473632812	13.896816666666666					1	DETECTED	175.0074 m/z @13.90 [CD6636_1.mzXML]	175.00735473632812	13.896816666666666	9.700416666666666	19.199833333333334	9.499416666666669	8149.6572265625	1720445.3631045532	0	1279	2.2443084551436563	1.1318530963047693	0.9392973345489996	175.00685119628906	175.00991821289062
326	175.0230712890625	3.299383333333333					1	DETECTED	175.0231 m/z @3.30 [CD6636_1.mzXML]	175.0230712890625	3.299383333333333	1.4300333333333335	19.916666666666668	18.486633333333334	12418.6640625	1787491.1211052854	0	1279	0.3517142365763095	1.842423411520283	3.360278296642929	175.01803588867188	175.0311279296875
327	175.03883361816406	12.8827					1	DETECTED	175.0388 m/z @12.88 [CD6636_1.mzXML]	175.03883361816406	12.8827	9.367633333333334	13.8115	4.443866666666667	6775.28173828125	1210069.551380188	0	1279	3.7082177821949607	0.6321169821340517	0.2642339642681033	175.0357208251953	175.03907775878906
328	175.07427978515625	15.426250000000001					1	DETECTED	175.0743 m/z @15.43 [CD6636_1.mzXML]	175.07427978515625	15.426250000000001	1.8568	19.850166666666667	17.993366666666667	12802.3017578125	4542069.537077819	0	1279	1.815126265847912	0.8471658818890695	0.6825976682286176	175.06837463378906	175.0749969482422
329	175.09539794921875	10.4239					1	DETECTED	175.0954 m/z @10.42 [CD6636_1.mzXML]	175.09539794921875	10.4239	0.11743333333333333	19.966666666666665	19.84923333333333	3164.056640625	1641998.0053971556	0	1279	13.468235382328324	0.962950445351462	0.9259008907029243	175.08563232421875	175.09649658203125
330	175.11790466308594	1.7859666666666667					1	DETECTED	175.1179 m/z @1.79 [CD6636_1.mzXML]	175.11790466308594	1.7859666666666667	1.5349166666666667	16.058383333333335	14.523466666666668	78768.46875	4595814.385083925	0	1279	0.20439604124311583	3.1666953693070283	5.459919861105351	175.111572265625	175.12278747558594
331	176.06968688964844	10.541016666666668					1	DETECTED	176.0697 m/z @10.54 [CD6636_1.mzXML]	176.06968688964844	10.541016666666668	0.9111999999999999	10.8653	9.9541	52449.92578125	1315820.4137354738	0	1279	0.08340033540459757	0.5392770514311255	0.22489329363956478	176.06922912597656	176.07373046875
332	176.10194396972656	1.8568					1	DETECTED	176.1019 m/z @1.86 [CD6636_1.mzXML]	176.10194396972656	1.8568	1.7859666666666667	2.59755	0.8115833333333333	46397.91796875	387913.81171020516	0	1279	0.06715931109676654	5.728823529411767	6.538722130711633	176.10153198242188	176.1023406982422
333	176.96987915039062	1.4757833333333332					1	DETECTED	176.9699 m/z @1.48 [CD6636_1.mzXML]	176.96987915039062	1.4757833333333332	1.39615	3.4285666666666668	2.0324166666666668	33953.05859375	880002.9519224851	0	1279	0.1421698788929402	12.939228184342616	29.772007336793962	176.96958923339844	176.9724578857422
334	177.0065155029297	1.5053833333333333					1	DETECTED	177.0065 m/z @1.51 [CD6636_1.mzXML]	177.0065155029297	1.5053833333333333	1.4300333333333335	18.009833333333333	16.5798	6227.244140625	3625175.5838236683	0	1279	15.314548409204946	110.01857996018607	210.78356987913483	176.99806213378906	177.0065155029297
335	177.05990600585938	1.6972833333333335					1	DETECTED	177.0599 m/z @1.70 [CD6636_1.mzXML]	177.05990600585938	1.6972833333333335	1.5796	9.774533333333332	8.194933333333333	42226.37890625	2321682.724240479	0	1279	0.17254750929474016	34.817731199546735	67.48976654272353	177.0536346435547	177.06578063964844
336	177.07492065429688	1.9683833333333332					1	DETECTED	177.0749 m/z @1.97 [CD6636_1.mzXML]	177.07492065429688	1.9683833333333332	1.8989333333333334	12.4977	10.598766666666666	16629.26171875	2021551.6583213496	0	1279	0.1706534977093328	76.30501559875233	124.1339890890208	177.07284545898438	177.07818603515625
337	177.0897674560547	11.273616666666667					1	DETECTED	177.0898 m/z @11.27 [CD6636_1.mzXML]	177.0897674560547	11.273616666666667	0.11743333333333333	19.8835	19.766066666666667	24931.1875	4175123.1415988454	0	1279	0.0696750268787607	3.7621761558353475	0.6482355027812783	177.0808563232422	177.09033203125
338	177.1014862060547	5.21925					1	DETECTED	177.1015 m/z @5.22 [CD6636_1.mzXML]	177.1014862060547	5.21925	4.630966666666667	8.609783333333333	3.978816666666666	15218.8310546875	1381014.442265198	0	1279	1.0194842461083296	3.3817179930305703	5.763435986061141	177.1013641357422	177.10556030273438
339	177.15899658203125	17.36733333333333					1	DETECTED	177.1590 m/z @17.37 [CD6636_1.mzXML]	177.15899658203125	17.36733333333333	0.20295	20.0	19.79705	4792.482421875	3571318.707750059	0	1279	2.1127656221308175	0.5766898121400614	0.15337962428012286	177.1580352783203	177.163330078125
340	177.95510864257812	0.6344166666666666					1	DETECTED	177.9551 m/z @0.63 [CD6636_1.mzXML]	177.95510864257812	0.6344166666666666	0.47865	19.916666666666668	19.43801666666667	2001.7265625	1113252.1601016235	0	1279	0.5736076258027776	62.39466081746205	123.78932163492408	177.95452880859375	177.95578002929688
341	178.1177215576172	1.9131333333333334					1	DETECTED	178.1177 m/z @1.91 [CD6636_1.mzXML]	178.1177215576172	1.9131333333333334	0.9284833333333334	2.0244833333333334	1.096	14638.923828125	427768.1082310791	0	1279	1.0641348752199802	0.5565429340374753	0.11308586807495057	178.1158905029297	178.11802673339844
342	178.9626007080078	11.405183333333333					1	DETECTED	178.9626 m/z @11.41 [CD6636_1.mzXML]	178.9626007080078	11.405183333333333	0.20295	19.900166666666667	19.697216666666666	13896.46484375	2057168.5371924436	0	1279	1.1399236986372543	0.8791647201302121	0.8350821377184728	178.95407104492188	178.96351623535156
343	179.0393524169922	1.4757833333333332					1	DETECTED	179.0394 m/z @1.48 [CD6636_1.mzXML]	179.0393524169922	1.4757833333333332	1.4135166666666668	10.4093	8.995783333333334	20209.12109375	2515541.758113526	0	1279	0.12873154497138817	72.23594753747346	143.18150340554408	179.03567504882812	179.03936767578125
344	179.05332946777344	14.730433333333334					1	DETECTED	179.0533 m/z @14.73 [CD6636_1.mzXML]	179.05332946777344	14.730433333333334	9.820466666666666	18.442333333333334	8.621866666666667	5893.1513671875	1308433.2687724303	0	1279	1.1382531844442454	0.8779964561877541	0.45269132139771745	179.0524139404297	179.0581512451172
345	179.0692901611328	10.51225					1	DETECTED	179.0693 m/z @10.51 [CD6636_1.mzXML]	179.0692901611328	10.51225	0.11743333333333333	19.983166666666666	19.86573333333333	52364.9140625	2697131.867250765	0	1279	0.08779196932606048	1.3225859399415592	2.427120509049682	179.06204223632812	179.0697479248047
346	179.1419219970703	12.59125					1	DETECTED	179.1419 m/z @12.59 [CD6636_1.mzXML]	179.1419219970703	12.59125	1.7426	15.393416666666667	13.650816666666667	14572.0830078125	5208504.027357484	0	1279	0.05688773908445377	0.6291481735822737	0.18338255899871372	179.13783264160156	179.1423797607422
347	180.0647735595703	9.730283333333334					1	DETECTED	180.0648 m/z @9.73 [CD6636_1.mzXML]	180.0647735595703	9.730283333333334	1.71245	10.942333333333332	9.229883333333332	72614.0625	1627192.4980622267	0	1279	0.08622757814524107	0.5115365584766961	0.017009785462861773	180.05735778808594	180.07298278808594
348	180.08734130859375	8.872416666666668					1	DETECTED	180.0873 m/z @8.87 [CD6636_1.mzXML]	180.08734130859375	8.872416666666668	0.16858333333333334	19.850166666666667	19.681583333333332	7582.4453125	1491096.3030460512	0	1279	0.12748976152593094	1.0831328299023613	9.965332201552286	180.07911682128906	180.08753967285156
349	180.90252685546875	1.6825666666666665					1	DETECTED	180.9025 m/z @1.68 [CD6636_1.mzXML]	180.90252685546875	1.6825666666666665	1.6241833333333333	2.1656	0.5414166666666667	15544.25390625	290115.85485375975	0	1279	0.05929908772455983	4.636739937196697	8.273479874393393	180.89317321777344	180.9032745361328
350	181.00100708007812	1.4757833333333332					1	DETECTED	181.0010 m/z @1.48 [CD6636_1.mzXML]	181.00100708007812	1.4757833333333332	1.39615	1.5945	0.19835000000000003	13517.513671875	89240.29618212886	0	1279	0.23268551867940102	1.1572299477765526	1.5114356330993004	181.00070190429688	181.00152587890625
351	181.048583984375	12.4977					1	DETECTED	181.0486 m/z @12.50 [CD6636_1.mzXML]	181.048583984375	12.4977	0.11743333333333333	20.0	19.882566666666666	13213.291015625	2443269.311262055	0	1279	0.08361387854371571	1.3142993728792174	0.6134127161130667	181.045654296875	181.049560546875
352	181.07090759277344	9.382433333333333					1	DETECTED	181.0709 m/z @9.38 [CD6636_1.mzXML]	181.07090759277344	9.382433333333333	5.938183333333333	11.607616666666667	5.669433333333334	294896.40625	3507776.281561575	1	1279	0.0816064448103635	3.8431411660445702	0.8126420355134747	181.06680297851562	181.0724639892578
353	181.08438110351562	11.551866666666665					1	DETECTED	181.0844 m/z @11.55 [CD6636_1.mzXML]	181.08438110351562	11.551866666666665	0.5653166666666666	18.755499999999998	18.19018333333333	5282948.0	4.0125019842973165E7	1	1279	0.10716384222311426	2.3887870519216463	3.72017884899643	181.080810546875	181.08566284179688
354	182.07460021972656	9.367633333333334					1	DETECTED	182.0746 m/z @9.37 [CD6636_1.mzXML]	182.07460021972656	9.367633333333334	9.028416666666667	9.458300000000001	0.4298833333333345	18085.75	172653.49486877437	0	1279	0.0820877395882782	0.6336412322507746	0.25862354150942823	182.07435607910156	182.07481384277344
355	182.088134765625	11.551866666666665					1	DETECTED	182.0881 m/z @11.55 [CD6636_1.mzXML]	182.088134765625	11.551866666666665	2.0103999999999997	11.795716666666667	9.785316666666667	391055.53125	1.3482225811527677E7	1	1279	7.698740398434805	0.5163997160700979	0.023203697842673524	182.0797119140625	182.08937072753906
356	182.14898681640625	15.912166666666668					1	DETECTED	182.1490 m/z @15.91 [CD6636_1.mzXML]	182.14898681640625	15.912166666666668	0.10083333333333333	20.0	19.899166666666666	89337.6484375	2.362918205904289E7	0	1279	4.077386726159887	0.7662962796408491	0.5572407883183713	182.14820861816406	182.14981079101562
357	182.9617156982422	1.5201500000000001					1	DETECTED	182.9617 m/z @1.52 [CD6636_1.mzXML]	182.9617156982422	1.5201500000000001	1.4460333333333333	13.234333333333332	11.7883	11239.9453125	3805151.755738159	0	1279	0.09273375296496589	79.52529795367646	143.48751706628872	182.9542236328125	182.9618682861328
358	183.0485382080078	16.844					1	DETECTED	183.0485 m/z @16.84 [CD6636_1.mzXML]	183.0485382080078	16.844	8.73245	19.9335	11.201049999999999	6272.58984375	1691080.2959221192	0	1279	3.815813120708036	0.6904383255974503	0.4462451662067071	183.04747009277344	183.04872131347656
359	183.05908203125	13.854066666666666					1	DETECTED	183.0591 m/z @13.85 [CD6636_1.mzXML]	183.05908203125	13.854066666666666	5.512183333333334	13.854066666666666	8.341883333333332	13220.3115234375	2195826.1485590516	0	1279	3.980687866996991	0.5	null	183.04994201660156	183.06533813476562
360	183.07931518554688	11.870433333333333					1	DETECTED	183.0793 m/z @11.87 [CD6636_1.mzXML]	183.07931518554688	11.870433333333333	2.080833333333333	17.745833333333334	15.665000000000001	30012.623046875	3828043.0080578607	0	1279	7.934469029273121	0.889192838920887	0.7717444715311149	183.0695343017578	183.0888671875
361	183.0926971435547	13.882566666666666					1	DETECTED	183.0927 m/z @13.88 [CD6636_1.mzXML]	183.0926971435547	13.882566666666666	0.16858333333333334	16.41613333333333	16.247549999999997	19423.59765625	4333323.791648954	0	1279	4.7851993180318715	0.6577574361713131	0.8881461928245242	183.0917510986328	183.1014862060547
362	183.1525115966797	16.058383333333335					1	DETECTED	183.1525 m/z @16.06 [CD6636_1.mzXML]	183.1525115966797	16.058383333333335	0.11743333333333333	20.0	19.882566666666666	5507.87060546875	2298685.255200318	0	1279	3.326242640617684	0.6236317994431531	0.2453670047384174	183.15170288085938	183.1531524658203
363	184.07208251953125	13.0525					1	DETECTED	184.0721 m/z @13.05 [CD6636_1.mzXML]	184.07208251953125	13.0525	9.074800000000002	19.1165	10.041699999999997	103105.46875	3880615.7198274517	0	1279	0.38017670025730155	1.0064480074882742	1.5686632711754276	184.07110595703125	184.08103942871094
364	184.0932159423828	1.7859666666666667					1	DETECTED	184.0932 m/z @1.79 [CD6636_1.mzXML]	184.0932159423828	1.7859666666666667	1.7572666666666668	10.467766666666668	8.710500000000001	459931.34375	2316684.730317412	0	1279	0.06427755226414922	1.461019085234889	1.7523768004556888	184.0932159423828	184.09628295898438
365	184.9987030029297	1.4757833333333332					1	DETECTED	184.9987 m/z @1.48 [CD6636_1.mzXML]	184.9987030029297	1.4757833333333332	1.4135166666666668	7.8948833333333335	6.481366666666666	9214.6376953125	1235867.9887692258	0	1279	0.08964244032395041	52.045235546038704	103.09047109207742	184.99664306640625	184.99887084960938
366	185.04312133789062	10.249699999999999					1	DETECTED	185.0431 m/z @10.25 [CD6636_1.mzXML]	185.04312133789062	10.249699999999999	0.37496666666666667	20.0	19.625033333333334	449972.1875	9520689.555171283	1	1279	8.336561928446503	0.5083601406602141	0.012421457806820002	185.0404815673828	185.0442352294922
367	185.1276397705078	9.152483333333333					1	DETECTED	185.1276 m/z @9.15 [CD6636_1.mzXML]	185.1276397705078	9.152483333333333	1.2745333333333333	17.350833333333334	16.0763	82059.4375	3264614.727634552	0	1279	0.11038710185134626	1.9319304424104449	2.915689940689571	185.1178436279297	185.13206481933594
368	185.15248107910156	14.553783333333334					1	DETECTED	185.1525 m/z @14.55 [CD6636_1.mzXML]	185.15248107910156	14.553783333333334	7.481216666666667	16.026	8.544783333333333	5131.2763671875	605078.059350769	0	1279	7.234447017820294	0.6040793771238164	0.06293093685424825	185.15142822265625	185.15365600585938
369	186.04661560058594	10.249699999999999					1	DETECTED	186.0466 m/z @10.25 [CD6636_1.mzXML]	186.04661560058594	10.249699999999999	6.9641166666666665	10.309733333333332	3.3456166666666656	31256.697265625	628113.9835968012	0	1279	0.09992025672103644	0.5389774349216311	0.0917086377768616	186.04522705078125	186.04718017578125
370	186.0725860595703	1.9131333333333334					1	DETECTED	186.0726 m/z @1.91 [CD6636_1.mzXML]	186.0725860595703	1.9131333333333334	0.23723333333333332	19.850166666666667	19.612933333333334	55552.96484375	2187883.8632962955	0	1279	0.19566917625041103	0.7506870826166097	0.3303965310750587	186.071533203125	186.07591247558594
371	186.22048950195312	11.46355					1	DETECTED	186.2205 m/z @11.46 [CD6636_1.mzXML]	186.22048950195312	11.46355	10.062816666666667	17.252833333333335	7.1900166666666685	11922.4248046875	2280626.1159213865	0	1279	1.4239522216280651	2.566518728285185	4.081121723270551	186.21348571777344	186.2212371826172
372	186.92173767089844	1.5497					1	DETECTED	186.9217 m/z @1.55 [CD6636_1.mzXML]	186.92173767089844	1.5497	1.4610666666666667	1.5796	0.11853333333333316	9285.9287109375	57544.55503833004	0	1279	0.13274489300226633	0.66867243324558	0.33734486649115997	186.92138671875	186.92193603515625
373	187.0565185546875	1.8709166666666666					1	DETECTED	187.0565 m/z @1.87 [CD6636_1.mzXML]	187.0565185546875	1.8709166666666666	1.8568	10.264516666666667	8.407716666666667	456745.875	5277719.35824524	0	1279	0.058389998641476204	9.027774338387244	8.842968278829783	187.04725646972656	187.06455993652344
374	187.07044982910156	2.4882833333333334					1	DETECTED	187.0704 m/z @2.49 [CD6636_1.mzXML]	187.07044982910156	2.4882833333333334	2.3354666666666666	19.966666666666665	17.6312	25065.697265625	4570479.868396118	0	1279	1.4656735035591018	23.22644959628534	41.78586591428353	187.0700225830078	187.07080078125
375	187.12579345703125	11.419483333333334					1	DETECTED	187.1258 m/z @11.42 [CD6636_1.mzXML]	187.12579345703125	11.419483333333334	0.10083333333333333	20.0	19.899166666666666	8717.7353515625	3709263.8593936185	0	1279	19.469669345216374	0.8790432899094267	0.42037787442331653	187.12454223632812	187.13134765625
376	187.47177124023438	9.22415					1	DETECTED	187.4718 m/z @9.22 [CD6636_1.mzXML]	187.47177124023438	9.22415	9.167216666666667	9.309233333333333	0.14201666666666668	15199.205078125	81868.87027441383	0	1279	0.08830900856877122	1.2472189695550364	1.6808484809061874	187.4715576171875	187.47181701660156
377	188.05462646484375	9.22415					1	DETECTED	188.0546 m/z @9.22 [CD6636_1.mzXML]	188.05462646484375	9.22415	8.71695	9.309233333333333	0.5922833333333326	11234.716796875	109269.87676525839	0	1279	0.058457653305596935	0.5838755257623556	0.16775105152471123	188.04849243164062	188.05821228027344
378	188.06947326660156	9.22415					1	DETECTED	188.0695 m/z @9.22 [CD6636_1.mzXML]	188.06947326660156	9.22415	1.8568	12.34895	10.49215	5864313.5	3.804051813539705E7	1	1279	0.08693794233619023	1.4240009264462141	1.5867796293043053	188.059814453125	188.0784454345703
379	188.08279418945312	9.22415					1	DETECTED	188.0828 m/z @9.22 [CD6636_1.mzXML]	188.08279418945312	9.22415	2.0244833333333334	18.192	16.167516666666668	18030.650390625	2842084.0569654536	0	1279	0.06034198453096451	75.23059203913513	2.0527862905881373	188.0807647705078	188.09072875976562
380	188.955078125	1.5349166666666667					1	DETECTED	188.9551 m/z @1.53 [CD6636_1.mzXML]	188.955078125	1.5349166666666667	1.4610666666666667	1.5497	0.08863333333333334	5882.8583984375	23112.04698254393	0	1279	0.04766331819470815	0.6000902730760553	0.20018054615211073	188.95443725585938	188.9552459716797
381	189.02268981933594	13.684816666666668					1	DETECTED	189.0227 m/z @13.68 [CD6636_1.mzXML]	189.02268981933594	13.684816666666668	12.2375	16.580216666666665	4.342716666666664	13368.22265625	979057.6487840576	0	1279	0.3957439337757318	1.5002648579555253	0.7792949186102038	189.01776123046875	189.02362060546875
382	189.05101013183594	10.4239					1	DETECTED	189.0510 m/z @10.42 [CD6636_1.mzXML]	189.05101013183594	10.4239	1.4135166666666668	14.64165	13.228133333333334	11755.6376953125	3722473.722656189	0	1279	0.26858485752477357	0.734049420760863	0.46809884152172593	189.04556274414062	189.0582733154297
383	189.0727996826172	9.22415					1	DETECTED	189.0728 m/z @9.22 [CD6636_1.mzXML]	189.0727996826172	9.22415	9.152483333333333	9.550099999999999	0.39761666666666606	613583.9375	3457687.8494912074	0	1279	0.08026023128464033	1.4012712284746123	1.4782044118318276	189.0727081298828	189.07305908203125
384	189.08615112304688	2.931					1	DETECTED	189.0862 m/z @2.93 [CD6636_1.mzXML]	189.08615112304688	2.931	0.10083333333333333	20.0	19.899166666666666	82203.0625	1.811878747899845E7	0	1279	2.3072520498465576	8.99459217758664	2.384555680701557	189.0854949951172	189.0913848876953
385	189.13345336914062	1.8142166666666666					1	DETECTED	189.1335 m/z @1.81 [CD6636_1.mzXML]	189.13345336914062	1.8142166666666666	1.7719999999999998	1.8425166666666668	0.070516666666667	19767.90234375	70093.21244970712	0	1279	0.08621189332484569	0.8351756810106609	0.6703513620213217	189.13330078125	189.1337432861328
386	189.1586151123047	1.7426					1	DETECTED	189.1586 m/z @1.74 [CD6636_1.mzXML]	189.1586151123047	1.7426	1.5349166666666667	15.2807	13.745783333333332	31048.28125	3180224.3707335815	0	1279	12.854104287799972	32.547933530982306	50.55941449489522	189.15853881835938	189.16677856445312
387	189.19761657714844	9.22415					1	DETECTED	189.1976 m/z @9.22 [CD6636_1.mzXML]	189.19761657714844	9.22415	9.167216666666667	9.280516666666667	0.11330000000000062	20728.89453125	92963.60834252932	0	1279	0.0792621946529195	0.9950234192037535	0.990046838407507	189.19700622558594	189.1978759765625
388	190.0848846435547	10.81885					1	DETECTED	190.0849 m/z @10.82 [CD6636_1.mzXML]	190.0848846435547	10.81885	0.16858333333333334	19.81683333333333	19.648249999999997	135656.265625	3315639.2364722663	1	1279	0.08903954850317497	0.6033826637542421	null	190.0765838623047	190.0901641845703
389	190.14260864257812	10.4239					1	DETECTED	190.1426 m/z @10.42 [CD6636_1.mzXML]	190.14260864257812	10.4239	10.03215	18.50883333333333	8.476683333333332	21301.04296875	807716.0990203249	0	1279	0.366328112858314	10.81899595830674	22.224441073804048	190.1416473388672	190.1437225341797
390	190.9667205810547	13.546433333333333					1	DETECTED	190.9667 m/z @13.55 [CD6636_1.mzXML]	190.9667205810547	13.546433333333333	0.30574999999999997	19.549333333333333	19.243583333333333	10570.3232421875	2621265.5286101373	0	1279	0.5804740063800722	0.5673418121931229	0.12969271548283443	190.9617919921875	190.9752655029297
391	191.0390167236328	1.7859666666666667					1	DETECTED	191.0390 m/z @1.79 [CD6636_1.mzXML]	191.0390167236328	1.7859666666666667	1.4135166666666668	13.261816666666666	11.8483	124784.3828125	7718491.766686736	0	1279	0.10967805783516993	0.801644337620423	5.916184006768053	191.02911376953125	191.0396728515625
392	191.07533264160156	1.6972833333333335					1	DETECTED	191.0753 m/z @1.70 [CD6636_1.mzXML]	191.07533264160156	1.6972833333333335	1.5645833333333334	10.700999999999999	9.136416666666666	120370.375	1.6513075329037566E7	0	1279	9.061024049699954	33.72038894018883	74.16773807426274	191.0692596435547	191.08102416992188
393	191.96202087402344	12.544766666666668					1	DETECTED	191.9620 m/z @12.54 [CD6636_1.mzXML]	191.96202087402344	12.544766666666668	0.1515	19.983166666666666	19.831666666666667	2924.00634765625	1849803.2823521732	0	1279	18.801569955705602	0.8000984405510518	0.6001968811021037	191.95901489257812	191.97174072265625
394	192.00723266601562	11.635349999999999					1	DETECTED	192.0072 m/z @11.64 [CD6636_1.mzXML]	192.00723266601562	11.635349999999999	0.10083333333333333	19.966666666666665	19.86583333333333	5289.0654296875	2058753.3545676875	0	1279	11.640640857022504	0.861147194435253	0.6025919816292108	191.99952697753906	192.0088348388672
395	192.02340698242188	1.7859666666666667					1	DETECTED	192.0234 m/z @1.79 [CD6636_1.mzXML]	192.02340698242188	1.7859666666666667	1.7859666666666667	9.090300000000001	7.304333333333334	14969.357421875	1151586.560116577	0	1279	0.18665815043806067	null	null	192.01370239257812	192.0323028564453
396	192.06776428222656	9.458300000000001					1	DETECTED	192.0678 m/z @9.46 [CD6636_1.mzXML]	192.06776428222656	9.458300000000001	1.3440333333333332	9.5349	8.190866666666667	4608.984375	681579.5332042848	0	1279	2.005872190027289	0.5047200815025387	0.7017657743194153	192.0640411376953	192.0682373046875
397	192.9603271484375	2.1373					1	DETECTED	192.9603 m/z @2.14 [CD6636_1.mzXML]	192.9603271484375	2.1373	2.0527333333333333	16.17185	14.119116666666667	14384.44140625	2028256.0189177245	0	1279	0.19120611264814258	83.47920772566	149.0390273903025	192.9528045654297	192.9639892578125
398	193.00094604492188	1.4757833333333332					1	DETECTED	193.0009 m/z @1.48 [CD6636_1.mzXML]	193.00094604492188	1.4757833333333332	1.4300333333333335	15.52355	14.093516666666666	16517.0390625	3946027.506936615	0	1279	0.10605918974830719	154.02750455373496	298.8606404252168	192.9995880126953	193.0010986328125
399	193.03395080566406	1.6532833333333334					1	DETECTED	193.0340 m/z @1.65 [CD6636_1.mzXML]	193.03395080566406	1.6532833333333334	1.6532833333333334	18.771833333333333	17.11855	9767.0537109375	1762536.731519409	0	1279	1.5031678825679249	null	null	193.03271484375	193.0359649658203
400	193.08486938476562	10.51225					1	DETECTED	193.0849 m/z @10.51 [CD6636_1.mzXML]	193.08486938476562	10.51225	0.7378666666666667	12.710333333333333	11.972466666666666	48488.80859375	1314788.7594595354	0	1279	0.09696311296041671	2.334939852936767	2.8803892697491285	193.07553100585938	193.08770751953125
401	193.09600830078125	2.3493500000000003					1	DETECTED	193.0960 m/z @2.35 [CD6636_1.mzXML]	193.09600830078125	2.3493500000000003	2.2229	9.1213	6.8984	5608.7578125	583558.2812888488	0	1279	6.829641657908455	27.27718465796754	54.75346613109193	193.09567260742188	193.0999755859375
402	193.15289306640625	1.98235					1	DETECTED	193.1529 m/z @1.98 [CD6636_1.mzXML]	193.15289306640625	1.98235	1.98235	15.248099999999999	13.265749999999999	7198.70849609375	3682979.677880431	0	1279	12.719591134985086	null	null	193.15289306640625	193.15821838378906
403	194.0038299560547	1.4610666666666667					1	DETECTED	194.0038 m/z @1.46 [CD6636_1.mzXML]	194.0038299560547	1.4610666666666667	1.4135166666666668	1.5497	0.13618333333333332	13665.701171875	64724.82905981436	0	1279	0.07995033241594185	1.4320014020329481	1.8640028040658965	194.0037384033203	194.004150390625
404	194.03237915039062	16.563833333333335					1	DETECTED	194.0324 m/z @16.56 [CD6636_1.mzXML]	194.03237915039062	16.563833333333335	0.8766833333333334	19.900166666666667	19.023483333333335	3836.388916015625	1472814.0466325681	0	1279	0.635927811890955	0.6063396899160566	0.19024897279601732	194.03138732910156	194.03314208984375
405	194.05908203125	10.35255					1	DETECTED	194.0591 m/z @10.35 [CD6636_1.mzXML]	194.05908203125	10.35255	10.309733333333332	10.634716666666666	0.32498333333333385	34654.62109375	208562.96601214632	0	1279	0.10378707600231607	3.7950564421952304	3.429997383124868	194.0586395263672	194.05918884277344
406	194.08802795410156	10.51225					1	DETECTED	194.0880 m/z @10.51 [CD6636_1.mzXML]	194.08802795410156	10.51225	0.9284833333333334	10.700999999999999	9.772516666666665	5165.66748046875	969091.6176401977	0	1279	0.09605540725190131	0.5098473808140849	0.01969476162816974	194.079833984375	194.08877563476562
407	194.9573516845703	2.237083333333333					1	DETECTED	194.9574 m/z @2.24 [CD6636_1.mzXML]	194.9573516845703	2.237083333333333	1.6094	16.41613333333333	14.80673333333333	4182.30419921875	2434220.9084854126	0	1279	13.589450439893707	11.79474788242479	22.589495764849584	194.95643615722656	194.96250915527344
408	194.97581481933594	12.269533333333333					1	DETECTED	194.9758 m/z @12.27 [CD6636_1.mzXML]	194.97581481933594	12.269533333333333	11.494083333333332	14.291083333333335	2.7970000000000024	15745.4384765625	1120207.656247192	0	1279	0.5166663930054423	1.8034689535108637	2.6069379070217273	194.97520446777344	194.9832763671875
409	195.02882385253906	16.25365					1	DETECTED	195.0288 m/z @16.25 [CD6636_1.mzXML]	195.02882385253906	16.25365	0.2544	19.966666666666665	19.712266666666665	6609.72509765625	2506235.5434339284	0	1279	3.6548602847932727	0.6160372100775556	0.5055861513883284	195.02830505371094	195.03717041015625
410	195.08653259277344	9.925466666666667					1	DETECTED	195.0865 m/z @9.93 [CD6636_1.mzXML]	195.08653259277344	9.925466666666667	0.10083333333333333	20.0	19.899166666666666	246215.6875	8604020.391744994	1	1279	0.09614780647905619	0.5649857476568927	12.391860338985884	195.08534240722656	195.0881805419922
411	195.1002655029297	11.273616666666667					1	DETECTED	195.1003 m/z @11.27 [CD6636_1.mzXML]	195.1002655029297	11.273616666666667	9.910166666666667	12.318183333333334	2.4080166666666667	163501.125	4022673.3024180885	1	1279	0.3885580772848094	1.765557529799586	2.600849002230321	195.0967559814453	195.1009063720703
412	195.11190795898438	9.3237					1	DETECTED	195.1119 m/z @9.32 [CD6636_1.mzXML]	195.11190795898438	9.3237	9.2662	16.991833333333332	7.725633333333333	15329.9814453125	1598050.1888245242	0	1279	0.14521484546201968	67.17942028985391	133.35884057970782	195.11172485351562	195.1146697998047
413	196.05955505371094	8.9657					1	DETECTED	196.0596 m/z @8.97 [CD6636_1.mzXML]	196.05955505371094	8.9657	8.779166666666667	18.208666666666666	9.429499999999999	11759.326171875	1713480.1692351685	0	1279	0.305421570654115	25.275643316654765	44.42124607530441	196.0563507080078	196.06797790527344
414	196.0900115966797	9.925466666666667					1	DETECTED	196.0900 m/z @9.93 [CD6636_1.mzXML]	196.0900115966797	9.925466666666667	0.10083333333333333	18.075499999999998	17.974666666666664	18047.755859375	1891696.2183543998	0	1279	0.10334433685180855	1.6559781910594829	107.64089224980714	196.08522033691406	196.09158325195312
415	196.86402893066406	1.9546					1	DETECTED	196.8640 m/z @1.95 [CD6636_1.mzXML]	196.86402893066406	1.9546	1.6388166666666666	2.2934666666666668	0.6546500000000002	24260.400390625	471863.3187669676	0	1279	0.28538742463038	1.0241495480341456	1.0269951520045508	196.86354064941406	196.86712646484375
416	197.06344604492188	14.899333333333335					1	DETECTED	197.0634 m/z @14.90 [CD6636_1.mzXML]	197.06344604492188	14.899333333333335	8.918783333333332	19.983166666666666	11.064383333333334	12309.93359375	2767500.3962975782	0	1279	2.0299940187630092	1.0007427609124873	0.712837750885366	197.0628662109375	197.06680297851562
417	197.0796356201172	11.047033333333333					1	DETECTED	197.0796 m/z @11.05 [CD6636_1.mzXML]	197.0796356201172	11.047033333333333	5.073683333333333	11.123899999999999	6.050216666666666	11141.6943359375	650762.9215415037	0	1279	0.6647509929403022	0.5064341338333319	0.012868267666663723	197.07717895507812	197.08233642578125
418	197.09963989257812	1.7426					1	DETECTED	197.0996 m/z @1.74 [CD6636_1.mzXML]	197.09963989257812	1.7426	1.6825666666666665	1.7719999999999998	0.08943333333333325	82210.1953125	243440.4379716797	0	1279	0.04576790902558625	0.7218676711668434	0.49674732552112083	197.09945678710938	197.09971618652344
419	197.11599731445312	11.929233333333334					1	DETECTED	197.1160 m/z @11.93 [CD6636_1.mzXML]	197.11599731445312	11.929233333333334	6.730983333333333	12.0879	5.356916666666667	45198.6796875	1096994.073231231	0	1279	0.10104700339055128	0.5648693775085845	0.1913612517266579	197.1156005859375	197.12071228027344
420	197.12750244140625	9.759833333333335					1	DETECTED	197.1275 m/z @9.76 [CD6636_1.mzXML]	197.12750244140625	9.759833333333335	0.4438833333333333	9.910166666666667	9.466283333333333	23701.958984375	1115835.051987519	0	1279	0.10299702856937643	1.442329079625262	0.20893312997760774	197.127197265625	197.12966918945312
421	198.05154418945312	10.541016666666668					1	DETECTED	198.0515 m/z @10.54 [CD6636_1.mzXML]	198.05154418945312	10.541016666666668	8.950183333333333	10.618116666666667	1.667933333333334	15499.91796875	479487.1781206669	0	1279	0.05666163664198898	0.525579010207056	0.05190906321487631	198.05136108398438	198.0552978515625
422	198.08363342285156	1.8142166666666666					1	DETECTED	198.0836 m/z @1.81 [CD6636_1.mzXML]	198.08363342285156	1.8142166666666666	1.7859666666666667	13.457533333333334	11.671566666666667	32448.029296875	1396628.813891205	0	1279	0.05203590337748176	152.30451527361768	304.91532766869125	198.07460021972656	198.0904541015625
423	198.09585571289062	2.59755					1	DETECTED	198.0959 m/z @2.60 [CD6636_1.mzXML]	198.09585571289062	2.59755	2.1090166666666668	18.575333333333333	16.466316666666668	3006.368408203125	1393918.5365750117	0	1279	15.045428060097214	16.85280772379913	32.705615447598255	198.0951385498047	198.09701538085938
424	198.86111450195312	1.98235					1	DETECTED	198.8611 m/z @1.98 [CD6636_1.mzXML]	198.86111450195312	1.98235	1.7274166666666666	2.2934666666666668	0.5660500000000002	23473.892578125	462359.82486792	0	1279	0.21886057680001625	1.1101922071129704	1.220384414225941	198.86085510253906	198.86129760742188
425	198.93902587890625	1.5349166666666667					1	DETECTED	198.9390 m/z @1.53 [CD6636_1.mzXML]	198.93902587890625	1.5349166666666667	1.4135166666666668	1.6388166666666666	0.22529999999999983	219689.578125	1479919.6889373162	0	1279	0.11431496012008169	0.9947047269515503	0.9004524557804292	198.93887329101562	198.93919372558594
426	199.0099334716797	12.2375					1	DETECTED	199.0099 m/z @12.24 [CD6636_1.mzXML]	199.0099334716797	12.2375	9.7895	18.65716666666667	8.867666666666668	3082.7724609375	958889.125511353	0	1279	5.879116803316659	1.8112064270152506	2.622412854030501	199.0093536376953	199.0170440673828
427	199.14321899414062	8.872416666666668					1	DETECTED	199.1432 m/z @8.87 [CD6636_1.mzXML]	199.14321899414062	8.872416666666668	8.76365	17.449333333333335	8.685683333333335	4692.998046875	1054599.051781006	0	1279	0.08374715180481829	39.9280570027578	78.8561140055156	199.1428680419922	199.14698791503906
428	199.17967224121094	18.624333333333333					1	DETECTED	199.1797 m/z @18.62 [CD6636_1.mzXML]	199.17967224121094	18.624333333333333	0.13433333333333333	19.950166666666668	19.815833333333334	2048.5400390625	1379448.750963074	0	1279	14.413603589033112	0.5358527131782946	0.07170542635658926	199.17832946777344	199.1807861328125
429	200.03933715820312	1.6972833333333335					1	DETECTED	200.0393 m/z @1.70 [CD6636_1.mzXML]	200.03933715820312	1.6972833333333335	1.5945	2.377333333333333	0.782833333333333	45505.70703125	509555.4855347289	0	1279	0.12868044482826568	3.8081725312145234	9.939111025998361	200.03916931152344	200.04299926757812
430	200.1270294189453	2.0103999999999997					1	DETECTED	200.1270 m/z @2.01 [CD6636_1.mzXML]	200.1270294189453	2.0103999999999997	1.9683833333333332	11.001933333333334	9.03355	20202.251953125	1072932.852099579	0	1279	0.30192271375693736	57.44352671795585	29.011025032103976	200.12664794921875	200.12823486328125
431	200.97219848632812	1.5053833333333333					1	DETECTED	200.9722 m/z @1.51 [CD6636_1.mzXML]	200.97219848632812	1.5053833333333333	1.4460333333333333	1.6094	0.16336666666666666	63417.87109375	379051.6385703124	0	1279	0.0944417265767934	1.3762987924740238	1.7525975849480475	200.9720001220703	200.97219848632812
432	201.01490783691406	1.8849333333333333					1	DETECTED	201.0149 m/z @1.88 [CD6636_1.mzXML]	201.01490783691406	1.8849333333333333	1.4460333333333333	16.432533333333332	14.9865	77750.2109375	4071757.0102372128	0	1279	0.1925500746976121	17.0727956254272	33.1455912508544	201.01162719726562	201.02134704589844
433	201.11117553710938	1.3267166666666665					1	DETECTED	201.1112 m/z @1.33 [CD6636_1.mzXML]	201.11117553710938	1.3267166666666665	0.10083333333333333	20.0	19.899166666666666	44209.125	3.196959654677472E7	0	1279	11.261612225037801	8.116256304977364	9.650574296376337	201.10374450683594	201.11148071289062
434	202.08880615234375	10.078666666666667					1	DETECTED	202.0888 m/z @10.08 [CD6636_1.mzXML]	202.08880615234375	10.078666666666667	9.8353	11.242466666666667	1.407166666666667	26940.724609375	446822.84039062465	0	1279	0.083057213367983	0.8142516568945091	0.4794078554868793	202.080322265625	202.08892822265625
435	202.11477661132812	0.6515333333333333					1	DETECTED	202.1148 m/z @0.65 [CD6636_1.mzXML]	202.11477661132812	0.6515333333333333	0.10083333333333333	20.0	19.899166666666666	4969.7998046875	3499985.409907775	0	1279	14.91957662432541	18.067156951758367	35.13431390351674	202.10598754882812	202.11526489257812
436	202.96971130371094	1.5201500000000001					1	DETECTED	202.9697 m/z @1.52 [CD6636_1.mzXML]	202.96971130371094	1.5201500000000001	1.4300333333333335	1.5796	0.1495666666666664	19514.8203125	111121.6757172851	0	1279	0.08819952513730422	0.8298501941927121	0.634994982639346	202.969482421875	202.9700164794922
437	203.05099487304688	1.7859666666666667					1	DETECTED	203.0510 m/z @1.79 [CD6636_1.mzXML]	203.05099487304688	1.7859666666666667	1.6094	19.499000000000002	17.8896	3554163.5	4.639539644996912E7	1	1279	0.17045886278135236	4.658170795018455	8.194495693005724	203.05056762695312	203.0524139404297
438	203.82301330566406	9.22415					1	DETECTED	203.8230 m/z @9.22 [CD6636_1.mzXML]	203.82301330566406	9.22415	9.167216666666667	9.3237	0.15648333333333397	21038.873046875	109819.02601184061	0	1279	0.08960226270413507	1.3742681498829108	1.7485362997658218	203.82249450683594	203.8234100341797
439	204.0546875	1.7859666666666667					1	DETECTED	204.0547 m/z @1.79 [CD6636_1.mzXML]	204.0546875	1.7859666666666667	1.7426	17.138666666666666	15.396066666666666	187374.34375	3949636.3041710504	0	1279	0.10560096293281562	7.574344387905271	8.529569915390912	204.04734802246094	204.06468200683594
440	204.10386657714844	10.768633333333334					1	DETECTED	204.1039 m/z @10.77 [CD6636_1.mzXML]	204.10386657714844	10.768633333333334	5.708366666666667	11.031733333333333	5.323366666666667	15617.4814453125	524191.10901165777	0	1279	0.09490846535919495	0.5259966536677908	1.1907053917570094	204.10108947753906	204.1045379638672
441	204.1216583251953	1.8849333333333333					1	DETECTED	204.1217 m/z @1.88 [CD6636_1.mzXML]	204.1216583251953	1.8849333333333333	1.8568	10.526666666666667	8.669866666666667	1530237.25	1.404785492133556E7	0	1279	0.06441709370385929	10.961209670897883	11.042860813359251	204.1216583251953	204.12255859375
442	204.41522216796875	9.22415					1	DETECTED	204.4152 m/z @9.22 [CD6636_1.mzXML]	204.41522216796875	9.22415	9.152483333333333	9.280516666666667	0.12803333333333455	14781.1142578125	75814.99550292957	0	1279	0.0946551758031351	0.8932558139534901	0.7825594325806756	204.41514587402344	204.41539001464844
443	204.95555114746094	1.6388166666666666					1	DETECTED	204.9556 m/z @1.64 [CD6636_1.mzXML]	204.95555114746094	1.6388166666666666	1.5349166666666667	1.6825666666666665	0.14764999999999984	63172.109375	356901.16100073233	0	1279	0.09269071865514955	0.710538979788258	0.4088037561202685	204.95555114746094	204.95606994628906
444	205.0231475830078	1.8425166666666668					1	DETECTED	205.0231 m/z @1.84 [CD6636_1.mzXML]	205.0231475830078	1.8425166666666668	1.4300333333333335	9.195683333333333	7.76565	60765.703125	5890516.348106506	0	1279	0.08236401774558177	9.413289425835387	17.52994441667925	205.02304077148438	205.0239715576172
445	205.04624938964844	9.338283333333333					1	DETECTED	205.0462 m/z @9.34 [CD6636_1.mzXML]	205.04624938964844	9.338283333333333	1.7719999999999998	10.634716666666666	8.862716666666666	41815.359375	2160254.6713525387	0	1279	7.4432525910401495	7.015325097238534	2.2688475616862087	205.03811645507812	205.05564880371094
446	205.08462524414062	12.467316666666667					1	DETECTED	205.0846 m/z @12.47 [CD6636_1.mzXML]	205.08462524414062	12.467316666666667	0.23723333333333332	19.783166666666666	19.545933333333334	20927.642578125	4964498.370894046	0	1279	10.155837568609982	0.6424840181064971	0.4948090429877913	205.07630920410156	205.08538818359375
447	205.09597778320312	9.22415					1	DETECTED	205.0960 m/z @9.22 [CD6636_1.mzXML]	205.09597778320312	9.22415	1.6972833333333335	10.81885	9.121566666666666	5816585.0	4.085753418649824E7	1	1279	0.09214193778590563	1.460596948025959	1.6300632303380018	205.09097290039062	205.10086059570312
448	205.12509155273438	1.8849333333333333					1	DETECTED	205.1251 m/z @1.88 [CD6636_1.mzXML]	205.12509155273438	1.8849333333333333	1.8568	12.073833333333333	10.217033333333333	147678.328125	3358834.107363831	0	1279	0.06071737534613897	130.94462691196975	13.077296479452267	205.11517333984375	205.12844848632812
449	205.9862518310547	11.31955					1	DETECTED	205.9863 m/z @11.32 [CD6636_1.mzXML]	205.9862518310547	11.31955	0.10083333333333333	20.0	19.899166666666666	35470.73046875	6058034.634529965	0	1279	1.0919736539710883	1.7732298559858122	4.723520780646003	205.98590087890625	205.99395751953125
450	206.0495147705078	9.338283333333333					1	DETECTED	206.0495 m/z @9.34 [CD6636_1.mzXML]	206.0495147705078	9.338283333333333	9.338283333333333	9.625933333333334	0.28765000000000107	4598.52392578125	37738.15556677244	0	1279	0.05583604391799568	null	null	206.04122924804688	206.0497283935547
451	206.08009338378906	10.309733333333332					1	DETECTED	206.0801 m/z @10.31 [CD6636_1.mzXML]	206.08009338378906	10.309733333333332	0.5308499999999999	16.46525	15.934400000000002	110269.25	1693559.9823457678	0	1279	0.08869042450238496	2.452650344964568	3.9566493500162743	206.07936096191406	206.0890350341797
452	206.09933471679688	9.22415					1	DETECTED	206.0993 m/z @9.22 [CD6636_1.mzXML]	206.09933471679688	9.22415	9.136866666666666	9.955966666666665	0.8190999999999988	597369.3125	3701504.9700006037	0	1279	0.09084167899161422	1.4730984831602054	1.60135464792299	206.0992431640625	206.0996856689453
453	206.89259338378906	1.7572666666666668					1	DETECTED	206.8926 m/z @1.76 [CD6636_1.mzXML]	206.89259338378906	1.7572666666666668	1.6678166666666667	12.82515	11.157333333333334	87190.6015625	2792867.6872301027	0	1279	0.1005547744115618	2.5740115156354073	2.371093011679462	206.89161682128906	206.89312744140625
454	206.95343017578125	1.6094					1	DETECTED	206.9534 m/z @1.61 [CD6636_1.mzXML]	206.95343017578125	1.6094	1.5796	1.6388166666666666	0.059216666666666695	12639.71484375	29910.074185302692	0	1279	0.029638664784436886	0.9935682326621913	0.9871364653243825	206.9530487060547	206.9534454345703
455	206.99005126953125	16.41613333333333					1	DETECTED	206.9901 m/z @16.42 [CD6636_1.mzXML]	206.99005126953125	16.41613333333333	0.27149999999999996	19.983166666666666	19.711666666666666	7877.138671875	2846042.8817251273	0	1279	8.085912404187177	0.6104711782449896	0.19405892286947143	206.98619079589844	206.99072265625
456	207.02525329589844	10.249699999999999					1	DETECTED	207.0253 m/z @10.25 [CD6636_1.mzXML]	207.02525329589844	10.249699999999999	1.39615	15.11855	13.7224	73945.7890625	5074748.774650631	0	1279	0.6830217849310429	0.7651760000830176	0.43529588877703296	207.01528930664062	207.03158569335938
457	207.10951232910156	9.136866666666666					1	DETECTED	207.1095 m/z @9.14 [CD6636_1.mzXML]	207.10951232910156	9.136866666666666	9.043883333333333	11.855816666666668	2.811933333333334	30814.896484375	635818.420777955	0	1279	0.09014291997420898	1.6817900418956941	9.840312396604052	207.10012817382812	207.1120147705078
458	208.0481414794922	15.912166666666668					1	DETECTED	208.0481 m/z @15.91 [CD6636_1.mzXML]	208.0481414794922	15.912166666666668	0.10083333333333333	19.9335	19.832666666666665	13647.8330078125	4068892.5480155335	0	1279	2.0199730719596243	0.6271661677277901	0.5298948090838072	208.0416717529297	208.05307006835938
459	208.1128692626953	9.136866666666666					1	DETECTED	208.1129 m/z @9.14 [CD6636_1.mzXML]	208.1128692626953	9.136866666666666	9.090300000000001	9.152483333333333	0.0621833333333317	3449.348876953125	9771.925980957043	0	1279	0.06748330456259666	0.6676807444523999	0.3353614889047998	208.11257934570312	208.1131134033203
460	208.1416473388672	12.9547					1	DETECTED	208.1416 m/z @12.95 [CD6636_1.mzXML]	208.1416473388672	12.9547	8.56375	12.9547	4.39095	4076.98876953125	565795.2649654541	0	1279	4.174009848953935	0.5	null	208.1318817138672	208.1416473388672
461	208.88966369628906	1.7426					1	DETECTED	208.8897 m/z @1.74 [CD6636_1.mzXML]	208.88966369628906	1.7426	1.6678166666666667	2.0103999999999997	0.342583333333333	59729.75390625	456241.21833093255	0	1279	0.0901612954269011	2.2905059059505257	3.409505316272333	208.88919067382812	208.89022827148438
462	208.9343719482422	2.1373					1	DETECTED	208.9344 m/z @2.14 [CD6636_1.mzXML]	208.9343719482422	2.1373	2.080833333333333	2.3633	0.2824666666666671	9002.4404296875	92930.65789526372	0	1279	0.21083024912807868	2.501180637544258	4.002361275088516	208.93402099609375	208.93505859375
463	208.97764587402344	13.684816666666668					1	DETECTED	208.9776 m/z @13.68 [CD6636_1.mzXML]	208.97764587402344	13.684816666666668	11.795716666666667	15.31325	3.5175333333333327	11810.8994140625	1215252.5084144284	0	1279	0.7567147554178195	0.9310077109028985	0.8620154218057969	208.97694396972656	208.9781494140625
464	209.03231811523438	1.4757833333333332					1	DETECTED	209.0323 m/z @1.48 [CD6636_1.mzXML]	209.03231811523438	1.4757833333333332	0.9630833333333333	7.7471000000000005	6.784016666666667	40545.265625	1139002.3638833617	0	1279	0.13443016871963986	6.6159710031857495	0.1749399608143472	209.03207397460938	209.0406036376953
465	209.04441833496094	15.84725					1	DETECTED	209.0444 m/z @15.85 [CD6636_1.mzXML]	209.04441833496094	15.84725	0.11743333333333333	20.0	19.882566666666666	27336.05078125	6837801.491657744	0	1279	2.640921096197477	0.7994492188215591	2.1128678909057546	209.04339599609375	209.0450439453125
466	209.0794219970703	11.31955					1	DETECTED	209.0794 m/z @11.32 [CD6636_1.mzXML]	209.0794219970703	11.31955	11.257566666666666	11.3485	0.09093333333333398	37434.3359375	163022.32203613294	0	1279	0.09573137773229767	0.7335305189567067	0.46706103791341347	209.07904052734375	209.0794219970703
467	209.09109497070312	7.796516666666666					1	DETECTED	209.0911 m/z @7.80 [CD6636_1.mzXML]	209.09109497070312	7.796516666666666	3.9701833333333334	12.073833333333333	8.10365	22260.64453125	1931547.6073592836	0	1279	0.627397854448069	0.6427039210067089	0.21543643525229322	209.09066772460938	209.1004638671875
468	209.11569213867188	12.03165					1	DETECTED	209.1157 m/z @12.03 [CD6636_1.mzXML]	209.11569213867188	12.03165	2.59755	16.399549999999998	13.801999999999998	2979660.25	2.5130532956501517E7	1	1279	0.10897787334475773	0.7363786610476595	3.812357991259146	209.10621643066406	209.1167449951172
469	210.11940002441406	12.03165					1	DETECTED	210.1194 m/z @12.03 [CD6636_1.mzXML]	210.11940002441406	12.03165	3.5155499999999997	12.452300000000001	8.936750000000002	349544.71875	4717946.029042575	0	1279	0.10554008208057652	0.7347047419562873	4.043174402585273	210.1112060546875	210.11985778808594
470	211.0408477783203	2.447083333333333					1	DETECTED	211.0408 m/z @2.45 [CD6636_1.mzXML]	211.0408477783203	2.447083333333333	2.1513833333333334	17.8445	15.693116666666667	15266.15234375	2407693.5828107907	0	1279	0.19109471388324195	26.53553714350133	26.50647725424736	211.03952026367188	211.0503387451172
471	211.0568084716797	9.397233333333332					1	DETECTED	211.0568 m/z @9.40 [CD6636_1.mzXML]	211.0568084716797	9.397233333333332	9.352783333333333	10.279866666666667	0.9270833333333339	13870.9921875	111986.0375422974	0	1279	0.06467192050583748	10.428383952006138	19.856767904012276	211.05606079101562	211.0596466064453
472	211.0789794921875	14.073316666666667					1	DETECTED	211.0790 m/z @14.07 [CD6636_1.mzXML]	211.0789794921875	14.073316666666667	11.721200000000001	16.695333333333334	4.974133333333333	6660.63623046875	922902.6586214295	0	1279	1.6320572215207108	1.0573738547549374	0.8358098017291885	211.07852172851562	211.0800323486328
473	211.13165283203125	12.160133333333333					1	DETECTED	211.1317 m/z @12.16 [CD6636_1.mzXML]	211.13165283203125	12.160133333333333	0.10083333333333333	20.0	19.899166666666666	76026.203125	4831207.496744145	0	1279	0.1281588706135075	0.8176501558144224	0.1869991750143018	211.1216583251953	211.1404571533203
474	211.14312744140625	10.279866666666667					1	DETECTED	211.1431 m/z @10.28 [CD6636_1.mzXML]	211.14312744140625	10.279866666666667	8.950183333333333	10.438283333333334	1.488100000000001	19651.044921875	312310.50407641625	0	1279	0.14564672175863969	0.5595693210162824	2.609325929719851	211.1427001953125	211.14349365234375
475	211.1680450439453	14.5394					1	DETECTED	211.1680 m/z @14.54 [CD6636_1.mzXML]	211.1680450439453	14.5394	14.320666666666666	15.31325	0.992583333333334	5643.9794921875	172892.04340087879	0	1279	0.2746371702664341	2.268934775982921	3.537869551965842	211.1675262451172	211.16830444335938
476	212.06675720214844	10.834433333333333					1	DETECTED	212.0668 m/z @10.83 [CD6636_1.mzXML]	212.06675720214844	10.834433333333333	10.366566666666667	10.98695	0.6203833333333328	20535.861328125	253826.61163977097	0	1279	0.09196681490483094	0.6629915930464527	0.32598318609290544	212.06649780273438	212.06979370117188
477	212.83770751953125	1.94075					1	DETECTED	212.8377 m/z @1.94 [CD6636_1.mzXML]	212.83770751953125	1.94075	1.7998	2.3493500000000003	0.5495500000000002	22135.9921875	327103.4781699219	0	1279	0.08909852637034144	1.98252324970161	2.891853691609384	212.83749389648438	212.83908081054688
478	213.0315399169922	14.899333333333335					1	DETECTED	213.0315 m/z @14.90 [CD6636_1.mzXML]	213.0315399169922	14.899333333333335	5.7743166666666665	18.358333333333334	12.584016666666667	2623.966796875	895514.8214558108	0	1279	1.6423638257573607	0.6895339003947024	0.3790678007894049	213.02279663085938	213.0394744873047
479	213.07373046875	1.7426					1	DETECTED	213.0737 m/z @1.74 [CD6636_1.mzXML]	213.07373046875	1.7426	1.7274166666666666	10.294666666666666	8.56725	37978.94921875	2068199.0774504396	0	1279	0.04280506629516201	282.0145122557795	564.9992152382731	213.07337951660156	213.0749053955078
480	213.16253662109375	14.11865					1	DETECTED	213.1625 m/z @14.12 [CD6636_1.mzXML]	213.16253662109375	14.11865	10.438283333333334	15.1509	4.712616666666666	3704.35693359375	697280.0959278258	0	1279	4.078437094497417	0.6402373857677224	0.28047477153544476	213.1578826904297	213.1631317138672
481	213.1768341064453	10.526666666666667					1	DETECTED	213.1768 m/z @10.53 [CD6636_1.mzXML]	213.1768341064453	10.526666666666667	7.1973	19.850166666666667	12.652866666666666	7782.12158203125	2039621.630141663	0	1279	0.0643728205787113	1.900191227560797	2.800382455121594	213.17672729492188	213.1866455078125
482	213.95790100097656	19.233					1	DETECTED	213.9579 m/z @19.23 [CD6636_1.mzXML]	213.95790100097656	19.233	0.1515	20.0	19.8485	1955.6175537109375	939488.9263304137	0	1279	0.41986181987642723	0.5200980006812882	0.040196001362576284	213.9573211669922	213.96006774902344
483	214.9164276123047	1.5349166666666667					1	DETECTED	214.9164 m/z @1.53 [CD6636_1.mzXML]	214.9164276123047	1.5349166666666667	1.4135166666666668	1.6532833333333334	0.23976666666666668	614006.625	4104208.5526828594	0	1279	0.11914266780994653	1.0589486105167827	0.9726762624177437	214.91615295410156	214.9167022705078
484	214.9878692626953	1.5053833333333333					1	DETECTED	214.9879 m/z @1.51 [CD6636_1.mzXML]	214.9878692626953	1.5053833333333333	1.4460333333333333	1.5796	0.1335666666666666	68710.7109375	398974.0891484374	0	1279	0.09683869246207566	1.125245717495085	1.25049143499017	214.98756408691406	214.98788452148438
485	215.0150146484375	1.9683833333333332					1	DETECTED	215.0150 m/z @1.97 [CD6636_1.mzXML]	215.0150146484375	1.9683833333333332	1.4135166666666668	11.579616666666668	10.166100000000002	52477.84765625	2039574.7729787296	0	1279	0.17035173373827228	2.0107791325158266	2.89352140835541	215.01480102539062	215.02310180664062
486	215.1263427734375	11.304166666666667					1	DETECTED	215.1263 m/z @11.30 [CD6636_1.mzXML]	215.1263427734375	11.304166666666667	5.593666666666667	11.304166666666667	5.710500000000001	11165.5927734375	395298.99954257224	0	1279	0.18254054868800473	0.5	null	215.125	215.12750244140625
487	216.92127990722656	1.6972833333333335					1	DETECTED	216.9213 m/z @1.70 [CD6636_1.mzXML]	216.92127990722656	1.6972833333333335	1.5349166666666667	1.9269833333333333	0.39206666666666656	311339.5	2345632.6772460933	0	1279	0.11586926343403925	0.9871927715270099	0.8025459614733181	216.91256713867188	216.92172241210938
488	216.94952392578125	1.5349166666666667					1	DETECTED	216.9495 m/z @1.53 [CD6636_1.mzXML]	216.94952392578125	1.5349166666666667	1.4135166666666668	19.233	17.819483333333334	196293.25	5445455.528246123	0	1279	0.11185593825256568	0.9345116691451416	1.4112585394524215	216.9440155029297	216.95046997070312
489	217.04554748535156	10.896383333333334					1	DETECTED	217.0455 m/z @10.90 [CD6636_1.mzXML]	217.04554748535156	10.896383333333334	1.5497	19.0175	17.467799999999997	9185.076171875	1813325.9410974728	0	1279	0.7562564442585931	0.9344384193323475	0.4285380344032856	217.0368194580078	217.05401611328125
490	217.06869506835938	9.910166666666667					1	DETECTED	217.0687 m/z @9.91 [CD6636_1.mzXML]	217.06869506835938	9.910166666666667	4.41755	10.016533333333333	5.598983333333333	4732.9599609375	891645.8286571655	0	1279	0.11985188346708142	0.5096826952545387	0.019365390509077266	217.06842041015625	217.0701141357422
491	217.0806884765625	1.8568					1	DETECTED	217.0807 m/z @1.86 [CD6636_1.mzXML]	217.0806884765625	1.8568	1.8568	19.666	17.8092	23008.880859375	2270683.914275329	0	1279	0.6964817377033665	null	null	217.07943725585938	217.08990478515625
492	217.12063598632812	0.6172666666666667					1	DETECTED	217.1206 m/z @0.62 [CD6636_1.mzXML]	217.12063598632812	0.6172666666666667	0.10083333333333333	20.0	19.899166666666666	18010.953125	4538742.43193774	0	1279	18.541474495937134	14.695092319361201	28.67711804798211	217.11888122558594	217.12149047851562
493	218.02041625976562	9.715483333333333					1	DETECTED	218.0204 m/z @9.72 [CD6636_1.mzXML]	218.02041625976562	9.715483333333333	9.715483333333333	16.662366666666667	6.946883333333334	2642.22265625	537476.8302650148	0	1279	0.0642139277080922	null	null	218.01724243164062	218.0207977294922
494	218.0338134765625	3.0443333333333333					1	DETECTED	218.0338 m/z @3.04 [CD6636_1.mzXML]	218.0338134765625	3.0443333333333333	3.0443333333333333	10.249699999999999	7.205366666666666	5639.12646484375	1434479.428913636	0	1279	7.112995423390571	null	null	218.0338134765625	218.04209899902344
495	218.11968994140625	11.21285					1	DETECTED	218.1197 m/z @11.21 [CD6636_1.mzXML]	218.11968994140625	11.21285	11.1686	11.22765	0.059050000000000935	6006.4716796875	15358.12204064942	0	1279	0.16356428341547513	0.6672316384180912	0.3344632768361823	218.11907958984375	218.1198272705078
496	218.1374969482422	2.0244833333333334					1	DETECTED	218.1375 m/z @2.02 [CD6636_1.mzXML]	218.1374969482422	2.0244833333333334	0.11743333333333333	20.0	19.882566666666666	46477.17578125	4309310.056763795	0	1279	1.9662552389147105	9.022147680180797	27.340946739357477	218.1315155029297	218.13858032226562
497	218.21038818359375	10.395016666666667					1	DETECTED	218.2104 m/z @10.40 [CD6636_1.mzXML]	218.21038818359375	10.395016666666667	10.380916666666668	10.51225	0.1313333333333322	6972.24951171875	32689.435132324164	0	1279	0.21078040022432454	4.657210401891505	8.31442080378301	218.21011352539062	218.2110137939453
498	218.96888732910156	9.820466666666666					1	DETECTED	218.9689 m/z @9.82 [CD6636_1.mzXML]	218.96888732910156	9.820466666666666	9.5955	10.279866666666667	0.6843666666666675	6175.55224609375	121668.26067947382	0	1279	0.24451912905038498	1.521040154096903	2.042080308193806	218.96849060058594	218.96934509277344
499	218.9825897216797	1.5201500000000001					1	DETECTED	218.9826 m/z @1.52 [CD6636_1.mzXML]	218.9825897216797	1.5201500000000001	1.4300333333333335	1.5796	0.1495666666666664	35401.4453125	202683.53650292958	0	1279	0.09803245828758023	0.8298501941927121	0.6597003883854242	218.98257446289062	218.9827880859375
500	219.02490234375	1.7719999999999998					1	DETECTED	219.0249 m/z @1.77 [CD6636_1.mzXML]	219.02490234375	1.7719999999999998	1.6972833333333335	16.547366666666665	14.850083333333332	2481790.75	2.2159324393044226E7	1	1279	0.06393635740854409	3.612337933202333	5.081703506947124	219.0149383544922	219.02601623535156
501	219.0424041748047	8.73245					1	DETECTED	219.0424 m/z @8.73 [CD6636_1.mzXML]	219.0424041748047	8.73245	8.341116666666666	11.153500000000001	2.812383333333335	8518.212890625	350464.4853441162	0	1279	2.386454193662372	3.5933347529812587	1.8956819041699695	219.04185485839844	219.04666137695312
502	219.09765625	11.943916666666667					1	DETECTED	219.0977 m/z @11.94 [CD6636_1.mzXML]	219.09765625	11.943916666666667	11.914566666666667	13.9548	2.040233333333333	11051.2880859375	421286.4733737791	0	1279	0.08012273402951209	34.7569562748449	68.5139125496898	219.09242248535156	219.0983123779297
503	219.11630249023438	15.248099999999999					1	DETECTED	219.1163 m/z @15.25 [CD6636_1.mzXML]	219.11630249023438	15.248099999999999	0.10083333333333333	19.8835	19.782666666666668	16868.12890625	3061765.434159148	0	1279	1.5814343360034488	0.8751845678557941	0.6955028718525815	219.1094970703125	219.12220764160156
504	219.1515655517578	9.059216666666666					1	DETECTED	219.1516 m/z @9.06 [CD6636_1.mzXML]	219.1515655517578	9.059216666666666	3.3998666666666666	18.291999999999998	14.892133333333332	3669.74267578125	1706580.3922986449	0	1279	0.06628990092048959	1.3157105792479111	1.6314211584958223	219.1419219970703	219.15196228027344
505	219.17294311523438	12.269533333333333					1	DETECTED	219.1729 m/z @12.27 [CD6636_1.mzXML]	219.17294311523438	12.269533333333333	0.1515	20.0	19.8485	19052.095703125	2687655.420579162	0	1279	1.033624368973257	1.2133574678914383	4.746275711051604	219.1693115234375	219.1741485595703
506	220.0284881591797	1.7719999999999998					1	DETECTED	220.0285 m/z @1.77 [CD6636_1.mzXML]	220.0284881591797	1.7719999999999998	1.7572666666666668	2.3354666666666666	0.5781999999999998	143130.875	1039112.525075194	0	1279	0.2197567671493843	13.448117089865963	19.066846507297214	220.0283966064453	220.03297424316406
507	220.11695861816406	8.918783333333332					1	DETECTED	220.1170 m/z @8.92 [CD6636_1.mzXML]	220.11695861816406	8.918783333333332	5.65925	15.636149999999999	9.976899999999999	20297.25390625	1102977.6603613284	0	1279	0.13068142341247224	0.523668800654524	1.0731817319299446	220.11062622070312	220.11978149414062
508	220.16815185546875	12.82515					1	DETECTED	220.1682 m/z @12.83 [CD6636_1.mzXML]	220.16815185546875	12.82515	4.478	18.755499999999998	14.277499999999998	12898.26953125	2009933.8210676266	0	1279	0.045860390130435746	0.855232025302049	0.710464050604098	220.16734313964844	220.17703247070312
509	220.9332733154297	1.6094					1	DETECTED	220.9333 m/z @1.61 [CD6636_1.mzXML]	220.9332733154297	1.6094	1.5349166666666667	1.71245	0.17753333333333332	156394.71875	956384.5456108399	0	1279	0.09749897717898848	1.1917654956366093	1.5478481886758175	220.9330291748047	220.93360900878906
510	220.98033142089844	1.5053833333333333					1	DETECTED	220.9803 m/z @1.51 [CD6636_1.mzXML]	220.98033142089844	1.5053833333333333	1.4757833333333332	1.5349166666666667	0.05913333333333348	12055.318359375	30694.398578613316	0	1279	0.09172031475319664	0.998873873873874	0.997747747747748	220.97994995117188	220.98036193847656
511	221.0054168701172	15.039250000000001					1	DETECTED	221.0054 m/z @15.04 [CD6636_1.mzXML]	221.0054168701172	15.039250000000001	1.4135166666666668	18.108666666666668	16.69515	3786.40478515625	2098762.41734073	0	1279	1.9375856342532511	0.6126330815222177	0.22526616304443553	220.99574279785156	221.0062255859375
512	221.0233154296875	1.7719999999999998					1	DETECTED	221.0233 m/z @1.77 [CD6636_1.mzXML]	221.0233154296875	1.7719999999999998	1.71245	15.65255	13.9401	165825.828125	3357760.7034451887	0	1279	0.061150504227903024	3.9275962230166304	6.142598820673564	221.01968383789062	221.02444458007812
513	221.05210876464844	11.565566666666665					1	DETECTED	221.0521 m/z @11.57 [CD6636_1.mzXML]	221.05210876464844	11.565566666666665	2.1656	15.134633333333333	12.969033333333334	12007.4013671875	4167455.812310974	0	1279	0.15317777383461717	0.6898446448391662	0.3796892896783324	221.0496368408203	221.06138610839844
514	221.0830535888672	12.3638					1	DETECTED	221.0831 m/z @12.36 [CD6636_1.mzXML]	221.0830535888672	12.3638	4.66205	12.544766666666668	7.882716666666668	34585.6875	1603946.076011872	0	1279	1.92928303943917	0.5284032206353436	0.10282942617583965	221.07620239257812	221.09181213378906
515	221.22515869140625	13.783266666666666					1	DETECTED	221.2252 m/z @13.78 [CD6636_1.mzXML]	221.22515869140625	13.783266666666666	13.654566666666666	15.1509	1.4963333333333342	11866.64453125	353667.2632502441	0	1279	0.2110978932670502	5.813260813260805	9.737444696811854	221.22447204589844	221.2256317138672
516	222.05392456054688	10.35255					1	DETECTED	222.0539 m/z @10.35 [CD6636_1.mzXML]	222.05392456054688	10.35255	9.550099999999999	19.399166666666666	9.849066666666667	29983.640625	3192705.469795167	0	1279	4.8772370692593405	6.105523732573181	52.24090119610827	222.0535430908203	222.06390380859375
517	222.86642456054688	1.7426					1	DETECTED	222.8664 m/z @1.74 [CD6636_1.mzXML]	222.86642456054688	1.7426	1.6972833333333335	1.9546	0.2573166666666664	87825.5078125	575646.2725966793	0	1279	0.0993000758445064	2.8390952556086906	4.678190511217381	222.86634826660156	222.86697387695312
518	222.99305725097656	13.546433333333333					1	DETECTED	222.9931 m/z @13.55 [CD6636_1.mzXML]	222.99305725097656	13.546433333333333	11.899933333333333	14.597216666666666	2.697283333333333	66437.7734375	3095241.1320029297	0	1279	0.44997852367450797	1.9520548334325936	0.8456053113206777	222.9927215576172	222.99362182617188
519	223.0624542236328	11.677883333333334					1	DETECTED	223.0625 m/z @11.68 [CD6636_1.mzXML]	223.0624542236328	11.677883333333334	1.20505	19.465666666666667	18.260616666666667	94013.6484375	9620251.7600426	0	1279	0.35134418217191765	3.0414510140465594	4.955443281994271	223.05886840820312	223.06295776367188
520	223.0768585205078	11.82595					1	DETECTED	223.0769 m/z @11.83 [CD6636_1.mzXML]	223.0768585205078	11.82595	11.810866666666668	11.929233333333334	0.11836666666666673	73245.265625	403449.03367968544	0	1279	0.8070495146168799	3.923756906077407	6.847513812154814	223.07305908203125	223.07728576660156
521	223.0950164794922	11.551866666666665					1	DETECTED	223.0950 m/z @11.55 [CD6636_1.mzXML]	223.0950164794922	11.551866666666665	0.11743333333333333	20.0	19.882566666666666	2082221.875	2.1975166818441834E7	1	1279	0.23935185613697385	0.5113268681976071	3.9709731423131602	223.0867462158203	223.0972442626953
522	223.13145446777344	12.378816666666667					1	DETECTED	223.1315 m/z @12.38 [CD6636_1.mzXML]	223.13145446777344	12.378816666666667	10.81885	12.8398	2.020950000000001	672948.0	7018365.755031969	1	1279	0.1214173691385394	0.5966846663900103	0.43879764323413756	223.12835693359375	223.13375854492188
523	223.1679229736328	12.221816666666665					1	DETECTED	223.1679 m/z @12.22 [CD6636_1.mzXML]	223.1679229736328	12.221816666666665	1.0322166666666666	16.15565	15.123433333333335	13503.328125	2793684.100707917	0	1279	3.1294112013187565	0.6757807845380236	0.2667294178630867	223.1671905517578	223.1687469482422
524	224.06198120117188	11.765600000000001					1	DETECTED	224.0620 m/z @11.77 [CD6636_1.mzXML]	224.06198120117188	11.765600000000001	3.1007499999999997	17.943666666666665	14.842916666666666	16141.5615234375	1924234.8670571605	0	1279	8.696541975088119	0.7672756837753826	0.4378427002481197	224.05372619628906	224.0642547607422
525	224.09861755371094	11.551866666666665					1	DETECTED	224.0986 m/z @11.55 [CD6636_1.mzXML]	224.09861755371094	11.551866666666665	4.9454666666666665	19.332666666666668	14.387200000000002	240501.921875	6100386.848162171	0	1279	0.11178606583101747	2.9678001364918343	4.031648353871804	224.09039306640625	224.10328674316406
526	224.1348114013672	12.378816666666667					1	DETECTED	224.1348 m/z @12.38 [CD6636_1.mzXML]	224.1348114013672	12.378816666666667	0.54805	19.06683333333333	18.51878333333333	88381.4921875	3214078.0147350454	0	1279	0.11420981680598885	1.1843772896121672	0.024092276088004395	224.1265411376953	224.13536071777344
527	224.86351013183594	1.7274166666666666					1	DETECTED	224.8635 m/z @1.73 [CD6636_1.mzXML]	224.86351013183594	1.7274166666666666	1.6825666666666665	1.9683833333333332	0.2858166666666666	64640.51953125	633229.2563500976	0	1279	0.12245440355463999	3.382373105192734	5.342309966990725	224.86297607421875	224.86376953125
528	224.9499969482422	11.943916666666667					1	DETECTED	224.9500 m/z @11.94 [CD6636_1.mzXML]	224.9499969482422	11.943916666666667	10.972133333333334	15.52355	4.551416666666666	31868.37890625	2256545.6250746455	0	1279	0.6554947089512719	2.133049614386566	3.2856959323807162	224.94876098632812	224.9506378173828
529	225.03311157226562	1.7859666666666667					1	DETECTED	225.0331 m/z @1.79 [CD6636_1.mzXML]	225.03311157226562	1.7859666666666667	1.7572666666666668	15.086766666666668	13.329500000000001	101880.2734375	9896586.650145566	0	1279	0.07825633526881859	173.13849143460314	343.93772142325486	225.0249786376953	225.04183959960938
530	225.14688110351562	12.393433333333332					1	DETECTED	225.1469 m/z @12.39 [CD6636_1.mzXML]	225.14688110351562	12.393433333333332	10.585483333333334	19.616	9.030516666666665	40256.3828125	1390452.1437459404	0	1279	0.13644048190802316	2.4974464633055877	2.248872035042408	225.14674377441406	225.14804077148438
531	225.1584014892578	11.810866666666668					1	DETECTED	225.1584 m/z @11.81 [CD6636_1.mzXML]	225.1584014892578	11.810866666666668	8.101816666666666	11.973516666666665	3.871699999999999	22449.20703125	2210818.776011474	0	1279	0.12634703921391122	0.5219260996751186	0.046725147700705794	225.1578369140625	225.15951538085938
532	225.1835479736328	12.696216666666666					1	DETECTED	225.1835 m/z @12.70 [CD6636_1.mzXML]	225.1835479736328	12.696216666666666	6.151266666666667	18.78783333333333	12.636566666666663	4789.89599609375	1391615.1328041689	0	1279	8.872928465759006	0.9653677007973067	0.9307354015946135	225.1828155517578	225.1844940185547
533	226.04396057128906	2.1090166666666668					1	DETECTED	226.0440 m/z @2.11 [CD6636_1.mzXML]	226.04396057128906	2.1090166666666668	1.7859666666666667	15.798516666666666	14.01255	23590.759765625	2474581.897237549	0	1279	0.16031247516834135	21.687896610431817	42.375793220863635	226.03680419921875	226.0513458251953
534	226.0853729248047	10.35255					1	DETECTED	226.0854 m/z @10.35 [CD6636_1.mzXML]	226.0853729248047	10.35255	2.4191333333333334	10.467766666666668	8.048633333333335	10172.861328125	1648452.0571921389	0	1279	0.1150884216116772	0.5072614783458157	0.014522956691631426	226.0813446044922	226.0853729248047
535	226.95005798339844	1.6388166666666666					1	DETECTED	226.9501 m/z @1.64 [CD6636_1.mzXML]	226.95005798339844	1.6388166666666666	1.4135166666666668	19.9335	18.519983333333332	809114.3125	1.5477313269146303E7	0	1279	0.08799226848611608	1.4913700821235985	1.8476415870878995	226.94561767578125	226.95216369628906
536	227.07818603515625	9.22415					1	DETECTED	227.0782 m/z @9.22 [CD6636_1.mzXML]	227.07818603515625	9.22415	9.152483333333333	9.338283333333333	0.1858000000000004	62221.33984375	355632.6999189451	0	1279	0.0947732058113342	1.2499887644350005	1.8080471772948377	227.0779571533203	227.07827758789062
537	227.08982849121094	10.81885					1	DETECTED	227.0898 m/z @10.82 [CD6636_1.mzXML]	227.08982849121094	10.81885	10.768633333333334	11.362699999999998	0.5940666666666647	31073.208984375	377626.23240563925	0	1279	0.07251365398629339	5.915034848987816	2.4226505807488317	227.0894775390625	227.09034729003906
538	227.12387084960938	1.8425166666666668					1	DETECTED	227.1239 m/z @1.84 [CD6636_1.mzXML]	227.12387084960938	1.8425166666666668	1.8142166666666666	11.062000000000001	9.247783333333334	129016.234375	1912465.4637279059	0	1279	0.042247532374968255	4.199248666356253	5.68941958679144	227.12359619140625	227.12774658203125
539	227.17442321777344	9.804783333333335					1	DETECTED	227.1744 m/z @9.80 [CD6636_1.mzXML]	227.17442321777344	9.804783333333335	0.28868333333333335	19.983166666666666	19.69448333333333	114014.0859375	3218724.2751595173	0	1279	0.1371756820960357	1.0529194341323964	0.9912549343302615	227.1687774658203	227.17530822753906
540	228.0621337890625	10.324183333333334					1	DETECTED	228.0621 m/z @10.32 [CD6636_1.mzXML]	228.0621337890625	10.324183333333334	10.279866666666667	10.497433333333333	0.21756666666666646	41983.8828125	248332.11491821328	0	1279	0.09041739823270056	2.4546822113576323	3.9093644227152646	228.06112670898438	228.0621337890625
541	229.14231872558594	1.3440333333333332					1	DETECTED	229.1423 m/z @1.34 [CD6636_1.mzXML]	229.14231872558594	1.3440333333333332	0.10083333333333333	20.0	19.899166666666666	89137.828125	6.811910293023433E7	1	1279	3.714822775373642	8.003204096954098	15.006408193908197	229.1415557861328	229.14260864257812
542	229.15322875976562	1.8989333333333334					1	DETECTED	229.1532 m/z @1.90 [CD6636_1.mzXML]	229.15322875976562	1.8989333333333334	1.8568	8.76365	6.90685	111632.9296875	1.0946068234786559E7	0	1279	0.23344658753418224	81.96420094936705	162.92840189873408	229.15321350097656	229.15431213378906
543	230.14566040039062	0.8939166666666666					1	DETECTED	230.1457 m/z @0.89 [CD6636_1.mzXML]	230.14566040039062	0.8939166666666666	0.16858333333333334	19.983166666666666	19.81458333333333	12786.48828125	8428069.231269173	0	1279	13.582016786098174	13.658949908088236	26.31789981617647	230.1441192626953	230.14614868164062
544	230.1569061279297	1.9683833333333332					1	DETECTED	230.1569 m/z @1.97 [CD6636_1.mzXML]	230.1569061279297	1.9683833333333332	1.8709166666666666	2.1090166666666668	0.2381000000000002	11085.048828125	127348.01857128918	0	1279	0.23976444596444457	1.2214432284541743	1.4428864569083486	230.1561279296875	230.157470703125
545	230.24623107910156	11.434266666666668					1	DETECTED	230.2462 m/z @11.43 [CD6636_1.mzXML]	230.24623107910156	11.434266666666668	11.362699999999998	11.780783333333334	0.41808333333333536	232708.015625	1572950.4306950744	1	1279	0.10997067702068897	1.4738371590850081	1.5422440964799564	230.24574279785156	230.2467498779297
546	230.96511840820312	1.5349166666666667					1	DETECTED	230.9651 m/z @1.53 [CD6636_1.mzXML]	230.96511840820312	1.5349166666666667	1.4300333333333335	1.6388166666666666	0.2087833333333331	203821.5	1340221.3286425776	0	1279	0.10447269340668197	0.991973160937642	0.892657014101608	230.96458435058594	230.9652099609375
547	231.13587951660156	15.248099999999999					1	DETECTED	231.1359 m/z @15.25 [CD6636_1.mzXML]	231.13587951660156	15.248099999999999	0.11743333333333333	20.0	19.882566666666666	367914.375	3.742415980157746E7	0	1279	0.7219011426773072	0.9492323522426453	2.3507839413037783	231.1354217529297	231.14418029785156
548	232.02633666992188	8.85675					1	DETECTED	232.0263 m/z @8.86 [CD6636_1.mzXML]	232.02633666992188	8.85675	8.7483	18.042666666666666	9.294366666666665	6115.5478515625	802171.3723129272	0	1279	0.2733175709918516	42.85092976794241	65.92045361829881	232.02606201171875	232.03387451171875
549	232.069091796875	10.264516666666667					1	DETECTED	232.0691 m/z @10.26 [CD6636_1.mzXML]	232.069091796875	10.264516666666667	10.20435	15.52355	5.3192	6631.94970703125	566394.7573770751	0	1279	0.08037987344548192	44.20387811634298	87.40775623268595	232.06846618652344	232.06919860839844
550	232.1395721435547	15.248099999999999					1	DETECTED	232.1396 m/z @15.25 [CD6636_1.mzXML]	232.1395721435547	15.248099999999999	0.2544	19.783166666666666	19.528766666666666	25214.28515625	3416487.514016357	0	1279	0.7043231608584186	0.9342064381322688	2.827665845287445	232.1351776123047	232.14059448242188
551	232.15333557128906	8.458733333333333					1	DETECTED	232.1533 m/z @8.46 [CD6636_1.mzXML]	232.15333557128906	8.458733333333333	8.025016666666666	9.167216666666667	1.1422000000000008	98237.8828125	1345625.6263659066	0	1279	0.19083677724039205	0.919701791026355	0.6969669197956516	232.15309143066406	232.15423583984375
552	232.89515686035156	1.6972833333333335					1	DETECTED	232.8952 m/z @1.70 [CD6636_1.mzXML]	232.89515686035156	1.6972833333333335	1.6532833333333334	1.9131333333333334	0.2598499999999999	236854.015625	1556297.7676982419	0	1279	0.1093409322561869	2.9197192012487068	2.9578069393903883	232.89492797851562	232.89547729492188
553	232.92694091796875	1.5349166666666667					1	DETECTED	232.9269 m/z @1.53 [CD6636_1.mzXML]	232.92694091796875	1.5349166666666667	1.4300333333333335	1.6388166666666666	0.2087833333333331	95269.9765625	589568.6742700192	0	1279	0.12066311245043226	0.9891607755924143	1.0240775214183782	232.926513671875	232.92713928222656
554	232.98397827148438	10.927133333333334					1	DETECTED	232.9840 m/z @10.93 [CD6636_1.mzXML]	232.98397827148438	10.927133333333334	1.9546	17.008166666666668	15.053566666666669	17132.341796875	2531139.612261201	0	1279	0.5866997776086436	0.8388693642821053	12.100910577243258	232.98318481445312	232.98728942871094
555	232.99815368652344	1.5201500000000001					1	DETECTED	232.9982 m/z @1.52 [CD6636_1.mzXML]	232.99815368652344	1.5201500000000001	1.4300333333333335	1.5945	0.16446666666666654	31248.802734375	197614.22778076172	0	1279	0.08977556225992811	0.9013123521777247	0.8411183383559548	232.99783325195312	232.99832153320312
556	233.11334228515625	12.145466666666666					1	DETECTED	233.1133 m/z @12.15 [CD6636_1.mzXML]	233.11334228515625	12.145466666666666	0.37496666666666667	19.966666666666665	19.5917	13349.0703125	3557990.3140696418	0	1279	16.246772225463836	1.1314374624284647	3.226723823083779	233.1111297607422	233.11349487304688
557	233.13177490234375	15.18325					1	DETECTED	233.1318 m/z @15.18 [CD6636_1.mzXML]	233.13177490234375	15.18325	5.46325	19.950166666666668	14.486916666666668	13646.443359375	2000454.1324562393	0	1279	1.0780714688636088	0.7456971973643786	0.3234173433482381	233.12222290039062	233.1414337158203
558	233.14584350585938	14.883916666666666					1	DETECTED	233.1458 m/z @14.88 [CD6636_1.mzXML]	233.14584350585938	14.883916666666666	9.382433333333333	19.499000000000002	10.11656666666667	11135.41015625	2019346.240880981	0	1279	0.5015516282369781	0.9194399086307029	0.8896703984060387	233.1449737548828	233.15220642089844
559	233.15676879882812	8.488666666666667					1	DETECTED	233.1568 m/z @8.49 [CD6636_1.mzXML]	233.15676879882812	8.488666666666667	8.236533333333334	8.625083333333333	0.3885499999999986	10149.6728515625	128827.51078063941	0	1279	0.201507324153404	0.7705248545742973	0.6603481060230579	233.156494140625	233.1568603515625
560	235.0675811767578	11.899933333333333					1	DETECTED	235.0676 m/z @11.90 [CD6636_1.mzXML]	235.0675811767578	11.899933333333333	11.8408	11.988466666666666	0.14766666666666595	26487.345703125	142843.3531115718	0	1279	0.10988771406670317	1.2485907553551203	1.4345663114158864	235.06735229492188	235.06765747070312
561	235.09121704101562	2.7362333333333333					1	DETECTED	235.0912 m/z @2.74 [CD6636_1.mzXML]	235.09121704101562	2.7362333333333333	0.10083333333333333	20.0	19.899166666666666	127881.5859375	3.362583476327605E7	1	1279	3.4095458079398036	4.879370693866947	21.693437709502287	235.09024047851562	235.09185791015625
562	235.1679229736328	12.318183333333334					1	DETECTED	235.1679 m/z @12.32 [CD6636_1.mzXML]	235.1679229736328	12.318183333333334	9.090300000000001	12.467316666666667	3.377016666666666	20792.703125	611574.5041428835	0	1279	0.09702963456882152	0.5231007936057168	0.04620158721143371	235.16732788085938	235.16810607910156
563	235.17922973632812	9.580416666666668					1	DETECTED	235.1792 m/z @9.58 [CD6636_1.mzXML]	235.17922973632812	9.580416666666668	9.5349	9.715483333333333	0.18058333333333287	35391.5	212131.76974578804	0	1279	0.08962101095982433	1.9837056023434112	2.9674112046868224	235.17922973632812	235.17938232421875
564	236.07589721679688	2.1373					1	DETECTED	236.0759 m/z @2.14 [CD6636_1.mzXML]	236.07589721679688	2.1373	2.1373	18.409	16.2717	13523.880859375	5040645.242920653	0	1279	12.972788110064107	null	null	236.0680389404297	236.07997131347656
565	236.0946807861328	2.8054166666666664					1	DETECTED	236.0947 m/z @2.81 [CD6636_1.mzXML]	236.0946807861328	2.8054166666666664	0.13433333333333333	19.983166666666666	19.84883333333333	9091.7919921875	3152174.858107542	0	1279	4.923657874208457	3.4748953388956987	7.384856362487144	236.0936737060547	236.0959014892578
566	236.18272399902344	9.565233333333333					1	DETECTED	236.1827 m/z @9.57 [CD6636_1.mzXML]	236.18272399902344	9.565233333333333	9.5349	9.64095	0.10604999999999976	5533.55419921875	27001.26749792474	0	1279	0.09431444008291656	1.7480769230769324	2.496153846153865	236.18251037597656	236.18289184570312
567	236.9072723388672	1.6388166666666666					1	DETECTED	236.9073 m/z @1.64 [CD6636_1.mzXML]	236.9072723388672	1.6388166666666666	1.5497	19.449166666666667	17.899466666666665	16458.501953125	5619813.22364801	0	1279	0.08709576646997474	100.42715541425115	199.85431082850232	236.8983154296875	236.90748596191406
568	236.97035217285156	12.253516666666666					1	DETECTED	236.9704 m/z @12.25 [CD6636_1.mzXML]	236.97035217285156	12.253516666666666	11.635349999999999	12.56035	0.9250000000000007	7302.7548828125	280138.8947003172	0	1279	0.37949505971688424	0.7481801024534914	0.4963602049069829	236.96945190429688	236.97061157226562
569	236.99658203125	1.9961833333333334					1	DETECTED	236.9966 m/z @2.00 [CD6636_1.mzXML]	236.99658203125	1.9961833333333334	1.9269833333333333	9.759833333333335	7.832850000000001	21930.9140625	1339779.5053317873	0	1279	0.15651558915055452	56.59573699421954	4.572911082131918	236.99658203125	237.00636291503906
570	237.0782012939453	11.735816666666667					1	DETECTED	237.0782 m/z @11.74 [CD6636_1.mzXML]	237.0782012939453	11.735816666666667	1.5796	18.1585	16.5789	16776.095703125	3446968.312813934	0	1279	3.3362048373468483	2.282922828642745	4.7149650176061675	237.0683135986328	237.0865936279297
571	237.110595703125	11.304166666666667					1	DETECTED	237.1106 m/z @11.30 [CD6636_1.mzXML]	237.110595703125	11.304166666666667	0.7724	20.0	19.2276	67704.84375	3771748.8263427406	0	1279	0.6278084400198907	12.23142036523522	24.01216753687021	237.101318359375	237.11175537109375
572	237.1471710205078	11.929233333333334					1	DETECTED	237.1472 m/z @11.93 [CD6636_1.mzXML]	237.1471710205078	11.929233333333334	11.565566666666665	12.42275	0.8571833333333352	63312.72265625	964396.2017265616	0	1279	0.5010054927985657	0.9549730719972641	2.65391027045788	237.1466827392578	237.1477508544922
573	238.1016082763672	12.681916666666666					1	DETECTED	238.1016 m/z @12.68 [CD6636_1.mzXML]	238.1016082763672	12.681916666666666	6.069249999999999	19.950166666666668	13.880916666666668	42291.94140625	4559776.330848693	0	1279	3.4258687535435826	1.5433526788238898	2.04150270023781	238.1016082763672	238.10678100585938
574	238.84027099609375	1.7274166666666666					1	DETECTED	238.8403 m/z @1.73 [CD6636_1.mzXML]	238.84027099609375	1.7274166666666666	1.6825666666666665	1.7859666666666667	0.10340000000000016	33286.2265625	151912.60658203135	0	1279	0.08305873726343926	1.1527313266443704	1.3054626532887408	238.83987426757812	238.84027099609375
575	238.96543884277344	12.269533333333333					1	DETECTED	238.9654 m/z @12.27 [CD6636_1.mzXML]	238.96543884277344	12.269533333333333	9.565233333333333	19.283	9.717766666666668	122406.0703125	8343210.322718076	1	1279	0.33378322057834353	1.2361444445112506	1.553730895338339	238.96485900878906	238.97024536132812
576	239.03054809570312	1.5945					1	DETECTED	239.0305 m/z @1.59 [CD6636_1.mzXML]	239.03054809570312	1.5945	0.16858333333333334	19.799833333333332	19.631249999999998	4572.21630859375	1582814.0048862915	0	1279	17.79778257501534	6.883729764478989	11.01241058115008	239.0292205810547	239.03672790527344
577	239.06246948242188	1.8568					1	DETECTED	239.0625 m/z @1.86 [CD6636_1.mzXML]	239.06246948242188	1.8568	1.5497	11.899933333333333	10.350233333333334	96886.9453125	1999363.253102325	0	1279	0.039272736400239205	0.8880894362962034	5.234286365967518	239.05702209472656	239.06712341308594
578	239.08963012695312	10.526666666666667					1	DETECTED	239.0896 m/z @10.53 [CD6636_1.mzXML]	239.08963012695312	10.526666666666667	10.453100000000001	17.976666666666667	7.523566666666666	1002324.625	7710778.479656337	1	1279	0.08732028045596785	1.552053768641755	1.8519060331314328	239.08934020996094	239.09024047851562
579	239.13795471191406	9.730283333333334					1	DETECTED	239.1380 m/z @9.73 [CD6636_1.mzXML]	239.13795471191406	9.730283333333334	9.670733333333335	9.865033333333335	0.19430000000000014	6617.5703125	38090.92850094616	0	1279	0.10556489011451475	1.63140218303947	1.753979018928993	239.13772583007812	239.13807678222656
580	239.16268920898438	12.56035					1	DETECTED	239.1627 m/z @12.56 [CD6636_1.mzXML]	239.16268920898438	12.56035	1.1704166666666667	15.798516666666666	14.6281	134924.578125	1.1281771029872678E7	0	1279	0.1278785828346649	0.642150378404322	0.28430075680864386	239.16004943847656	239.16363525390625
581	239.2351837158203	13.7274					1	DETECTED	239.2352 m/z @13.73 [CD6636_1.mzXML]	239.2351837158203	13.7274	0.2544	15.02375	14.76935	49864.55078125	2684742.736896149	0	1279	0.2581232033908467	0.5181842923437656	0.03252773232077114	239.23455810546875	239.2413330078125
582	239.96482849121094	11.973516666666665					1	DETECTED	239.9648 m/z @11.97 [CD6636_1.mzXML]	239.96482849121094	11.973516666666665	11.750666666666666	12.30195	0.551283333333334	5925.701171875	142965.56450354014	0	1279	0.09133673522910435	1.23689327649391	1.47378655298782	239.96360778808594	239.96983337402344
583	240.06536865234375	1.8709166666666666					1	DETECTED	240.0654 m/z @1.87 [CD6636_1.mzXML]	240.06536865234375	1.8709166666666666	1.8709166666666666	11.70665	9.835733333333334	7036.03662109375	2003886.4296228029	0	1279	8.521133592137318	null	null	240.05641174316406	240.06536865234375
584	240.09335327148438	10.51225					1	DETECTED	240.0934 m/z @10.51 [CD6636_1.mzXML]	240.09335327148438	10.51225	8.355866666666666	13.854066666666666	5.498200000000001	102769.3125	1982901.2939497095	0	1279	0.08468081279882433	0.7184291018740624	52.26394315779167	240.08401489257812	240.1011199951172
585	240.9658660888672	12.253516666666666					1	DETECTED	240.9659 m/z @12.25 [CD6636_1.mzXML]	240.9658660888672	12.253516666666666	9.925466666666667	19.099666666666668	9.1742	10478.0517578125	1456352.2167854616	0	1279	1.8240587727638982	1.9703614613088214	2.940722922617643	240.95985412597656	240.96665954589844
586	241.0297088623047	1.9269833333333333					1	DETECTED	241.0297 m/z @1.93 [CD6636_1.mzXML]	241.0297088623047	1.9269833333333333	1.8989333333333334	17.795166666666667	15.896233333333333	9805.0517578125	1516812.399834656	0	1279	6.859053176564325	283.3553178847306	467.5063589819576	241.02391052246094	241.03106689453125
587	241.10568237304688	11.565566666666665					1	DETECTED	241.1057 m/z @11.57 [CD6636_1.mzXML]	241.10568237304688	11.565566666666665	1.8282999999999998	11.973516666666665	10.145216666666665	666618.3125	9410536.218052432	1	1279	0.24850181865872045	2.1564265051394322	2.8939863838443243	241.09732055664062	241.10589599609375
588	241.1417694091797	11.304166666666667					1	DETECTED	241.1418 m/z @11.30 [CD6636_1.mzXML]	241.1417694091797	11.304166666666667	11.288966666666665	11.46355	0.17458333333333442	47736.09765625	317523.0459169929	0	1279	0.10173717706228302	5.7428728070168695	10.485745614033739	241.1415557861328	241.14230346679688
589	241.15333557128906	11.1686					1	DETECTED	241.1533 m/z @11.17 [CD6636_1.mzXML]	241.15333557128906	11.1686	1.8849333333333333	11.242466666666667	9.357533333333334	40265.109375	1168525.0037065733	0	1279	0.09120780034032805	0.5048631489473665	0.47959189567199456	241.1518096923828	241.155029296875
590	242.01760864257812	2.1090166666666668					1	DETECTED	242.0176 m/z @2.11 [CD6636_1.mzXML]	242.01760864257812	2.1090166666666668	2.0949166666666668	17.778833333333335	15.683916666666669	5869.0478515625	2315942.357681764	0	1279	14.165768385787985	556.1672576832151	1111.9263181833785	242.01760864257812	242.0275421142578
591	242.09878540039062	8.934483333333333					1	DETECTED	242.0988 m/z @8.93 [CD6636_1.mzXML]	242.09878540039062	8.934483333333333	8.810233333333334	9.059216666666666	0.24898333333333156	10468.4853515625	73723.8318394778	0	1279	0.10557087868454218	1.0019450033534614	0.510786244469636	242.09832763671875	242.09898376464844
592	242.209716796875	12.452300000000001					1	DETECTED	242.2097 m/z @12.45 [CD6636_1.mzXML]	242.209716796875	12.452300000000001	11.988466666666666	12.667399999999999	0.6789333333333332	15893.5703125	410724.98767382797	0	1279	0.3852602175653299	0.731872080488678	0.46374416097735593	242.20932006835938	242.21714782714844
593	242.92381286621094	1.6532833333333334					1	DETECTED	242.9238 m/z @1.65 [CD6636_1.mzXML]	242.92381286621094	1.6532833333333334	1.5497	1.8142166666666666	0.2645166666666665	349504.84375	2060236.2140224625	0	1279	0.08330010669309318	1.317601114353999	1.538196995946985	242.9237518310547	242.92459106445312
594	242.99365234375	1.4610666666666667					1	DETECTED	242.9937 m/z @1.46 [CD6636_1.mzXML]	242.99365234375	1.4610666666666667	1.4135166666666668	17.383666666666667	15.97015	16771.501953125	1635219.8935974427	0	1279	0.054507358053313304	165.34462676601248	352.15849509051293	242.99346923828125	243.00164794921875
595	243.1327362060547	9.8353					1	DETECTED	243.1327 m/z @9.84 [CD6636_1.mzXML]	243.1327362060547	9.8353	2.0103999999999997	10.125983333333332	8.115583333333333	2785.866455078125	1236458.4926917118	0	1279	0.09809283473864383	0.5185742522801143	0.03714850456022851	243.13206481933594	243.13433837890625
596	244.11666870117188	9.550099999999999					1	DETECTED	244.1167 m/z @9.55 [CD6636_1.mzXML]	244.11666870117188	9.550099999999999	9.5349	9.625933333333334	0.09103333333333374	5637.89208984375	21298.617006957913	0	1279	0.0800628776326171	2.9945175438599922	4.9890350877199845	244.11656188964844	244.11685180664062
597	244.20083618164062	9.152483333333333					1	DETECTED	244.2008 m/z @9.15 [CD6636_1.mzXML]	244.20083618164062	9.152483333333333	6.4815499999999995	9.865033333333335	3.383483333333335	102149.984375	1757731.229913636	1	1279	0.22668221866613258	0.5391136191433581	1.4176837801005804	244.20068359375	244.2096710205078
598	244.92198181152344	1.6532833333333334					1	DETECTED	244.9220 m/z @1.65 [CD6636_1.mzXML]	244.92198181152344	1.6532833333333334	1.5645833333333334	1.71245	0.1478666666666666	35485.28125	131076.07770361344	0	1279	0.04332149049640521	0.8335212326193157	0.7876953225561142	244.92105102539062	244.92251586914062
599	245.06192016601562	8.887833333333333					1	DETECTED	245.0619 m/z @8.89 [CD6636_1.mzXML]	245.06192016601562	8.887833333333333	8.85675	8.918783333333332	0.06203333333333205	2120.0078125	5185.841630432076	0	1279	0.042878026580726925	0.9978552278820235	0.9957104557640469	245.06192016601562	245.06275939941406
600	245.2249298095703	14.5394					1	DETECTED	245.2249 m/z @14.54 [CD6636_1.mzXML]	245.2249298095703	14.5394	1.29185	18.804166666666667	17.512316666666667	64225.33984375	4286515.631854948	0	1279	0.4745479082713988	1.1555333232977916	1.0966934640681127	245.2227325439453	245.22610473632812
601	246.1507568359375	11.855816666666668					1	DETECTED	246.1508 m/z @11.86 [CD6636_1.mzXML]	246.1507568359375	11.855816666666668	11.765600000000001	12.059816666666668	0.29421666666666724	40071.0703125	360445.07230029244	0	1279	0.14816910985486054	1.6306114908553524	1.7367381737540317	246.15052795410156	246.15133666992188
602	246.16883850097656	9.252216666666667					1	DETECTED	246.1688 m/z @9.25 [CD6636_1.mzXML]	246.16883850097656	9.252216666666667	0.20295	19.950166666666668	19.747216666666667	137539.375	4884381.341393218	0	1279	0.14458465495056316	0.5101210756808902	0.9074945275256443	246.16729736328125	246.16966247558594
603	246.2283172607422	14.495633333333334					1	DETECTED	246.2283 m/z @14.50 [CD6636_1.mzXML]	246.2283172607422	14.495633333333334	14.260700000000002	15.426250000000001	1.1655499999999996	13429.9541015625	398688.72502441396	0	1279	0.179677534947011	2.4805973325766275	3.533931488047685	246.2277374267578	246.22903442382812
604	246.2412872314453	10.9573					1	DETECTED	246.2413 m/z @10.96 [CD6636_1.mzXML]	246.2412872314453	10.9573	10.927133333333334	15.52355	4.596416666666666	14297.90234375	926892.0556853027	0	1279	0.0901504645512663	76.18370165745966	151.36740331491933	246.23974609375	246.24159240722656
605	246.94264221191406	1.5349166666666667					1	DETECTED	246.9426 m/z @1.53 [CD6636_1.mzXML]	246.94264221191406	1.5349166666666667	1.4300333333333335	1.6241833333333333	0.19414999999999982	91375.9765625	564823.2546123044	0	1279	0.11457486595976185	0.916593534024778	3.6095193456127177	246.9422149658203	246.94273376464844
606	247.0913848876953	2.6253					1	DETECTED	247.0914 m/z @2.63 [CD6636_1.mzXML]	247.0913848876953	2.6253	0.10083333333333333	20.0	19.899166666666666	152064.703125	2.1103372777758386E7	0	1279	0.9484155331527204	5.152785689162303	12.09762953599287	247.08815002441406	247.09213256835938
607	247.14292907714844	9.23815					1	DETECTED	247.1429 m/z @9.24 [CD6636_1.mzXML]	247.14292907714844	9.23815	9.167216666666667	9.685616666666666	0.5183999999999997	218687.859375	1182849.5344754031	0	1279	0.07717786333248	1.3975158884837835	1.5854554288568279	247.1427459716797	247.1433563232422
608	247.2405242919922	12.667399999999999					1	DETECTED	247.2405 m/z @12.67 [CD6636_1.mzXML]	247.2405242919922	12.667399999999999	12.56035	15.587533333333333	3.0271833333333333	18156.064453125	615681.3066376343	0	1279	0.19843597498633692	14.139109450412684	27.27821890082537	247.23924255371094	247.2410888671875
609	248.09475708007812	2.59755					1	DETECTED	248.0948 m/z @2.60 [CD6636_1.mzXML]	248.09475708007812	2.59755	0.16858333333333334	19.766166666666667	19.597583333333333	14741.8095703125	2764044.9016412054	0	1279	3.3795525700099365	2.047444358405638	2.5783632304776276	248.08682250976562	248.0955352783203
610	248.14645385742188	9.23815					1	DETECTED	248.1465 m/z @9.24 [CD6636_1.mzXML]	248.14645385742188	9.23815	2.080833333333333	9.427183333333334	7.346350000000001	34240.390625	886733.4644651801	0	1279	0.0841676600334047	0.5085792794019018	0.012893011132038142	248.14622497558594	248.14791870117188
611	248.86895751953125	1.7274166666666666					1	DETECTED	248.8690 m/z @1.73 [CD6636_1.mzXML]	248.86895751953125	1.7274166666666666	1.6532833333333334	1.8989333333333334	0.24564999999999992	70871.1484375	480368.0285673827	0	1279	0.1132985412491383	1.6568120503597155	1.016070848067872	248.86868286132812	248.8699188232422
612	248.974853515625	1.9131333333333334					1	DETECTED	248.9749 m/z @1.91 [CD6636_1.mzXML]	248.974853515625	1.9131333333333334	1.4610666666666667	2.3633	0.9022333333333334	18762.716796875	498456.5107258301	0	1279	0.7784271617517817	0.9978985400383427	0.6997840354141991	248.97434997558594	248.97625732421875
613	249.00201416015625	11.22765					1	DETECTED	249.0020 m/z @11.23 [CD6636_1.mzXML]	249.00201416015625	11.22765	0.9111999999999999	17.910500000000003	16.9993	8430.814453125	2047065.1265862423	0	1279	0.7888941343972746	0.8238929088979251	0.5352412996723175	248.99234008789062	249.0113067626953
614	249.071533203125	10.81885					1	DETECTED	249.0715 m/z @10.82 [CD6636_1.mzXML]	249.071533203125	10.81885	1.4300333333333335	11.288966666666665	9.858933333333331	18775.583984375	1672573.8579564823	0	1279	0.11754504975120383	0.508112394191316	0.011473633278816406	249.07122802734375	249.07818603515625
615	249.15631103515625	9.820466666666666					1	DETECTED	249.1563 m/z @9.82 [CD6636_1.mzXML]	249.15631103515625	9.820466666666666	9.352783333333333	10.062816666666667	0.7100333333333335	20369.8046875	252882.56788113437	0	1279	0.13267870917277058	1.2443525767111774	0.5603772068368633	249.15594482421875	249.15667724609375
616	249.18382263183594	11.929233333333334					1	DETECTED	249.1838 m/z @11.93 [CD6636_1.mzXML]	249.18382263183594	11.929233333333334	7.61435	17.514666666666667	9.900316666666667	12279.365234375	1663985.2454653936	0	1279	0.09156936863236886	1.1472287779121102	1.2944575558242204	249.18284606933594	249.18455505371094
617	249.21615600585938	10.366566666666667					1	DETECTED	249.2162 m/z @10.37 [CD6636_1.mzXML]	249.21615600585938	10.366566666666667	10.0945	11.077616666666668	0.9831166666666675	11809.666015625	244396.41178729275	0	1279	0.28568815581153295	0.9193727223108628	0.7958569939126106	249.21560668945312	249.21983337402344
618	250.1353302001953	13.17875					1	DETECTED	250.1353 m/z @13.18 [CD6636_1.mzXML]	250.1353302001953	13.17875	9.059216666666666	13.17875	4.119533333333335	6793.349609375	1021214.314843628	0	1279	4.1512282429399505	0.5	null	250.1353302001953	250.14306640625
619	251.12625122070312	12.0459					1	DETECTED	251.1263 m/z @12.05 [CD6636_1.mzXML]	251.12625122070312	12.0459	0.11743333333333333	20.0	19.882566666666666	731545.9375	1.7432363667605344E7	1	1279	0.10881582936453604	0.5098654426885866	0.014812783430079725	251.12266540527344	251.12725830078125
620	251.1991729736328	13.095116666666666					1	DETECTED	251.1992 m/z @13.10 [CD6636_1.mzXML]	251.1991729736328	13.095116666666666	0.3229166666666667	13.457533333333334	13.134616666666668	9495.2685546875	2245462.852029205	0	1279	0.07217651657057189	0.5141877149851501	0.028375429970300195	251.19833374023438	251.2000274658203
621	252.12982177734375	12.03165					1	DETECTED	252.1298 m/z @12.03 [CD6636_1.mzXML]	252.12982177734375	12.03165	0.23723333333333332	19.866833333333332	19.6296	101411.9921875	3317894.729644868	0	1279	0.1052438516779457	0.552545924690107	0.08457306441826201	252.12081909179688	252.1302490234375
622	253.0355682373047	11.53815					1	DETECTED	253.0356 m/z @11.54 [CD6636_1.mzXML]	253.0355682373047	11.53815	11.508983333333333	11.765600000000001	0.2566166666666678	33513.2109375	292811.71124450717	0	1279	0.14197246121355178	4.399142857142859	6.1207594641281515	253.03504943847656	253.03599548339844
623	253.05137634277344	11.795716666666667					1	DETECTED	253.0514 m/z @11.80 [CD6636_1.mzXML]	253.05137634277344	11.795716666666667	0.2544	19.983166666666666	19.728766666666665	4543.85595703125	2271419.2664345102	0	1279	6.5373387572373325	0.8547017310272224	0.6420853079437219	253.05044555664062	253.05833435058594
624	253.10556030273438	10.8653					1	DETECTED	253.1056 m/z @10.87 [CD6636_1.mzXML]	253.10556030273438	10.8653	10.48265	12.452300000000001	1.9696500000000015	15344.69140625	655903.4573792728	0	1279	0.3244876127563199	4.827128758399716	12.36081487745223	253.10508728027344	253.10955810546875
625	253.19381713867188	14.745516666666667					1	DETECTED	253.1938 m/z @14.75 [CD6636_1.mzXML]	253.19381713867188	14.745516666666667	11.197883333333333	15.765733333333333	4.56785	19676.736328125	1169428.984480102	0	1279	0.5352967900302303	0.6437883471610181	0.24292593286640146	253.19313049316406	253.19422912597656
626	254.0800018310547	10.309733333333332					1	DETECTED	254.0800 m/z @10.31 [CD6636_1.mzXML]	254.0800018310547	10.309733333333332	10.279866666666667	10.438283333333334	0.15841666666666754	13712.3818359375	78641.07918859903	0	1279	0.13007728793721895	2.652064732143006	4.304129464286012	254.07962036132812	254.08030700683594
627	254.13479614257812	13.8115					1	DETECTED	254.1348 m/z @13.81 [CD6636_1.mzXML]	254.13479614257812	13.8115	4.297233333333334	14.073316666666667	9.776083333333332	19580.62890625	1401562.193670196	0	1279	0.20552991851325864	0.527873579096989	0.05954105141296363	254.12571716308594	254.1377716064453
628	254.17434692382812	14.165816666666666					1	DETECTED	254.1743 m/z @14.17 [CD6636_1.mzXML]	254.17434692382812	14.165816666666666	14.013166666666667	17.334666666666667	3.3215000000000003	7484.4150390625	457676.70613055414	0	1279	5.158279787600614	10.879462823452378	16.821332389374746	254.173583984375	254.17559814453125
629	254.99363708496094	10.91185					1	DETECTED	254.9936 m/z @10.91 [CD6636_1.mzXML]	254.99363708496094	10.91185	10.81885	17.2365	6.41765	15910.3505859375	1203479.6601405032	0	1279	0.17893991588752733	34.503494623655925	1.2889831121244533	254.99327087402344	254.99420166015625
630	255.12106323242188	11.288966666666665					1	DETECTED	255.1211 m/z @11.29 [CD6636_1.mzXML]	255.12106323242188	11.288966666666665	10.618116666666667	12.017533333333335	1.3994166666666672	201134.703125	2989271.974891907	1	1279	0.27468667002120206	4.354470983576489	6.010875849285727	255.1111602783203	255.12168884277344
631	255.1706085205078	13.7274					1	DETECTED	255.1706 m/z @13.73 [CD6636_1.mzXML]	255.1706085205078	13.7274	3.7639833333333335	19.649333333333335	15.88535	25874.515625	3899357.4792840295	0	1279	1.757638226627284	1.0806011882282294	2.859179089517902	255.16636657714844	255.17286682128906
632	255.23020935058594	12.5131					1	DETECTED	255.2302 m/z @12.51 [CD6636_1.mzXML]	255.23020935058594	12.5131	0.16858333333333334	20.0	19.831416666666666	12062.3349609375	2378141.9960764777	0	1279	0.043311355530414986	0.9753017090087134	0.9920494291751535	255.22943115234375	255.23220825195312
633	256.26177978515625	11.362699999999998					1	DETECTED	256.2618 m/z @11.36 [CD6636_1.mzXML]	256.26177978515625	11.362699999999998	0.2201	19.81683333333333	19.596733333333333	67733.6875	3450516.8755891123	0	1279	2.4840462963880583	0.8086737255951315	0.011794907348206776	256.26104736328125	256.26318359375
634	256.8193664550781	1.94075					1	DETECTED	256.8194 m/z @1.94 [CD6636_1.mzXML]	256.8193664550781	1.94075	1.7426	2.1513833333333334	0.4087833333333335	21098.03515625	297062.7716542968	0	1279	0.20685889060981033	1.0314997056102282	1.0629994112204562	256.8112487792969	256.8197937011719
635	257.07342529296875	2.3912					1	DETECTED	257.0734 m/z @2.39 [CD6636_1.mzXML]	257.07342529296875	2.3912	1.8425166666666668	19.465666666666667	17.62315	11924.0224609375	2476576.9241777044	0	1279	10.039948952050949	6.900945044467824	13.334228703936386	257.0718078613281	257.0824890136719
636	257.2247314453125	11.988466666666666					1	DETECTED	257.2247 m/z @11.99 [CD6636_1.mzXML]	257.2247314453125	11.988466666666666	0.9803666666666667	15.717583333333332	14.737216666666665	14748.2783203125	3096454.938020569	0	1279	0.12168417529681896	0.6693805773324492	0.33876115466489826	257.22430419921875	257.2261657714844
637	257.2457275390625	13.8115					1	DETECTED	257.2457 m/z @13.81 [CD6636_1.mzXML]	257.2457275390625	13.8115	0.1515	19.8835	19.732000000000003	34728.5078125	3200458.9638506463	0	1279	8.270477623863222	0.8324298665816756	0.0436578943915733	257.2452392578125	257.24761962890625
638	257.9797058105469	10.157333333333334					1	DETECTED	257.9797 m/z @10.16 [CD6636_1.mzXML]	257.9797058105469	10.157333333333334	2.6804833333333336	10.555416666666668	7.874933333333335	4969.9599609375	758370.6939537354	0	1279	0.18755124146624347	0.5266210592250302	0.05324211845006038	257.9786682128906	257.98590087890625
639	258.029296875	14.134466666666667					1	DETECTED	258.0293 m/z @14.13 [CD6636_1.mzXML]	258.029296875	14.134466666666667	0.2201	20.0	19.7799	6335.32958984375	2129649.772110383	0	1279	3.9149619153533433	0.7107725588181042	0.9616023019079128	258.0262756347656	258.03533935546875
640	258.8164367675781	1.9683833333333332					1	DETECTED	258.8164 m/z @1.97 [CD6636_1.mzXML]	258.8164367675781	1.9683833333333332	1.8849333333333333	16.629266666666666	14.744333333333334	12182.5859375	2386514.0800195313	0	1279	0.09957629523504385	88.34232075094889	175.68464150189774	258.80853271484375	258.8169250488281
641	258.8974914550781	1.6388166666666666					1	DETECTED	258.8975 m/z @1.64 [CD6636_1.mzXML]	258.8974914550781	1.6388166666666666	1.5945	16.399549999999998	14.805049999999998	70665.7578125	5849692.582212036	0	1279	0.07105977644349393	167.0370440015047	2.785322067257927	258.89422607421875	258.8979797363281
642	258.9425964355469	1.4757833333333332					1	DETECTED	258.9426 m/z @1.48 [CD6636_1.mzXML]	258.9425964355469	1.4757833333333332	1.4300333333333335	1.5645833333333334	0.13454999999999995	9499.169921875	52904.49684521481	0	1279	0.12852008804462378	1.4704918032786964	1.9409836065573929	258.9421081542969	258.9429931640625
643	258.9713134765625	1.4610666666666667					1	DETECTED	258.9713 m/z @1.46 [CD6636_1.mzXML]	258.9713134765625	1.4610666666666667	1.4300333333333335	9.074800000000002	7.644766666666668	16707.328125	1039297.7964632264	0	1279	0.1527399145082049	123.17024704618727	245.34049409237454	258.9710998535156	258.97821044921875
644	259.02569580078125	14.013166666666667					1	DETECTED	259.0257 m/z @14.01 [CD6636_1.mzXML]	259.02569580078125	14.013166666666667	4.05945	19.000999999999998	14.941549999999998	6086.8564453125	1646541.2152717588	0	1279	1.0757019524523717	0.7505513016076071	0.834271159764334	259.02471923828125	259.02911376953125
645	259.0924072265625	11.8408					1	DETECTED	259.0924 m/z @11.84 [CD6636_1.mzXML]	259.0924072265625	11.8408	4.402466666666667	15.830683333333333	11.428216666666666	15907.9365234375	1594825.0264010618	0	1279	0.1390834110870447	0.7681974008514453	62.49820685670313	259.0911560058594	259.0960998535156
646	260.16632080078125	12.145466666666666					1	DETECTED	260.1663 m/z @12.15 [CD6636_1.mzXML]	260.16632080078125	12.145466666666666	12.03165	12.20655	0.17489999999999917	13179.8857421875	91823.76481762694	0	1279	0.14748061621395614	0.7683408991067588	0.5366817982135178	260.1658935546875	260.16748046875
647	260.1846008300781	9.895183333333334					1	DETECTED	260.1846 m/z @9.90 [CD6636_1.mzXML]	260.1846008300781	9.895183333333334	8.779166666666667	18.092	9.312833333333332	82387.4296875	1869000.888773343	0	1279	0.08912642985589869	1.6674124812517104	0.8724187271490599	260.1836853027344	260.18756103515625
648	261.009765625	1.94075					1	DETECTED	261.0098 m/z @1.94 [CD6636_1.mzXML]	261.009765625	1.94075	1.4300333333333335	2.3912	0.9611666666666665	84576.2421875	1511908.4256840812	0	1279	0.280660849840785	1.0147188301543326	1.8440969724169516	261.0041198730469	261.0102844238281
649	261.0711364746094	11.494083333333332					1	DETECTED	261.0711 m/z @11.49 [CD6636_1.mzXML]	261.0711364746094	11.494083333333332	10.497433333333333	12.42275	1.9253166666666672	7777.38525390625	591063.3535184327	0	1279	1.7767024176068151	0.9658940784962973	0.9317881569925945	261.0711364746094	261.07574462890625
650	261.1430969238281	9.550099999999999					1	DETECTED	261.1431 m/z @9.55 [CD6636_1.mzXML]	261.1430969238281	9.550099999999999	0.10083333333333333	20.0	19.899166666666666	103121.6484375	4237693.299728698	0	1279	0.08651452448823349	9.890687316852176	20.968863109358953	261.141845703125	261.1446533203125
651	261.1880187988281	9.895183333333334					1	DETECTED	261.1880 m/z @9.90 [CD6636_1.mzXML]	261.1880187988281	9.895183333333334	0.11743333333333333	19.983166666666666	19.86573333333333	11884.1572265625	2129825.5689229434	0	1279	0.07328252813815794	3.2382884123660305	5.43267151843636	261.182373046875	261.1885681152344
652	262.0613708496094	11.108983333333333					1	DETECTED	262.0614 m/z @11.11 [CD6636_1.mzXML]	262.0613708496094	11.108983333333333	11.062000000000001	11.21285	0.15084999999999837	44715.875	280820.03672363126	0	1279	0.10075815956119882	1.6053565094005386	2.2107130188010773	262.0611267089844	262.06158447265625
653	262.1465148925781	9.550099999999999					1	DETECTED	262.1465 m/z @9.55 [CD6636_1.mzXML]	262.1465148925781	9.550099999999999	9.519633333333333	12.607266666666668	3.0876333333333346	11828.9326171875	1137474.157074219	0	1279	0.08598924106328454	50.67231947483779	100.34463894967558	262.14642333984375	262.1478576660156
654	262.2514953613281	12.407983333333334					1	DETECTED	262.2515 m/z @12.41 [CD6636_1.mzXML]	262.2514953613281	12.407983333333334	12.3638	14.8221	2.4583000000000013	11371.341796875	456491.1075301515	0	1279	0.1038323367405809	27.819313466615604	54.63862693323121	262.2439270019531	262.2515869140625
655	263.0066833496094	2.0244833333333334					1	DETECTED	263.0067 m/z @2.02 [CD6636_1.mzXML]	263.0066833496094	2.0244833333333334	1.6532833333333334	16.13955	14.486266666666666	18601.669921875	2072687.772768677	0	1279	0.47632508906073534	19.51275143678161	38.02550287356322	263.0035095214844	263.0115661621094
656	263.0175476074219	11.750666666666666					1	DETECTED	263.0175 m/z @11.75 [CD6636_1.mzXML]	263.0175476074219	11.750666666666666	10.91185	16.107316666666666	5.1954666666666665	15514.625	1192723.8933580017	0	1279	1.1386034901563917	2.5710857634076585	4.2399054119045445	263.01678466796875	263.0184631347656
657	263.08734130859375	11.551866666666665					1	DETECTED	263.0873 m/z @11.55 [CD6636_1.mzXML]	263.08734130859375	11.551866666666665	0.18586666666666665	12.3337	12.147833333333333	1349180.0	2.215015414576619E7	1	1279	0.13376997818599357	0.5135528875017218	0.019094864815696996	263.0833435058594	263.09173583984375
658	263.1378479003906	9.670733333333335					1	DETECTED	263.1378 m/z @9.67 [CD6636_1.mzXML]	263.1378479003906	9.670733333333335	2.06685	9.730283333333334	7.663433333333334	11715.1552734375	3589474.4040349117	0	1279	0.08635222053817593	0.5039157623407338	0.007831524681467552	263.1376953125	263.1394348144531
659	263.2354431152344	14.5394					1	DETECTED	263.2354 m/z @14.54 [CD6636_1.mzXML]	263.2354431152344	14.5394	0.27149999999999996	19.900166666666667	19.628666666666668	164488.453125	1.0670189114276327E7	0	1279	3.454325399561304	1.9394594685748172	1.8823083733136463	263.23077392578125	263.2369689941406
660	264.0907897949219	11.551866666666665					1	DETECTED	264.0908 m/z @11.55 [CD6636_1.mzXML]	264.0907897949219	11.551866666666665	1.9683833333333332	12.175450000000001	10.207066666666668	158726.75	2.0512581752884276E7	0	1279	0.13098657751188014	0.5333990600055637	0.018910183014978068	264.08563232421875	264.09112548828125
661	264.16943359375	9.22415					1	DETECTED	264.1694 m/z @9.22 [CD6636_1.mzXML]	264.16943359375	9.22415	9.152483333333333	9.519633333333333	0.36715000000000053	36139.92578125	222253.90268606535	0	1279	0.09310868476518763	1.4252562727069686	1.6822839675539742	264.1692199707031	264.1703796386719
662	265.02154541015625	1.7859666666666667					1	DETECTED	265.0215 m/z @1.79 [CD6636_1.mzXML]	265.02154541015625	1.7859666666666667	1.7572666666666668	17.976666666666667	16.2194	64231.7890625	2237029.873406341	0	1279	0.1412689927260078	19.171603718316423	11.250705762342527	265.0116882324219	265.0232849121094
663	265.0923156738281	11.565566666666665					1	DETECTED	265.0923 m/z @11.57 [CD6636_1.mzXML]	265.0923156738281	11.565566666666665	0.10083333333333333	20.0	19.899166666666666	12835.7021484375	2820474.706809694	0	1279	0.03675560588821902	1.7403035642352076	0.48480246697220536	265.0824279785156	265.1017761230469
664	265.11669921875	9.730283333333334					1	DETECTED	265.1167 m/z @9.73 [CD6636_1.mzXML]	265.11669921875	9.730283333333334	9.655933333333333	15.18325	5.527316666666666	340307.5	2352231.5723347566	1	1279	0.084607005590847	1.6332053688922206	2.012736014250116	265.1163330078125	265.1218566894531
665	265.14178466796875	12.393433333333332					1	DETECTED	265.1418 m/z @12.39 [CD6636_1.mzXML]	265.14178466796875	12.393433333333332	11.288966666666665	12.575666666666667	1.2867000000000015	187575.296875	1927119.6445173314	0	1279	0.11215478212329266	0.6652446013851321	1.8491816646614772	265.14129638671875	265.1427917480469
666	265.25054931640625	12.739016666666666					1	DETECTED	265.2505 m/z @12.74 [CD6636_1.mzXML]	265.25054931640625	12.739016666666666	0.39211666666666667	18.903000000000002	18.510883333333336	49444.24609375	2601682.3889578544	0	1279	0.18033638485091075	0.6137843021420833	0.18003443736499228	265.2420959472656	265.2527160644531
667	265.97991943359375	10.234583333333335					1	DETECTED	265.9799 m/z @10.23 [CD6636_1.mzXML]	265.97991943359375	10.234583333333335	10.20435	10.294666666666666	0.09031666666666638	11476.2958984375	45884.39916113282	0	1279	0.07780592290246524	1.4936604189635236	1.9873208379270475	265.97967529296875	265.980224609375
668	266.07037353515625	16.4816					1	DETECTED	266.0704 m/z @16.48 [CD6636_1.mzXML]	266.07037353515625	16.4816	1.4135166666666668	19.783166666666666	18.36965	5562.0673828125	2142533.6214360353	0	1279	2.7208656443014814	0.6095549644115321	0.5306101795079978	266.0633544921875	266.071044921875
669	266.1204833984375	9.730283333333334					1	DETECTED	266.1205 m/z @9.73 [CD6636_1.mzXML]	266.1204833984375	9.730283333333334	9.670733333333335	9.895183333333334	0.22444999999999915	41722.0546875	245285.8941517345	0	1279	0.09528798079061218	1.8592059210674774	2.060791541868402	266.1199951171875	266.1210021972656
670	266.92608642578125	1.5796					1	DETECTED	266.9261 m/z @1.58 [CD6636_1.mzXML]	266.92608642578125	1.5796	1.5497	1.6388166666666666	0.08911666666666651	48776.3125	201098.98722656225	0	1279	0.08396460289076835	1.490245261984399	1.980490523968798	266.9255065917969	266.92633056640625
671	267.01641845703125	9.352783333333333					1	DETECTED	267.0164 m/z @9.35 [CD6636_1.mzXML]	267.01641845703125	9.352783333333333	9.3237	9.382433333333333	0.05873333333333264	3226.64111328125	9263.283536499011	0	1279	1.2957004074764384	1.009742120343858	1.0194842406877156	267.0163879394531	267.01666259765625
672	267.0299072265625	11.565566666666665					1	DETECTED	267.0299 m/z @11.57 [CD6636_1.mzXML]	267.0299072265625	11.565566666666665	11.52365	11.810866666666668	0.28721666666666756	15312.9072265625	139220.05892749052	0	1279	0.10076174630649426	3.4260437375746595	5.852087475149319	267.02899169921875	267.0303649902344
673	267.0572814941406	1.9269833333333333					1	DETECTED	267.0573 m/z @1.93 [CD6636_1.mzXML]	267.0572814941406	1.9269833333333333	1.8709166666666666	20.0	18.129083333333334	14345.1904296875	2769279.2187620252	0	1279	13.906810162831057	69.65657263526856	312.5252185411035	267.056640625	267.0672607421875
674	267.12109375	10.9573					1	DETECTED	267.1211 m/z @10.96 [CD6636_1.mzXML]	267.12109375	10.9573	9.715483333333333	11.899933333333333	2.18445	27782.0859375	618134.3849561764	0	1279	0.07441542803907808	0.5555641982097745	0.10865943617131714	267.11865234375	267.1301574707031
675	267.16925048828125	8.655833333333334					1	DETECTED	267.1693 m/z @8.66 [CD6636_1.mzXML]	267.16925048828125	8.655833333333334	8.609783333333333	13.486683333333334	4.876900000000001	17050.765625	934558.2468821718	0	1279	0.06645432162736853	1.6887359388136454	1.9602109194853692	267.1606750488281	267.16937255859375
676	267.26666259765625	12.724566666666668					1	DETECTED	267.2667 m/z @12.72 [CD6636_1.mzXML]	267.26666259765625	12.724566666666668	6.415916666666666	14.70045	8.284533333333334	45182.03125	2079372.7180267351	0	1279	0.2415233759163531	0.656601121740256	11.633592848446035	267.2655944824219	267.2676086425781
677	267.6451416015625	13.248066666666666					1	DETECTED	267.6451 m/z @13.25 [CD6636_1.mzXML]	267.6451416015625	13.248066666666666	12.968633333333335	14.626616666666667	1.6579833333333323	347008.625	6231058.601743156	2	1279	0.25504240116749877	1.3540217275549753	1.789022114897404	267.64459228515625	267.6459655761719
678	267.97772216796875	10.219533333333334					1	DETECTED	267.9777 m/z @10.22 [CD6636_1.mzXML]	267.97772216796875	10.219533333333334	10.188600000000001	10.294666666666666	0.1060666666666652	9643.861328125	44353.34834613012	0	1279	0.08558092135333695	1.714439655172382	2.2001450315483986	267.9772644042969	267.9781188964844
679	268.26959228515625	12.739016666666666					1	DETECTED	268.2696 m/z @12.74 [CD6636_1.mzXML]	268.26959228515625	12.739016666666666	11.795716666666667	12.739016666666666	0.9432999999999989	11942.8896484375	367460.8987183834	0	1279	0.8276564943271865	0.5	null	268.260986328125	268.27020263671875
680	268.9565124511719	11.362699999999998					1	DETECTED	268.9565 m/z @11.36 [CD6636_1.mzXML]	268.9565124511719	11.362699999999998	1.1878166666666667	17.943666666666665	16.75585	14364.033203125	2968366.353330719	0	1279	0.6520513038512625	0.6917952040552074	0.47686666329103916	268.95172119140625	268.9599609375
681	269.04754638671875	1.8709166666666666					1	DETECTED	269.0475 m/z @1.87 [CD6636_1.mzXML]	269.04754638671875	1.8709166666666666	1.8709166666666666	2.3633	0.4923833333333336	13244.95703125	171700.86081237797	0	1279	0.42178101302749527	null	null	269.04632568359375	269.0479431152344
682	269.0858459472656	1.4757833333333332					1	DETECTED	269.0858 m/z @1.48 [CD6636_1.mzXML]	269.0858459472656	1.4757833333333332	1.4135166666666668	1.4904166666666667	0.07689999999999997	6597.5185546875	24739.055697509713	0	1279	0.09539738020036959	0.6175053533190595	0.23501070663811902	269.0853576660156	269.08599853515625
683	269.1368408203125	12.0459					1	DETECTED	269.1368 m/z @12.05 [CD6636_1.mzXML]	269.1368408203125	12.0459	11.46355	12.34895	0.8854000000000006	312738.3125	2698665.0585898464	1	1279	0.11446347328254625	0.7602188467227925	2.7536338672394822	269.1353759765625	269.1373291015625
684	269.2247619628906	14.058166666666667					1	DETECTED	269.2248 m/z @14.06 [CD6636_1.mzXML]	269.2247619628906	14.058166666666667	11.579616666666668	15.4911	3.911483333333331	114598.7109375	3910356.487732729	0	1279	0.4560470419656948	2.63369257227523	3.329953328539042	269.2238464355469	269.2257080078125
685	269.28216552734375	13.783266666666666					1	DETECTED	269.2822 m/z @13.78 [CD6636_1.mzXML]	269.28216552734375	13.783266666666666	0.4438833333333333	19.966666666666665	19.522783333333333	10925.7724609375	2453956.5757348025	0	1279	6.54411457214478	0.8785821603649752	0.6114762263116792	269.2812194824219	269.2840881347656
686	270.0748291015625	10.35255					1	DETECTED	270.0748 m/z @10.35 [CD6636_1.mzXML]	270.0748291015625	10.35255	9.550099999999999	10.785449999999999	1.2353500000000004	26842.201171875	296789.56024258485	0	1279	0.12285568871804209	0.6613430536337673	1.31881034130058	270.0741882324219	270.08428955078125
687	270.1402587890625	12.0459					1	DETECTED	270.1403 m/z @12.05 [CD6636_1.mzXML]	270.1402587890625	12.0459	9.309233333333333	12.175450000000001	2.866216666666668	44650.09765625	1740122.0597893074	0	1279	0.11198091307418778	0.5236693057247263	0.05643572867483338	270.1396484375	270.145751953125
688	270.22796630859375	14.073316666666667					1	DETECTED	270.2280 m/z @14.07 [CD6636_1.mzXML]	270.22796630859375	14.073316666666667	13.9548	14.837216666666666	0.882416666666666	26754.94921875	606875.5548890381	0	1279	0.36689375608201935	3.722753480523139	6.445506961046278	270.2271728515625	270.2284851074219
689	270.956787109375	1.9546					1	DETECTED	270.9568 m/z @1.95 [CD6636_1.mzXML]	270.956787109375	1.9546	1.9269833333333333	15.297	13.370016666666668	21208.96484375	2694227.391610718	0	1279	0.18773014358223672	242.0642727821368	7.816289409208057	270.9560852050781	270.9576721191406
690	271.0382385253906	1.7859666666666667					1	DETECTED	271.0382 m/z @1.79 [CD6636_1.mzXML]	271.0382385253906	1.7859666666666667	1.7426	1.8989333333333334	0.15633333333333344	94868.3515625	542121.2027929688	0	1279	0.08759779119612299	1.802459646425823	2.604919292851646	271.0381774902344	271.0389099121094
691	271.16357421875	10.8022					1	DETECTED	271.1636 m/z @10.80 [CD6636_1.mzXML]	271.16357421875	10.8022	10.751633333333332	15.782100000000002	5.030466666666669	11527.876953125	731440.6459127198	0	1279	0.13455173658596387	49.74093605800927	98.48187211601854	271.16339111328125	271.169921875
692	271.2039489746094	14.791699999999999					1	DETECTED	271.2039 m/z @14.79 [CD6636_1.mzXML]	271.2039489746094	14.791699999999999	11.077616666666668	16.026	4.948383333333332	44466.93359375	2515895.731917967	0	1279	0.46121973258589044	0.6200612535158605	0.27724458234144617	271.2032775878906	271.2114562988281
693	271.2402648925781	12.131016666666666					1	DETECTED	271.2403 m/z @12.13 [CD6636_1.mzXML]	271.2402648925781	12.131016666666666	12.073833333333333	12.285683333333333	0.2118500000000001	29447.87109375	208568.09692651418	0	1279	0.11926770483557014	1.852375400757818	3.530648835221206	271.2398681640625	271.240966796875
694	271.26123046875	12.681916666666666					1	DETECTED	271.2612 m/z @12.68 [CD6636_1.mzXML]	271.26123046875	12.681916666666666	0.10083333333333333	20.0	19.899166666666666	27960.666015625	5165343.785690127	0	1279	0.13746418245542813	1.1751314712280843	1.2865351431682273	271.2596435546875	271.26336669921875
695	271.6563415527344	12.982616666666667					1	DETECTED	271.6563 m/z @12.98 [CD6636_1.mzXML]	271.6563415527344	12.982616666666667	12.8827	13.095116666666666	0.21241666666666603	37092.28125	291501.0660883795	0	1279	0.09787936126783414	1.0629691409507847	1.125938281901569	271.6551513671875	271.65673828125
696	272.1842956542969	9.971216666666667					1	DETECTED	272.1843 m/z @9.97 [CD6636_1.mzXML]	272.1842956542969	9.971216666666667	9.352783333333333	10.03215	0.6793666666666667	4055.3525390625	96912.07926770007	0	1279	0.688519641978317	0.549264269929391	0.09852853985878207	272.1841125488281	272.1846618652344
697	272.2073974609375	14.8221					1	DETECTED	272.2074 m/z @14.82 [CD6636_1.mzXML]	272.2073974609375	14.8221	14.408566666666667	15.426250000000001	1.0176833333333342	12158.701171875	300249.88836065674	0	1279	0.2869178809772013	1.230473158149283	1.5994686518892873	272.2066650390625	272.20849609375
698	272.66424560546875	13.344366666666668					1	DETECTED	272.6642 m/z @13.34 [CD6636_1.mzXML]	272.66424560546875	13.344366666666668	13.275583333333334	13.531	0.25541666666666707	15185.6357421875	139048.62744873096	0	1279	0.16546437783006773	1.8566755512478625	2.713351102495725	272.6611633300781	272.6642761230469
699	272.79302978515625	1.9546					1	DETECTED	272.7930 m/z @1.95 [CD6636_1.mzXML]	272.79302978515625	1.9546	1.7719999999999998	2.2934666666666668	0.521466666666667	21928.48828125	276084.09857556154	0	1279	0.06854998637834453	1.4278933917488135	1.855786783497627	272.7928466796875	272.7938232421875
700	272.9427795410156	1.6388166666666666					1	DETECTED	272.9428 m/z @1.64 [CD6636_1.mzXML]	272.9427795410156	1.6388166666666666	1.5497	1.6678166666666667	0.11811666666666665	71993.6328125	359368.74024902366	0	1279	0.08665253007463058	0.6627080605947271	0.3107917870121626	272.942626953125	272.9429931640625
701	273.22064208984375	11.362699999999998					1	DETECTED	273.2206 m/z @11.36 [CD6636_1.mzXML]	273.22064208984375	11.362699999999998	11.362699999999998	16.844	5.481300000000003	7702.24951171875	1046451.5499305726	0	1279	4.032881710357035	null	null	273.2189025878906	273.2210693359375
702	274.000732421875	11.434266666666668					1	DETECTED	274.0007 m/z @11.43 [CD6636_1.mzXML]	274.000732421875	11.434266666666668	10.896383333333334	18.755499999999998	7.859116666666663	16076.087890625	1389046.9259686584	0	1279	0.4616216128352093	5.0126847368734	8.298032821636216	274.0002746582031	274.0025329589844
703	274.1999206542969	10.20435					1	DETECTED	274.1999 m/z @10.20 [CD6636_1.mzXML]	274.1999206542969	10.20435	10.125983333333332	12.30195	2.1759666666666675	7296.54541015625	553661.2638861693	0	1279	2.1443435394538444	13.883241173968367	26.766482347936734	274.193115234375	274.2052917480469
704	274.27178955078125	11.362699999999998					1	DETECTED	274.2718 m/z @11.36 [CD6636_1.mzXML]	274.27178955078125	11.362699999999998	11.304166666666667	15.555833333333334	4.251666666666667	3071418.25	1.8647250226987347E7	1	1279	0.09445198838935553	1.879552998312652	2.2789339353249387	274.27142333984375	274.2730712890625
705	274.65240478515625	13.561033333333334					1	DETECTED	274.6524 m/z @13.56 [CD6636_1.mzXML]	274.65240478515625	13.561033333333334	13.385983333333334	13.9113	0.5253166666666669	17737.982421875	207095.11191162135	0	1279	0.08128054338820512	1.5004760544606257	2.0009521089212514	274.6521301269531	274.6536865234375
706	274.943115234375	11.82595					1	DETECTED	274.9431 m/z @11.83 [CD6636_1.mzXML]	274.943115234375	11.82595	1.4460333333333333	18.641000000000002	17.19496666666667	18528.931640625	1.2557190832037047E7	0	1279	16.911843268634527	0.8282805738645944	0.6529771510730966	274.9346618652344	274.9490661621094
707	274.9979553222656	11.22765					1	DETECTED	274.9980 m/z @11.23 [CD6636_1.mzXML]	274.9979553222656	11.22765	10.8653	18.47533333333333	7.610033333333332	13996.896484375	1331985.0354430238	0	1279	0.9023094062136519	10.358876779613153	10.782893477215968	274.9967956542969	275.00311279296875
708	275.1263122558594	1.7572666666666668					1	DETECTED	275.1263 m/z @1.76 [CD6636_1.mzXML]	275.1263122558594	1.7572666666666668	1.7572666666666668	13.192516666666668	11.435250000000002	26998.5703125	8145826.63467212	0	1279	8.488523242205988	null	null	275.1263122558594	275.13177490234375
709	275.2754211425781	11.362699999999998					1	DETECTED	275.2754 m/z @11.36 [CD6636_1.mzXML]	275.2754211425781	11.362699999999998	7.29775	11.677883333333334	4.380133333333334	460301.1875	2.1635688333159305E7	0	1279	0.0911016263731863	0.5182942166432697	0.03459577154042491	275.2672119140625	275.2761535644531
710	275.6312561035156	13.206700000000001					1	DETECTED	275.6313 m/z @13.21 [CD6636_1.mzXML]	275.6312561035156	13.206700000000001	5.47985	13.6992	8.219349999999999	179077.234375	3779442.6847123345	0	1279	0.22886263485421665	1.4992024961304056	1.0997679128746507	275.6264343261719	275.6314392089844
711	275.9971923828125	16.350966666666668					1	DETECTED	275.9972 m/z @16.35 [CD6636_1.mzXML]	275.9971923828125	16.350966666666668	8.7945	19.332666666666668	10.538166666666669	2631.592041015625	685090.9917899782	0	1279	1.3315581613600802	0.6972945909463858	0.39458918189277165	275.98809814453125	275.9976806640625
712	276.1328430175781	13.234333333333332					1	DETECTED	276.1328 m/z @13.23 [CD6636_1.mzXML]	276.1328430175781	13.234333333333332	4.2229	13.9257	9.7028	42181.2890625	3667240.0472665094	0	1279	0.32042222517844365	0.5404238094624919	0.08209669967282598	276.12445068359375	276.1427917480469
713	276.6505432128906	13.248066666666666					1	DETECTED	276.6505 m/z @13.25 [CD6636_1.mzXML]	276.6505432128906	13.248066666666666	1.8142166666666666	13.940249999999999	12.126033333333332	54386.53125	1.2590677359996332E7	0	1279	1.3698051549304822	0.5174090487360782	0.032356898933316544	276.6498107910156	276.6533203125
714	276.9595947265625	11.362699999999998					1	DETECTED	276.9596 m/z @11.36 [CD6636_1.mzXML]	276.9595947265625	11.362699999999998	1.4460333333333333	11.362699999999998	9.916666666666664	26154.634765625	9763292.814976318	0	1279	9.749622535609666	0.5	null	276.9527893066406	276.9595947265625
715	276.98333740234375	1.7998					1	DETECTED	276.9833 m/z @1.80 [CD6636_1.mzXML]	276.98333740234375	1.7998	1.4610666666666667	19.083166666666667	17.6221	28552.068359375	2179047.430698548	0	1279	0.1393470727986914	11.819412139099882	1.387530511730726	276.974365234375	276.9933166503906
716	277.0369873046875	10.526666666666667					1	DETECTED	277.0370 m/z @10.53 [CD6636_1.mzXML]	277.0369873046875	10.526666666666667	2.3493500000000003	10.585483333333334	8.236133333333335	7225.22802734375	1343778.30262146	0	1279	0.07347938677866495	0.5035963304996139	0.007192660999227575	277.0365295410156	277.04083251953125
717	277.07012939453125	11.750666666666666					1	DETECTED	277.0701 m/z @11.75 [CD6636_1.mzXML]	277.07012939453125	11.750666666666666	11.6921	17.057333333333336	5.365233333333336	8256.6044921875	1504181.6477216808	0	1279	5.346339679606677	45.80449630051296	90.60899260102592	277.0691223144531	277.0707092285156
718	277.10284423828125	11.273616666666667					1	DETECTED	277.1028 m/z @11.27 [CD6636_1.mzXML]	277.10284423828125	11.273616666666667	2.515533333333333	12.0879	9.572366666666667	124134.4140625	2772282.0041347644	0	1279	0.09229608367437514	6.566070367830709	11.676015785232607	277.1018981933594	277.1047058105469
719	277.1266174316406	10.264516666666667					1	DETECTED	277.1266 m/z @10.26 [CD6636_1.mzXML]	277.1266174316406	10.264516666666667	10.219533333333334	10.453100000000001	0.23356666666666648	4838.4931640625	33127.48090710442	0	1279	0.07520725041482379	2.5961467210078144	4.192293442015629	277.1169738769531	277.1271057128906
720	277.1516418457031	13.275583333333334					1	DETECTED	277.1516 m/z @13.28 [CD6636_1.mzXML]	277.1516418457031	13.275583333333334	9.865033333333335	19.850166666666667	9.985133333333332	22030.755859375	2349235.4443692006	0	1279	5.383590242987923	1.162634924179671	1.161559698287697	277.15032958984375	277.15869140625
721	277.17803955078125	12.160133333333333					1	DETECTED	277.1780 m/z @12.16 [CD6636_1.mzXML]	277.17803955078125	12.160133333333333	0.16858333333333334	20.0	19.831416666666666	15987.125	2250435.239242951	0	1279	0.14808089895943155	0.8376450652090316	0.6790297631292017	277.1761779785156	277.17974853515625
722	278.1216125488281	15.830683333333333					1	DETECTED	278.1216 m/z @15.83 [CD6636_1.mzXML]	278.1216125488281	15.830683333333333	2.237083333333333	17.498333333333335	15.261250000000002	2100.085205078125	1637152.2379351507	0	1279	13.79410601878969	0.5613395274246705	0.122679054849341	278.1180725097656	278.1221618652344
723	278.1846923828125	9.105966666666665					1	DETECTED	278.1847 m/z @9.11 [CD6636_1.mzXML]	278.1846923828125	9.105966666666665	9.074800000000002	9.152483333333333	0.0776833333333311	4669.71630859375	15545.907726318172	0	1279	0.07610392606741456	1.2462566844920535	1.492513368984107	278.1839599609375	278.1849365234375
724	278.6259460449219	12.925866666666668					1	DETECTED	278.6259 m/z @12.93 [CD6636_1.mzXML]	278.6259460449219	12.925866666666668	12.89705	13.066633333333334	0.16958333333333364	46751.40625	302782.3304707052	0	1279	0.13477289446086083	2.942452284557458	4.884904569114916	278.6249694824219	278.6264953613281
725	278.981201171875	1.9269833333333333					1	DETECTED	278.9812 m/z @1.93 [CD6636_1.mzXML]	278.981201171875	1.9269833333333333	1.9269833333333333	18.91916666666667	16.992183333333337	7873.41259765625	2400421.2284224555	0	1279	14.70248728228275	null	null	278.97808837890625	278.9820251464844
726	279.0821228027344	10.51225					1	DETECTED	279.0821 m/z @10.51 [CD6636_1.mzXML]	279.0821228027344	10.51225	8.251433333333333	19.766166666666667	11.514733333333334	254625.09375	3060303.4948292947	1	1279	0.08044677100769881	70.57834194063676	2.225316844820312	279.0817565917969	279.09197998046875
727	279.1572265625	12.467316666666667					1	DETECTED	279.1572 m/z @12.47 [CD6636_1.mzXML]	279.1572265625	12.467316666666667	0.10083333333333333	20.0	19.899166666666666	130159.8046875	3.842847537955639E7	0	1279	0.161742827316516	0.8562981819333891	0.04355196589380598	279.15631103515625	279.15850830078125
728	279.22979736328125	13.546433333333333					1	DETECTED	279.2298 m/z @13.55 [CD6636_1.mzXML]	279.22979736328125	13.546433333333333	11.735816666666667	14.977616666666668	3.2418000000000013	90418.6640625	2741402.646545533	0	1279	0.19156216494748435	0.6967066254423053	0.4094810826515545	279.22833251953125	279.2308349609375
729	279.6448059082031	12.982616666666667					1	DETECTED	279.6448 m/z @12.98 [CD6636_1.mzXML]	279.6448059082031	12.982616666666667	12.7822	13.501416666666668	0.719216666666668	135820.0	1779393.57871875	0	1279	0.20734331396253403	1.7519517465644645	2.6862840440740037	279.6440734863281	279.645751953125
730	280.0901184082031	1.7426					1	DETECTED	280.0901 m/z @1.74 [CD6636_1.mzXML]	280.0901184082031	1.7426	1.6678166666666667	19.682666666666666	18.01485	193155.15625	6816940.090019049	0	1279	0.1147511157727168	89.75625284124199	189.65750827632823	280.0848388671875	280.0903015136719
731	280.1603088378906	12.452300000000001					1	DETECTED	280.1603 m/z @12.45 [CD6636_1.mzXML]	280.1603088378906	12.452300000000001	0.2201	20.0	19.7799	22819.091796875	6900348.4438884305	0	1279	0.1378476737360863	0.8085176828371021	2.045948217619848	280.15313720703125	280.1614990234375
732	280.6526794433594	13.344366666666668					1	DETECTED	280.6527 m/z @13.34 [CD6636_1.mzXML]	280.6526794433594	13.344366666666668	12.89705	13.998533333333334	1.1014833333333343	176816.359375	2532170.7221110873	0	1279	0.23680221740245244	1.3861915270496927	3.03363428494162	280.64984130859375	280.653076171875
733	281.0088195800781	11.551866666666665					1	DETECTED	281.0088 m/z @11.55 [CD6636_1.mzXML]	281.0088195800781	11.551866666666665	11.551866666666665	11.735816666666667	0.18395000000000117	31670.3046875	202755.26831933638	0	1279	0.020510320630217294	null	null	281.0086975097656	281.0093078613281
734	281.0664978027344	12.03165					1	DETECTED	281.0665 m/z @12.03 [CD6636_1.mzXML]	281.0664978027344	12.03165	12.00315	12.160133333333333	0.1569833333333328	17426.333984375	115378.607965088	0	1279	0.1350449858310494	2.7540935672513482	4.5081871345026965	281.0657653808594	281.0668029785156
735	281.08221435546875	15.52355					1	DETECTED	281.0822 m/z @15.52 [CD6636_1.mzXML]	281.08221435546875	15.52355	9.625933333333334	19.549333333333333	9.923399999999999	18670.70703125	3489326.059982846	0	1279	1.9323616183302121	0.8211440909676437	0.6735756497971601	281.0810852050781	281.0830993652344
736	281.1119384765625	9.473916666666666					1	DETECTED	281.1119 m/z @9.47 [CD6636_1.mzXML]	281.1119384765625	9.473916666666666	8.578916666666666	9.655933333333333	1.0770166666666672	6675.68212890625	122982.66330169672	0	1279	0.1952782890695719	0.6016852886405964	0.20337057728119295	281.1113586425781	281.1130065917969
737	281.1544494628906	13.344366666666668					1	DETECTED	281.1544 m/z @13.34 [CD6636_1.mzXML]	281.1544494628906	13.344366666666668	0.7551166666666667	13.591849999999999	12.836733333333333	51144.04296875	3279632.7163531487	0	1279	4.630167087005885	0.5312394213037481	0.062023432084316724	281.1481628417969	281.16387939453125
738	281.24554443359375	14.466550000000002					1	DETECTED	281.2455 m/z @14.47 [CD6636_1.mzXML]	281.24554443359375	14.466550000000002	0.2201	20.0	19.7799	263937.53125	1.515064395612953E7	1	1279	3.374544230787553	0.7251075290016541	0.3703743142081263	281.2445983886719	281.24737548828125
739	281.6607360839844	14.1819					1	DETECTED	281.6607 m/z @14.18 [CD6636_1.mzXML]	281.6607360839844	14.1819	11.047033333333333	15.717583333333332	4.670549999999999	40345.9765625	2853972.580983398	0	1279	0.8920956160243492	0.7449359887714518	1.8062854281424658	281.6550598144531	281.6614074707031
740	282.2020263671875	11.53815					1	DETECTED	282.2020 m/z @11.54 [CD6636_1.mzXML]	282.2020263671875	11.53815	11.508983333333333	11.565566666666665	0.05658333333333232	12949.7724609375	35690.694463378706	0	1279	0.062017129735421506	0.9699999999999787	0.9399999999999573	282.2015075683594	282.20245361328125
741	282.21990966796875	12.318183333333334					1	DETECTED	282.2199 m/z @12.32 [CD6636_1.mzXML]	282.21990966796875	12.318183333333334	0.11743333333333333	20.0	19.882566666666666	7458.94384765625	3892233.197908509	0	1279	18.441884421450453	0.8148091988880464	0.9624576179748549	282.21929931640625	282.22137451171875
742	282.2489929199219	14.466550000000002					1	DETECTED	282.2490 m/z @14.47 [CD6636_1.mzXML]	282.2489929199219	14.466550000000002	10.684383333333333	16.17185	5.487466666666666	50060.80078125	5808710.73171979	0	1279	3.5206315228157123	0.6928376669474652	0.3516024258132393	282.247802734375	282.2576904296875
743	282.27716064453125	13.983816666666666					1	DETECTED	282.2772 m/z @13.98 [CD6636_1.mzXML]	282.27716064453125	13.983816666666666	11.82595	16.4979	4.671950000000001	127951.578125	3899117.5785354013	0	1279	0.28078427807880146	3.3618443971259944	16.753291430057864	282.2757263183594	282.2840270996094
744	282.9031982421875	1.5796					1	DETECTED	282.9032 m/z @1.58 [CD6636_1.mzXML]	282.9031982421875	1.5796	1.5201500000000001	1.6532833333333334	0.13313333333333333	86064.4453125	387045.658842285	0	1279	0.06846028439201879	1.0942129656055186	1.3845446084607098	282.90301513671875	282.9035339355469
745	282.9718933105469	11.22765					1	DETECTED	282.9719 m/z @11.23 [CD6636_1.mzXML]	282.9718933105469	11.22765	10.896383333333334	15.3777	4.481316666666666	13106.4169921875	1061029.5432617187	0	1279	0.9287786984909392	6.763911249748451	12.527822499496901	282.97076416015625	282.9728088378906
746	283.00616455078125	10.219533333333334					1	DETECTED	283.0062 m/z @10.22 [CD6636_1.mzXML]	283.00616455078125	10.219533333333334	10.20435	10.294666666666666	0.09031666666666638	9347.310546875	41779.41277331533	0	1279	0.10389802889344857	2.974204171240126	4.948408342480252	283.0060119628906	283.0065002441406
747	283.0825500488281	10.35255					1	DETECTED	283.0826 m/z @10.35 [CD6636_1.mzXML]	283.0825500488281	10.35255	10.324183333333334	10.467766666666668	0.14358333333333384	9561.154296875	49674.829032836824	0	1279	0.10584944238457794	2.53084606345475	4.0616921269095	283.0818176269531	283.0829772949219
748	283.1053466796875	11.479033333333332					1	DETECTED	283.1053 m/z @11.48 [CD6636_1.mzXML]	283.1053466796875	11.479033333333332	8.53355	11.53815	3.0046	21980.966796875	676975.6961355582	0	1279	0.0928860018163018	0.5381771631530311	0.08040908764401666	283.1020812988281	283.1060485839844
749	283.15234375	12.0459					1	DETECTED	283.1523 m/z @12.05 [CD6636_1.mzXML]	283.15234375	12.0459	11.5933	18.837	7.2437000000000005	118254.28125	2908520.230764405	0	1279	0.382248507176044	1.050738187081871	7.552324413213841	283.1493835449219	283.160400390625
750	283.240478515625	15.215616666666667					1	DETECTED	283.2405 m/z @15.22 [CD6636_1.mzXML]	283.240478515625	15.215616666666667	14.837216666666666	16.71216666666667	1.874950000000002	6324.14501953125	324258.39650274673	0	1279	0.7928219187201968	2.4774709302325544	3.9549418604651088	283.2372741699219	283.2410888671875
751	283.26104736328125	12.681916666666666					1	DETECTED	283.2610 m/z @12.68 [CD6636_1.mzXML]	283.26104736328125	12.681916666666666	0.10083333333333333	19.983166666666666	19.88233333333333	101108.203125	4020785.758246094	0	1279	0.21732009984425815	0.6176152008220647	0.09284123229540303	283.25177001953125	283.26312255859375
752	283.28045654296875	13.998533333333334					1	DETECTED	283.2805 m/z @14.00 [CD6636_1.mzXML]	283.28045654296875	13.998533333333334	13.868383333333332	15.507466666666666	1.6390833333333337	24723.169921875	652861.2634282229	0	1279	0.3510869990938801	2.2615295684070555	3.478298466927199	283.28009033203125	283.2835998535156
753	284.1840515136719	9.043883333333333					1	DETECTED	284.1841 m/z @9.04 [CD6636_1.mzXML]	284.1840515136719	9.043883333333333	7.214083333333334	10.0015	2.787416666666666	5107.97802734375	312214.0539016724	0	1279	0.546679573867694	0.7616724960833606	0.5233449921667214	284.18365478515625	284.18817138671875
754	284.6745300292969	13.206700000000001					1	DETECTED	284.6745 m/z @13.21 [CD6636_1.mzXML]	284.6745300292969	13.206700000000001	13.151166666666667	13.457533333333334	0.30636666666666734	11158.6123046875	144642.54204321225	0	1279	0.21276757323584405	2.7584033613444725	4.516806722688945	284.6723937988281	284.67510986328125
755	284.90789794921875	1.6825666666666665					1	DETECTED	284.9079 m/z @1.68 [CD6636_1.mzXML]	284.90789794921875	1.6825666666666665	1.6678166666666667	1.7859666666666667	0.11814999999999998	51793.890625	223378.11907128908	0	1279	0.08650858556721808	4.00508474576276	7.01016949152552	284.9078674316406	284.90887451171875
756	285.0633239746094	1.4757833333333332					1	DETECTED	285.0633 m/z @1.48 [CD6636_1.mzXML]	285.0633239746094	1.4757833333333332	1.39615	17.993333333333332	16.597183333333334	13464.296875	3667429.583679627	0	1279	10.160253063319173	104.21002511511107	200.7824779273459	285.0610656738281	285.0699157714844
757	285.1218566894531	10.062816666666667					1	DETECTED	285.1219 m/z @10.06 [CD6636_1.mzXML]	285.1218566894531	10.062816666666667	10.03215	11.016816666666667	0.9846666666666675	8463.1943359375	159159.7277897951	0	1279	0.10989713434410042	16.05434782608688	31.108695652173754	285.1218566894531	285.1316223144531
758	285.2405090332031	13.010449999999999					1	DETECTED	285.2405 m/z @13.01 [CD6636_1.mzXML]	285.2405090332031	13.010449999999999	9.458300000000001	18.67366666666667	9.215366666666668	46400.5703125	3966625.556548005	0	1279	0.11606493478388025	1.2971533672095314	1.594306734419063	285.2397155761719	285.2456359863281
759	285.276123046875	12.753250000000001					1	DETECTED	285.2761 m/z @12.75 [CD6636_1.mzXML]	285.276123046875	12.753250000000001	0.11743333333333333	20.0	19.882566666666666	22728.91796875	3535860.6780494996	0	1279	8.10042327893337	1.207123224427689	1.2465476856113393	285.27398681640625	285.2787170410156
760	286.1056823730469	10.601833333333333					1	DETECTED	286.1057 m/z @10.60 [CD6636_1.mzXML]	286.1056823730469	10.601833333333333	8.655833333333334	17.860833333333336	9.205000000000002	4373.1044921875	1421158.8553303834	0	1279	9.115755752244999	2.3651079136690654	3.730215827338131	286.0961608886719	286.1056823730469
761	286.1417236328125	11.914566666666667					1	DETECTED	286.1417 m/z @11.91 [CD6636_1.mzXML]	286.1417236328125	11.914566666666667	11.855816666666668	12.2375	0.38168333333333315	114959.46875	981984.3352818574	0	1279	0.13067214705845487	2.2199794775533483	4.852561022716797	286.14117431640625	286.1423645019531
762	286.1997375488281	10.35255					1	DETECTED	286.1997 m/z @10.35 [CD6636_1.mzXML]	286.1997375488281	10.35255	10.279866666666667	11.8408	1.5609333333333328	269750.5625	2105729.2893859944	1	1279	0.10133701467711376	1.9302893374681263	2.1162839407612024	286.1993103027344	286.2028503417969
763	286.2476806640625	9.804783333333335					1	DETECTED	286.2477 m/z @9.80 [CD6636_1.mzXML]	286.2476806640625	9.804783333333335	8.578916666666666	19.649333333333335	11.070416666666668	103296.3984375	2790861.044040859	0	1279	0.12600835310766811	0.9682592836202826	1.0970596355579687	286.2439270019531	286.2486267089844
764	286.9303283691406	1.9269833333333333					1	DETECTED	286.9303 m/z @1.93 [CD6636_1.mzXML]	286.9303283691406	1.9269833333333333	1.9131333333333334	2.3354666666666666	0.4223333333333332	14837.9873046875	160019.3559843749	0	1279	0.19687114757914714	15.246690734055441	26.98032412942457	286.93011474609375	286.93170166015625
765	287.0119323730469	1.7719999999999998					1	DETECTED	287.0119 m/z @1.77 [CD6636_1.mzXML]	287.0119323730469	1.7719999999999998	1.7426	14.510066666666667	12.767466666666667	43174.41796875	5301068.906288757	0	1279	0.08595023115473643	217.13378684807353	433.26757369614705	287.0049743652344	287.0188903808594
766	287.0986328125	9.730283333333334					1	DETECTED	287.0986 m/z @9.73 [CD6636_1.mzXML]	287.0986328125	9.730283333333334	9.685616666666666	10.234583333333335	0.5489666666666686	272207.4375	1712586.4717306625	1	1279	0.08831068124911923	15.473944469156937	50.62801127069804	287.0985412597656	287.09930419921875
767	287.2029724121094	10.35255					1	DETECTED	287.2030 m/z @10.35 [CD6636_1.mzXML]	287.2029724121094	10.35255	10.279866666666667	10.585483333333334	0.3056166666666673	38367.36328125	295519.76712671004	0	1279	0.11535116849131377	2.0975921294865962	3.3405139017568253	287.20233154296875	287.2032165527344
768	287.2350158691406	14.073316666666667					1	DETECTED	287.2350 m/z @14.07 [CD6636_1.mzXML]	287.2350158691406	14.073316666666667	11.183116666666667	15.055	3.871883333333333	14779.302734375	1327181.0873638918	0	1279	0.35673908161209944	0.6698296542338477	0.20925719026429904	287.2312927246094	287.2369689941406
769	287.26702880859375	11.52365					1	DETECTED	287.2670 m/z @11.52 [CD6636_1.mzXML]	287.26702880859375	11.52365	11.494083333333332	12.059816666666668	0.5657333333333359	16634.84375	163907.2215551759	0	1279	0.07975727200547311	9.56708004509556	4.925683786731726	287.26629638671875	287.2683410644531
770	287.63092041015625	12.9547					1	DETECTED	287.6309 m/z @12.95 [CD6636_1.mzXML]	287.63092041015625	12.9547	12.7676	13.501416666666668	0.7338166666666677	195442.59375	2346181.939103517	0	1279	0.17467097759946348	1.1382744118278731	1.1294256893206853	287.6288757324219	287.63140869140625
771	288.1021728515625	9.730283333333334					1	DETECTED	288.1022 m/z @9.73 [CD6636_1.mzXML]	288.1021728515625	9.730283333333334	9.685616666666666	12.073833333333333	2.3882166666666667	31352.974609375	1100642.3783356948	0	1279	0.10917597178538507	26.73376865671564	52.46753731343128	288.1020202636719	288.1100769042969
772	288.2150573730469	10.667883333333332					1	DETECTED	288.2151 m/z @10.67 [CD6636_1.mzXML]	288.2150573730469	10.667883333333332	0.23723333333333332	19.8835	19.64626666666667	313385.84375	4630809.881248074	1	1279	0.10428839274516122	1.0771600828817904	0.6424221247836038	288.2060852050781	288.2166748046875
773	288.638916015625	13.344366666666668					1	DETECTED	288.6389 m/z @13.34 [CD6636_1.mzXML]	288.638916015625	13.344366666666668	12.89705	13.670016666666667	0.772966666666667	106273.65625	1131821.1650604284	0	1279	0.1155440614980563	0.7707550306626008	1.3591853702691357	288.6298828125	288.63970947265625
774	288.9201965332031	1.5945					1	DETECTED	288.9202 m/z @1.59 [CD6636_1.mzXML]	288.9201965332031	1.5945	1.5053833333333333	4.913799999999999	3.4084166666666658	326853.59375	2994462.5259213867	0	1279	0.09651013534155917	27.402658563664318	59.39481216693689	288.911865234375	288.9277038574219
775	289.1024475097656	11.82595					1	DETECTED	289.1024 m/z @11.83 [CD6636_1.mzXML]	289.1024475097656	11.82595	9.700416666666666	11.958716666666668	2.258300000000002	14549.25	682589.2813048098	0	1279	1.0824609160138916	0.5314953201783461	0.06426141605527529	289.10205078125	289.1084899902344
776	289.17437744140625	1.3440333333333332					1	DETECTED	289.1744 m/z @1.34 [CD6636_1.mzXML]	289.17437744140625	1.3440333333333332	0.10083333333333333	20.0	19.899166666666666	7196.79150390625	2108963.162160003	0	1279	4.319507301516337	8.003204096954098	15.006408193908197	289.1733093261719	289.1761169433594
777	289.2185974121094	10.651299999999999					1	DETECTED	289.2186 m/z @10.65 [CD6636_1.mzXML]	289.2185974121094	10.651299999999999	10.48265	16.563833333333335	6.081183333333335	43599.48046875	1798677.920293336	0	1279	4.420847878675854	18.029004842375787	10.115032929753243	289.2132873535156	289.220947265625
778	289.6466979980469	11.82595					1	DETECTED	289.6467 m/z @11.83 [CD6636_1.mzXML]	289.6466979980469	11.82595	10.927133333333334	15.3777	4.450566666666667	45093.63671875	2097872.318392821	0	1279	0.3001701700150896	2.115794094356358	3.34407510667502	289.6388244628906	289.6477355957031
779	290.1585998535156	8.5486					1	DETECTED	290.1586 m/z @8.55 [CD6636_1.mzXML]	290.1585998535156	8.5486	8.266283333333332	13.316650000000001	5.050366666666669	18114.77734375	2241614.1444957587	0	1279	0.1187038848544848	1.0903248013719178	1.052767676274888	290.148681640625	290.1592712402344
780	290.26690673828125	11.419483333333334					1	DETECTED	290.2669 m/z @11.42 [CD6636_1.mzXML]	290.26690673828125	11.419483333333334	0.8241999999999999	12.4977	11.6735	31674.12890625	4684070.663838867	0	1279	0.16966004576578797	1.5138344828913703	2.635723373876558	290.26123046875	290.27386474609375
781	290.625732421875	12.91155					1	DETECTED	290.6257 m/z @12.91 [CD6636_1.mzXML]	290.625732421875	12.91155	9.397233333333332	13.095116666666666	3.6978833333333334	37000.8125	1538894.0171340338	0	1279	0.02873115137914084	0.5261169786444969	2.4810158496440295	290.6251220703125	290.6264343261719
782	290.6663513183594	14.197683333333334					1	DETECTED	290.6664 m/z @14.20 [CD6636_1.mzXML]	290.6663513183594	14.197683333333334	11.943916666666667	15.18325	3.2393333333333327	4663.77880859375	512441.41030996706	0	1279	2.449719845430696	0.7186487805599512	0.43729756111990226	290.6648254394531	290.6681213378906
783	290.923828125	2.6253					1	DETECTED	290.9238 m/z @2.63 [CD6636_1.mzXML]	290.923828125	2.6253	0.10083333333333333	20.0	19.899166666666666	66704.9453125	8125212.244707523	0	1279	0.7421537256531221	5.481819137455169	8.999681428454	290.9139099121094	290.9260559082031
784	291.1181640625	12.03165					1	DETECTED	291.1182 m/z @12.03 [CD6636_1.mzXML]	291.1181640625	12.03165	8.131816666666667	18.042666666666666	9.910849999999998	1246483.375	1.2767648920740606E7	1	1279	0.11077763631693927	2.8957980808630004	4.035115017038292	291.1172180175781	291.12701416015625
785	291.6448669433594	12.8827					1	DETECTED	291.6449 m/z @12.88 [CD6636_1.mzXML]	291.6448669433594	12.8827	2.9032	15.44255	12.53935	45041.953125	3049863.371757079	0	1279	0.15044287365857656	0.6282554236184178	0.2117389303877605	291.6360168457031	291.645263671875
786	291.9338073730469	2.6253					1	DETECTED	291.9338 m/z @2.63 [CD6636_1.mzXML]	291.9338073730469	2.6253	0.16858333333333334	20.0	19.831416666666666	47670.48828125	6254754.806787511	0	1279	0.8735461190288167	6.318704969309099	2.583762937080658	291.932861328125	291.9341125488281
787	292.06634521484375	15.89565					1	DETECTED	292.0663 m/z @15.90 [CD6636_1.mzXML]	292.06634521484375	15.89565	9.730283333333334	18.308666666666667	8.578383333333333	3552.0556640625	1054351.6582390745	0	1279	1.9274551181892843	0.695691253831889	0.39138250766377797	292.065673828125	292.0673522949219
788	292.1217956542969	12.03165					1	DETECTED	292.1218 m/z @12.03 [CD6636_1.mzXML]	292.1217956542969	12.03165	11.988466666666666	12.3638	0.37533333333333374	157136.9375	1233248.0887458494	0	1279	0.13037860417322555	3.917507862275336	4.000023874833411	292.12103271484375	292.1220703125
789	292.51434326171875	2.6527000000000003					1	DETECTED	292.5143 m/z @2.65 [CD6636_1.mzXML]	292.51434326171875	2.6527000000000003	2.447083333333333	16.7775	14.330416666666666	7554.68115234375	1552532.685924347	0	1279	0.5203013828026486	34.847410229391166	14.698176989583855	292.51104736328125	292.5232238769531
790	292.65289306640625	13.109350000000001					1	DETECTED	292.6529 m/z @13.11 [CD6636_1.mzXML]	292.65289306640625	13.109350000000001	2.5702	13.28935	10.71915	21415.142578125	1424140.0250517884	0	1279	0.23139640978776654	0.5085395881072002	0.017202669087131476	292.6441345214844	292.6615295410156
791	292.9305114746094	2.8331666666666666					1	DETECTED	292.9305 m/z @2.83 [CD6636_1.mzXML]	292.9305114746094	2.8331666666666666	2.4882833333333334	6.980666666666666	4.492383333333333	8406.0693359375	542261.7207637024	0	1279	0.5910215659759492	2.469945988509936	3.8984996877665914	292.9229736328125	292.9391174316406
792	292.96844482421875	2.7362333333333333					1	DETECTED	292.9684 m/z @2.74 [CD6636_1.mzXML]	292.96844482421875	2.7362333333333333	2.4329166666666664	9.473916666666666	7.0409999999999995	6778.78857421875	652714.7782217714	0	1279	0.4498727587352964	11.606681685806903	6.128303704292146	292.9603271484375	292.9766540527344
793	292.9883117675781	2.8192833333333334					1	DETECTED	292.9883 m/z @2.82 [CD6636_1.mzXML]	292.9883117675781	2.8192833333333334	2.3354666666666666	19.666	17.330533333333335	8829.2333984375	1206524.482593445	0	1279	0.6076172232000427	2.7928203847782407	4.0887269420388055	292.97906494140625	292.9883117675781
794	292.9986877441406	2.6389833333333335					1	DETECTED	292.9987 m/z @2.64 [CD6636_1.mzXML]	292.9986877441406	2.6389833333333335	2.3215166666666667	17.811666666666667	15.49015	11418.9775390625	1619109.8560672295	0	1279	0.3246056571762761	8.62104511351477	4.989114394838398	292.99072265625	293.00799560546875
795	293.0198974609375	1.7719999999999998					1	DETECTED	293.0199 m/z @1.77 [CD6636_1.mzXML]	293.0198974609375	1.7719999999999998	0.11743333333333333	17.993333333333332	17.875899999999998	14898.873046875	2746707.623537262	0	1279	2.4667880264464466	1.9742435293761367	2.102874584120005	293.00994873046875	293.022705078125
796	293.0328369140625	2.931					1	DETECTED	293.0328 m/z @2.93 [CD6636_1.mzXML]	293.0328369140625	2.931	0.11743333333333333	19.565833333333334	19.4484	17399.53515625	2507124.4984428706	0	1279	0.19647723108270165	1.656702766487503	0.8247805140331061	293.0245361328125	293.037109375
797	293.04791259765625	2.5702					1	DETECTED	293.0479 m/z @2.57 [CD6636_1.mzXML]	293.04791259765625	2.5702	0.18586666666666665	19.983166666666666	19.7973	22667.2734375	2980943.296421568	0	1279	0.6702236984455259	1.9626766495064711	3.914665696324857	293.04010009765625	293.05584716796875
798	293.0667419433594	2.6804833333333336					1	DETECTED	293.0667 m/z @2.68 [CD6636_1.mzXML]	293.0667419433594	2.6804833333333336	0.27149999999999996	19.916666666666668	19.645166666666668	29323.75390625	4769278.353603336	0	1279	0.9169185185648372	6.0369673183295625	2.4875574421389275	293.05877685546875	293.06744384765625
799	293.095947265625	2.6253					1	DETECTED	293.0959 m/z @2.63 [CD6636_1.mzXML]	293.095947265625	2.6253	0.10083333333333333	20.0	19.899166666666666	1.7658686E7	2.249683558443752E9	1	1279	0.9305089046147659	6.823497193050706	11.21449039562685	293.0943298339844	293.0969543457031
800	293.11419677734375	2.791616666666667					1	DETECTED	293.1142 m/z @2.79 [CD6636_1.mzXML]	293.11419677734375	2.791616666666667	0.11743333333333333	19.966666666666665	19.84923333333333	54501.2578125	7671637.822549869	0	1279	0.7636114237850489	2.08144633881845	2.327623450171415	293.1106262207031	293.12408447265625
801	293.1291809082031	2.6944					1	DETECTED	293.1292 m/z @2.69 [CD6636_1.mzXML]	293.1291809082031	2.6944	0.11743333333333333	19.9335	19.816066666666664	29112.060546875	4457212.489145568	0	1279	0.853798226150889	4.273328761650261	6.398528145027616	293.1246643066406	293.1391296386719
802	293.1513366699219	9.895183333333334					1	DETECTED	293.1513 m/z @9.90 [CD6636_1.mzXML]	293.1513366699219	9.895183333333334	0.2201	19.699166666666667	19.479066666666668	255551.828125	9537937.36896747	0	1279	0.4293233798464673	0.5352269175282545	1.3148358382349612	293.142578125	293.1597900390625
803	293.1766662597656	13.755266666666667					1	DETECTED	293.1767 m/z @13.76 [CD6636_1.mzXML]	293.1766662597656	13.755266666666667	0.30574999999999997	19.399166666666666	19.093416666666666	41329.9921875	7617243.2143679205	0	1279	12.265622313811129	0.5976823931853913	0.14915537735315848	293.16668701171875	293.18646240234375
804	293.2042541503906	2.5839					1	DETECTED	293.2043 m/z @2.58 [CD6636_1.mzXML]	293.2042541503906	2.5839	2.4329166666666664	12.724566666666668	10.29165	11318.2578125	1267811.2110884706	0	1279	0.18099994711325884	12.006209386812568	17.777140153224686	293.1952209472656	293.21295166015625
805	293.2232971191406	2.6804833333333336					1	DETECTED	293.2233 m/z @2.68 [CD6636_1.mzXML]	293.2232971191406	2.6804833333333336	2.4191333333333334	10.03215	7.613016666666667	8802.1728515625	679465.5119558413	0	1279	0.4596214828133416	4.785577523095469	9.662299565279893	293.2152404785156	293.23162841796875
806	293.2422180175781	2.6389833333333335					1	DETECTED	293.2422 m/z @2.64 [CD6636_1.mzXML]	293.2422180175781	2.6389833333333335	0.7551166666666667	7.796516666666666	7.041399999999999	8092.22705078125	786375.024054504	0	1279	0.18960620949289764	1.8688689928515816	0.9219709882787136	293.2340087890625	293.25054931640625
807	293.2552795410156	11.21285					1	DETECTED	293.2553 m/z @11.21 [CD6636_1.mzXML]	293.2552795410156	11.21285	2.5564833333333334	11.21285	8.656366666666667	7032.53564453125	1774245.8199999388	0	1279	8.276600536877591	0.5	null	293.2532043457031	293.26519775390625
808	293.314697265625	2.6253					1	DETECTED	293.3147 m/z @2.63 [CD6636_1.mzXML]	293.314697265625	2.6253	2.447083333333333	7.960883333333333	5.5138	6793.30810546875	537979.1095072328	0	1279	0.6653483371322411	15.469372486673484	11.08623366907337	293.30596923828125	293.32257080078125
809	293.6070556640625	2.7501333333333333					1	DETECTED	293.6071 m/z @2.75 [CD6636_1.mzXML]	293.6070556640625	2.7501333333333333	2.4054	6.764333333333334	4.358933333333334	7205.716796875	440786.81269735703	0	1279	0.048604081600137405	6.322181396248313	5.19915777040532	293.5992431640625	293.61480712890625
810	293.6270446777344	2.5839					1	DETECTED	293.6270 m/z @2.58 [CD6636_1.mzXML]	293.6270446777344	2.5839	2.529116666666667	7.944633333333333	5.415516666666666	4094.7919921875	422920.8146921081	0	1279	1.0198503435368345	49.426680864010066	97.85336172802013	293.6178894042969	293.63671875
811	293.6796569824219	2.9594					1	DETECTED	293.6797 m/z @2.96 [CD6636_1.mzXML]	293.6796569824219	2.9594	2.377333333333333	8.73245	6.355116666666667	7628.27880859375	609462.2311937256	0	1279	0.30594413589054303	5.459096896117281	2.4195088676239562	293.67071533203125	293.6822814941406
812	294.0988464355469	2.7086166666666665					1	DETECTED	294.0988 m/z @2.71 [CD6636_1.mzXML]	294.0988464355469	2.7086166666666665	0.10083333333333333	20.0	19.899166666666666	1788669.0	2.0752460819706705E8	1	1279	0.8638738316893164	5.59438467279549	5.965295768007733	294.0986022949219	294.100830078125
813	294.1547546386719	9.879866666666667					1	DETECTED	294.1548 m/z @9.88 [CD6636_1.mzXML]	294.1547546386719	9.879866666666667	9.625933333333334	10.438283333333334	0.8123500000000003	26460.65625	689218.5495173341	0	1279	0.7477977239531413	1.5995339984247896	2.199067996849579	294.1541442871094	294.1550598144531
814	294.2650146484375	2.7086166666666665					1	DETECTED	294.2650 m/z @2.71 [CD6636_1.mzXML]	294.2650146484375	2.7086166666666665	2.2229	19.2165	16.9936	45444.578125	5923046.14194336	0	1279	0.827493491522012	8.554816889346222	15.579493809627488	294.2641906738281	294.2654113769531
815	294.9367370605469	1.6388166666666666					1	DETECTED	294.9367 m/z @1.64 [CD6636_1.mzXML]	294.9367370605469	1.6388166666666666	1.5796	1.6825666666666665	0.10296666666666665	137906.6875	555853.7549140627	0	1279	0.08168406002201634	0.8694061356600051	0.6930623683680065	294.9364013671875	294.93743896484375
816	294.9525146484375	11.257566666666666					1	DETECTED	294.9525 m/z @11.26 [CD6636_1.mzXML]	294.9525146484375	11.257566666666666	11.047033333333333	17.432833333333335	6.3858000000000015	7446.509765625	856988.9041953124	0	1279	6.280397492909321	15.16576947435093	29.33153894870186	294.9517822265625	294.95361328125
817	295.1001281738281	2.7778666666666667					1	DETECTED	295.1001 m/z @2.78 [CD6636_1.mzXML]	295.1001281738281	2.7778666666666667	0.10083333333333333	20.0	19.899166666666666	202750.75	2.5920377594856925E7	0	1279	0.9115789273563708	4.583590078741696	7.455078556998625	295.09576416015625	295.1036682128906
818	295.127197265625	9.655933333333333					1	DETECTED	295.1272 m/z @9.66 [CD6636_1.mzXML]	295.127197265625	9.655933333333333	9.625933333333334	16.20456666666667	6.578633333333334	52499.3828125	3869724.7106885975	0	1279	0.08098045696390166	109.64388888889124	218.28777777778248	295.1180114746094	295.127197265625
819	295.1471862792969	9.820466666666666					1	DETECTED	295.1472 m/z @9.82 [CD6636_1.mzXML]	295.1471862792969	9.820466666666666	9.5955	10.264516666666667	0.6690166666666677	10857.873046875	236280.658925903	0	1279	0.5478745118274198	1.4869239887390726	2.068457339123414	295.1465148925781	295.1476135253906
820	295.1919860839844	13.797400000000001					1	DETECTED	295.1920 m/z @13.80 [CD6636_1.mzXML]	295.1919860839844	13.797400000000001	1.4460333333333333	16.367116666666668	14.921083333333335	40867.11328125	4622246.06844217	0	1279	1.5428910263058846	1.1614870964721722	1.299427971082762	295.185546875	295.2018737792969
821	295.2034912109375	11.031733333333333					1	DETECTED	295.2035 m/z @11.03 [CD6636_1.mzXML]	295.2034912109375	11.031733333333333	11.001933333333334	15.912166666666668	4.910233333333334	7258.0361328125	443537.6643042605	0	1279	0.10700801219339517	82.38646532438528	163.77293064877057	295.2020263671875	295.20379638671875
822	295.2609558105469	13.670016666666667					1	DETECTED	295.2610 m/z @13.67 [CD6636_1.mzXML]	295.2609558105469	13.670016666666667	13.546433333333333	15.31325	1.7668166666666671	24841.5078125	733918.025735169	0	1279	0.14377703667876673	7.148280512474662	13.296561024949323	295.260498046875	295.2630615234375
823	295.29248046875	2.6253					1	DETECTED	295.2925 m/z @2.63 [CD6636_1.mzXML]	295.29248046875	2.6253	0.13433333333333333	20.0	19.865666666666666	63249.5546875	8175458.266403442	0	1279	0.7782892826941179	2.1103059769635886	2.678453721146045	295.291259765625	295.29425048828125
824	296.0639343261719	1.7426					1	DETECTED	296.0639 m/z @1.74 [CD6636_1.mzXML]	296.0639343261719	1.7426	1.6825666666666665	1.7859666666666667	0.10340000000000016	148341.640625	531518.7442939456	0	1279	0.06306920932012527	0.8611882287617996	0.7250876098218754	296.06353759765625	296.0639953613281
825	296.13043212890625	9.655933333333333					1	DETECTED	296.1304 m/z @9.66 [CD6636_1.mzXML]	296.13043212890625	9.655933333333333	9.625933333333334	9.759833333333335	0.13390000000000057	9775.83984375	39700.618659362626	0	1279	0.0719098036288024	2.2316666666667238	3.4633333333334475	296.1298828125	296.13128662109375
826	296.1476135253906	8.950183333333333					1	DETECTED	296.1476 m/z @8.95 [CD6636_1.mzXML]	296.1476135253906	8.950183333333333	8.825833333333332	8.997316666666668	0.17148333333333632	4978.396484375	33431.422729370526	0	1279	0.10841796415062532	0.6895188312558674	0.3790376625117349	296.14697265625	296.14794921875
827	296.1835021972656	11.82595					1	DETECTED	296.1835 m/z @11.83 [CD6636_1.mzXML]	296.1835021972656	11.82595	9.730283333333334	19.332666666666668	9.602383333333334	39216.921875	2401017.5540396394	0	1279	0.12117156974221999	1.8571743059456745	2.167279378355605	296.1812438964844	296.186279296875
828	296.256103515625	13.5161					1	DETECTED	296.2561 m/z @13.52 [CD6636_1.mzXML]	296.256103515625	13.5161	13.4429	13.998533333333334	0.5556333333333345	35263.046875	449892.20214209176	0	1279	0.1733897254288994	3.795309653916223	6.590619307832446	296.2556457519531	296.2652587890625
829	296.9879455566406	12.20655					1	DETECTED	296.9879 m/z @12.21 [CD6636_1.mzXML]	296.9879455566406	12.20655	11.621416666666667	18.491666666666667	6.87025	9534.87890625	1644822.8096035158	0	1279	0.6187231385102105	5.870670502449585	10.74134100489917	296.9855041503906	296.9903564453125
830	297.10638427734375	9.519633333333333					1	DETECTED	297.1064 m/z @9.52 [CD6636_1.mzXML]	297.10638427734375	9.519633333333333	8.640600000000001	9.670733333333335	1.0301333333333336	3247.505126953125	90806.14218716437	0	1279	0.9159794561048002	0.5859466838572683	0.17189336771453664	297.10223388671875	297.10638427734375
831	297.1165466308594	1.4610666666666667					1	DETECTED	297.1165 m/z @1.46 [CD6636_1.mzXML]	297.1165466308594	1.4610666666666667	1.39615	9.64095	8.2448	11907.8837890625	820468.8368081969	0	1279	0.10858246705606245	63.50295250320917	116.87032960853001	297.1065979003906	297.117431640625
832	297.1507568359375	1.8282999999999998					1	DETECTED	297.1508 m/z @1.83 [CD6636_1.mzXML]	297.1507568359375	1.8282999999999998	1.8282999999999998	9.473916666666666	7.645616666666666	12353.126953125	2947147.544144898	0	1279	7.584451369437528	null	null	297.14208984375	297.1507568359375
833	297.16766357421875	12.378816666666667					1	DETECTED	297.1677 m/z @12.38 [CD6636_1.mzXML]	297.16766357421875	12.378816666666667	11.093	13.854066666666666	2.7610666666666663	63475.50390625	2174207.469771239	0	1279	0.12747175510801334	1.0736626527887587	0.10791397875145131	297.1670837402344	297.1776123046875
834	297.1783142089844	14.103566666666667					1	DETECTED	297.1783 m/z @14.10 [CD6636_1.mzXML]	297.1783142089844	14.103566666666667	9.925466666666667	19.499000000000002	9.573533333333335	13063.623046875	2579043.271029936	0	1279	2.5571004883672295	1.0849640407439118	1.0281970047791058	297.17767333984375	297.18536376953125
835	298.0957946777344	9.280516666666667					1	DETECTED	298.0958 m/z @9.28 [CD6636_1.mzXML]	298.0957946777344	9.280516666666667	4.074233333333334	9.338283333333333	5.264049999999999	4950.4609375	705489.9629640197	0	1279	5.249922593470748	0.5055477836076279	0.011095567215255769	298.0869445800781	298.0957946777344
836	298.1475524902344	1.9961833333333334					1	DETECTED	298.1476 m/z @2.00 [CD6636_1.mzXML]	298.1475524902344	1.9961833333333334	1.94075	2.3633	0.4225500000000002	8482.83203125	105684.676394043	0	1279	0.1193259622097742	3.8113349368610887	6.622669873722177	298.1468200683594	298.14874267578125
837	298.2718811035156	14.466550000000002					1	DETECTED	298.2719 m/z @14.47 [CD6636_1.mzXML]	298.2718811035156	14.466550000000002	2.2512	17.220166666666668	14.968966666666667	169425.578125	8489350.251544492	0	1279	0.5387267117957766	0.7672211808774274	0.38748710031535516	298.26416015625	298.2731628417969
838	298.6228332519531	12.652999999999999					1	DETECTED	298.6228 m/z @12.65 [CD6636_1.mzXML]	298.6228332519531	12.652999999999999	12.528833333333333	12.739016666666666	0.21018333333333317	56091.0078125	383650.95125781075	0	1279	0.13748772646093776	0.8463758389261807	0.5261396658775512	298.6224365234375	298.6232604980469
839	299.13671875	12.9547					1	DETECTED	299.1367 m/z @12.95 [CD6636_1.mzXML]	299.13671875	12.9547	10.467766666666668	14.11865	3.650883333333333	100858.7265625	4896165.1798333125	0	1279	1.745594522359177	0.6456945377663107	0.2491410314593344	299.1358337402344	299.1382141113281
840	299.2751770019531	14.481183333333332					1	DETECTED	299.2752 m/z @14.48 [CD6636_1.mzXML]	299.2751770019531	14.481183333333332	11.721200000000001	16.107316666666666	4.386116666666664	32790.0	1972821.3339330442	0	1279	0.3181739231639966	0.7755489006029322	0.33171947801205715	299.2747802734375	299.2762756347656
841	299.2916564941406	13.457533333333334					1	DETECTED	299.2917 m/z @13.46 [CD6636_1.mzXML]	299.2916564941406	13.457533333333334	0.11743333333333333	19.983166666666666	19.86573333333333	16887.607421875	2957520.3945928365	0	1279	0.71130176141288	0.6683245619245325	0.6283576101295126	299.2906494140625	299.29473876953125
842	299.6308898925781	12.89705					1	DETECTED	299.6309 m/z @12.90 [CD6636_1.mzXML]	299.6308898925781	12.89705	12.622800000000002	13.0808	0.4579999999999984	81673.546875	825935.7046313438	0	1279	0.1516256426711724	1.2463679713552278	2.0696503437629503	299.6217041015625	299.6308898925781
843	300.1331481933594	12.89705					1	DETECTED	300.1331 m/z @12.90 [CD6636_1.mzXML]	300.1331481933594	12.89705	10.768633333333334	13.457533333333334	2.6889000000000003	25655.30859375	1435539.6343526612	0	1279	2.38051722154891	0.6535578055949182	0.3090900071800654	300.1331481933594	300.14129638671875
844	300.1785583496094	11.551866666666665					1	DETECTED	300.1786 m/z @11.55 [CD6636_1.mzXML]	300.1785583496094	11.551866666666665	9.309233333333333	11.988466666666666	2.6792333333333325	452959.15625	4999906.418884737	0	1279	0.11347310400688393	3.085227643625657	4.310431864398693	300.1770324707031	300.1828308105469
845	300.2151184082031	10.57					1	DETECTED	300.2151 m/z @10.57 [CD6636_1.mzXML]	300.2151184082031	10.57	10.526666666666667	10.734783333333333	0.2081166666666654	23972.779296875	204296.222513671	0	1279	0.16488696760998067	2.4013461538461573	3.802692307692315	300.214599609375	300.2153625488281
846	301.11572265625	10.785449999999999					1	DETECTED	301.1157 m/z @10.79 [CD6636_1.mzXML]	301.11572265625	10.785449999999999	10.0945	10.896383333333334	0.8018833333333344	24565.51171875	383545.40771508793	0	1279	0.09824503045951438	0.580275948573222	0.160551897146444	301.11572265625	301.11712646484375
847	301.1390686035156	12.467316666666667					1	DETECTED	301.1391 m/z @12.47 [CD6636_1.mzXML]	301.1390686035156	12.467316666666667	0.49598333333333333	19.8335	19.337516666666666	146981.1875	1.4203542901965812E7	0	1279	10.825905762684133	0.6741747889835334	0.023417145851069573	301.1370544433594	301.1402282714844
848	301.1818542480469	11.551866666666665					1	DETECTED	301.1819 m/z @11.55 [CD6636_1.mzXML]	301.1818542480469	11.551866666666665	11.52365	11.66325	0.13959999999999972	71589.5390625	416769.56679492124	0	1279	0.24118737613204466	2.4737152982871664	3.947430596574333	301.1816101074219	301.18218994140625
849	301.2113037109375	13.501416666666668					1	DETECTED	301.2113 m/z @13.50 [CD6636_1.mzXML]	301.2113037109375	13.501416666666668	11.795716666666667	13.769200000000001	1.9734833333333341	120104.4765625	2525711.0597714866	0	1279	0.16660858585034433	0.5784966094076724	2.1553554969653868	301.2107849121094	301.21417236328125
850	302.0174865722656	11.047033333333333					1	DETECTED	302.0175 m/z @11.05 [CD6636_1.mzXML]	302.0174865722656	11.047033333333333	0.11743333333333333	20.0	19.882566666666666	41455.3828125	1.2984847134306524E7	0	1279	3.3167200147792624	1.151341702244523	0.3602612330459819	302.01617431640625	302.0200500488281
851	302.141845703125	12.482483333333333					1	DETECTED	302.1418 m/z @12.48 [CD6636_1.mzXML]	302.141845703125	12.482483333333333	1.7572666666666668	19.6325	17.875233333333334	28812.111328125	5147402.380051146	0	1279	0.15625454179312825	1.8875227159209054	2.480748402531389	302.1417541503906	302.1435241699219
852	302.2302551269531	10.81885					1	DETECTED	302.2303 m/z @10.82 [CD6636_1.mzXML]	302.2302551269531	10.81885	10.751633333333332	11.047033333333333	0.2954000000000008	49272.8125	409286.64638574334	0	1279	0.4833619411003536	1.994724843960658	2.8314449981133722	302.2301940917969	302.2309265136719
853	302.2854309082031	11.607616666666667					1	DETECTED	302.2854 m/z @11.61 [CD6636_1.mzXML]	302.2854309082031	11.607616666666667	11.579616666666668	11.635349999999999	0.05573333333333075	37825.0078125	113160.62477636547	0	1279	0.0807477834727699	0.9952380952380956	0.9904761904761911	302.2850646972656	302.28564453125
854	302.3034973144531	11.677883333333334					1	DETECTED	302.3035 m/z @11.68 [CD6636_1.mzXML]	302.3034973144531	11.677883333333334	11.64925	11.929233333333334	0.2799833333333339	29828.994140625	185942.71685888525	0	1279	0.5489815981257866	4.889115250291016	4.278231035679803	302.30279541015625	302.3039245605469
855	303.02593994140625	1.4460333333333333					1	DETECTED	303.0259 m/z @1.45 [CD6636_1.mzXML]	303.02593994140625	1.4460333333333333	0.18586666666666665	20.0	19.814133333333334	11154.576171875	2311831.649331148	0	1279	9.719369814308568	7.33069246943072	581.5942078405415	303.0196228027344	303.0298156738281
856	303.07244873046875	9.730283333333334					1	DETECTED	303.0724 m/z @9.73 [CD6636_1.mzXML]	303.07244873046875	9.730283333333334	9.670733333333335	9.865033333333335	0.19430000000000014	29218.396484375	180250.7678468026	0	1279	0.10393099527374261	2.070128641591912	1.9736543382821703	303.07232666015625	303.0729675292969
857	303.2271423339844	14.408566666666667					1	DETECTED	303.2271 m/z @14.41 [CD6636_1.mzXML]	303.2271423339844	14.408566666666667	9.940816666666667	17.581	7.640183333333333	589408.625	2.779849240617357E7	1	1279	0.5524405851203955	3.2867476342062076	0.30993495578785063	303.2222595214844	303.2297668457031
858	303.25079345703125	13.024283333333333					1	DETECTED	303.2508 m/z @13.02 [CD6636_1.mzXML]	303.25079345703125	13.024283333333333	12.968633333333335	13.123600000000001	0.1549666666666667	24847.4765625	154219.2606596683	0	1279	0.01532812875120726	1.392333033842513	1.7846660676850261	303.2503662109375	303.2511901855469
859	304.0467529296875	16.17185					1	DETECTED	304.0468 m/z @16.17 [CD6636_1.mzXML]	304.0467529296875	16.17185	0.28868333333333335	19.983166666666666	19.69448333333333	3772.908447265625	1537430.6214451904	0	1279	8.673243209552988	0.6199797479511852	0.23995949590237042	304.04443359375	304.0484313964844
860	304.1488037109375	9.338283333333333					1	DETECTED	304.1488 m/z @9.34 [CD6636_1.mzXML]	304.1488037109375	9.338283333333333	9.210016666666666	9.458300000000001	0.24828333333333497	11449.427734375	92656.06597900396	0	1279	0.11983535623281405	0.9678404365904423	0.9356808731808847	304.1478576660156	304.149169921875
861	304.1737976074219	8.903216666666667					1	DETECTED	304.1738 m/z @8.90 [CD6636_1.mzXML]	304.1737976074219	8.903216666666667	8.825833333333332	18.755499999999998	9.929666666666666	17114.69921875	774391.6493013611	0	1279	0.08642149799465138	2.0671621645324203	1.0634960501234445	304.1701965332031	304.1741638183594
862	304.21014404296875	10.0945					1	DETECTED	304.2101 m/z @10.09 [CD6636_1.mzXML]	304.21014404296875	10.0945	10.03215	10.467766666666668	0.4356166666666681	42095.98046875	337202.2239754026	0	1279	0.14855404639935976	2.395416393873728	3.2775929953515375	304.2093200683594	304.21038818359375
863	304.2305603027344	14.422949999999998					1	DETECTED	304.2306 m/z @14.42 [CD6636_1.mzXML]	304.2305603027344	14.422949999999998	10.555416666666668	16.432533333333332	5.877116666666664	112641.453125	5813246.5118762795	0	1279	0.507280186113169	0.6681410702889696	0.30794430544844204	304.2295227050781	304.2336120605469
864	304.29736328125	11.52365					1	DETECTED	304.2974 m/z @11.52 [CD6636_1.mzXML]	304.29736328125	11.52365	11.494083333333332	11.621416666666667	0.1273333333333344	39884.015625	202710.94555859346	0	1279	0.08120417631671195	2.153325817361842	3.3066516347236843	304.29736328125	304.2982177734375
865	304.8939514160156	1.6388166666666666					1	DETECTED	304.8940 m/z @1.64 [CD6636_1.mzXML]	304.8939514160156	1.6388166666666666	1.5349166666666667	19.299333333333333	17.764416666666666	123327.375	1.0878039106740111E7	0	1279	0.09488902035131441	84.82961559042818	0.9268524871946596	304.89349365234375	304.9030456542969
866	305.04364013671875	16.860166666666668					1	DETECTED	305.0436 m/z @16.86 [CD6636_1.mzXML]	305.04364013671875	16.860166666666668	9.610916666666666	19.916666666666668	10.305750000000002	2888.687255859375	1032722.2395133661	0	1279	0.5756824279159503	0.7108149118874366	0.4216298237748731	305.04229736328125	305.04449462890625
867	305.0845947265625	15.086766666666668					1	DETECTED	305.0846 m/z @15.09 [CD6636_1.mzXML]	305.0845947265625	15.086766666666668	9.028416666666667	16.41613333333333	7.387716666666664	2541.690673828125	756146.8443700864	0	1279	6.545244085659837	0.6097135908842064	0.21942718176841275	305.0845947265625	305.0862731933594
868	305.1336669921875	12.378816666666667					1	DETECTED	305.1337 m/z @12.38 [CD6636_1.mzXML]	305.1336669921875	12.378816666666667	12.30195	12.63825	0.3362999999999996	380631.3125	2776667.0352341244	1	1279	0.11132122592150395	1.9760494163250741	2.360927696239328	305.13311767578125	305.1338806152344
869	305.21331787109375	10.0945					1	DETECTED	305.2133 m/z @10.09 [CD6636_1.mzXML]	305.21331787109375	10.0945	10.047033333333333	15.02375	4.9767166666666665	7181.4677734375	526446.0881050413	0	1279	0.1003792328937827	52.42327949438191	103.84655898876382	305.2126159667969	305.21490478515625
870	305.2428283691406	12.667399999999999					1	DETECTED	305.2428 m/z @12.67 [CD6636_1.mzXML]	305.2428283691406	12.667399999999999	6.249700000000001	18.739166666666666	12.489466666666665	228872.5	6719680.140819341	0	1279	0.2501855257401129	0.6538301890595476	18.117640865325466	305.23309326171875	305.247314453125
871	306.0821533203125	15.733616666666668					1	DETECTED	306.0822 m/z @15.73 [CD6636_1.mzXML]	306.0821533203125	15.733616666666668	9.309233333333333	18.624333333333333	9.3151	6539.525390625	1255315.2683303524	0	1279	1.8205305329301549	0.7249800888801258	0.48144521973441234	306.08062744140625	306.0830993652344
872	306.9913330078125	11.1686					1	DETECTED	306.9913 m/z @11.17 [CD6636_1.mzXML]	306.9913330078125	11.1686	10.881066666666667	11.21285	0.3317833333333322	8205.4755859375	112171.909103149	0	1279	0.2866201066470637	0.5769476002782287	0.15389520055645742	306.990478515625	306.9921875
873	307.1128845214844	10.9573					1	DETECTED	307.1129 m/z @10.96 [CD6636_1.mzXML]	307.1128845214844	10.9573	3.54465	11.047033333333333	7.502383333333333	12703.0380859375	1364933.858819977	0	1279	0.14902840513337878	0.506718834697046	0.01333603331203354	307.1104736328125	307.11334228515625
874	307.16595458984375	11.031733333333333					1	DETECTED	307.1660 m/z @11.03 [CD6636_1.mzXML]	307.16595458984375	11.031733333333333	9.397233333333332	19.966666666666665	10.569433333333333	1101991.125	3.716941059720776E7	1	1279	0.3443810829780425	2.7108006827132884	2.229287802457102	307.16552734375	307.1679382324219
875	307.2608947753906	12.20655					1	DETECTED	307.2609 m/z @12.21 [CD6636_1.mzXML]	307.2608947753906	12.20655	12.190616666666667	12.528833333333333	0.33821666666666594	18906.80859375	229233.88483056624	0	1279	0.04769094096380222	10.613493723849631	20.226987447699262	307.2600402832031	307.26116943359375
876	308.1697998046875	11.031733333333333					1	DETECTED	308.1698 m/z @11.03 [CD6636_1.mzXML]	308.1697998046875	11.031733333333333	9.986516666666667	18.308666666666667	8.32215	134439.546875	5667019.74928812	0	1279	0.28603848366480733	3.1450620781551235	2.181398618807428	308.16851806640625	308.1710510253906
877	308.8765869140625	2.1513833333333334					1	DETECTED	308.8766 m/z @2.15 [CD6636_1.mzXML]	308.8765869140625	2.1513833333333334	2.06685	2.3215166666666667	0.2546666666666666	8420.75390625	82528.43180017082	0	1279	0.19605107516565345	1.5063091482649835	2.012618296529967	308.8759460449219	308.8776550292969
878	309.1460876464844	9.458300000000001					1	DETECTED	309.1461 m/z @9.46 [CD6636_1.mzXML]	309.1460876464844	9.458300000000001	9.294649999999999	13.8115	4.516850000000002	7852.06298828125	902058.165996613	0	1279	0.37525508245894734	13.800336083103998	2.2938291706249925	309.1378173828125	309.1495361328125
879	309.1621398925781	11.047033333333333					1	DETECTED	309.1621 m/z @11.05 [CD6636_1.mzXML]	309.1621398925781	11.047033333333333	10.264516666666667	16.860166666666668	6.595650000000001	45872.18359375	2531413.205381684	0	1279	0.34604580122013573	2.8877545114608827	1.0352678196863827	309.16162109375	309.16937255859375
880	309.2010803222656	12.810883333333333					1	DETECTED	309.2011 m/z @12.81 [CD6636_1.mzXML]	309.2010803222656	12.810883333333333	11.810866666666668	12.868333333333334	1.0574666666666666	26727.142578125	454737.17691577127	0	1279	0.0696288308290125	0.5287245212579796	0.07368625259101437	309.2002258300781	309.2046203613281
881	310.112060546875	1.0840666666666665					1	DETECTED	310.1121 m/z @1.08 [CD6636_1.mzXML]	310.112060546875	1.0840666666666665	0.13433333333333333	19.966666666666665	19.83233333333333	1880.39111328125	1026343.494118744	0	1279	18.54630992045479	10.441000982731994	19.882001965463992	310.1087951660156	310.113525390625
882	310.1663818359375	11.1386					1	DETECTED	310.1664 m/z @11.14 [CD6636_1.mzXML]	310.1663818359375	11.1386	9.294649999999999	12.528833333333333	3.234183333333334	7116.97119140625	754199.2419655761	0	1279	1.6151287569252375	0.8769715375507285	0.7539430751014571	310.16339111328125	310.16668701171875
883	310.1995849609375	10.601833333333333					1	DETECTED	310.1996 m/z @10.60 [CD6636_1.mzXML]	310.1995849609375	10.601833333333333	10.4239	16.4979	6.074000000000002	98748.3671875	1857664.383861478	1	1279	0.10815154901395019	10.573459002432099	1.085800831668541	310.1966857910156	310.19970703125
884	310.9106750488281	1.6388166666666666					1	DETECTED	310.9107 m/z @1.64 [CD6636_1.mzXML]	310.9106750488281	1.6388166666666666	1.5945	1.7719999999999998	0.17749999999999977	125437.765625	526655.6266933597	0	1279	0.05748022638272343	2.2621631736314143	4.018636258653158	310.9101867675781	310.9108581542969
885	311.0028076171875	12.160133333333333					1	DETECTED	311.0028 m/z @12.16 [CD6636_1.mzXML]	311.0028076171875	12.160133333333333	10.125983333333332	19.199833333333334	9.073850000000002	6413.17333984375	1287703.8830131541	0	1279	0.3173395394564338	2.230378782292358	2.263653461072286	310.9963073730469	311.0109558105469
886	311.077880859375	11.53815					1	DETECTED	311.0779 m/z @11.54 [CD6636_1.mzXML]	311.077880859375	11.53815	11.52365	11.6921	0.16845	16688.560546875	114574.90301733359	0	1279	0.16145840310738713	5.808620689655189	10.617241379310379	311.0773620605469	311.07830810546875
887	311.12225341796875	8.779166666666667					1	DETECTED	311.1223 m/z @8.78 [CD6636_1.mzXML]	311.12225341796875	8.779166666666667	8.56375	10.03215	1.468399999999999	26106.267578125	330878.99823684635	0	1279	0.25796534976160856	0.9502713597383744	null	311.1193542480469	311.1230163574219
888	311.1644592285156	12.34895					1	DETECTED	311.1645 m/z @12.35 [CD6636_1.mzXML]	311.1644592285156	12.34895	12.2375	12.710333333333333	0.4728333333333321	118704.2890625	1822880.472463625	0	1279	0.24743199193928156	2.121280095708092	3.9665599492447448	311.1640319824219	311.166259765625
889	311.2347717285156	13.9113					1	DETECTED	311.2348 m/z @13.91 [CD6636_1.mzXML]	311.2347717285156	13.9113	12.42275	19.166333333333334	6.7435833333333335	8670.6708984375	934597.2990948487	0	1279	0.1938007367379555	2.2651517696192043	3.5303035392384086	311.233642578125	311.2434997558594
890	311.6308288574219	12.868333333333334					1	DETECTED	311.6308 m/z @12.87 [CD6636_1.mzXML]	311.6308288574219	12.868333333333334	12.810883333333333	12.91155	0.10066666666666713	32782.1875	149444.7287314445	0	1279	0.09722230763234485	0.8761241659413854	0.7522483318827707	311.6304931640625	311.6315612792969
891	312.027099609375	13.206700000000001					1	DETECTED	312.0271 m/z @13.21 [CD6636_1.mzXML]	312.027099609375	13.206700000000001	11.1686	18.175333333333334	7.006733333333335	44130.0703125	1711707.4894705503	0	1279	0.24043908424253146	1.71192283742411	3.537507074959605	312.0190124511719	312.0288391113281
892	312.1329040527344	12.8398					1	DETECTED	312.1329 m/z @12.84 [CD6636_1.mzXML]	312.1329040527344	12.8398	8.779166666666667	12.89705	4.117883333333333	11885.4755859375	1665538.247153686	0	1279	3.970082578390306	0.5070493929518384	0.014098785903676716	312.12579345703125	312.13616943359375
893	312.15716552734375	12.160133333333333					1	DETECTED	312.1572 m/z @12.16 [CD6636_1.mzXML]	312.15716552734375	12.160133333333333	3.8681	12.285683333333333	8.417583333333333	25274.263671875	1244809.4988847356	0	1279	0.21148740888513728	0.5075705194946153	0.015141038989230688	312.1523742675781	312.1637268066406
894	312.2143859863281	10.785449999999999					1	DETECTED	312.2144 m/z @10.79 [CD6636_1.mzXML]	312.2143859863281	10.785449999999999	10.601833333333333	10.942333333333332	0.3404999999999987	62319.05078125	495708.18243310595	1	1279	0.11605097357509919	0.9569085293953006	1.6939945427443714	312.2142333984375	312.2151794433594
895	312.2872619628906	13.684816666666668					1	DETECTED	312.2873 m/z @13.68 [CD6636_1.mzXML]	312.2872619628906	13.684816666666668	2.1656	14.408566666666667	12.242966666666668	11898.328125	3849923.6597825927	0	1279	0.07367235810279915	0.5314148965569129	0.0368392016933463	312.27984619140625	312.2883605957031
896	312.65545654296875	2.4054					1	DETECTED	312.6555 m/z @2.41 [CD6636_1.mzXML]	312.65545654296875	2.4054	1.98235	10.279866666666667	8.297516666666667	14740.060546875	946505.0985638428	0	1279	0.5683415361597981	9.356272266931978	17.81197209314204	312.6543884277344	312.65838623046875
897	312.9505310058594	1.8142166666666666					1	DETECTED	312.9505 m/z @1.81 [CD6636_1.mzXML]	312.9505310058594	1.8142166666666666	1.7859666666666667	15.475150000000001	13.689183333333334	9491.958984375	2256430.335133484	0	1279	0.2905622536421222	242.28643067846707	483.57286135693414	312.9497375488281	312.95172119140625
898	313.083740234375	9.458300000000001					1	DETECTED	313.0837 m/z @9.46 [CD6636_1.mzXML]	313.083740234375	9.458300000000001	9.412083333333333	9.504533333333335	0.09245000000000125	3072.666259765625	13714.406313476567	0	1279	0.08407449326536742	1.0001803101334164	1.0003606202668325	313.08306884765625	313.083740234375
899	313.0945739746094	1.4757833333333332					1	DETECTED	313.0946 m/z @1.48 [CD6636_1.mzXML]	313.0945739746094	1.4757833333333332	1.39615	18.55816666666667	17.16201666666667	24096.548828125	7262985.8000330515	0	1279	10.647171962305523	107.75648807032248	205.88274612262254	313.0931701660156	313.100341796875
900	313.15301513671875	10.047033333333333					1	DETECTED	313.1530 m/z @10.05 [CD6636_1.mzXML]	313.15301513671875	10.047033333333333	10.03215	10.125983333333332	0.09383333333333255	6572.24560546875	24456.27446093751	0	1279	0.07275322691435981	3.152295632698689	5.304591265397378	313.1527404785156	313.1535339355469
901	313.1648254394531	12.378816666666667					1	DETECTED	313.1648 m/z @12.38 [CD6636_1.mzXML]	313.1648254394531	12.378816666666667	11.31955	13.561033333333334	2.241483333333335	32013.509765625	1305301.9090766609	0	1279	0.2867940723437794	1.058035433318648	9.863140666088453	313.16021728515625	313.166015625
902	313.21392822265625	11.031733333333333					1	DETECTED	313.2139 m/z @11.03 [CD6636_1.mzXML]	313.21392822265625	11.031733333333333	11.001933333333334	11.1386	0.13666666666666671	10984.5791015625	56645.01705810566	0	1279	0.12484625879314493	2.2930648769575086	3.586129753915017	313.213623046875	313.21453857421875
903	313.2711486816406	13.7274					1	DETECTED	313.2711 m/z @13.73 [CD6636_1.mzXML]	313.2711486816406	13.7274	0.3576666666666667	19.8835	19.525833333333335	1064027.125	2.1428864721660335E7	1	1279	0.27074749751380267	1.531456887438095	1.7647822854729056	313.2698669433594	313.27398681640625
904	313.78216552734375	2.515533333333333					1	DETECTED	313.7822 m/z @2.52 [CD6636_1.mzXML]	313.78216552734375	2.515533333333333	2.1231999999999998	9.925466666666667	7.802266666666667	11056.390625	811276.0380280149	0	1279	7.0323339540969645	8.666025296841381	15.544261758478246	313.78118896484375	313.7835998535156
905	314.1941833496094	11.929233333333334					1	DETECTED	314.1942 m/z @11.93 [CD6636_1.mzXML]	314.1941833496094	11.929233333333334	11.795716666666667	12.073833333333333	0.2781166666666657	56026.0625	406604.0030600566	0	1279	0.11090879560352107	1.0428628010918979	1.159419247697014	314.1934509277344	314.1944580078125
906	314.230224609375	11.001933333333334					1	DETECTED	314.2302 m/z @11.00 [CD6636_1.mzXML]	314.230224609375	11.001933333333334	10.8653	11.765600000000001	0.9003000000000014	513083.34375	4562590.873927006	1	1279	0.12768813958510528	1.2793728903712496	1.3277023694059562	314.2290344238281	314.2305603027344
907	314.77752685546875	1.94075					1	DETECTED	314.7775 m/z @1.94 [CD6636_1.mzXML]	314.77752685546875	1.94075	1.8989333333333334	2.1373	0.23836666666666684	12902.662109375	95218.81758776843	0	1279	0.22356908550767685	2.850139497807897	4.700278995615794	314.7763366699219	314.7782287597656
908	315.0570373535156	2.529116666666667					1	DETECTED	315.0570 m/z @2.53 [CD6636_1.mzXML]	315.0570373535156	2.529116666666667	1.4135166666666668	9.489283333333333	8.075766666666667	14535.78125	1371994.0748433229	0	1279	1.2440945692816372	3.61947233177961	6.176671972009904	315.04840087890625	315.06573486328125
909	315.07708740234375	2.4882833333333334					1	DETECTED	315.0771 m/z @2.49 [CD6636_1.mzXML]	315.07708740234375	2.4882833333333334	0.10083333333333333	20.0	19.899166666666666	4636996.5	3.2339261046455E8	1	1279	0.4893398881127702	6.242875659440357	10.41904158051005	315.0769348144531	315.0783996582031
910	315.1603698730469	12.407983333333334					1	DETECTED	315.1604 m/z @12.41 [CD6636_1.mzXML]	315.1603698730469	12.407983333333334	12.30195	13.623	1.3210499999999996	15468.2080078125	479373.284305664	0	1279	0.25225348854771745	6.229408990883311	10.924231788681832	315.1590270996094	315.1612548828125
911	315.233642578125	11.001933333333334					1	DETECTED	315.2336 m/z @11.00 [CD6636_1.mzXML]	315.233642578125	11.001933333333334	10.8653	11.077616666666668	0.21231666666666804	87132.0859375	651713.7940681165	0	1279	0.12949279314245743	0.8165892134856674	0.8319646840173835	315.23345947265625	315.2340087890625
912	315.2777099609375	13.769200000000001					1	DETECTED	315.2777 m/z @13.77 [CD6636_1.mzXML]	315.2777099609375	13.769200000000001	13.7134	14.088366666666667	0.37496666666666734	17602.76171875	246051.38017932168	0	1279	0.12030690679447531	3.3599163679808055	5.719832735961611	315.2773742675781	315.27874755859375
913	316.08111572265625	2.4608333333333334					1	DETECTED	316.0811 m/z @2.46 [CD6636_1.mzXML]	316.08111572265625	2.4608333333333334	0.2201	19.966666666666665	19.746566666666666	414521.59375	3.05791001777833E7	0	1279	0.44953749375353036	0.814794341647565	1.4148328383792392	316.08038330078125	316.0822448730469
914	316.2100830078125	9.152483333333333					1	DETECTED	316.2101 m/z @9.15 [CD6636_1.mzXML]	316.2100830078125	9.152483333333333	9.105966666666665	9.167216666666667	0.06125000000000114	4042.09130859375	12862.979918823452	0	1279	0.07003719107064121	0.6583661769974966	0.31673235399499305	316.2096252441406	316.210205078125
915	316.2458801269531	11.1386					1	DETECTED	316.2459 m/z @11.14 [CD6636_1.mzXML]	316.2458801269531	11.1386	10.927133333333334	11.6921	0.7649666666666661	757816.8125	5010056.634338617	1	1279	0.08928674548974946	2.603353950075493	3.223698535595149	316.23651123046875	316.2461853027344
916	317.0541687011719	15.008333333333333					1	DETECTED	317.0542 m/z @15.01 [CD6636_1.mzXML]	317.0541687011719	15.008333333333333	0.4262666666666667	19.582666666666668	19.1564	9221.7119140625	2674368.8278995976	0	1279	1.1641238547419288	0.6568479090755313	1.2372180881696266	317.0529479980469	317.0633850097656
917	317.082275390625	2.515533333333333					1	DETECTED	317.0823 m/z @2.52 [CD6636_1.mzXML]	317.082275390625	2.515533333333333	0.11743333333333333	20.0	19.882566666666666	55942.75	5270140.021691752	0	1279	0.44598087999070923	1.9560693150246073	9.848696422542373	317.08074951171875	317.0872497558594
918	317.1127624511719	1.6388166666666666					1	DETECTED	317.1128 m/z @1.64 [CD6636_1.mzXML]	317.1127624511719	1.6388166666666666	0.27149999999999996	18.67366666666667	18.40216666666667	38531.03515625	4452647.56838324	0	1279	0.1444171896436992	2.3810531743481262	43.03216668167215	317.11065673828125	317.11614990234375
919	317.1477355957031	10.062816666666667					1	DETECTED	317.1477 m/z @10.06 [CD6636_1.mzXML]	317.1477355957031	10.062816666666667	9.01305	10.667883333333332	1.6548333333333325	6141.166015625	253617.54053295893	0	1279	0.08841843962126816	0.7881910265773342	0.5763820531546684	317.14739990234375	317.1487121582031
920	317.1763610839844	13.501416666666668					1	DETECTED	317.1764 m/z @13.50 [CD6636_1.mzXML]	317.1763610839844	13.501416666666668	6.9972166666666675	13.623	6.625783333333332	77397.8515625	2285583.1449316414	0	1279	0.16106826603325786	0.5475450220627275	0.09022479447202046	317.16973876953125	317.179931640625
921	317.2493896484375	11.1386					1	DETECTED	317.2494 m/z @11.14 [CD6636_1.mzXML]	317.2493896484375	11.1386	11.093	14.229333333333333	3.136333333333333	130559.8984375	3014629.948021178	0	1279	0.09701679598462398	32.50715632781633	61.67465740855886	317.2418518066406	317.2496337890625
922	317.526611328125	2.3493500000000003					1	DETECTED	317.5266 m/z @2.35 [CD6636_1.mzXML]	317.526611328125	2.3493500000000003	1.98235	10.047033333333333	8.064683333333333	14167.67578125	966626.0465425418	0	1279	0.4609450209131043	8.52881491356808	19.670506059205575	317.52557373046875	317.5288391113281
923	318.062744140625	15.70125					1	DETECTED	318.0627 m/z @15.70 [CD6636_1.mzXML]	318.062744140625	15.70125	9.759833333333335	18.886666666666667	9.126833333333332	4002.351806640625	1064695.6910928031	0	1279	0.7728965158185854	0.7680687826977293	0.5361375653954585	318.061279296875	318.0641174316406
924	318.1795349121094	13.501416666666668					1	DETECTED	318.1795 m/z @13.50 [CD6636_1.mzXML]	318.1795349121094	13.501416666666668	9.309233333333333	13.654566666666666	4.345333333333333	14795.8955078125	1295996.931518708	0	1279	4.282584416453085	0.5218609666386799	0.045295588326410556	318.1787414550781	318.189453125
925	318.2977294921875	11.362699999999998					1	DETECTED	318.2977 m/z @11.36 [CD6636_1.mzXML]	318.2977294921875	11.362699999999998	11.31955	12.9547	1.6351500000000012	382472.0625	2597066.3723053057	1	1279	0.08995645390721307	2.5145683088532413	5.763673283667542	318.2974548339844	318.2987365722656
926	318.93560791015625	1.5945					1	DETECTED	318.9356 m/z @1.59 [CD6636_1.mzXML]	318.93560791015625	1.5945	1.5349166666666667	1.6241833333333333	0.0892666666666666	20613.525390625	73890.66797558585	0	1279	0.08612855846611378	0.7490909090909087	0.4932666545957768	318.93505859375	318.9361267089844
927	318.9678039550781	1.9546					1	DETECTED	318.9678 m/z @1.95 [CD6636_1.mzXML]	318.9678039550781	1.9546	1.7572666666666668	2.3075166666666664	0.5502499999999997	33642.8984375	465059.6568317869	0	1279	0.15088483320154222	1.3942145270270276	1.2064394687783007	318.967041015625	318.9684143066406
928	318.9955139160156	11.1686					1	DETECTED	318.9955 m/z @11.17 [CD6636_1.mzXML]	318.9955139160156	11.1686	1.4135166666666668	11.1686	9.755083333333333	27885.654296875	8746874.58776245	0	1279	10.705407404887563	0.5	null	318.9955139160156	319.0027770996094
929	319.0535583496094	11.1386					1	DETECTED	319.0536 m/z @11.14 [CD6636_1.mzXML]	319.0535583496094	11.1386	10.110366666666666	19.299333333333333	9.188966666666667	23950.2734375	3614773.6948276665	0	1279	7.391740807189379	4.130732961727868	5.5696717473934365	319.0535583496094	319.060546875
930	319.1265869140625	10.667883333333332					1	DETECTED	319.1266 m/z @10.67 [CD6636_1.mzXML]	319.1265869140625	10.667883333333332	10.57	10.734783333333333	0.1647833333333324	3675.494384765625	27799.176096984706	0	1279	0.0959282277437552	0.8417333560361041	0.6834667120722083	319.1253356933594	319.1275939941406
931	319.1921081542969	14.4374					1	DETECTED	319.1921 m/z @14.44 [CD6636_1.mzXML]	319.1921081542969	14.4374	10.188600000000001	16.662366666666667	6.473766666666666	203693.34375	8968473.660988463	0	1279	0.4918303528024701	0.9368122262945098	1.148985852526448	319.1849365234375	319.1986083984375
932	319.26104736328125	13.37195					1	DETECTED	319.2610 m/z @13.37 [CD6636_1.mzXML]	319.26104736328125	13.37195	0.5308499999999999	13.501416666666668	12.970566666666668	25191.255859375	1776963.5911542673	0	1279	0.10641691487281513	0.5050411049936013	0.010082209987202615	319.2596435546875	319.262939453125
933	319.30126953125	11.362699999999998					1	DETECTED	319.3013 m/z @11.36 [CD6636_1.mzXML]	319.30126953125	11.362699999999998	11.31955	11.635349999999999	0.3157999999999994	77202.875	485471.9197617184	0	1279	0.05182017152831975	3.383696587659164	5.372684359366661	319.2933654785156	319.3013610839844
934	320.19573974609375	14.582766666666666					1	DETECTED	320.1957 m/z @14.58 [CD6636_1.mzXML]	320.19573974609375	14.582766666666666	7.0639	15.81455	8.75065	30826.369140625	4193944.7184072863	0	1279	1.625364110475303	0.5741833349078792	0.11226951497312129	320.1913757324219	320.1965637207031
935	320.8678283691406	1.6241833333333333					1	DETECTED	320.8678 m/z @1.62 [CD6636_1.mzXML]	320.8678283691406	1.6241833333333333	1.5645833333333334	1.6972833333333335	0.13270000000000004	22035.650390625	134775.24508569343	0	1279	0.11826136680259536	1.1132550335570497	1.2265100671140994	320.8666687011719	320.86798095703125
936	320.9649353027344	1.9683833333333332					1	DETECTED	320.9649 m/z @1.97 [CD6636_1.mzXML]	320.9649353027344	1.9683833333333332	1.7998	2.237083333333333	0.437283333333333	19628.7890625	261188.0790627441	0	1279	0.1543200875092383	1.2969352446861107	0.8577489488276565	320.96307373046875	320.96551513671875
937	321.18206787109375	11.70665					1	DETECTED	321.1821 m/z @11.71 [CD6636_1.mzXML]	321.18206787109375	11.70665	10.541016666666668	18.491666666666667	7.9506499999999996	485895.90625	1.7792295430620518E7	1	1279	0.3784392086659665	1.79202440784935	3.108445972541342	321.18121337890625	321.1834411621094
938	321.2076110839844	12.739016666666666					1	DETECTED	321.2076 m/z @12.74 [CD6636_1.mzXML]	321.2076110839844	12.739016666666666	1.4300333333333335	14.670666666666667	13.240633333333333	55847.24609375	5643954.961336881	0	1279	0.2943517684810484	0.5854033445387812	0.061125956104865944	321.19964599609375	321.2093200683594
939	322.1855773925781	11.721200000000001					1	DETECTED	322.1856 m/z @11.72 [CD6636_1.mzXML]	322.1855773925781	11.721200000000001	11.551866666666665	16.5308	4.978933333333334	67596.546875	2577358.0587468273	0	1279	0.47868051676774215	10.525861328262746	4.229562716352643	322.1837463378906	322.1867370605469
940	322.2718200683594	14.013166666666667					1	DETECTED	322.2718 m/z @14.01 [CD6636_1.mzXML]	322.2718200683594	14.013166666666667	6.83065	14.597216666666666	7.766566666666666	20724.494140625	1680707.2933775336	0	1279	0.3552231073103176	0.5406577545939097	0.0755256772588784	322.2707824707031	322.27423095703125
941	323.1563720703125	11.031733333333333					1	DETECTED	323.1564 m/z @11.03 [CD6636_1.mzXML]	323.1563720703125	11.031733333333333	7.397666666666667	11.031733333333333	3.6340666666666666	6904.5244140625	416340.4475883178	0	1279	0.8595877219367196	0.5	null	323.1500549316406	323.16265869140625
942	323.1782531738281	11.64925					1	DETECTED	323.1783 m/z @11.65 [CD6636_1.mzXML]	323.1782531738281	11.64925	0.6172666666666667	19.8835	19.266233333333336	27466.2421875	4088336.9122872036	0	1279	0.24333539149367134	0.8010443566845001	0.4069094600750638	323.17633056640625	323.1820373535156
943	323.22344970703125	14.150016666666666					1	DETECTED	323.2234 m/z @14.15 [CD6636_1.mzXML]	323.22344970703125	14.150016666666666	1.4300333333333335	15.264116666666666	13.834083333333332	30166.646484375	5108901.17100189	0	1279	0.36489558962735913	0.5401750736397057	0.06992268845758186	323.222900390625	323.22454833984375
944	323.2532653808594	12.8827					1	DETECTED	323.2533 m/z @12.88 [CD6636_1.mzXML]	323.2532653808594	12.8827	11.795716666666667	13.591849999999999	1.7961333333333318	12050.2041015625	597869.7238250121	0	1279	1.173879116448699	0.8262009537098084	0.6524019074196168	323.25262451171875	323.2539978027344
945	323.99981689453125	12.56035					1	DETECTED	323.9998 m/z @12.56 [CD6636_1.mzXML]	323.99981689453125	12.56035	0.11743333333333333	20.0	19.882566666666666	11949.2109375	3388812.769792634	0	1279	2.7546483258748875	1.466750142405385	2.74602398785468	323.9964294433594	324.00140380859375
946	324.1772155761719	15.5717					1	DETECTED	324.1772 m/z @15.57 [CD6636_1.mzXML]	324.1772155761719	15.5717	0.6172666666666667	19.950166666666668	19.332900000000002	16259.302734375	4984136.892044802	0	1279	2.4191262028696787	0.5565598467833689	0.7182014581065813	324.1758728027344	324.17816162109375
947	324.1900329589844	9.730283333333334					1	DETECTED	324.1900 m/z @9.73 [CD6636_1.mzXML]	324.1900329589844	9.730283333333334	9.685616666666666	9.879866666666667	0.19425000000000026	61953.31640625	365185.47545117437	0	1279	0.08794465605081747	2.2291697170331317	2.979477422979725	324.1899108886719	324.1902160644531
948	325.052978515625	1.8142166666666666					1	DETECTED	325.0530 m/z @1.81 [CD6636_1.mzXML]	325.052978515625	1.8142166666666666	1.7998	11.66325	9.86345	27139.087890625	4768016.389170899	0	1279	9.872462510070532	342.0849710982693	683.1699421965386	325.05218505859375	325.0575866699219
949	325.1737976074219	15.248099999999999					1	DETECTED	325.1738 m/z @15.25 [CD6636_1.mzXML]	325.1737976074219	15.248099999999999	0.10083333333333333	19.966666666666665	19.86583333333333	22469.142578125	6146914.29415747	0	1279	3.2049745736635398	0.8721434546877007	0.8078206551192451	325.17181396484375	325.1749267578125
950	325.1935119628906	9.730283333333334					1	DETECTED	325.1935 m/z @9.73 [CD6636_1.mzXML]	325.1935119628906	9.730283333333334	9.685616666666666	9.7895	0.103883333333334	10596.3486328125	47294.64328369178	0	1279	0.08744861209913779	1.1628731343283318	1.3257462686566637	325.193115234375	325.1937561035156
951	325.2110290527344	13.457533333333334					1	DETECTED	325.2110 m/z @13.46 [CD6636_1.mzXML]	325.2110290527344	13.457533333333334	13.3303	13.868383333333332	0.5380833333333328	23713.3828125	368704.2944174804	0	1279	0.139207985357082	2.1145533141210135	3.229106628242027	325.20257568359375	325.2115783691406
952	325.23248291015625	13.024283333333333					1	DETECTED	325.2325 m/z @13.02 [CD6636_1.mzXML]	325.23248291015625	13.024283333333333	12.89705	13.151166666666667	0.25411666666666655	79462.21875	546550.4652331559	0	1279	0.1169398963423518	1.3150048055572758	0.9907165750128301	325.2320861816406	325.232666015625
953	326.1761169433594	15.798516666666666					1	DETECTED	326.1761 m/z @15.80 [CD6636_1.mzXML]	326.1761169433594	15.798516666666666	9.940816666666667	17.465666666666667	7.524850000000001	6269.1826171875	1375759.9505241693	0	1279	0.3647358706108381	0.6423041466787307	0.28460829335746135	326.1745910644531	326.1767578125
954	327.0132751464844	1.7274166666666666					1	DETECTED	327.0133 m/z @1.73 [CD6636_1.mzXML]	327.0132751464844	1.7274166666666666	0.10083333333333333	20.0	19.899166666666666	10787.607421875	5545244.421107664	0	1279	6.97674712865762	6.116860494902403	11.233720989804807	327.00518798828125	327.0132751464844
955	327.0504150390625	11.551866666666665					1	DETECTED	327.0504 m/z @11.55 [CD6636_1.mzXML]	327.0504150390625	11.551866666666665	1.5796	11.929233333333334	10.349633333333335	128949.609375	9527495.376073	0	1279	0.13838586901197836	0.515084295349486	0.02300019866518043	327.048828125	327.0506286621094
956	327.1719665527344	15.5717					1	DETECTED	327.1720 m/z @15.57 [CD6636_1.mzXML]	327.1719665527344	15.5717	9.367633333333334	19.399166666666666	10.031533333333332	7858.15234375	2373770.6729211435	0	1279	0.3393103215259874	0.808464340593804	0.6169286811876081	327.1709289550781	327.1759033203125
957	327.2271423339844	14.058166666666667					1	DETECTED	327.2271 m/z @14.06 [CD6636_1.mzXML]	327.2271423339844	14.058166666666667	1.39615	15.02375	13.6276	59280.53515625	5154069.444533261	0	1279	0.33304953928828596	0.597009909089812	0.18641504909919027	327.2177734375	327.23065185546875
958	327.25030517578125	12.20655					1	DETECTED	327.2503 m/z @12.21 [CD6636_1.mzXML]	327.25030517578125	12.20655	12.175450000000001	19.9335	7.758049999999997	9389.5146484375	3145287.7664548336	0	1279	0.08535624801161923	124.72749196142047	248.45498392284094	327.25030517578125	327.2511901855469
959	327.2872314453125	11.958716666666668					1	DETECTED	327.2872 m/z @11.96 [CD6636_1.mzXML]	327.2872314453125	11.958716666666668	3.7346	11.988466666666666	8.253866666666665	13952.4716796875	2500791.0242104484	0	1279	0.2044988164717445	0.501808704886239	0.003617409772477875	327.2867736816406	327.2890319824219
960	328.2098693847656	12.03165					1	DETECTED	328.2099 m/z @12.03 [CD6636_1.mzXML]	328.2098693847656	12.03165	11.988466666666666	12.3337	0.3452333333333346	233357.953125	1676822.4777739272	0	1279	0.1080255274607449	2.773491297871464	37.27135577123413	328.2092590332031	328.2103271484375
961	328.24603271484375	11.1386					1	DETECTED	328.2460 m/z @11.14 [CD6636_1.mzXML]	328.24603271484375	11.1386	11.077616666666668	11.288966666666665	0.2113499999999977	141809.609375	849237.7084526345	0	1279	0.10563030249749339	1.711993166593044	2.583929674601515	328.24578857421875	328.2462463378906
962	328.8960266113281	1.5497					1	DETECTED	328.8960 m/z @1.55 [CD6636_1.mzXML]	328.8960266113281	1.5497	1.4460333333333333	1.5945	0.14846666666666675	72415.4140625	390464.7230634766	0	1279	0.1077547819612974	0.7160771704180059	0.4297602625167692	328.8956298828125	328.89642333984375
963	328.9964599609375	1.7719999999999998					1	DETECTED	328.9965 m/z @1.77 [CD6636_1.mzXML]	328.9964599609375	1.7719999999999998	0.10083333333333333	19.983166666666666	19.88233333333333	41059.921875	5524841.368130008	0	1279	0.05639848858500485	5.010066396923471	0.9821925102896831	328.99603271484375	329.0042724609375
964	329.0500793457031	11.53815					1	DETECTED	329.0501 m/z @11.54 [CD6636_1.mzXML]	329.0500793457031	11.53815	11.53815	11.66325	0.12509999999999977	15220.9306640625	97257.54385595693	0	1279	0.13903433685689137	null	null	329.050048828125	329.05120849609375
965	329.07415771484375	10.785449999999999					1	DETECTED	329.0742 m/z @10.79 [CD6636_1.mzXML]	329.07415771484375	10.785449999999999	10.324183333333334	11.899933333333333	1.5757499999999993	6783.02294921875	346007.95959167444	0	1279	0.48742879713450193	1.708068362480132	2.416136724960264	329.0661926269531	329.0750732421875
966	329.1747131347656	12.42275					1	DETECTED	329.1747 m/z @12.42 [CD6636_1.mzXML]	329.1747131347656	12.42275	12.285683333333333	13.28935	1.0036666666666676	13789.3388671875	525136.0775029297	0	1279	0.1844753983620926	3.661235408560291	6.322470817120582	329.17413330078125	329.17559814453125
967	329.2451171875	13.868383333333332					1	DETECTED	329.2451 m/z @13.87 [CD6636_1.mzXML]	329.2451171875	13.868383333333332	11.093	15.1509	4.0579	122928.796875	5128301.723704222	0	1279	0.3123015856046081	0.6156502502634794	0.13698198236880196	329.2418212890625	329.2497863769531
968	330.21875	12.190616666666667					1	DETECTED	330.2188 m/z @12.19 [CD6636_1.mzXML]	330.21875	12.190616666666667	10.48265	12.190616666666667	1.7079666666666675	19853.58203125	959491.5031730968	0	1279	1.7002388771411194	0.5	null	330.21875	330.2266845703125
969	330.2481689453125	13.854066666666666					1	DETECTED	330.2482 m/z @13.85 [CD6636_1.mzXML]	330.2481689453125	13.854066666666666	11.721200000000001	13.969383333333333	2.2481833333333316	30734.27734375	1890626.2284946288	0	1279	2.2642904706276106	0.5270332572750289	0.05476623522336474	330.24365234375	330.2486572265625
970	330.2612609863281	11.288966666666665					1	DETECTED	330.2613 m/z @11.29 [CD6636_1.mzXML]	330.2612609863281	11.288966666666665	11.21285	11.334316666666666	0.12146666666666661	40463.74609375	215081.28714843723	0	1279	0.10705871931964595	0.7978979636522977	0.5806974094379975	330.2608337402344	330.2623596191406
971	330.3343505859375	11.914566666666667					1	DETECTED	330.3344 m/z @11.91 [CD6636_1.mzXML]	330.3343505859375	11.914566666666667	11.855816666666668	11.988466666666666	0.13264999999999816	21116.169921875	126203.20628417903	0	1279	0.1396392550835177	1.128936170212753	1.257872340425506	330.3343505859375	330.33465576171875
972	331.00030517578125	11.551866666666665					1	DETECTED	331.0003 m/z @11.55 [CD6636_1.mzXML]	331.00030517578125	11.551866666666665	0.16858333333333334	19.900166666666667	19.731583333333333	12840.369140625	2865376.300034667	0	1279	10.501258902073772	0.7084204533836809	0.39601003172942856	330.999267578125	331.0026550292969
973	331.0517272949219	2.4054					1	DETECTED	331.0517 m/z @2.41 [CD6636_1.mzXML]	331.0517272949219	2.4054	0.11743333333333333	19.983166666666666	19.86573333333333	626518.375	3.2561848673287883E7	1	1279	0.4154111356291681	1.692644160428893	1.7807116034000567	331.04254150390625	331.05303955078125
974	331.0899353027344	10.324183333333334					1	DETECTED	331.0899 m/z @10.32 [CD6636_1.mzXML]	331.0899353027344	10.324183333333334	1.6388166666666666	11.1686	9.529783333333333	1021576.625	1.2710748623804968E7	1	1279	0.1046592897184091	1.7700282791827964	2.3627373039831863	331.0897216796875	331.09637451171875
975	331.1859436035156	12.160133333333333					1	DETECTED	331.1859 m/z @12.16 [CD6636_1.mzXML]	331.1859436035156	12.160133333333333	12.116516666666666	19.9335	7.816983333333333	17094.388671875	1298476.272435486	0	1279	0.13663044667226742	89.61004967520022	178.22009935040043	331.1851806640625	331.1933898925781
976	331.2026672363281	11.183116666666667					1	DETECTED	331.2027 m/z @11.18 [CD6636_1.mzXML]	331.2026672363281	11.183116666666667	11.1386	11.197883333333333	0.05928333333333313	10031.5244140625	25765.869725586173	0	1279	0.07244664884645502	0.6658554848371393	0.33171096967427866	331.2024230957031	331.2030334472656
977	331.22442626953125	11.047033333333333					1	DETECTED	331.2244 m/z @11.05 [CD6636_1.mzXML]	331.22442626953125	11.047033333333333	10.98695	11.123899999999999	0.1369499999999988	18723.6796875	104497.21180493163	0	1279	0.0828658980577206	1.1396671289875129	1.2793342579750255	331.2242736816406	331.2247314453125
978	331.2606506347656	11.448766666666668					1	DETECTED	331.2607 m/z @11.45 [CD6636_1.mzXML]	331.2606506347656	11.448766666666668	11.153500000000001	16.188333333333333	5.0348333333333315	38604.99609375	2021518.1714636837	0	1279	0.3485344526377183	7.934761473725409	2.970831338029853	331.25494384765625	331.261962890625
979	331.2816162109375	13.7274					1	DETECTED	331.2816 m/z @13.73 [CD6636_1.mzXML]	331.2816162109375	13.7274	0.2201	19.616	19.3959	709480.8125	1.9228848476478912E7	1	1279	0.2623756084755655	1.5469551834608017	2.3059608834663794	331.2812805175781	331.28424072265625
980	332.0550231933594	2.4054					1	DETECTED	332.0550 m/z @2.41 [CD6636_1.mzXML]	332.0550231933594	2.4054	1.4135166666666668	9.580416666666668	8.166900000000002	53869.0625	3128530.79883444	0	1279	3.1912030750111002	3.667307166230236	1.3002432689449739	332.0458679199219	332.0572814941406
981	332.09381103515625	10.309733333333332					1	DETECTED	332.0938 m/z @10.31 [CD6636_1.mzXML]	332.09381103515625	10.309733333333332	10.294666666666666	10.717866666666668	0.42320000000000135	144909.0	1248398.0095617773	0	1279	0.10799754015627627	9.629600985488855	12.915023849187426	332.0934143066406	332.09405517578125
982	332.1618957519531	10.173083333333333					1	DETECTED	332.1619 m/z @10.17 [CD6636_1.mzXML]	332.1618957519531	10.173083333333333	8.355866666666666	19.233	10.877133333333335	109829.125	4763525.199452094	0	1279	0.49132750175994566	1.5741317093422258	1.1872693900132878	332.15960693359375	332.1681213378906
983	332.2053527832031	10.366566666666667					1	DETECTED	332.2054 m/z @10.37 [CD6636_1.mzXML]	332.2053527832031	10.366566666666667	4.297233333333334	10.366566666666667	6.069333333333334	103351.390625	2774070.1471394654	0	1279	1.0755414004075163	0.5	null	332.2046813964844	332.2053527832031
984	332.24066162109375	10.81885					1	DETECTED	332.2407 m/z @10.82 [CD6636_1.mzXML]	332.24066162109375	10.81885	10.173083333333333	10.9573	0.7842166666666675	46070.30859375	804250.9321203622	0	1279	0.13586158118593517	0.6071981623909569	0.2232390372326003	332.24041748046875	332.2415466308594
985	332.2851257324219	13.7274					1	DETECTED	332.2851 m/z @13.73 [CD6636_1.mzXML]	332.2851257324219	13.7274	6.2661	14.4519	8.1858	155548.1875	1.16730562283765E7	0	1279	0.23143495768606925	0.5154222662015739	0.015651750101319004	332.28424072265625	332.2942199707031
986	332.3288879394531	11.810866666666668					1	DETECTED	332.3289 m/z @11.81 [CD6636_1.mzXML]	332.3288879394531	11.810866666666668	11.750666666666666	11.929233333333334	0.17856666666666854	31607.85546875	184104.48793994184	0	1279	0.11947742159226671	1.4831118493908901	1.9662236987817803	332.3280334472656	332.3292236328125
987	332.8695983886719	9.152483333333333					1	DETECTED	332.8696 m/z @9.15 [CD6636_1.mzXML]	332.8695983886719	9.152483333333333	7.7143	9.195683333333333	1.4813833333333335	3869.849853515625	108471.18048187254	0	1279	0.06551971330225115	0.5150189475148048	0.030037895029609518	332.86669921875	332.87060546875
988	333.0501708984375	2.3912					1	DETECTED	333.0502 m/z @2.39 [CD6636_1.mzXML]	333.0501708984375	2.3912	1.8425166666666668	10.173083333333333	8.330566666666666	37270.109375	2050378.9848552858	0	1279	2.4706475568337005	2.0730385500914825	3.0395415149869964	333.0476989746094	333.05133056640625
989	333.1485900878906	13.47205					1	DETECTED	333.1486 m/z @13.47 [CD6636_1.mzXML]	333.1485900878906	13.47205	10.91185	16.25365	5.341800000000001	40935.125	2157216.4625661327	0	1279	0.17961448498106236	0.7718734813439664	0.6760539288104523	333.1387023925781	333.1506042480469
990	333.1652526855469	10.249699999999999					1	DETECTED	333.1653 m/z @10.25 [CD6636_1.mzXML]	333.1652526855469	10.249699999999999	9.865033333333335	14.760683333333333	4.895649999999998	16612.9453125	1708012.8987914429	0	1279	0.629527411901238	6.363496533795531	0.8328870781056941	333.16473388671875	333.1711730957031
991	333.1822509765625	12.0459					1	DETECTED	333.1823 m/z @12.05 [CD6636_1.mzXML]	333.1822509765625	12.0459	11.5933	19.432333333333336	7.839033333333337	95782.0859375	4432023.858318391	0	1279	0.45747770635134444	2.0997387010913187	3.75540884675773	333.17742919921875	333.183349609375
992	334.1379699707031	9.759833333333335					1	DETECTED	334.1380 m/z @9.76 [CD6636_1.mzXML]	334.1379699707031	9.759833333333335	9.715483333333333	10.768633333333334	1.0531500000000005	12363.2744140625	178535.05390429724	0	1279	0.07658640004916606	11.873167981961288	22.746335963922576	334.1378479003906	334.1454772949219
993	334.15802001953125	10.279866666666667					1	DETECTED	334.1580 m/z @10.28 [CD6636_1.mzXML]	334.15802001953125	10.279866666666667	9.940816666666667	15.928149999999999	5.987333333333332	5609.1337890625	1183054.344770569	0	1279	0.5242500383260627	8.829572826033516	16.065875625493216	334.1524658203125	334.1678161621094
994	334.1853332519531	12.102216666666667					1	DETECTED	334.1853 m/z @12.10 [CD6636_1.mzXML]	334.1853332519531	12.102216666666667	11.795716666666667	12.3337	0.537983333333333	17352.212890625	362587.924961181	0	1279	0.08035720219567466	0.8776237085372487	0.7552474170744974	334.1842041015625	334.18603515625
995	334.91290283203125	1.5796					1	DETECTED	334.9129 m/z @1.58 [CD6636_1.mzXML]	334.91290283203125	1.5796	1.5349166666666667	15.52355	13.988633333333333	76399.0078125	4760967.989075684	0	1279	0.07826662174929089	1.524261987738811	1.961267700725539	334.9087829589844	334.9131774902344
996	335.1642150878906	11.508983333333333					1	DETECTED	335.1642 m/z @11.51 [CD6636_1.mzXML]	335.1642150878906	11.508983333333333	10.8653	16.5145	5.649200000000002	143708.375	8434554.969925942	0	1279	0.5355121480894631	3.740240323113134	1.1298836798842307	335.1632995605469	335.1660461425781
997	335.21685791015625	12.544766666666668					1	DETECTED	335.2169 m/z @12.54 [CD6636_1.mzXML]	335.21685791015625	12.544766666666668	11.780783333333334	12.667399999999999	0.886616666666665	34094.38671875	403687.56883764645	0	1279	0.09546269701796639	0.5802591679574147	0.9691309572229561	335.2164001464844	335.2188415527344
998	336.0727844238281	16.2373					1	DETECTED	336.0728 m/z @16.24 [CD6636_1.mzXML]	336.0727844238281	16.2373	0.7034666666666667	19.449166666666667	18.7457	2845.989990234375	1206596.550124268	0	1279	1.1312121524826644	0.6033829383174361	0.2067658766348722	336.0718688964844	336.0743713378906
999	336.1681823730469	11.750666666666666					1	DETECTED	336.1682 m/z @11.75 [CD6636_1.mzXML]	336.1681823730469	11.750666666666666	1.7719999999999998	15.5717	13.7997	24467.978515625	5786566.339106141	0	1279	0.8030908413831881	0.6745632349841972	0.3370727909145245	336.1590881347656	336.16888427734375
1000	336.2508850097656	12.175450000000001					1	DETECTED	336.2509 m/z @12.18 [CD6636_1.mzXML]	336.2508850097656	12.175450000000001	12.102216666666667	14.993016666666668	2.8908000000000005	13638.646484375	747479.0500788575	0	1279	0.13115981203380578	19.73691397360009	38.47382794720018	336.2451477050781	336.2514343261719
1001	336.6617431640625	13.28935					1	DETECTED	336.6617 m/z @13.29 [CD6636_1.mzXML]	336.6617431640625	13.28935	13.109350000000001	13.684816666666668	0.5754666666666672	52827.140625	687163.0063188473	0	1279	0.18888813196494425	1.5278300145557075	1.9444169846382635	336.6610107421875	336.6625061035156
1002	337.05963134765625	1.8568					1	DETECTED	337.0596 m/z @1.86 [CD6636_1.mzXML]	337.05963134765625	1.8568	1.6825666666666665	19.950166666666668	18.2676	636728.25	2.058701542012563E7	1	1279	0.6399087077685921	4.685037621145428	9.184735137763475	337.0591125488281	337.0695495605469
1003	337.1111145019531	12.03165					1	DETECTED	337.1111 m/z @12.03 [CD6636_1.mzXML]	337.1111145019531	12.03165	12.00315	12.131016666666666	0.1278666666666659	11654.744140625	68801.23960522495	0	1279	0.12155407322672573	2.243274853801071	3.4865497076021423	337.1106872558594	337.11212158203125
1004	337.16485595703125	14.393966666666667					1	DETECTED	337.1649 m/z @14.39 [CD6636_1.mzXML]	337.16485595703125	14.393966666666667	10.942333333333332	15.5717	4.629366666666668	33654.01953125	2624633.8823344116	0	1279	3.6060899961918853	0.6630530868953233	4.0938866845483926	337.1636047363281	337.166015625
1005	337.17987060546875	12.652999999999999					1	DETECTED	337.1799 m/z @12.65 [CD6636_1.mzXML]	337.17987060546875	12.652999999999999	12.575666666666667	14.291083333333335	1.715416666666668	221929.890625	3751285.5330312536	0	1279	0.23022708314691265	3.0134215348878257	4.120442777788097	337.1773681640625	337.18011474609375
1006	338.230224609375	12.467316666666667					1	DETECTED	338.2302 m/z @12.47 [CD6636_1.mzXML]	338.230224609375	12.467316666666667	0.10083333333333333	20.0	19.899166666666666	559274.625	2.1902283729847662E7	0	1279	null	1.9980535640219719	6.164905888135504	338.2293701171875	338.231689453125
1007	338.339111328125	12.652999999999999					1	DETECTED	338.3391 m/z @12.65 [CD6636_1.mzXML]	338.339111328125	12.652999999999999	9.774533333333332	13.8115	4.036966666666668	356596.78125	1.3863541416257814E7	1	1279	0.3600464167604134	0.5469620263185041	0.9788967753115452	338.33404541015625	338.34429931640625
1008	339.1597900390625	14.393966666666667					1	DETECTED	339.1598 m/z @14.39 [CD6636_1.mzXML]	339.1597900390625	14.393966666666667	9.5955	14.993016666666668	5.397516666666668	12567.9462890625	1911855.45155603	0	1279	0.4601510353110356	0.5624209817024883	0.12484196340497657	339.1563415527344	339.1612243652344
1009	339.1953430175781	11.721200000000001					1	DETECTED	339.1953 m/z @11.72 [CD6636_1.mzXML]	339.1953430175781	11.721200000000001	11.22765	12.116516666666666	0.8888666666666651	15610.240234375	470221.7923522953	0	1279	0.3403373691801015	0.9004828960253912	0.8009657920507824	339.19482421875	339.20062255859375
1010	339.2334899902344	12.4375					1	DETECTED	339.2335 m/z @12.44 [CD6636_1.mzXML]	339.2334899902344	12.4375	0.7724	19.699166666666667	18.926766666666666	102767.5	4882484.492889101	0	1279	0.6733344559312116	2.673486873090723	5.183364057361896	339.2266540527344	339.2355041503906
1011	339.2866516113281	14.4374					1	DETECTED	339.2867 m/z @14.44 [CD6636_1.mzXML]	339.2866516113281	14.4374	13.248066666666666	14.70045	1.4523833333333336	8021.0498046875	521247.4024143068	0	1279	0.32919594571495026	0.61058716367713	0.22117432735425982	339.2860412597656	339.2936096191406
1012	339.3426208496094	12.622800000000002					1	DETECTED	339.3426 m/z @12.62 [CD6636_1.mzXML]	339.3426208496094	12.622800000000002	12.269533333333333	13.8115	1.5419666666666672	89938.6953125	2019411.3516967776	0	1279	0.19929943220548552	0.9663399647901834	0.947673133793717	339.3347473144531	339.34375
1013	340.2457275390625	11.22765					1	DETECTED	340.2457 m/z @11.23 [CD6636_1.mzXML]	340.2457275390625	11.22765	11.123899999999999	17.008166666666668	5.884266666666669	55584.9296875	2182948.3023794247	0	1279	0.09564032537897305	24.27010143887203	11.712889424196979	340.2362060546875	340.24603271484375
1014	340.9290771484375	1.6388166666666666					1	DETECTED	340.9291 m/z @1.64 [CD6636_1.mzXML]	340.9290771484375	1.6388166666666666	1.5497	1.6678166666666667	0.11811666666666665	49527.875	245960.1156170656	0	1279	0.09054835449495746	0.6588544118942917	0.3306987172620461	340.9290771484375	340.9303283691406
1015	341.0294494628906	11.53815					1	DETECTED	341.0294 m/z @11.54 [CD6636_1.mzXML]	341.0294494628906	11.53815	11.508983333333333	11.988466666666666	0.4794833333333326	270817.5	2579996.1599846235	0	1279	0.17638214382228767	5.900260776191163	7.302626947658004	341.02874755859375	341.0298767089844
1016	341.30218505859375	12.753250000000001					1	DETECTED	341.3022 m/z @12.75 [CD6636_1.mzXML]	341.30218505859375	12.753250000000001	4.49305	16.090883333333334	11.597833333333334	656064.25	1.1970076004628643E7	1	1279	0.18326153362598596	0.8638732424375482	1.3614999245315766	341.30126953125	341.30377197265625
1017	341.3501892089844	13.998533333333334					1	DETECTED	341.3502 m/z @14.00 [CD6636_1.mzXML]	341.3501892089844	13.998533333333334	13.882566666666666	14.64165	0.7590833333333347	34107.765625	663580.4786391613	0	1279	0.283084609666572	3.2728513940787045	4.549838896823053	341.3495178222656	341.35137939453125
1018	342.01324462890625	9.01305					1	DETECTED	342.0132 m/z @9.01 [CD6636_1.mzXML]	342.01324462890625	9.01305	0.10083333333333333	20.0	19.899166666666666	12294.650390625	5232863.788558651	0	1279	0.7669048413590893	1.1163982772710868	0.8695741852297212	342.01055908203125	342.0143127441406
1019	342.03302001953125	11.621416666666667					1	DETECTED	342.0330 m/z @11.62 [CD6636_1.mzXML]	342.03302001953125	11.621416666666667	11.52365	11.810866666666668	0.28721666666666756	35125.66796875	314045.65311096224	0	1279	0.18139812319561166	1.2858233197684885	1.1692339266810028	342.0313415527344	342.0338134765625
1020	342.2249755859375	12.378816666666667					1	DETECTED	342.2250 m/z @12.38 [CD6636_1.mzXML]	342.2249755859375	12.378816666666667	12.318183333333334	12.528833333333333	0.21064999999999934	347117.75	2457361.1152382772	1	1279	0.12217535596799323	1.7370808136338534	2.0686770632909046	342.2246398925781	342.22509765625
1021	342.2613830566406	11.362699999999998					1	DETECTED	342.2614 m/z @11.36 [CD6636_1.mzXML]	342.2613830566406	11.362699999999998	11.288966666666665	13.9257	2.6367333333333356	157670.296875	2188975.5803050594	0	1279	0.10345540975339951	17.10283498955794	33.7257328746626	342.26043701171875	342.26708984375
1022	342.3057861328125	12.739016666666666					1	DETECTED	342.3058 m/z @12.74 [CD6636_1.mzXML]	342.3057861328125	12.739016666666666	12.607266666666668	13.024283333333333	0.41701666666666526	145027.953125	1868495.5115283222	0	1279	0.19004034433287842	1.582605945604061	2.165211891208122	342.305419921875	342.3059387207031
1023	342.86663818359375	1.7426					1	DETECTED	342.8666 m/z @1.74 [CD6636_1.mzXML]	342.86663818359375	1.7426	1.6825666666666665	1.8282999999999998	0.14573333333333327	32955.5078125	182088.9537871095	0	1279	0.08804910118256015	1.213770127706828	1.427540255413656	342.8658142089844	342.86767578125
1024	343.02947998046875	11.53815					1	DETECTED	343.0295 m/z @11.54 [CD6636_1.mzXML]	343.02947998046875	11.53815	1.6532833333333334	11.795716666666667	10.142433333333333	18563.208984375	7443189.218768554	0	1279	9.95789894837646	0.5130283328724716	0.02605666574494352	343.0225830078125	343.03009033203125
1025	343.1903991699219	12.393433333333332					1	DETECTED	343.1904 m/z @12.39 [CD6636_1.mzXML]	343.1903991699219	12.393433333333332	12.253516666666666	16.563833333333335	4.310316666666669	149746.15625	3352706.4384669806	1	1279	0.2550693966240001	4.947143662912969	11.338469391463176	343.1849060058594	343.1925354003906
1026	343.2647399902344	11.376766666666667					1	DETECTED	343.2647 m/z @11.38 [CD6636_1.mzXML]	343.2647399902344	11.376766666666667	11.376766666666667	13.137433333333332	1.7606666666666655	31796.55859375	1525184.805770507	0	1279	1.7363795904533692	null	null	343.259765625	343.2686767578125
1027	343.29339599609375	12.0459					1	DETECTED	343.2934 m/z @12.05 [CD6636_1.mzXML]	343.29339599609375	12.0459	12.017533333333335	12.145466666666666	0.12793333333333123	15682.94140625	76142.0818571772	0	1279	0.06698857876484787	2.25499412455943	3.5099882491188596	343.29254150390625	343.2936096191406
1028	344.0119323730469	11.1386					1	DETECTED	344.0119 m/z @11.14 [CD6636_1.mzXML]	344.0119323730469	11.1386	0.1515	19.900166666666667	19.74866666666667	13261.6708984375	4661175.443427975	1	1279	4.864391379874675	0.8987206208492992	5.944775748042985	344.010009765625	344.0128173828125
1029	344.1939392089844	12.42275					1	DETECTED	344.1939 m/z @12.42 [CD6636_1.mzXML]	344.1939392089844	12.42275	12.269533333333333	14.088366666666667	1.818833333333334	28260.697265625	1111124.1105441893	0	1279	0.2815574358397459	5.935494397911435	10.142413775702025	344.1931457519531	344.1952819824219
1030	344.2769470214844	11.494083333333332					1	DETECTED	344.2769 m/z @11.49 [CD6636_1.mzXML]	344.2769470214844	11.494083333333332	10.324183333333334	11.677883333333334	1.3537	153404.015625	2630506.393495483	0	1279	0.07766784845503949	0.561007784608197	0.1332010860864055	344.2768859863281	344.28680419921875
1031	344.647705078125	13.17875					1	DETECTED	344.6477 m/z @13.18 [CD6636_1.mzXML]	344.647705078125	13.17875	13.095116666666666	13.42845	0.3333333333333339	28150.94921875	306321.5501643064	0	1279	0.1133010366550451	1.992825827022682	2.985651654045364	344.6472473144531	344.6486511230469
1032	344.87371826171875	1.5349166666666667					1	DETECTED	344.8737 m/z @1.53 [CD6636_1.mzXML]	344.87371826171875	1.5349166666666667	1.4300333333333335	1.7426	0.31256666666666644	95392.71875	653794.0962441404	0	1279	0.08981561310623976	1.5439738446129696	0.983990961945857	344.86395263671875	344.8738708496094
1033	345.2149658203125	11.929233333333334					1	DETECTED	345.2150 m/z @11.93 [CD6636_1.mzXML]	345.2149658203125	11.929233333333334	11.885216666666668	12.221816666666665	0.3365999999999971	23060.859375	212498.80775683458	0	1279	0.23816462819825368	3.823551684967847	6.647103369935694	345.20721435546875	345.21563720703125
1034	346.00701904296875	11.047033333333333					1	DETECTED	346.0070 m/z @11.05 [CD6636_1.mzXML]	346.00701904296875	11.047033333333333	0.10083333333333333	20.0	19.899166666666666	203485.21875	7.012228550625463E7	1	1279	3.444938643577583	1.0662770891044935	0.33132130579003916	346.0060119628906	346.0085144042969
1035	346.9059753417969	1.5645833333333334					1	DETECTED	346.9060 m/z @1.56 [CD6636_1.mzXML]	346.9059753417969	1.5645833333333334	1.4904166666666667	1.5796	0.08918333333333317	12218.0625	45377.75225537107	0	1279	0.07220185704516657	0.6012359550561783	0.20247191011235657	346.9059753417969	346.90704345703125
1036	347.01544189453125	11.001933333333334					1	DETECTED	347.0154 m/z @11.00 [CD6636_1.mzXML]	347.01544189453125	11.001933333333334	0.2201	19.950166666666668	19.73006666666667	66242.171875	1.1212392844201606E7	0	1279	4.355831108105184	4.939807758172224	0.9032803519437208	347.0072021484375	347.0187072753906
1037	347.0845947265625	10.366566666666667					1	DETECTED	347.0846 m/z @10.37 [CD6636_1.mzXML]	347.0845947265625	10.366566666666667	10.279866666666667	11.22765	0.9477833333333336	2232713.25	1.68024450493301E7	1	1279	0.10653813566369053	1.7622498773912962	2.147331392587735	347.08404541015625	347.08807373046875
1038	347.2193298339844	11.123899999999999					1	DETECTED	347.2193 m/z @11.12 [CD6636_1.mzXML]	347.2193298339844	11.123899999999999	11.093	11.721200000000001	0.6282000000000014	17039.68359375	332920.0452216796	0	1279	0.11080095379975496	10.16504854368966	19.33009708737932	347.21844482421875	347.2193908691406
1039	347.2752990722656	13.825616666666667					1	DETECTED	347.2753 m/z @13.83 [CD6636_1.mzXML]	347.2752990722656	13.825616666666667	13.7412	14.088366666666667	0.3471666666666682	7936.54296875	114213.15202380397	0	1279	0.28275451497557924	2.056268509378069	3.1125370187561376	347.2745056152344	347.2756652832031
1040	348.0885925292969	10.366566666666667					1	DETECTED	348.0886 m/z @10.37 [CD6636_1.mzXML]	348.0885925292969	10.366566666666667	10.294666666666666	10.8022	0.507533333333333	337990.0	2426806.0859359163	0	1279	0.11665191943552777	3.297477529003917	16.1078462792313	348.0877990722656	348.0892639160156
1041	348.30816650390625	13.755266666666667					1	DETECTED	348.3082 m/z @13.76 [CD6636_1.mzXML]	348.30816650390625	13.755266666666667	13.501416666666668	14.4519	0.9504833333333327	127667.3046875	2172514.8678046875	0	1279	0.2516795125339115	2.4764023643201374	4.021530335843596	348.3075256347656	348.3088684082031
1042	349.0152587890625	14.961866666666667					1	DETECTED	349.0153 m/z @14.96 [CD6636_1.mzXML]	349.0152587890625	14.961866666666667	0.11743333333333333	20.0	19.882566666666666	16519.888671875	5627383.433823911	0	1279	4.395492743261617	0.758536641181658	0.35636401680811947	349.01318359375	349.0173645019531
1043	349.0910949707031	10.366566666666667					1	DETECTED	349.0911 m/z @10.37 [CD6636_1.mzXML]	349.0910949707031	10.366566666666667	10.309733333333332	17.465666666666667	7.155933333333335	36475.16796875	878342.249000458	0	1279	0.10178658107080274	2.067186345491118	2.687029221982509	349.0899353027344	349.092529296875
1044	349.2318420410156	12.753250000000001					1	DETECTED	349.2318 m/z @12.75 [CD6636_1.mzXML]	349.2318420410156	12.753250000000001	11.001933333333334	12.7822	1.780266666666666	7126.40478515625	509834.9274960941	0	1279	1.6796257806778438	0.508265209984868	0.01653041996973605	349.2318420410156	349.23504638671875
1045	350.1725769042969	8.872416666666668					1	DETECTED	350.1726 m/z @8.87 [CD6636_1.mzXML]	350.1725769042969	8.872416666666668	8.370483333333333	13.385983333333334	5.015500000000001	10975.7587890625	1175925.187159424	0	1279	0.19830737731203207	4.996181431797033	18.054628799196777	350.17120361328125	350.1730651855469
1046	350.2549133300781	13.755266666666667					1	DETECTED	350.2549 m/z @13.76 [CD6636_1.mzXML]	350.2549133300781	13.755266666666667	13.591849999999999	14.11865	0.5268000000000015	92936.7109375	1223170.3308131096	0	1279	0.19476320691548565	2.2807215468044277	3.4495433348555045	350.25396728515625	350.2555847167969
1047	350.8087158203125	1.7426					1	DETECTED	350.8087 m/z @1.74 [CD6636_1.mzXML]	350.8087158203125	1.7426	1.6825666666666665	1.7572666666666668	0.07470000000000021	22002.412109375	66597.21063427755	0	1279	0.08956130642907456	0.6221543586896181	0.24430871737923623	350.80792236328125	350.8087158203125
1048	350.8902587890625	1.5945					1	DETECTED	350.8903 m/z @1.59 [CD6636_1.mzXML]	350.8902587890625	1.5945	1.5349166666666667	17.2365	15.701583333333332	87270.1484375	1.2550667899751466E7	0	1279	0.0782890670780938	131.76153846153846	247.64234496373612	350.88995361328125	350.8974609375
1049	351.0107727050781	15.3777					1	DETECTED	351.0108 m/z @15.38 [CD6636_1.mzXML]	351.0107727050781	15.3777	0.6000333333333334	19.983166666666666	19.383133333333333	6342.74462890625	2459500.893680635	0	1279	0.5257466803828841	0.6558252317686599	0.5809470081871404	351.0086364746094	351.01287841796875
1050	351.2117614746094	12.467316666666667					1	DETECTED	351.2118 m/z @12.47 [CD6636_1.mzXML]	351.2117614746094	12.467316666666667	10.249699999999999	16.221083333333333	5.971383333333334	15181.34375	1575907.346127807	0	1279	0.10616035813128022	1.3463515636155925	1.692703127231185	351.2108459472656	351.21563720703125
1051	351.2267150878906	13.8115					1	DETECTED	351.2267 m/z @13.81 [CD6636_1.mzXML]	351.2267150878906	13.8115	13.684816666666668	17.498333333333335	3.8135166666666667	83216.296875	2105945.9478389877	0	1279	0.2894627616900962	5.039024623121922	7.017675570577547	351.2174377441406	351.23394775390625
1052	352.16357421875	10.0015					1	DETECTED	352.1636 m/z @10.00 [CD6636_1.mzXML]	352.16357421875	10.0015	8.981783333333334	19.316166666666668	10.334383333333333	23484.470703125	800765.7648798216	0	1279	0.09450088633701093	0.5840347591979526	0.6323159693634013	352.1624450683594	352.17236328125
1053	352.22998046875	13.825616666666667					1	DETECTED	352.2300 m/z @13.83 [CD6636_1.mzXML]	352.22998046875	13.825616666666667	12.2375	15.008333333333333	2.770833333333332	20372.51953125	932741.3544037167	0	1279	1.661775985515293	0.8723645408082948	0.7447290816165897	352.22021484375	352.23077392578125
1054	352.8949890136719	1.6825666666666665					1	DETECTED	352.8950 m/z @1.68 [CD6636_1.mzXML]	352.8949890136719	1.6825666666666665	1.4610666666666667	1.7274166666666666	0.26634999999999986	70225.3515625	396366.2747885739	0	1279	0.06166640541724311	0.6063214746985732	0.16535622021240168	352.89447021484375	352.8994445800781
1055	353.0334167480469	1.8709166666666666					1	DETECTED	353.0334 m/z @1.87 [CD6636_1.mzXML]	353.0334167480469	1.8709166666666666	1.7719999999999998	10.141716666666667	8.369716666666667	251755.265625	7397854.552596073	0	1279	0.27147599979056136	5.165185583497427	6.775131337452607	353.0242614746094	353.0353698730469
1056	353.07244873046875	10.309733333333332					1	DETECTED	353.0724 m/z @10.31 [CD6636_1.mzXML]	353.07244873046875	10.309733333333332	10.294666666666666	10.4093	0.11463333333333381	5138.79443359375	25198.1741844485	0	1279	0.045480694199703464	3.8042035398232192	6.6084070796464385	353.0721130371094	353.07257080078125
1057	353.1750793457031	12.681916666666666					1	DETECTED	353.1751 m/z @12.68 [CD6636_1.mzXML]	353.1750793457031	12.681916666666666	9.879866666666667	17.465666666666667	7.585800000000001	5903.27880859375	1401230.1784320672	0	1279	6.154203747524193	1.3536161024963869	1.4504236715316627	353.16534423828125	353.1778564453125
1058	353.2430114746094	11.82595					1	DETECTED	353.2430 m/z @11.83 [CD6636_1.mzXML]	353.2430114746094	11.82595	10.8653	15.361616666666666	4.496316666666667	12528.2470703125	1347979.3202202155	0	1279	0.49272426422065685	2.3402470549454337	3.647469872794695	353.2333679199219	353.24554443359375
1059	353.2633056640625	13.7274					1	DETECTED	353.2633 m/z @13.73 [CD6636_1.mzXML]	353.2633056640625	13.7274	13.42845	15.5717	2.14325	1240195.0	2.2765701089201126E7	1	1279	0.26040648073808725	1.4930531634655981	4.096725605438201	353.26275634765625	353.26580810546875
1060	354.2666931152344	13.7274					1	DETECTED	354.2667 m/z @13.73 [CD6636_1.mzXML]	354.2666931152344	13.7274	13.6992	14.3353	0.6361000000000008	258580.1875	3877185.798799318	0	1279	0.23181472748335352	11.278368794326253	21.556737588652506	354.2666931152344	354.267333984375
1061	354.8919677734375	1.6825666666666665					1	DETECTED	354.8920 m/z @1.68 [CD6636_1.mzXML]	354.8919677734375	1.6825666666666665	1.5945	1.7719999999999998	0.17749999999999977	22134.302734375	119555.29767138661	0	1279	0.05907852350414733	1.0077592732778202	1.0155185465556404	354.8820495605469	354.8927307128906
1062	355.00927734375	19.034					1	DETECTED	355.0093 m/z @19.03 [CD6636_1.mzXML]	355.00927734375	19.034	0.10083333333333333	19.983166666666666	19.88233333333333	8488.9765625	2309122.7503100876	0	1279	16.330810530013828	0.5425350991707372	0.06935564922873119	355.0066223144531	355.0115966796875
1063	355.0451965332031	11.914566666666667					1	DETECTED	355.0452 m/z @11.91 [CD6636_1.mzXML]	355.0451965332031	11.914566666666667	1.7426	11.973516666666665	10.230916666666666	14980.7763671875	2981213.902615905	0	1279	0.3514801174342601	0.5028976697393817	0.005795339478763295	355.044677734375	355.05499267578125
1064	355.0816345214844	12.03165					1	DETECTED	355.0816 m/z @12.03 [CD6636_1.mzXML]	355.0816345214844	12.03165	11.988466666666666	12.3337	0.3452333333333346	87385.2578125	758902.4748945327	0	1279	0.13838163636326328	3.9972983404089573	4.604440115404046	355.0800476074219	355.081787109375
1065	355.12469482421875	10.785449999999999					1	DETECTED	355.1247 m/z @10.79 [CD6636_1.mzXML]	355.12469482421875	10.785449999999999	10.751633333333332	15.960666666666667	5.209033333333334	2481.344970703125	526907.0747920533	0	1279	4.762366339809407	77.01872843765416	153.03745687530832	355.1227111816406	355.1346740722656
1066	355.27001953125	13.755266666666667					1	DETECTED	355.2700 m/z @13.76 [CD6636_1.mzXML]	355.27001953125	13.755266666666667	3.3425333333333334	17.318166666666666	13.975633333333333	27618.93359375	5050546.8604251705	0	1279	2.3236038034038433	0.6710838012433494	1.786535981228209	355.2601318359375	355.2716064453125
1067	355.28167724609375	12.575666666666667					1	DETECTED	355.2817 m/z @12.58 [CD6636_1.mzXML]	355.28167724609375	12.575666666666667	4.462816666666667	13.3303	8.867483333333332	22237.109375	3586123.7069927976	0	1279	0.16763069294344923	0.5465085224879871	0.09301704497597424	355.2813720703125	355.29144287109375
1068	356.2767333984375	11.494083333333332					1	DETECTED	356.2767 m/z @11.49 [CD6636_1.mzXML]	356.2767333984375	11.494083333333332	11.434266666666668	11.750666666666666	0.316399999999998	82900.9921875	527581.450640013	0	1279	0.09719941813294142	2.0371510006646263	null	356.2763977050781	356.2777099609375
1069	356.9070129394531	1.6388166666666666					1	DETECTED	356.9070 m/z @1.64 [CD6636_1.mzXML]	356.9070129394531	1.6388166666666666	1.5349166666666667	1.6678166666666667	0.13290000000000002	95000.5078125	445915.5174599612	0	1279	0.08183575788119901	0.6482175658354977	0.3333434717527567	356.9070129394531	356.90936279296875
1070	357.1693115234375	12.4977					1	DETECTED	357.1693 m/z @12.50 [CD6636_1.mzXML]	357.1693115234375	12.4977	12.253516666666666	12.5131	0.2595833333333335	18438.06640625	194512.06267968653	0	1279	0.17459589230798578	0.5315336837075959	0.06306736741519188	357.1693115234375	357.1702880859375
1071	357.2124328613281	9.309233333333333					1	DETECTED	357.2124 m/z @9.31 [CD6636_1.mzXML]	357.2124328613281	9.309233333333333	9.280516666666667	9.367633333333334	0.08711666666666673	3094.127197265625	12394.548187744142	0	1279	0.06898173421360454	1.5168311085316641	2.0336622170633283	357.2116394042969	357.2134094238281
1072	357.2761535644531	12.696216666666666					1	DETECTED	357.2762 m/z @12.70 [CD6636_1.mzXML]	357.2761535644531	12.696216666666666	11.810866666666668	13.998533333333334	2.187666666666667	65182.92578125	1440968.215995483	0	1279	0.12561119760395556	1.2921830524218165	0.2511455118047897	357.275390625	357.27899169921875
1073	357.2979736328125	12.575666666666667					1	DETECTED	357.2980 m/z @12.58 [CD6636_1.mzXML]	357.2979736328125	12.575666666666667	3.9701833333333334	15.31325	11.343066666666667	12150.185546875	2712182.098461487	0	1279	10.275209056125954	0.6628874984375055	0.3012754046298401	357.2950439453125	357.29840087890625
1074	358.2410583496094	13.783266666666666					1	DETECTED	358.2411 m/z @13.78 [CD6636_1.mzXML]	358.2410583496094	13.783266666666666	13.684816666666668	16.959166666666665	3.2743499999999965	6996.79931640625	354749.2043326414	0	1279	0.1525496275175442	16.62950736414457	32.258612923463744	358.2349853515625	358.24200439453125
1075	358.2563781738281	11.047033333333333					1	DETECTED	358.2564 m/z @11.05 [CD6636_1.mzXML]	358.2563781738281	11.047033333333333	10.541016666666668	11.21285	0.671833333333332	29096.98046875	228658.43323300188	0	1279	0.10149100785070075	0.7259571222247648	2.840877896976997	358.2555847167969	358.2574768066406
1076	358.29302978515625	11.5933					1	DETECTED	358.2930 m/z @11.59 [CD6636_1.mzXML]	358.29302978515625	11.5933	11.551866666666665	11.988466666666666	0.4366000000000003	168198.671875	1172739.6955898446	0	1279	0.0975254626113351	3.0635639444039593	3.4598170473644103	358.29241943359375	358.2931213378906
1077	358.3655700683594	12.073833333333333					1	DETECTED	358.3656 m/z @12.07 [CD6636_1.mzXML]	358.3655700683594	12.073833333333333	12.0459	12.2375	0.1916000000000011	29324.73046875	179415.64373486265	0	1279	0.09301494069265814	3.429594272076388	0.29165777574264207	358.3652038574219	358.3661193847656
1078	359.0414733886719	1.8709166666666666					1	DETECTED	359.0415 m/z @1.87 [CD6636_1.mzXML]	359.0414733886719	1.8709166666666666	1.6532833333333334	10.4239	8.770616666666665	361232.53125	9705794.320277011	0	1279	0.5603552585185545	2.0501950046473265	3.097525334516675	359.0399169921875	359.0442199707031
1079	359.1975402832031	13.940249999999999					1	DETECTED	359.1975 m/z @13.94 [CD6636_1.mzXML]	359.1975402832031	13.940249999999999	13.9113	14.3645	0.45319999999999894	5147.8740234375	88705.90078216545	0	1279	0.2770070016362922	7.827288428325152	14.654576856650303	359.197265625	359.1998596191406
1080	359.3128967285156	12.710333333333333					1	DETECTED	359.3129 m/z @12.71 [CD6636_1.mzXML]	359.3128967285156	12.710333333333333	0.18586666666666665	18.67366666666667	18.487800000000004	697882.0625	1.2372155554626554E7	1	1279	0.1960652634765978	0.996977360789505	1.3268187126566866	359.3105163574219	359.3152770996094
1081	360.0668029785156	9.8353					1	DETECTED	360.0668 m/z @9.84 [CD6636_1.mzXML]	360.0668029785156	9.8353	9.774533333333332	9.895183333333334	0.12065000000000126	3428.924072265625	16566.884574951233	0	1279	0.0987231727655491	0.9927317608337831	0.9854635216675663	360.0650939941406	360.068359375
1082	360.2361145019531	4.118733333333333					1	DETECTED	360.2361 m/z @4.12 [CD6636_1.mzXML]	360.2361145019531	4.118733333333333	3.3998666666666666	15.81455	12.414683333333334	6285.326171875	908620.5966835327	0	1279	0.700255352030978	8.634899842344433	0.9400356207389883	360.2345886230469	360.2379150390625
1083	360.8369445800781	1.71245					1	DETECTED	360.8369 m/z @1.71 [CD6636_1.mzXML]	360.8369445800781	1.71245	1.6678166666666667	1.7572666666666668	0.08945000000000003	25459.623046875	109984.30846875008	0	1279	0.08441303083122187	1.0020537714712483	1.0041075429424964	360.8369445800781	360.8374938964844
1084	361.1799011230469	12.253516666666666					1	DETECTED	361.1799 m/z @12.25 [CD6636_1.mzXML]	361.1799011230469	12.253516666666666	12.102216666666667	12.407983333333334	0.30576666666666696	21442.6015625	259365.40107251023	0	1279	0.26812828535526023	1.0104648601013508	1.0209297202027017	361.1792297363281	361.18072509765625
1085	361.1981506347656	11.183116666666667					1	DETECTED	361.1982 m/z @11.18 [CD6636_1.mzXML]	361.1981506347656	11.183116666666667	6.4815499999999995	12.4977	6.0161500000000006	24409.99609375	2558269.992263641	0	1279	0.07590973747878671	0.639802689883514	0.27960537976702793	361.1981506347656	361.2065124511719
1086	361.2327575683594	11.943916666666667					1	DETECTED	361.2328 m/z @11.94 [CD6636_1.mzXML]	361.2327575683594	11.943916666666667	3.8238166666666666	12.03165	8.207833333333333	9791.484375	1210410.9477462159	0	1279	0.12416489731619151	0.50540223232062	0.010804464641240172	361.2314147949219	361.23992919921875
1087	361.3182067871094	12.696216666666666					1	DETECTED	361.3182 m/z @12.70 [CD6636_1.mzXML]	361.3182067871094	12.696216666666666	11.494083333333332	15.18325	3.689166666666667	16759.30078125	1176782.060393983	0	1279	0.3506845488149146	1.5344249112688544	1.6412948384443102	361.3092041015625	361.3197326660156
1088	362.92388916015625	1.6388166666666666					1	DETECTED	362.9239 m/z @1.64 [CD6636_1.mzXML]	362.92388916015625	1.6388166666666666	1.5645833333333334	1.7719999999999998	0.20741666666666636	196828.96875	813120.4887182625	0	1279	0.05583360741677623	1.2832455788158108	0.8104434500159896	362.92303466796875	362.92437744140625
1089	363.1095275878906	1.4610666666666667					1	DETECTED	363.1095 m/z @1.46 [CD6636_1.mzXML]	363.1095275878906	1.4610666666666667	1.39615	18.258666666666667	16.862516666666668	14244.56640625	2101199.5378692024	0	1279	0.08252181236005685	117.49581925749663	132.84510251758087	363.1027526855469	363.1168212890625
1090	363.2139587402344	11.31955					1	DETECTED	363.2140 m/z @11.32 [CD6636_1.mzXML]	363.2139587402344	11.31955	11.031733333333333	11.5933	0.5615666666666659	161173.84375	1284159.3199074694	0	1279	0.10509610754908572	0.8765661591445973	0.24214820513886948	363.2135314941406	363.2158203125
1091	363.99560546875	8.701616666666666					1	DETECTED	363.9956 m/z @8.70 [CD6636_1.mzXML]	363.99560546875	8.701616666666666	5.85635	19.732833333333335	13.876483333333336	2146.437255859375	896622.824446045	0	1279	3.5868889803473527	2.4385207010473544	3.8770414020947084	363.9927673339844	363.9970397949219
1092	365.1977233886719	14.466550000000002					1	DETECTED	365.1977 m/z @14.47 [CD6636_1.mzXML]	365.1977233886719	14.466550000000002	14.245283333333333	15.685133333333333	1.4398499999999999	12633.8193359375	442550.2545524904	0	1279	0.3317409969497742	3.2536532087978034	3.7047452638637037	365.19671630859375	365.1980895996094
1093	365.20819091796875	11.607616666666667					1	DETECTED	365.2082 m/z @11.61 [CD6636_1.mzXML]	365.20819091796875	11.607616666666667	11.22765	16.860166666666668	5.6325166666666675	79223.640625	3187023.701493259	0	1279	0.3916151529233378	5.057492949170516	2.0246401829760243	365.1982116699219	365.2097473144531
1094	367.1185607910156	1.8709166666666666					1	DETECTED	367.1186 m/z @1.87 [CD6636_1.mzXML]	367.1185607910156	1.8709166666666666	1.8568	2.080833333333333	0.22403333333333308	38745.63671875	154137.48397753897	0	1279	0.03001111062489059	7.935064935064989	10.083440399594696	367.11798095703125	367.11932373046875
1095	367.15386962890625	12.544766666666668					1	DETECTED	367.1539 m/z @12.54 [CD6636_1.mzXML]	367.15386962890625	12.544766666666668	6.747816666666667	12.59125	5.8434333333333335	12885.9130859375	2375737.821811859	0	1279	4.36911397756079	0.5041889748444188	0.008329492655030031	367.1443176269531	367.1546630859375
1096	367.9887390136719	12.622800000000002					1	DETECTED	367.9887 m/z @12.62 [CD6636_1.mzXML]	367.9887390136719	12.622800000000002	0.10083333333333333	20.0	19.899166666666666	35508.71484375	9335097.57904965	0	1279	4.542357936688967	0.8054220129521636	2.3198811256225818	367.98748779296875	367.991455078125
1097	368.2767028808594	11.508983333333333					1	DETECTED	368.2767 m/z @11.51 [CD6636_1.mzXML]	368.2767028808594	11.508983333333333	11.434266666666668	12.160133333333333	0.7258666666666649	157898.3125	1180860.0972087353	0	1279	0.12485272628534538	1.7003725731288182	1.9131735260411629	368.2751159667969	368.2773742675781
1098	368.8687438964844	1.6825666666666665					1	DETECTED	368.8687 m/z @1.68 [CD6636_1.mzXML]	368.8687438964844	1.6825666666666665	1.6532833333333334	1.7859666666666667	0.13268333333333326	61031.54296875	248274.70300292945	0	1279	0.3423574622783243	2.2655093910074156	3.2710252992587177	368.8681640625	368.8695068359375
1099	369.0060119628906	1.8849333333333333					1	DETECTED	369.0060 m/z @1.88 [CD6636_1.mzXML]	369.0060119628906	1.8849333333333333	1.7859666666666667	17.6465	15.860533333333333	19658.421875	2586779.9126669914	0	1279	0.15426335291870008	69.15686137676559	137.9431246042314	368.9966735839844	369.0080261230469
1100	369.06072998046875	12.03165					1	DETECTED	369.0607 m/z @12.03 [CD6636_1.mzXML]	369.06072998046875	12.03165	10.294666666666666	12.3337	2.039033333333334	140398.8125	2462167.9244522103	0	1279	0.14485552969525806	0.5812941833747404	0.13428485540376695	369.0601806640625	369.0674743652344
1101	369.23724365234375	13.797400000000001					1	DETECTED	369.2372 m/z @13.80 [CD6636_1.mzXML]	369.23724365234375	13.797400000000001	13.5161	14.977616666666668	1.4615166666666681	38756.56640625	797487.2285187382	0	1279	0.16624756449909484	1.4904210905181643	1.5466679949373792	369.227294921875	369.23748779296875
1102	369.34881591796875	12.63825					1	DETECTED	369.3488 m/z @12.64 [CD6636_1.mzXML]	369.34881591796875	12.63825	0.1515	20.0	19.8485	99663.3046875	6730584.341894562	0	1279	0.7411291483291595	0.5439107335724355	0.11658400325222706	369.34722900390625	369.351806640625
1103	370.0639343261719	12.0459					1	DETECTED	370.0639 m/z @12.05 [CD6636_1.mzXML]	370.0639343261719	12.0459	10.35255	12.160133333333333	1.8075833333333318	28346.330078125	1087020.0847059323	0	1279	0.0723352695970636	0.5341414403140292	0.06882114365224233	370.0638427734375	370.0713806152344
1104	370.2928771972656	11.635349999999999					1	DETECTED	370.2929 m/z @11.64 [CD6636_1.mzXML]	370.2928771972656	11.635349999999999	11.565566666666665	14.134466666666667	2.568900000000001	172875.0	1891541.5951127973	0	1279	0.11858564286217188	null	2.4915375701117846	370.2917785644531	370.2988586425781
1105	370.3524169921875	12.622800000000002					1	DETECTED	370.3524 m/z @12.62 [CD6636_1.mzXML]	370.3524169921875	12.622800000000002	1.1185833333333333	15.297	14.178416666666667	36091.07421875	2939580.2654837933	0	1279	0.47045058434558307	0.6162269486695457	4.513777882593511	370.3512268066406	370.354248046875
1106	371.1864929199219	15.81455					1	DETECTED	371.1865 m/z @15.81 [CD6636_1.mzXML]	371.1864929199219	15.81455	14.553783333333334	17.187666666666665	2.6338833333333316	1996.6617431640625	207454.05842855835	0	1279	0.20754452236284493	1.044556222404356	1.0891124448087122	371.18121337890625	371.18914794921875
1107	371.2058410644531	12.696216666666666					1	DETECTED	371.2058 m/z @12.70 [CD6636_1.mzXML]	371.2058410644531	12.696216666666666	12.667399999999999	14.70045	2.033050000000001	13555.8115234375	504758.1155070804	0	1279	1.765355556844007	35.27559282822328	59.60618798962493	371.19647216796875	371.2064514160156
1108	371.2216796875	11.899933333333333					1	DETECTED	371.2217 m/z @11.90 [CD6636_1.mzXML]	371.2216796875	11.899933333333333	11.1686	14.993016666666668	3.824416666666668	16186.9140625	1201964.7191558836	0	1279	0.08263560359907274	2.6146877848678214	4.229375569735643	371.2214660644531	371.2308044433594
1109	371.26141357421875	13.6388					1	DETECTED	371.2614 m/z @13.64 [CD6636_1.mzXML]	371.26141357421875	13.6388	13.385983333333334	15.086766666666668	1.7007833333333338	13356.3388671875	478340.93167919933	0	1279	6.8230071644928145	3.363669325598269	null	371.2588806152344	371.26287841796875
1110	371.2960510253906	11.621416666666667					1	DETECTED	371.2961 m/z @11.62 [CD6636_1.mzXML]	371.2960510253906	11.621416666666667	11.5933	15.587533333333333	3.9942333333333337	36718.1640625	1844505.3520625636	0	1279	2.2704384390788146	64.4713190832656	92.83199719737624	371.2909240722656	371.2978820800781
1111	372.3083190917969	11.765600000000001					1	DETECTED	372.3083 m/z @11.77 [CD6636_1.mzXML]	372.3083190917969	11.765600000000001	11.677883333333334	12.318183333333334	0.6402999999999999	60475.82421875	536277.5233632824	0	1279	0.10356343338946417	3.6498194945848184	1.1292011872790566	372.3080749511719	372.3094482421875
1112	372.8804016113281	1.6388166666666666					1	DETECTED	372.8804 m/z @1.64 [CD6636_1.mzXML]	372.8804016113281	1.6388166666666666	1.5645833333333334	1.6532833333333334	0.0887	38897.265625	151791.00698535173	0	1279	0.12174080759807748	0.5974405029187262	0.19488100583745244	372.8804016113281	372.88116455078125
1113	373.0815124511719	10.380916666666668					1	DETECTED	373.0815 m/z @10.38 [CD6636_1.mzXML]	373.0815124511719	10.380916666666668	9.625933333333334	10.453100000000001	0.8271666666666668	3521.1689453125	92058.84114416502	0	1279	0.030970531333984752	0.5478045872977327	0.09560917459546557	373.08099365234375	373.0816650390625
1114	373.2714538574219	11.8408					1	DETECTED	373.2715 m/z @11.84 [CD6636_1.mzXML]	373.2714538574219	11.8408	11.70665	12.407983333333334	0.7013333333333343	14280.66796875	293365.5767623297	0	1279	0.2070390970053353	2.613989315442916	4.227978630885832	373.2698059082031	373.272216796875
1115	373.3116760253906	11.765600000000001					1	DETECTED	373.3117 m/z @11.77 [CD6636_1.mzXML]	373.3116760253906	11.765600000000001	3.0303	11.810866666666668	8.780566666666667	12558.3671875	2464140.5824974375	0	1279	0.15132557151787474	0.5025910195795603	0.005182039159120644	373.3049621582031	373.3121337890625
1116	374.287353515625	11.405183333333333					1	DETECTED	374.2874 m/z @11.41 [CD6636_1.mzXML]	374.287353515625	11.405183333333333	10.81885	11.52365	0.7048000000000005	20637.216796875	298345.5213458868	0	1279	0.07266695823997615	0.6010233086981237	0.20204661739624732	374.2855224609375	374.2886962890625
1117	375.01519775390625	1.8568					1	DETECTED	375.0152 m/z @1.86 [CD6636_1.mzXML]	375.01519775390625	1.8568	1.6678166666666667	17.28533333333333	15.617516666666663	179762.140625	5513840.113637207	0	1279	0.450550431380476	2.3183491697856073	3.3135385362683136	375.0072021484375	375.017578125
1118	375.2167053222656	12.3638					1	DETECTED	375.2167 m/z @12.36 [CD6636_1.mzXML]	375.2167053222656	12.3638	12.30195	12.575666666666667	0.27371666666666705	17392.751953125	191368.59084765622	0	1279	0.21566453829726484	2.2127458905955395	3.4254917811910786	375.21575927734375	375.217529296875
1119	376.33917236328125	12.753250000000001					1	DETECTED	376.3392 m/z @12.75 [CD6636_1.mzXML]	376.33917236328125	12.753250000000001	12.393433333333332	13.095116666666666	0.7016833333333334	95384.0390625	1394046.170190677	0	1279	0.23657763612803784	1.8001109468581087	1.4899767288186772	376.3387451171875	376.3401184082031
1120	376.6224060058594	10.585483333333334					1	DETECTED	376.6224 m/z @10.59 [CD6636_1.mzXML]	376.6224060058594	10.585483333333334	10.555416666666668	10.881066666666667	0.32564999999999955	15977.6083984375	107974.30187487719	0	1279	0.0895965025732508	5.4154656319290755	3.869587626503256	376.6216735839844	376.6229553222656
1121	376.9255065917969	1.9131333333333334					1	DETECTED	376.9255 m/z @1.91 [CD6636_1.mzXML]	376.9255065917969	1.9131333333333334	1.9131333333333334	2.080833333333333	0.16769999999999974	16184.5888671875	116456.02132885728	0	1279	0.056489902141847015	null	null	376.9250183105469	376.9268798828125
1122	377.6286315917969	12.253516666666666					1	DETECTED	377.6286 m/z @12.25 [CD6636_1.mzXML]	377.6286315917969	12.253516666666666	9.670733333333335	12.285683333333333	2.6149499999999986	6560.67236328125	487063.34800305136	0	1279	2.271431891409474	0.5062271322281519	0.014428978556398818	377.6286315917969	377.632080078125
1123	378.2375183105469	12.393433333333332					1	DETECTED	378.2375 m/z @12.39 [CD6636_1.mzXML]	378.2375183105469	12.393433333333332	12.34895	12.575666666666667	0.22671666666666646	55325.46484375	431500.07673583913	0	1279	0.15180168275313122	2.5483327088797987	4.036841141542835	378.2372741699219	378.2397766113281
1124	378.8975524902344	1.6388166666666666					1	DETECTED	378.8976 m/z @1.64 [CD6636_1.mzXML]	378.8975524902344	1.6388166666666666	1.5796	3.9555833333333337	2.375983333333334	129219.0703125	1251330.0849456794	0	1279	0.0643833428235494	20.06177877849704	1.2526279663250925	378.8906555175781	378.89776611328125
1125	379.1006164550781	10.20435					1	DETECTED	379.1006 m/z @10.20 [CD6636_1.mzXML]	379.1006164550781	10.20435	10.188600000000001	10.294666666666666	0.1060666666666652	3614.52685546875	17518.115629211272	0	1279	0.1058227957740776	3.3671957671959727	5.734391534391945	379.0998229980469	379.10101318359375
1126	379.2409973144531	12.393433333333332					1	DETECTED	379.2410 m/z @12.39 [CD6636_1.mzXML]	379.2409973144531	12.393433333333332	1.6388166666666666	18.903000000000002	17.264183333333335	13429.8408203125	4505140.176255738	0	1279	0.5886176307590159	0.8026405714135172	0.6052811428270344	379.2343444824219	379.2489013671875
1127	379.279052734375	14.1819					1	DETECTED	379.2791 m/z @14.18 [CD6636_1.mzXML]	379.279052734375	14.1819	13.825616666666667	15.458766666666666	1.6331499999999988	9715.3935546875	373374.6147536619	0	1279	0.5823087061825447	2.291925901670015	2.1878856620378846	379.2776794433594	379.2801208496094
1128	380.1279296875	11.551866666666665					1	DETECTED	380.1279 m/z @11.55 [CD6636_1.mzXML]	380.1279296875	11.551866666666665	3.3425333333333334	11.635349999999999	8.292816666666665	18949.23046875	5032845.337157713	0	1279	8.27049004317665	0.5050846597368849	0.010169319473769724	380.1182861328125	380.1285400390625
1129	380.2528381347656	12.652999999999999					1	DETECTED	380.2528 m/z @12.65 [CD6636_1.mzXML]	380.2528381347656	12.652999999999999	12.607266666666668	16.9265	4.319233333333333	69402.296875	5174070.845716431	0	1279	0.10930345201188807	47.22193877551265	93.4438775510253	380.2467346191406	380.25341796875
1130	381.02301025390625	1.7859666666666667					1	DETECTED	381.0230 m/z @1.79 [CD6636_1.mzXML]	381.02301025390625	1.7859666666666667	1.6532833333333334	2.4745666666666666	0.8212833333333331	149501.8125	3264179.697147461	0	1279	0.20726170064466864	3.1538128496303033	4.663694948291945	381.0225524902344	381.02410888671875
1131	381.1155090332031	11.1386					1	DETECTED	381.1155 m/z @11.14 [CD6636_1.mzXML]	381.1155090332031	11.1386	10.667883333333332	11.242466666666667	0.5745833333333348	53907.31640625	456540.06790350284	0	1279	0.254060973994342	0.6103282229224939	1.0907441536018307	381.1141357421875	381.1156005859375
1132	381.29461669921875	12.739016666666666					1	DETECTED	381.2946 m/z @12.74 [CD6636_1.mzXML]	381.29461669921875	12.739016666666666	12.285683333333333	16.074666666666666	3.7889833333333325	771473.875	1.2592178017500663E7	1	1279	0.20748694686170666	0.9099875036776484	0.9518199348977019	381.29327392578125	381.2975769042969
1133	383.0759582519531	12.3638					1	DETECTED	383.0760 m/z @12.36 [CD6636_1.mzXML]	383.0759582519531	12.3638	12.0459	12.467316666666667	0.42141666666666744	52090.6328125	444432.0625473621	0	1279	0.13029734271742122	0.662813253643705	2.0928869578428673	383.0757141113281	383.0762939453125
1134	383.11328125	1.7859666666666667					1	DETECTED	383.1133 m/z @1.79 [CD6636_1.mzXML]	383.11328125	1.7859666666666667	1.7274166666666666	2.3493500000000003	0.6219333333333337	353888.25	3752021.815645996	0	1279	0.19014537818865818	4.716844709749298	6.089804519410502	383.1125793457031	383.1141357421875
1135	383.301025390625	12.739016666666666					1	DETECTED	383.3010 m/z @12.74 [CD6636_1.mzXML]	383.301025390625	12.739016666666666	12.667399999999999	12.8827	0.21530000000000094	23527.544921875	199398.52629199254	0	1279	0.1331162302666815	1.5031417267861225	2.006283453572245	383.2998962402344	383.3017272949219
1136	384.1171569824219	1.8425166666666668					1	DETECTED	384.1172 m/z @1.84 [CD6636_1.mzXML]	384.1171569824219	1.8425166666666668	1.8425166666666668	9.152483333333333	7.309966666666666	17223.421875	1183494.0792283325	0	1279	7.2477767536461	null	null	384.1128234863281	384.1171569824219
1137	385.04156494140625	10.366566666666667					1	DETECTED	385.0416 m/z @10.37 [CD6636_1.mzXML]	385.04156494140625	10.366566666666667	5.62665	10.453100000000001	4.826450000000001	4768.85400390625	427888.85629519663	0	1279	0.04948230324048275	0.5091281492290652	0.018256298458130465	385.03216552734375	385.0419616699219
1138	385.3067932128906	11.958716666666668					1	DETECTED	385.3068 m/z @11.96 [CD6636_1.mzXML]	385.3067932128906	11.958716666666668	5.316	18.3755	13.0595	30983.2890625	4643666.12093317	0	1279	3.5930451971972577	2.1583309798023347	5.532571502322477	385.3049621582031	385.3157958984375
1139	386.07781982421875	12.407983333333334					1	DETECTED	386.0778 m/z @12.41 [CD6636_1.mzXML]	386.07781982421875	12.407983333333334	0.10083333333333333	19.966666666666665	19.86583333333333	6578.93408203125	2002398.1607477402	0	1279	9.747972327849398	0.8070850413513011	1.616988535835954	386.0770263671875	386.08184814453125
1140	386.2862548828125	11.448766666666668					1	DETECTED	386.2863 m/z @11.45 [CD6636_1.mzXML]	386.2862548828125	11.448766666666668	10.942333333333332	11.494083333333332	0.5517500000000002	30043.162109375	342498.1914208983	0	1279	0.08623701534711437	0.5431514236379311	0.10563905406866153	386.28570556640625	386.28790283203125
1141	386.3114318847656	12.0459					1	DETECTED	386.3114 m/z @12.05 [CD6636_1.mzXML]	386.3114318847656	12.0459	11.1686	15.977283333333332	4.808683333333333	7517.84619140625	954762.9365830689	0	1279	3.5774323621565465	2.7406151449523155	4.481230289904631	386.3082275390625	386.3121032714844
1142	386.3238525390625	11.855816666666668					1	DETECTED	386.3239 m/z @11.86 [CD6636_1.mzXML]	386.3238525390625	11.855816666666668	11.82595	12.8398	1.0138499999999997	48020.01953125	587082.157700439	0	1279	0.20307830703116103	16.97293526785699	32.94587053571398	386.3224182128906	386.3240966796875
1143	386.9220886230469	1.6094					1	DETECTED	386.9221 m/z @1.61 [CD6636_1.mzXML]	386.9220886230469	1.6094	1.5497	1.6094	0.059699999999999864	11534.3515625	33462.00684802239	0	1279	0.05369906641477806	0.5	null	386.9220275878906	386.9225769042969
1144	387.17779541015625	11.551866666666665					1	DETECTED	387.1778 m/z @11.55 [CD6636_1.mzXML]	387.17779541015625	11.551866666666665	3.7639833333333335	12.017533333333335	8.25355	284818.09375	9595259.314996464	0	1279	0.11775540036505028	0.5153623686387869	3.977431077167733	387.1768493652344	387.1866149902344
1145	387.2505187988281	11.870433333333333					1	DETECTED	387.2505 m/z @11.87 [CD6636_1.mzXML]	387.2505187988281	11.870433333333333	11.870433333333333	15.02375	3.153316666666667	21868.431640625	832189.9212987062	0	1279	0.07390156930038039	null	null	387.24688720703125	387.254638671875
1146	388.7097473144531	2.0103999999999997					1	DETECTED	388.7097 m/z @2.01 [CD6636_1.mzXML]	388.7097473144531	2.0103999999999997	1.9131333333333334	2.2087833333333333	0.29564999999999997	14737.5751953125	162932.14429016112	0	1279	0.24031555620312517	1.5197909527073379	2.0395819054146758	388.70855712890625	388.7109069824219
1147	389.2632751464844	12.868333333333334					1	DETECTED	389.2633 m/z @12.87 [CD6636_1.mzXML]	389.2632751464844	12.868333333333334	12.190616666666667	13.024283333333333	0.8336666666666659	18778.931640625	390293.31349768036	0	1279	0.12000150281859767	0.6150554558197862	0.23011091163957237	389.2626953125	389.2689514160156
1148	389.97039794921875	12.452300000000001					1	DETECTED	389.9704 m/z @12.45 [CD6636_1.mzXML]	389.97039794921875	12.452300000000001	2.1373	19.9335	17.7962	16730.482421875	3177290.0804186384	0	1279	1.2483397992117276	0.7763057293217188	8.034383393440375	389.9689025878906	389.97296142578125
1149	390.35467529296875	13.8115					1	DETECTED	390.3547 m/z @13.81 [CD6636_1.mzXML]	390.35467529296875	13.8115	13.654566666666666	14.320666666666666	0.6661000000000001	52824.828125	834419.2581093133	0	1279	0.28960834297277493	2.1222387425658273	2.387962048666251	390.3493957519531	390.3562316894531
1150	390.9895935058594	1.8425166666666668					1	DETECTED	390.9896 m/z @1.84 [CD6636_1.mzXML]	390.9895935058594	1.8425166666666668	1.7426	2.4191333333333334	0.6765333333333334	27616.025390625	630805.4196552734	0	1279	0.5828199965470899	3.3854879065888173	5.7709758131776345	390.9884338378906	390.99005126953125
1151	391.2808532714844	13.066633333333334					1	DETECTED	391.2809 m/z @13.07 [CD6636_1.mzXML]	391.2808532714844	13.066633333333334	0.10083333333333333	20.0	19.899166666666666	20489.87109375	8017477.456220213	0	1279	19.09042244230327	0.7673713410150806	0.13831505046696846	391.2709045410156	391.28375244140625
1152	391.35894775390625	13.7274					1	DETECTED	391.3589 m/z @13.73 [CD6636_1.mzXML]	391.35894775390625	13.7274	13.684816666666668	14.073316666666667	0.38849999999999874	11604.60546875	154362.8480877683	0	1279	0.13295118903861614	4.561643835616652	8.123287671233305	391.3565368652344	391.3591003417969
1153	392.2765808105469	11.494083333333332					1	DETECTED	392.2766 m/z @11.49 [CD6636_1.mzXML]	392.2765808105469	11.494083333333332	0.16858333333333334	19.916666666666668	19.748083333333334	44109.1015625	2985304.9242100227	0	1279	0.1103940448007581	1.2221278519778733	0.02696601016321117	392.2754821777344	392.28656005859375
1154	392.7930908203125	1.7426					1	DETECTED	392.7931 m/z @1.74 [CD6636_1.mzXML]	392.7930908203125	1.7426	1.6972833333333335	1.7719999999999998	0.07471666666666632	25907.498046875	79392.48165820303	0	1279	0.052285858729427925	0.824383964692902	0.6487679293858039	392.7922058105469	392.7938232421875
1155	394.07244873046875	9.338283333333333					1	DETECTED	394.0724 m/z @9.34 [CD6636_1.mzXML]	394.07244873046875	9.338283333333333	9.152483333333333	9.458300000000001	0.3058166666666686	8822.7421875	91074.13278283701	0	1279	0.14308656506336348	0.8229727305346285	0.6802054543077048	394.0720520019531	394.0740661621094
1156	394.220703125	8.399616666666667					1	DETECTED	394.2207 m/z @8.40 [CD6636_1.mzXML]	394.220703125	8.399616666666667	8.131816666666667	8.53355	0.4017333333333326	3399.58984375	44794.09211297613	0	1279	0.08834904303372149	0.7500622354991291	0.5001244709982582	394.2196960449219	394.22161865234375
1157	394.2927551269531	11.64925					1	DETECTED	394.2928 m/z @11.65 [CD6636_1.mzXML]	394.2927551269531	11.64925	11.579616666666668	12.00315	0.42353333333333154	34252.96484375	263058.3314150392	0	1279	0.10597881407662868	3.041168022977542	5.003747409387034	394.2923278808594	394.29443359375
1158	394.871826171875	1.6388166666666666					1	DETECTED	394.8718 m/z @1.64 [CD6636_1.mzXML]	394.871826171875	1.6388166666666666	1.5945	1.6972833333333335	0.10278333333333345	36899.36328125	137591.4085646974	0	1279	0.05940735488678617	1.1596464836404705	1.4193560120546789	394.87115478515625	394.8719177246094
1159	395.2740478515625	12.59125					1	DETECTED	395.2740 m/z @12.59 [CD6636_1.mzXML]	395.2740478515625	12.59125	12.5131	12.8827	0.36960000000000015	31014.69921875	344359.70409326174	0	1279	0.16920607886611094	2.364683301343546	3.729366602687092	395.27337646484375	395.2748107910156
1160	396.16070556640625	9.7895					1	DETECTED	396.1607 m/z @9.79 [CD6636_1.mzXML]	396.16070556640625	9.7895	9.5349	10.0015	0.4665999999999997	2260.639404296875	42143.51842834479	0	1279	0.2231803016222127	0.916339355852317	0.8326787117046339	396.1586608886719	396.16119384765625
1161	396.3083190917969	11.721200000000001					1	DETECTED	396.3083 m/z @11.72 [CD6636_1.mzXML]	396.3083190917969	11.721200000000001	11.677883333333334	19.766166666666667	8.088283333333333	32016.9296875	1566246.6623599252	0	1279	0.14033834617644025	93.36225471334936	3.791945371707359	396.3079833984375	396.3150939941406
1162	396.8831787109375	1.5796					1	DETECTED	396.8832 m/z @1.58 [CD6636_1.mzXML]	396.8831787109375	1.5796	1.5349166666666667	1.6241833333333333	0.0892666666666666	25908.578125	97824.59831933587	0	1279	0.08797299518769286	0.9988810145468136	0.997762029093627	396.8824768066406	396.8840026855469
1163	396.99737548828125	1.8142166666666666					1	DETECTED	396.9974 m/z @1.81 [CD6636_1.mzXML]	396.99737548828125	1.8142166666666666	1.6825666666666665	2.4329166666666664	0.7503499999999999	57779.28125	1175472.4981533205	0	1279	0.21372742255631727	2.883710695854862	4.556469675113105	396.9961853027344	396.9980773925781
1164	397.1103515625	10.219533333333334					1	DETECTED	397.1104 m/z @10.22 [CD6636_1.mzXML]	397.1103515625	10.219533333333334	10.173083333333333	10.4239	0.25081666666666713	10900.9228515625	67036.83638104243	0	1279	0.09714842033197435	2.6998564764979225	3.24437482892816	397.10888671875	397.11090087890625
1165	397.2685852050781	12.753250000000001					1	DETECTED	397.2686 m/z @12.75 [CD6636_1.mzXML]	397.2685852050781	12.753250000000001	12.652999999999999	14.027983333333333	1.3749833333333346	39569.796875	776879.4126009536	0	1279	0.1789145570154389	6.857772236076303	12.715544472152606	397.2677001953125	397.270751953125
1166	397.4122619628906	12.4977					1	DETECTED	397.4123 m/z @12.50 [CD6636_1.mzXML]	397.4122619628906	12.4977	12.116516666666666	13.654566666666666	1.5380500000000001	56364.41015625	1240853.5202211903	0	1279	0.2718898032528738	30.69208883757947	2.832850248304242	397.4097900390625	397.4139709472656
1167	398.3240051269531	11.8408					1	DETECTED	398.3240 m/z @11.84 [CD6636_1.mzXML]	398.3240051269531	11.8408	11.795716666666667	14.058166666666667	2.2624499999999994	74940.0625	1336208.3115604226	0	1279	0.14828849637889085	3.6996355890632198	5.326685717222568	398.3226623535156	398.3288269042969
1168	398.7586669921875	13.414266666666666					1	DETECTED	398.7587 m/z @13.41 [CD6636_1.mzXML]	398.7586669921875	13.414266666666666	11.765600000000001	15.297	3.5313999999999997	35371.86328125	2028961.140209167	0	1279	0.5738999618453562	0.8853306732898762	2.6607384832463614	398.7570495605469	398.7605285644531
1169	399.12628173828125	11.123899999999999					1	DETECTED	399.1263 m/z @11.12 [CD6636_1.mzXML]	399.12628173828125	11.123899999999999	10.380916666666668	11.242466666666667	0.8615499999999994	76371.515625	819774.2684546497	0	1279	0.12372762082148014	0.5797909329504936	1.4994301296911527	399.1228942871094	399.12628173828125
1170	399.2560729980469	13.7274					1	DETECTED	399.2561 m/z @13.73 [CD6636_1.mzXML]	399.2560729980469	13.7274	12.0879	14.946566666666666	2.8586666666666662	23129.380859375	1410572.2048475342	0	1279	1.7851875940365023	0.8718105113347564	0.7436210226695128	399.2545166015625	399.2625427246094
1171	399.32757568359375	11.855816666666668					1	DETECTED	399.3276 m/z @11.86 [CD6636_1.mzXML]	399.32757568359375	11.855816666666668	10.667883333333332	15.8796	5.211716666666668	18350.068359375	1345760.7563469545	0	1279	2.4907074044285142	1.9940512597094902	2.3694406065662497	399.3199462890625	399.32806396484375
1172	400.3394775390625	11.988466666666666					1	DETECTED	400.3395 m/z @11.99 [CD6636_1.mzXML]	400.3394775390625	11.988466666666666	11.8408	14.993016666666668	3.1522166666666678	348005.375	2891988.8644743664	1	1279	0.12462436379751729	2.6314316361299515	3.049502922289466	400.3294982910156	400.3398742675781
1173	400.8245544433594	1.71245					1	DETECTED	400.8246 m/z @1.71 [CD6636_1.mzXML]	400.8245544433594	1.71245	1.6825666666666665	1.7426	0.06003333333333338	30215.244140625	94275.92944677736	0	1279	0.3211117191835975	1.0044617958728346	1.0089235917456691	400.8245544433594	400.82568359375
1174	401.62176513671875	10.942333333333332					1	DETECTED	401.6218 m/z @10.94 [CD6636_1.mzXML]	401.62176513671875	10.942333333333332	10.309733333333332	11.016816666666667	0.7070833333333351	5492.71044921875	92955.58173852546	0	1279	0.11481809764497264	0.5588707977658355	0.11774159553167089	401.6211242675781	401.62310791015625
1175	402.8996887207031	1.5945					1	DETECTED	402.8997 m/z @1.59 [CD6636_1.mzXML]	402.8996887207031	1.5945	0.8241999999999999	1.6388166666666666	0.8146166666666667	57739.47265625	420112.79079339566	0	1279	0.08338358359227449	0.5287658488034964	0.7195662876091901	402.89263916015625	402.90032958984375
1176	403.005126953125	1.8142166666666666					1	DETECTED	403.0051 m/z @1.81 [CD6636_1.mzXML]	403.005126953125	1.8142166666666666	1.6678166666666667	2.4054	0.7375833333333335	151112.171875	2991524.8740673834	0	1279	0.28922647300406923	2.486557789146723	3.8075195310685204	403.004638671875	403.005859375
1177	404.20416259765625	11.5933					1	DETECTED	404.2042 m/z @11.59 [CD6636_1.mzXML]	404.20416259765625	11.5933	11.52365	11.750666666666666	0.22701666666666576	36299.30859375	253825.25606164557	0	1279	0.11291708837906533	0.9586665868366331	2.706401292608662	404.2032165527344	404.20452880859375
1178	405.07940673828125	12.407983333333334					1	DETECTED	405.0794 m/z @12.41 [CD6636_1.mzXML]	405.07940673828125	12.407983333333334	10.942333333333332	19.399166666666666	8.456833333333334	6097.90771484375	1090976.1080542607	0	1279	2.7134100660825506	2.885011200946107	2.668730896832214	405.0728454589844	405.0830078125
1179	405.1326904296875	10.541016666666668					1	DETECTED	405.1327 m/z @10.54 [CD6636_1.mzXML]	405.1326904296875	10.541016666666668	10.526666666666667	10.618116666666667	0.09145000000000003	3767.924072265625	14564.113934265075	0	1279	0.09133826703690318	3.186411149825717	5.372822299651434	405.132568359375	405.1341552734375
1180	406.1589660644531	13.066633333333334					1	DETECTED	406.1590 m/z @13.07 [CD6636_1.mzXML]	406.1589660644531	13.066633333333334	10.324183333333334	13.066633333333334	2.74245	22464.2265625	1868443.7709134533	0	1279	2.790977208417356	0.5	null	406.1576843261719	406.1595458984375
1181	406.7452392578125	12.269533333333333					1	DETECTED	406.7452 m/z @12.27 [CD6636_1.mzXML]	406.7452392578125	12.269533333333333	11.53815	14.510066666666667	2.971916666666667	49111.4453125	3076379.4516579	0	1279	0.5076017496419976	2.0317093179591184	2.234286169505092	406.7415466308594	406.7525939941406
1182	408.4054870605469	6.2992					1	DETECTED	408.4055 m/z @6.30 [CD6636_1.mzXML]	408.4054870605469	6.2992	5.299933333333333	6.581549999999999	1.2816166666666664	3357.2548828125	118896.83038165288	0	1279	0.16495845843103307	0.6412786043098267	0.2825572086196535	408.40264892578125	408.4075927734375
1183	408.76715087890625	1.7426					1	DETECTED	408.7672 m/z @1.74 [CD6636_1.mzXML]	408.76715087890625	1.7426	1.6825666666666665	13.983816666666666	12.30125	28666.412109375	9182310.783206299	0	1279	0.09920711701779461	102.45349805663511	190.74477050815273	408.765869140625	408.77398681640625
1184	408.9164123535156	1.6241833333333333					1	DETECTED	408.9164 m/z @1.62 [CD6636_1.mzXML]	408.9164123535156	1.6241833333333333	1.5497	6.249700000000001	4.700000000000001	69446.8125	2935080.107684723	0	1279	0.0879320399150254	31.550682479301905	62.10136495860381	408.90692138671875	408.91815185546875
1185	409.1595458984375	11.551866666666665					1	DETECTED	409.1595 m/z @11.55 [CD6636_1.mzXML]	409.1595458984375	11.551866666666665	0.47865	11.988466666666666	11.509816666666666	230767.046875	9850543.087983033	0	1279	0.11107371414250089	0.515241652424098	4.105815717511744	409.1546936035156	409.1599426269531
1186	409.18511962890625	9.22415					1	DETECTED	409.1851 m/z @9.22 [CD6636_1.mzXML]	409.18511962890625	9.22415	9.167216666666667	9.309233333333333	0.14201666666666668	73216.6484375	303834.701109863	0	1279	0.0641299651835201	1.181180922168887	1.3678632280515888	409.1847229003906	409.18548583984375
1187	410.16265869140625	11.551866666666665					1	DETECTED	410.1627 m/z @11.55 [CD6636_1.mzXML]	410.16265869140625	11.551866666666665	8.594249999999999	11.82595	3.231700000000002	59328.203125	2004199.960619752	0	1279	0.10697315290319942	0.5463351685196981	0.0926703370393961	410.15478515625	410.1632080078125
1188	410.25146484375	4.133633333333333					1	DETECTED	410.2515 m/z @4.13 [CD6636_1.mzXML]	410.25146484375	4.133633333333333	3.3139499999999997	5.235483333333334	1.921533333333334	5159.2783203125	248182.5375311584	0	1279	0.846182505053021	1.1721193143693707	0.7659414181409948	410.2489929199219	410.25335693359375
1189	410.7582092285156	13.302999999999999					1	DETECTED	410.7582 m/z @13.30 [CD6636_1.mzXML]	410.7582092285156	13.302999999999999	1.7719999999999998	14.86835	13.09635	18721.076171875	3644788.667587159	0	1279	0.2829891179365287	0.5530431068164665	0.10308274505481438	410.7568664550781	410.7641296386719
1190	410.8536071777344	1.6972833333333335					1	DETECTED	410.8536 m/z @1.70 [CD6636_1.mzXML]	410.8536071777344	1.6972833333333335	1.6678166666666667	1.8142166666666666	0.14639999999999986	46769.36328125	239290.25221313466	0	1279	0.09734240877690392	2.484162895927592	3.9683257918551846	410.85296630859375	410.85504150390625
1191	412.30303955078125	11.607616666666667					1	DETECTED	412.3030 m/z @11.61 [CD6636_1.mzXML]	412.30303955078125	11.607616666666667	11.508983333333333	11.82595	0.3169666666666675	16067.6494140625	150137.52111376985	0	1279	0.12266207973562615	1.6067928354173675	2.213585670834735	412.3020935058594	412.303955078125
1192	412.7742919921875	13.486683333333334					1	DETECTED	412.7743 m/z @13.49 [CD6636_1.mzXML]	412.7742919921875	13.486683333333334	13.0525	15.1994	2.1469000000000005	13365.0869140625	579498.0549865726	0	1279	0.2818119551235476	2.472342712371886	3.9446854247437724	412.7727966308594	412.7762451171875
1193	412.8599548339844	1.5796					1	DETECTED	412.8600 m/z @1.58 [CD6636_1.mzXML]	412.8599548339844	1.5796	1.5349166666666667	1.5945	0.05958333333333332	20485.5625	58167.053955566436	0	1279	0.06981023394629071	0.6667288325251792	0.31523771213825974	412.8599548339844	412.8608703613281
1194	413.14129638671875	11.108983333333333					1	DETECTED	413.1413 m/z @11.11 [CD6636_1.mzXML]	413.14129638671875	11.108983333333333	7.680833333333334	15.507466666666666	7.826633333333332	20650.30078125	1603277.2827317193	0	1279	1.8210982517799792	5.4041056905392395	60.642607874441765	413.13336181640625	413.1455383300781
1195	413.2632141113281	13.066633333333334					1	DETECTED	413.2632 m/z @13.07 [CD6636_1.mzXML]	413.2632141113281	13.066633333333334	0.11743333333333333	20.0	19.882566666666666	15267.1494140625	2458597.3965397896	0	1279	0.06262035420863832	0.8216556393893008	0.8668920749755529	413.2600402832031	413.2675476074219
1196	413.3382568359375	11.958716666666668					1	DETECTED	413.3383 m/z @11.96 [CD6636_1.mzXML]	413.3382568359375	11.958716666666668	3.5882833333333335	16.38345	12.795166666666667	12022.0390625	2573464.9796234113	0	1279	2.4576107948143786	0.7643073038831123	0.4494159200289693	413.332275390625	413.3409423828125
1197	414.29742431640625	12.221816666666665					1	DETECTED	414.2974 m/z @12.22 [CD6636_1.mzXML]	414.29742431640625	12.221816666666665	10.294666666666666	16.432533333333332	6.137866666666666	65118.61328125	1791022.0680263378	0	1279	0.1679974026959119	2.139226762073725	0.37696340174345416	414.2918395996094	414.29986572265625
1198	415.2088623046875	11.899933333333333					1	DETECTED	415.2089 m/z @11.90 [CD6636_1.mzXML]	415.2088623046875	11.899933333333333	4.5539	17.498333333333335	12.944433333333336	290540.21875	6970332.737357324	1	1279	0.12296716407956332	2.0004525695539948	2.054559111749142	415.20623779296875	415.2105712890625
1199	415.2336120605469	13.7274					1	DETECTED	415.2336 m/z @13.73 [CD6636_1.mzXML]	415.2336120605469	13.7274	13.457533333333334	15.960666666666667	2.5031333333333325	122546.8671875	2037626.8219127806	0	1279	0.22689084947677962	1.506951592476312	3.687694330875295	415.2334289550781	415.2413330078125
1200	415.3009948730469	12.253516666666666					1	DETECTED	415.3010 m/z @12.25 [CD6636_1.mzXML]	415.3009948730469	12.253516666666666	3.299383333333333	15.993366666666667	12.693983333333334	22534.251953125	3175176.7545436407	0	1279	0.08770851116702083	0.7088337229733754	0.4176674459467509	415.2923278808594	415.30322265625
1201	416.79827880859375	1.7426					1	DETECTED	416.7983 m/z @1.74 [CD6636_1.mzXML]	416.79827880859375	1.7426	1.6825666666666665	1.7426	0.06003333333333338	38565.87109375	112878.91156250004	0	1279	0.05778737073318996	0.5	null	416.7980651855469	416.79864501953125
1202	416.9995422363281	1.8849333333333333					1	DETECTED	416.9995 m/z @1.88 [CD6636_1.mzXML]	416.9995422363281	1.8849333333333333	1.7426	16.563833333333335	14.821233333333335	67408.828125	3600089.005617707	0	1279	0.27912143443320825	2.566974589969726	3.7485247378669535	416.99920654296875	417.0013732910156
1203	417.13653564453125	11.123899999999999					1	DETECTED	417.1365 m/z @11.12 [CD6636_1.mzXML]	417.13653564453125	11.123899999999999	11.077616666666668	11.197883333333333	0.12026666666666586	6456.90966796875	33155.06907897966	0	1279	0.09533251607711613	1.299243788260757	1.5984875765215139	417.135986328125	417.1378479003906
1204	418.3861083984375	12.739016666666666					1	DETECTED	418.3861 m/z @12.74 [CD6636_1.mzXML]	418.3861083984375	12.739016666666666	12.652999999999999	12.982616666666667	0.3296166666666682	30830.181640625	330570.39176733495	0	1279	0.16102003389298858	1.9160046502615673	2.8320093005231346	418.3831787109375	418.38763427734375
1205	418.7449035644531	12.221816666666665					1	DETECTED	418.7449 m/z @12.22 [CD6636_1.mzXML]	418.7449035644531	12.221816666666665	11.677883333333334	13.561033333333334	1.8831500000000005	15490.1845703125	1017641.466747071	0	1279	0.21940202896641026	1.7310485353597314	2.4620970707194627	418.743408203125	418.74871826171875
1206	418.79510498046875	1.7426					1	DETECTED	418.7951 m/z @1.74 [CD6636_1.mzXML]	418.79510498046875	1.7426	1.6825666666666665	13.206700000000001	11.524133333333335	40876.59765625	1.6105241476588868E7	0	1279	11.51852508905489	95.98112159911155	190.9622431982231	418.7912902832031	418.7959899902344
1207	418.8770751953125	1.5945					1	DETECTED	418.8771 m/z @1.59 [CD6636_1.mzXML]	418.8770751953125	1.5945	1.5349166666666667	1.6388166666666666	0.10389999999999988	68568.6953125	248730.12687695283	0	1279	0.06837382379860557	0.8558095226379803	0.766187847177252	418.87664794921875	418.87786865234375
1208	418.97894287109375	1.7859666666666667					1	DETECTED	418.9789 m/z @1.79 [CD6636_1.mzXML]	418.97894287109375	1.7859666666666667	1.7572666666666668	2.377333333333333	0.6200666666666663	51146.640625	815863.2886773681	0	1279	0.1888733526277382	10.80255516840884	18.985998434454856	418.97857666015625	418.9800720214844
1209	419.310791015625	12.378816666666667					1	DETECTED	419.3108 m/z @12.38 [CD6636_1.mzXML]	419.310791015625	12.378816666666667	0.10083333333333333	19.9335	19.832666666666665	5336.7705078125	1905818.3428376466	0	1279	13.50925606871816	0.807651636601559	0.34772908506794353	419.3091125488281	419.31658935546875
1210	420.8819580078125	1.6678166666666667					1	DETECTED	420.8820 m/z @1.67 [CD6636_1.mzXML]	420.8819580078125	1.6678166666666667	1.6532833333333334	1.7859666666666667	0.13268333333333326	67991.5390625	252780.58218090795	0	1279	0.06955598297113097	4.564793577981663	8.129587155963327	420.88153076171875	420.88250732421875
1211	421.3069152832031	12.710333333333333					1	DETECTED	421.3069 m/z @12.71 [CD6636_1.mzXML]	421.3069152832031	12.710333333333333	12.667399999999999	12.7676	0.10020000000000095	8844.029296875	41203.099434082455	0	1279	0.21307576788514027	1.1669254658385042	1.3338509316770082	421.3055725097656	421.30694580078125
1212	421.3294982910156	13.623					1	DETECTED	421.3295 m/z @13.62 [CD6636_1.mzXML]	421.3294982910156	13.623	13.42845	14.165816666666666	0.7373666666666665	7265.2421875	192164.2359945678	0	1279	0.1333539602996474	1.8950569690739352	2.7901139381478703	421.32568359375	421.3301086425781
1213	421.77978515625	14.422949999999998					1	DETECTED	421.7798 m/z @14.42 [CD6636_1.mzXML]	421.77978515625	14.422949999999998	14.229333333333333	15.2807	1.0513666666666666	25797.802734375	507805.7748128354	0	1279	0.26070177784273163	2.08654827055363	2.5186745393496657	421.7786560058594	421.7830810546875
1214	422.32379150390625	11.810866666666668					1	DETECTED	422.3238 m/z @11.81 [CD6636_1.mzXML]	422.32379150390625	11.810866666666668	11.750666666666666	11.988466666666666	0.2378	29980.3125	204042.29340466304	0	1279	1.03357161895903	1.9750830564783461	2.9501661129566923	422.32159423828125	422.324462890625
1215	424.33941650390625	11.929233333333334					1	DETECTED	424.3394 m/z @11.93 [CD6636_1.mzXML]	424.33941650390625	11.929233333333334	11.870433333333333	12.378816666666667	0.5083833333333345	426083.53125	2946051.7487365627	1	1279	0.1247434715741047	2.0876870439913544	2.123185467500315	424.3382568359375	424.3404541015625
1216	424.8939514160156	1.6094					1	DETECTED	424.8940 m/z @1.61 [CD6636_1.mzXML]	424.8939514160156	1.6094	1.5497	16.547366666666665	14.997666666666666	119652.9140625	1.6506623080064086E7	0	1279	0.08421594804782617	121.19219260384875	256.4629634149936	424.8853759765625	424.89508056640625
1217	425.1336364746094	11.565566666666665					1	DETECTED	425.1336 m/z @11.57 [CD6636_1.mzXML]	425.1336364746094	11.565566666666665	10.57	11.66325	1.0932499999999994	11809.884765625	279852.5681234125	0	1279	0.952509916278526	0.5490591622861357	0.11669951150083623	425.13250732421875	425.14300537109375
1218	426.3553466796875	12.03165					1	DETECTED	426.3553 m/z @12.03 [CD6636_1.mzXML]	426.3553466796875	12.03165	11.988466666666666	12.4977	0.5092333333333343	527187.25	3699829.3182888217	1	1279	0.09585921612046278	3.2966995908660266	3.1540157087173	426.35113525390625	426.3556213378906
1219	426.8275146484375	1.6972833333333335					1	DETECTED	426.8275 m/z @1.70 [CD6636_1.mzXML]	426.8275146484375	1.6972833333333335	1.6825666666666665	1.7998	0.11723333333333352	46356.36328125	199856.8192705081	0	1279	0.18134237668366948	3.983012457531078	7.315622138607326	426.82550048828125	426.8279724121094
1220	427.1573181152344	11.677883333333334					1	DETECTED	427.1573 m/z @11.68 [CD6636_1.mzXML]	427.1573181152344	11.677883333333334	3.299383333333333	11.929233333333334	8.629850000000001	77269.109375	6573769.114779054	0	1279	0.14111668963862734	0.5149997016172346	0.016363652662765946	427.1567687988281	427.1645202636719
1221	427.430908203125	12.622800000000002					1	DETECTED	427.4309 m/z @12.62 [CD6636_1.mzXML]	427.430908203125	12.622800000000002	3.1571166666666666	15.685133333333333	12.528016666666666	9763.9091796875	2303077.0752498475	0	1279	1.2345369310188286	0.6617597602567871	0.32351952051357424	427.42486572265625	427.4329528808594
1222	428.2969970703125	11.494083333333332					1	DETECTED	428.2970 m/z @11.49 [CD6636_1.mzXML]	428.2969970703125	11.494083333333332	11.183116666666667	11.579616666666668	0.3965000000000014	25051.296875	165839.00073169026	0	1279	0.03817423997006841	0.6375281380641058	0.27505627612821165	428.2969970703125	428.2986145019531
1223	428.3709411621094	12.160133333333333					1	DETECTED	428.3709 m/z @12.16 [CD6636_1.mzXML]	428.3709411621094	12.160133333333333	5.496133333333333	15.055	9.558866666666667	85866.375	3480261.263254824	0	1279	0.0954577468244242	0.5128445868165431	2.9289727003529937	428.3611755371094	428.3805847167969
1224	429.3156433105469	13.385983333333334					1	DETECTED	429.3156 m/z @13.39 [CD6636_1.mzXML]	429.3156433105469	13.385983333333334	13.316650000000001	13.457533333333334	0.14088333333333303	12260.7333984375	75304.85097949178	0	1279	0.13032821540715211	1.0159855769230826	1.031971153846165	429.3142395019531	429.3162536621094
1225	429.3327941894531	12.528833333333333					1	DETECTED	429.3328 m/z @12.53 [CD6636_1.mzXML]	429.3327941894531	12.528833333333333	4.32765	15.89565	11.568	8107.26611328125	1802511.2170583506	0	1279	1.7635775698748102	0.6827267569602053	0.3603532751210373	429.33074951171875	429.33831787109375
1226	430.2420349121094	9.625933333333334					1	DETECTED	430.2420 m/z @9.63 [CD6636_1.mzXML]	430.2420349121094	9.625933333333334	7.6974833333333335	9.685616666666666	1.9881333333333329	3645.128173828125	134595.54205242914	0	1279	0.09470376835707306	0.5154744311061558	0.030948862212311534	430.2403564453125	430.24847412109375
1227	430.3871154785156	12.160133333333333					1	DETECTED	430.3871 m/z @12.16 [CD6636_1.mzXML]	430.3871154785156	12.160133333333333	2.7778666666666667	12.2375	9.459633333333334	34518.80078125	1871152.4992836914	0	1279	0.102153530341905	0.5041230264186338	0.008246052837267627	430.3802490234375	430.3872985839844
1228	430.9109802246094	1.6388166666666666					1	DETECTED	430.9110 m/z @1.64 [CD6636_1.mzXML]	430.9109802246094	1.6388166666666666	1.5645833333333334	1.6972833333333335	0.13270000000000004	220633.265625	809445.0967851572	0	1279	0.05555508542033771	0.9459928699614084	0.8992863353786131	430.9105224609375	430.91143798828125
1229	431.17584228515625	12.622800000000002					1	DETECTED	431.1758 m/z @12.62 [CD6636_1.mzXML]	431.17584228515625	12.622800000000002	9.195683333333333	16.41613333333333	7.220449999999998	81642.7421875	2365646.0341702267	0	1279	0.13997164939346796	0.5507789156663412	1.3335354990580994	431.16619873046875	431.1842346191406
1230	431.20574951171875	13.6992					1	DETECTED	431.2057 m/z @13.70 [CD6636_1.mzXML]	431.20574951171875	13.6992	13.501416666666668	14.013166666666667	0.5117499999999993	19475.025390625	247724.357477661	0	1279	0.31612153651486885	1.293713659728667	1.4432156514678625	431.2043151855469	431.20794677734375
1231	432.2354431152344	11.885216666666668					1	DETECTED	432.2354 m/z @11.89 [CD6636_1.mzXML]	432.2354431152344	11.885216666666668	11.8408	12.0879	0.24709999999999965	43216.20703125	338228.3989184563	0	1279	0.1300895134635347	2.781613508442655	4.56322701688531	432.2352600097656	432.2356262207031
1232	432.3078918457031	12.221816666666665					1	DETECTED	432.3079 m/z @12.22 [CD6636_1.mzXML]	432.3078918457031	12.221816666666665	11.64925	19.850166666666667	8.200916666666666	57305.75390625	2339994.5682687378	0	1279	0.13341054303981004	8.47084108698085	0.33600814000852325	432.3061218261719	432.3167724609375
1233	432.9739990234375	1.8568					1	DETECTED	432.9740 m/z @1.86 [CD6636_1.mzXML]	432.9739990234375	1.8568	1.7719999999999998	2.4329166666666664	0.6609166666666666	43724.10546875	844308.3781201171	0	1279	0.2836184239614086	3.9021639836908135	7.172034363503486	432.97314453125	432.9755859375
1234	433.0592041015625	11.565566666666665					1	DETECTED	433.0592 m/z @11.57 [CD6636_1.mzXML]	433.0592041015625	11.565566666666665	11.52365	11.750666666666666	0.22701666666666576	18718.9609375	151157.42519287148	0	1279	0.1246835292071573	2.7079522862823713	4.415904572564743	433.05804443359375	433.0598449707031
1235	433.31146240234375	12.221816666666665					1	DETECTED	433.3115 m/z @12.22 [CD6636_1.mzXML]	433.31146240234375	12.221816666666665	0.7897	12.30195	11.51225	18785.34375	1808278.2373007503	0	1279	0.07274368371981232	0.503504746131877	0.0070094922637540975	433.3076171875	433.31231689453125
1236	434.7699279785156	1.7274166666666666					1	DETECTED	434.7699 m/z @1.73 [CD6636_1.mzXML]	434.7699279785156	1.7274166666666666	1.6825666666666665	1.7426	0.06003333333333338	20316.35546875	61182.4590131836	0	1279	0.11086152165191132	0.6692679301374951	0.3385358602749901	434.769287109375	434.7703857421875
1237	435.3304443359375	10.497433333333333					1	DETECTED	435.3304 m/z @10.50 [CD6636_1.mzXML]	435.3304443359375	10.497433333333333	10.467766666666668	11.750666666666666	1.282899999999998	12771.138671875	325699.67797161883	0	1279	1.17598627173858	21.62191011236028	40.07085991873358	435.3296813964844	435.33209228515625
1238	436.8559265136719	1.6678166666666667					1	DETECTED	436.8559 m/z @1.67 [CD6636_1.mzXML]	436.8559265136719	1.6678166666666667	1.6532833333333334	1.7572666666666668	0.10398333333333332	68238.7890625	203607.91370849597	0	1279	0.044097359074661835	3.577408256880745	7.89508363739026	436.8556213378906	436.8565673828125
1239	437.1907958984375	11.885216666666668					1	DETECTED	437.1908 m/z @11.89 [CD6636_1.mzXML]	437.1907958984375	11.885216666666668	11.82595	12.269533333333333	0.4435833333333328	210157.171875	1644314.3516564912	0	1279	0.1284173746079773	2.5961466641467075	3.058799516009563	437.1898498535156	437.1914978027344
1240	438.2945556640625	13.399949999999999					1	DETECTED	438.2946 m/z @13.40 [CD6636_1.mzXML]	438.2945556640625	13.399949999999999	0.46105	15.134633333333333	14.673583333333333	21442.580078125	6335039.4167494215	0	1279	0.10408704554153125	0.5670336478886665	0.13406729577733306	438.2845764160156	438.2959289550781
1241	438.98114013671875	1.8142166666666666					1	DETECTED	438.9811 m/z @1.81 [CD6636_1.mzXML]	438.98114013671875	1.8142166666666666	1.7274166666666666	2.3912	0.6637833333333334	37990.78125	643636.4191015626	0	1279	0.339748363288213	3.8236367127496167	6.489895822307667	438.9809875488281	438.98272705078125
1242	439.11871337890625	11.1386					1	DETECTED	439.1187 m/z @11.14 [CD6636_1.mzXML]	439.11871337890625	11.1386	9.252216666666667	11.273616666666667	2.0214	82693.2109375	835415.6342187485	0	1279	0.12594311693933236	0.5357871765194421	1.3603964226497403	439.11444091796875	439.1199951171875
1243	439.1439514160156	14.791699999999999					1	DETECTED	439.1440 m/z @14.79 [CD6636_1.mzXML]	439.1439514160156	14.791699999999999	14.670666666666667	15.44255	0.7718833333333333	2584.587890625	65989.29826684567	0	1279	0.39066378454397643	3.1887221151198544	5.377444230239709	439.1408386230469	439.14776611328125
1244	440.8677062988281	1.6388166666666666					1	DETECTED	440.8677 m/z @1.64 [CD6636_1.mzXML]	440.8677062988281	1.6388166666666666	1.4610666666666667	2.9032	1.4421333333333333	57998.89453125	2051394.1118782961	0	1279	0.08939234012897468	7.473409676168916	14.82131982660973	440.86248779296875	440.8767395019531
1245	441.1732482910156	11.635349999999999					1	DETECTED	441.1732 m/z @11.64 [CD6636_1.mzXML]	441.1732482910156	11.635349999999999	11.579616666666668	11.735816666666667	0.15619999999999834	17457.59765625	104607.75255346675	0	1279	0.16491193986544062	1.4013157894737343	1.8026315789474687	441.1727294921875	441.175048828125
1246	442.31353759765625	11.82595					1	DETECTED	442.3135 m/z @11.83 [CD6636_1.mzXML]	442.31353759765625	11.82595	11.765600000000001	12.0879	0.3222999999999985	33669.06640625	269245.74900292896	0	1279	0.13978204026587093	2.670256835128419	2.859858307975525	442.31292724609375	442.31439208984375
1247	442.8768615722656	1.5349166666666667					1	DETECTED	442.8769 m/z @1.53 [CD6636_1.mzXML]	442.8768615722656	1.5349166666666667	1.4757833333333332	1.5945	0.1187166666666668	13971.875	64148.225335693394	0	1279	0.09897023964811047	1.0038049605411485	1.007609921082297	442.87506103515625	442.8768615722656
1248	443.15350341796875	10.618116666666667					1	DETECTED	443.1535 m/z @10.62 [CD6636_1.mzXML]	443.15350341796875	10.618116666666667	10.57	10.684383333333333	0.11438333333333262	3216.706298828125	15528.340538207838	0	1279	0.482792966571278	1.1886040872878256	1.3772081745756513	443.1516418457031	443.15350341796875
1249	443.26409912109375	12.8398					1	DETECTED	443.2641 m/z @12.84 [CD6636_1.mzXML]	443.26409912109375	12.8398	12.681916666666666	13.0525	0.37058333333333415	10947.6328125	159254.58894897474	0	1279	0.6244037021364282	1.1735986487912973	1.3471972975825945	443.26300048828125	443.2664489746094
1250	443.4176940917969	12.318183333333334					1	DETECTED	443.4177 m/z @12.32 [CD6636_1.mzXML]	443.4176940917969	12.318183333333334	12.116516666666666	12.544766666666668	0.428250000000002	20230.09765625	255816.55079126015	0	1279	0.21363807294163628	1.0617768595041301	1.1235537190082605	443.4163818359375	443.4188232421875
1251	444.2360534667969	8.31135					1	DETECTED	444.2361 m/z @8.31 [CD6636_1.mzXML]	444.2360534667969	8.31135	2.973716666666667	8.5486	5.574883333333334	3244.159912109375	366987.61230517575	0	1279	0.2639072468536927	0.5222242691829714	0.0444485383659427	444.2269592285156	444.23858642578125
1252	445.3974609375	12.102216666666667					1	DETECTED	445.3975 m/z @12.10 [CD6636_1.mzXML]	445.3974609375	12.102216666666667	11.780783333333334	12.652999999999999	0.8722166666666649	31064.92578125	867340.5282995596	0	1279	0.19071976744194785	1.356761381312867	1.713522762625734	445.39642333984375	445.39794921875
1253	446.2513427734375	11.551866666666665					1	DETECTED	446.2513 m/z @11.55 [CD6636_1.mzXML]	446.2513427734375	11.551866666666665	11.508983333333333	11.914566666666667	0.4055833333333343	646807.75	4873160.962477542	1	1279	0.12427018566887504	3.3274556704653775	4.151659360315286	446.25030517578125	446.2515563964844
1254	446.40057373046875	12.102216666666667					1	DETECTED	446.4006 m/z @12.10 [CD6636_1.mzXML]	446.40057373046875	12.102216666666667	11.929233333333334	12.145466666666666	0.2162333333333315	9700.7763671875	72339.08579150346	0	1279	0.08334682794177795	0.6250120435494715	0.2500240870989429	446.39862060546875	446.4024658203125
1255	446.79718017578125	13.783266666666666					1	DETECTED	446.7972 m/z @13.78 [CD6636_1.mzXML]	446.79718017578125	13.783266666666666	2.3493500000000003	18.65716666666667	16.307816666666668	11725.80859375	4426631.071057312	0	1279	0.14277949370409182	0.7131334407136664	0.4262668814273327	446.7890930175781	446.7989501953125
1256	446.8846435546875	1.6388166666666666					1	DETECTED	446.8846 m/z @1.64 [CD6636_1.mzXML]	446.8846435546875	1.6388166666666666	1.5645833333333334	2.5428	0.9782166666666667	147366.1875	721258.9070390633	0	1279	0.05114991450286399	7.244330102904692	1.0322649965989263	446.8833923339844	446.892333984375
1257	447.3444519042969	12.102216666666667					1	DETECTED	447.3445 m/z @12.10 [CD6636_1.mzXML]	447.3444519042969	12.102216666666667	2.7639833333333335	15.863483333333333	13.099499999999999	24553.96484375	2841265.0588613907	0	1279	0.2971133547395919	0.6798439481073558	3.31800729633494	447.3399353027344	447.345947265625
1258	448.2572021484375	11.551866666666665					1	DETECTED	448.2572 m/z @11.55 [CD6636_1.mzXML]	448.2572021484375	11.551866666666665	5.7578000000000005	12.393433333333332	6.635633333333332	23767.306640625	3174483.7607949525	0	1279	0.12325408870490406	0.5726231432154734	0.1452462864309467	448.24725341796875	448.2658386230469
1259	448.3388366699219	11.914566666666667					1	DETECTED	448.3388 m/z @11.91 [CD6636_1.mzXML]	448.3388366699219	11.914566666666667	11.721200000000001	14.422949999999998	2.701749999999997	37937.59765625	2149370.294974485	0	1279	0.33253702927401996	6.9860799862092895	12.972159972418579	448.33819580078125	448.3482360839844
1260	448.9493408203125	1.9131333333333334					1	DETECTED	448.9493 m/z @1.91 [CD6636_1.mzXML]	448.9493408203125	1.9131333333333334	1.7998	19.9335	18.133699999999997	10595.1513671875	4347054.167394989	0	1279	0.2836075493889847	80.00161764705885	159.0032352941177	448.9462890625	448.955078125
1261	449.1983337402344	12.378816666666667					1	DETECTED	449.1983 m/z @12.38 [CD6636_1.mzXML]	449.1983337402344	12.378816666666667	3.24255	12.622800000000002	9.380250000000002	31215.30859375	3170230.22142627	0	1279	0.15155588080414972	0.5133524634423982	0.02670492688479623	449.1968688964844	449.19940185546875
1262	449.3591613769531	12.82515					1	DETECTED	449.3592 m/z @12.83 [CD6636_1.mzXML]	449.3591613769531	12.82515	12.318183333333334	12.968633333333335	0.6504500000000011	13967.8037109375	387233.3187922366	0	1279	0.2579021947068423	0.6415116049707417	0.2830232099414833	449.3582763671875	449.3607482910156
1263	450.3188781738281	12.253516666666666					1	DETECTED	450.3189 m/z @12.25 [CD6636_1.mzXML]	450.3188781738281	12.253516666666666	5.889216666666667	12.407983333333334	6.518766666666667	35516.96875	5679970.722079102	0	1279	0.14007663416923855	0.5121354011176931	0.02427080223538612	450.31793212890625	450.32861328125
1264	450.3543395996094	13.066633333333334					1	DETECTED	450.3543 m/z @13.07 [CD6636_1.mzXML]	450.3543395996094	13.066633333333334	0.10083333333333333	20.0	19.899166666666666	99328.0546875	4908841.308837887	0	1279	0.17683752576107636	1.0565740021128165	0.36523169519156734	450.34466552734375	450.35870361328125
1265	452.8302917480469	1.6825666666666665					1	DETECTED	452.8303 m/z @1.68 [CD6636_1.mzXML]	452.8302917480469	1.6825666666666665	1.6532833333333334	1.71245	0.05916666666666659	19345.42578125	46488.191071289024	0	1279	0.04690782900152923	1.0102447353443436	1.020489470688687	452.829345703125	452.8311462402344
1266	453.16436767578125	11.885216666666668					1	DETECTED	453.1644 m/z @11.89 [CD6636_1.mzXML]	453.16436767578125	11.885216666666668	11.579616666666668	11.958716666666668	0.3790999999999993	17430.00390625	140632.48173522914	0	1279	0.33778558494480393	0.620255235602093	0.2405104712041859	453.1642761230469	453.1722412109375
1267	453.3411560058594	10.51225					1	DETECTED	453.3412 m/z @10.51 [CD6636_1.mzXML]	453.3411560058594	10.51225	10.03215	17.712666666666667	7.6805166666666675	204585.984375	2182270.1717058746	1	1279	0.09261849129245547	1.9925701808667142	2.2932234915391843	453.33807373046875	453.3437805175781
1268	454.28924560546875	13.123600000000001					1	DETECTED	454.2892 m/z @13.12 [CD6636_1.mzXML]	454.28924560546875	13.123600000000001	4.089066666666667	14.582766666666666	10.4937	55244.8671875	2080418.2059932258	0	1279	0.09652409955888075	0.5807549550613201	0.16150991012264027	454.2854919433594	454.2920837402344
1269	454.3857116699219	12.221816666666665					1	DETECTED	454.3857 m/z @12.22 [CD6636_1.mzXML]	454.3857116699219	12.221816666666665	12.160133333333333	12.378816666666667	0.21868333333333467	12743.9453125	98805.86618408255	0	1279	0.090758060911865	1.7726290191840286	2.545258038368057	454.3854064941406	454.387939453125
1270	454.95458984375	1.7572666666666668					1	DETECTED	454.9546 m/z @1.76 [CD6636_1.mzXML]	454.95458984375	1.7572666666666668	0.49598333333333333	2.3912	1.8952166666666668	21144.6796875	786318.2809077149	0	1279	0.46226079994478253	0.7513048878787477	0.41101572258922675	454.9449462890625	454.9576721191406
1271	455.1142272949219	10.234583333333335					1	DETECTED	455.1142 m/z @10.23 [CD6636_1.mzXML]	455.1142272949219	10.234583333333335	10.173083333333333	15.426250000000001	5.253166666666669	6562.05322265625	508273.6928659057	0	1279	0.07824885788305558	42.70867208671927	84.41734417343854	455.1067199707031	455.1148681640625
1272	456.32977294921875	11.479033333333332					1	DETECTED	456.3298 m/z @11.48 [CD6636_1.mzXML]	456.32977294921875	11.479033333333332	11.434266666666668	11.52365	0.08938333333333226	22488.607421875	104547.2326816395	0	1279	0.10802690468020693	0.9983246463142654	0.9966492926285307	456.3281555175781	456.32977294921875
1273	458.34515380859375	11.607616666666667					1	DETECTED	458.3452 m/z @11.61 [CD6636_1.mzXML]	458.34515380859375	11.607616666666667	6.6814	13.066633333333334	6.385233333333334	26430.896484375	2162668.056737	0	1279	0.0782160457584915	0.6480869362221854	0.29617387244437077	458.34271240234375	458.34625244140625
1274	458.8529052734375	1.5645833333333334					1	DETECTED	458.8529 m/z @1.56 [CD6636_1.mzXML]	458.8529052734375	1.5645833333333334	1.4460333333333333	12.34895	10.902916666666666	26199.939453125	1721079.5579039003	0	1279	10.840729340788956	45.53453164881453	94.65372159430252	458.8450927734375	458.8558654785156
1275	459.2457580566406	13.16505					1	DETECTED	459.2458 m/z @13.17 [CD6636_1.mzXML]	459.2457580566406	13.16505	5.430516666666667	13.47205	8.041533333333334	28060.365234375	1444629.7280813295	0	1279	0.43021114107663294	0.5198460583702529	0.32913725543610345	459.23602294921875	459.24676513671875
1276	460.96331787109375	1.7859666666666667					1	DETECTED	460.9633 m/z @1.79 [CD6636_1.mzXML]	460.96331787109375	1.7859666666666667	1.6972833333333335	2.3075166666666664	0.610233333333333	21039.42578125	326070.8938410643	0	1279	0.257094949367904	3.4405186994925785	3.5848836862073985	460.9620056152344	460.9656066894531
1277	461.0902099609375	12.059816666666668					1	DETECTED	461.0902 m/z @12.06 [CD6636_1.mzXML]	461.0902099609375	12.059816666666668	12.00315	12.175450000000001	0.17230000000000167	14579.2392578125	109732.87848339885	0	1279	0.13793433793316368	1.5202941176470266	2.040588235294053	461.0889892578125	461.0910339355469
1278	462.1947326660156	11.64925					1	DETECTED	462.1947 m/z @11.65 [CD6636_1.mzXML]	462.1947326660156	11.64925	11.551866666666665	11.780783333333334	0.22891666666666843	16611.4375	133665.30447814974	0	1279	0.27637781281512197	1.1753380112955572	0.9171846168290994	462.1937561035156	462.195556640625
1279	462.85870361328125	1.6532833333333334					1	DETECTED	462.8587 m/z @1.65 [CD6636_1.mzXML]	462.85870361328125	1.6532833333333334	1.6094	8.296183333333333	6.6867833333333335	43069.96484375	1740854.5826701054	0	1279	0.0446741295223505	76.18818837827546	0.7299740121057202	462.8583984375	462.8623352050781
1280	463.1549072265625	10.188600000000001					1	DETECTED	463.1549 m/z @10.19 [CD6636_1.mzXML]	463.1549072265625	10.188600000000001	7.113616666666667	10.279866666666667	3.16625	3070.142578125	215548.51969451908	0	1279	0.20550702987184088	0.5148401888357117	0.029680377671423452	463.15435791015625	463.164794921875
1281	463.3001708984375	13.066633333333334					1	DETECTED	463.3002 m/z @13.07 [CD6636_1.mzXML]	463.3001708984375	13.066633333333334	11.304166666666667	13.123600000000001	1.8194333333333343	18903.845703125	967422.6204682624	0	1279	0.13029273324938195	0.5161610621477478	0.032322124295495545	463.2980041503906	463.3007507324219
1282	463.33428955078125	13.607416666666667					1	DETECTED	463.3343 m/z @13.61 [CD6636_1.mzXML]	463.33428955078125	13.607416666666667	12.8398	13.9257	1.0859000000000005	6179.052734375	300173.609050537	0	1279	0.1046495039601325	0.707319191436698	0.414638382873396	463.3338317871094	463.3370666503906
1283	464.15289306640625	11.242466666666667					1	DETECTED	464.1529 m/z @11.24 [CD6636_1.mzXML]	464.15289306640625	11.242466666666667	0.10083333333333333	20.0	19.899166666666666	10512.21484375	3349381.479406553	0	1279	2.8182880820815495	0.9169544627792313	0.7761038334289837	464.1515808105469	464.159423828125
1284	464.1885681152344	10.84995					1	DETECTED	464.1886 m/z @10.85 [CD6636_1.mzXML]	464.1885681152344	10.84995	10.8022	10.98695	0.18475000000000108	30960.03125	186893.36274633874	0	1279	0.10763363403639659	1.9345549738219756	4.118379816905181	464.187744140625	464.1898498535156
1285	464.21612548828125	10.601833333333333					1	DETECTED	464.2161 m/z @10.60 [CD6636_1.mzXML]	464.21612548828125	10.601833333333333	10.57	10.700999999999999	0.13099999999999845	8300.873046875	39632.6207624507	0	1279	0.08913218479347407	2.057591623036636	3.1151832460732725	464.2149353027344	464.2161865234375
1286	464.3090515136719	13.591849999999999					1	DETECTED	464.3091 m/z @13.59 [CD6636_1.mzXML]	464.3090515136719	13.591849999999999	13.457533333333334	13.591849999999999	0.13431666666666509	10174.1650390625	54217.30806420874	0	1279	0.01496304909224655	0.5	null	464.3090515136719	464.311767578125
1287	466.3271179199219	12.221816666666665					1	DETECTED	466.3271 m/z @12.22 [CD6636_1.mzXML]	466.3271179199219	12.221816666666665	11.988466666666666	13.066633333333334	1.078166666666668	9102.5185546875	349648.057446045	0	1279	0.08814703204866525	2.310192129133639	3.620384258267278	466.32232666015625	466.3277587890625
1288	467.14984130859375	11.635349999999999					1	DETECTED	467.1498 m/z @11.64 [CD6636_1.mzXML]	467.14984130859375	11.635349999999999	11.53815	11.929233333333334	0.39108333333333434	133024.40625	1254709.1784555686	0	1279	0.17234568971676723	1.858418469808604	2.411660805912849	467.1483154296875	467.1509094238281
1289	468.3052673339844	12.696216666666666					1	DETECTED	468.3053 m/z @12.70 [CD6636_1.mzXML]	468.3052673339844	12.696216666666666	12.5131	13.42845	0.9153500000000001	224673.140625	2180643.3879711977	0	1279	0.12484229367881916	1.1966346784051713	1.5769990995216583	468.3014221191406	468.3077392578125
1290	469.3260192871094	12.116516666666666					1	DETECTED	469.3260 m/z @12.12 [CD6636_1.mzXML]	469.3260192871094	12.116516666666666	6.249700000000001	15.668833333333334	9.419133333333333	28935.083984375	2673828.614196534	0	1279	0.5358881250967276	0.7681182764997726	0.48902191188159255	469.3227233886719	469.3340759277344
1291	470.8865051269531	1.6094					1	DETECTED	470.8865 m/z @1.61 [CD6636_1.mzXML]	470.8865051269531	1.6094	1.5645833333333334	17.187666666666665	15.623083333333332	27460.46875	4137740.0155313113	0	1279	0.07961589356836174	174.29992562290875	347.5998512458175	470.88531494140625	470.8870544433594
1292	471.0555419921875	11.1386					1	DETECTED	471.0555 m/z @11.14 [CD6636_1.mzXML]	471.0555419921875	11.1386	11.062000000000001	11.22765	0.1656499999999994	11469.5185546875	73879.35616857863	0	1279	0.14881612387615029	1.0812663185378677	1.1625326370757354	471.0534362792969	471.0570373535156
1293	472.2470703125	11.551866666666665					1	DETECTED	472.2471 m/z @11.55 [CD6636_1.mzXML]	472.2470703125	11.551866666666665	9.01305	11.780783333333334	2.767733333333334	74500.03125	2336245.589248596	0	1279	0.09574286592247461	0.5450833393510104	0.06143833928795908	472.245849609375	472.2536926269531
1294	472.2998962402344	12.221816666666665					1	DETECTED	472.2999 m/z @12.22 [CD6636_1.mzXML]	472.2998962402344	12.221816666666665	12.190616666666667	12.393433333333332	0.2028166666666653	48303.375	344554.5718012692	0	1279	0.1380861717126578	3.250267094017245	5.50053418803449	472.29949951171875	472.3007507324219
1295	472.3387756347656	11.914566666666667					1	DETECTED	472.3388 m/z @11.91 [CD6636_1.mzXML]	472.3387756347656	11.914566666666667	3.3425333333333334	11.988466666666666	8.645933333333332	15825.1064453125	1917406.3601862793	0	1279	0.10565040735181874	0.5043105292015507	0.00862105840310136	472.3382263183594	472.3463439941406
1296	473.2498779296875	11.551866666666665					1	DETECTED	473.2499 m/z @11.55 [CD6636_1.mzXML]	473.2498779296875	11.551866666666665	11.52365	12.854099999999999	1.330449999999999	18312.095703125	379704.003779785	0	1279	0.1079427558113828	23.575605434141583	46.151210868283165	473.24847412109375	473.2523498535156
[truncated: 125 more rows]
