# Supplementary material for: MSFC: a new feature construction method for accurate diagnosis of mass spectrometry data
Source: Sci Rep. 2023 Sep 21;13:15694. doi: 10.1038/s41598-023-42395-5 (PMC10514077; doi:10.1038/s41598-023-42395-5)
Supplement: Supplementary file 1 — Supplementary Information. [file 41598_2023_42395_MOESM1_ESM.zip › dataset/CHD dataset/1-batch/P/CD6643_1.mzXML_chromatograms.csv]

row ID	row m/z	row retention time	row identity (main ID)	row identity (all IDs)	row identity (main ID + details)	row comment	row number of detected peaks	CD6643_1.mzXML Peak status	CD6643_1.mzXML Peak name	CD6643_1.mzXML Peak m/z	CD6643_1.mzXML Peak RT	CD6643_1.mzXML Peak RT start	CD6643_1.mzXML Peak RT end	CD6643_1.mzXML Peak duration time	CD6643_1.mzXML Peak height	CD6643_1.mzXML Peak area	CD6643_1.mzXML Peak charge	CD6643_1.mzXML Peak # data points	CD6643_1.mzXML Peak FWHM	CD6643_1.mzXML Peak tailing factor	CD6643_1.mzXML Peak asymmetry factor	CD6643_1.mzXML Peak m/z min	CD6643_1.mzXML Peak m/z max
1	55.05379867553711	11.340750000000002					1	DETECTED	55.0538 m/z @11.34 [CD6643_1.mzXML]	55.05379867553711	11.340750000000002	0.1176	19.993333333333332	19.875733333333333	6476.16748046875	1446609.5052255548	0	1279	8.159131762385373	1.118806771112562	1.7758127149831622	55.04689025878906	55.05929183959961
2	60.080230712890625	14.700783333333334					1	DETECTED	60.0802 m/z @14.70 [CD6643_1.mzXML]	60.080230712890625	14.700783333333334	0.10103333333333334	20.010166666666667	19.909133333333333	249482.375	6.420461733741329E7	0	1279	3.013040276387038	0.9041781919783793	0.8527204227640695	60.08001708984375	60.08054733276367
3	61.03915023803711	1.8399666666666665					1	DETECTED	61.0392 m/z @1.84 [CD6643_1.mzXML]	61.03915023803711	1.8399666666666665	0.10103333333333334	20.010166666666667	19.909133333333333	294058.3125	4371832.751971926	0	1279	0.05081042786957757	4.033448258123253	6.680344413358251	61.032310485839844	61.03996276855469
4	61.08366394042969	14.5925					1	DETECTED	61.0837 m/z @14.59 [CD6643_1.mzXML]	61.08366394042969	14.5925	0.3216833333333333	19.976666666666667	19.654983333333334	6546.21337890625	2112591.0225781854	0	1279	5.841306432474964	0.6449751413929931	0.7501788963262609	61.08331298828125	61.08401870727539
5	68.98178100585938	1.4727666666666666					1	DETECTED	68.9818 m/z @1.47 [CD6643_1.mzXML]	68.98178100585938	1.4727666666666666	1.4425666666666668	14.239749999999999	12.797183333333333	10953.853515625	1969595.2974213255	0	1279	0.10221786631057239	211.87389624724213	422.74779249448426	68.97844696044922	68.9914779663086
6	69.03303527832031	2.00775					1	DETECTED	69.0330 m/z @2.01 [CD6643_1.mzXML]	69.03303527832031	2.00775	1.9103999999999999	12.373283333333335	10.462883333333336	10908.4091796875	1000664.0554225466	0	1279	0.2787694433845924	53.73848656052032	106.47697312104064	69.03289031982422	69.03655242919922
7	69.0694351196289	6.9394833333333334					1	DETECTED	69.0694 m/z @6.94 [CD6643_1.mzXML]	69.0694351196289	6.9394833333333334	0.10103333333333334	20.010166666666667	19.909133333333333	6676.21435546875	3827497.0751426048	0	1279	16.322607067350628	1.455675871969038	1.1518094851944056	69.06612396240234	69.0783920288086
8	70.06462860107422	1.8688					1	DETECTED	70.0646 m/z @1.87 [CD6643_1.mzXML]	70.06462860107422	1.8688	1.3755333333333333	17.922833333333333	16.5473	23556.896484375	1703328.5222746884	0	1279	0.02619463023616686	16.773178807947016	0.07516421490199025	70.06416320800781	70.07315063476562
9	70.98001098632812	1.4727666666666666					1	DETECTED	70.9800 m/z @1.47 [CD6643_1.mzXML]	70.98001098632812	1.4727666666666666	1.3927	19.707	18.3143	12791.6494140625	1933619.9340461118	0	1279	0.114196253813317	116.20231922549745	285.5640346235794	70.97196197509766	70.98987579345703
10	72.04866027832031	13.724					1	DETECTED	72.0487 m/z @13.72 [CD6643_1.mzXML]	72.04866027832031	13.724	4.577116666666667	20.010166666666667	15.43305	3334.391357421875	1154581.7571852417	0	1279	4.216096833041155	0.8436234199991618	0.2315965631183019	72.0429916381836	72.04911041259766
11	72.08028411865234	1.9660666666666666					1	DETECTED	72.0803 m/z @1.97 [CD6643_1.mzXML]	72.08028411865234	1.9660666666666666	1.8688	7.800283333333334	5.931483333333333	56156.515625	1229130.7150456237	0	1279	0.1281946958167699	4.138036870807629	7.814278488079036	72.08015441894531	72.08047485351562
12	73.04499816894531	14.348966666666666					1	DETECTED	73.0450 m/z @14.35 [CD6643_1.mzXML]	73.04499816894531	14.348966666666666	0.1176	20.010166666666667	19.892566666666667	11629.2841796875	3598760.5891175256	0	1279	4.597638331600779	0.9346032319407984	0.3729079185172388	73.03620910644531	73.05155944824219
13	75.9473648071289	2.52835					1	DETECTED	75.9474 m/z @2.53 [CD6643_1.mzXML]	75.9473648071289	2.52835	2.36195	11.554933333333334	9.192983333333334	5211.85205078125	565711.2586567993	0	1279	0.4296673672163025	27.623147035256434	54.24629407051287	75.94116973876953	75.95330047607422
14	77.04783630371094	13.330716666666666					1	DETECTED	77.0478 m/z @13.33 [CD6643_1.mzXML]	77.04783630371094	13.330716666666666	3.3302666666666667	17.471833333333333	14.141566666666666	4054.537841796875	1185177.9141809996	0	1279	9.170462073951137	0.7070465162401026	0.8138593442812648	77.03799438476562	77.05744171142578
15	80.947265625	1.7403000000000002					1	DETECTED	80.9473 m/z @1.74 [CD6643_1.mzXML]	80.947265625	1.7403000000000002	1.6510166666666668	12.246333333333332	10.595316666666665	224748.53125	3853533.859269103	0	1279	0.2181381908190183	4.281319080494111	6.3559920793045555	80.94536590576172	80.95425415039062
16	81.06934356689453	12.704183333333333					1	DETECTED	81.0693 m/z @12.70 [CD6643_1.mzXML]	81.06934356689453	12.704183333333333	0.10103333333333334	20.010166666666667	19.909133333333333	5119.91357421875	2079650.0961418457	0	1279	6.902444698289514	0.7898475116670568	0.525898953411544	81.06119537353516	81.07723999023438
17	82.02693939208984	12.984616666666666					1	DETECTED	82.0269 m/z @12.98 [CD6643_1.mzXML]	82.02693939208984	12.984616666666666	1.3927	18.207666666666668	16.814966666666667	4779.10791015625	1966180.33606546	0	1279	16.750060556911496	0.7252884553172829	0.450451185347709	82.01696014404297	82.03048706054688
18	82.94430541992188	1.7403000000000002					1	DETECTED	82.9443 m/z @1.74 [CD6643_1.mzXML]	82.94430541992188	1.7403000000000002	1.3408666666666667	3.766183333333333	2.4253166666666663	82503.890625	1610012.9208538518	0	1279	0.2494211198386096	1.454842745623471	1.4084687240312415	82.94430541992188	82.94771575927734
19	83.02086639404297	1.82585					1	DETECTED	83.0209 m/z @1.83 [CD6643_1.mzXML]	83.02086639404297	1.82585	0.3216833333333333	20.010166666666667	19.688483333333334	2874520.5	1.5361001981542153E7	0	1279	0.0548526385460435	1.8662341798572681	2.3230413472823823	83.02086639404297	83.02545928955078
20	83.08499145507812	11.296483333333333					1	DETECTED	83.0850 m/z @11.30 [CD6643_1.mzXML]	83.08499145507812	11.296483333333333	0.10103333333333334	20.010166666666667	19.909133333333333	20200.369140625	4862858.912191655	0	1279	0.4209891353315527	0.7118042466538492	0.4245582407634511	83.08470916748047	83.08528137207031
21	84.02442169189453	1.82585					1	DETECTED	84.0244 m/z @1.83 [CD6643_1.mzXML]	84.02442169189453	1.82585	0.2537666666666667	11.932683333333333	11.678916666666666	26905.607421875	4507038.733173829	0	1279	0.7756153085730946	3.7144712430426714	6.428942486085344	84.01692199707031	84.03227233886719
22	84.04399871826172	2.69385					1	DETECTED	84.0440 m/z @2.69 [CD6643_1.mzXML]	84.04399871826172	2.69385	0.13471666666666668	19.538999999999998	19.404283333333332	19816.421875	3092561.5088200993	0	1279	0.897836366050297	2.3787594958502107	1.6176417806861632	84.043701171875	84.04920959472656
23	84.61920928955078	1.48745					1	DETECTED	84.6192 m/z @1.49 [CD6643_1.mzXML]	84.61920928955078	1.48745	1.4425666666666668	16.214616666666664	14.772049999999998	3162.07080078125	1233543.552675903	0	1279	0.10598807874761551	164.5605272929824	328.1210545859648	84.61653900146484	84.61921691894531
24	84.95905303955078	1.4727666666666666					1	DETECTED	84.9591 m/z @1.47 [CD6643_1.mzXML]	84.95905303955078	1.4727666666666666	0.1176	20.010166666666667	19.892566666666667	1044032.8125	1.9246088443498444E7	0	1279	0.1235773193235723	2.3637047498466055	3.0753880596747747	84.95893859863281	84.95946502685547
25	85.02787780761719	2.00775					1	DETECTED	85.0279 m/z @2.01 [CD6643_1.mzXML]	85.02787780761719	2.00775	1.82585	9.4	7.57415	83305.0	3991924.443592531	0	1279	0.21434498225440324	14.615777558153516	11.089808348646864	85.02552795410156	85.03109741210938
26	85.06433868408203	7.2208					1	DETECTED	85.0643 m/z @7.22 [CD6643_1.mzXML]	85.06433868408203	7.2208	0.1176	20.010166666666667	19.892566666666667	4421.06689453125	2185033.7296565864	0	1279	7.605484544303836	1.4002538761872585	1.239185758947065	85.06415557861328	85.06462097167969
27	86.05962371826172	2.6386333333333334					1	DETECTED	86.0596 m/z @2.64 [CD6643_1.mzXML]	86.05962371826172	2.6386333333333334	0.15161666666666665	19.892833333333332	19.741216666666666	13792.185546875	2584199.3735137032	0	1279	0.4800666717370028	5.813034669036665	3.2034376929488824	86.0594482421875	86.06483459472656
28	86.09600067138672	4.3187999999999995					1	DETECTED	86.0960 m/z @4.32 [CD6643_1.mzXML]	86.09600067138672	4.3187999999999995	1.8827666666666665	19.656166666666664	17.7734	108056.4453125	8163615.7719216645	1	1279	1.0220116769252954	0.7795242775729544	0.40154199392814766	86.0956802368164	86.10530090332031
29	87.07996368408203	6.529733333333334					1	DETECTED	87.0800 m/z @6.53 [CD6643_1.mzXML]	87.07996368408203	6.529733333333334	0.10103333333333334	20.010166666666667	19.909133333333333	92355.515625	4.768095025158034E7	0	1279	5.1377019632820105	1.2067666154868546	1.2857304216840495	87.07964324951172	87.08010864257812
30	88.07524871826172	9.027416666666666					1	DETECTED	88.0752 m/z @9.03 [CD6643_1.mzXML]	88.07524871826172	9.027416666666666	0.10103333333333334	20.010166666666667	19.909133333333333	5895.12255859375	3264655.950217223	0	1279	4.870398883554376	1.1151847612788308	0.21193732485491446	88.06887817382812	88.08367156982422
31	88.11143493652344	13.344266666666666					1	DETECTED	88.1114 m/z @13.34 [CD6643_1.mzXML]	88.11143493652344	13.344266666666666	9.55265	19.639333333333333	10.086683333333333	6238.94775390625	1380445.7988606554	0	1279	1.4761173050019512	1.330129628083008	1.192537911871366	88.10707092285156	88.11737823486328
32	88.95217895507812	1.48745					1	DETECTED	88.9522 m/z @1.49 [CD6643_1.mzXML]	88.95217895507812	1.48745	1.4102666666666666	16.94066666666667	15.530400000000002	15233.32421875	2549301.325762146	0	1279	0.1794800509497736	100.60721226516947	200.21442453033893	88.94263458251953	88.95221710205078
33	88.9677963256836	11.340750000000002					1	DETECTED	88.9678 m/z @11.34 [CD6643_1.mzXML]	88.9677963256836	11.340750000000002	0.4745	19.926333333333332	19.451833333333333	28845.576171875	2971324.3899410395	0	1279	0.9585960816258403	7.449235976463175	10.927385841516116	88.96749877929688	88.96814727783203
34	89.05929565429688	10.15445					1	DETECTED	89.0593 m/z @10.15 [CD6643_1.mzXML]	89.05929565429688	10.15445	0.10103333333333334	20.010166666666667	19.909133333333333	16145.3193359375	4505091.545226961	0	1279	1.139857698239327	1.4028013641630879	3.817580209272546	89.05886840820312	89.05952453613281
35	89.96044921875	11.554933333333334					1	DETECTED	89.9604 m/z @11.55 [CD6643_1.mzXML]	89.96044921875	11.554933333333334	8.811283333333334	19.221666666666668	10.410383333333334	13100.6611328125	1719983.8461362303	0	1279	0.39935978409768147	1.761129204480629	2.45136526529799	89.96015167236328	89.96073150634766
36	90.05437469482422	1.82585					1	DETECTED	90.0544 m/z @1.83 [CD6643_1.mzXML]	90.05437469482422	1.82585	0.10103333333333334	20.010166666666667	19.909133333333333	166937.8125	5683463.648985626	0	1279	0.1757620290300801	7.053918591721954	9.777563192099283	90.04582214355469	90.0594711303711
37	90.97596740722656	1.6659499999999998					1	DETECTED	90.9760 m/z @1.67 [CD6643_1.mzXML]	90.97596740722656	1.6659499999999998	1.5172166666666667	15.349583333333333	13.832366666666667	597549.125	3.3262592911145262E7	0	1279	0.16357147506241354	1.5715641502324351	1.4886585513845716	90.97481536865234	90.98523712158203
38	91.0384750366211	10.12345					1	DETECTED	91.0385 m/z @10.12 [CD6643_1.mzXML]	91.0384750366211	10.12345	0.10103333333333334	20.010166666666667	19.909133333333333	47865.92578125	2.611086996393679E7	0	1279	11.83667238784832	0.993230175689496	0.3196054580519814	91.03083801269531	91.03863525390625
39	91.05379486083984	9.224783333333333					1	DETECTED	91.0538 m/z @9.22 [CD6643_1.mzXML]	91.05379486083984	9.224783333333333	0.10103333333333334	20.010166666666667	19.909133333333333	67052.1015625	1.1457824025155809E7	0	1279	0.9654513434131289	0.6707449115427166	6.492110202958063	91.04441833496094	91.06086730957031
40	92.05720520019531	9.239166666666668					1	DETECTED	92.0572 m/z @9.24 [CD6643_1.mzXML]	92.05720520019531	9.239166666666668	3.8695333333333335	19.656166666666664	15.78663333333333	5888.970703125	764492.2575795896	0	1279	0.9725488721479909	1.469991743694479	20.5566639498994	92.05631256103516	92.06114959716797
41	93.05694580078125	8.656833333333333					1	DETECTED	93.0569 m/z @8.66 [CD6643_1.mzXML]	93.05694580078125	8.656833333333333	0.15161666666666665	19.993333333333332	19.841716666666667	2862.266357421875	1193874.4691500238	0	1279	2.4470858909086797	1.1664439275503466	3.6698344877019595	93.04701232910156	93.05921173095703
42	94.04096221923828	8.386800000000001					1	DETECTED	94.0410 m/z @8.39 [CD6643_1.mzXML]	94.04096221923828	8.386800000000001	0.4913	18.122833333333332	17.631533333333334	18458.927734375	1537977.1184648136	0	1279	0.1855470916072388	1.0797804861774232	7.041943945372391	94.03782653808594	94.049560546875
43	95.01561737060547	2.0785333333333336					1	DETECTED	95.0156 m/z @2.08 [CD6643_1.mzXML]	95.01561737060547	2.0785333333333336	1.9660666666666666	18.4425	16.476433333333333	7206.71533203125	1712205.732105026	0	1279	0.2208391324117307	73.25029638411364	145.50059276822728	95.00562286376953	95.02100372314453
44	95.04874420166016	8.386800000000001					1	DETECTED	95.0487 m/z @8.39 [CD6643_1.mzXML]	95.04874420166016	8.386800000000001	0.2369	17.839166666666664	17.602266666666665	14245.658203125	1108828.753376159	0	1279	0.22128843929561626	0.561594246146219	0.060378828088061616	95.04834747314453	95.05683898925781
45	95.08489990234375	13.8513					1	DETECTED	95.0849 m/z @13.85 [CD6643_1.mzXML]	95.08489990234375	13.8513	0.1176	19.993333333333332	19.875733333333333	9889.2783203125	1715656.363885224	0	1279	0.1543807965292583	0.6139235725927963	0.18097242640411643	95.08421325683594	95.08758544921875
46	96.9211654663086	1.7403000000000002					1	DETECTED	96.9212 m/z @1.74 [CD6643_1.mzXML]	96.9211654663086	1.7403000000000002	1.6510166666666668	17.339499999999997	15.68848333333333	159788.421875	5213596.651598388	0	1279	0.23429629123196638	4.223437578894054	6.8217760644063885	96.91641235351562	96.92131805419922
47	97.02786254882812	2.291233333333333					1	DETECTED	97.0279 m/z @2.29 [CD6643_1.mzXML]	97.02786254882812	2.291233333333333	0.2369	19.875999999999998	19.6391	19676.15234375	3197718.7593671917	0	1279	3.1950553082364346	2.1672447282452345	2.431442369083362	97.02767181396484	97.03754425048828
48	97.06431579589844	5.208183333333333					1	DETECTED	97.0643 m/z @5.21 [CD6643_1.mzXML]	97.06431579589844	5.208183333333333	0.1176	19.993333333333332	19.875733333333333	2955.4384765625	2106501.4115130003	0	1279	18.89406161948575	1.9522058703161067	2.904411740632213	97.06364440917969	97.07424926757812
49	97.10057067871094	12.745849999999999					1	DETECTED	97.1006 m/z @12.75 [CD6643_1.mzXML]	97.10057067871094	12.745849999999999	0.13471666666666668	19.909499999999998	19.774783333333332	9198.6015625	2262655.3004405834	0	1279	1.1120904359799724	1.0041770042070215	0.6493848698806207	97.09413146972656	97.10108947753906
50	98.91816711425781	1.7548833333333334					1	DETECTED	98.9182 m/z @1.75 [CD6643_1.mzXML]	98.91816711425781	1.7548833333333334	1.6951833333333333	2.3197666666666668	0.6245833333333335	50981.83984375	742930.4006025392	0	1279	0.303927911594688	5.231016192071462	9.462032384142924	98.91812133789062	98.91825103759766
51	98.983642578125	2.0361					1	DETECTED	98.9836 m/z @2.04 [CD6643_1.mzXML]	98.983642578125	2.0361	0.10103333333333334	20.010166666666667	19.909133333333333	35221.41015625	6868983.670614254	0	1279	12.814433894052275	8.020494838682229	7.349580847494743	98.97492980957031	98.98404693603516
52	98.9948959350586	1.82585					1	DETECTED	98.9949 m/z @1.83 [CD6643_1.mzXML]	98.9948959350586	1.82585	1.5470499999999998	11.932683333333333	10.385633333333333	142579.265625	7048316.197352296	0	1279	0.0955131085173555	39.684864520635436	null	98.99472045898438	99.00245666503906
53	99.05303955078125	2.0785333333333336					1	DETECTED	99.0530 m/z @2.08 [CD6643_1.mzXML]	99.05303955078125	2.0785333333333336	0.4404666666666667	19.976666666666667	19.5362	32297.001953125	4108804.507380799	0	1279	0.5206417705233426	5.963188311424036	2.9650443432194704	99.04339599609375	99.06209564208984
54	100.07506561279297	8.857149999999999					1	DETECTED	100.0751 m/z @8.86 [CD6643_1.mzXML]	100.07506561279297	8.857149999999999	0.15161666666666665	19.875999999999998	19.724383333333332	297397.625	4233363.260187746	1	1279	0.1307796079951551	1.4160366867227032	1.3775199416080182	100.07449340820312	100.07550811767578
55	101.00762176513672	1.5172166666666667					1	DETECTED	101.0076 m/z @1.52 [CD6643_1.mzXML]	101.00762176513672	1.5172166666666667	0.13471666666666668	20.010166666666667	19.87545	932795.4375	1.3405230749346437E7	1	1279	0.13331095111813762	1.2005250062017532	1.380982374852419	101.00729370117188	101.0080795288086
56	101.08110046386719	12.04805					1	DETECTED	101.0811 m/z @12.05 [CD6643_1.mzXML]	101.08110046386719	12.04805	8.811283333333334	12.373283333333335	3.562000000000001	11092.2001953125	2094518.4794096681	0	1279	3.5864379958557766	0.5502404663089712	0.10048093261794232	101.0785140991211	101.08152770996094
57	101.09545135498047	11.296483333333333					1	DETECTED	101.0955 m/z @11.30 [CD6643_1.mzXML]	101.09545135498047	11.296483333333333	0.10103333333333334	20.010166666666667	19.909133333333333	20399.595703125	8810337.193448855	0	1279	19.219044025610877	0.8891618172263435	3.6138265686900817	101.09513092041016	101.1020278930664
58	102.00863647460938	1.4727666666666666					1	DETECTED	102.0086 m/z @1.47 [CD6643_1.mzXML]	102.00863647460938	1.4727666666666666	1.4102666666666666	17.471833333333333	16.061566666666668	77459.6640625	2517378.0945039066	0	1279	0.1857568653527728	112.28266482882059	216.28016171321104	102.00833129882812	102.00882720947266
59	102.05435943603516	2.52835					1	DETECTED	102.0544 m/z @2.53 [CD6643_1.mzXML]	102.05435943603516	2.52835	0.13471666666666668	19.993333333333332	19.858616666666666	30835.447265625	4583815.847253661	0	1279	6.334287245407998	1.961528802028896	2.145030669475915	102.04574584960938	102.06349182128906
60	102.09891510009766	2.8194833333333333					1	DETECTED	102.0989 m/z @2.82 [CD6643_1.mzXML]	102.09891510009766	2.8194833333333333	0.20293333333333333	19.926333333333332	19.723399999999998	21951.232421875	3067979.3389822072	0	1279	17.54488854571113	3.7019878651805835	8.47031750838531	102.0904312133789	102.0989761352539
61	102.12702941894531	12.587133333333332					1	DETECTED	102.1270 m/z @12.59 [CD6643_1.mzXML]	102.12702941894531	12.587133333333332	0.8620833333333333	19.993333333333332	19.131249999999998	10413.6640625	2334130.321663483	0	1279	1.759595488917702	0.8173315420394475	0.432202798784577	102.12667083740234	102.12751770019531
62	102.9696044921875	1.4575666666666665					1	DETECTED	102.9696 m/z @1.46 [CD6643_1.mzXML]	102.9696044921875	1.4575666666666665	0.2369	8.780483333333333	8.543583333333332	300826.71875	3855692.1416322934	0	1279	0.2004672822509499	3.2853757434338275	null	102.9693603515625	102.969970703125
63	103.00532531738281	1.48745					1	DETECTED	103.0053 m/z @1.49 [CD6643_1.mzXML]	103.00532531738281	1.48745	1.4269500000000002	17.306500000000003	15.879550000000004	99413.515625	1.3847034244785553E7	0	1279	0.13627510138028298	120.59614686233432	250.72421925499106	103.00501251220703	103.01209259033203
64	103.038330078125	2.00775					1	DETECTED	103.0383 m/z @2.01 [CD6643_1.mzXML]	103.038330078125	2.00775	0.9803666666666667	19.976666666666667	18.9963	145746.375	8511484.557353241	0	1279	0.3754903553148765	3.390837781688944	8.823232924160248	103.03721618652344	103.04021453857422
65	103.0536117553711	8.386800000000001					1	DETECTED	103.0536 m/z @8.39 [CD6643_1.mzXML]	103.0536117553711	8.386800000000001	3.4598166666666668	8.8879	5.428083333333333	279470.34375	9902174.224931646	1	1279	0.27517799168241375	0.8647566371067298	0.5742800052772887	103.04450988769531	103.0566177368164
66	103.07463073730469	10.978183333333334					1	DETECTED	103.0746 m/z @10.98 [CD6643_1.mzXML]	103.07463073730469	10.978183333333334	0.10103333333333334	20.010166666666667	19.909133333333333	94320.671875	1.4941174564716198E7	0	1279	0.31251955168472456	1.1778986417119615	1.2339591342744196	103.07431030273438	103.07562255859375
67	104.0571517944336	8.372166666666667					1	DETECTED	104.0572 m/z @8.37 [CD6643_1.mzXML]	104.0571517944336	8.372166666666667	7.931433333333334	9.582966666666666	1.6515333333333322	18198.873046875	438664.4094862672	0	1279	0.2554427603251721	1.1898474445796654	0.9280377700932194	104.04902648925781	104.05729675292969
68	104.07466125488281	12.815750000000001					1	DETECTED	104.0747 m/z @12.82 [CD6643_1.mzXML]	104.07466125488281	12.815750000000001	0.21975	19.909499999999998	19.689749999999997	12522.154296875	3263861.780511044	0	1279	3.2638409751140003	0.9661003677465512	0.8133358700366885	104.06966400146484	104.08404541015625
69	104.10623168945312	1.7696833333333333					1	DETECTED	104.1062 m/z @1.77 [CD6643_1.mzXML]	104.10623168945312	1.7696833333333333	1.3408666666666667	14.084133333333334	12.743266666666667	1050352.375	8326359.901828761	1	1279	0.05934878782041686	3.254304049916581	5.047706689029475	104.10611724853516	104.10665893554688
70	104.96266174316406	11.410983333333332					1	DETECTED	104.9627 m/z @11.41 [CD6643_1.mzXML]	104.96266174316406	11.410983333333332	0.13471666666666668	20.010166666666667	19.87545	20821.818359375	3106461.921529113	0	1279	10.394387164026712	0.8947894096693964	0.7924024595714857	104.96224975585938	104.9630355834961
71	105.00277709960938	1.5172166666666667					1	DETECTED	105.0028 m/z @1.52 [CD6643_1.mzXML]	105.00277709960938	1.5172166666666667	1.4102666666666666	2.334083333333333	0.9238166666666665	33398.03515625	532029.8200496825	0	1279	0.19165423022359773	4.3189184977403725	7.496211330884144	105.0025405883789	105.00567626953125
72	105.07101440429688	13.724					1	DETECTED	105.0710 m/z @13.72 [CD6643_1.mzXML]	105.07101440429688	13.724	0.10103333333333334	20.010166666666667	19.909133333333333	50300.1484375	1.1398860912682287E7	0	1279	1.7504209312885468	0.8187521024426544	1.2461343965529528	105.07084655761719	105.07294464111328
73	106.04918670654297	1.9242166666666667					1	DETECTED	106.0492 m/z @1.92 [CD6643_1.mzXML]	106.04918670654297	1.9242166666666667	0.2369	8.088483333333334	7.851583333333334	11749.6767578125	726369.8546591187	0	1279	0.15692836985460024	1.3713075817676181	1.792486539954253	106.04895782470703	106.05392456054688
74	106.06441497802734	12.6479					1	DETECTED	106.0644 m/z @12.65 [CD6643_1.mzXML]	106.06441497802734	12.6479	0.27090000000000003	19.976666666666667	19.705766666666666	5162.25048828125	1813255.187367951	0	1279	3.758789551952269	0.7960639357948883	1.5847489546455968	106.06403350830078	106.07438659667969
75	106.94987487792969	1.6806666666666668					1	DETECTED	106.9499 m/z @1.68 [CD6643_1.mzXML]	106.94987487792969	1.6806666666666668	1.5470499999999998	19.438666666666666	17.891616666666668	90644.9296875	2079776.4170489195	0	1279	0.19493183564378436	1.1391080009293864	1.302287101092999	106.94984436035156	106.95893859863281
76	106.9627914428711	1.4727666666666666					1	DETECTED	106.9628 m/z @1.47 [CD6643_1.mzXML]	106.9627914428711	1.4727666666666666	1.4269500000000002	17.805999999999997	16.379049999999996	7566.2724609375	2482954.569155029	0	1279	0.10501253163015156	178.74554383412251	356.4910876682451	106.9625015258789	106.96416473388672
77	107.05176544189453	5.01565					1	DETECTED	107.0518 m/z @5.02 [CD6643_1.mzXML]	107.05176544189453	5.01565	0.20293333333333333	19.993333333333332	19.790399999999998	8304.60546875	1820357.9509843134	0	1279	0.6209834411034132	0.710907408910569	0.7785440909885294	107.04824829101562	107.05811309814453
78	108.07994079589844	2.5696166666666667					1	DETECTED	108.0799 m/z @2.57 [CD6643_1.mzXML]	108.07994079589844	2.5696166666666667	0.13471666666666668	19.959833333333332	19.825116666666666	2913.62890625	1519556.1593415523	0	1279	6.457578172301512	4.07103303352636	7.1420660670527205	108.0797348022461	108.08080291748047
79	109.06437683105469	8.386800000000001					1	DETECTED	109.0644 m/z @8.39 [CD6643_1.mzXML]	109.06437683105469	8.386800000000001	1.5766166666666666	11.652233333333333	10.075616666666667	9177.3154296875	962483.620764191	0	1279	9.90325632861336	0.7397463602301454	0.6081053095292711	109.06155395507812	109.07210540771484
80	109.10022735595703	12.773583333333333					1	DETECTED	109.1002 m/z @12.77 [CD6643_1.mzXML]	109.10022735595703	12.773583333333333	0.2537666666666667	19.438666666666666	19.1849	10234.701171875	1625549.1525277111	0	1279	1.1731358167929393	0.7828106373238348	0.3398665685411816	109.09969329833984	109.10526275634766
81	110.05960845947266	2.52835					1	DETECTED	110.0596 m/z @2.53 [CD6643_1.mzXML]	110.05960845947266	2.52835	0.1176	19.909499999999998	19.7919	6496.935546875	1709065.3999492188	0	1279	0.8007897529166565	4.104925852950326	2.7705101732868416	110.0539321899414	110.06781005859375
82	111.0434799194336	2.0785333333333336					1	DETECTED	111.0435 m/z @2.08 [CD6643_1.mzXML]	111.0434799194336	2.0785333333333336	0.10103333333333334	20.010166666666667	19.909133333333333	10283.814453125	3313487.2800481585	0	1279	0.2696718166809773	4.262812037783159	6.515674953296811	111.0353012084961	111.04389953613281
83	112.03617858886719	1.7696833333333333					1	DETECTED	112.0362 m/z @1.77 [CD6643_1.mzXML]	112.03617858886719	1.7696833333333333	1.4102666666666666	17.471833333333333	16.061566666666668	166051.640625	2528853.6594696348	0	1279	0.4114253515190256	0.8132394601392374	0.4387958874670409	112.02750396728516	112.0425033569336
84	112.89500427246094	1.7102499999999998					1	DETECTED	112.8950 m/z @1.71 [CD6643_1.mzXML]	112.89500427246094	1.7102499999999998	1.6806666666666668	13.922400000000001	12.241733333333334	124369.6015625	3458294.5468855593	0	1279	0.03705763012884655	206.90253521126945	412.8050704225389	112.89500427246094	112.89523315429688
85	113.02031707763672	2.2489833333333333					1	DETECTED	113.0203 m/z @2.25 [CD6643_1.mzXML]	113.02031707763672	2.2489833333333333	0.1176	20.010166666666667	19.892566666666667	220675.46875	9146238.440196108	0	1279	0.40090712404127826	1.133374349247372	3.606069084308843	113.01453399658203	113.02286529541016
86	113.03730010986328	13.8231					1	DETECTED	113.0373 m/z @13.82 [CD6643_1.mzXML]	113.03730010986328	13.8231	1.3927	17.522	16.129299999999997	6610.09814453125	1799232.6270015242	0	1279	2.1584984556519835	0.6487844317157934	0.14134705083368632	113.03388977050781	113.04619598388672
87	113.08839416503906	12.914266666666666					1	DETECTED	113.0884 m/z @12.91 [CD6643_1.mzXML]	113.08839416503906	12.914266666666666	1.0656166666666667	17.622333333333334	16.556716666666667	3866.240478515625	1516063.7328318176	0	1279	9.19295339024834	0.6986752358566869	0.3973504717133739	113.08839416503906	113.09574890136719
88	114.05448150634766	2.7358166666666666					1	DETECTED	114.0545 m/z @2.74 [CD6643_1.mzXML]	114.05448150634766	2.7358166666666666	0.1176	20.010166666666667	19.892566666666667	37249.69140625	5811797.518122925	0	1279	2.850937122252656	4.967604371580176	2.57215397193449	114.05403137207031	114.05474090576172
89	114.06548309326172	1.8399666666666665					1	DETECTED	114.0655 m/z @1.84 [CD6643_1.mzXML]	114.06548309326172	1.8399666666666665	1.7837333333333334	15.0771	13.293366666666666	863111.0625	1.3102607284270784E7	1	1279	0.06222318545058836	4.987346119174983	5.003473719029807	114.06517028808594	114.0658950805664
90	114.08259582519531	2.6386333333333334					1	DETECTED	114.0826 m/z @2.64 [CD6643_1.mzXML]	114.08259582519531	2.6386333333333334	0.10103333333333334	19.942999999999998	19.841966666666664	24199.2109375	5607370.267472503	0	1279	9.404026723345433	2.468078908033074	3.954097046207015	114.08259582519531	114.0913314819336
91	114.89185333251953	1.7403000000000002					1	DETECTED	114.8919 m/z @1.74 [CD6643_1.mzXML]	114.89185333251953	1.7403000000000002	1.7102499999999998	2.2348166666666667	0.5245666666666668	37557.1875	276455.4075242922	0	1279	0.066779468597429	8.728230726566734	12.023063166355842	114.89185333251953	114.89219665527344
92	114.98715209960938	1.48745					1	DETECTED	114.9872 m/z @1.49 [CD6643_1.mzXML]	114.98715209960938	1.48745	1.3927	19.824833333333334	18.432133333333333	43010.7890625	4910564.430168457	0	1279	0.16071462004437076	99.81792476761852	212.75619899816823	114.97917175292969	114.9953384399414
93	115.035888671875	1.8688					1	DETECTED	115.0359 m/z @1.87 [CD6643_1.mzXML]	115.035888671875	1.8688	0.4745	20.010166666666667	19.535666666666668	132674.9375	2975727.189628599	0	1279	3.824213935197691	0.6517894313836329	0.055681302477228065	115.0357894897461	115.03875732421875
94	115.05377960205078	9.224783333333333					1	DETECTED	115.0538 m/z @9.22 [CD6643_1.mzXML]	115.05377960205078	9.224783333333333	0.40655	17.471833333333333	17.065283333333333	41206.77734375	2288600.607048278	0	1279	0.1006357003069418	1.8054817281402853	1.7515248843702906	115.04931640625	115.06311798095703
95	115.06884002685547	1.82585					1	DETECTED	115.0688 m/z @1.83 [CD6643_1.mzXML]	115.06884002685547	1.82585	0.2537666666666667	18.591833333333334	18.338066666666666	35533.86328125	3068072.204830049	0	1279	0.06747579073308385	3.214849070958445	5.56476358812647	115.06884002685547	115.07857513427734
96	115.11111450195312	11.7858					1	DETECTED	115.1111 m/z @11.79 [CD6643_1.mzXML]	115.11111450195312	11.7858	0.13471666666666668	20.010166666666667	19.87545	5748.38671875	2400258.7461912823	0	1279	11.20814775399597	0.8529442898729016	0.37901346296709676	115.11072540283203	115.1115493774414
97	116.05709075927734	9.2533					1	DETECTED	116.0571 m/z @9.25 [CD6643_1.mzXML]	116.05709075927734	9.2533	9.196416666666666	14.826316666666665	5.629899999999999	3106.582275390625	465136.4980766602	0	1279	0.1052048381460029	49.486375622619335	97.97275124523867	116.04878997802734	116.05728149414062
98	116.06973266601562	1.8543166666666666					1	DETECTED	116.0697 m/z @1.85 [CD6643_1.mzXML]	116.06973266601562	1.8543166666666666	0.1176	20.010166666666667	19.892566666666667	2583005.75	1.7352016586930938E7	1	1279	0.037108291581070985	0.7894391274611846	0.06175128652403001	116.06938934326172	116.07044982910156
99	116.43604278564453	1.4727666666666666					1	DETECTED	116.4360 m/z @1.47 [CD6643_1.mzXML]	116.43604278564453	1.4727666666666666	1.22045	1.9938	0.77335	9030.232421875	167463.26269250485	0	1279	0.10734992060178206	1.532498844045182	2.064997688090364	116.42989349365234	116.4363021850586
100	116.98501586914062	1.4727666666666666					1	DETECTED	116.9850 m/z @1.47 [CD6643_1.mzXML]	116.98501586914062	1.4727666666666666	0.10103333333333334	20.010166666666667	19.909133333333333	2413465.5	4.897301010733876E7	0	1279	0.1511885166425655	81.56753863445716	3.022098252310868	116.97761535644531	116.98804473876953
101	117.05680084228516	9.239166666666668					1	DETECTED	117.0568 m/z @9.24 [CD6643_1.mzXML]	117.05680084228516	9.239166666666668	1.0485166666666668	19.023500000000002	17.974983333333334	86849.8671875	1.2387490286446054E7	0	1279	6.523634057314801	0.5115225206786351	0.09734776041223155	117.05391693115234	117.05693817138672
102	117.0903549194336	11.511716666666667					1	DETECTED	117.0904 m/z @11.51 [CD6643_1.mzXML]	117.0903549194336	11.511716666666667	0.3216833333333333	19.993333333333332	19.67165	91318.1953125	4931145.793722378	0	1279	0.2322188519283941	3.410209777260894	5.371405717757703	117.09009552001953	117.0908203125
103	117.98865509033203	1.48745					1	DETECTED	117.9887 m/z @1.49 [CD6643_1.mzXML]	117.98865509033203	1.48745	1.4269500000000002	18.34283333333333	16.91588333333333	30384.845703125	3121142.365401306	0	1279	0.14748535316876854	139.80068870523465	278.60137741046935	117.9885025024414	117.98906707763672
104	118.06420135498047	9.239166666666668					1	DETECTED	118.0642 m/z @9.24 [CD6643_1.mzXML]	118.06420135498047	9.239166666666668	0.6770833333333334	19.740666666666666	19.063583333333334	1012503.5	9383424.897388102	1	1279	0.08927639257376008	1.2226813046164755	1.332046202224002	118.05724334716797	118.06494140625
105	118.0854263305664	1.9103999999999999					1	DETECTED	118.0854 m/z @1.91 [CD6643_1.mzXML]	118.0854263305664	1.9103999999999999	0.10103333333333334	20.010166666666667	19.909133333333333	1437942.25	5.562844655420591E7	1	1279	0.19350722271235532	3.4982897155051687	5.696830318300909	118.07608795166016	118.08589935302734
106	118.97824096679688	11.43925					1	DETECTED	118.9782 m/z @11.44 [CD6643_1.mzXML]	118.97824096679688	11.43925	0.15161666666666665	19.942999999999998	19.791383333333332	68230.6171875	6337149.903113156	0	1279	0.8561702837077014	7.943072448699906	3.1518173502289137	118.9684829711914	118.98136901855469
107	119.01828002929688	1.5172166666666667					1	DETECTED	119.0183 m/z @1.52 [CD6643_1.mzXML]	119.01828002929688	1.5172166666666667	1.3927	11.724933333333333	10.332233333333333	245691.671875	5446237.4849909665	0	1279	14.56695466307097	1.113921497467767	1.453615992119671	119.00983428955078	119.01873016357422
108	119.04856872558594	3.9289833333333335					1	DETECTED	119.0486 m/z @3.93 [CD6643_1.mzXML]	119.04856872558594	3.9289833333333335	2.1634	8.733749999999999	6.570349999999999	5925.48974609375	462360.08622558595	0	1279	0.19472245667880328	1.860673998206447	0.26307570807893377	119.04183959960938	119.04882049560547
109	119.06786346435547	9.224783333333333					1	DETECTED	119.0679 m/z @9.22 [CD6643_1.mzXML]	119.06786346435547	9.224783333333333	8.011666666666667	9.598099999999999	1.586433333333332	53109.640625	592363.7848480229	0	1279	0.09767224986059198	0.5647838465473655	0.1841734344530866	119.06783294677734	119.07282257080078
110	119.08892059326172	1.9660666666666666					1	DETECTED	119.0889 m/z @1.97 [CD6643_1.mzXML]	119.08892059326172	1.9660666666666666	0.5424333333333333	19.438666666666666	18.896233333333335	58021.1015625	2742327.5151175545	0	1279	0.1261553491452656	1.0067107669566047	0.9759615001722892	119.08477783203125	119.08983612060547
111	119.15352630615234	14.144966666666667					1	DETECTED	119.1535 m/z @14.14 [CD6643_1.mzXML]	119.15352630615234	14.144966666666667	0.13471666666666668	20.010166666666667	19.87545	71855.9453125	1.7958757989139996E7	0	1279	3.188832802198945	1.0624885592266793	1.1373217638673248	119.15333557128906	119.15399932861328
112	119.50882720947266	8.386800000000001					1	DETECTED	119.5088 m/z @8.39 [CD6643_1.mzXML]	119.50882720947266	8.386800000000001	8.1339	8.4604	0.32649999999999935	3692.168212890625	42614.23562963873	0	1279	0.17958947097719147	0.6455120601028053	0.2910241202056105	119.50872802734375	119.50946044921875
113	120.01905822753906	1.5172166666666667					1	DETECTED	120.0191 m/z @1.52 [CD6643_1.mzXML]	120.01905822753906	1.5172166666666667	1.4102666666666666	10.8826	9.472333333333333	25422.087890625	4959977.64367224	0	1279	9.601477102646271	44.045222599444664	81.13544344723593	120.01405334472656	120.0191879272461
114	120.0648193359375	1.8399666666666665					1	DETECTED	120.0648 m/z @1.84 [CD6643_1.mzXML]	120.0648193359375	1.8399666666666665	0.92935	8.733749999999999	7.8043999999999984	63263.57421875	1897305.223400757	0	1279	0.09945879028976723	1.152597172362998	0.6173059503814818	120.06236267089844	120.06848907470703
115	120.07990264892578	8.386800000000001					1	DETECTED	120.0799 m/z @8.39 [CD6643_1.mzXML]	120.07990264892578	8.386800000000001	7.667783333333333	19.505333333333333	11.83755	1069480.875	2.186993318470406E7	1	1279	0.20881073588837396	0.8611664186024965	0.5378492124085034	120.074951171875	120.08977508544922
116	120.16307067871094	19.6055					1	DETECTED	120.1631 m/z @19.61 [CD6643_1.mzXML]	120.16307067871094	19.6055	9.86685	19.774333333333335	9.907483333333335	8648.1591796875	1466495.9710934767	0	1279	5.3004144472118515	0.5086682103440074	0.018018428345304063	120.15666198730469	120.16307067871094
117	120.96540832519531	2.00775					1	DETECTED	120.9654 m/z @2.01 [CD6643_1.mzXML]	120.96540832519531	2.00775	1.7403000000000002	2.4875	0.7471999999999996	15182.001953125	362983.987673584	0	1279	0.3163694021613086	1.3968966161899417	1.793793232379883	120.9653091430664	120.9656753540039
118	120.98001861572266	1.4575666666666665					1	DETECTED	120.9800 m/z @1.46 [CD6643_1.mzXML]	120.98001861572266	1.4575666666666665	1.3927	17.622333333333334	16.229633333333332	39776.7109375	4348533.672068939	0	1279	0.16025613918549952	126.33813672575803	210.01378302809724	120.97235107421875	120.98794555664062
119	121.02758026123047	12.49355					1	DETECTED	121.0276 m/z @12.49 [CD6643_1.mzXML]	121.02758026123047	12.49355	0.15161666666666665	19.976666666666667	19.82505	26401.349609375	7509519.849494505	0	1279	2.071474379476836	0.9005721795453985	0.42914109826341396	121.02717590332031	121.03260040283203
120	121.0711898803711	1.8399666666666665					1	DETECTED	121.0712 m/z @1.84 [CD6643_1.mzXML]	121.0711898803711	1.8399666666666665	0.10103333333333334	20.010166666666667	19.909133333333333	954340.6875	1.3563593956795372E7	0	1279	0.051368086066609475	0.6708088744928397	0.23704598864087206	121.06388854980469	121.07184600830078
121	121.08360290527344	8.431266666666666					1	DETECTED	121.0836 m/z @8.43 [CD6643_1.mzXML]	121.08360290527344	8.431266666666666	4.623183333333333	8.733749999999999	4.110566666666665	56201.74609375	1942382.05626001	0	1279	0.26272258590189246	0.7462086324746399	0.4480248393326371	121.0835189819336	121.08601379394531
122	121.98649597167969	11.425099999999999					1	DETECTED	121.9865 m/z @11.43 [CD6643_1.mzXML]	121.98649597167969	11.425099999999999	1.1001666666666667	18.6085	17.508333333333333	23101.033203125	3093035.1139576114	0	1279	1.0179446661360814	3.836380741344772	6.138828022502735	121.98603820800781	121.9867935180664
123	122.0571517944336	8.8879					1	DETECTED	122.0572 m/z @8.89 [CD6643_1.mzXML]	122.0571517944336	8.8879	4.3939	19.588833333333334	15.194933333333333	13529.361328125	1135175.4140321044	0	1279	0.18257730871891553	1.6905800326361076	2.381160065272215	122.05704498291016	122.05948638916016
124	122.09593963623047	8.672400000000001					1	DETECTED	122.0959 m/z @8.67 [CD6643_1.mzXML]	122.09593963623047	8.672400000000001	0.1176	20.010166666666667	19.892566666666667	11797.6640625	3154325.5391874714	0	1279	5.947397734232414	1.2134865188118649	1.8704324141066522	122.086669921875	122.0962142944336
125	122.92382049560547	1.6659499999999998					1	DETECTED	122.9238 m/z @1.67 [CD6643_1.mzXML]	122.92382049560547	1.6659499999999998	1.5618166666666666	15.39845	13.836633333333333	46128.8984375	4236507.728823974	0	1279	0.1335759772517897	40.6194060080971	92.16733193416147	122.9237060546875	122.92892456054688
126	123.0433349609375	3.8398166666666667					1	DETECTED	123.0433 m/z @3.84 [CD6643_1.mzXML]	123.0433349609375	3.8398166666666667	0.1176	19.976666666666667	19.859066666666667	3247.205322265625	1291377.4283370664	0	1279	1.8951420664308252	2.6676398024474666	4.335279604894932	123.04267883300781	123.04400634765625
127	123.0545654296875	3.172816666666667					1	DETECTED	123.0546 m/z @3.17 [CD6643_1.mzXML]	123.0545654296875	3.172816666666667	0.40655	15.4957	15.08915	4923.4228515625	1049587.7618718564	0	1279	0.38458079229302866	2.727349134814672	4.454698269629344	123.04553985595703	123.05768585205078
128	123.98189544677734	11.326133333333333					1	DETECTED	123.9819 m/z @11.33 [CD6643_1.mzXML]	123.98189544677734	11.326133333333333	10.834483333333333	15.886583333333334	5.052100000000001	14395.5	1184239.8282640993	0	1279	0.6976504687795195	5.1379029797620275	1.166955979942842	123.98143005371094	123.98258209228516
129	124.05011749267578	9.3847					1	DETECTED	124.0501 m/z @9.38 [CD6643_1.mzXML]	124.05011749267578	9.3847	0.6603166666666667	9.612983333333334	8.952666666666667	10745.8291015625	735589.7704925535	0	1279	0.09205294216156013	0.5130830641325175	2.477275518459216	124.0495376586914	124.05017852783203
130	124.97518920898438	1.4727666666666666					1	DETECTED	124.9752 m/z @1.47 [CD6643_1.mzXML]	124.97518920898438	1.4727666666666666	1.4269500000000002	18.973833333333335	17.546883333333334	5123.5595703125	2506917.4980301517	0	1279	0.03234843412253241	191.49017824663628	342.4025848599099	124.97331237792969	124.98128509521484
131	124.99885559082031	13.012316666666667					1	DETECTED	124.9989 m/z @13.01 [CD6643_1.mzXML]	124.99885559082031	13.012316666666667	12.167283333333334	14.009616666666666	1.8423333333333325	17091.91796875	635496.9281369625	0	1279	0.09304648586719111	1.0900950652834203	0.780427334934807	124.99850463867188	124.99929809570312
132	125.01466369628906	10.469533333333334					1	DETECTED	125.0147 m/z @10.47 [CD6643_1.mzXML]	125.01466369628906	10.469533333333334	1.7696833333333333	17.438666666666666	15.668983333333333	60104.79296875	2090029.1252722468	0	1279	0.11590413659599186	0.5108649604048923	2.3417539970115016	125.01390838623047	125.02301025390625
133	125.02570343017578	14.826316666666665					1	DETECTED	125.0257 m/z @14.83 [CD6643_1.mzXML]	125.02570343017578	14.826316666666665	0.13471666666666668	19.959833333333332	19.825116666666666	5572.9443359375	1778466.2482904643	0	1279	1.557725538257193	0.674709244284716	0.22445718937051284	125.02527618408203	125.02642822265625
134	126.05182647705078	1.8688					1	DETECTED	126.0518 m/z @1.87 [CD6643_1.mzXML]	126.05182647705078	1.8688	0.3047666666666667	20.010166666666667	19.7054	39873.78125	1608570.4481661983	0	1279	0.08138320004502231	0.8388755143655007	0.6265479294896297	126.05146789550781	126.05487823486328
135	126.09080505371094	9.136166666666666					1	DETECTED	126.0908 m/z @9.14 [CD6643_1.mzXML]	126.09080505371094	9.136166666666666	9.105133333333333	9.239166666666668	0.13403333333333478	7189.51171875	38194.64657507327	0	1279	0.23249179811857346	2.159505907626238	3.3190118152524755	126.0906753540039	126.091064453125
136	127.01167297363281	10.469533333333334					1	DETECTED	127.0117 m/z @10.47 [CD6643_1.mzXML]	127.01167297363281	10.469533333333334	1.5766166666666666	17.206666666666667	15.63005	15723.8115234375	2019242.8755292967	0	1279	0.11712225787768737	0.8787921098252354	0.19037025743042238	127.00186920166016	127.02027130126953
137	127.0382308959961	2.0216333333333334					1	DETECTED	127.0382 m/z @2.02 [CD6643_1.mzXML]	127.0382308959961	2.0216333333333334	0.10103333333333334	19.993333333333332	19.8923	56357.6875	6914191.80610922	0	1279	0.7046672606977029	4.660983043256199	6.797307506510751	127.03425598144531	127.04802703857422
138	128.00999450683594	1.7837333333333334					1	DETECTED	128.0100 m/z @1.78 [CD6643_1.mzXML]	128.00999450683594	1.7837333333333334	1.7403000000000002	19.639333333333333	17.899033333333332	10162.666015625	3927085.954003603	0	1279	14.286768688403827	206.38460709960648	398.4825138826753	128.0043182373047	128.01715087890625
139	128.06997680664062	2.6662666666666666					1	DETECTED	128.0700 m/z @2.67 [CD6643_1.mzXML]	128.06997680664062	2.6662666666666666	0.3216833333333333	20.010166666666667	19.688483333333334	23587.09765625	3970900.2163840015	0	1279	1.029126794093377	2.500071134929913	2.8261000921822044	128.06089782714844	128.07070922851562
140	129.01275634765625	14.425516666666665					1	DETECTED	129.0128 m/z @14.43 [CD6643_1.mzXML]	129.01275634765625	14.425516666666665	1.4102666666666666	19.993333333333332	18.583066666666667	9475.40234375	4094649.625982057	0	1279	4.7643998317923	0.7138958785527235	0.35165207101297047	129.0069580078125	129.01837158203125
141	129.0537872314453	2.00775					1	DETECTED	129.0538 m/z @2.01 [CD6643_1.mzXML]	129.0537872314453	2.00775	0.10103333333333334	20.010166666666667	19.909133333333333	46421.01953125	7198235.97629242	0	1279	0.34204042810935986	3.817227459425691	13.440485255242569	129.05128479003906	129.05430603027344
142	130.03143310546875	8.857149999999999					1	DETECTED	130.0314 m/z @8.86 [CD6643_1.mzXML]	130.03143310546875	8.857149999999999	8.733749999999999	14.068933333333332	5.335183333333333	5670.97412109375	539030.3127540284	0	1279	0.11772881911127087	21.617436520799536	42.23487304159907	130.0314178466797	130.03628540039062
143	130.04905700683594	2.0216333333333334					1	DETECTED	130.0491 m/z @2.02 [CD6643_1.mzXML]	130.04905700683594	2.0216333333333334	0.10103333333333334	20.010166666666667	19.909133333333333	39593.34375	4057867.0289220572	0	1279	1.2329119262103647	2.3691241019199163	1.626324013123702	130.03932189941406	130.04978942871094
144	130.0644989013672	10.5374					1	DETECTED	130.0645 m/z @10.54 [CD6643_1.mzXML]	130.0644989013672	10.5374	0.3047666666666667	19.656166666666664	19.351399999999998	58338.6484375	2610846.5369273694	0	1279	1.3622916009943378	2.412949849237497	3.160169060988324	130.06365966796875	130.07351684570312
145	130.08534240722656	1.9242166666666667					1	DETECTED	130.0853 m/z @1.92 [CD6643_1.mzXML]	130.08534240722656	1.9242166666666667	0.38943333333333335	19.875999999999998	19.486566666666665	31123.54296875	2545438.970249817	0	1279	0.8862064334511033	1.42940873226041	5.513827233266686	130.08522033691406	130.08596801757812
146	130.3095703125	2.1634					1	DETECTED	130.3096 m/z @2.16 [CD6643_1.mzXML]	130.3095703125	2.1634	1.4575666666666665	2.1634	0.7058333333333338	17076.494140625	398522.87201953126	0	1279	0.772396439330977	0.5	null	130.3095703125	130.31405639648438
147	130.93218994140625	1.5323					1	DETECTED	130.9322 m/z @1.53 [CD6643_1.mzXML]	130.93218994140625	1.5323	1.4269500000000002	11.296483333333333	9.869533333333333	12457.05859375	4015685.4828314823	0	1279	0.10500104499327767	46.841638981173936	92.68327796234787	130.93197631835938	130.93678283691406
148	130.9641571044922	1.4727666666666666					1	DETECTED	130.9642 m/z @1.47 [CD6643_1.mzXML]	130.9641571044922	1.4727666666666666	0.10103333333333334	20.010166666666667	19.909133333333333	1155786.625	1.6221029332749508E7	0	1279	0.12635228669528198	2.129002264122931	3.09351686333982	130.96182250976562	130.97186279296875
149	131.01821899414062	1.4727666666666666					1	DETECTED	131.0182 m/z @1.47 [CD6643_1.mzXML]	131.01821899414062	1.4727666666666666	1.4269500000000002	11.468283333333334	10.041333333333334	39105.5703125	1.5732338794242674E7	0	1279	0.13655091995449453	109.58166606038625	218.16333212077248	131.0150604248047	131.0182647705078
150	131.0485076904297	8.35755					1	DETECTED	131.0485 m/z @8.36 [CD6643_1.mzXML]	131.0485076904297	8.35755	8.1339	18.07283333333333	9.938933333333331	5280.4912109375	799109.989922882	0	1279	0.10114438487152633	22.219837543781278	43.439675087562556	131.0483856201172	131.05279541015625
151	131.080810546875	2.8472					1	DETECTED	131.0808 m/z @2.85 [CD6643_1.mzXML]	131.080810546875	2.8472	1.22045	10.277166666666666	9.056716666666667	7154.345703125	1101171.0957788082	0	1279	0.21800791373779616	1.61812153407926	2.2335829845017168	131.0721893310547	131.0813446044922
152	131.43408203125	11.681133333333333					1	DETECTED	131.4341 m/z @11.68 [CD6643_1.mzXML]	131.43408203125	11.681133333333333	3.3588666666666667	11.681133333333333	8.322266666666668	21320.76171875	4993324.515119019	0	1279	8.103766525033905	0.5	null	131.43408203125	131.4426727294922
153	131.96034240722656	11.326133333333333					1	DETECTED	131.9603 m/z @11.33 [CD6643_1.mzXML]	131.96034240722656	11.326133333333333	0.27090000000000003	19.976666666666667	19.705766666666666	18450.26953125	4179680.7152001923	0	1279	11.009089352351936	1.1157916830325463	1.4848119718204684	131.9530029296875	131.96778869628906
154	132.04379272460938	9.55265					1	DETECTED	132.0438 m/z @9.55 [CD6643_1.mzXML]	132.04379272460938	9.55265	9.151783333333332	10.44195	1.2901666666666678	35398.7890625	566747.5835867911	0	1279	0.09110074074119723	1.2110393154027717	1.5319692558408484	132.0352783203125	132.04383850097656
155	132.0647735595703	2.7358166666666666					1	DETECTED	132.0648 m/z @2.74 [CD6643_1.mzXML]	132.0647735595703	2.7358166666666666	0.10103333333333334	20.010166666666667	19.909133333333333	199255.28125	2.5504838990855314E7	0	1279	0.996782649520048	6.078415739835088	2.892251824358686	132.05982971191406	132.0650634765625
156	132.0758056640625	1.8399666666666665					1	DETECTED	132.0758 m/z @1.84 [CD6643_1.mzXML]	132.0758056640625	1.8399666666666665	1.8117833333333333	10.322566666666667	8.510783333333334	802619.9375	6980376.078997071	0	1279	0.04177578311877661	4.019310560114458	328.727260183979	132.070556640625	132.0856475830078
157	132.10101318359375	3.9733500000000004					1	DETECTED	132.1010 m/z @3.97 [CD6643_1.mzXML]	132.10101318359375	3.9733500000000004	0.7443833333333333	19.909499999999998	19.165116666666666	1697192.5	1.0313568155942367E8	1	1279	1.0154655559122956	1.022114614994441	0.9416512716294452	132.1007080078125	132.10147094726562
158	132.1171112060547	5.7280999999999995					1	DETECTED	132.1171 m/z @5.73 [CD6643_1.mzXML]	132.1171112060547	5.7280999999999995	3.70725	5.76065	2.0534	25359.90625	1098414.6418172002	0	1279	1.9009208889514628	0.5130855337204705	0.024624380665699563	132.1118621826172	132.125
159	132.45440673828125	4.3939					1	DETECTED	132.4544 m/z @4.39 [CD6643_1.mzXML]	132.45440673828125	4.3939	3.590416666666667	4.73225	1.1418333333333326	4651.68798828125	227267.03928494264	0	1279	1.2318734154208228	0.7105519716235553	0.42110394324711065	132.45425415039062	132.4546356201172
160	132.75750732421875	10.6834					1	DETECTED	132.7575 m/z @10.68 [CD6643_1.mzXML]	132.75750732421875	10.6834	3.44545	10.6834	7.2379500000000005	11552.66796875	2488424.0475929566	0	1279	6.27686238247742	0.5	null	132.75750732421875	132.7649688720703
161	132.957275390625	11.396899999999999					1	DETECTED	132.9573 m/z @11.40 [CD6643_1.mzXML]	132.957275390625	11.396899999999999	0.10103333333333334	20.010166666666667	19.909133333333333	668060.5	6.330084162271867E7	0	1279	1.3183595855462684	3.3146027430144893	4.174388798124011	132.9486846923828	132.96031188964844
162	132.9973907470703	1.5172166666666667					1	DETECTED	132.9974 m/z @1.52 [CD6643_1.mzXML]	132.9973907470703	1.5172166666666667	1.4102666666666666	16.907666666666668	15.4974	32132.546875	1.6798282263513185E7	0	1279	0.11623019252401678	72.45161290322574	143.81703839203823	132.9971923828125	133.0033416748047
163	133.033447265625	1.48745					1	DETECTED	133.0334 m/z @1.49 [CD6643_1.mzXML]	133.033447265625	1.48745	0.27090000000000003	19.5555	19.284599999999998	1097958.875	2.2740522779705524E7	1	1279	0.13706584494898055	1.589052479352267	2.2777673061938026	133.03152465820312	133.03407287597656
164	133.0486297607422	2.10695					1	DETECTED	133.0486 m/z @2.11 [CD6643_1.mzXML]	133.0486297607422	2.10695	1.2892333333333332	11.009216666666667	9.719983333333333	18878.326171875	2124655.9770888663	0	1279	0.7549242661044882	3.2552223186503086	6.719998575509207	133.04843139648438	133.0491943359375
165	133.06817626953125	2.6245833333333333					1	DETECTED	133.0682 m/z @2.62 [CD6643_1.mzXML]	133.06817626953125	2.6245833333333333	0.40655	19.354499999999998	18.94795	9658.064453125	2014567.8328703307	0	1279	2.642204596464056	1.5631340291088012	2.3707125062136805	133.0662841796875	133.0688018798828
166	133.07919311523438	1.8543166666666666					1	DETECTED	133.0792 m/z @1.85 [CD6643_1.mzXML]	133.07919311523438	1.8543166666666666	0.4745	16.296783333333334	15.822283333333333	29656.095703125	9649916.796702668	0	1279	9.026071978608092	3.15013964806871	5.382641278871325	133.07867431640625	133.08349609375
167	133.1043701171875	3.9733500000000004					1	DETECTED	133.1044 m/z @3.97 [CD6643_1.mzXML]	133.1043701171875	3.9733500000000004	1.5025166666666665	18.741	17.238483333333335	78290.5859375	6449687.196205839	0	1279	0.9614753565253222	0.7864979289685269	1.0025067731906392	133.0958709716797	133.10487365722656
168	133.9578857421875	11.396899999999999					1	DETECTED	133.9579 m/z @11.40 [CD6643_1.mzXML]	133.9578857421875	11.396899999999999	0.16876666666666665	19.80816666666667	19.639400000000002	16649.2109375	2184310.654881653	0	1279	0.615743027754057	0.9071659927497182	0.8019156633119482	133.95742797851562	133.965576171875
169	134.01779174804688	1.7548833333333334					1	DETECTED	134.0178 m/z @1.75 [CD6643_1.mzXML]	134.01779174804688	1.7548833333333334	1.6951833333333333	14.084133333333334	12.388950000000001	35435.73046875	2166099.6054156492	0	1279	0.08030390743793636	103.76005025125615	206.52010050251226	134.01771545410156	134.02102661132812
170	134.03456115722656	1.5172166666666667					1	DETECTED	134.0346 m/z @1.52 [CD6643_1.mzXML]	134.03456115722656	1.5172166666666667	0.2369	20.010166666666667	19.773266666666668	94377.90625	3412720.878071871	0	1279	0.14952619614544638	5.410972526075143	87.01524612601342	134.025146484375	134.04454040527344
171	134.0594482421875	10.185633333333334					1	DETECTED	134.0594 m/z @10.19 [CD6643_1.mzXML]	134.0594482421875	10.185633333333334	2.347983333333333	19.842	17.494016666666667	13571.8017578125	1678734.868080078	0	1279	0.5208585393274596	6.292738148562828	0.5627359388117327	134.05189514160156	134.0663299560547
172	134.10549926757812	3.914283333333333					1	DETECTED	134.1055 m/z @3.91 [CD6643_1.mzXML]	134.10549926757812	3.914283333333333	3.2875	9.196416666666666	5.908916666666666	4812.20556640625	491979.05049880967	0	1279	0.6361723274481701	4.713683622729813	8.427367245459624	134.09585571289062	134.10604858398438
173	134.9577178955078	11.396899999999999					1	DETECTED	134.9577 m/z @11.40 [CD6643_1.mzXML]	134.9577178955078	11.396899999999999	0.10103333333333334	20.010166666666667	19.909133333333333	96572.6171875	1.2166896699864337E7	0	1279	1.8288881056767217	3.5374414385314776	5.033712912712244	134.95718383789062	134.9584197998047
174	134.99559020996094	1.4575666666666665					1	DETECTED	134.9956 m/z @1.46 [CD6643_1.mzXML]	134.99559020996094	1.4575666666666665	0.9464166666666666	10.866516666666666	9.9201	152805.609375	3327228.179409209	0	1279	0.20309904441699067	9.017902049604618	4.580096827147616	134.99539184570312	135.00418090820312
175	135.0311279296875	1.5618166666666666					1	DETECTED	135.0311 m/z @1.56 [CD6643_1.mzXML]	135.0311279296875	1.5618166666666666	1.5618166666666666	19.959833333333332	18.398016666666667	72786.46875	7578869.091841767	0	1279	0.07582354056928153	null	null	135.03074645996094	135.0319061279297
176	135.04319763183594	11.8318					1	DETECTED	135.0432 m/z @11.83 [CD6643_1.mzXML]	135.04319763183594	11.8318	4.51545	11.8318	7.316349999999999	4656.4384765625	717420.3652640076	0	1279	3.1887920628350095	0.5	null	135.04295349121094	135.046875
177	135.0624542236328	10.277166666666666					1	DETECTED	135.0625 m/z @10.28 [CD6643_1.mzXML]	135.0624542236328	10.277166666666666	0.1176	20.010166666666667	19.892566666666667	2292.26025390625	1169734.7610188597	0	1279	8.621840740634747	0.9790066505461191	0.9580133010922383	135.06185913085938	135.0628204345703
178	135.07960510253906	11.596116666666667					1	DETECTED	135.0796 m/z @11.60 [CD6643_1.mzXML]	135.07960510253906	11.596116666666667	10.5374	12.246333333333332	1.7089333333333325	25897.78125	701368.16628833	0	1279	0.3181964827371324	0.576921475124951	0.12284762289660146	135.07908630371094	135.0797882080078
179	136.0471954345703	1.8117833333333333					1	DETECTED	136.0472 m/z @1.81 [CD6643_1.mzXML]	136.0471954345703	1.8117833333333333	1.7837333333333334	8.672400000000001	6.888666666666668	385676.4375	3181219.281819336	0	1279	0.040375301987891854	4.099072084090007	5.224078185025286	136.04705810546875	136.05128479003906
180	136.07492065429688	3.9436666666666667					1	DETECTED	136.0749 m/z @3.94 [CD6643_1.mzXML]	136.07492065429688	3.9436666666666667	0.13471666666666668	20.010166666666667	19.87545	14211.2890625	1989663.198526369	0	1279	0.4667370117662579	1.2188085206660177	0.8984442922279491	136.07435607910156	136.07545471191406
181	136.9530487060547	12.23035					1	DETECTED	136.9530 m/z @12.23 [CD6643_1.mzXML]	136.9530487060547	12.23035	0.1176	20.010166666666667	19.892566666666667	35685.3359375	5076242.612189817	0	1279	1.6832042065221593	0.7438179899387556	2.0425609559148463	136.95265197753906	136.9542236328125
182	136.9687042236328	1.6067500000000001					1	DETECTED	136.9687 m/z @1.61 [CD6643_1.mzXML]	136.9687042236328	1.6067500000000001	1.5323	19.221666666666668	17.68936666666667	39708.80859375	3420635.8909198	0	1279	0.10632158864592234	118.80031340944686	1.22645538607647	136.96849060058594	136.97317504882812
183	137.01702880859375	10.2468					1	DETECTED	137.0170 m/z @10.25 [CD6643_1.mzXML]	137.01702880859375	10.2468	10.2468	10.322566666666667	0.07576666666666654	4401.06396484375	10910.207772522053	0	1279	0.014225324153784413	null	null	137.0166473388672	137.01724243164062
184	137.02883911132812	1.5172166666666667					1	DETECTED	137.0288 m/z @1.52 [CD6643_1.mzXML]	137.02883911132812	1.5172166666666667	1.4425666666666668	1.5172166666666667	0.07464999999999988	4597.95849609375	17546.306014648446	0	1279	0.07326422066719829	0.5	null	137.02847290039062	137.02883911132812
185	137.05064392089844	1.82585					1	DETECTED	137.0506 m/z @1.83 [CD6643_1.mzXML]	137.05064392089844	1.82585	1.82585	10.185633333333334	8.359783333333333	15816.8330078125	1178783.3565770257	0	1279	1.6618031426710798	null	null	137.04464721679688	137.0592803955078
186	137.1317596435547	7.419183333333334					1	DETECTED	137.1318 m/z @7.42 [CD6643_1.mzXML]	137.1317596435547	7.419183333333334	0.10103333333333334	20.010166666666667	19.909133333333333	5886.76220703125	3181458.958992585	0	1279	4.26780503229409	1.3602572599176932	0.4017187213164782	137.13099670410156	137.14166259765625
187	138.0515899658203	1.8688					1	DETECTED	138.0516 m/z @1.87 [CD6643_1.mzXML]	138.0515899658203	1.8688	0.3216833333333333	19.639333333333333	19.31765	408271.96875	4552712.188024964	0	1279	0.058088186157351895	0.3094425248664062	null	138.045654296875	138.06036376953125
188	138.06539916992188	9.911766666666667					1	DETECTED	138.0654 m/z @9.91 [CD6643_1.mzXML]	138.06539916992188	9.911766666666667	9.058466666666668	10.0624	1.0039333333333325	8065.9248046875	141058.72530395494	0	1279	0.11944513913244847	0.5882651666080707	0.17653033321614153	138.06536865234375	138.06565856933594
189	138.90545654296875	1.9242166666666667					1	DETECTED	138.9055 m/z @1.92 [CD6643_1.mzXML]	138.90545654296875	1.9242166666666667	1.6806666666666668	7.518666666666666	5.837999999999999	40855.49609375	1487278.4708953858	0	1279	0.763752134879286	11.985218640936154	2.110160792913124	138.9053497314453	138.90699768066406
190	139.04104614257812	14.425516666666665					1	DETECTED	139.0410 m/z @14.43 [CD6643_1.mzXML]	139.04104614257812	14.425516666666665	0.15161666666666665	19.959833333333332	19.808216666666667	139824.703125	2.0129690710437335E7	0	1279	2.9628711216674226	0.8249982763669188	0.5286810011940903	139.03514099121094	139.04945373535156
191	140.04083251953125	14.561683333333333					1	DETECTED	140.0408 m/z @14.56 [CD6643_1.mzXML]	140.04083251953125	14.561683333333333	9.196416666666666	16.263866666666665	7.067449999999999	6817.72509765625	1239843.6543128055	0	1279	2.854282395774959	0.6586298910274729	0.26314148915602564	140.04013061523438	140.04891967773438
192	140.06724548339844	1.7837333333333334					1	DETECTED	140.0672 m/z @1.78 [CD6643_1.mzXML]	140.06724548339844	1.7837333333333334	0.16876666666666665	19.976666666666667	19.8079	692909.125	5858524.896238704	1	1279	0.06112859743336019	3.9090332992997605	7.414401238924667	140.06698608398438	140.0768585205078
193	141.00930786132812	10.469533333333334					1	DETECTED	141.0093 m/z @10.47 [CD6643_1.mzXML]	141.00930786132812	10.469533333333334	3.7219333333333333	12.342099999999999	8.620166666666666	31391.166015625	1008208.2231920164	0	1279	0.13519780642499946	0.5536907331263609	0.020522756003243024	141.00904846191406	141.01661682128906
194	141.0397186279297	3.0016166666666666					1	DETECTED	141.0397 m/z @3.00 [CD6643_1.mzXML]	141.0397186279297	3.0016166666666666	2.749483333333333	16.247400000000003	13.497916666666669	6793.47802734375	2182590.6370678106	0	1279	11.844413003837847	26.767418032786868	48.641125944926934	141.03741455078125	141.0405731201172
195	141.05140686035156	9.369933333333334					1	DETECTED	141.0514 m/z @9.37 [CD6643_1.mzXML]	141.05140686035156	9.369933333333334	1.9938	19.1225	17.1287	48201.99609375	1406662.6725748589	0	1279	0.10297052664220452	0.5844842384023534	0.29019683791395245	141.05116271972656	141.0541229248047
196	141.0902099609375	6.284933333333333					1	DETECTED	141.0902 m/z @6.28 [CD6643_1.mzXML]	141.0902099609375	6.284933333333333	0.13471666666666668	19.993333333333332	19.858616666666666	1842.8736572265625	1458671.521791442	0	1279	18.01695911328607	1.6144648020530443	2.2289296041060886	141.08950805664062	141.09600830078125
197	142.04656982421875	1.7837333333333334					1	DETECTED	142.0466 m/z @1.78 [CD6643_1.mzXML]	142.04656982421875	1.7837333333333334	0.4745	18.823666666666668	18.34916666666667	41899.84375	1393706.3490975036	0	1279	0.1213619674811317	0.6721187701430227	0.38005264505377306	142.03797912597656	142.04957580566406
198	142.06442260742188	9.239166666666668					1	DETECTED	142.0644 m/z @9.24 [CD6643_1.mzXML]	142.06442260742188	9.239166666666668	1.0314166666666666	10.322566666666667	9.29115	57301.4765625	4074910.828731995	0	1279	0.09130007693527808	0.5107647291098311	0.029171959523265328	142.0549774169922	142.0663604736328
199	142.94720458984375	1.6510166666666668					1	DETECTED	142.9472 m/z @1.65 [CD6643_1.mzXML]	142.94720458984375	1.6510166666666668	1.5172166666666667	19.959833333333332	18.442616666666666	31177.642578125	1.1311502398595948E7	0	1279	0.06458772629892318	68.61852298907802	595.8512484528497	142.9428253173828	142.95181274414062
200	143.00634765625	10.469533333333334					1	DETECTED	143.0063 m/z @10.47 [CD6643_1.mzXML]	143.00634765625	10.469533333333334	1.4102666666666666	10.607216666666666	9.19695	11541.931640625	1739803.4846455685	0	1279	0.10612592218149786	0.5075990330343146	0.01725402966865743	143.00048828125	143.00660705566406
201	143.03048706054688	1.7978166666666666					1	DETECTED	143.0305 m/z @1.80 [CD6643_1.mzXML]	143.03048706054688	1.7978166666666666	0.45735	19.926333333333332	19.46898333333333	547909.0625	7059326.30641269	0	1279	0.1332420871762401	2.2599662100912514	3.2292343515462045	143.0277099609375	143.03363037109375
202	143.06834411621094	1.8827666666666665					1	DETECTED	143.0683 m/z @1.88 [CD6643_1.mzXML]	143.06834411621094	1.8827666666666665	0.1176	19.993333333333332	19.875733333333333	292263.25	6.042870241021486E7	0	1279	14.126610289917224	2.450638141507035	3.1039295364948467	143.064453125	143.07334899902344
203	143.080810546875	2.5012499999999998					1	DETECTED	143.0808 m/z @2.50 [CD6643_1.mzXML]	143.080810546875	2.5012499999999998	0.28783333333333333	19.909499999999998	19.621666666666666	12732.2060546875	3838822.9632242424	0	1279	1.5078616199343982	1.8105854866571753	8.585359301011266	143.07850646972656	143.0853271484375
204	143.1055145263672	11.117783333333334					1	DETECTED	143.1055 m/z @11.12 [CD6643_1.mzXML]	143.1055145263672	11.117783333333334	0.33841666666666664	18.056166666666666	17.71775	4697.71875	1507370.2927964479	0	1279	1.1712239733894307	0.8218363169141044	0.6436726338282087	143.09730529785156	143.1128692626953
205	144.0436248779297	9.2533					1	DETECTED	144.0436 m/z @9.25 [CD6643_1.mzXML]	144.0436248779297	9.2533	1.8117833333333333	10.44195	8.630166666666668	17709.697265625	2983769.7779900213	0	1279	0.1396993928712167	0.5798661115229647	0.011610145201265304	144.0337371826172	144.05026245117188
206	144.079833984375	9.239166666666668					1	DETECTED	144.0798 m/z @9.24 [CD6643_1.mzXML]	144.079833984375	9.239166666666668	3.6345666666666667	18.92366666666667	15.289100000000003	718412.375	5538596.511810616	0	1279	0.09251118157904159	1.265107411069518	1.3627127703219533	144.07498168945312	144.0897216796875
207	144.10093688964844	1.8688					1	DETECTED	144.1009 m/z @1.87 [CD6643_1.mzXML]	144.10093688964844	1.8688	0.1857666666666667	18.325666666666667	18.1399	223670.328125	4531611.216447417	0	1279	0.034732024196927114	0.8082949635992709	null	144.10018920898438	144.10171508789062
208	144.13735961914062	10.946633333333333					1	DETECTED	144.1374 m/z @10.95 [CD6643_1.mzXML]	144.13735961914062	10.946633333333333	10.914833333333332	11.055683333333333	0.14085000000000036	5298.54248046875	31962.54692816163	0	1279	0.1239296683788691	2.214622641509405	3.4292452830188105	144.13723754882812	144.1375732421875
209	144.9911651611328	1.8117833333333333					1	DETECTED	144.9912 m/z @1.81 [CD6643_1.mzXML]	144.9911651611328	1.8117833333333333	1.3927	20.010166666666667	18.617466666666665	111127.5390625	4.033057311753942E7	0	1279	0.41456488841253103	23.02611733554089	45.73166713280785	144.98440551757812	144.99163818359375
210	145.03390502929688	1.4727666666666666					1	DETECTED	145.0339 m/z @1.47 [CD6643_1.mzXML]	145.03390502929688	1.4727666666666666	1.4269500000000002	1.5323	0.10534999999999983	5177.689453125	24477.921037841785	0	1279	0.09146300551537823	1.1496907966533334	1.299381593306667	145.0335693359375	145.03390502929688
211	145.048583984375	2.00775					1	DETECTED	145.0486 m/z @2.01 [CD6643_1.mzXML]	145.048583984375	2.00775	0.1176	19.993333333333332	19.875733333333333	350846.46875	2.1213053298177283E7	0	1279	0.26956523380245523	1.9440318097302627	1.133318959486265	145.0463104248047	145.05010986328125
212	145.08343505859375	9.239166666666668					1	DETECTED	145.0834 m/z @9.24 [CD6643_1.mzXML]	145.08343505859375	9.239166666666668	9.167200000000001	17.14016666666667	7.972966666666668	65823.8359375	952903.87398407	0	1279	0.09988804218454916	1.9151931320922029	1.4345970564452053	145.08328247070312	145.08607482910156
213	146.05909729003906	9.239166666666668					1	DETECTED	146.0591 m/z @9.24 [CD6643_1.mzXML]	146.05909729003906	9.239166666666668	0.6098833333333334	19.321166666666667	18.711283333333334	798361.5625	7409420.679292611	1	1279	0.0950228453961941	1.2787163998645246	1.3441210118285158	146.05184936523438	146.05963134765625
214	146.08029174804688	2.05015					1	DETECTED	146.0803 m/z @2.05 [CD6643_1.mzXML]	146.08029174804688	2.05015	0.1176	19.892833333333332	19.775233333333333	96615.328125	8372636.174205445	0	1279	0.8516088454693795	2.605944046885414	2.1158406387535065	146.07904052734375	146.08108520507812
215	146.1166229248047	1.8399666666666665					1	DETECTED	146.1166 m/z @1.84 [CD6643_1.mzXML]	146.1166229248047	1.8399666666666665	1.8399666666666665	13.413216666666667	11.57325	114648.2578125	2893736.4986647335	0	1279	0.014071598618432324	null	null	146.11317443847656	146.11712646484375
216	147.01304626464844	1.5172166666666667					1	DETECTED	147.0130 m/z @1.52 [CD6643_1.mzXML]	147.01304626464844	1.5172166666666667	1.3927	19.6055	18.212799999999998	301693.90625	6766332.24669933	0	1279	0.10830399499341348	45.32993108745728	100.0792188180226	147.00698852539062	147.0135498046875
217	147.02810668945312	3.3445833333333335					1	DETECTED	147.0281 m/z @3.34 [CD6643_1.mzXML]	147.02810668945312	3.3445833333333335	1.5025166666666665	3.6927000000000003	2.1901833333333336	6293.73291015625	496729.32407043467	0	1279	0.2347297118440621	0.594490789330824	0.18898157866164822	147.0247039794922	147.0282440185547
218	147.06263732910156	9.224783333333333					1	DETECTED	147.0626 m/z @9.22 [CD6643_1.mzXML]	147.06263732910156	9.224783333333333	0.1176	20.010166666666667	19.892566666666667	66264.0078125	3213189.008483305	0	1279	0.0920435766302603	0.5240283654766239	0.02378564966316887	147.053955078125	147.06494140625
219	147.07546997070312	1.8688					1	DETECTED	147.0755 m/z @1.87 [CD6643_1.mzXML]	147.07546997070312	1.8688	1.7548833333333334	17.9725	16.217616666666668	217819.25	7024590.221044494	0	1279	0.2576147368960058	4.6118701593820495	5.712515743863305	147.06581115722656	147.0848388671875
220	147.1118927001953	1.6067500000000001					1	DETECTED	147.1119 m/z @1.61 [CD6643_1.mzXML]	147.1118927001953	1.6067500000000001	1.4727666666666666	18.542333333333332	17.069566666666667	184397.359375	3727484.982683717	0	1279	0.11155648102313376	2.732268222720634	0.908993850989624	147.10372924804688	147.1205596923828
221	148.013916015625	1.48745					1	DETECTED	148.0139 m/z @1.49 [CD6643_1.mzXML]	148.013916015625	1.48745	1.1516333333333333	1.6067500000000001	0.45511666666666684	31715.095703125	362627.6901730957	0	1279	0.4075684341978365	0.677626681224875	0.3552533624497499	148.0078887939453	148.01397705078125
222	148.04177856445312	2.120983333333333					1	DETECTED	148.0418 m/z @2.12 [CD6643_1.mzXML]	148.04177856445312	2.120983333333333	0.5592333333333334	10.946633333333333	10.3874	46751.16015625	2822812.823073975	0	1279	8.00929750141782	0.8280797380525622	0.2864132471001153	148.0368194580078	148.0469207763672
223	148.05947875976562	1.8688					1	DETECTED	148.0595 m/z @1.87 [CD6643_1.mzXML]	148.05947875976562	1.8688	0.20293333333333333	19.80816666666667	19.605233333333334	36202.12890625	2256682.106217194	0	1279	0.13252428527131488	2.70358749688318	4.43614472477739	148.05926513671875	148.06690979003906
224	148.07896423339844	1.8543166666666666					1	DETECTED	148.0790 m/z @1.85 [CD6643_1.mzXML]	148.07896423339844	1.8543166666666666	0.27090000000000003	19.858666666666668	19.587766666666667	14938.943359375	2702474.854963103	0	1279	16.457645166506513	6.148428926035797	10.0746231219706	148.07449340820312	148.08204650878906
225	148.0959014892578	1.9380166666666667					1	DETECTED	148.0959 m/z @1.94 [CD6643_1.mzXML]	148.0959014892578	1.9380166666666667	0.7611666666666667	19.976666666666667	19.2155	17694.794921875	1784629.9460585937	0	1279	0.13300188285210335	8.163954624633556	1.0965825239895024	148.0894317626953	148.09645080566406
226	148.93429565429688	1.7403000000000002					1	DETECTED	148.9343 m/z @1.74 [CD6643_1.mzXML]	148.93429565429688	1.7403000000000002	1.6659499999999998	13.47035	11.8044	113293.65625	1.8348289062510256E7	0	1279	0.11606622125696076	2.0107302462028045	1.3442948715223386	148.93417358398438	148.942138671875
227	149.01124572753906	1.4575666666666665					1	DETECTED	149.0112 m/z @1.46 [CD6643_1.mzXML]	149.01124572753906	1.4575666666666665	0.38943333333333335	19.774333333333335	19.384900000000002	281045.875	1.389488114754831E7	0	1279	0.14076796389504298	11.358701673098127	14.067944269560737	149.00146484375	149.011474609375
228	149.02227783203125	12.463566666666667					1	DETECTED	149.0223 m/z @12.46 [CD6643_1.mzXML]	149.02227783203125	12.463566666666667	0.10103333333333334	20.010166666666667	19.909133333333333	209991.921875	5.786454439036045E7	1	1279	0.1597565125791558	0.5224988944369967	0.04800534956768012	149.0220947265625	149.0315399169922
229	150.01463317871094	1.4727666666666666					1	DETECTED	150.0146 m/z @1.47 [CD6643_1.mzXML]	150.01463317871094	1.4727666666666666	1.4269500000000002	1.8965666666666665	0.46961666666666635	7543.6328125	161554.79986315913	0	1279	0.1644743236984869	5.124954528919634	9.249909057839268	150.012451171875	150.01487731933594
230	150.0256805419922	12.463566666666667					1	DETECTED	150.0257 m/z @12.46 [CD6643_1.mzXML]	150.0256805419922	12.463566666666667	0.10103333333333334	20.010166666666667	19.909133333333333	17852.84375	5017738.229507502	0	1279	11.284011411083739	0.6103606907238919	0.9019195315295296	150.02511596679688	150.02633666992188
231	150.0576934814453	2.749483333333333					1	DETECTED	150.0577 m/z @2.75 [CD6643_1.mzXML]	150.0576934814453	2.749483333333333	1.7978166666666666	9.582966666666666	7.785149999999999	25265.220703125	2358933.518225097	0	1279	0.24673964282917105	4.090271453590193	7.180542907180386	150.05157470703125	150.0577392578125
232	150.93128967285156	1.7403000000000002					1	DETECTED	150.9313 m/z @1.74 [CD6643_1.mzXML]	150.93128967285156	1.7403000000000002	1.6806666666666668	4.27355	2.5928833333333334	37097.66796875	861135.3515661622	0	1279	0.0857688357174129	21.740217998882024	42.48043599776404	150.9288787841797	150.93154907226562
233	150.96775817871094	11.311283333333334					1	DETECTED	150.9678 m/z @11.31 [CD6643_1.mzXML]	150.96775817871094	11.311283333333334	0.28783333333333333	19.824833333333334	19.537000000000003	19626.314453125	3019775.394047729	0	1279	1.41203273149406	0.9202395627866093	0.8574543250904213	150.9609832763672	150.9761962890625
234	151.0443572998047	1.48745					1	DETECTED	151.0444 m/z @1.49 [CD6643_1.mzXML]	151.0443572998047	1.48745	1.4102666666666666	19.023500000000002	17.613233333333337	14322.99609375	2557252.0139785158	0	1279	9.470678666785004	114.09997840639166	134.9682767368672	151.03440856933594	151.0486297607422
235	151.06085205078125	8.565466666666667					1	DETECTED	151.0609 m/z @8.57 [CD6643_1.mzXML]	151.06085205078125	8.565466666666667	8.208766666666667	9.567966666666667	1.3591999999999995	11583.1025390625	162031.11961840803	0	1279	0.08728231180563206	1.9052425007008682	5.073663974169753	151.05747985839844	151.06109619140625
236	152.02114868164062	1.8117833333333333					1	DETECTED	152.0211 m/z @1.81 [CD6643_1.mzXML]	152.02114868164062	1.8117833333333333	1.7837333333333334	12.033683333333332	10.249949999999998	273586.15625	3376900.000699646	0	1279	0.04258944781356311	4.47166962713446	317.7231078758491	152.0209503173828	152.03114318847656
237	152.0354766845703	9.761500000000002					1	DETECTED	152.0355 m/z @9.76 [CD6643_1.mzXML]	152.0354766845703	9.761500000000002	2.2771166666666667	9.807366666666667	7.5302500000000006	4704.9267578125	1235768.6590709842	0	1279	7.408320630152668	0.5030641580357321	0.006128316071464158	152.03115844726562	152.03573608398438
238	152.0461883544922	11.568683333333333					1	DETECTED	152.0462 m/z @11.57 [CD6643_1.mzXML]	152.0461883544922	11.568683333333333	0.10103333333333334	20.010166666666667	19.909133333333333	9898.8388671875	2238877.80000818	0	1279	11.047364100568915	0.9300347494738835	4.624612175811625	152.04563903808594	152.04718017578125
239	152.9462127685547	1.6067500000000001					1	DETECTED	152.9462 m/z @1.61 [CD6643_1.mzXML]	152.9462127685547	1.6067500000000001	0.81165	17.223166666666668	16.411516666666667	155207.421875	2941762.0408365484	0	1279	0.14463514776122888	1.683356268746737	1.882639416030311	152.93751525878906	152.94715881347656
240	153.05673217773438	13.8371					1	DETECTED	153.0567 m/z @13.84 [CD6643_1.mzXML]	153.05673217773438	13.8371	0.7107666666666667	18.674833333333332	17.964066666666664	129966.6484375	2.062095529015367E7	0	1279	2.4269595413628817	0.6828973354278819	0.804658729626865	153.05091857910156	153.06564331054688
241	154.01768493652344	12.99845					1	DETECTED	154.0177 m/z @13.00 [CD6643_1.mzXML]	154.01768493652344	12.99845	1.82585	18.139833333333335	16.313983333333336	68999.90625	1.8403363329177037E7	0	1279	16.254486531059687	1.5547631431646993	2.0035498264225016	154.0173797607422	154.0257110595703
242	154.05776977539062	1.8399666666666665					1	DETECTED	154.0578 m/z @1.84 [CD6643_1.mzXML]	154.05776977539062	1.8399666666666665	1.82585	15.560550000000001	13.7347	29978.826171875	4522347.470651922	0	1279	0.02738909264803424	246.09828736558208	914.3138966997107	154.04867553710938	154.06053161621094
243	154.09117126464844	2.8056833333333335					1	DETECTED	154.0912 m/z @2.81 [CD6643_1.mzXML]	154.09117126464844	2.8056833333333335	2.8056833333333335	18.056166666666666	15.250483333333332	7769.6162109375	920832.071147583	0	1279	1.2423696138152707	null	null	154.08273315429688	154.09117126464844
244	154.29177856445312	14.5925					1	DETECTED	154.2918 m/z @14.59 [CD6643_1.mzXML]	154.29177856445312	14.5925	8.8879	19.3715	10.483600000000001	5475.71630859375	1299772.338676147	0	1279	0.9144400605758758	0.9188724888686325	0.7097049166802575	154.2911376953125	154.29266357421875
245	154.95481872558594	11.222866666666667					1	DETECTED	154.9548 m/z @11.22 [CD6643_1.mzXML]	154.95481872558594	11.222866666666667	10.898716666666667	15.171899999999999	4.273183333333332	6835.2333984375	964130.0953596191	0	1279	0.6548775508436275	6.59136716540697	12.18273433081394	154.95452880859375	154.95538330078125
246	155.02783203125	2.749483333333333					1	DETECTED	155.0278 m/z @2.75 [CD6643_1.mzXML]	155.02783203125	2.749483333333333	1.1516333333333333	19.188666666666666	18.037033333333333	8619.3681640625	2804939.2372014765	0	1279	0.2429026256299287	5.652171923243287	3.969538050143227	155.02481079101562	155.03086853027344
247	155.06724548339844	10.047066666666666					1	DETECTED	155.0672 m/z @10.05 [CD6643_1.mzXML]	155.06724548339844	10.047066666666666	9.415099999999999	10.398683333333334	0.9835833333333355	5329.13232421875	109786.76022070329	0	1279	0.28683498011903197	0.7781924152117741	0.5563848304235481	155.06700134277344	155.0675506591797
248	155.12969970703125	14.700783333333334					1	DETECTED	155.1297 m/z @14.70 [CD6643_1.mzXML]	155.12969970703125	14.700783333333334	0.10103333333333334	20.010166666666667	19.909133333333333	1594385.0	3.0565690008423096E8	1	1279	1.1185617221887973	0.9203870040423875	0.7925815225572673	155.12928771972656	155.13040161132812
249	155.97410583496094	14.144966666666667					1	DETECTED	155.9741 m/z @14.14 [CD6643_1.mzXML]	155.97410583496094	14.144966666666667	9.027416666666666	19.007	9.979583333333336	4642.34423828125	1224374.6980722963	0	1279	4.983359858657579	0.9750352545000375	0.9500705090000748	155.9740753173828	155.9754180908203
250	156.04116821289062	1.7837333333333334					1	DETECTED	156.0412 m/z @1.78 [CD6643_1.mzXML]	156.04116821289062	1.7837333333333334	1.7251166666666669	10.292016666666665	8.566899999999999	278364.625	3426841.6329763173	0	1279	0.057571754712302026	74.5608208295634	170.79668251525987	156.04107666015625	156.04136657714844
251	156.07583618164062	1.8965666666666665					1	DETECTED	156.0758 m/z @1.90 [CD6643_1.mzXML]	156.07583618164062	1.8965666666666665	1.5025166666666665	9.105133333333333	7.602616666666666	37738.55078125	1401403.3620729984	0	1279	0.38363347652382584	9.646766484794654	1.7774343648153532	156.07513427734375	156.07620239257812
252	156.13331604003906	14.700783333333334					1	DETECTED	156.1333 m/z @14.70 [CD6643_1.mzXML]	156.13331604003906	14.700783333333334	0.21975	20.010166666666667	19.790416666666665	70107.2109375	1.5879644597813135E7	0	1279	5.35366059572654	0.6930163505396184	0.8382871941996931	156.13278198242188	156.134033203125
253	157.1268310546875	14.700783333333334					1	DETECTED	157.1268 m/z @14.70 [CD6643_1.mzXML]	157.1268310546875	14.700783333333334	0.10103333333333334	20.010166666666667	19.909133333333333	427356.84375	8.429911938443035E7	0	1279	1.1169648970377128	0.6781939663285674	0.8001324005483841	157.1265411376953	157.12799072265625
254	158.1302947998047	14.333883333333334					1	DETECTED	158.1303 m/z @14.33 [CD6643_1.mzXML]	158.1302947998047	14.333883333333334	0.1176	19.976666666666667	19.859066666666667	22899.671875	5363983.621030026	0	1279	5.202997760697171	0.9448285708690752	0.8753429707897529	158.1300048828125	158.13137817382812
255	158.15310668945312	11.724933333333333					1	DETECTED	158.1531 m/z @11.72 [CD6643_1.mzXML]	158.15310668945312	11.724933333333333	6.005616666666667	11.8318	5.826183333333333	16503.310546875	2109248.248785828	0	1279	0.1095217175734291	0.5093426079455879	0.01868521589117585	158.1524658203125	158.15318298339844
256	158.96298217773438	1.6659499999999998					1	DETECTED	158.9630 m/z @1.67 [CD6643_1.mzXML]	158.96298217773438	1.6659499999999998	1.5470499999999998	1.9380166666666667	0.3909666666666669	579259.9375	4703090.706619631	0	1279	0.10745839376159005	1.6502162141099552	1.2506548949066763	158.96273803710938	158.96328735351562
257	159.01902770996094	1.8117833333333333					1	DETECTED	159.0190 m/z @1.81 [CD6643_1.mzXML]	159.01902770996094	1.8117833333333333	1.3927	9.598099999999999	8.2054	31137.232421875	4757015.730575134	0	1279	8.131221603973293	9.710289306016872	18.65285316057705	159.0128936767578	159.02806091308594
258	159.0645294189453	2.4041333333333332					1	DETECTED	159.0645 m/z @2.40 [CD6643_1.mzXML]	159.0645294189453	2.4041333333333332	0.3047666666666667	9.507033333333334	9.202266666666667	15493.0869140625	2019718.6010780933	0	1279	0.15129173327469925	2.191676854924501	1.5038994861514328	159.06410217285156	159.07284545898438
259	159.0754852294922	3.0016166666666666					1	DETECTED	159.0755 m/z @3.00 [CD6643_1.mzXML]	159.0754852294922	3.0016166666666666	0.15161666666666665	20.010166666666667	19.85855	6836.11083984375	1770326.036375122	0	1279	4.518360080166314	3.483956140350877	2.4330749350393823	159.07513427734375	159.07626342773438
260	159.09097290039062	9.239166666666668					1	DETECTED	159.0910 m/z @9.24 [CD6643_1.mzXML]	159.09097290039062	9.239166666666668	0.3216833333333333	19.757333333333335	19.435650000000003	75146.3828125	2624728.130443268	0	1279	0.09585827736540331	0.512007164162036	1.4529985586752636	159.08700561523438	159.1009521484375
261	159.14857482910156	8.8879					1	DETECTED	159.1486 m/z @8.89 [CD6643_1.mzXML]	159.14857482910156	8.8879	8.703033333333334	17.922833333333333	9.2198	35839.87890625	1056670.4074262693	0	1279	0.13623342106830272	0.945973784716196	0.8696653142720167	159.1480712890625	159.1486358642578
262	159.98121643066406	11.396899999999999					1	DETECTED	159.9812 m/z @11.40 [CD6643_1.mzXML]	159.98121643066406	11.396899999999999	1.4102666666666666	18.275666666666666	16.8654	12285.73046875	2330462.851085571	0	1279	0.7629593558339458	0.8443986795683566	0.3461452141115972	159.9763641357422	159.98170471191406
263	160.05960083007812	2.7358166666666666					1	DETECTED	160.0596 m/z @2.74 [CD6643_1.mzXML]	160.05960083007812	2.7358166666666666	0.10103333333333334	20.010166666666667	19.909133333333333	423989.625	5.0657425366100416E7	1	1279	0.7983844334972625	6.511680647964732	8.337678373658015	160.0591278076172	160.06045532226562
264	160.13230895996094	1.8827666666666665					1	DETECTED	160.1323 m/z @1.88 [CD6643_1.mzXML]	160.13230895996094	1.8827666666666665	1.8543166666666666	10.2468	8.392483333333335	65619.5390625	2062911.6761987312	0	1279	0.03573627269254742	146.99337622275849	292.25536263029153	160.13217163085938	160.13278198242188
265	160.15200805664062	8.857149999999999					1	DETECTED	160.1520 m/z @8.86 [CD6643_1.mzXML]	160.15200805664062	8.857149999999999	8.795966666666667	8.965133333333334	0.16916666666666735	3645.885498046875	24534.129362670898	0	1279	0.06684980960446474	1.3824570961591147	1.7649141923182292	160.15145874023438	160.15232849121094
266	161.01148986816406	1.4727666666666666					1	DETECTED	161.0115 m/z @1.47 [CD6643_1.mzXML]	161.01148986816406	1.4727666666666666	1.3927	1.5172166666666667	0.12451666666666661	18208.685546875	81041.01072241215	0	1279	0.2559341053077153	0.7641821463803216	0.5642659950789528	161.01123046875	161.0116424560547
267	161.02296447753906	12.342099999999999					1	DETECTED	161.0230 m/z @12.34 [CD6643_1.mzXML]	161.02296447753906	12.342099999999999	1.5470499999999998	16.313183333333335	14.766133333333334	88208.1328125	1.1184357413255319E7	0	1279	2.4206396227829323	0.650623072239379	2.982506188048358	161.0223846435547	161.02879333496094
268	161.0630340576172	2.6107500000000003					1	DETECTED	161.0630 m/z @2.61 [CD6643_1.mzXML]	161.0630340576172	2.6107500000000003	0.1176	19.959833333333332	19.842233333333333	22870.810546875	3856526.0483232997	0	1279	0.8308849977022339	2.425985408780756	10.291896009340677	161.05812072753906	161.06353759765625
269	161.98057556152344	20.010166666666667					1	DETECTED	161.9806 m/z @20.01 [CD6643_1.mzXML]	161.98057556152344	20.010166666666667	0.1176	20.010166666666667	19.892566666666667	2262.990966796875	1484788.3776341246	0	1279	0.08282339126910543	0.5	null	161.97967529296875	161.9876708984375
270	162.09718322753906	14.425516666666665					1	DETECTED	162.0972 m/z @14.43 [CD6643_1.mzXML]	162.09718322753906	14.425516666666665	1.4575666666666665	18.874166666666667	17.416600000000003	9938.8125	2500971.074170194	0	1279	0.6656065472482933	0.8810380805286865	0.8504273704481419	162.08840942382812	162.09764099121094
271	162.11119079589844	1.8399666666666665					1	DETECTED	162.1112 m/z @1.84 [CD6643_1.mzXML]	162.11119079589844	1.8399666666666665	1.7548833333333334	10.16985	8.414966666666666	3060574.25	2.7049517611679014E7	1	1279	0.11469267498869296	2.5444176657167326	2.8848041650044296	162.11119079589844	162.1121826171875
272	162.99041748046875	1.4727666666666666					1	DETECTED	162.9904 m/z @1.47 [CD6643_1.mzXML]	162.99041748046875	1.4727666666666666	0.15161666666666665	20.010166666666667	19.85855	535091.5	9887455.778121032	0	1279	0.18113066271149192	2.5494410363943323	3.1128181527748082	162.98301696777344	162.9910888671875
273	163.0381622314453	10.914833333333332					1	DETECTED	163.0382 m/z @10.91 [CD6643_1.mzXML]	163.0381622314453	10.914833333333332	0.1176	19.942999999999998	19.8254	53207.69921875	5495178.360383488	0	1279	1.211102588315983	12.034267669738442	17.37991134302275	163.02838134765625	163.04457092285156
274	163.0595703125	10.914833333333332					1	DETECTED	163.0596 m/z @10.91 [CD6643_1.mzXML]	163.0595703125	10.914833333333332	0.15161666666666665	19.993333333333332	19.841716666666667	153074.90625	1.4718836119075928E7	1	1279	8.832815810787434	0.5709068337305918	0.057151958789471304	163.05714416503906	163.0606231689453
275	163.07449340820312	11.582416666666667					1	DETECTED	163.0745 m/z @11.58 [CD6643_1.mzXML]	163.07449340820312	11.582416666666667	11.526366666666666	19.354499999999998	7.828133333333332	52611.51171875	2795034.6642255858	0	1279	0.10928994459528951	69.83169788878874	2.3475367072618285	163.0699005126953	163.07469177246094
276	163.09349060058594	14.873516666666665					1	DETECTED	163.0935 m/z @14.87 [CD6643_1.mzXML]	163.09349060058594	14.873516666666665	9.415099999999999	19.505333333333333	10.090233333333334	16586.083984375	3687051.629983157	0	1279	2.847055183760192	0.9242820720294348	0.7579119631545829	163.09228515625	163.09405517578125
277	163.11485290527344	1.8399666666666665					1	DETECTED	163.1149 m/z @1.84 [CD6643_1.mzXML]	163.11485290527344	1.8399666666666665	0.5424333333333333	12.478266666666666	11.935833333333333	142988.40625	4304413.597574402	0	1279	0.1378339384582412	4.517726248285407	7.999079026785766	163.11045837402344	163.12127685546875
278	163.9759521484375	0.8284666666666667					1	DETECTED	163.9760 m/z @0.83 [CD6643_1.mzXML]	163.9759521484375	0.8284666666666667	0.10103333333333334	20.010166666666667	19.909133333333333	34139.00390625	9530517.461661307	0	1279	12.358962320596596	2.9916785031491697	11.775044713939241	163.97528076171875	163.97640991210938
279	163.99392700195312	1.4575666666666665					1	DETECTED	163.9939 m/z @1.46 [CD6643_1.mzXML]	163.99392700195312	1.4575666666666665	1.4269500000000002	18.36	16.933049999999998	14055.5830078125	4899769.05716418	0	1279	9.75023273026754	224.47871360610236	462.2104552196154	163.98623657226562	163.99424743652344
280	164.05926513671875	10.914833333333332					1	DETECTED	164.0593 m/z @10.91 [CD6643_1.mzXML]	164.05926513671875	10.914833333333332	2.749483333333333	11.149016666666666	8.399533333333334	13411.9052734375	753818.0886820075	0	1279	0.23211299946970598	0.5174638095661425	1.6218570712323928	164.0589141845703	164.063232421875
281	164.09083557128906	2.0216333333333334					1	DETECTED	164.0908 m/z @2.02 [CD6643_1.mzXML]	164.09083557128906	2.0216333333333334	1.8965666666666665	15.447383333333333	13.550816666666666	12840.05078125	1387068.6584012758	0	1279	0.6917991195283952	11.553321348198262	14.065858651309425	164.09059143066406	164.09765625
282	164.92901611328125	1.6806666666666668					1	DETECTED	164.9290 m/z @1.68 [CD6643_1.mzXML]	164.92901611328125	1.6806666666666668	1.6067500000000001	6.513416666666667	4.906666666666667	52958.95703125	1247742.5878510436	0	1279	0.4219392068588088	4.85327379769034	5.419537647594458	164.91932678222656	164.92941284179688
283	164.98355102539062	11.396899999999999					1	DETECTED	164.9836 m/z @11.40 [CD6643_1.mzXML]	164.98355102539062	11.396899999999999	0.10103333333333334	19.993333333333332	19.8923	254457.6875	2.1985342639136255E7	0	1279	1.4060261359060444	3.140428370463427	4.162672201803345	164.98208618164062	164.9842529296875
284	165.01966857910156	1.8827666666666665					1	DETECTED	165.0197 m/z @1.88 [CD6643_1.mzXML]	165.01966857910156	1.8827666666666665	1.4102666666666666	10.292016666666665	8.881749999999998	24505.376953125	6861636.344975525	0	1279	8.776118090068497	9.42032883049467	18.109049422620856	165.01036071777344	165.02386474609375
285	165.05662536621094	10.914833333333332					1	DETECTED	165.0566 m/z @10.91 [CD6643_1.mzXML]	165.05662536621094	10.914833333333332	1.4425666666666668	11.102033333333333	9.659466666666667	9026.1328125	1805613.4198973998	0	1279	7.293972629899239	0.5098814785619774	0.019762957123954917	165.05355834960938	165.06005859375
286	165.07484436035156	1.8688					1	DETECTED	165.0748 m/z @1.87 [CD6643_1.mzXML]	165.07484436035156	1.8688	1.8688	12.2145	10.345699999999999	26642.037109375	1436702.0251014712	0	1279	0.31673953535562815	null	null	165.0649871826172	165.07518005371094
287	165.15904235839844	15.268166666666668					1	DETECTED	165.1590 m/z @15.27 [CD6643_1.mzXML]	165.15904235839844	15.268166666666668	0.1176	19.993333333333332	19.875733333333333	28381.904296875	8132829.502316304	0	1279	3.613366942100413	0.6559662024925833	0.6517469364626257	165.15684509277344	165.1685028076172
288	166.02517700195312	1.4425666666666668					1	DETECTED	166.0252 m/z @1.44 [CD6643_1.mzXML]	166.02517700195312	1.4425666666666668	0.2537666666666667	19.976666666666667	19.7229	58931.765625	4032532.966104521	0	1279	0.08579955386412497	34.3564508787818	43.94205650709694	166.02493286132812	166.02601623535156
289	166.0525665283203	2.6523666666666665					1	DETECTED	166.0526 m/z @2.65 [CD6643_1.mzXML]	166.0525665283203	2.6523666666666665	1.9518	8.703033333333334	6.751233333333333	18600.49609375	1514784.7934244694	0	1279	6.5051750876240515	4.486710803705609	8.044234821157616	166.0521697998047	166.0619659423828
290	166.07131958007812	8.2837					1	DETECTED	166.0713 m/z @8.28 [CD6643_1.mzXML]	166.07131958007812	8.2837	8.088483333333334	8.550450000000001	0.4619666666666671	4702.04931640625	74030.80072570799	0	1279	0.23179530735856346	1.1832152309399908	1.3664304618799816	166.0648956298828	166.07423400878906
291	166.0851593017578	8.4018					1	DETECTED	166.0852 m/z @8.40 [CD6643_1.mzXML]	166.0851593017578	8.4018	0.37251666666666666	19.155666666666665	18.78315	3168182.75	5.9531399981395066E7	1	1279	0.2906903166076926	0.8423878448565368	0.515621813921863	166.07815551757812	166.0858917236328
292	166.09608459472656	8.35755					1	DETECTED	166.0961 m/z @8.36 [CD6643_1.mzXML]	166.09608459472656	8.35755	8.103733333333333	9.896766666666668	1.7930333333333355	9872.2958984375	337695.5875776368	0	1279	0.16045230549028666	3.532142622627877	6.790089251885287	166.09593200683594	166.10577392578125
293	166.12344360351562	14.410300000000001					1	DETECTED	166.1234 m/z @14.41 [CD6643_1.mzXML]	166.12344360351562	14.410300000000001	8.223616666666667	14.410300000000001	6.186683333333335	18998.349609375	3710258.3095786134	0	1279	6.192224801018071	0.5	null	166.1151885986328	166.12344360351562
294	166.58351135253906	8.416316666666667					1	DETECTED	166.5835 m/z @8.42 [CD6643_1.mzXML]	166.58351135253906	8.416316666666667	8.0579	8.535449999999999	0.47754999999999903	8548.318359375	136273.89466339114	0	1279	0.26245240681314286	0.6661939083933952	0.248325141011798	166.58338928222656	166.58370971679688
295	166.98390197753906	11.396899999999999					1	DETECTED	166.9839 m/z @11.40 [CD6643_1.mzXML]	166.98390197753906	11.396899999999999	0.10103333333333334	20.010166666666667	19.909133333333333	127614.875	1.4666425358461948E7	0	1279	0.33164645402039383	0.7324968663935167	3.842978468203769	166.98291015625	166.98468017578125
296	167.021240234375	8.4018					1	DETECTED	167.0212 m/z @8.40 [CD6643_1.mzXML]	167.021240234375	8.4018	8.0579	8.535449999999999	0.47754999999999903	10467.5830078125	166405.29683007824	0	1279	0.3042502969409906	0.6943152079092753	0.37127014227082106	167.020751953125	167.02157592773438
297	167.03306579589844	9.628066666666665					1	DETECTED	167.0331 m/z @9.63 [CD6643_1.mzXML]	167.03306579589844	9.628066666666665	1.7837333333333334	10.483116666666666	8.699383333333332	135571.171875	2871027.699980806	1	1279	0.09163144323956907	0.5121514653545414	1.5439651294307666	167.03038024902344	167.03346252441406
298	167.0886688232422	8.416316666666667					1	DETECTED	167.0887 m/z @8.42 [CD6643_1.mzXML]	167.0886688232422	8.416316666666667	4.3637	9.55265	5.18895	200788.4375	4052626.8362605614	0	1279	0.27124736695926366	0.848604317087509	0.629947789449993	167.08099365234375	167.0891876220703
299	168.03651428222656	9.612983333333334					1	DETECTED	168.0365 m/z @9.61 [CD6643_1.mzXML]	168.03651428222656	9.612983333333334	2.05015	18.6085	16.55835	10772.0732421875	1684882.5301157224	0	1279	0.06006378339484009	1.0947186900852854	126.48788843237156	168.0282440185547	168.0452423095703
300	168.09246826171875	8.372166666666667					1	DETECTED	168.0925 m/z @8.37 [CD6643_1.mzXML]	168.09246826171875	8.372166666666667	3.5174666666666665	10.898716666666667	7.3812500000000005	7246.1357421875	645564.6817582397	0	1279	0.19872868873981453	0.7602169032072013	0.7943932453626945	168.08926391601562	168.10031127929688
301	168.97926330566406	11.340750000000002					1	DETECTED	168.9793 m/z @11.34 [CD6643_1.mzXML]	168.97926330566406	11.340750000000002	0.1176	19.993333333333332	19.875733333333333	43993.86328125	5707615.497291326	0	1279	0.8410435532011142	0.8877589356258253	5.607747343909025	168.97900390625	168.980224609375
302	169.00445556640625	10.469533333333334					1	DETECTED	169.0045 m/z @10.47 [CD6643_1.mzXML]	169.00445556640625	10.469533333333334	1.5470499999999998	20.010166666666667	18.463116666666668	40468.53125	3342163.081984437	0	1279	0.13939116899895687	0.8285068790751674	0.016586769516732852	168.9946746826172	169.00460815429688
303	169.0348663330078	3.0016166666666666					1	DETECTED	169.0349 m/z @3.00 [CD6643_1.mzXML]	169.0348663330078	3.0016166666666666	0.4404666666666667	19.471999999999998	19.031533333333332	235246.609375	1.0902872661273947E7	1	1279	0.3371382359784194	1.0663571696619145	0.7342754419340815	169.0321807861328	169.03562927246094
304	169.04823303222656	10.850433333333333					1	DETECTED	169.0482 m/z @10.85 [CD6643_1.mzXML]	169.04823303222656	10.850433333333333	0.21975	18.575333333333333	18.355583333333332	542580.625	8711373.630691363	1	1279	0.10817768490953128	0.5146364878092203	0.020617923133183336	169.04615783691406	169.0575714111328
305	169.0936737060547	1.6659499999999998					1	DETECTED	169.0937 m/z @1.67 [CD6643_1.mzXML]	169.0936737060547	1.6659499999999998	1.6067500000000001	8.795966666666667	7.189216666666667	29424.263671875	5657242.2568194885	0	1279	6.8300013229710155	60.71973536036067	122.52236712452654	169.0936737060547	169.09664916992188
306	169.14564514160156	14.302683333333333					1	DETECTED	169.1456 m/z @14.30 [CD6643_1.mzXML]	169.14564514160156	14.302683333333333	9.460666666666667	19.304666666666666	9.844	5963.16015625	1374231.8417206416	0	1279	5.382395191481413	1.0165185993439374	0.8036768142964149	169.14495849609375	169.14662170410156
307	170.03823852539062	3.0296666666666665					1	DETECTED	170.0382 m/z @3.03 [CD6643_1.mzXML]	170.03823852539062	3.0296666666666665	1.7978166666666666	10.5374	8.739583333333334	11562.7587890625	1183984.2924768068	0	1279	0.1546674938822834	3.5473407205963934	6.094681441192787	170.03140258789062	170.04148864746094
308	170.05929565429688	9.239166666666668					1	DETECTED	170.0593 m/z @9.24 [CD6643_1.mzXML]	170.05929565429688	9.239166666666668	9.151783333333332	11.086350000000001	1.9345666666666688	167445.5	1506902.1969797388	0	1279	0.09485453967875479	1.2878231663342432	22.25170279968261	170.05172729492188	170.0596160888672
309	170.095703125	13.303650000000001					1	DETECTED	170.0957 m/z @13.30 [CD6643_1.mzXML]	170.095703125	13.303650000000001	0.10103333333333334	20.010166666666667	19.909133333333333	9426.130859375	6114398.685688482	0	1279	8.775302108638227	0.753984374309638	0.5079687486192761	170.0913543701172	170.0961151123047
310	171.0016326904297	10.44195					1	DETECTED	171.0016 m/z @10.44 [CD6643_1.mzXML]	171.0016326904297	10.44195	10.44195	10.550933333333335	0.10898333333333454	12092.0556640625	60105.969895019094	0	1279	0.09375275004299866	null	null	171.00123596191406	171.0017547607422
311	171.06272888183594	9.224783333333333					1	DETECTED	171.0627 m/z @9.22 [CD6643_1.mzXML]	171.06272888183594	9.224783333333333	6.857349999999999	17.839166666666664	10.981816666666663	21937.98046875	2941944.6291002193	0	1279	0.06913781047132694	2.3193507736930283	3.6387015473860567	171.05276489257812	171.06497192382812
312	171.14840698242188	0.9974500000000001					1	DETECTED	171.1484 m/z @1.00 [CD6643_1.mzXML]	171.14840698242188	0.9974500000000001	0.10103333333333334	20.010166666666667	19.909133333333333	9922.798828125	6435351.555789058	0	1279	3.6500378317480586	11.104843357813516	21.20968671562703	171.1422576904297	171.14898681640625
313	172.02345275878906	15.52835					1	DETECTED	172.0235 m/z @15.53 [CD6643_1.mzXML]	172.02345275878906	15.52835	8.82655	19.926333333333332	11.099783333333333	5659.8896484375	1735886.1994917602	0	1279	1.4948751681272707	0.8281195599192256	0.5642155092370854	172.01882934570312	172.02394104003906
314	172.03627014160156	9.537466666666667					1	DETECTED	172.0363 m/z @9.54 [CD6643_1.mzXML]	172.03627014160156	9.537466666666667	9.507033333333334	10.523583333333333	1.0165499999999987	8736.943359375	190894.99101403766	0	1279	0.10042719482381024	16.701259583789938	32.402519167579875	172.03321838378906	172.03634643554688
315	172.132568359375	10.2468					1	DETECTED	172.1326 m/z @10.25 [CD6643_1.mzXML]	172.132568359375	10.2468	10.15445	11.024783333333334	0.870333333333333	13708.62109375	182743.10579336516	0	1279	0.16551221373282665	2.7110123978496694	4.0750229847362105	172.1320037841797	172.13270568847656
316	172.9776153564453	1.5323					1	DETECTED	172.9776 m/z @1.53 [CD6643_1.mzXML]	172.9776153564453	1.5323	1.4102666666666666	12.523566666666666	11.113299999999999	6512.150390625	2338751.155210632	0	1279	9.913296321571947	45.53387052717832	90.06774105435666	172.97607421875	172.98623657226562
317	173.0198516845703	16.100583333333333					1	DETECTED	173.0199 m/z @16.10 [CD6643_1.mzXML]	173.0198516845703	16.100583333333333	0.13471666666666668	19.976666666666667	19.84195	6843.4697265625	2739482.277147671	0	1279	7.9876242535094075	0.621386562165954	0.48844235493548427	173.0105438232422	173.02511596679688
318	173.96043395996094	11.396899999999999					1	DETECTED	173.9604 m/z @11.40 [CD6643_1.mzXML]	173.96043395996094	11.396899999999999	0.10103333333333334	20.010166666666667	19.909133333333333	10799.8388671875	2466002.039479706	0	1279	0.6214925281396493	0.7361892806041993	9.797263860463016	173.9595184326172	173.9669952392578
319	174.07154846191406	2.334083333333333					1	DETECTED	174.0715 m/z @2.33 [CD6643_1.mzXML]	174.07154846191406	2.334083333333333	2.334083333333333	19.073	16.738916666666668	24389.220703125	7671563.209321286	0	1279	12.883280998604281	null	null	174.07154846191406	174.0786590576172
320	174.1271209716797	0.7443833333333333					1	DETECTED	174.1271 m/z @0.74 [CD6643_1.mzXML]	174.1271209716797	0.7443833333333333	0.1176	20.010166666666667	19.892566666666667	2637.51123046875	1681583.9856227112	0	1279	9.344419378469233	15.868774430292236	30.73754886058447	174.12620544433594	174.12770080566406
321	174.93702697753906	1.6659499999999998					1	DETECTED	174.9370 m/z @1.67 [CD6643_1.mzXML]	174.93702697753906	1.6659499999999998	1.5470499999999998	1.8117833333333333	0.2647333333333335	126940.859375	963927.6283349609	0	1279	0.11474489215545924	1.128684009759223	1.370932251626755	174.93692016601562	174.937255859375
322	174.9906768798828	1.4575666666666665					1	DETECTED	174.9907 m/z @1.46 [CD6643_1.mzXML]	174.9906768798828	1.4575666666666665	0.1176	19.892833333333332	19.775233333333333	74308.703125	3209162.550881225	0	1279	0.0997324809113036	0.9368204358370269	21.206537090942852	174.9897003173828	174.9914093017578
323	175.00743103027344	13.55785					1	DETECTED	175.0074 m/z @13.56 [CD6643_1.mzXML]	175.00743103027344	13.55785	9.430266666666666	19.172166666666666	9.7419	8808.470703125	1652885.5625969851	0	1279	1.5898188016313703	1.1800973127940075	1.0191117908874054	175.00698852539062	175.01487731933594
324	175.03062438964844	1.4425666666666668					1	DETECTED	175.0306 m/z @1.44 [CD6643_1.mzXML]	175.03062438964844	1.4425666666666668	0.4745	13.8371	13.362599999999999	12683.2802734375	2299449.429969361	0	1279	2.7553194614566356	1.98927114257548	2.294262069704839	175.02252197265625	175.03887939453125
325	175.07431030273438	14.936216666666667					1	DETECTED	175.0743 m/z @14.94 [CD6643_1.mzXML]	175.07431030273438	14.936216666666667	9.612983333333334	19.455333333333332	9.842349999999998	12344.4697265625	2909000.689543213	0	1279	2.9640733491495723	0.9581792475695411	0.9267441485224857	175.07144165039062	175.07510375976562
326	175.08876037597656	3.3017333333333334					1	DETECTED	175.0888 m/z @3.30 [CD6643_1.mzXML]	175.08876037597656	3.3017333333333334	0.13471666666666668	19.976666666666667	19.84195	2233.77880859375	1680682.9352923583	0	1279	6.36986382954214	3.13259323969456	5.265186479389119	175.08775329589844	175.090087890625
327	175.11788940429688	1.7548833333333334					1	DETECTED	175.1179 m/z @1.75 [CD6643_1.mzXML]	175.11788940429688	1.7548833333333334	1.5323	9.582966666666666	8.050666666666666	72836.5	2343858.6554169003	0	1279	0.3988741516560894	2.080158068250462	null	175.11773681640625	175.11839294433594
328	176.06993103027344	10.5374					1	DETECTED	176.0699 m/z @10.54 [CD6643_1.mzXML]	176.06993103027344	10.5374	8.965133333333334	15.789066666666667	6.823933333333333	44038.453125	847836.5577730106	0	1279	0.09298551804820754	0.5921915548341818	0.1214610136701817	176.0684356689453	176.07839965820312
329	176.9698486328125	1.48745					1	DETECTED	176.9698 m/z @1.49 [CD6643_1.mzXML]	176.9698486328125	1.48745	1.3927	1.6067500000000001	0.21405000000000007	34376.52734375	265885.660298584	0	1279	0.12645899650695513	1.1295514511873368	1.2591029023746736	176.9696044921875	176.969970703125
330	177.006103515625	1.4269500000000002					1	DETECTED	177.0061 m/z @1.43 [CD6643_1.mzXML]	177.006103515625	1.4269500000000002	1.4269500000000002	18.309166666666666	16.882216666666665	4953.63916015625	2510338.849793397	0	1279	14.640494571925908	null	null	176.99758911132812	177.0068359375
331	177.0600128173828	1.6806666666666668					1	DETECTED	177.0600 m/z @1.68 [CD6643_1.mzXML]	177.0600128173828	1.6806666666666668	1.6067500000000001	11.526366666666666	9.919616666666666	41110.7578125	2754498.0911480105	0	1279	0.07307139052502576	55.495941671076594	131.6910790391532	177.053466796875	177.0602264404297
332	177.07461547851562	1.9380166666666667					1	DETECTED	177.0746 m/z @1.94 [CD6643_1.mzXML]	177.07461547851562	1.9380166666666667	1.9242166666666667	15.13985	13.215633333333333	19191.982421875	3280239.1468199464	0	1279	0.2738020216524262	316.1652096667369	628.392853199262	177.0731658935547	177.079833984375
333	177.09027099609375	11.596116666666667					1	DETECTED	177.0903 m/z @11.60 [CD6643_1.mzXML]	177.09027099609375	11.596116666666667	0.13471666666666668	19.723666666666666	19.58895	8515.1416015625	4077062.9986770945	0	1279	4.722570376896974	0.8545618336328895	4.648707870133253	177.08566284179688	177.09596252441406
334	177.1591796875	18.575333333333333					1	DETECTED	177.1592 m/z @18.58 [CD6643_1.mzXML]	177.1591796875	18.575333333333333	0.1176	20.010166666666667	19.892566666666667	5808.37548828125	2525347.658301757	0	1279	8.867111444112462	0.5388680805877212	0.07773616117544228	177.1572265625	177.16256713867188
335	178.9624481201172	11.311283333333334					1	DETECTED	178.9624 m/z @11.31 [CD6643_1.mzXML]	178.9624481201172	11.311283333333334	0.2369	19.824833333333334	19.587933333333336	9432.599609375	2150002.577774627	0	1279	0.6783953080991427	0.9294130675317042	0.8569112059376336	178.96218872070312	178.9636993408203
336	179.0392303466797	1.48745					1	DETECTED	179.0392 m/z @1.49 [CD6643_1.mzXML]	179.0392303466797	1.48745	1.4102666666666666	14.608083333333333	13.197816666666666	19938.947265625	3199179.547550537	0	1279	0.09318097028633754	85.49654502267323	165.14253914334168	179.03854370117188	179.03945922851562
337	179.05320739746094	14.88905					1	DETECTED	179.0532 m/z @14.89 [CD6643_1.mzXML]	179.05320739746094	14.88905	9.7466	18.575333333333333	8.828733333333332	5644.5341796875	1175959.8361663818	0	1279	1.615967551794892	0.8584170320891146	0.513702765956401	179.05230712890625	179.0594940185547
338	179.0695343017578	10.5374					1	DETECTED	179.0695 m/z @10.54 [CD6643_1.mzXML]	179.0695343017578	10.5374	0.1176	20.010166666666667	19.892566666666667	82863.3515625	2474038.778700866	0	1279	0.10016729356200926	1.6315043395513806	2.045672376125752	179.06080627441406	179.07009887695312
339	180.02828979492188	11.554933333333334					1	DETECTED	180.0283 m/z @11.55 [CD6643_1.mzXML]	180.02828979492188	11.554933333333334	11.540866666666666	11.681133333333333	0.1402666666666672	15997.9423828125	83497.30457958982	0	1279	0.08596551948986964	4.985781990520794	8.971563981041587	180.0277099609375	180.0284423828125
340	180.064697265625	9.731816666666667					1	DETECTED	180.0647 m/z @9.73 [CD6643_1.mzXML]	180.064697265625	9.731816666666667	2.06445	16.39575	14.331299999999999	20207.3671875	1307788.8857290954	0	1279	0.09547164388504825	0.5088769081156891	0.024743058797319965	180.0639190673828	180.072998046875
341	180.0797882080078	11.43925					1	DETECTED	180.0798 m/z @11.44 [CD6643_1.mzXML]	180.0797882080078	11.43925	0.15161666666666665	19.824833333333334	19.67321666666667	16546.22265625	2443625.7194425054	0	1279	2.6166858736838705	0.6812866325944447	1.461190480118525	180.0786895751953	180.08761596679688
342	180.90283203125	1.6659499999999998					1	DETECTED	180.9028 m/z @1.67 [CD6643_1.mzXML]	180.90283203125	1.6659499999999998	1.6510166666666668	2.2348166666666667	0.5837999999999999	19439.31640625	344644.4236635741	0	1279	0.06117796933564468	19.546875000000405	38.09375000000081	180.90249633789062	180.90321350097656
343	180.96035766601562	11.770383333333333					1	DETECTED	180.9604 m/z @11.77 [CD6643_1.mzXML]	180.96035766601562	11.770383333333333	11.222866666666667	12.310166666666667	1.0873000000000008	6899.92041015625	296804.9578171389	0	1279	0.049707586014005045	0.9929378101123262	0.9858756202246522	180.95968627929688	180.96078491210938
344	181.00128173828125	1.4727666666666666					1	DETECTED	181.0013 m/z @1.47 [CD6643_1.mzXML]	181.00128173828125	1.4727666666666666	1.4102666666666666	1.6216166666666667	0.21135000000000015	10971.7158203125	86659.21405383301	0	1279	0.06943766849028665	1.6908000000000012	2.3816000000000024	181.00057983398438	181.00135803222656
345	181.04861450195312	12.463566666666667					1	DETECTED	181.0486 m/z @12.46 [CD6643_1.mzXML]	181.04861450195312	12.463566666666667	0.10103333333333334	20.010166666666667	19.909133333333333	14801.2783203125	2360712.530493897	0	1279	0.1123844640256042	1.0231278515480713	0.22765349733542017	181.03878784179688	181.0497283935547
346	181.07102966308594	9.3847					1	DETECTED	181.0710 m/z @9.38 [CD6643_1.mzXML]	181.07102966308594	9.3847	1.3408666666666667	11.63825	10.297383333333332	401917.5625	4567934.291506558	0	1279	0.09019092709918652	0.837478205870335	0.6630726942646273	181.0667724609375	181.0739288330078
347	181.0845184326172	11.582416666666667					1	DETECTED	181.0845 m/z @11.58 [CD6643_1.mzXML]	181.0845184326172	11.582416666666667	0.9464166666666666	15.576699999999999	14.630283333333333	4304105.5	3.2708857741952248E7	1	1279	0.10911292928780902	1.9516638303758966	2.1175185711090334	181.08248901367188	181.08563232421875
348	182.08815002441406	11.582416666666667					1	DETECTED	182.0882 m/z @11.58 [CD6643_1.mzXML]	182.08815002441406	11.582416666666667	2.00775	11.739883333333333	9.732133333333334	311769.46875	1.5646697525208646E7	1	1279	7.691313250618887	0.5107949822004744	0.018110086887079383	182.0782012939453	182.08831787109375
349	182.14907836914062	16.692833333333333					1	DETECTED	182.1491 m/z @16.69 [CD6643_1.mzXML]	182.14907836914062	16.692833333333333	0.10103333333333334	20.010166666666667	19.909133333333333	90506.796875	2.65023382453162E7	0	1279	4.335510079939652	0.7000877414841365	0.4192587913793111	182.14816284179688	182.14964294433594
350	182.96153259277344	1.48745					1	DETECTED	182.9615 m/z @1.49 [CD6643_1.mzXML]	182.96153259277344	1.48745	1.4575666666666665	1.5766166666666666	0.1190500000000001	10733.9013671875	56628.46338793945	0	1279	0.10531238608051607	1.9919129949804713	2.9838259899609425	182.95962524414062	182.9617462158203
351	183.04037475585938	13.980166666666666					1	DETECTED	183.0404 m/z @13.98 [CD6643_1.mzXML]	183.04037475585938	13.980166666666666	1.22045	19.757333333333335	18.536883333333336	22773.716796875	4388619.893589324	0	1279	6.178128454598314	1.096103537801611	1.7236428714500558	183.04037475585938	183.04962158203125
352	183.15245056152344	16.280316666666668					1	DETECTED	183.1525 m/z @16.28 [CD6643_1.mzXML]	183.15245056152344	16.280316666666668	0.1176	20.010166666666667	19.892566666666667	6532.2421875	2394727.9813689585	0	1279	2.783034248084892	0.61538437742005	0.22231333044324575	183.15164184570312	183.15304565429688
353	184.0719757080078	13.012316666666667					1	DETECTED	184.0720 m/z @13.01 [CD6643_1.mzXML]	184.0719757080078	13.012316666666667	1.4425666666666668	14.88905	13.446483333333333	136367.3125	5214893.034751463	0	1279	0.34738779515852514	1.0174347387165636	1.2694672249276657	184.07154846191406	184.08116149902344
354	184.09324645996094	1.7978166666666666					1	DETECTED	184.0932 m/z @1.80 [CD6643_1.mzXML]	184.09324645996094	1.7978166666666666	1.7548833333333334	8.872566666666668	7.117683333333334	568123.5	3157299.2049336536	0	1279	0.046340008714165215	0.9988584346618932	0.9999705716641686	184.093017578125	184.09669494628906
355	184.99851989746094	1.4575666666666665					1	DETECTED	184.9985 m/z @1.46 [CD6643_1.mzXML]	184.99851989746094	1.4575666666666665	1.4102666666666666	1.5470499999999998	0.13678333333333326	17014.572265625	94151.3450659179	0	1279	0.06813783555769382	1.445912614517268	1.891825229034536	184.99822998046875	184.9988250732422
356	185.04335021972656	10.2468					1	DETECTED	185.0434 m/z @10.25 [CD6643_1.mzXML]	185.04335021972656	10.2468	0.1857666666666667	19.254666666666665	19.0689	522280.0625	1.1003089130044304E7	1	1279	8.499994441577831	0.5095646423500862	0.016053954181789707	185.0398712158203	185.0452117919922
357	185.127685546875	9.151783333333332					1	DETECTED	185.1277 m/z @9.15 [CD6643_1.mzXML]	185.127685546875	9.151783333333332	7.800283333333334	14.09945	6.2991666666666655	38950.89453125	1006396.9431282054	0	1279	0.10375364601646808	1.5647308244502243	2.372445030650107	185.11769104003906	185.13267517089844
358	186.04705810546875	10.2468					1	DETECTED	186.0471 m/z @10.25 [CD6643_1.mzXML]	186.04705810546875	10.2468	9.567966666666667	17.922833333333333	8.354866666666666	35894.1328125	1789071.6941647336	0	1279	0.09045639549143125	6.172991012594782	11.543099003501831	186.03860473632812	186.04727172851562
359	186.07273864746094	1.8965666666666665					1	DETECTED	186.0727 m/z @1.90 [CD6643_1.mzXML]	186.07273864746094	1.8965666666666665	0.16876666666666665	19.892833333333332	19.724066666666666	43082.0546875	1894983.9937151792	0	1279	0.18835663564087213	1.494719108268088	0.2207914154837878	186.07203674316406	186.07611083984375
360	186.22048950195312	11.482683333333334					1	DETECTED	186.2205 m/z @11.48 [CD6643_1.mzXML]	186.22048950195312	11.482683333333334	10.047066666666666	11.526366666666666	1.4793000000000003	8315.833984375	337868.8706463622	0	1279	1.3948037876719095	0.5152141356211613	0.030342635020962343	186.22039794921875	186.22113037109375
361	186.92185974121094	1.4727666666666666					1	DETECTED	186.9219 m/z @1.47 [CD6643_1.mzXML]	186.92185974121094	1.4727666666666666	1.4269500000000002	1.5914166666666667	0.16446666666666654	11103.982421875	76432.7041491699	0	1279	0.0871124983085454	1.7948344852673792	2.566164164745682	186.9214630126953	186.92196655273438
362	186.9517364501953	9.224783333333333					1	DETECTED	186.9517 m/z @9.22 [CD6643_1.mzXML]	186.9517364501953	9.224783333333333	9.181966666666666	13.528433333333334	4.346466666666668	10367.1513671875	869939.836575928	0	1279	0.11391878305678915	50.75671467497049	100.51342934994098	186.94590759277344	186.951904296875
363	187.05648803710938	1.8688					1	DETECTED	187.0565 m/z @1.87 [CD6643_1.mzXML]	187.05648803710938	1.8688	1.8543166666666666	10.292016666666665	8.4377	481062.46875	4792715.202822263	0	1279	0.051735376852757975	7.729677303227596	11.682131425721971	187.04721069335938	187.0568084716797
364	187.07049560546875	2.90305					1	DETECTED	187.0705 m/z @2.90 [CD6643_1.mzXML]	187.07049560546875	2.90305	0.10103333333333334	19.639333333333333	19.5383	25454.625	4661024.016246521	0	1279	1.0469762086779117	1.6482407383624813	4.22107922117528	187.07005310058594	187.0804901123047
365	187.1250457763672	11.368833333333333					1	DETECTED	187.1250 m/z @11.37 [CD6643_1.mzXML]	187.1250457763672	11.368833333333333	0.1176	20.010166666666667	19.892566666666667	6200.7041015625	3775159.6098265406	0	1279	8.939820287852632	0.8840171596002808	0.7680343192005618	187.12428283691406	187.1323699951172
366	187.4716796875	9.224783333333333					1	DETECTED	187.4717 m/z @9.22 [CD6643_1.mzXML]	187.4716796875	9.224783333333333	9.181966666666666	9.32515	0.14318333333333477	8133.2587890625	43689.423659118765	0	1279	0.08718215412353736	1.672051381860652	2.344102763721304	187.4716033935547	187.4720458984375
367	188.03416442871094	2.0785333333333336					1	DETECTED	188.0342 m/z @2.08 [CD6643_1.mzXML]	188.03416442871094	2.0785333333333336	2.05015	9.282	7.23185	6155.3193359375	1099989.4428703003	0	1279	0.30136237223643114	127.39606576629335	253.79213153258672	188.03379821777344	188.03546142578125
368	188.06942749023438	9.224783333333333					1	DETECTED	188.0694 m/z @9.22 [CD6643_1.mzXML]	188.06942749023438	9.224783333333333	1.8543166666666666	11.222866666666667	9.368549999999999	2911776.0	2.0753029267720137E7	1	1279	0.09562013219888499	1.5165771902807819	1.9113486471083545	188.05982971191406	188.07864379882812
369	189.02279663085938	13.780833333333334					1	DETECTED	189.0228 m/z @13.78 [CD6643_1.mzXML]	189.02279663085938	13.780833333333334	12.633233333333333	16.230933333333333	3.5976999999999997	11110.3837890625	817488.6333103027	0	1279	0.7161528974879214	1.5674886720111527	1.888035704810549	189.0220947265625	189.0240020751953
370	189.04579162597656	1.4425666666666668					1	DETECTED	189.0458 m/z @1.44 [CD6643_1.mzXML]	189.04579162597656	1.4425666666666668	1.4269500000000002	11.149016666666666	9.722066666666667	15436.0126953125	2248169.375718873	0	1279	9.460257225556745	311.2721451440779	620.5242049851958	189.03602600097656	189.05154418945312
371	189.07293701171875	9.224783333333333					1	DETECTED	189.0729 m/z @9.22 [CD6643_1.mzXML]	189.07293701171875	9.224783333333333	9.151783333333332	9.460666666666667	0.30888333333333406	292175.875	1754046.3883100625	0	1279	0.08797816372626244	1.05712353285203	1.9125765999157545	189.07260131835938	189.07310485839844
372	189.08612060546875	2.8472					1	DETECTED	189.0861 m/z @2.85 [CD6643_1.mzXML]	189.08612060546875	2.8472	0.10103333333333334	20.010166666666667	19.909133333333333	83742.515625	1.787761048468231E7	0	1279	1.5987391228118955	10.205174181747804	7.491189355365347	189.085205078125	189.09031677246094
373	189.1585693359375	1.7102499999999998					1	DETECTED	189.1586 m/z @1.71 [CD6643_1.mzXML]	189.1585693359375	1.7102499999999998	1.5766166666666666	14.983233333333335	13.406616666666668	30583.1015625	4785413.687068479	0	1279	0.11442833118940343	39.56032194178998	76.19371015192938	189.15843200683594	189.16307067871094
374	190.0640411376953	11.410983333333332					1	DETECTED	190.0640 m/z @11.41 [CD6643_1.mzXML]	190.0640411376953	11.410983333333332	10.0624	11.568683333333333	1.5062833333333323	17295.20703125	471668.7408199464	0	1279	0.11586528159605614	0.5584687635172714	0.11693752703454266	190.05780029296875	190.06838989257812
375	190.08489990234375	10.850433333333333					1	DETECTED	190.0849 m/z @10.85 [CD6643_1.mzXML]	190.08489990234375	10.850433333333333	0.15161666666666665	19.858666666666668	19.707050000000002	26277.087890625	3948306.650508239	0	1279	1.6988717967685858	2.4623375425038265	1.9250216506896956	190.07659912109375	190.09005737304688
376	190.14283752441406	10.368716666666668					1	DETECTED	190.1428 m/z @10.37 [CD6643_1.mzXML]	190.14283752441406	10.368716666666668	1.5323	17.805999999999997	16.273699999999998	16473.900390625	2346508.962389281	0	1279	0.15551820550880535	0.9208314079047877	0.8450514857084774	190.14256286621094	190.14784240722656
377	190.96678161621094	13.572816666666666					1	DETECTED	190.9668 m/z @13.57 [CD6643_1.mzXML]	190.96678161621094	13.572816666666666	0.13471666666666668	19.942999999999998	19.808283333333332	9030.728515625	2198192.529027343	0	1279	2.3593713903756743	0.7490647196350846	0.12104298604121934	190.96206665039062	190.97555541992188
378	191.03907775878906	1.7696833333333333					1	DETECTED	191.0391 m/z @1.77 [CD6643_1.mzXML]	191.03907775878906	1.7696833333333333	1.4102666666666666	11.024783333333334	9.614516666666667	143137.828125	3910013.8584998767	0	1279	0.11707703163433503	1.4602774803824194	0.9412038660348113	191.0299530029297	191.04742431640625
379	191.0753936767578	1.6806666666666668					1	DETECTED	191.0754 m/z @1.68 [CD6643_1.mzXML]	191.0753936767578	1.6806666666666668	1.5618166666666666	15.51195	13.950133333333333	95961.921875	1.7549519320814088E7	0	1279	0.07352220007167243	58.68798205020328	113.85214532730508	191.06759643554688	191.08135986328125
380	191.9709930419922	1.2376833333333332					1	DETECTED	191.9710 m/z @1.24 [CD6643_1.mzXML]	191.9709930419922	1.2376833333333332	0.1176	19.976666666666667	19.859066666666667	2601.965087890625	1074935.5764761965	0	1279	0.3333586860021417	8.864995164050294	16.729990328100588	191.96954345703125	191.9718780517578
381	192.00721740722656	11.554933333333334					1	DETECTED	192.0072 m/z @11.55 [CD6643_1.mzXML]	192.00721740722656	11.554933333333334	0.15161666666666665	20.010166666666667	19.85855	6833.98486328125	1812922.3246577147	0	1279	0.9017398600186848	0.8058551191633444	0.657232723775493	192.00645446777344	192.00827026367188
382	192.0313262939453	1.9660666666666666					1	DETECTED	192.0313 m/z @1.97 [CD6643_1.mzXML]	192.0313262939453	1.9660666666666666	1.9242166666666667	9.058466666666668	7.1342500000000015	8873.2919921875	641117.1070826417	0	1279	0.4959591799437062	85.23596176821997	169.47192353643993	192.0230255126953	192.0320281982422
383	192.06723022460938	11.453466666666666					1	DETECTED	192.0672 m/z @11.45 [CD6643_1.mzXML]	192.06723022460938	11.453466666666666	6.21875	15.0613	8.84255	10559.9951171875	1545803.7182067565	0	1279	3.705821910031081	0.8506551437439372	0.7495266967934284	192.05978393554688	192.0682373046875
384	192.9605255126953	2.1634					1	DETECTED	192.9605 m/z @2.16 [CD6643_1.mzXML]	192.9605255126953	2.1634	2.06445	16.182116666666666	14.117666666666665	13328.02734375	2014912.9850103762	0	1279	0.20116881800419595	71.33737577901273	141.6747515580255	192.95993041992188	192.9644317626953
385	193.0331573486328	3.44545					1	DETECTED	193.0332 m/z @3.45 [CD6643_1.mzXML]	193.0331573486328	3.44545	1.6364333333333334	17.772666666666666	16.136233333333333	6946.88623046875	1143877.642855286	0	1279	0.07844318377781656	4.459946011184713	7.919892022369426	193.03297424316406	193.036865234375
386	193.08511352539062	10.5374					1	DETECTED	193.0851 m/z @10.54 [CD6643_1.mzXML]	193.08511352539062	10.5374	10.483116666666666	10.946633333333333	0.463516666666667	76388.3828125	488786.69674640003	0	1279	0.09683621629104877	2.167883119886648	2.10783279922783	193.08450317382812	193.085205078125
387	193.13270568847656	9.507033333333334					1	DETECTED	193.1327 m/z @9.51 [CD6643_1.mzXML]	193.13270568847656	9.507033333333334	1.5766166666666666	10.322566666666667	8.74595	10246.6162109375	1455963.2116323244	0	1279	0.0817667679023284	0.5514180633636315	0.009891504553688632	193.12979125976562	193.1329345703125
388	193.90530395507812	9.94175					1	DETECTED	193.9053 m/z @9.94 [CD6643_1.mzXML]	193.90530395507812	9.94175	9.881883333333333	10.001766666666667	0.11988333333333401	2995.86962890625	15923.373073547293	0	1279	0.09586578775419241	1.0012527839643475	1.002505567928695	193.90512084960938	193.90579223632812
389	194.0038604736328	1.4727666666666666					1	DETECTED	194.0039 m/z @1.47 [CD6643_1.mzXML]	194.0038604736328	1.4727666666666666	1.4102666666666666	1.5470499999999998	0.13678333333333326	17523.697265625	95553.35793652339	0	1279	0.10235079974801486	1.094266666666666	1.188533333333332	194.00376892089844	194.00396728515625
390	194.0422821044922	3.216					1	DETECTED	194.0423 m/z @3.22 [CD6643_1.mzXML]	194.0422821044922	3.216	0.38943333333333335	19.993333333333332	19.6039	5793.77685546875	2837692.467497958	0	1279	15.823228991773462	3.467793671945941	5.990701674341844	194.03228759765625	194.0422821044922
391	194.08839416503906	10.523583333333333					1	DETECTED	194.0884 m/z @10.52 [CD6643_1.mzXML]	194.08839416503906	10.523583333333333	1.2376833333333332	10.651933333333334	9.414250000000001	9109.0302734375	1064100.318940613	0	1279	9.349579354161104	0.5069110156258414	0.013822031251682774	194.0802764892578	194.0887908935547
392	194.1167755126953	8.14885					1	DETECTED	194.1168 m/z @8.15 [CD6643_1.mzXML]	194.1167755126953	8.14885	0.15161666666666665	19.976666666666667	19.82505	6148.47607421875	1868200.6844916076	0	1279	14.003950678063577	1.2394942834396896	0.4113954112268194	194.1144256591797	194.12356567382812
393	194.9623565673828	14.425516666666665					1	DETECTED	194.9624 m/z @14.43 [CD6643_1.mzXML]	194.9623565673828	14.425516666666665	2.1351166666666668	16.3793	14.244183333333334	5245.923828125	2036823.9841921385	0	1279	0.6514873238002128	0.5794841231096358	0.1589682462192716	194.9573211669922	194.9625701904297
394	194.97586059570312	12.246333333333332					1	DETECTED	194.9759 m/z @12.25 [CD6643_1.mzXML]	194.97586059570312	12.246333333333332	11.133616666666667	14.577050000000002	3.443433333333335	19496.486328125	1382439.1413012089	0	1279	0.9620369837505471	1.5473091382951656	2.419228143514295	194.97503662109375	194.9763946533203
395	195.01657104492188	1.5172166666666667					1	DETECTED	195.0166 m/z @1.52 [CD6643_1.mzXML]	195.01657104492188	1.5172166666666667	1.4425666666666668	12.984616666666666	11.54205	6338.75927734375	3150599.3506691894	0	1279	0.11662854474441331	77.30776959142678	153.61553918285355	195.01229858398438	195.01699829101562
396	195.02891540527344	16.659716666666665					1	DETECTED	195.0289 m/z @16.66 [CD6643_1.mzXML]	195.02891540527344	16.659716666666665	0.13471666666666668	20.010166666666667	19.87545	7200.9326171875	2585010.8852470685	0	1279	2.2129815558242374	0.601375189107413	0.449421165510982	195.0282440185547	195.03346252441406
397	195.08636474609375	9.94175					1	DETECTED	195.0864 m/z @9.94 [CD6643_1.mzXML]	195.08636474609375	9.94175	0.10103333333333334	20.010166666666667	19.909133333333333	921969.5625	1.3156942280417424E7	1	1279	0.10401649379585542	5.759031206480598	1.3898700005357782	195.08279418945312	195.09585571289062
398	195.10060119628906	11.582416666666667					1	DETECTED	195.1006 m/z @11.58 [CD6643_1.mzXML]	195.10060119628906	11.582416666666667	1.6951833333333333	14.731933333333334	13.036750000000001	105174.9453125	3623810.1921431874	0	1279	0.10993870261226135	0.6793049242903662	0.6025566973321406	195.09640502929688	195.10081481933594
399	195.11196899414062	9.354800000000001					1	DETECTED	195.1120 m/z @9.35 [CD6643_1.mzXML]	195.11196899414062	9.354800000000001	9.267850000000001	17.38883333333333	8.12098333333333	26156.064453125	1821067.8747343132	0	1279	0.1099046211308412	3.7639091876946122	1.2220614783047306	195.11080932617188	195.11888122558594
400	195.14801025390625	9.6429					1	DETECTED	195.1480 m/z @9.64 [CD6643_1.mzXML]	195.14801025390625	9.6429	1.48745	11.453466666666666	9.966016666666665	727862.75	6597224.808203841	1	1279	0.08133638848554625	1.657723926301215	2.266035868987322	195.1463165283203	195.15371704101562
401	196.05970764160156	10.16985					1	DETECTED	196.0597 m/z @10.17 [CD6643_1.mzXML]	196.05970764160156	10.16985	8.872566666666668	18.6085	9.735933333333332	8712.185546875	1151226.1236307058	0	1279	0.13802576680898504	3.752431362976478	5.395148138156892	196.05894470214844	196.0680389404297
402	196.09011840820312	9.94175					1	DETECTED	196.0901 m/z @9.94 [CD6643_1.mzXML]	196.09011840820312	9.94175	2.334083333333333	16.97383333333333	14.63975	62324.21875	2587800.2343282457	0	1279	0.10512332492664633	0.6365984786405349	43.893491088160246	196.08013916015625	196.09873962402344
403	196.1516571044922	9.6429					1	DETECTED	196.1517 m/z @9.64 [CD6643_1.mzXML]	196.1516571044922	9.6429	9.598099999999999	9.8222	0.22410000000000174	67370.71875	372000.1609028946	0	1279	0.08197581231691409	4.204628293919031	15.600314947665547	196.15158081054688	196.15185546875
404	196.86390686035156	1.9660666666666666					1	DETECTED	196.8639 m/z @1.97 [CD6643_1.mzXML]	196.86390686035156	1.9660666666666666	0.8284666666666667	2.36195	1.5334833333333335	33966.1171875	795818.0847275695	0	1279	0.14286835580556745	0.6739993553680264	1.239990263634733	196.86322021484375	196.8643035888672
405	196.95510864257812	11.38285					1	DETECTED	196.9551 m/z @11.38 [CD6643_1.mzXML]	196.95510864257812	11.38285	11.149016666666666	15.030233333333333	3.881216666666667	10344.7353515625	687332.6540888061	0	1279	0.07032235181399216	8.299109052031369	15.59821810406274	196.95474243164062	196.9558563232422
406	197.04971313476562	9.415099999999999					1	DETECTED	197.0497 m/z @9.42 [CD6643_1.mzXML]	197.04971313476562	9.415099999999999	9.4	9.460666666666667	0.0606666666666662	3267.921142578125	10196.622842407214	0	1279	0.07116592348100248	2.0088300220752315	3.017660044150463	197.04965209960938	197.05027770996094
407	197.06617736816406	9.2963					1	DETECTED	197.0662 m/z @9.30 [CD6643_1.mzXML]	197.06617736816406	9.2963	3.1441999999999997	19.774333333333335	16.630133333333333	12944.361328125	3396538.4942418877	0	1279	7.116408731882208	1.3217490029749455	1.6686173049145727	197.0619659423828	197.06671142578125
408	197.07952880859375	11.086350000000001					1	DETECTED	197.0795 m/z @11.09 [CD6643_1.mzXML]	197.07952880859375	11.086350000000001	10.185633333333334	11.149016666666666	0.9633833333333328	8223.09375	273331.1190971679	0	1279	0.10126008921683471	0.5347871139648049	0.06957422792960978	197.07952880859375	197.080322265625
409	197.09967041015625	1.7548833333333334					1	DETECTED	197.0997 m/z @1.75 [CD6643_1.mzXML]	197.09967041015625	1.7548833333333334	1.6806666666666668	12.885783333333334	11.205116666666667	67197.0390625	1538433.9097307129	0	1279	0.052643855920617044	55.65705415242047	0.5315503850493085	197.0901336669922	197.10943603515625
410	197.12762451171875	9.761500000000002					1	DETECTED	197.1276 m/z @9.76 [CD6643_1.mzXML]	197.12762451171875	9.761500000000002	1.0656166666666667	9.97155	8.905933333333333	31454.9921875	653402.1538364872	0	1279	0.09673067407180547	1.9133937257125098	0.10001272591510953	197.1273193359375	197.1280517578125
411	198.03077697753906	10.469533333333334					1	DETECTED	198.0308 m/z @10.47 [CD6643_1.mzXML]	198.03077697753906	10.469533333333334	0.5084333333333333	11.237583333333333	10.72915	86417.4921875	1250535.5541264645	0	1279	0.11441737772116056	1.8445901314979822	2.672428070136049	198.0231170654297	198.03369140625
412	198.08372497558594	1.8543166666666666					1	DETECTED	198.0837 m/z @1.85 [CD6643_1.mzXML]	198.08372497558594	1.8543166666666666	1.7696833333333333	13.330716666666666	11.561033333333333	33222.9296875	3575942.6276182863	0	1279	0.10199944513085635	1.9533579529395468	2.680094841793666	198.0834197998047	198.08837890625
413	198.09645080566406	9.55265					1	DETECTED	198.0965 m/z @9.55 [CD6643_1.mzXML]	198.09645080566406	9.55265	4.81035	17.70583333333333	12.895483333333331	2669.523193359375	979531.4975142514	0	1279	1.131835308810917	1.3596233192051674	1.7192466384103349	198.09521484375	198.09686279296875
414	198.13096618652344	9.761500000000002					1	DETECTED	198.1310 m/z @9.76 [CD6643_1.mzXML]	198.13096618652344	9.761500000000002	9.7466	9.807366666666667	0.06076666666666597	3670.3388671875	10509.030931884654	0	1279	0.1706025157114741	2.0391498881430437	3.0782997762860873	198.130859375	198.13119506835938
415	198.8611297607422	1.9660666666666666					1	DETECTED	198.8611 m/z @1.97 [CD6643_1.mzXML]	198.8611297607422	1.9660666666666666	1.7696833333333333	2.389816666666667	0.6201333333333336	38197.13671875	575487.7356499026	0	1279	0.10483909438851957	1.5788848340830015	1.8164564341509528	198.8605194091797	198.8620147705078
416	198.93914794921875	1.5172166666666667					1	DETECTED	198.9391 m/z @1.52 [CD6643_1.mzXML]	198.93914794921875	1.5172166666666667	1.4102666666666666	1.6659499999999998	0.25568333333333326	235680.5625	1597515.1835333253	0	1279	0.11083944717022565	1.2055801239043287	1.2893336228273709	198.93492126464844	198.9391632080078
417	199.0097198486328	11.340750000000002					1	DETECTED	199.0097 m/z @11.34 [CD6643_1.mzXML]	199.0097198486328	11.340750000000002	9.445433333333334	18.7245	9.279066666666665	6891.10498046875	1192883.5558459158	0	1279	5.260107002638938	2.2266509845379687	2.6689434592454613	199.0097198486328	199.0170440673828
418	199.14344787597656	8.8879					1	DETECTED	199.1434 m/z @8.89 [CD6643_1.mzXML]	199.14344787597656	8.8879	0.5424333333333333	8.934166666666666	8.391733333333333	11500.6416015625	878997.0968920902	0	1279	0.11513303504115768	0.5027719640203863	0.005543928040772556	199.14053344726562	199.1436004638672
419	199.1678009033203	12.801816666666667					1	DETECTED	199.1678 m/z @12.80 [CD6643_1.mzXML]	199.1678009033203	12.801816666666667	0.92935	20.010166666666667	19.080816666666667	13156.4716796875	1770719.352840058	0	1279	0.13827617122722557	0.8035742361879306	2.3142277493651124	199.16677856445312	199.17428588867188
420	200.03941345214844	1.7102499999999998					1	DETECTED	200.0394 m/z @1.71 [CD6643_1.mzXML]	200.03941345214844	1.7102499999999998	1.6067500000000001	2.3056	0.69885	36452.36328125	387356.6682335207	0	1279	0.07882573380318147	3.376086956521749	2.1770270116012562	200.0390167236328	200.0434112548828
421	200.127197265625	2.05015					1	DETECTED	200.1272 m/z @2.05 [CD6643_1.mzXML]	200.127197265625	2.05015	1.9518	5.581783333333333	3.629983333333333	14475.2763671875	621168.8108248287	0	1279	0.4809560034455094	18.45441450601594	35.90882901203188	200.1266632080078	200.13502502441406
422	200.97219848632812	1.5172166666666667					1	DETECTED	200.9722 m/z @1.52 [CD6643_1.mzXML]	200.97219848632812	1.5172166666666667	1.3927	1.6216166666666667	0.22891666666666666	61740.72265625	390082.8855414429	0	1279	0.10001591323278047	0.9192209878195694	0.8384419756391388	200.97169494628906	200.9728546142578
423	201.01487731933594	1.8965666666666665					1	DETECTED	201.0149 m/z @1.90 [CD6643_1.mzXML]	201.01487731933594	1.8965666666666665	1.4425666666666668	2.4460166666666665	1.0034499999999997	61290.71875	880089.0408704838	0	1279	0.21752650070475799	1.1051211453744496	3.826159018416467	201.01156616210938	201.01524353027344
424	201.1112518310547	6.529733333333334					1	DETECTED	201.1113 m/z @6.53 [CD6643_1.mzXML]	201.1112518310547	6.529733333333334	0.10103333333333334	20.010166666666667	19.909133333333333	38925.03515625	2.959002203303293E7	0	1279	10.73801134055364	1.548457179004568	2.096914358009136	201.1099853515625	201.11151123046875
425	201.9729766845703	1.5025166666666665					1	DETECTED	201.9730 m/z @1.50 [CD6643_1.mzXML]	201.9729766845703	1.5025166666666665	1.4425666666666668	1.5025166666666665	0.059949999999999726	14706.087890625	32237.67761767574	0	1279	0.04062408288712405	0.5	null	201.97274780273438	201.9729766845703
426	202.1063995361328	2.05015					1	DETECTED	202.1064 m/z @2.05 [CD6643_1.mzXML]	202.1063995361328	2.05015	0.16876666666666665	20.010166666666667	19.8414	6221.2646484375	3267645.8603833597	0	1279	18.187741744689898	5.273088064633293	9.546176129266588	202.10594177246094	202.11502075195312
427	202.96990966796875	1.5172166666666667					1	DETECTED	202.9699 m/z @1.52 [CD6643_1.mzXML]	202.96990966796875	1.5172166666666667	1.4269500000000002	1.6067500000000001	0.17979999999999996	18472.017578125	110230.87327636722	0	1279	0.11157074522595356	0.9555891694354145	1.007164063625841	202.9695281982422	202.9701690673828
428	203.05101013183594	1.7978166666666666					1	DETECTED	203.0510 m/z @1.80 [CD6643_1.mzXML]	203.05101013183594	1.7978166666666666	1.6510166666666668	18.757333333333335	17.106316666666668	4302230.0	5.4178860915264726E7	1	1279	0.16566072554772449	4.153168830657565	5.48035926500295	203.05023193359375	203.05224609375
429	204.05465698242188	1.7978166666666666					1	DETECTED	204.0547 m/z @1.80 [CD6643_1.mzXML]	204.05465698242188	1.7978166666666666	1.7251166666666669	10.716483333333334	8.991366666666668	221106.078125	3825172.1746134027	0	1279	0.10283252746199967	4.432492372964	6.538188072550492	204.0537567138672	204.06451416015625
430	204.10391235351562	10.784066666666666					1	DETECTED	204.1039 m/z @10.78 [CD6643_1.mzXML]	204.10391235351562	10.784066666666666	10.523583333333333	11.086350000000001	0.5627666666666684	12268.541015625	131073.73484667996	0	1279	0.10532458658628485	1.0802354597223152	1.16047091944463	204.1006622314453	204.1046600341797
431	204.1217041015625	1.8827666666666665					1	DETECTED	204.1217 m/z @1.88 [CD6643_1.mzXML]	204.1217041015625	1.8827666666666665	1.8543166666666666	10.607216666666666	8.7529	1665687.875	1.170237107699387E7	0	1279	0.05247942000549011	15.165076863391755	9.065255145115632	204.12136840820312	204.12249755859375
432	204.95590209960938	1.6216166666666667					1	DETECTED	204.9559 m/z @1.62 [CD6643_1.mzXML]	204.95590209960938	1.6216166666666667	1.5323	12.463566666666667	10.931266666666668	70157.7890625	1.696833441866797E7	0	1279	0.08873035186549783	58.962726952551705	123.7122083463686	204.95570373535156	204.96026611328125
433	205.0231170654297	1.82585					1	DETECTED	205.0231 m/z @1.83 [CD6643_1.mzXML]	205.0231170654297	1.82585	1.4102666666666666	12.076799999999999	10.666533333333332	46613.2421875	9150752.049168456	0	1279	0.04611196780991578	12.83320633647483	24.645839537079265	205.0227813720703	205.02352905273438
434	205.0462646484375	9.340083333333332					1	DETECTED	205.0463 m/z @9.34 [CD6643_1.mzXML]	205.0462646484375	9.340083333333332	1.7251166666666669	10.322566666666667	8.59745	22683.40234375	1882191.1117956543	0	1279	0.08837798669760666	4.183400333896362	1.9640450218202399	205.04379272460938	205.05560302734375
435	205.067138671875	1.8117833333333333					1	DETECTED	205.0671 m/z @1.81 [CD6643_1.mzXML]	205.067138671875	1.8117833333333333	1.7696833333333333	15.576699999999999	13.807016666666666	52291.1875	3128873.4174732673	0	1279	0.07804434547658645	88.87657625817104	8.878246811482338	205.06463623046875	205.07501220703125
436	205.0846405029297	12.508316666666667					1	DETECTED	205.0846 m/z @12.51 [CD6643_1.mzXML]	205.0846405029297	12.508316666666667	0.10103333333333334	19.858666666666668	19.757633333333334	27947.369140625	4946339.665902895	0	1279	3.4893013745720936	0.5901375753963997	0.33969140053320734	205.08070373535156	205.0854034423828
437	205.0959930419922	9.224783333333333					1	DETECTED	205.0960 m/z @9.22 [CD6643_1.mzXML]	205.0959930419922	9.224783333333333	1.7102499999999998	10.428149999999999	8.717899999999998	3479928.25	2.8081786887296926E7	1	1279	0.09301652396403881	1.5639200216667992	1.960105404836073	205.09075927734375	205.09640502929688
438	205.1251678466797	1.8827666666666665					1	DETECTED	205.1252 m/z @1.88 [CD6643_1.mzXML]	205.1251678466797	1.8827666666666665	1.8543166666666666	9.2963	7.441983333333334	136500.828125	1974133.9555043941	0	1279	0.0629400465585741	9.907925759322099	9.667158194859965	205.11534118652344	205.12576293945312
439	205.9862060546875	11.326133333333333					1	DETECTED	205.9862 m/z @11.33 [CD6643_1.mzXML]	205.9862060546875	11.326133333333333	0.10103333333333334	20.010166666666667	19.909133333333333	36859.92578125	6350327.536021908	0	1279	1.374410323539104	1.2901433402574134	4.7867423849918636	205.98597717285156	205.994384765625
440	206.08016967773438	10.322566666666667					1	DETECTED	206.0802 m/z @10.32 [CD6643_1.mzXML]	206.08016967773438	10.322566666666667	3.8246666666666664	19.892833333333332	16.068166666666666	64785.44140625	3256603.8701096517	0	1279	0.11294755346355245	0.5130125388425422	0.03841759417243893	206.0800018310547	206.08827209472656
441	206.0994110107422	9.224783333333333					1	DETECTED	206.0994 m/z @9.22 [CD6643_1.mzXML]	206.0994110107422	9.224783333333333	2.8472	10.016816666666667	7.169616666666667	341446.21875	2963727.1585409585	0	1279	0.09263000096817109	1.595929223558143	1.9031174029964777	206.0902099609375	206.09983825683594
442	206.89259338378906	1.7403000000000002					1	DETECTED	206.8926 m/z @1.74 [CD6643_1.mzXML]	206.89259338378906	1.7403000000000002	1.6806666666666668	14.88905	13.208383333333332	116622.1953125	2276348.8931160886	0	1279	0.12882484784911918	3.0149881937725196	1.8867074364886858	206.8838653564453	206.90245056152344
443	206.9901123046875	16.149516666666667					1	DETECTED	206.9901 m/z @16.15 [CD6643_1.mzXML]	206.9901123046875	16.149516666666667	0.2369	19.942999999999998	19.7061	8329.6552734375	2983284.62629605	0	1279	1.8121950682530201	0.6086877021889678	0.47644889256592465	206.98638916015625	206.99119567871094
444	207.02557373046875	10.2468					1	DETECTED	207.0256 m/z @10.25 [CD6643_1.mzXML]	207.02557373046875	10.2468	1.4102666666666666	15.171899999999999	13.761633333333332	77777.5	4433173.083513547	0	1279	0.6639578722898758	0.760677753012457	0.19050365087658433	207.0155792236328	207.03155517578125
445	207.09039306640625	11.43925					1	DETECTED	207.0904 m/z @11.44 [CD6643_1.mzXML]	207.09039306640625	11.43925	10.930833333333334	11.623850000000001	0.6930166666666668	49337.44140625	532798.010018311	0	1279	0.10172935575601727	0.8251677270303013	0.23242669457234524	207.0900115966797	207.09078979492188
446	207.1094970703125	9.151783333333332					1	DETECTED	207.1095 m/z @9.15 [CD6643_1.mzXML]	207.1094970703125	9.151783333333332	3.44545	10.032	6.58655	14905.3798828125	1140135.62558136	0	1279	0.18070425308846083	0.577126292423623	2.1759142395411972	207.1033172607422	207.11312866210938
447	208.04811096191406	15.9031					1	DETECTED	208.0481 m/z @15.90 [CD6643_1.mzXML]	208.04811096191406	15.9031	0.20293333333333333	19.976666666666667	19.773733333333332	14220.8916015625	3878418.6310186167	0	1279	2.689221689593751	0.6255309905701427	0.24417135619134328	208.04754638671875	208.04884338378906
448	208.8896484375	1.7403000000000002					1	DETECTED	208.8896 m/z @1.74 [CD6643_1.mzXML]	208.8896484375	1.7403000000000002	1.6806666666666668	2.120983333333333	0.44031666666666647	79655.90625	597399.1437653808	0	1279	0.09443526408336012	3.6918669647847886	3.582599405277996	208.88943481445312	208.89012145996094
449	208.93414306640625	2.1775					1	DETECTED	208.9341 m/z @2.18 [CD6643_1.mzXML]	208.93414306640625	2.1775	2.10695	2.3056	0.19865000000000022	8408.9541015625	65614.2476953126	0	1279	0.09564083712873206	1.407866761162291	1.815733522324582	208.9341278076172	208.9346466064453
450	208.9777374267578	13.572816666666666					1	DETECTED	208.9777 m/z @13.57 [CD6643_1.mzXML]	208.9777374267578	13.572816666666666	1.3065833333333332	16.001833333333334	14.695250000000001	15226.609375	2152172.7072106013	0	1279	0.7699600107294966	0.5990123292398918	0.19802465847978334	208.97421264648438	208.97821044921875
451	209.0322723388672	1.4727666666666666					1	DETECTED	209.0323 m/z @1.47 [CD6643_1.mzXML]	209.0322723388672	1.4727666666666666	1.3927	3.9733500000000004	2.5806500000000003	39332.8046875	803013.9787038575	0	1279	0.09043981372339527	16.287318234537363	1.4315415441208774	209.03179931640625	209.03244018554688
452	209.0444793701172	15.690916666666668					1	DETECTED	209.0445 m/z @15.69 [CD6643_1.mzXML]	209.0444793701172	15.690916666666668	0.10103333333333334	20.010166666666667	19.909133333333333	26264.970703125	6773132.90340674	0	1279	3.178117590607153	0.6398360632801926	0.6264834661801321	209.04322814941406	209.04518127441406
453	209.09115600585938	7.800283333333334					1	DETECTED	209.0912 m/z @7.80 [CD6643_1.mzXML]	209.09115600585938	7.800283333333334	1.5914166666666667	8.641616666666666	7.050199999999999	22911.703125	1811801.084721374	0	1279	0.9399453678539924	0.6518664082479171	0.21476260728463442	209.09088134765625	209.0917510986328
454	209.11598205566406	12.076799999999999					1	DETECTED	209.1160 m/z @12.08 [CD6643_1.mzXML]	209.11598205566406	12.076799999999999	11.296483333333333	12.40415	1.1076666666666668	379381.53125	2978746.7069134535	1	1279	0.10935075638558267	0.6827913533606427	0.2072478533873205	209.11300659179688	209.11676025390625
455	209.12753295898438	8.795966666666667					1	DETECTED	209.1275 m/z @8.80 [CD6643_1.mzXML]	209.12753295898438	8.795966666666667	8.718516666666666	10.292016666666665	1.5734999999999992	21435.236328125	258356.49974816915	0	1279	0.08468179386637686	1.1792036298874708	1.1690651099690976	209.12716674804688	209.1278533935547
456	209.16403198242188	9.8222					1	DETECTED	209.1640 m/z @9.82 [CD6643_1.mzXML]	209.16403198242188	9.8222	9.657716666666666	15.6747	6.016983333333334	9195.94140625	1427244.6182969357	0	1279	0.11966299121494295	18.290556287364307	35.581112574728614	209.1636962890625	209.16690063476562
457	210.050048828125	10.6834					1	DETECTED	210.0500 m/z @10.68 [CD6643_1.mzXML]	210.050048828125	10.6834	3.2588166666666667	17.95583333333333	14.697016666666665	3512.605224609375	1332801.2191279295	0	1279	5.6561571273309905	0.9897536337617148	0.9795072675234294	210.04371643066406	210.05996704101562
458	210.90443420410156	1.6806666666666668					1	DETECTED	210.9044 m/z @1.68 [CD6643_1.mzXML]	210.90443420410156	1.6806666666666668	1.6510166666666668	1.7548833333333334	0.10386666666666655	17758.576171875	71782.67131884769	0	1279	0.0720976138936198	1.7515458122540761	2.5030916245081523	210.9042205810547	210.9047088623047
459	210.9346160888672	11.296483333333333					1	DETECTED	210.9346 m/z @11.30 [CD6643_1.mzXML]	210.9346160888672	11.296483333333333	2.791333333333333	14.9047	12.113366666666668	11514.1396484375	2136875.78111621	0	1279	0.20403240211840235	0.7121195197419603	0.42423903948392055	210.9339141845703	210.94219970703125
460	211.04100036621094	2.5012499999999998					1	DETECTED	211.0410 m/z @2.50 [CD6643_1.mzXML]	211.04100036621094	2.5012499999999998	2.2629499999999996	17.505333333333333	15.242383333333333	12940.21484375	1349861.2017549744	0	1279	0.2813532502649587	31.98150090921805	32.648788951304354	211.03968811035156	211.04200744628906
461	211.056884765625	9.415099999999999					1	DETECTED	211.0569 m/z @9.42 [CD6643_1.mzXML]	211.056884765625	9.415099999999999	2.2205999999999997	9.522266666666667	7.301666666666668	18384.1640625	1754176.428147583	0	1279	0.07538096979995679	0.5074478189357612	0.01489563787152241	211.04693603515625	211.0667724609375
462	211.07904052734375	14.333883333333334					1	DETECTED	211.0790 m/z @14.33 [CD6643_1.mzXML]	211.07904052734375	14.333883333333334	11.961533333333334	16.94066666666667	4.979133333333335	7708.5068359375	980496.5340306697	0	1279	0.8707683838539406	1.0494095165834159	0.9865290419817738	211.07838439941406	211.08023071289062
463	211.1070098876953	8.626366666666666					1	DETECTED	211.1070 m/z @8.63 [CD6643_1.mzXML]	211.1070098876953	8.626366666666666	3.38765	20.010166666666667	16.622516666666666	6557.291015625	1643137.272215637	0	1279	0.11447239548068922	1.58650655535866	2.17301311071732	211.1028594970703	211.10714721679688
464	211.1317138671875	12.136216666666666					1	DETECTED	211.1317 m/z @12.14 [CD6643_1.mzXML]	211.1317138671875	12.136216666666666	0.10103333333333334	20.010166666666667	19.909133333333333	19326.009765625	3859582.2674960876	0	1279	0.06577386192199519	0.7407825220255465	0.3529561544379848	211.12185668945312	211.13267517089844
465	211.14308166503906	10.292016666666665					1	DETECTED	211.1431 m/z @10.29 [CD6643_1.mzXML]	211.14308166503906	10.292016666666665	1.7251166666666669	14.842066666666666	13.11695	21884.30078125	3526186.7572021484	0	1279	1.691256498901753	0.7655598874738822	5.338634579559604	211.1387939453125	211.14344787597656
466	212.01876831054688	11.396899999999999					1	DETECTED	212.0188 m/z @11.40 [CD6643_1.mzXML]	212.01876831054688	11.396899999999999	11.340750000000002	16.346083333333333	5.005333333333331	11648.6357421875	1092432.1040704339	0	1279	0.19384308393106053	44.57108934402133	88.14217868804266	212.0183868408203	212.02264404296875
467	212.0458526611328	11.990383333333334					1	DETECTED	212.0459 m/z @11.99 [CD6643_1.mzXML]	212.0458526611328	11.990383333333334	11.990383333333334	16.39575	4.405366666666666	9164.0	596318.1727251892	0	1279	0.07100205477677513	null	null	212.03598022460938	212.04617309570312
468	212.1464080810547	10.277166666666666					1	DETECTED	212.1464 m/z @10.28 [CD6643_1.mzXML]	212.1464080810547	10.277166666666666	8.687716666666667	10.353100000000001	1.6653833333333345	2329.072509765625	160448.7429063721	0	1279	0.041358109988916425	0.5238866693929772	0.0477733387859544	212.14601135253906	212.14683532714844
469	212.8377685546875	1.9518					1	DETECTED	212.8378 m/z @1.95 [CD6643_1.mzXML]	212.8377685546875	1.9518	1.7251166666666669	13.054599999999999	11.329483333333332	21507.822265625	2823927.1061971434	0	1279	0.32252142360339575	24.989669877214933	1.7178727955326494	212.83750915527344	212.84033203125
470	212.97772216796875	1.5172166666666667					1	DETECTED	212.9777 m/z @1.52 [CD6643_1.mzXML]	212.97772216796875	1.5172166666666667	1.4269500000000002	11.975950000000001	10.549000000000001	4322.5556640625	2099536.1980644534	0	1279	10.47460912666776	58.432422451994206	115.86484490398841	212.97288513183594	212.97772216796875
471	213.03172302246094	15.219850000000001					1	DETECTED	213.0317 m/z @15.22 [CD6643_1.mzXML]	213.03172302246094	15.219850000000001	10.2468	18.459	8.2122	3135.70654296875	666782.958158112	0	1279	5.868652750674892	0.8256703632579603	0.6513407265159205	213.02174377441406	213.03280639648438
472	213.1772003173828	10.5374					1	DETECTED	213.1772 m/z @10.54 [CD6643_1.mzXML]	213.1772003173828	10.5374	5.419083333333333	12.662316666666667	7.243233333333334	7167.6220703125	1308737.0158477786	0	1279	0.16777933513981402	0.7075796404416818	0.41515928088336346	213.17355346679688	213.1830596923828
473	214.83474731445312	1.9103999999999999					1	DETECTED	214.8347 m/z @1.91 [CD6643_1.mzXML]	214.83474731445312	1.9103999999999999	1.7102499999999998	2.2064	0.4961500000000001	19097.240234375	380219.4830615233	0	1279	0.48076494263567704	1.2394454159380464	1.4788908318760927	214.8345489501953	214.8352813720703
474	214.91641235351562	1.5323					1	DETECTED	214.9164 m/z @1.53 [CD6643_1.mzXML]	214.91641235351562	1.5323	1.4102666666666666	13.618233333333334	12.207966666666668	581320.875	8911668.83375403	0	1279	0.12692538810508935	1.0594046409596731	1.003595205513205	214.91552734375	214.9166259765625
475	214.98782348632812	1.5172166666666667					1	DETECTED	214.9878 m/z @1.52 [CD6643_1.mzXML]	214.98782348632812	1.5172166666666667	1.4269500000000002	13.111116666666668	11.684166666666668	68165.9296875	9341192.774716552	0	1279	0.1181788759806841	63.09380450201559	132.94765322335232	214.9792938232422	214.9879150390625
476	215.01513671875	1.9660666666666666					1	DETECTED	215.0151 m/z @1.97 [CD6643_1.mzXML]	215.01513671875	1.9660666666666666	1.4102666666666666	10.564783333333333	9.154516666666666	44231.421875	2016803.0276498112	0	1279	0.1574792759530963	8.109939137570139	3.0225151124402503	215.01449584960938	215.0223846435547
477	215.12648010253906	11.164116666666667					1	DETECTED	215.1265 m/z @11.16 [CD6643_1.mzXML]	215.12648010253906	11.164116666666667	0.4234	13.724	13.3006	4345.46728515625	880232.1094776309	0	1279	0.07192221675860999	0.6191672498576289	0.23833449971525797	215.1168212890625	215.12889099121094
478	215.1415557861328	15.09285					1	DETECTED	215.1416 m/z @15.09 [CD6643_1.mzXML]	215.1415557861328	15.09285	14.96755	17.9395	2.9719499999999996	2578.162109375	192546.81828793325	0	1279	0.386492220262749	11.859337589784413	22.718675179568827	215.14064025878906	215.14208984375
479	215.91993713378906	1.5470499999999998					1	DETECTED	215.9199 m/z @1.55 [CD6643_1.mzXML]	215.91993713378906	1.5470499999999998	1.48745	1.5914166666666667	0.10396666666666676	19284.78515625	84220.47731396482	0	1279	0.06905520110627816	0.8722035794183471	0.7444071588366943	215.91966247558594	215.91993713378906
480	216.12208557128906	1.9660666666666666					1	DETECTED	216.1221 m/z @1.97 [CD6643_1.mzXML]	216.12208557128906	1.9660666666666666	1.8827666666666665	3.8100666666666667	1.9273000000000002	11996.09765625	407934.72878930665	0	1279	0.19844980846690996	11.56842737094836	22.13685474189672	216.1150360107422	216.12246704101562
481	216.92135620117188	1.6806666666666668					1	DETECTED	216.9214 m/z @1.68 [CD6643_1.mzXML]	216.92135620117188	1.6806666666666668	1.4575666666666665	1.9103999999999999	0.4528333333333334	372686.25	2696079.989549072	0	1279	0.12195204650536584	0.5721267645815395	0.04081637493079792	216.91233825683594	216.92149353027344
482	216.9496612548828	1.5172166666666667					1	DETECTED	216.9497 m/z @1.52 [CD6643_1.mzXML]	216.9496612548828	1.5172166666666667	1.4102666666666666	4.3637	2.953433333333333	176875.71875	2893403.7027754216	0	1279	0.11620185661251958	1.2376059508443948	1.3208097253258493	216.9413299560547	216.9496612548828
483	217.04592895507812	10.914833333333332					1	DETECTED	217.0459 m/z @10.91 [CD6643_1.mzXML]	217.04592895507812	10.914833333333332	10.201333333333334	18.173833333333334	7.9725	7614.763671875	935934.9160052795	0	1279	0.1460820616825007	5.586895585143673	10.173791170287346	217.0455780029297	217.0533905029297
484	217.06875610351562	9.94175					1	DETECTED	217.0688 m/z @9.94 [CD6643_1.mzXML]	217.06875610351562	9.94175	9.8222	13.249116666666668	3.426916666666667	14147.2431640625	752106.8143778687	0	1279	0.11149185520088167	1.8847081577850422	1.4741651911431164	217.06007385253906	217.07015991210938
485	217.08071899414062	1.8688					1	DETECTED	217.0807 m/z @1.87 [CD6643_1.mzXML]	217.08071899414062	1.8688	1.3927	16.577450000000002	15.184750000000003	28305.06640625	2580289.265721893	0	1279	0.5590862181030782	7.902082789970781	6.814580739793818	217.0770721435547	217.08853149414062
486	217.1206512451172	20.010166666666667					1	DETECTED	217.1207 m/z @20.01 [CD6643_1.mzXML]	217.1206512451172	20.010166666666667	0.10103333333333334	20.010166666666667	19.909133333333333	15766.38671875	4477077.560082366	0	1279	0.2358418575116481	0.5	null	217.11842346191406	217.12149047851562
487	217.21728515625	2.6523666666666665					1	DETECTED	217.2173 m/z @2.65 [CD6643_1.mzXML]	217.21728515625	2.6523666666666665	2.6523666666666665	12.278133333333333	9.625766666666667	7711.31640625	3826092.2868221435	0	1279	9.073764636291127	null	null	217.21728515625	217.22659301757812
488	218.1194610595703	11.237583333333333					1	DETECTED	218.1195 m/z @11.24 [CD6643_1.mzXML]	218.1194610595703	11.237583333333333	9.2963	11.252333333333333	1.9560333333333322	4936.07080078125	185874.6968181152	0	1279	0.10000691053986088	0.5037990332855412	0.007598066571082383	218.1106414794922	218.12010192871094
489	218.13755798339844	2.05015					1	DETECTED	218.1376 m/z @2.05 [CD6643_1.mzXML]	218.13755798339844	2.05015	0.10103333333333334	20.010166666666667	19.909133333333333	37449.96875	3638949.270570706	0	1279	2.7737888522119825	7.02086665490636	15.802730762224472	218.13514709472656	218.13858032226562
490	218.91844177246094	1.6806666666666668					1	DETECTED	218.9184 m/z @1.68 [CD6643_1.mzXML]	218.91844177246094	1.6806666666666668	1.5323	1.7837333333333334	0.2514333333333334	119349.515625	832741.9834394526	0	1279	0.39564655703014795	0.8473376769265331	1.0503907946115871	218.9093780517578	218.91847229003906
491	218.94747924804688	1.5172166666666667					1	DETECTED	218.9475 m/z @1.52 [CD6643_1.mzXML]	218.94747924804688	1.5172166666666667	1.4425666666666668	1.6067500000000001	0.16418333333333335	23037.4140625	166751.96704394533	0	1279	0.13191227381303006	1.099687430229964	1.1993748604599277	218.9468536376953	218.94747924804688
492	218.96897888183594	9.8222					1	DETECTED	218.9690 m/z @9.82 [CD6643_1.mzXML]	218.96897888183594	9.8222	9.55265	10.26185	0.7092000000000009	7543.59375	186815.19503045653	0	1279	0.4331008873780693	1.3155258764607667	1.6310517529215334	218.96859741210938	218.9691925048828
493	218.98269653320312	1.5172166666666667					1	DETECTED	218.9827 m/z @1.52 [CD6643_1.mzXML]	218.98269653320312	1.5172166666666667	1.4269500000000002	1.5618166666666666	0.13486666666666647	29866.638671875	157013.80380627443	0	1279	0.09060060295073313	0.7470457902511082	0.4940915805022163	218.9819793701172	218.98269653320312
494	219.0249481201172	1.7696833333333333					1	DETECTED	219.0249 m/z @1.77 [CD6643_1.mzXML]	219.0249481201172	1.7696833333333333	1.6951833333333333	17.38883333333333	15.693649999999998	2593856.5	2.2720366389831502E7	1	1279	0.06939830589955931	3.6054098981367417	4.83306049630397	219.0150146484375	219.02658081054688
495	219.04254150390625	8.7649					1	DETECTED	219.0425 m/z @8.76 [CD6643_1.mzXML]	219.04254150390625	8.7649	8.475150000000001	11.178983333333333	2.703833333333332	7474.18701171875	307593.8960426636	0	1279	2.478455014919799	4.66580385389704	0.3557820164570718	219.04188537597656	219.04656982421875
496	219.11622619628906	15.219850000000001					1	DETECTED	219.1162 m/z @15.22 [CD6643_1.mzXML]	219.11622619628906	15.219850000000001	0.15161666666666665	19.976666666666667	19.82505	17725.5625	3381138.247573791	0	1279	1.4536788386107826	0.939958055795261	0.8296499779077198	219.1090545654297	219.12265014648438
497	219.1730194091797	12.278133333333333					1	DETECTED	219.1730 m/z @12.28 [CD6643_1.mzXML]	219.1730194091797	12.278133333333333	0.1176	19.926333333333332	19.808733333333333	29006.71484375	2206266.9690469042	0	1279	0.09604889234340241	0.8179111506484533	18.986099385858047	219.1720428466797	219.17440795898438
498	220.0285186767578	1.7696833333333333					1	DETECTED	220.0285 m/z @1.77 [CD6643_1.mzXML]	220.0285186767578	1.7696833333333333	1.7251166666666669	2.389816666666667	0.6647000000000001	148903.625	1232434.3160373524	0	1279	0.061048719945790086	4.759128897589691	7.582317582820541	220.0284423828125	220.0291748046875
499	220.11708068847656	8.934166666666666					1	DETECTED	220.1171 m/z @8.93 [CD6643_1.mzXML]	220.11708068847656	8.934166666666666	3.216	16.708833333333335	13.492833333333333	16590.759765625	1318097.3233036802	0	1279	0.10328574161304616	0.5101550087768447	1.1525816171644454	220.11660766601562	220.1204071044922
500	220.16845703125	12.801816666666667					1	DETECTED	220.1685 m/z @12.80 [CD6643_1.mzXML]	220.16845703125	12.801816666666667	10.700050000000001	12.900133333333335	2.2000833333333336	12721.6123046875	729503.5598848881	0	1279	0.11772377456375516	0.5233890536532759	0.04677810730655193	220.16783142089844	220.17642211914062
501	220.9333038330078	1.6067500000000001					1	DETECTED	220.9333 m/z @1.61 [CD6643_1.mzXML]	220.9333038330078	1.6067500000000001	1.5323	1.7251166666666669	0.19281666666666686	176294.203125	1077235.9655532234	0	1279	0.09929505312566578	1.4051061536804008	1.629115359281186	220.93312072753906	220.93353271484375
502	220.98008728027344	1.5025166666666665					1	DETECTED	220.9801 m/z @1.50 [CD6643_1.mzXML]	220.98008728027344	1.5025166666666665	1.48745	1.5470499999999998	0.059599999999999875	8264.9443359375	25861.799824462854	0	1279	0.0705142007598436	1.9778761061947	2.9557522123894	220.97996520996094	220.98016357421875
503	220.9958038330078	1.4425666666666668					1	DETECTED	220.9958 m/z @1.44 [CD6643_1.mzXML]	220.9958038330078	1.4425666666666668	0.1857666666666667	17.672166666666666	17.4864	6674.47314453125	1586971.2651065057	0	1279	14.295557990443157	6.956715467854869	6.819648223249244	220.9949493408203	221.00579833984375
504	221.0233917236328	1.7696833333333333					1	DETECTED	221.0234 m/z @1.77 [CD6643_1.mzXML]	221.0233917236328	1.7696833333333333	1.7251166666666669	15.8216	14.096483333333333	161258.34375	3834961.7033840334	0	1279	0.09376056950491818	5.573443768704849	6.691071914321022	221.01992797851562	221.0316925048828
505	221.04098510742188	10.337816666666667					1	DETECTED	221.0410 m/z @10.34 [CD6643_1.mzXML]	221.04098510742188	10.337816666666667	10.307350000000001	15.838099999999999	5.530749999999998	2147.11083984375	512462.83822277817	0	1279	0.2188620748145027	90.76723194748693	180.53446389497387	221.03396606445312	221.0419464111328
506	221.05239868164062	11.582416666666667					1	DETECTED	221.0524 m/z @11.58 [CD6643_1.mzXML]	221.05239868164062	11.582416666666667	11.526366666666666	15.187883333333334	3.6615166666666674	22167.330078125	767102.8325485843	0	1279	0.06717158304883064	32.66294974724901	2.3255006689274724	221.0520477294922	221.0572052001953
507	221.08297729492188	12.373283333333335					1	DETECTED	221.0830 m/z @12.37 [CD6643_1.mzXML]	221.08297729492188	12.373283333333335	4.5617833333333335	12.523566666666666	7.961783333333332	30729.884765625	1486616.103995453	0	1279	1.8940436063801407	0.5101899229612821	0.03930485389895833	221.078857421875	221.09185791015625
508	221.15206909179688	12.928116666666666					1	DETECTED	221.1521 m/z @12.93 [CD6643_1.mzXML]	221.15206909179688	12.928116666666666	11.724933333333333	14.2552	2.5302666666666678	23239.59375	738163.6587789916	0	1279	0.08630887080801486	1.0514884126830217	1.066919537392354	221.15122985839844	221.15301513671875
509	222.063720703125	15.349583333333333					1	DETECTED	222.0637 m/z @15.35 [CD6643_1.mzXML]	222.063720703125	15.349583333333333	9.415099999999999	19.6055	10.1904	14820.6435546875	3361755.1097397506	0	1279	6.0297038454141045	0.8760307265913337	0.4727706329034291	222.06304931640625	222.06434631347656
510	222.8665008544922	1.7548833333333334					1	DETECTED	222.8665 m/z @1.75 [CD6643_1.mzXML]	222.8665008544922	1.7548833333333334	1.6806666666666668	2.1351166666666668	0.45445	100352.484375	758044.7427857667	0	1279	0.08869179942781669	3.0616438356164415	5.123287671232883	222.86624145507812	222.86685180664062
511	222.99317932128906	13.6339					1	DETECTED	222.9932 m/z @13.63 [CD6643_1.mzXML]	222.99317932128906	13.6339	10.26185	18.19066666666667	7.928816666666668	62853.4140625	6468334.647180663	0	1279	0.6417321819652706	1.4868566748723855	2.8291519144363013	222.9921112060547	223.00112915039062
512	223.0625457763672	11.8011					1	DETECTED	223.0625 m/z @11.80 [CD6643_1.mzXML]	223.0625457763672	11.8011	0.6770833333333334	19.707	19.02991666666667	90025.1875	9678839.795691341	0	1279	0.4763178496959046	3.318346216953008	7.200562985213671	223.05516052246094	223.06292724609375
513	223.0950927734375	11.582416666666667					1	DETECTED	223.0951 m/z @11.58 [CD6643_1.mzXML]	223.0950927734375	11.582416666666667	0.1176	20.010166666666667	19.892566666666667	1708024.75	1.848601673014173E7	1	1279	0.11722465341773436	1.9020037602930047	2.1875680996607723	223.085693359375	223.09568786621094
514	223.13148498535156	12.40415					1	DETECTED	223.1315 m/z @12.40 [CD6643_1.mzXML]	223.13148498535156	12.40415	1.2720833333333335	12.508316666666667	11.236233333333335	51131.41796875	3597905.7835029922	0	1279	0.11976633670953696	0.504678676017032	0.01040287973327829	223.12557983398438	223.13168334960938
515	223.16796875	12.167283333333334					1	DETECTED	223.1680 m/z @12.17 [CD6643_1.mzXML]	223.16796875	12.167283333333334	10.201333333333334	15.96915	5.767816666666667	14047.224609375	1728999.3665228884	0	1279	0.20160531387158542	1.4669286265333983	1.3418456565395616	223.16152954101562	223.1685333251953
516	224.06204223632812	11.770383333333333					1	DETECTED	224.0620 m/z @11.77 [CD6643_1.mzXML]	224.06204223632812	11.770383333333333	0.5424333333333333	18.105999999999998	17.563566666666667	15254.61328125	2226491.66174521	0	1279	11.384038962404672	0.7110960516146766	0.3359976875158904	224.05397033691406	224.06407165527344
517	224.0986785888672	11.582416666666667					1	DETECTED	224.0987 m/z @11.58 [CD6643_1.mzXML]	224.0986785888672	11.582416666666667	1.5618166666666666	19.488666666666667	17.92685	190352.03125	3.42965333604177E7	0	1279	0.11627858799500324	0.8944998303494801	0.7889996606989601	224.09571838378906	224.09881591796875
518	224.863525390625	1.7403000000000002					1	DETECTED	224.8635 m/z @1.74 [CD6643_1.mzXML]	224.863525390625	1.7403000000000002	1.6806666666666668	2.19165	0.5109833333333333	71335.625	786200.5079578857	0	1279	0.4936143754332749	4.284376746785907	7.568753493571815	224.8605499267578	224.8636016845703
519	224.9500274658203	11.861500000000001					1	DETECTED	224.9500 m/z @11.86 [CD6643_1.mzXML]	224.9500274658203	11.861500000000001	9.507033333333334	15.52835	6.0213166666666655	32925.8984375	2674796.3854440902	0	1279	1.0181353802212367	2.391036698778758	3.6784880212113817	224.94017028808594	224.9510955810547
520	225.03317260742188	1.7978166666666666					1	DETECTED	225.0332 m/z @1.80 [CD6643_1.mzXML]	225.03317260742188	1.7978166666666666	1.3927	15.316699999999999	13.924	112013.8203125	7401640.921785462	0	1279	0.07941989547217876	12.679480620632448	24.443622966127265	225.02423095703125	225.04183959960938
521	225.0594482421875	11.770383333333333					1	DETECTED	225.0594 m/z @11.77 [CD6643_1.mzXML]	225.0594482421875	11.770383333333333	9.628066666666665	16.990333333333332	7.362266666666667	10427.103515625	1142988.0025060421	0	1279	0.23621503805643762	1.4131656239847403	2.0056142185320054	225.0558319091797	225.06500244140625
522	225.10693359375	1.9518					1	DETECTED	225.1069 m/z @1.95 [CD6643_1.mzXML]	225.10693359375	1.9518	1.9380166666666667	13.02615	11.088133333333333	21496.119140625	1716831.560320312	0	1279	0.10346065519960579	402.2297460701352	803.4594921402703	225.09840393066406	225.1070556640625
523	225.14694213867188	12.41905					1	DETECTED	225.1469 m/z @12.42 [CD6643_1.mzXML]	225.14694213867188	12.41905	1.0142333333333333	13.330716666666666	12.316483333333332	17846.599609375	3795304.5773026417	0	1279	0.067385223827646	0.5399684928443975	0.0799369856887951	225.14675903320312	225.15370178222656
524	226.0438690185547	2.10695					1	DETECTED	226.0439 m/z @2.11 [CD6643_1.mzXML]	226.0438690185547	2.10695	2.0216333333333334	16.676166666666667	14.654533333333333	22316.72265625	1434756.5399204104	0	1279	0.182210255330995	85.88318030865422	2.3992396679458183	226.04348754882812	226.05015563964844
525	226.9501190185547	1.6364333333333334					1	DETECTED	226.9501 m/z @1.64 [CD6643_1.mzXML]	226.9501190185547	1.6364333333333334	1.5470499999999998	15.09285	13.5458	845995.0625	8490169.906191865	0	1279	0.092987643603067	1.3995133709859977	2.2061307480184618	226.9491424560547	226.95176696777344
526	227.05368041992188	10.898716666666667					1	DETECTED	227.0537 m/z @10.90 [CD6643_1.mzXML]	227.05368041992188	10.898716666666667	2.5557000000000003	14.998883333333334	12.443183333333334	5078.45068359375	2080239.7193845215	0	1279	8.4081506570791	0.7457244681679888	0.4914489363359775	227.046630859375	227.0542449951172
527	227.0781707763672	9.239166666666668					1	DETECTED	227.0782 m/z @9.24 [CD6643_1.mzXML]	227.0781707763672	9.239166666666668	9.151783333333332	14.302683333333333	5.1509	34549.13671875	1094174.1117854007	0	1279	0.10741919974167757	29.319698612078827	32.70769499032706	227.07472229003906	227.08177185058594
528	227.08985900878906	10.834483333333333					1	DETECTED	227.0899 m/z @10.83 [CD6643_1.mzXML]	227.08985900878906	10.834483333333333	10.784066666666666	10.8826	0.09853333333333403	12639.728515625	57492.15647216799	0	1279	0.08556814854224015	0.9771900826446286	0.9543801652892571	227.08985900878906	227.09039306640625
529	227.101806640625	8.718516666666666					1	DETECTED	227.1018 m/z @8.72 [CD6643_1.mzXML]	227.101806640625	8.718516666666666	8.535449999999999	8.7649	0.2294500000000017	3998.42333984375	25367.501232086186	0	1279	0.07161592938782846	0.6266842680262237	0.2872618173317484	227.10098266601562	227.10227966308594
530	227.1238250732422	1.8399666666666665					1	DETECTED	227.1238 m/z @1.84 [CD6643_1.mzXML]	227.1238250732422	1.8399666666666665	1.82585	8.872566666666668	7.046716666666668	129965.96875	1086465.9994923095	0	1279	0.02659686029464825	7.435113688035921	11.8674105320817	227.12355041503906	227.12477111816406
531	227.17446899414062	9.8222					1	DETECTED	227.1745 m/z @9.82 [CD6643_1.mzXML]	227.17446899414062	9.8222	0.5424333333333333	19.909499999999998	19.367066666666666	112939.1015625	3126521.9176170304	0	1279	0.15341119458469166	1.102921027324858	0.9343749663483495	227.1732940673828	227.17532348632812
532	228.06219482421875	10.337816666666667					1	DETECTED	228.0622 m/z @10.34 [CD6643_1.mzXML]	228.06219482421875	10.337816666666667	3.373283333333333	10.44195	7.068666666666667	27506.091796875	739454.1256145642	0	1279	0.10088338089401283	0.5074759735038481	0.014951947007696148	228.05430603027344	228.06219482421875
533	229.14222717285156	1.2548333333333335					1	DETECTED	229.1422 m/z @1.25 [CD6643_1.mzXML]	229.14222717285156	1.2548333333333335	0.10103333333333334	20.010166666666667	19.909133333333333	84121.53125	6.388098404123336E7	1	1279	14.115387450899421	8.627636216559772	16.255272433119544	229.14144897460938	229.14266967773438
534	229.15335083007812	1.8827666666666665					1	DETECTED	229.1534 m/z @1.88 [CD6643_1.mzXML]	229.15335083007812	1.8827666666666665	1.8688	6.038133333333334	4.169333333333333	127416.8203125	7599946.868336426	0	1279	0.21087090818835463	149.2601431980929	297.52028639618584	229.15322875976562	229.15444946289062
535	230.14569091796875	1.08275					1	DETECTED	230.1457 m/z @1.08 [CD6643_1.mzXML]	230.14569091796875	1.08275	0.1176	19.942999999999998	19.8254	11072.541015625	7777848.0949863335	0	1279	3.5933084347373745	10.270631508055741	19.541263016111483	230.14508056640625	230.14617919921875
536	230.15701293945312	2.00775					1	DETECTED	230.1570 m/z @2.01 [CD6643_1.mzXML]	230.15701293945312	2.00775	1.9660666666666666	2.514733333333333	0.5486666666666664	12101.8173828125	166506.74552612298	0	1279	0.25432944848599615	6.5813674530187605	12.162734906037521	230.15621948242188	230.15711975097656
537	230.24635314941406	11.43925					1	DETECTED	230.2464 m/z @11.44 [CD6643_1.mzXML]	230.24635314941406	11.43925	11.354866666666668	11.754850000000001	0.39998333333333314	211280.234375	1360339.897727296	0	1279	0.09431879574561464	2.7166500173434756	1.7779716249320119	230.24635314941406	230.24697875976562
538	230.965087890625	1.5323					1	DETECTED	230.9651 m/z @1.53 [CD6643_1.mzXML]	230.965087890625	1.5323	1.4269500000000002	1.6364333333333334	0.20948333333333324	187984.640625	1311175.5950517578	0	1279	0.11915838279367263	1.0140040719288255	0.9459097466089322	230.9646759033203	230.9652099609375
539	231.1359405517578	15.268166666666668					1	DETECTED	231.1359 m/z @15.27 [CD6643_1.mzXML]	231.1359405517578	15.268166666666668	0.10103333333333334	20.010166666666667	19.909133333333333	372148.625	3.85227237403539E7	1	1279	0.8114719849771337	0.9271062842775004	2.5584011555314614	231.1351318359375	231.14572143554688
540	232.109619140625	1.8399666666666665					1	DETECTED	232.1096 m/z @1.84 [CD6643_1.mzXML]	232.109619140625	1.8399666666666665	1.8399666666666665	16.808666666666667	14.9687	21288.421875	1592541.5548719792	0	1279	0.3326913048436648	null	null	232.09979248046875	232.11737060546875
541	232.13946533203125	15.219850000000001					1	DETECTED	232.1395 m/z @15.22 [CD6643_1.mzXML]	232.13946533203125	15.219850000000001	9.7466	20.010166666666667	10.263566666666666	22401.685546875	3230763.6968286117	0	1279	0.6729987055258739	0.9299676791554096	0.6086265277538582	232.13510131835938	232.14016723632812
542	232.1535186767578	8.489983333333333					1	DETECTED	232.1535 m/z @8.49 [CD6643_1.mzXML]	232.1535186767578	8.489983333333333	8.14885	11.193433333333333	3.0445833333333336	51919.06640625	970889.6894255367	0	1279	0.21046654129067477	0.8281276436666158	0.6127214061746451	232.15322875976562	232.1537628173828
543	232.8951416015625	1.7102499999999998					1	DETECTED	232.8951 m/z @1.71 [CD6643_1.mzXML]	232.8951416015625	1.7102499999999998	1.6510166666666668	1.9103999999999999	0.2593833333333331	218292.671875	1458611.3412685548	0	1279	0.116270973275864	null	1.6507631524913509	232.89480590820312	232.89547729492188
544	232.92697143554688	1.5323					1	DETECTED	232.9270 m/z @1.53 [CD6643_1.mzXML]	232.92697143554688	1.5323	1.4269500000000002	1.6216166666666667	0.19466666666666654	71970.765625	540555.2241289061	0	1279	0.1284372443109949	0.9149421430530604	0.8629694279756881	232.92666625976562	232.9271240234375
545	232.99830627441406	1.5172166666666667					1	DETECTED	232.9983 m/z @1.52 [CD6643_1.mzXML]	232.99830627441406	1.5172166666666667	1.4575666666666665	7.684216666666667	6.22665	28667.197265625	1019229.6571011962	0	1279	0.09456624959470106	52.19321039396462	103.38642078792924	232.9888458251953	232.99830627441406
546	233.02981567382812	14.425516666666665					1	DETECTED	233.0298 m/z @14.43 [CD6643_1.mzXML]	233.02981567382812	14.425516666666665	9.8222	18.34283333333333	8.52063333333333	4007.313720703125	964257.4107819819	0	1279	5.3249246301958415	0.9254885064754038	0.8509770129508075	233.02842712402344	233.031005859375
547	233.11248779296875	2.8333333333333335					1	DETECTED	233.1125 m/z @2.83 [CD6643_1.mzXML]	233.11248779296875	2.8333333333333335	0.33841666666666664	19.909499999999998	19.57108333333333	6692.01123046875	2329948.0678583994	0	1279	1.41327777755053	3.9221917899729446	1.3422202959249645	233.1106719970703	233.11590576171875
548	233.13201904296875	15.219850000000001					1	DETECTED	233.1320 m/z @15.22 [CD6643_1.mzXML]	233.13201904296875	15.219850000000001	10.368716666666668	19.689833333333336	9.321116666666668	13771.025390625	2551395.2378847664	0	1279	0.9012886828680298	0.7585794092942224	0.668419609097186	233.13157653808594	233.13693237304688
549	233.14572143554688	14.951866666666666					1	DETECTED	233.1457 m/z @14.95 [CD6643_1.mzXML]	233.14572143554688	14.951866666666666	9.460666666666667	19.588833333333334	10.128166666666667	11547.462890625	1972358.5893396605	0	1279	1.986555287497021	0.9813042722655985	0.6974177820325883	233.14498901367188	233.15240478515625
550	233.15696716308594	8.489983333333333					1	DETECTED	233.1570 m/z @8.49 [CD6643_1.mzXML]	233.15696716308594	8.489983333333333	8.328233333333333	10.047066666666666	1.7188333333333325	5504.9912109375	239032.4971654052	0	1279	0.2943573012357419	5.313240597630098	9.626481195260196	233.1564483642578	233.1603546142578
551	234.8921661376953	1.6806666666666668					1	DETECTED	234.8922 m/z @1.68 [CD6643_1.mzXML]	234.8921661376953	1.6806666666666668	1.6510166666666668	1.7978166666666666	0.14679999999999982	73458.9140625	473407.1310634765	0	1279	0.11370778146233307	2.475548060708264	3.5071091080261727	234.89210510253906	234.89251708984375
552	235.06784057617188	11.876033333333334					1	DETECTED	235.0678 m/z @11.88 [CD6643_1.mzXML]	235.06784057617188	11.876033333333334	11.540866666666666	12.136216666666666	0.5953499999999998	59600.25390625	475805.831394165	0	1279	0.09407040775214526	0.8323821276398377	0.5392808726424415	235.06224060058594	235.06808471679688
553	235.0913848876953	2.7358166666666666					1	DETECTED	235.0914 m/z @2.74 [CD6643_1.mzXML]	235.0913848876953	2.7358166666666666	0.10103333333333334	20.010166666666667	19.909133333333333	125895.8828125	3.300117067492848E7	1	1279	2.8638517061396365	5.886839427488263	9.394972644515049	235.08999633789062	235.09205627441406
554	235.16770935058594	12.278133333333333					1	DETECTED	235.1677 m/z @12.28 [CD6643_1.mzXML]	235.16770935058594	12.278133333333333	1.0485166666666668	18.392833333333332	17.344316666666664	20812.255859375	1488044.8905671085	0	1279	11.311811964624576	0.7722577351260134	0.544515470252027	235.16741943359375	235.16880798339844
555	236.07904052734375	14.63855					1	DETECTED	236.0790 m/z @14.64 [CD6643_1.mzXML]	236.07904052734375	14.63855	14.379666666666667	17.572	3.192333333333332	5433.14111328125	494583.97739959724	0	1279	1.1801971825067739	6.165582952423869	8.559627923549195	236.07835388183594	236.079833984375
556	236.09487915039062	2.749483333333333					1	DETECTED	236.0949 m/z @2.75 [CD6643_1.mzXML]	236.09487915039062	2.749483333333333	0.10103333333333334	19.993333333333332	19.8923	11013.865234375	2938980.4102586354	0	1279	4.354810743028651	3.737863473103117	6.719779465701481	236.0935516357422	236.09593200683594
557	236.90682983398438	1.6216166666666667					1	DETECTED	236.9068 m/z @1.62 [CD6643_1.mzXML]	236.90682983398438	1.6216166666666667	1.5618166666666666	14.623333333333333	13.061516666666666	19170.74609375	6780652.86057788	0	1279	0.16297995502683982	109.21000557413586	217.42001114827175	236.90187072753906	236.90736389160156
558	236.9701385498047	12.278133333333333					1	DETECTED	236.9701 m/z @12.28 [CD6643_1.mzXML]	236.9701385498047	12.278133333333333	11.38285	12.829649999999999	1.4467999999999996	10235.8681640625	468960.7130458982	0	1279	0.3926545492724234	0.8080123610774984	0.6160247221549969	236.96902465820312	236.97080993652344
559	236.99671936035156	1.9660666666666666					1	DETECTED	236.9967 m/z @1.97 [CD6643_1.mzXML]	236.99671936035156	1.9660666666666666	1.9242166666666667	15.723533333333334	13.799316666666668	25620.279296875	2588760.9901161497	0	1279	0.13703975058244366	100.4539138090956	196.46329653954146	236.98818969726562	237.00669860839844
560	237.0781707763672	11.739883333333333					1	DETECTED	237.0782 m/z @11.74 [CD6643_1.mzXML]	237.0781707763672	11.739883333333333	3.402	18.973833333333335	15.571833333333334	18458.349609375	3067513.1301394333	0	1279	3.425272043675969	2.3421571730176605	2.1549164865302117	237.07196044921875	237.08811950683594
561	237.11074829101562	11.876033333333334					1	DETECTED	237.1107 m/z @11.88 [CD6643_1.mzXML]	237.11074829101562	11.876033333333334	0.13471666666666668	19.639333333333333	19.504616666666667	29992.595703125	3294383.8618567805	0	1279	1.2497521563140541	2.671827124490237	6.500497436733445	237.1083984375	237.11244201660156
562	237.147216796875	11.918283333333333					1	DETECTED	237.1472 m/z @11.92 [CD6643_1.mzXML]	237.147216796875	11.918283333333333	11.695549999999999	12.571583333333333	0.8760333333333339	34734.69140625	482851.41829284676	0	1279	0.1151536661484176	1.966551930559707	2.933103861119414	237.1471405029297	237.14852905273438
563	238.10574340820312	14.144966666666667					1	DETECTED	238.1057 m/z @14.14 [CD6643_1.mzXML]	238.10574340820312	14.144966666666667	4.654283333333334	19.757333333333335	15.103050000000001	19505.599609375	3302485.6515591173	0	1279	1.2801913722047562	1.1256944836443705	0.9743321530038573	238.1024627685547	238.10765075683594
564	238.8402557373047	1.7403000000000002					1	DETECTED	238.8403 m/z @1.74 [CD6643_1.mzXML]	238.8402557373047	1.7403000000000002	1.6951833333333333	7.882099999999999	6.186916666666666	29704.265625	3654917.5287442016	0	1279	0.10000736311404634	68.56575544883596	136.13151089767192	238.83473205566406	238.84046936035156
565	238.96530151367188	12.246333333333332					1	DETECTED	238.9653 m/z @12.25 [CD6643_1.mzXML]	238.96530151367188	12.246333333333332	9.8222	18.956833333333336	9.134633333333335	128564.8828125	9427194.323078854	1	1279	1.0146759621899424	0.8902159439082156	1.3035768044360019	238.96461486816406	238.97113037109375
566	239.0624237060547	1.8688					1	DETECTED	239.0624 m/z @1.87 [CD6643_1.mzXML]	239.0624237060547	1.8688	1.5323	11.8163	10.284	89445.6015625	1826099.5238738395	0	1279	0.041074304588300414	0.9641488359552842	47.25838733455776	239.0547332763672	239.0709991455078
567	239.08984375	10.5374					1	DETECTED	239.0898 m/z @10.54 [CD6643_1.mzXML]	239.08984375	10.5374	10.201333333333334	11.710183333333333	1.508849999999999	1574493.0	1.0585154006358165E7	1	1279	0.09787867008570394	1.4655158951952931	1.7595746715100506	239.0875701904297	239.0907440185547
568	239.13827514648438	9.731816666666667					1	DETECTED	239.1383 m/z @9.73 [CD6643_1.mzXML]	239.13827514648438	9.731816666666667	9.702	9.79165	0.08965000000000067	2063.097900390625	7841.618411132868	0	1279	0.0607211621886794	1.5033538289547155	2.006707657909431	239.1374053955078	239.13877868652344
569	239.16259765625	12.587133333333332					1	DETECTED	239.1626 m/z @12.59 [CD6643_1.mzXML]	239.16259765625	12.587133333333332	11.990383333333334	12.633233333333333	0.6428499999999993	100288.6328125	1061773.6117813757	0	1279	0.08896028140928358	0.5388387075772206	0.0765634890139212	239.15965270996094	239.16270446777344
570	239.23544311523438	13.766866666666665					1	DETECTED	239.2354 m/z @13.77 [CD6643_1.mzXML]	239.23544311523438	13.766866666666665	13.49925	19.909499999999998	6.410249999999998	48882.42578125	1275718.0469428098	0	1279	0.24128462487749758	16.72349027067357	9.934840215608292	239.22817993164062	239.23577880859375
571	239.9645233154297	12.167283333333334					1	DETECTED	239.9645 m/z @12.17 [CD6643_1.mzXML]	239.9645233154297	12.167283333333334	0.27090000000000003	13.55785	13.286950000000001	7809.939453125	1276805.370036438	0	1279	1.7923076517256007	0.5584449335442284	0.11688986708845683	239.95843505859375	239.9698028564453
572	240.09376525878906	10.5374					1	DETECTED	240.0938 m/z @10.54 [CD6643_1.mzXML]	240.09376525878906	10.5374	5.176083333333334	13.55785	8.381766666666667	154647.125	3007900.4679547697	0	1279	0.10711028521015642	1.5173620947741462	5.156438824676395	240.0872039794922	240.10140991210938
573	240.9657440185547	12.294083333333333					1	DETECTED	240.9657 m/z @12.29 [CD6643_1.mzXML]	240.9657440185547	12.294083333333333	10.16985	19.1225	8.952649999999998	15439.884765625	1566126.9489098203	0	1279	0.27441233489316197	2.1072661509250397	2.009699458612341	240.95883178710938	240.96734619140625
574	241.09410095214844	10.5374					1	DETECTED	241.0941 m/z @10.54 [CD6643_1.mzXML]	241.09410095214844	10.5374	8.416316666666667	12.7875	4.371183333333333	10174.373046875	859179.3004588622	0	1279	0.07412573686223212	1.03041291792716	0.050857711284073376	241.0867919921875	241.09471130371094
575	241.10572814941406	11.582416666666667					1	DETECTED	241.1057 m/z @11.58 [CD6643_1.mzXML]	241.10572814941406	11.582416666666667	1.8399666666666665	11.918283333333333	10.078316666666666	569152.1875	6586697.507635955	1	1279	0.11263463119500194	1.9068249213347142	2.16199048836748	241.0983428955078	241.1059112548828
576	242.01776123046875	2.10695					1	DETECTED	242.0178 m/z @2.11 [CD6643_1.mzXML]	242.01776123046875	2.10695	2.06445	19.238333333333333	17.173883333333333	5758.4814453125	1776044.8210516057	0	1279	12.268408976016513	202.04568627450988	355.0607175391547	242.01565551757812	242.02732849121094
577	242.2102813720703	12.0624					1	DETECTED	242.2103 m/z @12.06 [CD6643_1.mzXML]	242.2102813720703	12.0624	11.497183333333334	12.829649999999999	1.3324666666666651	9459.0966796875	439841.3052420652	0	1279	0.5186696351828086	1.1787220240025944	1.3574440480051888	242.20924377441406	242.2118682861328
578	242.9239044189453	1.6510166666666668					1	DETECTED	242.9239 m/z @1.65 [CD6643_1.mzXML]	242.9239044189453	1.6510166666666668	1.5470499999999998	17.889333333333333	16.342283333333334	306904.3125	5028551.902400634	0	1279	0.08914811516610044	1.2624575505495441	1.5198275702612674	242.92384338378906	242.92831420898438
579	242.99366760253906	1.4727666666666666					1	DETECTED	242.9937 m/z @1.47 [CD6643_1.mzXML]	242.99366760253906	1.4727666666666666	1.4269500000000002	11.2081	9.78115	20065.689453125	1675792.858451355	0	1279	0.05382644062655273	106.74226991633385	0.7597258883535144	242.9936065673828	243.00355529785156
580	243.02252197265625	14.410300000000001					1	DETECTED	243.0225 m/z @14.41 [CD6643_1.mzXML]	243.02252197265625	14.410300000000001	4.763366666666667	19.757333333333335	14.993966666666669	2276.670166015625	982627.8524427798	0	1279	11.041994589389947	0.7771364302299869	0.5542728604599736	243.01304626464844	243.02870178222656
581	243.13291931152344	9.956516666666666					1	DETECTED	243.1329 m/z @9.96 [CD6643_1.mzXML]	243.13291931152344	9.956516666666666	4.484566666666667	13.893849999999999	9.409283333333331	3262.023681640625	939557.4668614502	0	1279	0.18163617979017488	0.8597742425765342	0.7195484851530687	243.13037109375	243.1414794921875
582	244.11715698242188	9.55265					1	DETECTED	244.1172 m/z @9.55 [CD6643_1.mzXML]	244.11715698242188	9.55265	9.537466666666667	9.6429	0.10543333333333216	3938.11767578125	14207.81262921116	0	1279	0.059673918271524684	3.4720087815587912	5.9440175631175824	244.1168670654297	244.11758422851562
583	244.15335083007812	9.058466666666668					1	DETECTED	244.1534 m/z @9.06 [CD6643_1.mzXML]	244.15335083007812	9.058466666666668	8.99625	10.277166666666666	1.2809166666666663	9187.4091796875	384135.4799163821	0	1279	1.2669048118781756	10.293999464237668	15.80667386692661	244.15318298339844	244.1579132080078
584	244.18934631347656	11.468283333333334					1	DETECTED	244.1893 m/z @11.47 [CD6643_1.mzXML]	244.18934631347656	11.468283333333334	11.453466666666666	11.526366666666666	0.07290000000000063	14504.0498046875	41995.50637304723	0	1279	0.056807994378498705	2.4600674915633123	3.9201349831266246	244.18878173828125	244.1901397705078
585	244.20098876953125	9.151783333333332					1	DETECTED	244.2010 m/z @9.15 [CD6643_1.mzXML]	244.20098876953125	9.151783333333332	8.475150000000001	9.672616666666666	1.1974666666666653	52546.1171875	538122.638701112	0	1279	0.10299170864439056	0.679894024048877	1.6588726478524112	244.20050048828125	244.2012939453125
586	244.92237854003906	1.6364333333333334					1	DETECTED	244.9224 m/z @1.64 [CD6643_1.mzXML]	244.92237854003906	1.6364333333333334	1.6216166666666667	1.7403000000000002	0.11868333333333347	21363.375	97473.57399243173	0	1279	0.07975692516819821	4.005061867266587	7.010123734533175	244.9218292236328	244.92283630371094
587	244.9911346435547	1.48745					1	DETECTED	244.9911 m/z @1.49 [CD6643_1.mzXML]	244.9911346435547	1.48745	1.4269500000000002	13.139216666666666	11.712266666666666	4767.5537109375	3231987.6092334595	0	1279	11.698995379380095	96.79559228650173	192.59118457300346	244.9855499267578	244.9978485107422
588	245.06231689453125	8.903366666666667					1	DETECTED	245.0623 m/z @8.90 [CD6643_1.mzXML]	245.06231689453125	8.903366666666667	8.656833333333333	8.965133333333334	0.3083000000000009	8226.1923828125	56806.00544848639	0	1279	0.07479023708523691	0.6252704164413205	0.2366964147234561	245.0613555908203	245.0624237060547
589	245.22479248046875	14.456283333333333					1	DETECTED	245.2248 m/z @14.46 [CD6643_1.mzXML]	245.22479248046875	14.456283333333333	0.20293333333333333	17.70583333333333	17.502899999999997	22146.38671875	2531830.2302429215	0	1279	1.1587683721101278	0.7224636693228499	0.42230951448154286	245.22389221191406	245.22792053222656
590	246.13214111328125	1.9242166666666667					1	DETECTED	246.1321 m/z @1.92 [CD6643_1.mzXML]	246.13214111328125	1.9242166666666667	1.9103999999999999	4.577116666666667	2.666716666666667	11366.990234375	416244.7571787109	0	1279	0.2668629769268207	96.50361881785184	192.0072376357037	246.13182067871094	246.13339233398438
591	246.15087890625	11.876033333333334					1	DETECTED	246.1509 m/z @11.88 [CD6643_1.mzXML]	246.15087890625	11.876033333333334	11.770383333333333	12.091083333333334	0.32070000000000043	41807.18359375	402626.74132080155	0	1279	0.1707759064335459	1.5177472787505837	1.3207313683136515	246.15040588378906	246.15106201171875
592	246.16905212402344	9.267850000000001					1	DETECTED	246.1691 m/z @9.27 [CD6643_1.mzXML]	246.16905212402344	9.267850000000001	0.15161666666666665	19.757333333333335	19.60571666666667	61362.234375	4202106.838744234	0	1279	0.13650788593318808	17.697698950551967	1.1299160663090217	246.1670684814453	246.169921875
593	246.22853088378906	14.669666666666666					1	DETECTED	246.2285 m/z @14.67 [CD6643_1.mzXML]	246.22853088378906	14.669666666666666	13.603066666666667	14.96755	1.3644833333333324	4455.11669921875	221223.17233081048	0	1279	0.5567924903903911	0.639641540096256	0.27928308019251197	246.22731018066406	246.228759765625
594	246.24122619628906	10.978183333333334					1	DETECTED	246.2412 m/z @10.98 [CD6643_1.mzXML]	246.24122619628906	10.978183333333334	10.930833333333334	11.102033333333333	0.1711999999999989	17515.390625	97510.09290649407	0	1279	0.06648191635227008	1.8078141499471985	2.728266016789232	246.24099731445312	246.24147033691406
595	246.9424591064453	1.5618166666666666					1	DETECTED	246.9425 m/z @1.56 [CD6643_1.mzXML]	246.9424591064453	1.5618166666666666	1.4269500000000002	1.6364333333333334	0.20948333333333324	71689.25	561072.3319592285	0	1279	0.13850966971181355	0.7723689777711821	0.5755328009097138	246.94235229492188	246.9428253173828
596	247.04495239257812	13.994883333333332					1	DETECTED	247.0450 m/z @13.99 [CD6643_1.mzXML]	247.04495239257812	13.994883333333332	13.543116666666666	16.230933333333333	2.6878166666666665	6070.6630859375	363910.9113203735	0	1279	0.10664006693801653	2.9747841806242206	4.2439237901708085	247.0438690185547	247.04696655273438
597	247.09133911132812	2.7358166666666666					1	DETECTED	247.0913 m/z @2.74 [CD6643_1.mzXML]	247.09133911132812	2.7358166666666666	0.10103333333333334	20.010166666666667	19.909133333333333	160255.765625	2.1257268798913967E7	0	1279	1.1510531036015634	12.205996621110671	9.692612348062537	247.0883026123047	247.0920867919922
598	247.12721252441406	13.9081					1	DETECTED	247.1272 m/z @13.91 [CD6643_1.mzXML]	247.12721252441406	13.9081	7.94775	14.160516666666666	6.212766666666666	9577.748046875	1568480.6365086667	0	1279	0.19697243285862598	0.5211746513767368	0.042349302753473705	247.1262664794922	247.1313934326172
599	247.14321899414062	9.224783333333333					1	DETECTED	247.1432 m/z @9.22 [CD6643_1.mzXML]	247.14321899414062	9.224783333333333	9.196416666666666	9.369933333333334	0.17351666666666787	22066.607421875	116016.7019342048	0	1279	0.07874371840187244	5.571362169671019	4.05931306464264	247.14210510253906	247.143310546875
600	247.2400665283203	12.6903					1	DETECTED	247.2401 m/z @12.69 [CD6643_1.mzXML]	247.2400665283203	12.6903	11.0403	18.4425	7.402199999999999	30195.767578125	1033511.1181822515	0	1279	0.21298612354920188	0.9182155566623852	13.07453778275557	247.23963928222656	247.24423217773438
601	248.8690948486328	1.7102499999999998					1	DETECTED	248.8691 m/z @1.71 [CD6643_1.mzXML]	248.8690948486328	1.7102499999999998	1.6510166666666668	1.7837333333333334	0.1327166666666666	52700.21484375	304505.0872011719	0	1279	0.11646824829157043	1.1202870005627514	1.2405740011255029	248.8687744140625	248.86935424804688
602	248.9751739501953	1.9242166666666667					1	DETECTED	248.9752 m/z @1.92 [CD6643_1.mzXML]	248.9751739501953	1.9242166666666667	1.4425666666666668	2.4180333333333333	0.9754666666666665	15611.7607421875	470384.9738564454	0	1279	0.5224410026146387	1.0126301948164296	0.7189514373546024	248.97445678710938	248.97576904296875
603	249.0023193359375	11.38285					1	DETECTED	249.0023 m/z @11.38 [CD6643_1.mzXML]	249.0023193359375	11.38285	10.946633333333333	18.7245	7.777866666666666	10573.5888671875	1032675.3017779235	0	1279	0.4321608507503427	8.915141558094218	18.442790630020852	249.0011444091797	249.00601196289062
604	249.07171630859375	10.800883333333333					1	DETECTED	249.0717 m/z @10.80 [CD6643_1.mzXML]	249.07171630859375	10.800883333333333	1.4102666666666666	10.914833333333332	9.504566666666665	6244.7763671875	2849682.861664002	0	1279	9.463511213250138	0.5060672266819537	0.012134453363907494	249.07162475585938	249.07814025878906
605	249.15611267089844	9.807366666666667					1	DETECTED	249.1561 m/z @9.81 [CD6643_1.mzXML]	249.15611267089844	9.807366666666667	1.8399666666666665	10.138716666666665	8.298749999999998	22121.06640625	2303269.4649109794	0	1279	0.13594224116124032	1.0008936688394259	1.0547883941851082	249.1533966064453	249.1570587158203
606	249.2162628173828	10.368716666666668					1	DETECTED	249.2163 m/z @10.37 [CD6643_1.mzXML]	249.2162628173828	10.368716666666668	10.12345	10.607216666666666	0.483766666666666	9652.3525390625	134656.26870855707	0	1279	0.10031422163305947	0.9862054906224466	0.9724109812448931	249.2146453857422	249.2166290283203
607	251.0807647705078	11.890133333333333					1	DETECTED	251.0808 m/z @11.89 [CD6643_1.mzXML]	251.0807647705078	11.890133333333333	11.861500000000001	11.94695	0.08544999999999803	17490.140625	58378.99583203098	0	1279	0.038968936156782874	1.4921420256112248	1.9842840512224493	251.08067321777344	251.08114624023438
608	251.1239471435547	1.6659499999999998					1	DETECTED	251.1239 m/z @1.67 [CD6643_1.mzXML]	251.1239471435547	1.6659499999999998	0.1176	20.010166666666667	19.892566666666667	94247.5234375	1.25000569139398E7	0	1279	0.2941304092471282	2.4631383238468074	6.112211799361783	251.12242126464844	251.1273193359375
609	252.12734985351562	1.6806666666666668					1	DETECTED	252.1273 m/z @1.68 [CD6643_1.mzXML]	252.12734985351562	1.6806666666666668	0.16876666666666665	19.993333333333332	19.824566666666666	15373.21875	2453777.6037029135	0	1279	13.977844467652448	6.4743600022350964	5.146096602225467	252.12045288085938	252.13018798828125
610	252.98812866210938	1.9518					1	DETECTED	252.9881 m/z @1.95 [CD6643_1.mzXML]	252.98812866210938	1.9518	0.3047666666666667	19.689833333333336	19.38506666666667	3896.531005859375	1985812.4151474908	0	1279	15.141822868911976	5.884843455910628	10.769686911821257	252.98399353027344	252.99661254882812
611	253.0357208251953	11.554933333333334					1	DETECTED	253.0357 m/z @11.55 [CD6643_1.mzXML]	253.0357208251953	11.554933333333334	1.5618166666666666	11.846749999999998	10.284933333333331	44823.70703125	5511480.354072753	0	1279	0.20628104125237634	0.5070777773651991	0.021614548678931766	253.02606201171875	253.04556274414062
612	253.05130004882812	16.19845					1	DETECTED	253.0513 m/z @16.20 [CD6643_1.mzXML]	253.05130004882812	16.19845	0.27090000000000003	20.010166666666667	19.739266666666666	4154.64990234375	2489202.8385970434	0	1279	6.706940227598782	0.6196579720881951	0.6171707905474091	253.0461883544922	253.05215454101562
613	253.1092071533203	12.373283333333335					1	DETECTED	253.1092 m/z @12.37 [CD6643_1.mzXML]	253.1092071533203	12.373283333333335	10.5374	12.448516666666666	1.9111166666666666	13235.8681640625	623110.8655029907	0	1279	1.8065599543070956	0.5215391846790556	0.04572905955051863	253.10447692871094	253.1092071533203
614	253.1936798095703	14.7946					1	DETECTED	253.1937 m/z @14.79 [CD6643_1.mzXML]	253.1936798095703	14.7946	11.222866666666667	15.4957	4.272833333333333	5779.501953125	734080.4050355838	0	1279	0.15144394065481848	0.5981456249066744	0.19629124981334878	253.19329833984375	253.19427490234375
615	254.1350555419922	13.8513					1	DETECTED	254.1351 m/z @13.85 [CD6643_1.mzXML]	254.1350555419922	13.8513	8.94965	14.053983333333333	5.104333333333333	21949.619140625	1213784.5923542485	0	1279	0.2705952409997785	0.5212013111408191	0.04226599467826189	254.1335906982422	254.13807678222656
616	254.17433166503906	14.191916666666666					1	DETECTED	254.1743 m/z @14.19 [CD6643_1.mzXML]	254.17433166503906	14.191916666666666	10.307350000000001	17.572	7.264649999999998	7595.6845703125	1316626.7149627686	0	1279	2.094144029612645	0.9350656872924481	0.8701313745848963	254.17356872558594	254.1751708984375
617	254.22183227539062	9.6429					1	DETECTED	254.2218 m/z @9.64 [CD6643_1.mzXML]	254.22183227539062	9.6429	9.612983333333334	9.731816666666667	0.1188333333333329	8008.66552734375	35477.73974633789	0	1279	0.07778239638266449	1.9860724233984297	3.752233764477114	254.22113037109375	254.22198486328125
618	254.82244873046875	1.9660666666666666					1	DETECTED	254.8224 m/z @1.97 [CD6643_1.mzXML]	254.82244873046875	1.9660666666666666	1.7696833333333333	2.334083333333333	0.5643999999999998	27410.294921875	369278.3309915772	0	1279	0.17012285794327808	1.4369854875668329	1.5369076601736993	254.8218994140625	254.82321166992188
619	254.94117736816406	11.267116666666668					1	DETECTED	254.9412 m/z @11.27 [CD6643_1.mzXML]	254.94117736816406	11.267116666666668	0.7611666666666667	17.4885	16.72733333333333	6395.482421875	2307999.2501041866	0	1279	0.3391929985601596	0.7960885656857937	0.5921771313715875	254.94012451171875	254.94400024414062
620	254.99371337890625	10.930833333333334					1	DETECTED	254.9937 m/z @10.93 [CD6643_1.mzXML]	254.99371337890625	10.930833333333334	10.817633333333333	11.222866666666667	0.40523333333333333	12835.3701171875	132387.14919390896	0	1279	0.12677057212542486	1.7898998822143564	1.3933221957798299	254.99314880371094	254.99417114257812
621	255.12149047851562	11.582416666666667					1	DETECTED	255.1215 m/z @11.58 [CD6643_1.mzXML]	255.12149047851562	11.582416666666667	11.237583333333333	11.890133333333333	0.6525499999999997	188665.515625	1570823.0662139899	0	1279	0.10442494340118813	0.8249818027068303	0.18766732405705552	255.1206817626953	255.12191772460938
622	255.17051696777344	14.009616666666666					1	DETECTED	255.1705 m/z @14.01 [CD6643_1.mzXML]	255.17051696777344	14.009616666666666	9.369933333333334	19.740666666666666	10.370733333333332	41014.12109375	4834994.4289238	0	1279	0.8443691681628689	1.3008922870617492	5.430289149797085	255.16915893554688	255.1721649169922
623	256.1247253417969	11.582416666666667					1	DETECTED	256.1247 m/z @11.58 [CD6643_1.mzXML]	256.1247253417969	11.582416666666667	1.4425666666666668	12.7875	11.344933333333334	25888.68359375	7479182.977201662	0	1279	0.15377046537207129	0.5594231341357778	0.11884626827155555	256.1210632324219	256.1310729980469
624	256.2620544433594	11.38285					1	DETECTED	256.2621 m/z @11.38 [CD6643_1.mzXML]	256.2620544433594	11.38285	0.40655	17.572	17.16545	108295.7734375	8047849.06166058	0	1279	0.062485869773762914	0.5070751689334356	0.012881360432556535	256.260986328125	256.26275634765625
625	256.8193359375	1.9242166666666667					1	DETECTED	256.8193 m/z @1.92 [CD6643_1.mzXML]	256.8193359375	1.9242166666666667	1.7251166666666669	2.334083333333333	0.6089666666666662	33251.43359375	497162.85880273423	0	1279	0.1844717283502748	1.5292985099614935	2.050923673438273	256.8186340332031	256.8207092285156
626	257.0728454589844	1.8688					1	DETECTED	257.0728 m/z @1.87 [CD6643_1.mzXML]	257.0728454589844	1.8688	1.8543166666666666	12.2145	10.360183333333332	15983.71875	1169648.8742063902	0	1279	0.6649932141155805	242.36819557588785	484.8908643631254	257.072021484375	257.0823974609375
627	257.2247619628906	12.04805					1	DETECTED	257.2248 m/z @12.05 [CD6643_1.mzXML]	257.2247619628906	12.04805	12.019216666666667	14.608083333333333	2.588866666666666	9333.2353515625	584880.4532825926	0	1279	0.11118558857878824	44.893641618497554	88.78728323699511	257.2242431640625	257.2252197265625
628	257.2457580566406	13.780833333333334					1	DETECTED	257.2458 m/z @13.78 [CD6643_1.mzXML]	257.2457580566406	13.780833333333334	0.21975	19.959833333333332	19.74008333333333	35978.98828125	3016689.511895508	0	1279	1.5632005152123352	0.8563783880678161	0.06038816983112148	257.243896484375	257.2480163574219
629	257.9796142578125	10.368716666666668					1	DETECTED	257.9796 m/z @10.37 [CD6643_1.mzXML]	257.9796142578125	10.368716666666668	8.903366666666667	17.007333333333335	8.103966666666668	5934.85595703125	1004971.1826738892	0	1279	0.36956129684870653	2.76519830302203	4.53039660604406	257.9725646972656	257.9832763671875
630	258.02923583984375	13.951483333333334					1	DETECTED	258.0292 m/z @13.95 [CD6643_1.mzXML]	258.02923583984375	13.951483333333334	0.15161666666666665	20.010166666666667	19.85855	7667.87060546875	2228011.6718154894	0	1279	4.352220458576451	0.6936011436194989	0.3921319931949563	258.0267333984375	258.030029296875
631	258.8160400390625	1.9938					1	DETECTED	258.8160 m/z @1.99 [CD6643_1.mzXML]	258.8160400390625	1.9938	1.9242166666666667	2.2489833333333333	0.32476666666666665	13647.0498046875	154653.60569042954	0	1279	0.17956849128001395	2.3336526946107785	3.667305389221557	258.8160400390625	258.8168640136719
632	258.8978576660156	1.6510166666666668					1	DETECTED	258.8979 m/z @1.65 [CD6643_1.mzXML]	258.8978576660156	1.6510166666666668	1.5914166666666667	1.7696833333333333	0.17826666666666657	54034.703125	313465.2469301757	0	1279	0.0904718501772559	1.495525727069348	2.3141275162525514	258.89715576171875	258.898193359375
633	258.9426574707031	1.4727666666666666					1	DETECTED	258.9427 m/z @1.47 [CD6643_1.mzXML]	258.9426574707031	1.4727666666666666	1.4102666666666666	13.012316666666667	11.60205	11009.7451171875	2058837.9920782472	0	1279	0.23794731132264824	87.77712577398428	184.9160855352975	258.9356994628906	258.94293212890625
634	258.9714050292969	1.4727666666666666					1	DETECTED	258.9714 m/z @1.47 [CD6643_1.mzXML]	258.9714050292969	1.4727666666666666	1.4269500000000002	2.0361	0.6091499999999996	16451.498046875	222307.20552954086	0	1279	0.05486180535681351	6.647690069116078	12.295380138232156	258.97113037109375	258.9788818359375
635	259.0926208496094	11.8318					1	DETECTED	259.0926 m/z @11.83 [CD6643_1.mzXML]	259.0926208496094	11.8318	8.0272	11.975950000000001	3.9487500000000004	18574.78515625	607218.0875172733	0	1279	0.10433274256742209	0.5189441728434003	2.718103046066748	259.0909118652344	259.09307861328125
636	259.65606689453125	13.221749999999998					1	DETECTED	259.6561 m/z @13.22 [CD6643_1.mzXML]	259.65606689453125	13.221749999999998	12.99845	13.680483333333333	0.682033333333333	19720.48046875	340121.85645275813	0	1279	0.4603973800741077	1.527168234064797	2.054336468129594	259.64678955078125	259.6570129394531
637	260.0793151855469	11.554933333333334					1	DETECTED	260.0793 m/z @11.55 [CD6643_1.mzXML]	260.0793151855469	11.554933333333334	10.5374	11.652233333333333	1.1148333333333333	9468.611328125	230800.78707910137	0	1279	0.06870920740245268	0.5478117015003597	0.09562340300071943	260.0775451660156	260.0880126953125
638	260.16632080078125	12.136216666666666					1	DETECTED	260.1663 m/z @12.14 [CD6643_1.mzXML]	260.16632080078125	12.136216666666666	12.033683333333332	13.139216666666666	1.1055333333333337	13335.2314453125	401445.7840230714	0	1279	0.2984901016869017	5.391092327698298	1.6264336434670623	260.1574401855469	260.1667175292969
639	260.1845397949219	9.896766666666668					1	DETECTED	260.1845 m/z @9.90 [CD6643_1.mzXML]	260.1845397949219	9.896766666666668	4.018	10.353100000000001	6.3351000000000015	51399.07421875	852549.0747541212	0	1279	0.09304691510318541	0.5134527532460545	2.548583157445341	260.1817932128906	260.1852111816406
640	261.009765625	1.7978166666666666					1	DETECTED	261.0098 m/z @1.80 [CD6643_1.mzXML]	261.009765625	1.7978166666666666	1.4425666666666668	2.4875	1.044933333333333	86486.1796875	1960234.8279848632	0	1279	0.3130691150041771	1.3770152536447198	1.8472281559818158	261.00439453125	261.0105895996094
641	261.1434631347656	9.55265					1	DETECTED	261.1435 m/z @9.55 [CD6643_1.mzXML]	261.1434631347656	9.55265	0.10103333333333334	19.976666666666667	19.875633333333333	71840.8984375	3724796.6329450957	0	1279	0.08960598080242832	0.5087488412872451	20.138043776776318	261.1420593261719	261.1451721191406
642	261.18829345703125	9.881883333333333					1	DETECTED	261.1883 m/z @9.88 [CD6643_1.mzXML]	261.18829345703125	9.881883333333333	0.16876666666666665	19.926333333333332	19.757566666666666	7060.24658203125	1762348.1221581122	0	1279	0.09742957127609841	4.680147284380453	7.209349512451684	261.18170166015625	261.1884460449219
643	262.0370788574219	4.9835166666666675					1	DETECTED	262.0371 m/z @4.98 [CD6643_1.mzXML]	262.0370788574219	4.9835166666666675	4.546383333333334	5.27305	0.7266666666666657	3125.92041015625	67251.89719531243	0	1279	0.16361424650693746	0.8311727924355634	0.6623455848711268	262.0361328125	262.03802490234375
644	262.2513427734375	12.388766666666667					1	DETECTED	262.2513 m/z @12.39 [CD6643_1.mzXML]	262.2513427734375	12.388766666666667	12.373283333333335	12.508316666666667	0.13503333333333245	16024.5947265625	99850.46083789042	0	1279	0.14758288861433755	4.360602798708584	7.721205597417168	262.25091552734375	262.2516174316406
645	263.0069580078125	2.00775					1	DETECTED	263.0070 m/z @2.01 [CD6643_1.mzXML]	263.0069580078125	2.00775	1.4575666666666665	16.49445	15.036883333333334	23565.373046875	2700377.210127411	0	1279	0.34667345892806445	13.66533882645178	0.4081142390064043	263.0019836425781	263.0116882324219
646	263.0177001953125	11.396899999999999					1	DETECTED	263.0177 m/z @11.40 [CD6643_1.mzXML]	263.0177001953125	11.396899999999999	10.15445	17.639166666666664	7.484716666666664	22078.560546875	1573372.5618411251	0	1279	0.5402650950782562	2.29446259440979	2.0300553246581705	263.0169677734375	263.0231628417969
647	263.0872802734375	11.554933333333334					1	DETECTED	263.0873 m/z @11.55 [CD6643_1.mzXML]	263.0872802734375	11.554933333333334	0.3216833333333333	12.523566666666666	12.201883333333333	1281712.625	1.6557198385349784E7	1	1279	0.12498576940597772	0.5127993256026541	0.019097385680391255	263.0833740234375	263.09222412109375
648	263.1106872558594	9.7765					1	DETECTED	263.1107 m/z @9.78 [CD6643_1.mzXML]	263.1106872558594	9.7765	0.1176	19.959833333333332	19.842233333333333	3508.076171875	1861001.3897605278	0	1279	18.457837588483937	1.0271476738206904	0.9973299504309165	263.10137939453125	263.1106872558594
649	263.1379089355469	9.672616666666666					1	DETECTED	263.1379 m/z @9.67 [CD6643_1.mzXML]	263.1379089355469	9.672616666666666	9.6429	9.731816666666667	0.08891666666666787	11657.2587890625	48437.385194092174	0	1279	0.09204833733143047	1.4960740325294342	1.992148065058868	263.1379089355469	263.13836669921875
650	263.2352600097656	14.5164					1	DETECTED	263.2353 m/z @14.52 [CD6643_1.mzXML]	263.2352600097656	14.5164	0.13471666666666668	18.641333333333332	18.506616666666666	54144.109375	5264743.989841431	0	1279	3.513961037698202	0.6989256994570018	0.325003336736198	263.23040771484375	263.2372131347656
651	264.0909423828125	11.554933333333334					1	DETECTED	264.0909 m/z @11.55 [CD6643_1.mzXML]	264.0909423828125	11.554933333333334	1.9103999999999999	11.961533333333334	10.051133333333334	145806.546875	4559194.827324708	0	1279	0.1280172857868518	3.305267948111205	4.817459626046648	264.0857849121094	264.09368896484375
652	264.1695861816406	9.224783333333333					1	DETECTED	264.1696 m/z @9.22 [CD6643_1.mzXML]	264.1695861816406	9.224783333333333	9.167200000000001	9.369933333333334	0.20273333333333277	25280.51953125	125672.53121887227	0	1279	0.08044814920269872	1.685818291332004	1.9732346922286885	264.1692810058594	264.17010498046875
653	264.85076904296875	1.7102499999999998					1	DETECTED	264.8508 m/z @1.71 [CD6643_1.mzXML]	264.85076904296875	1.7102499999999998	1.6659499999999998	1.7403000000000002	0.07435000000000036	21525.56640625	70978.94303076196	0	1279	0.1487777539215973	0.8391647855530514	0.6783295711061027	264.843017578125	264.8508605957031
654	265.0216064453125	1.7978166666666666					1	DETECTED	265.0216 m/z @1.80 [CD6643_1.mzXML]	265.0216064453125	1.7978166666666666	1.4102666666666666	16.32946666666667	14.919200000000002	68383.84375	2423458.587081697	0	1279	0.0711162572352324	1.4595997242478127	2.5329396913653404	265.0118713378906	265.0313720703125
655	265.0505065917969	11.568683333333333					1	DETECTED	265.0505 m/z @11.57 [CD6643_1.mzXML]	265.0505065917969	11.568683333333333	1.4425666666666668	11.8163	10.373733333333334	7893.98193359375	1296822.5605192871	0	1279	10.249512007360705	0.5122266350871592	0.024453270174318305	265.0487365722656	265.0550231933594
656	265.0911560058594	11.596116666666667					1	DETECTED	265.0912 m/z @11.60 [CD6643_1.mzXML]	265.0911560058594	11.596116666666667	0.10103333333333334	20.010166666666667	19.909133333333333	9643.9248046875	2320903.780865752	0	1279	7.8383821912651985	2.5511859960725265	1.928612855545679	265.0832214355469	265.09503173828125
657	265.1169128417969	9.731816666666667					1	DETECTED	265.1169 m/z @9.73 [CD6643_1.mzXML]	265.1169128417969	9.731816666666667	9.657716666666666	10.322566666666667	0.6648500000000013	249102.96875	1612288.9807435966	1	1279	0.09065395311081481	1.7612862951460362	2.390258495169251	265.11627197265625	265.1180114746094
658	265.2506103515625	12.6903					1	DETECTED	265.2506 m/z @12.69 [CD6643_1.mzXML]	265.2506103515625	12.6903	0.16876666666666665	16.791833333333333	16.623066666666666	62891.37890625	2452363.9206690365	0	1279	0.20527959869171042	0.6934612519621262	0.288167008815174	265.2498474121094	265.25250244140625
659	265.98016357421875	10.2468					1	DETECTED	265.9802 m/z @10.25 [CD6643_1.mzXML]	265.98016357421875	10.2468	1.5172166666666667	10.322566666666667	8.80535	8783.892578125	1509734.9952513424	0	1279	0.09065712638037837	0.5043396496587275	0.008679299317454998	265.97998046875	265.98382568359375
660	266.07037353515625	16.49445					1	DETECTED	266.0704 m/z @16.49 [CD6643_1.mzXML]	266.07037353515625	16.49445	8.94965	19.757333333333335	10.807683333333335	6446.2158203125	1684243.0399231566	0	1279	3.0020980634587673	0.7162339182836744	0.4271027875392181	266.0679626464844	266.0711364746094
661	266.12042236328125	9.731816666666667					1	DETECTED	266.1204 m/z @9.73 [CD6643_1.mzXML]	266.12042236328125	9.731816666666667	9.687083333333334	12.005116666666668	2.318033333333334	32412.94921875	451348.9430554201	0	1279	0.09100940232817756	2.4392488929176093	3.2718467548750203	266.1190185546875	266.12091064453125
662	266.92608642578125	1.5914166666666667					1	DETECTED	266.9261 m/z @1.59 [CD6643_1.mzXML]	266.92608642578125	1.5914166666666667	1.5172166666666667	1.6364333333333334	0.11921666666666675	53999.8046875	244972.62761352563	0	1279	0.08446896595537878	0.7913855176198656	0.6280106771431978	266.92584228515625	266.92681884765625
663	266.978271484375	10.946633333333333					1	DETECTED	266.9783 m/z @10.95 [CD6643_1.mzXML]	266.978271484375	10.946633333333333	10.914833333333332	11.086350000000001	0.17151666666666898	3536.529296875	31149.770889648582	0	1279	0.19519077752179115	2.6968029350104765	4.393605870020953	266.9778137207031	266.9789733886719
664	267.0296325683594	11.554933333333334					1	DETECTED	267.0296 m/z @11.55 [CD6643_1.mzXML]	267.0296325683594	11.554933333333334	11.526366666666666	11.8011	0.2747333333333337	18671.875	141048.85761535665	0	1279	0.194101301725361	4.808634772461828	9.213667005723476	267.02874755859375	267.03057861328125
665	267.05731201171875	1.8827666666666665					1	DETECTED	267.0573 m/z @1.88 [CD6643_1.mzXML]	267.05731201171875	1.8827666666666665	1.8827666666666665	19.976666666666667	18.0939	14728.0419921875	2805507.689075867	0	1279	14.85940697434645	null	null	267.0569152832031	267.0672912597656
666	267.1694030761719	8.656833333333333					1	DETECTED	267.1694 m/z @8.66 [CD6643_1.mzXML]	267.1694030761719	8.656833333333333	8.595983333333333	13.618233333333334	5.022250000000001	68124.578125	1319331.208737916	0	1279	0.06703849242618887	1.4408195447812082	1.6526252207750658	267.1598815917969	267.17010498046875
667	267.26654052734375	12.704183333333333					1	DETECTED	267.2665 m/z @12.70 [CD6643_1.mzXML]	267.26654052734375	12.704183333333333	6.3990833333333335	14.531550000000001	8.132466666666668	73169.5546875	2640100.228106203	0	1279	0.17750433831749035	5.240746982672219	13.252123707313709	267.2651672363281	267.2679748535156
668	267.64532470703125	13.289933333333332					1	DETECTED	267.6453 m/z @13.29 [CD6643_1.mzXML]	267.64532470703125	13.289933333333332	12.167283333333334	14.96755	2.8002666666666656	407544.96875	8297028.457622256	2	1279	0.2625473305811976	1.4764412101820208	1.480101284310568	267.64434814453125	267.6469421386719
669	268.15283203125	9.224783333333333					1	DETECTED	268.1528 m/z @9.22 [CD6643_1.mzXML]	268.15283203125	9.224783333333333	9.167200000000001	14.63855	5.471349999999999	591739.1875	1.5879000172598999E7	0	1279	0.08064320429711103	1.6099035065512957	1.892150487970183	268.14654541015625	268.1535339355469
670	268.1897888183594	9.86685					1	DETECTED	268.1898 m/z @9.87 [CD6643_1.mzXML]	268.1897888183594	9.86685	9.807366666666667	10.2318	0.424433333333333	66590.484375	409984.45262878464	0	1279	0.09994864133135906	1.6121105625071268	1.6811642440923928	268.18902587890625	268.1900939941406
671	268.9565734863281	11.281866666666668					1	DETECTED	268.9566 m/z @11.28 [CD6643_1.mzXML]	268.9565734863281	11.281866666666668	1.4575666666666665	19.221666666666668	17.764100000000003	24232.072265625	2561518.033417694	0	1279	0.337819609758931	7.383908887640685	0.4066386483253341	268.94659423828125	268.9580383300781
672	269.04681396484375	1.8688					1	DETECTED	269.0468 m/z @1.87 [CD6643_1.mzXML]	269.04681396484375	1.8688	1.8399666666666665	2.514733333333333	0.6747666666666665	12794.5458984375	244574.2385943604	0	1279	0.42016650884231344	11.701156069364096	22.402312138728192	269.0462951660156	269.0479736328125
673	269.0859069824219	1.4727666666666666					1	DETECTED	269.0859 m/z @1.47 [CD6643_1.mzXML]	269.0859069824219	1.4727666666666666	1.4102666666666666	1.5323	0.12203333333333344	7105.6865234375	33655.96622424318	0	1279	0.07272497218670493	0.9762666666666675	0.952533333333335	269.0846862792969	269.086181640625
674	269.13665771484375	12.04805					1	DETECTED	269.1367 m/z @12.05 [CD6643_1.mzXML]	269.13665771484375	12.04805	11.582416666666667	12.2145	0.6320833333333322	46041.5	456669.67659081984	0	1279	0.09660701769017876	0.6787350561958617	0.3586263053609911	269.13629150390625	269.13739013671875
675	269.2247619628906	14.09945					1	DETECTED	269.2248 m/z @14.10 [CD6643_1.mzXML]	269.2247619628906	14.09945	13.951483333333334	15.0613	1.1098166666666653	56450.22265625	1317213.0527775267	0	1279	0.31098263928920034	3.308382485766582	4.569453589409097	269.2242736816406	269.2255859375
676	269.2815856933594	13.455549999999999					1	DETECTED	269.2816 m/z @13.46 [CD6643_1.mzXML]	269.2815856933594	13.455549999999999	0.13471666666666668	18.990166666666667	18.85545	11500.75	2272588.226035217	0	1279	1.5153853882488537	0.8154935144502117	0.21269750139720758	269.2815246582031	269.2841491699219
677	270.22808837890625	14.144966666666667					1	DETECTED	270.2281 m/z @14.14 [CD6643_1.mzXML]	270.22808837890625	14.144966666666667	13.937133333333332	14.561683333333333	0.624550000000001	14492.7392578125	260880.9699168707	0	1279	0.287376387715371	1.50252606255011	2.00505212510022	270.2274475097656	270.2286071777344
678	271.0384216308594	1.7837333333333334					1	DETECTED	271.0384 m/z @1.78 [CD6643_1.mzXML]	271.0384216308594	1.7837333333333334	1.7102499999999998	15.9031	14.19285	127030.0234375	9809218.57185199	0	1279	0.07422712346146665	89.29024727853006	2.5330603048332008	271.0382385253906	271.04559326171875
679	271.0773620605469	10.383733333333334					1	DETECTED	271.0774 m/z @10.38 [CD6643_1.mzXML]	271.0773620605469	10.383733333333334	10.353100000000001	10.45565	0.10254999999999903	11092.4677734375	45967.319326904195	0	1279	0.06428046628200867	1.6738302502720699	2.3476605005441398	271.07720947265625	271.07763671875
680	271.1632995605469	10.784066666666666					1	DETECTED	271.1633 m/z @10.78 [CD6643_1.mzXML]	271.1632995605469	10.784066666666666	10.750333333333334	10.898716666666667	0.1483833333333333	26443.11328125	150673.2759431156	0	1279	0.10115150978498555	2.1993577075099497	3.398715415019899	271.16314697265625	271.1638488769531
681	271.20416259765625	14.826316666666665					1	DETECTED	271.2042 m/z @14.83 [CD6643_1.mzXML]	271.20416259765625	14.826316666666665	11.2081	15.219850000000001	4.011750000000001	8442.07421875	1052410.5026635746	0	1279	0.7011510325096175	0.5543822232867945	0.10876444657358898	271.20355224609375	271.2046813964844
682	271.26123046875	12.633233333333333					1	DETECTED	271.2612 m/z @12.63 [CD6643_1.mzXML]	271.26123046875	12.633233333333333	0.10103333333333334	20.010166666666667	19.909133333333333	142357.46875	6550152.78973828	0	1279	0.20725667655168323	0.6376145089242089	9.258606554728377	271.26031494140625	271.2632751464844
683	271.65625	12.970516666666667					1	DETECTED	271.6562 m/z @12.97 [CD6643_1.mzXML]	271.65625	12.970516666666667	12.928116666666666	13.12515	0.19703333333333362	36533.6171875	284375.2177661134	0	1279	0.023605680383960603	2.3235062893081433	3.6470125786162866	271.6558532714844	271.6566162109375
684	272.2567443847656	11.38285					1	DETECTED	272.2567 m/z @11.38 [CD6643_1.mzXML]	272.2567443847656	11.38285	0.3216833333333333	19.3715	19.04981666666667	16575.103515625	2573277.179324889	0	1279	0.10483354386701826	0.8682056069948085	0.7335363866428337	272.25640869140625	272.2661437988281
685	272.663818359375	13.441283333333333					1	DETECTED	272.6638 m/z @13.44 [CD6643_1.mzXML]	272.663818359375	13.441283333333333	13.303650000000001	13.55785	0.2541999999999991	17842.2421875	164513.04412206993	0	1279	0.1214659815564687	0.9234681520949458	0.8469363041898915	272.6634521484375	272.66461181640625
686	272.7925720214844	1.9380166666666667					1	DETECTED	272.7926 m/z @1.94 [CD6643_1.mzXML]	272.7925720214844	1.9380166666666667	1.8688	2.334083333333333	0.46528333333333305	20000.1171875	278241.4209426269	0	1279	0.10742179124826601	3.361064290874063	4.905804537801615	272.7925720214844	272.7942199707031
687	272.9428405761719	1.6216166666666667					1	DETECTED	272.9428 m/z @1.62 [CD6643_1.mzXML]	272.9428405761719	1.6216166666666667	1.5323	1.6659499999999998	0.13364999999999982	79372.6171875	394841.04629138194	0	1279	0.09104987436483647	0.7525532035390414	0.567788388489002	272.9427185058594	272.9430847167969
688	274.001708984375	11.267116666666668					1	DETECTED	274.0017 m/z @11.27 [CD6643_1.mzXML]	274.001708984375	11.267116666666668	1.48745	17.75583333333333	16.268383333333333	16786.9453125	2303458.252502196	0	1279	0.2552943614953396	0.7462663343699693	13.54453618131343	273.9996032714844	274.01055908203125
689	274.2716369628906	11.38285					1	DETECTED	274.2716 m/z @11.38 [CD6643_1.mzXML]	274.2716369628906	11.38285	11.237583333333333	14.176183333333334	2.938600000000001	4106683.5	2.849514129606189E7	1	1279	0.10911925338822925	1.5040077438021813	1.6887156420581513	274.27154541015625	274.2729187011719
690	274.7901916503906	1.9518					1	DETECTED	274.7902 m/z @1.95 [CD6643_1.mzXML]	274.7901916503906	1.9518	1.9103999999999999	2.3056	0.3952000000000002	10815.93359375	125431.95733288581	0	1279	0.11321163867469441	4.772946859903373	8.545893719806745	274.7898254394531	274.7914733886719
691	274.87933349609375	1.7403000000000002					1	DETECTED	274.8793 m/z @1.74 [CD6643_1.mzXML]	274.87933349609375	1.7403000000000002	1.6806666666666668	1.7978166666666666	0.11714999999999987	41042.59765625	201585.83588623046	0	1279	0.09535864771853797	0.9822526551145865	0.964505310229173	274.8792724609375	274.88006591796875
692	274.9409484863281	1.6216166666666667					1	DETECTED	274.9409 m/z @1.62 [CD6643_1.mzXML]	274.9409484863281	1.6216166666666667	1.4575666666666665	1.6364333333333334	0.17886666666666695	10909.083984375	56408.31604418955	0	1279	0.08158995358341703	0.5451589962409835	0.09031799248196695	274.9395446777344	274.94879150390625
693	274.9981384277344	11.252333333333333					1	DETECTED	274.9981 m/z @11.25 [CD6643_1.mzXML]	274.9981384277344	11.252333333333333	1.4102666666666666	18.459	17.048733333333335	17935.79296875	2847028.8503322746	0	1279	0.9614097991838069	0.7337156918668933	13.09526239986537	274.99090576171875	275.0061950683594
694	275.1985168457031	12.388766666666667					1	DETECTED	275.1985 m/z @12.39 [CD6643_1.mzXML]	275.1985168457031	12.388766666666667	12.342099999999999	12.587133333333332	0.24503333333333366	43226.55078125	292354.444354492	0	1279	0.09460348780253014	2.6253571428570357	4.250714285714071	275.1981201171875	275.19891357421875
695	275.2752990722656	11.354866666666668					1	DETECTED	275.2753 m/z @11.35 [CD6643_1.mzXML]	275.2752990722656	11.354866666666668	11.311283333333334	11.7858	0.47451666666666625	552515.0	3746226.927524154	0	1279	0.10527869346945984	2.6096812246098526	3.686269044160053	275.2752990722656	275.2763671875
696	275.6311340332031	13.1669					1	DETECTED	275.6311 m/z @13.17 [CD6643_1.mzXML]	275.6311340332031	13.1669	11.918283333333333	13.649049999999999	1.730766666666666	230027.171875	3618860.91399316	0	1279	0.1658938736163691	0.6489879719845819	1.8094937329142566	275.6306457519531	275.631591796875
697	275.99639892578125	15.96915					1	DETECTED	275.9964 m/z @15.97 [CD6643_1.mzXML]	275.99639892578125	15.96915	9.598099999999999	18.525666666666666	8.927566666666667	2271.5693359375	618568.7327315372	0	1279	0.7141716621442562	0.7006354263949164	0.4012708527898328	275.9953308105469	276.0028381347656
698	276.1331481933594	13.289933333333332					1	DETECTED	276.1331 m/z @13.29 [CD6643_1.mzXML]	276.1331481933594	13.289933333333332	4.13825	13.543116666666666	9.404866666666667	56173.51171875	2128012.215826903	0	1279	0.2505595445562552	0.535442681635689	0.06914883365790285	276.12481689453125	276.1430969238281
699	276.6502380371094	13.235383333333335					1	DETECTED	276.6502 m/z @13.24 [CD6643_1.mzXML]	276.6502380371094	13.235383333333335	13.12515	13.738533333333333	0.6133833333333332	59630.4453125	897020.3858723148	0	1279	0.19333498380185787	2.8144935905550583	2.8016561728663807	276.6495056152344	276.6507568359375
700	276.9534912109375	1.5470499999999998					1	DETECTED	276.9535 m/z @1.55 [CD6643_1.mzXML]	276.9534912109375	1.5470499999999998	1.4575666666666665	1.5470499999999998	0.08948333333333336	5478.71728515625	22954.311234252928	0	1279	0.01953499370044831	0.5	null	276.95294189453125	276.9535217285156
701	276.983642578125	1.9660666666666666					1	DETECTED	276.9836 m/z @1.97 [CD6643_1.mzXML]	276.983642578125	1.9660666666666666	1.4425666666666668	18.624666666666666	17.1821	29804.380859375	1798575.2045257268	0	1279	0.0694744787518462	14.644076211690955	0.48376992159185206	276.9741516113281	276.9936218261719
702	277.0371398925781	10.5374					1	DETECTED	277.0371 m/z @10.54 [CD6643_1.mzXML]	277.0371398925781	10.5374	10.496616666666666	14.22365	3.727033333333333	10509.95703125	387732.8275371094	0	1279	0.09757469491678172	45.693093583980065	2.3348831876767373	277.0365905761719	277.03765869140625
703	277.07025146484375	11.846749999999998					1	DETECTED	277.0703 m/z @11.85 [CD6643_1.mzXML]	277.07025146484375	11.846749999999998	11.652233333333333	12.091083333333334	0.4388500000000004	10521.4453125	177028.70334143078	0	1279	0.28659434834560393	1.1280524376660197	1.2561048753320396	277.0697937011719	277.0711975097656
704	277.1521301269531	13.317183333333332					1	DETECTED	277.1521 m/z @13.32 [CD6643_1.mzXML]	277.1521301269531	13.317183333333332	8.99625	19.28783333333333	10.291583333333332	14426.5986328125	2878317.5628309646	0	1279	5.655819975492104	1.3669145106704632	1.6605808265960162	277.1517028808594	277.15875244140625
705	277.1780090332031	12.2145					1	DETECTED	277.1780 m/z @12.21 [CD6643_1.mzXML]	277.1780090332031	12.2145	0.38943333333333335	19.388166666666667	18.998733333333334	17818.669921875	2723560.6441605827	0	1279	0.08478253095792532	0.8034684751888561	1.4572122286782991	277.1768493652344	277.17987060546875
706	278.1844787597656	9.120766666666666					1	DETECTED	278.1845 m/z @9.12 [CD6643_1.mzXML]	278.1844787597656	9.120766666666666	9.058466666666668	12.198666666666666	3.1401999999999983	9089.0888671875	697413.9840233152	0	1279	0.07711266301517661	25.202247191011754	48.91299624816036	278.1806945800781	278.18450927734375
707	278.62567138671875	12.970516666666667					1	DETECTED	278.6257 m/z @12.97 [CD6643_1.mzXML]	278.62567138671875	12.970516666666667	12.829649999999999	15.0771	2.2474500000000006	54490.59765625	1026280.3288195801	0	1279	0.15246106547436966	7.977224325603358	13.450058315751196	278.62518310546875	278.6353759765625
708	278.9753723144531	12.885783333333334					1	DETECTED	278.9754 m/z @12.89 [CD6643_1.mzXML]	278.9753723144531	12.885783333333334	1.8543166666666666	19.221666666666668	17.367350000000002	24863.193359375	5561271.906498842	0	1279	13.958994424930957	1.419854752005023	0.6974833097374996	278.9753723144531	278.98223876953125
709	279.08258056640625	10.523583333333333					1	DETECTED	279.0826 m/z @10.52 [CD6643_1.mzXML]	279.08258056640625	10.523583333333333	6.350116666666667	19.538999999999998	13.188883333333331	379555.28125	3901617.909322327	1	1279	0.10367676015377647	0.5151644355392097	0.02631183221612146	279.08148193359375	279.09228515625
710	279.1571350097656	12.478266666666666					1	DETECTED	279.1571 m/z @12.48 [CD6643_1.mzXML]	279.1571350097656	12.478266666666666	0.10103333333333334	20.010166666666667	19.909133333333333	149899.03125	3.76180734556265E7	0	1279	0.1617100968962859	0.5349600858927333	0.06626351225505227	279.1563720703125	279.1582946777344
711	279.2297058105469	13.528433333333334					1	DETECTED	279.2297 m/z @13.53 [CD6643_1.mzXML]	279.2297058105469	13.528433333333334	11.724933333333333	14.842066666666666	3.1171333333333333	41710.32421875	2576048.1317108157	0	1279	2.01133776253541	0.8224903782157564	0.32096991294182114	279.22821044921875	279.23065185546875
712	279.63360595703125	13.38555					1	DETECTED	279.6336 m/z @13.39 [CD6643_1.mzXML]	279.63360595703125	13.38555	13.276383333333333	13.4272	0.1508166666666657	24133.09765625	166197.2208510735	0	1279	0.08783670460732118	0.6907633587786204	0.38152671755724077	279.6329650878906	279.6337585449219
713	279.6446228027344	12.984616666666666					1	DETECTED	279.6446 m/z @12.98 [CD6643_1.mzXML]	279.6446228027344	12.984616666666666	12.829649999999999	13.6953	0.8656500000000005	149237.234375	1968697.0225942351	0	1279	0.19271369653262305	3.0724686304813607	1.4892289917597545	279.64404296875	279.6452941894531
714	280.0902099609375	1.7548833333333334					1	DETECTED	280.0902 m/z @1.75 [CD6643_1.mzXML]	280.0902099609375	1.7548833333333334	1.6659499999999998	19.023500000000002	17.357550000000003	194608.625	5111109.038904906	0	1279	0.07506074405306196	79.24935332926871	0.5016312749813461	280.0849304199219	280.0909423828125
715	280.1604919433594	12.478266666666666					1	DETECTED	280.1605 m/z @12.48 [CD6643_1.mzXML]	280.1604919433594	12.478266666666666	0.16876666666666665	20.010166666666667	19.8414	26032.8125	6742120.267822391	0	1279	18.071878413018958	0.8669210271972976	0.17342634467950843	280.1531982421875	280.16229248046875
716	280.6412658691406	11.695549999999999					1	DETECTED	280.6413 m/z @11.70 [CD6643_1.mzXML]	280.6412658691406	11.695549999999999	11.482683333333334	12.167283333333334	0.6845999999999997	9605.9833984375	223499.68099914596	0	1279	0.35054431544007514	1.6080488568744247	2.2160977137488493	280.6405944824219	280.6423034667969
717	280.65277099609375	13.4272					1	DETECTED	280.6528 m/z @13.43 [CD6643_1.mzXML]	280.65277099609375	13.4272	12.942183333333332	14.024116666666666	1.0819333333333336	194030.96875	2873147.2737353565	0	1279	0.1782344191167038	3.70267595674279	0.9667271729673194	280.6481628417969	280.6542053222656
718	281.0090637207031	11.582416666666667					1	DETECTED	281.0091 m/z @11.58 [CD6643_1.mzXML]	281.0090637207031	11.582416666666667	11.540866666666666	14.084133333333334	2.5432666666666677	33749.66015625	525398.7744712526	0	1279	0.11163294386772549	30.604893702366002	3.276310940811377	281.00897216796875	281.0163269042969
719	281.0823059082031	15.236016666666666					1	DETECTED	281.0823 m/z @15.24 [CD6643_1.mzXML]	281.0823059082031	15.236016666666666	10.016816666666667	19.3715	9.354683333333334	16050.2626953125	3285884.0979510495	0	1279	2.716164731729103	0.8961798104434909	0.6049938282528876	281.0801086425781	281.0870666503906
720	281.1119079589844	9.507033333333334					1	DETECTED	281.1119 m/z @9.51 [CD6643_1.mzXML]	281.1119079589844	9.507033333333334	8.780483333333333	9.6429	0.8624166666666664	8345.8662109375	212743.40623516843	0	1279	0.16683029582975983	0.593501250200719	1.6882693907722375	281.11151123046875	281.1123046875
721	281.2456970214844	14.561683333333333					1	DETECTED	281.2457 m/z @14.56 [CD6643_1.mzXML]	281.2456970214844	14.561683333333333	0.2369	19.588833333333334	19.351933333333335	82348.5078125	7487771.624991304	0	1279	3.572463331792477	0.7129311553013942	0.4554437870316598	281.2447204589844	281.24713134765625
722	281.6606140136719	14.333883333333334					1	DETECTED	281.6606 m/z @14.33 [CD6643_1.mzXML]	281.6606140136719	14.333883333333334	10.866516666666666	16.165783333333334	5.299266666666668	62434.21875	3972791.7833048105	0	1279	0.6685608444219273	1.4359139573645274	1.91176665231712	281.6543273925781	281.6693115234375
723	282.2196044921875	11.468283333333334					1	DETECTED	282.2196 m/z @11.47 [CD6643_1.mzXML]	282.2196044921875	11.468283333333334	0.10103333333333334	20.010166666666667	19.909133333333333	5737.59521484375	3396663.141532167	0	1279	12.28992943608656	0.8757233866297184	0.7514467732594368	282.2173767089844	282.221923828125
724	282.2488708496094	14.561683333333333					1	DETECTED	282.2489 m/z @14.56 [CD6643_1.mzXML]	282.2488708496094	14.561683333333333	10.817633333333333	15.756300000000001	4.938666666666668	15692.970703125	2030173.9698513176	0	1279	3.354346000705725	0.6595353516468354	0.4112967881937872	282.2412414550781	282.24993896484375
725	282.2772216796875	14.053983333333333					1	DETECTED	282.2772 m/z @14.05 [CD6643_1.mzXML]	282.2772216796875	14.053983333333333	11.8318	14.77885	2.947050000000001	96947.65625	3035286.894497069	0	1279	0.2848284718937748	1.4776366035435564	2.528565174307925	282.2757873535156	282.2803649902344
726	282.82171630859375	1.7548833333333334					1	DETECTED	282.8217 m/z @1.75 [CD6643_1.mzXML]	282.82171630859375	1.7548833333333334	1.6951833333333333	1.8965666666666665	0.20138333333333325	25460.4765625	155182.05966015623	0	1279	0.07544974020325212	1.6866275823562225	2.373255164712445	282.8212585449219	282.8217468261719
727	282.9032897949219	1.5766166666666666					1	DETECTED	282.9033 m/z @1.58 [CD6643_1.mzXML]	282.9032897949219	1.5766166666666666	1.5172166666666667	1.6510166666666668	0.13380000000000014	95557.53125	444858.3450212406	0	1279	0.07801377061506498	1.1203954031485264	1.445082136039837	282.90301513671875	282.9036865234375
728	282.9721984863281	11.43925					1	DETECTED	282.9722 m/z @11.44 [CD6643_1.mzXML]	282.9721984863281	11.43925	10.930833333333334	15.349583333333333	4.418749999999999	18817.310546875	1200738.217543701	0	1279	0.31415679734110213	3.839284582971665	1.5924994769526286	282.9707946777344	282.9734191894531
729	283.0067443847656	10.2318					1	DETECTED	283.0067 m/z @10.23 [CD6643_1.mzXML]	283.0067443847656	10.2318	10.201333333333334	10.292016666666665	0.090683333333331	7839.7119140625	32496.851591918537	0	1279	0.08231211803140326	1.488238512035028	1.9764770240700564	283.00604248046875	283.0067443847656
730	283.10577392578125	10.767183333333332					1	DETECTED	283.1058 m/z @10.77 [CD6643_1.mzXML]	283.10577392578125	10.767183333333332	8.565466666666667	10.850433333333333	2.2849666666666657	3137.42578125	233744.65338879378	0	1279	0.10056437979224953	0.5189057023686067	0.0378114047372133	283.1025390625	283.11334228515625
731	283.15185546875	12.04805					1	DETECTED	283.1519 m/z @12.05 [CD6643_1.mzXML]	283.15185546875	12.04805	12.019216666666667	12.40415	0.3849333333333327	15998.47265625	188536.59314575218	0	1279	0.11810061818334816	6.675144508670576	12.350289017341153	283.1517639160156	283.1524963378906
732	283.260986328125	12.676449999999999					1	DETECTED	283.2610 m/z @12.68 [CD6643_1.mzXML]	283.260986328125	12.676449999999999	0.10103333333333334	20.010166666666667	19.909133333333333	144226.578125	4150239.403638884	0	1279	0.2147625366200785	2.9521534538028225	3.415158178418674	283.2532958984375	283.26470947265625
733	283.28033447265625	14.053983333333333					1	DETECTED	283.2803 m/z @14.05 [CD6643_1.mzXML]	283.28033447265625	14.053983333333333	11.876033333333334	14.763333333333332	2.887299999999998	19892.560546875	746117.3016256104	0	1279	0.24949787840467863	0.6628480910948367	0.14472779695277968	283.2799377441406	283.2816467285156
734	284.1843566894531	9.0429					1	DETECTED	284.1844 m/z @9.04 [CD6643_1.mzXML]	284.1843566894531	9.0429	8.99625	10.108666666666666	1.1124166666666664	49887.97265625	358735.0940404659	0	1279	0.07445074793345796	5.941264288620079	2.3763781522563168	284.18212890625	284.1885070800781
735	284.26422119140625	12.829649999999999					1	DETECTED	284.2642 m/z @12.83 [CD6643_1.mzXML]	284.26422119140625	12.829649999999999	8.163816666666667	15.544450000000001	7.380633333333334	12787.8671875	2600605.1299769594	0	1279	4.870257965883447	0.790923379174853	0.581846758349706	284.2637939453125	284.2652587890625
736	284.2926025390625	12.704183333333333					1	DETECTED	284.2926 m/z @12.70 [CD6643_1.mzXML]	284.2926025390625	12.704183333333333	11.710183333333333	12.704183333333333	0.9939999999999998	46104.484375	844261.7706534413	0	1279	0.11338444797122094	0.5	null	284.29180908203125	284.2929992675781
737	284.3296203613281	11.904216666666667					1	DETECTED	284.3296 m/z @11.90 [CD6643_1.mzXML]	284.3296203613281	11.904216666666667	11.861500000000001	12.136216666666666	0.2747166666666647	29897.755859375	219355.85216918838	0	1279	0.11115393673173735	3.215567694108539	10.846523530050076	284.3286437988281	284.3297424316406
738	284.908203125	1.6806666666666668					1	DETECTED	284.9082 m/z @1.68 [CD6643_1.mzXML]	284.908203125	1.6806666666666668	1.6510166666666668	1.7978166666666666	0.14679999999999982	47612.59765625	265603.0080983886	0	1279	0.12343328063215653	2.475548060708264	4.038539987120865	284.9074401855469	284.90838623046875
739	285.0634765625	1.4727666666666666					1	DETECTED	285.0635 m/z @1.47 [CD6643_1.mzXML]	285.0634765625	1.4727666666666666	1.4102666666666666	18.36	16.949733333333334	17970.19921875	3117615.8993939515	0	1279	10.13359145936055	135.59786666666668	1.7321028236447447	285.0612487792969	285.0696716308594
740	285.2402648925781	13.0829					1	DETECTED	285.2403 m/z @13.08 [CD6643_1.mzXML]	285.2402648925781	13.0829	8.7649	13.12515	4.360249999999999	32009.212890625	2183217.573486816	0	1279	0.13493262530387007	0.5048923112552106	0.009784622510421314	285.2398376464844	285.24072265625
741	285.27642822265625	12.759716666666666					1	DETECTED	285.2764 m/z @12.76 [CD6643_1.mzXML]	285.27642822265625	12.759716666666666	0.3216833333333333	19.909499999999998	19.587816666666665	39872.109375	2409517.050653352	0	1279	0.16654093302925332	0.6253009539326144	0.368351285564796	285.2750244140625	285.2806396484375
742	286.102294921875	8.780483333333333					1	DETECTED	286.1023 m/z @8.78 [CD6643_1.mzXML]	286.102294921875	8.780483333333333	8.672400000000001	8.811283333333334	0.13888333333333236	3127.093994140625	16165.892676086412	0	1279	0.0745535044383594	0.6424826522744871	0.2849653045489742	286.1017761230469	286.10302734375
743	286.1418151855469	11.918283333333333					1	DETECTED	286.1418 m/z @11.92 [CD6643_1.mzXML]	286.1418151855469	11.918283333333333	9.340083333333332	12.105816666666668	2.765733333333335	40400.7890625	998697.8272841799	0	1279	0.10094145808077748	0.5389077940028527	3.75060217868119	286.13848876953125	286.1422119140625
744	286.1996765136719	10.383733333333334					1	DETECTED	286.1997 m/z @10.38 [CD6643_1.mzXML]	286.1996765136719	10.383733333333334	10.292016666666665	10.866516666666666	0.5745000000000005	201801.453125	1525177.124075806	1	1279	0.11574463375166921	1.773981447824409	1.1983149311846497	286.1984558105469	286.2003173828125
745	286.24774169921875	9.8222					1	DETECTED	286.2477 m/z @9.82 [CD6643_1.mzXML]	286.24774169921875	9.8222	9.074233333333332	19.254666666666665	10.180433333333333	91893.46875	2280534.567807586	0	1279	0.020137160846187996	1.0437772363142515	1.0072116871171626	286.2454528808594	286.24884033203125
746	286.6329040527344	12.942183333333332					1	DETECTED	286.6329 m/z @12.94 [CD6643_1.mzXML]	286.6329040527344	12.942183333333332	9.2963	13.06885	3.772549999999999	14742.7783203125	1612714.770623047	0	1279	0.09457105195645887	0.5173711903379611	0.034742380675922245	286.6292419433594	286.6335144042969
747	286.9301452636719	1.8965666666666665					1	DETECTED	286.9301 m/z @1.90 [CD6643_1.mzXML]	286.9301452636719	1.8965666666666665	1.8965666666666665	2.4180333333333333	0.5214666666666667	10628.9697265625	153445.8024655762	0	1279	0.26838588452417045	null	null	286.9293212890625	286.93121337890625
748	287.0121154785156	1.7978166666666666					1	DETECTED	287.0121 m/z @1.80 [CD6643_1.mzXML]	287.0121154785156	1.7978166666666666	1.4269500000000002	1.8827666666666665	0.4558166666666663	42295.05078125	391232.8757406614	0	1279	0.06159004582576033	0.6145290310983281	0.22905806219665623	287.01171875	287.019287109375
749	287.05548095703125	11.770383333333333					1	DETECTED	287.0555 m/z @11.77 [CD6643_1.mzXML]	287.05548095703125	11.770383333333333	11.710183333333333	11.8163	0.10611666666666686	4487.29443359375	22242.587635253778	0	1279	0.20817717911641687	0.8813676633444086	0.7627353266888174	287.0552673339844	287.0566711425781
750	287.0987548828125	9.731816666666667					1	DETECTED	287.0988 m/z @9.73 [CD6643_1.mzXML]	287.0987548828125	9.731816666666667	9.687083333333334	10.26185	0.5747666666666671	201539.203125	1290780.5317719167	1	1279	0.08989874685130417	2.0581268471554504	0.3815466478891691	287.0986328125	287.0993957519531
751	287.20294189453125	10.383733333333334					1	DETECTED	287.2029 m/z @10.38 [CD6643_1.mzXML]	287.20294189453125	10.383733333333334	10.307350000000001	10.496616666666666	0.18926666666666492	31612.671875	199631.49699267527	0	1279	0.11093447064152251	1.2389264673794502	1.183278045252473	287.202880859375	287.2037048339844
752	287.23504638671875	13.38555					1	DETECTED	287.2350 m/z @13.39 [CD6643_1.mzXML]	287.23504638671875	13.38555	13.317183333333332	14.7946	1.4774166666666684	10713.1669921875	357397.8811239018	0	1279	0.7271883654314326	10.805095075572725	14.814979297540734	287.23370361328125	287.2355651855469
753	287.2674865722656	11.511716666666667					1	DETECTED	287.2675 m/z @11.51 [CD6643_1.mzXML]	287.2674865722656	11.511716666666667	11.482683333333334	11.695549999999999	0.21286666666666498	28999.88671875	180862.2936815187	0	1279	0.10612122772659838	4.21006604504708	5.7907037151263046	287.2665710449219	287.2680358886719
754	287.6308288574219	12.95625					1	DETECTED	287.6308 m/z @12.96 [CD6643_1.mzXML]	287.6308288574219	12.95625	2.9591833333333333	13.49925	10.540066666666666	291283.15625	8303652.673177488	0	1279	0.16007257242222472	1.0583583070449112	1.5400597792065076	287.6303405761719	287.6336364746094
755	288.1022033691406	9.731816666666667					1	DETECTED	288.1022 m/z @9.73 [CD6643_1.mzXML]	288.1022033691406	9.731816666666667	9.687083333333334	9.8222	0.13511666666666677	28842.923828125	145210.46832324256	0	1279	0.09199575442852392	1.5102459016393468	1.8533207983698403	288.1022033691406	288.1025695800781
756	288.19683837890625	12.6027					1	DETECTED	288.1968 m/z @12.60 [CD6643_1.mzXML]	288.19683837890625	12.6027	10.337816666666667	12.704183333333333	2.366366666666666	22414.98828125	988517.9384438478	0	1279	0.1567362200336131	0.5224036558174444	0.04480731163488883	288.1966857910156	288.2046813964844
757	288.2154235839844	10.651933333333334					1	DETECTED	288.2154 m/z @10.65 [CD6643_1.mzXML]	288.2154235839844	10.651933333333334	0.13471666666666668	20.010166666666667	19.87545	165809.828125	3398987.359486936	1	1279	0.10731212716775573	4.609717715936562	4.491275150737867	288.20745849609375	288.217041015625
758	288.6386413574219	13.38555					1	DETECTED	288.6386 m/z @13.39 [CD6643_1.mzXML]	288.6386413574219	13.38555	12.019216666666667	13.709716666666667	1.6905000000000001	80110.078125	1523522.234585448	0	1279	0.2182622408264372	0.6207666372963472	10.264506760647297	288.6310119628906	288.6482238769531
759	288.6492614746094	11.739883333333333					1	DETECTED	288.6493 m/z @11.74 [CD6643_1.mzXML]	288.6492614746094	11.739883333333333	11.652233333333333	11.918283333333333	0.2660499999999999	5785.3740234375	72558.4461119383	0	1279	0.12067888255328363	1.5176839703365652	2.0353679406731304	288.6489562988281	288.6499938964844
760	288.920166015625	1.6067500000000001					1	DETECTED	288.9202 m/z @1.61 [CD6643_1.mzXML]	288.920166015625	1.6067500000000001	1.5323	1.9242166666666667	0.3919166666666667	386567.28125	2308371.976438966	0	1279	0.0951170431186581	1.622992998966082	1.4467341086675007	288.91998291015625	288.92816162109375
761	289.17462158203125	1.1172166666666667					1	DETECTED	289.1746 m/z @1.12 [CD6643_1.mzXML]	289.17462158203125	1.1172166666666667	0.1176	19.993333333333332	19.875733333333333	6047.62158203125	1802497.0856338195	0	1279	6.700415612422164	9.94167764309652	4.193627866427132	289.17333984375	289.175537109375
762	289.6468811035156	11.724933333333333					1	DETECTED	289.6469 m/z @11.72 [CD6643_1.mzXML]	289.6468811035156	11.724933333333333	10.930833333333334	15.723533333333334	4.7927	68858.1328125	3611895.7505096747	0	1279	0.6052365183993729	2.4825888334992925	3.943158114625569	289.6376037597656	289.6482849121094
763	290.2670593261719	11.43925					1	DETECTED	290.2671 m/z @11.44 [CD6643_1.mzXML]	290.2670593261719	11.43925	8.580633333333333	11.511716666666667	2.9310833333333335	50315.08203125	1424768.7321947014	0	1279	0.15201843461538544	0.5756677375087798	0.10391531098124977	290.2663269042969	290.27117919921875
764	290.66571044921875	14.441166666666668					1	DETECTED	290.6657 m/z @14.44 [CD6643_1.mzXML]	290.66571044921875	14.441166666666668	13.738533333333333	15.447383333333333	1.70885	7702.45458984375	323262.86947625736	0	1279	0.36438919228840483	1.216032544238339	1.4929144716591265	290.6650695800781	290.66748046875
765	290.9237365722656	2.8750166666666668					1	DETECTED	290.9237 m/z @2.88 [CD6643_1.mzXML]	290.9237365722656	2.8750166666666668	0.10103333333333334	20.010166666666667	19.909133333333333	58644.73828125	7947323.235990418	0	1279	1.0046735574662562	3.975571186782192	3.9088116455845907	290.9143981933594	290.9244384765625
766	291.11834716796875	12.076799999999999					1	DETECTED	291.1183 m/z @12.08 [CD6643_1.mzXML]	291.11834716796875	12.076799999999999	0.7107666666666667	12.388766666666667	11.678	177638.53125	6311035.95751477	0	1279	0.12085438819763361	2.3046467890054028	1.5276975519447913	291.1178894042969	291.1207580566406
767	291.6445617675781	12.95625					1	DETECTED	291.6446 m/z @12.96 [CD6643_1.mzXML]	291.6445617675781	12.95625	11.237583333333333	13.8231	2.585516666666667	42543.02734375	1189215.9099028308	0	1279	0.1120136299592307	0.7521867726920091	0.7449509841176932	291.64404296875	291.6454162597656
768	291.9337158203125	2.7358166666666666					1	DETECTED	291.9337 m/z @2.74 [CD6643_1.mzXML]	291.9337158203125	2.7358166666666666	0.15161666666666665	20.010166666666667	19.85855	50027.1640625	6239894.962103064	0	1279	0.7721527559001866	4.7350501997526635	10.890974285724726	291.93292236328125	291.93450927734375
769	292.0667724609375	15.52835					1	DETECTED	292.0668 m/z @15.53 [CD6643_1.mzXML]	292.0667724609375	15.52835	10.564783333333333	18.757333333333335	8.192550000000002	3566.79345703125	1004677.8326593627	0	1279	1.8628522611435656	0.8252684561504834	0.6505369123009668	292.0657043457031	292.068115234375
770	292.1217956542969	12.04805					1	DETECTED	292.1218 m/z @12.05 [CD6643_1.mzXML]	292.1217956542969	12.04805	8.118783333333333	17.106833333333334	8.988050000000001	30559.81640625	1964560.2339544995	0	1279	0.09389456476889357	1.1437312305943435	110.04892454106155	292.12152099609375	292.1300048828125
771	292.5143737792969	2.8194833333333333					1	DETECTED	292.5144 m/z @2.82 [CD6643_1.mzXML]	292.5143737792969	2.8194833333333333	2.4460166666666665	17.057	14.610983333333332	5644.10302734375	1426108.0788329467	0	1279	0.3501488527265604	19.561295073188138	5.294914356141887	292.51123046875	292.5224304199219
772	292.6521911621094	13.12515					1	DETECTED	292.6522 m/z @13.13 [CD6643_1.mzXML]	292.6521911621094	13.12515	2.6245833333333333	13.38555	10.760966666666667	22184.0703125	2893504.5376893617	0	1279	0.12265172734785956	0.5123993308297647	0.02479866165952955	292.6424255371094	292.66156005859375
773	292.8780822753906	2.7358166666666666					1	DETECTED	292.8781 m/z @2.74 [CD6643_1.mzXML]	292.8780822753906	2.7358166666666666	2.52835	8.687716666666667	6.159366666666667	7827.48828125	534388.1548575746	0	1279	0.42416836564178206	14.844232005141404	4.7358921507293985	292.8699035644531	292.88616943359375
774	292.9308776855469	2.791333333333333					1	DETECTED	292.9309 m/z @2.79 [CD6643_1.mzXML]	292.9308776855469	2.791333333333333	0.9464166666666666	19.28783333333333	18.341416666666664	7816.87646484375	1498082.0206547542	0	1279	0.35256786920572614	1.1541287952659212	1.8117235608085942	292.9229736328125	292.93951416015625
775	292.9494934082031	2.6245833333333333					1	DETECTED	292.9495 m/z @2.62 [CD6643_1.mzXML]	292.9494934082031	2.6245833333333333	2.4322	7.865733333333334	5.433533333333334	5829.017578125	497652.09121685784	0	1279	0.8859625498110528	14.121632158017846	12.53533424572509	292.9415283203125	292.9581604003906
776	292.9687194824219	2.8609999999999998					1	DETECTED	292.9687 m/z @2.86 [CD6643_1.mzXML]	292.9687194824219	2.8609999999999998	2.4875	9.151783333333332	6.664283333333333	5859.818359375	590189.4584410706	0	1279	0.5517760523237256	8.921396697902722	3.9109258532175852	292.96038818359375	292.9729919433594
777	292.98419189453125	2.8056833333333335					1	DETECTED	292.9842 m/z @2.81 [CD6643_1.mzXML]	292.98419189453125	2.8056833333333335	2.4736333333333334	8.7649	6.291266666666667	7466.96728515625	641915.7293833923	0	1279	0.479862472003449	3.1416390780996823	5.242230546296212	292.9754638671875	292.98443603515625
778	292.9956359863281	2.72155					1	DETECTED	292.9956 m/z @2.72 [CD6643_1.mzXML]	292.9956359863281	2.72155	0.1857666666666667	15.805266666666666	15.6195	8593.05078125	1644090.777518799	0	1279	0.9118644774478395	1.1110730885196247	1.2377851479143687	292.9860534667969	292.999755859375
779	293.0101623535156	2.6245833333333333					1	DETECTED	293.0102 m/z @2.62 [CD6643_1.mzXML]	293.0101623535156	2.6245833333333333	0.4913	10.032	9.5407	8927.7275390625	1091033.655895569	0	1279	0.9754891911577208	2.2361539723587267	2.3835768767064813	293.00201416015625	293.0102233886719
780	293.0202331542969	1.7837333333333334					1	DETECTED	293.0202 m/z @1.78 [CD6643_1.mzXML]	293.0202331542969	1.7837333333333334	0.10103333333333334	10.337816666666667	10.236783333333333	14177.3671875	1794817.1697361132	0	1279	1.7486504580724362	2.120772294417487	2.3544863154647544	293.01025390625	293.0258483886719
781	293.036376953125	2.6800333333333333					1	DETECTED	293.0364 m/z @2.68 [CD6643_1.mzXML]	293.036376953125	2.6800333333333333	0.15161666666666665	19.976666666666667	19.82505	16958.06640625	2376969.4217422493	0	1279	0.5621729755943505	1.9973209195892088	2.388099130406911	293.0286560058594	293.0373229980469
782	293.048095703125	2.7358166666666666					1	DETECTED	293.0481 m/z @2.74 [CD6643_1.mzXML]	293.048095703125	2.7358166666666666	0.16876666666666665	19.959833333333332	19.791066666666666	21260.75	2807387.164742005	0	1279	0.43235987648071905	1.5399761177201328	10.690654919984908	293.0400390625	293.0484619140625
783	293.0592346191406	2.6386333333333334					1	DETECTED	293.0592 m/z @2.64 [CD6643_1.mzXML]	293.0592346191406	2.6386333333333334	0.1176	20.010166666666667	19.892566666666667	30335.546875	4139729.9104812033	0	1279	0.13832037640933414	5.102309713620394	0.8516441766792575	293.05126953125	293.06732177734375
784	293.07794189453125	2.90305					1	DETECTED	293.0779 m/z @2.90 [CD6643_1.mzXML]	293.07794189453125	2.90305	0.16876666666666665	19.959833333333332	19.791066666666666	56432.19140625	6091231.585664976	0	1279	0.47752628819529175	2.0280033347480355	4.790890519964169	293.0697937011719	293.0813293457031
785	293.095947265625	2.7358166666666666					1	DETECTED	293.0959 m/z @2.74 [CD6643_1.mzXML]	293.095947265625	2.7358166666666666	0.10103333333333334	20.010166666666667	19.909133333333333	1.842093E7	2.2083265720105457E9	1	1279	0.8454192256655779	9.619337776868445	9.902356694279558	293.0930480957031	293.0968322753906
786	293.1255798339844	2.6662666666666666					1	DETECTED	293.1256 m/z @2.67 [CD6643_1.mzXML]	293.1255798339844	2.6662666666666666	0.13471666666666668	20.010166666666667	19.87545	28714.634765625	3882832.1574617615	0	1279	0.6726458244173541	5.2679297756897165	2.8475049056427317	293.1251220703125	293.1346130371094
787	293.1364440917969	2.6386333333333334					1	DETECTED	293.1364 m/z @2.64 [CD6643_1.mzXML]	293.1364440917969	2.6386333333333334	0.1857666666666667	19.723666666666666	19.5379	23412.123046875	4581953.479967865	0	1279	0.48167410848701087	2.2513642806812624	2.5548745038604483	293.1359558105469	293.14105224609375
788	293.151123046875	9.86685					1	DETECTED	293.1511 m/z @9.87 [CD6643_1.mzXML]	293.151123046875	9.86685	0.1176	19.926333333333332	19.808733333333333	397833.53125	1.4354309936577331E7	0	1279	0.4211850162325206	0.6393661556893149	1.651218712086989	293.1423645019531	293.1605529785156
789	293.1629333496094	2.69385					1	DETECTED	293.1629 m/z @2.69 [CD6643_1.mzXML]	293.1629333496094	2.69385	0.45735	19.976666666666667	19.519316666666665	14884.3623046875	2192291.0403527212	0	1279	0.5133555287781295	1.8719646591336239	1.0094323724265633	293.1620178222656	293.1669006347656
790	293.1769104003906	13.8513					1	DETECTED	293.1769 m/z @13.85 [CD6643_1.mzXML]	293.1769104003906	13.8513	0.37251666666666666	19.155666666666665	18.78315	27011.236328125	3314157.0923422533	0	1279	11.248628210513646	0.7840834822619073	0.10982939312456778	293.16693115234375	293.18682861328125
791	293.19342041015625	2.72155					1	DETECTED	293.1934 m/z @2.72 [CD6643_1.mzXML]	293.19342041015625	2.72155	0.5254	18.173833333333334	17.648433333333333	9209.2666015625	1556021.6031499633	0	1279	0.5250041245238561	1.2049700594669117	1.1838788924958885	293.18707275390625	293.19818115234375
792	293.2091979980469	12.40415					1	DETECTED	293.2092 m/z @12.40 [CD6643_1.mzXML]	293.2091979980469	12.40415	2.4041333333333332	19.689833333333336	17.285700000000002	26164.591796875	3164139.316138916	0	1279	10.11011617429115	0.9435499032156558	0.8037912486134311	293.1999816894531	293.2166748046875
793	293.2236633300781	2.6245833333333333					1	DETECTED	293.2237 m/z @2.62 [CD6643_1.mzXML]	293.2236633300781	2.6245833333333333	2.4875	8.795966666666667	6.308466666666667	6658.7373046875	570720.0462571105	0	1279	0.47254776216028693	23.009604863221867	39.47040485015278	293.21923828125	293.2313537597656
794	293.2427673339844	12.617933333333333					1	DETECTED	293.2428 m/z @12.62 [CD6643_1.mzXML]	293.2427673339844	12.617933333333333	2.4322	12.857416666666667	10.425216666666667	10585.294921875	1764532.4878612678	0	1279	9.654346966345416	0.5161219845956294	0.03098754478859584	293.2335205078125	293.2505187988281
795	293.2690734863281	2.777433333333333					1	DETECTED	293.2691 m/z @2.78 [CD6643_1.mzXML]	293.2690734863281	2.777433333333333	2.514733333333333	18.056166666666666	15.541433333333334	5672.95166015625	1333725.6345766906	0	1279	0.08031594924697849	29.58019286892525	58.16038573785049	293.260986328125	293.2787780761719
796	293.31195068359375	2.7358166666666666					1	DETECTED	293.3120 m/z @2.74 [CD6643_1.mzXML]	293.31195068359375	2.7358166666666666	2.36195	7.96385	5.6019	6575.95263671875	537189.8001217955	0	1279	0.8351639809034452	7.491842011412274	9.226144638178733	293.3117980957031	293.3216857910156
797	293.6066589355469	2.7358166666666666					1	DETECTED	293.6067 m/z @2.74 [CD6643_1.mzXML]	293.6066589355469	2.7358166666666666	2.4460166666666665	9.136166666666666	6.690149999999999	6110.43896484375	524397.4855232239	0	1279	0.5866389545371438	11.542701863354033	8.832733828532314	293.5967102050781	293.6159973144531
798	293.6794738769531	2.707733333333333					1	DETECTED	293.6795 m/z @2.71 [CD6643_1.mzXML]	293.6794738769531	2.707733333333333	2.4875	9.027416666666666	6.539916666666666	6930.0927734375	598085.9073731382	0	1279	0.32258900174133487	14.847699409716968	12.838182207840427	293.6707458496094	293.68292236328125
799	294.0989990234375	2.7358166666666666					1	DETECTED	294.0990 m/z @2.74 [CD6643_1.mzXML]	294.0989990234375	2.7358166666666666	0.10103333333333334	20.010166666666667	19.909133333333333	1902363.375	2.0403666578947195E8	1	1279	0.8139231204262911	6.655494713045212	5.954040862156582	294.0986328125	294.10174560546875
800	294.1549072265625	9.86685					1	DETECTED	294.1549 m/z @9.87 [CD6643_1.mzXML]	294.1549072265625	9.86685	9.7466	15.576699999999999	5.830099999999998	43117.91796875	2103258.957215819	0	1279	0.4346254044208475	28.539280108073118	74.63869450811508	294.1542663574219	294.1551208496094
801	294.26507568359375	2.7358166666666666					1	DETECTED	294.2651 m/z @2.74 [CD6643_1.mzXML]	294.26507568359375	2.7358166666666666	0.8788833333333332	18.03966666666667	17.160783333333335	50159.359375	6576763.25108182	0	1279	0.9805921348702844	2.6120313656952687	4.272309803384821	294.26422119140625	294.26531982421875
802	294.93682861328125	1.6364333333333334					1	DETECTED	294.9368 m/z @1.64 [CD6643_1.mzXML]	294.93682861328125	1.6364333333333334	1.5618166666666666	1.7548833333333334	0.19306666666666672	143172.25	808361.720763184	0	1279	0.07856128717980848	1.2676890956770968	1.6561561649555911	294.9366455078125	294.9370422363281
803	294.9529724121094	11.222866666666667					1	DETECTED	294.9530 m/z @11.22 [CD6643_1.mzXML]	294.9529724121094	11.222866666666667	10.946633333333333	18.105999999999998	7.159366666666665	8522.76171875	701223.5194321288	0	1279	0.1581207713526922	12.958911548208013	24.917823096416026	294.9515686035156	294.95379638671875
804	295.1002502441406	2.7358166666666666					1	DETECTED	295.1003 m/z @2.74 [CD6643_1.mzXML]	295.1002502441406	2.7358166666666666	0.10103333333333334	20.010166666666667	19.909133333333333	220820.390625	2.539664551440303E7	0	1279	0.8141503547920697	5.049511909014266	8.055816799443155	295.0954284667969	295.1030578613281
805	295.1271057128906	9.672616666666666					1	DETECTED	295.1271 m/z @9.67 [CD6643_1.mzXML]	295.1271057128906	9.672616666666666	9.628066666666665	9.731816666666667	0.10375000000000156	52569.94921875	232920.9879599626	0	1279	0.08273552452367561	1.1644219977553232	1.3288439955106461	295.12701416015625	295.12738037109375
806	295.1474304199219	9.86685					1	DETECTED	295.1474 m/z @9.87 [CD6643_1.mzXML]	295.1474304199219	9.86685	9.761500000000002	10.413966666666665	0.6524666666666636	15766.0244140625	320220.75913049263	0	1279	0.19552441326021253	3.096661920582236	5.193323841164472	295.14697265625	295.14788818359375
807	295.1922607421875	13.809033333333334					1	DETECTED	295.1923 m/z @13.81 [CD6643_1.mzXML]	295.1922607421875	13.809033333333334	1.4727666666666666	16.725166666666667	15.2524	50253.08984375	4331505.788298249	0	1279	1.5989972436926578	3.0948692259254864	0.8557184168419746	295.1844787597656	295.20208740234375
808	295.2610168457031	13.724					1	DETECTED	295.2610 m/z @13.72 [CD6643_1.mzXML]	295.2610168457031	13.724	13.543116666666666	17.538999999999998	3.9958833333333317	38894.62890625	1337632.1405351576	0	1279	0.9857294286478613	11.045471298258503	2.9636789501491343	295.26055908203125	295.262451171875
809	295.2939147949219	2.7358166666666666					1	DETECTED	295.2939 m/z @2.74 [CD6643_1.mzXML]	295.2939147949219	2.7358166666666666	0.13471666666666668	20.010166666666667	19.87545	58569.0390625	1.3446101087353416E7	0	1279	0.9320444896523559	4.918890840315176	2.507717352109554	295.291748046875	295.3026123046875
810	296.0445251464844	1.8688					1	DETECTED	296.0445 m/z @1.87 [CD6643_1.mzXML]	296.0445251464844	1.8688	1.8543166666666666	1.9103999999999999	0.05608333333333326	32558.908203125	63914.09640087877	0	1279	0.04249020338080456	1.9361334867663864	3.3592651733355368	296.0445251464844	296.0461730957031
811	296.0638122558594	1.7403000000000002					1	DETECTED	296.0638 m/z @1.74 [CD6643_1.mzXML]	296.0638122558594	1.7403000000000002	1.6510166666666668	1.7837333333333334	0.1327166666666666	153224.65625	611944.1890878908	0	1279	0.09952100845684453	0.6658209853966803	null	296.0635681152344	296.0643310546875
812	296.10302734375	2.6800333333333333					1	DETECTED	296.1030 m/z @2.68 [CD6643_1.mzXML]	296.10302734375	2.6800333333333333	0.15161666666666665	19.622333333333334	19.470716666666668	22332.4453125	3024723.826573914	0	1279	2.7026990709598873	null	0.9735323511866885	296.1019592285156	296.1048889160156
813	296.13092041015625	9.657716666666666					1	DETECTED	296.1309 m/z @9.66 [CD6643_1.mzXML]	296.13092041015625	9.657716666666666	9.628066666666665	9.7466	0.11853333333333538	8434.7705078125	35958.114219482806	0	1279	0.06809124081194007	1.9988757729061497	2.9977515458122994	296.1302185058594	296.13092041015625
814	296.1475524902344	8.8419					1	DETECTED	296.1476 m/z @8.84 [CD6643_1.mzXML]	296.1475524902344	8.8419	8.82655	10.077316666666666	1.2507666666666672	4553.98974609375	150376.12130938738	0	1279	0.06477389361880626	40.741585233437874	80.48317046687575	296.1472473144531	296.15081787109375
815	296.1834411621094	11.8318					1	DETECTED	296.1834 m/z @11.83 [CD6643_1.mzXML]	296.1834411621094	11.8318	10.16985	19.388166666666667	9.218316666666666	38223.515625	2746062.271664186	0	1279	0.13422284804274298	4.454833276160761	5.886839154997651	296.1812744140625	296.1838684082031
816	296.1956787109375	13.794833333333335					1	DETECTED	296.1957 m/z @13.79 [CD6643_1.mzXML]	296.1956787109375	13.794833333333335	12.373283333333335	13.8654	1.4921166666666643	10217.3759765625	673804.3191196283	0	1279	1.399360164072938	0.5248203252318471	0.049640650463694175	296.19427490234375	296.19586181640625
817	296.9871520996094	11.468283333333334					1	DETECTED	296.9872 m/z @11.47 [CD6643_1.mzXML]	296.9871520996094	11.468283333333334	11.149016666666666	19.673166666666667	8.52415	12995.2373046875	1125048.2862995302	0	1279	0.26286135234514596	13.349577155982427	23.65058050207919	296.986083984375	296.9916076660156
818	297.1165771484375	1.4727666666666666					1	DETECTED	297.1166 m/z @1.47 [CD6643_1.mzXML]	297.1165771484375	1.4727666666666666	1.4102666666666666	9.567966666666667	8.1577	13502.5029296875	861806.3385255126	0	1279	0.10215874232368627	65.2616	129.5232	297.1068115234375	297.1170349121094
819	297.1513366699219	1.8117833333333333					1	DETECTED	297.1513 m/z @1.81 [CD6643_1.mzXML]	297.1513366699219	1.8117833333333333	1.7978166666666666	9.491299999999999	7.693483333333332	28768.6796875	5137963.779856018	0	1279	0.0500304304752448	274.97334842758977	551.0078696507493	297.1422424316406	297.1517639160156
820	297.1785888671875	14.009616666666666					1	DETECTED	297.1786 m/z @14.01 [CD6643_1.mzXML]	297.1785888671875	14.009616666666666	9.369933333333334	19.757333333333335	10.387400000000001	16293.134765625	3214795.4684122	0	1279	2.3903124464562424	1.0910402379317743	1.3033897082984438	297.1778259277344	297.1876220703125
821	298.2719421386719	14.561683333333333					1	DETECTED	298.2719 m/z @14.56 [CD6643_1.mzXML]	298.2719421386719	14.561683333333333	10.9626	16.990333333333332	6.027733333333332	57080.359375	3496698.5874274294	0	1279	0.5985964465463631	0.7404720084270662	0.3426451653248335	298.27154541015625	298.2736511230469
822	299.1365661621094	12.885783333333334					1	DETECTED	299.1366 m/z @12.89 [CD6643_1.mzXML]	299.1365661621094	12.885783333333334	10.428149999999999	13.724	3.2958500000000015	115477.375	5740457.446550902	0	1279	1.8579148778017647	0.6683706647719043	0.3380132878794788	299.1360168457031	299.1381530761719
823	299.2752685546875	14.471466666666666					1	DETECTED	299.2753 m/z @14.47 [CD6643_1.mzXML]	299.2752685546875	14.471466666666666	11.8318	15.479683333333332	3.6478833333333327	12720.322265625	938088.3486729731	0	1279	0.18753552746063207	0.6909742391716124	0.32020249499689313	299.2744140625	299.2763671875
824	299.2919921875	13.484783333333333					1	DETECTED	299.2920 m/z @13.48 [CD6643_1.mzXML]	299.2919921875	13.484783333333333	0.1176	19.993333333333332	19.875733333333333	12616.2578125	2540288.6017691344	0	1279	0.841756514443686	0.744556373373349	0.432897242074232	299.29052734375	299.2943420410156
825	300.1396789550781	13.06885					1	DETECTED	300.1397 m/z @13.07 [CD6643_1.mzXML]	300.1396789550781	13.06885	10.767183333333332	13.38555	2.6183666666666685	19251.90234375	1453249.722477051	0	1279	0.8195922149469901	0.5687979724837077	0.15873134956390145	300.138916015625	300.1407775878906
826	300.1787109375	11.582416666666667					1	DETECTED	300.1787 m/z @11.58 [CD6643_1.mzXML]	300.1787109375	11.582416666666667	9.460666666666667	12.04805	2.5873833333333334	392136.28125	3731700.988848785	0	1279	0.11148723203905142	1.847355024447723	2.2775511696946924	300.17767333984375	300.1826477050781
827	300.1971740722656	8.980683333333333					1	DETECTED	300.1972 m/z @8.98 [CD6643_1.mzXML]	300.1971740722656	8.980683333333333	8.8419	11.482683333333334	2.6407833333333333	6810.91552734375	555087.4122969361	0	1279	0.08550917763698429	9.514050678515723	0.594900638902622	300.1961669921875	300.1977233886719
828	300.21551513671875	10.5787					1	DETECTED	300.2155 m/z @10.58 [CD6643_1.mzXML]	300.21551513671875	10.5787	10.5374	10.750333333333334	0.21293333333333386	15486.73046875	124140.66544360311	0	1279	0.12983391659820676	2.5778853914447404	4.155770782889481	300.2143859863281	300.2156982421875
829	300.6380310058594	13.1669					1	DETECTED	300.6380 m/z @13.17 [CD6643_1.mzXML]	300.6380310058594	13.1669	12.885783333333334	13.235383333333335	0.3496000000000006	23091.4140625	247746.96959106394	0	1279	0.2526678153269124	0.6218058931641697	0.24361178632833935	300.63043212890625	300.6401672363281
830	301.1158142089844	10.817633333333333					1	DETECTED	301.1158 m/z @10.82 [CD6643_1.mzXML]	301.1158142089844	10.817633333333333	10.667399999999999	10.866516666666666	0.19911666666666683	30186.8984375	222824.2328801267	0	1279	0.12514395279516677	0.6626913689815803	0.29978118487329053	301.1158142089844	301.1164855957031
831	301.1388244628906	12.463566666666667					1	DETECTED	301.1388 m/z @12.46 [CD6643_1.mzXML]	301.1388244628906	12.463566666666667	0.2537666666666667	20.010166666666667	19.7564	198640.828125	1.4979360697191037E7	1	1279	10.924178632740128	0.581086820676019	2.520616490154592	301.1341857910156	301.14007568359375
832	301.1822204589844	11.596116666666667					1	DETECTED	301.1822 m/z @11.60 [CD6643_1.mzXML]	301.1822204589844	11.596116666666667	11.540866666666666	11.695549999999999	0.15468333333333284	64894.0078125	362091.4293173829	0	1279	0.10301265850772978	1.3998491704373783	1.7996983408747564	301.1820068359375	301.1824645996094
833	301.2113952636719	13.484783333333333					1	DETECTED	301.2114 m/z @13.48 [CD6643_1.mzXML]	301.2113952636719	13.484783333333333	13.484783333333333	13.6339	0.1491166666666679	39685.43359375	274829.55002539087	0	1279	0.12601987303153095	null	null	301.2113342285156	301.2119445800781
834	302.0177001953125	11.149016666666666					1	DETECTED	302.0177 m/z @11.15 [CD6643_1.mzXML]	302.0177001953125	11.149016666666666	0.10103333333333334	20.010166666666667	19.909133333333333	40112.48828125	1.4199360879193608E7	0	1279	2.9908718571984156	2.8044828335644922	1.3674478630273144	302.0164489746094	302.01849365234375
835	302.1418762207031	12.49355					1	DETECTED	302.1419 m/z @12.49 [CD6643_1.mzXML]	302.1418762207031	12.49355	0.40655	19.455333333333332	19.048783333333333	36417.2578125	5134527.672209839	0	1279	0.11216196245386811	1.7098353748998092	0.633329488450116	302.1414794921875	302.1441345214844
836	302.23040771484375	10.850433333333333					1	DETECTED	302.2304 m/z @10.85 [CD6643_1.mzXML]	302.23040771484375	10.850433333333333	10.767183333333332	10.993666666666666	0.22648333333333426	16671.720703125	134446.32216284217	0	1279	0.13673452226949756	1.3602602602602434	1.7205205205204865	302.2297668457031	302.23089599609375
837	302.2856140136719	11.623850000000001					1	DETECTED	302.2856 m/z @11.62 [CD6643_1.mzXML]	302.2856140136719	11.623850000000001	11.568683333333333	11.846749999999998	0.2780666666666658	41371.78125	362026.0299638665	0	1279	0.2725947551703314	2.520241691842815	4.04048338368563	302.2853698730469	302.2857360839844
838	302.3033447265625	11.681133333333333					1	DETECTED	302.3033 m/z @11.68 [CD6643_1.mzXML]	302.3033447265625	11.681133333333333	11.666766666666666	11.904216666666667	0.23745000000000083	32021.203125	172920.63699060172	0	1279	0.1214207634995077	8.26392111368863	8.811971202586996	302.30316162109375	302.3037109375
839	302.65460205078125	11.918283333333333					1	DETECTED	302.6546 m/z @11.92 [CD6643_1.mzXML]	302.65460205078125	11.918283333333333	11.8163	12.18285	0.36655000000000015	6991.1865234375	112074.73776355	0	1279	0.3227859522802259	1.7971073704853784	2.5942147409707568	302.6539611816406	302.6554260253906
840	303.025390625	1.4425666666666668					1	DETECTED	303.0254 m/z @1.44 [CD6643_1.mzXML]	303.025390625	1.4425666666666668	0.13471666666666668	20.010166666666667	19.87545	11044.8857421875	2007028.6136416623	0	1279	0.05894910267326803	7.034644429084204	12.986232946777616	303.0194396972656	303.02581787109375
841	303.0723876953125	9.731816666666667					1	DETECTED	303.0724 m/z @9.73 [CD6643_1.mzXML]	303.0723876953125	9.731816666666667	9.672616666666666	10.016816666666667	0.3442000000000007	24311.806640625	138936.7096064458	0	1279	0.07644699666312782	1.5808528223561258	2.194534111297193	303.0723876953125	303.0730895996094
842	303.0931701660156	8.795966666666667					1	DETECTED	303.0932 m/z @8.80 [CD6643_1.mzXML]	303.0931701660156	8.795966666666667	8.611266666666667	8.903366666666667	0.2920999999999996	3677.4716796875	36558.47928784171	0	1279	0.12918329517674998	0.7907417433676245	0.5814834867352491	303.0928039550781	303.09417724609375
843	303.2271423339844	14.5164					1	DETECTED	303.2271 m/z @14.52 [CD6643_1.mzXML]	303.2271423339844	14.5164	9.956516666666666	17.339499999999997	7.382983333333332	195149.1875	1.2148867440500356E7	1	1279	3.412413550241652	0.6633184346288931	0.26948354375106565	303.2266540527344	303.2316589355469
844	303.2502136230469	13.0829					1	DETECTED	303.2502 m/z @13.08 [CD6643_1.mzXML]	303.2502136230469	13.0829	13.02615	13.111116666666668	0.08496666666666819	19669.20703125	86141.3857783214	0	1279	0.08434005008346723	0.7486049926578567	0.49720998531571353	303.25006103515625	303.2509460449219
845	304.0177001953125	10.138716666666665					1	DETECTED	304.0177 m/z @10.14 [CD6643_1.mzXML]	304.0177001953125	10.138716666666665	1.4425666666666668	11.63825	10.195683333333333	66541.4296875	3383639.1114722905	0	1279	0.10612041060167421	1.8487113414084722	2.177253785996373	304.0087890625	304.0268859863281
846	304.0473327636719	16.791833333333333					1	DETECTED	304.0473 m/z @16.79 [CD6643_1.mzXML]	304.0473327636719	16.791833333333333	0.10103333333333334	19.942999999999998	19.841966666666664	3375.48974609375	1584633.3009869985	0	1279	1.8340157852826238	0.5943983112453167	0.18879662249063348	304.0453186035156	304.0487060546875
847	304.12744140625	9.807366666666667					1	DETECTED	304.1274 m/z @9.81 [CD6643_1.mzXML]	304.12744140625	9.807366666666667	9.761500000000002	9.896766666666668	0.13526666666666642	4646.3310546875	24099.214941589125	0	1279	0.18257743386433312	1.4745639534884176	1.9491279069768352	304.1270751953125	304.1279602050781
848	304.1488037109375	9.32515					1	DETECTED	304.1488 m/z @9.33 [CD6643_1.mzXML]	304.1488037109375	9.32515	9.167200000000001	9.445433333333334	0.27823333333333267	12868.099609375	107692.76132748387	0	1279	0.1328285087672434	0.880763954838029	0.935164034945698	304.1484680175781	304.1491394042969
849	304.174072265625	8.918666666666667					1	DETECTED	304.1741 m/z @8.92 [CD6643_1.mzXML]	304.174072265625	8.918666666666667	8.857149999999999	9.136166666666666	0.27901666666666713	6849.68896484375	48120.93758709714	0	1279	0.09090764090080938	2.2678136006501934	1.8637402871175957	304.1714782714844	304.1741027832031
850	304.2305908203125	14.441166666666668					1	DETECTED	304.2306 m/z @14.44 [CD6643_1.mzXML]	304.2305908203125	14.441166666666668	10.322566666666667	15.805266666666666	5.4826999999999995	39987.07421875	2545859.1545011583	0	1279	3.273010703988353	0.6682969830817956	0.28900558185808195	304.2300109863281	304.2318115234375
851	304.2978210449219	11.540866666666666					1	DETECTED	304.2978 m/z @11.54 [CD6643_1.mzXML]	304.2978210449219	11.540866666666666	11.511716666666667	11.623850000000001	0.1121333333333343	44004.25390625	192415.080884768	0	1279	0.08573171444636607	1.923384791309365	2.84676958261873	304.297607421875	304.2980651855469
852	304.89410400390625	1.6216166666666667					1	DETECTED	304.8941 m/z @1.62 [CD6643_1.mzXML]	304.89410400390625	1.6216166666666667	1.1688166666666668	7.105416666666667	5.9366	110503.6875	1419865.1647449955	0	1279	0.0912399627108702	6.555432862190815	1.0210028022415016	304.8938293457031	304.9028015136719
853	305.0435485839844	16.957					1	DETECTED	305.0435 m/z @16.96 [CD6643_1.mzXML]	305.0435485839844	16.957	9.507033333333334	19.673166666666667	10.166133333333333	3251.517333984375	954396.115586029	0	1279	1.2573930580463681	0.6822938805095324	0.36458776101906487	305.0378112792969	305.0448303222656
854	305.0841369628906	11.94695					1	DETECTED	305.0841 m/z @11.95 [CD6643_1.mzXML]	305.0841369628906	11.94695	3.8398166666666667	16.214616666666664	12.374799999999997	2871.89453125	1073114.5253635251	0	1279	11.41418993327785	0.7632044207981447	0.5264088415962895	305.0824279785156	305.08642578125
855	305.13372802734375	12.388766666666667					1	DETECTED	305.1337 m/z @12.39 [CD6643_1.mzXML]	305.13372802734375	12.388766666666667	12.342099999999999	12.478266666666666	0.13616666666666788	26363.341796875	156975.46696679757	0	1279	0.11247304350301413	1.458928571428523	1.917857142857046	305.13323974609375	305.1340026855469
856	305.2427978515625	12.676449999999999					1	DETECTED	305.2428 m/z @12.68 [CD6643_1.mzXML]	305.2427978515625	12.676449999999999	11.055683333333333	18.973833333333335	7.9181500000000025	310082.6875	5531075.502853301	1	1279	0.24154449512306897	8.573597230134927	15.36150033314242	305.2337341308594	305.2470703125
857	305.70794677734375	10.469533333333334					1	DETECTED	305.7079 m/z @10.47 [CD6643_1.mzXML]	305.70794677734375	10.469533333333334	5.353899999999999	10.621583333333332	5.267683333333332	27915.08203125	1190180.993110596	0	1279	0.11071237205796258	0.516383290447002	0.02605192777163483	305.6994934082031	305.70849609375
858	306.0146484375	10.138716666666665					1	DETECTED	306.0146 m/z @10.14 [CD6643_1.mzXML]	306.0146484375	10.138716666666665	7.717533333333334	10.185633333333334	2.4680999999999997	24551.26171875	770657.4473188181	0	1279	0.11006772190285119	0.5096887885400393	0.019377577080078506	306.01458740234375	306.0194091796875
859	306.0335998535156	10.201333333333334					1	DETECTED	306.0336 m/z @10.20 [CD6643_1.mzXML]	306.0335998535156	10.201333333333334	10.047066666666666	11.7858	1.7387333333333341	12187.705078125	330447.69629180897	0	1279	0.21665556271186226	5.635479688850417	0.8316542855489149	306.0272216796875	306.0343933105469
860	306.08184814453125	15.219850000000001					1	DETECTED	306.0818 m/z @15.22 [CD6643_1.mzXML]	306.08184814453125	15.219850000000001	9.354800000000001	19.588833333333334	10.234033333333333	7216.05615234375	1419918.9529940798	0	1279	1.5687482815167417	0.8724591719877351	0.5818374543472743	306.0807189941406	306.0843505859375
861	306.79656982421875	10.469533333333334					1	DETECTED	306.7966 m/z @10.47 [CD6643_1.mzXML]	306.79656982421875	10.469533333333334	10.413966666666665	10.636583333333334	0.2226166666666689	21056.265625	141755.12567907778	0	1279	0.11338765577586685	1.9734214316916725	2.299914723035981	306.7958984375	306.7967224121094
862	307.1664123535156	11.024783333333334					1	DETECTED	307.1664 m/z @11.02 [CD6643_1.mzXML]	307.1664123535156	11.024783333333334	0.1857666666666667	19.723666666666666	19.5379	215341.125	1.0435257775456626E7	1	1279	0.2681967784276047	1.9519011543701426	1.220447523767548	307.15789794921875	307.1684265136719
863	307.2610168457031	12.18285					1	DETECTED	307.2610 m/z @12.18 [CD6643_1.mzXML]	307.2610168457031	12.18285	12.105816666666668	14.501416666666668	2.3956	24833.97265625	834464.5707849113	0	1279	0.3415229931436716	14.703004510790086	28.280013733977103	307.25799560546875	307.26153564453125
864	307.98114013671875	10.496616666666666					1	DETECTED	307.9811 m/z @10.50 [CD6643_1.mzXML]	307.98114013671875	10.496616666666666	10.413966666666665	10.550933333333335	0.13696666666666957	6440.21923828125	34820.625734314155	0	1279	2.2729662216098756	0.8285944746924858	0.6571889493849716	307.9727783203125	307.9894104003906
865	308.00537109375	10.45565					1	DETECTED	308.0054 m/z @10.46 [CD6643_1.mzXML]	308.00537109375	10.45565	2.9168666666666665	10.5787	7.661833333333333	8385.8447265625	1470873.3212459718	0	1279	0.08541815352330495	0.5081611312170177	0.016322262434035447	307.99725341796875	308.013671875
866	308.0487365722656	10.469533333333334					1	DETECTED	308.0487 m/z @10.47 [CD6643_1.mzXML]	308.0487365722656	10.469533333333334	10.26185	19.942999999999998	9.681149999999997	8009810.5	5.919134005785567E7	1	1279	0.11203174227657087	1.7492487168842035	2.179708949945561	308.046630859375	308.05035400390625
867	308.1000061035156	10.469533333333334					1	DETECTED	308.1000 m/z @10.47 [CD6643_1.mzXML]	308.1000061035156	10.469533333333334	10.428149999999999	10.5787	0.15055000000000085	7288.869140625	39178.65197070308	0	1279	0.0966164885605636	1.8189689891259604	2.637937978251921	308.0920104980469	308.1042175292969
868	308.12322998046875	11.0403					1	DETECTED	308.1232 m/z @11.04 [CD6643_1.mzXML]	308.12322998046875	11.0403	10.44195	11.0403	0.5983499999999999	46798.4765625	812057.8247888179	0	1279	1.2033633364043563	0.5	null	308.1161193847656	308.13275146484375
869	308.1700439453125	11.193433333333333					1	DETECTED	308.1700 m/z @11.19 [CD6643_1.mzXML]	308.1700439453125	11.193433333333333	0.5764333333333334	17.123333333333335	16.5469	21693.453125	2406695.6217675186	0	1279	1.2010459087387524	2.5327977009895974	3.44102259237333	308.1660461425781	308.1726379394531
870	308.87701416015625	2.2348166666666667					1	DETECTED	308.8770 m/z @2.23 [CD6643_1.mzXML]	308.87701416015625	2.2348166666666667	2.0785333333333336	2.334083333333333	0.2555499999999995	8221.0869140625	87432.49664257801	0	1279	0.07750416026036477	0.8175855817425611	0.6351711634851224	308.8764343261719	308.877685546875
871	309.052001953125	10.469533333333334					1	DETECTED	309.0520 m/z @10.47 [CD6643_1.mzXML]	309.052001953125	10.469533333333334	10.2468	15.187883333333334	4.941083333333333	1113586.5	8437561.7868819	1	1279	0.10626839541542488	1.6548976712925196	2.1262643356875897	309.0444030761719	309.0525817871094
872	309.0802001953125	11.609866666666667					1	DETECTED	309.0802 m/z @11.61 [CD6643_1.mzXML]	309.0802001953125	11.609866666666667	9.716683333333332	11.739883333333333	2.023200000000001	15848.91796875	447246.3386900639	0	1279	0.08759949028156733	0.5359575176898179	0.1028881064663029	309.0791320800781	309.08123779296875
873	309.16888427734375	12.342099999999999					1	DETECTED	309.1689 m/z @12.34 [CD6643_1.mzXML]	309.16888427734375	12.342099999999999	9.852033333333333	16.708833333333335	6.856800000000002	10662.501953125	1611508.445858246	0	1279	2.717934713911001	1.3768306069449288	1.7536612138898575	309.1612854003906	309.169677734375
874	309.2384338378906	14.623333333333333					1	DETECTED	309.2384 m/z @14.62 [CD6643_1.mzXML]	309.2384338378906	14.623333333333333	14.531550000000001	15.12365	0.5920999999999985	2997.52001953125	59354.94137817375	0	1279	0.20586418549783225	3.2255311421827155	5.451062284365431	309.23712158203125	309.23895263671875
875	309.3085021972656	10.45565					1	DETECTED	309.3085 m/z @10.46 [CD6643_1.mzXML]	309.3085021972656	10.45565	10.413966666666665	18.658	8.244033333333336	18944.57421875	753787.5928448492	0	1279	0.12063405518023274	98.88884446221103	3.6538574968865483	309.3079528808594	309.3172607421875
876	310.04473876953125	10.469533333333334					1	DETECTED	310.0447 m/z @10.47 [CD6643_1.mzXML]	310.04473876953125	10.469533333333334	10.2318	17.98933333333333	7.757533333333331	2888168.0	2.078503816742682E7	0	1279	0.10712735009253826	1.6845826336954832	2.2810838236572315	310.0429992675781	310.04656982421875
877	310.119384765625	3.8100666666666667					1	DETECTED	310.1194 m/z @3.81 [CD6643_1.mzXML]	310.119384765625	3.8100666666666667	0.15161666666666665	19.909499999999998	19.757883333333332	2303.619873046875	1349044.6704488532	0	1279	7.1714853703847785	2.7003079628440094	4.400615925688018	310.11004638671875	310.119384765625
878	310.1996154785156	10.59275					1	DETECTED	310.1996 m/z @10.59 [CD6643_1.mzXML]	310.1996154785156	10.59275	10.45565	16.907666666666668	6.452016666666667	82678.6015625	2213706.9561642753	0	1279	3.8702800163145366	13.288420236113703	25.78273137894731	310.1964111328125	310.1997985839844
879	310.4166259765625	10.469533333333334					1	DETECTED	310.4166 m/z @10.47 [CD6643_1.mzXML]	310.4166259765625	10.469533333333334	10.428149999999999	10.59275	0.16460000000000186	28874.66796875	156343.23749792553	0	1279	0.07372911487753697	1.988723318566156	2.977446637132312	310.4159851074219	310.417236328125
880	310.91070556640625	1.6510166666666668					1	DETECTED	310.9107 m/z @1.65 [CD6643_1.mzXML]	310.91070556640625	1.6510166666666668	1.5914166666666667	1.7696833333333333	0.17826666666666657	92829.59375	442288.66611181624	0	1279	0.07180689610390778	2.8264670905451426	1.7232302168809208	310.91046142578125	310.91107177734375
881	311.00250244140625	12.2145					1	DETECTED	311.0025 m/z @12.21 [CD6643_1.mzXML]	311.00250244140625	12.2145	9.86685	18.475833333333334	8.608983333333335	6986.033203125	1274956.3425369868	0	1279	4.04142749322016	1.833532113673958	1.8950721556377816	311.0024719238281	311.0081481933594
882	311.0490417480469	10.469533333333334					1	DETECTED	311.0490 m/z @10.47 [CD6643_1.mzXML]	311.0490417480469	10.469533333333334	0.6267499999999999	11.237583333333333	10.610833333333334	372158.375	4248404.333995789	0	1279	0.10627191186426543	1.7754221090279863	2.1242473362598497	311.0436096191406	311.0555725097656
883	311.0782775878906	11.596116666666667					1	DETECTED	311.0783 m/z @11.60 [CD6643_1.mzXML]	311.0782775878906	11.596116666666667	11.526366666666666	11.710183333333333	0.18381666666666696	16206.0673828125	106973.63403393523	0	1279	0.14467758175264578	1.3176821983273455	1.6353643966546907	311.0779724121094	311.0784606933594
884	311.1222229003906	8.811283333333334					1	DETECTED	311.1222 m/z @8.81 [CD6643_1.mzXML]	311.1222229003906	8.811283333333334	8.550450000000001	18.823666666666668	10.273216666666666	18125.298828125	805979.9096928099	0	1279	0.12399491639078342	2.25600426925648	5.489092072520066	311.113525390625	311.122802734375
885	311.1644592285156	12.357683333333334					1	DETECTED	311.1645 m/z @12.36 [CD6643_1.mzXML]	311.1644592285156	12.357683333333334	12.23035	12.900133333333335	0.669783333333335	151647.921875	2488992.186191408	1	1279	0.2977144055004537	1.766252774471226	3.139619846310781	311.16265869140625	311.1650695800781
886	311.6307067871094	12.900133333333335					1	DETECTED	311.6307 m/z @12.90 [CD6643_1.mzXML]	311.6307067871094	12.900133333333335	12.801816666666667	12.942183333333332	0.1403666666666652	29268.58984375	168778.71822509597	0	1279	0.10127850292056628	0.7138498050516918	0.35211600997139714	311.630126953125	311.6313781738281
887	312.0269470214844	13.180733333333334					1	DETECTED	312.0269 m/z @13.18 [CD6643_1.mzXML]	312.0269470214844	13.180733333333334	10.292016666666665	18.3765	8.084483333333335	62290.375	2304333.3010523384	0	1279	0.2105659245193987	0.5861073558109667	0.1766016381142382	312.0200500488281	312.028076171875
888	312.0415954589844	10.469533333333334					1	DETECTED	312.0416 m/z @10.47 [CD6643_1.mzXML]	312.0415954589844	10.469533333333334	10.398683333333334	10.5787	0.18001666666666516	90052.9609375	570950.9894296856	0	1279	0.11987602760023464	1.2704069630675014	1.7480827491520436	312.0415954589844	312.04193115234375
889	312.12884521484375	8.872566666666668					1	DETECTED	312.1288 m/z @8.87 [CD6643_1.mzXML]	312.12884521484375	8.872566666666668	8.74905	12.885783333333334	4.136733333333334	10882.150390625	928710.401782471	0	1279	0.08484740142356806	16.74564836054507	0.7872755358646488	312.125	312.1326904296875
890	312.16766357421875	12.357683333333334					1	DETECTED	312.1677 m/z @12.36 [CD6643_1.mzXML]	312.16766357421875	12.357683333333334	4.1684833333333335	12.571583333333333	8.403099999999998	27668.7265625	1678019.997103882	0	1279	0.10731919581520977	0.5130598837493283	0.026119767498656632	312.15985107421875	312.1680603027344
891	312.214599609375	10.750333333333334					1	DETECTED	312.2146 m/z @10.75 [CD6643_1.mzXML]	312.214599609375	10.750333333333334	10.621583333333332	16.7585	6.13691666666667	34344.96484375	930838.9189898678	0	1279	0.1744465924860421	1.618726471582149	1.474773876180982	312.2046813964844	312.21533203125
892	312.28753662109375	13.680483333333333					1	DETECTED	312.2875 m/z @13.68 [CD6643_1.mzXML]	312.28753662109375	13.680483333333333	13.55785	14.207916666666668	0.6500666666666675	19697.08203125	351903.07930664095	0	1279	0.23396901044712592	2.6504484914379027	2.960803999559429	312.2865295410156	312.2884826660156
893	312.3604431152344	12.076799999999999					1	DETECTED	312.3604 m/z @12.08 [CD6643_1.mzXML]	312.3604431152344	12.076799999999999	12.04805	12.246333333333332	0.19828333333333248	42562.9140625	278683.1647019038	0	1279	0.10580017998349334	3.448405797101588	5.692889666572898	312.3599548339844	312.36065673828125
894	312.65631103515625	2.4736333333333334					1	DETECTED	312.6563 m/z @2.47 [CD6643_1.mzXML]	312.65631103515625	2.4736333333333334	1.8543166666666666	10.0624	8.208083333333335	17371.57421875	1049213.7507798465	0	1279	0.3650943748557123	1.930268428324716	10.706231563392006	312.6545104980469	312.6582946777344
895	312.9184265136719	1.5618166666666666					1	DETECTED	312.9184 m/z @1.56 [CD6643_1.mzXML]	312.9184265136719	1.5618166666666666	1.5172166666666667	1.5766166666666666	0.0593999999999999	19016.380859375	55171.5438286132	0	1279	0.07535390867873182	0.66591928251121	0.33183856502242004	312.9184265136719	312.9189147949219
896	313.0941467285156	1.4727666666666666					1	DETECTED	313.0941 m/z @1.47 [CD6643_1.mzXML]	313.0941467285156	1.4727666666666666	1.4102666666666666	18.409333333333333	16.999066666666668	21586.513671875	6899233.7548482055	0	1279	0.10341791713387094	135.99253333333334	270.9850666666667	313.0934753417969	313.0997009277344
897	313.1531066894531	10.047066666666666					1	DETECTED	313.1531 m/z @10.05 [CD6643_1.mzXML]	313.1531066894531	10.047066666666666	10.016816666666667	13.012316666666667	2.9955	5932.017578125	537809.6454185792	0	1279	0.08629456947352665	49.512396694216875	null	313.1518249511719	313.1538391113281
898	313.164794921875	12.40415					1	DETECTED	313.1648 m/z @12.40 [CD6643_1.mzXML]	313.164794921875	12.40415	12.262183333333333	13.040566666666667	0.7783833333333341	35439.55078125	706336.1016162114	0	1279	0.31975572326337165	2.7414299131251467	4.393255675806457	313.1643981933594	313.166015625
899	313.2712707519531	13.794833333333335					1	DETECTED	313.2713 m/z @13.79 [CD6643_1.mzXML]	313.2712707519531	13.794833333333335	0.13471666666666668	19.993333333333332	19.858616666666666	928800.9375	2.0660815775208104E7	1	1279	0.2976413982818418	1.287975793568161	1.2735595556797532	313.2696228027344	313.2738037109375
900	313.7818908691406	2.4180333333333333					1	DETECTED	313.7819 m/z @2.42 [CD6643_1.mzXML]	313.7818908691406	2.4180333333333333	2.1492666666666667	10.001766666666667	7.8525	12418.759765625	847770.9875466923	0	1279	0.4272368560279336	13.79718794269662	25.0511554689425	313.7814025878906	313.7838439941406
901	314.0287780761719	12.49355					1	DETECTED	314.0288 m/z @12.49 [CD6643_1.mzXML]	314.0287780761719	12.49355	11.681133333333333	13.344266666666666	1.6631333333333327	27913.609375	1264169.4332855218	0	1279	1.6575751569712072	1.0235716483741908	1.1277741133358237	314.0260314941406	314.0287780761719
902	314.230224609375	10.993666666666666					1	DETECTED	314.2302 m/z @10.99 [CD6643_1.mzXML]	314.230224609375	10.993666666666666	10.834483333333333	11.8011	0.9666166666666669	334062.90625	3404135.6542128944	1	1279	0.13776666747244448	1.218207749933179	1.2810123904795432	314.22998046875	314.2310791015625
903	314.2749328613281	13.794833333333335					1	DETECTED	314.2749 m/z @13.79 [CD6643_1.mzXML]	314.2749328613281	13.794833333333335	13.572816666666666	19.471999999999998	5.8991833333333314	171787.625	5034830.7515552705	0	1279	0.2820285123882922	16.376690619792992	37.00078747378931	314.27447509765625	314.2759094238281
904	314.3398132324219	12.105816666666668					1	DETECTED	314.3398 m/z @12.11 [CD6643_1.mzXML]	314.3398132324219	12.105816666666668	12.076799999999999	12.167283333333334	0.09048333333333503	10875.11328125	45004.05933960014	0	1279	0.09729576876089752	1.559161401493303	2.118322802986606	314.3392028808594	314.340087890625
905	314.7772521972656	1.9660666666666666					1	DETECTED	314.7773 m/z @1.97 [CD6643_1.mzXML]	314.7772521972656	1.9660666666666666	1.9103999999999999	2.3759333333333337	0.4655333333333338	12274.6591796875	151957.90954162608	0	1279	0.12254007149422153	4.1814371257485	7.362874251497002	314.7759704589844	314.7779235839844
906	315.0655822753906	1.4102666666666666					1	DETECTED	315.0656 m/z @1.41 [CD6643_1.mzXML]	315.0655822753906	1.4102666666666666	1.4102666666666666	10.353100000000001	8.942833333333335	21697.400390625	1400775.0575493164	0	1279	0.04186293125239904	null	null	315.0561828613281	315.066162109375
907	315.07733154296875	2.4180333333333333					1	DETECTED	315.0773 m/z @2.42 [CD6643_1.mzXML]	315.07733154296875	2.4180333333333333	0.10103333333333334	20.010166666666667	19.909133333333333	4853848.0	3.5431984708923167E8	1	1279	0.47268025909606415	2.6046327039353883	12.145843632414172	315.0768127441406	315.0784606933594
908	315.16015625	12.373283333333335					1	DETECTED	315.1602 m/z @12.37 [CD6643_1.mzXML]	315.16015625	12.373283333333335	2.36195	13.6339	11.27195	15771.0869140625	3565325.434407959	0	1279	0.1792714432944873	0.5629594792568422	0.12591895851368437	315.1517028808594	315.1641540527344
909	315.2336730957031	10.9626					1	DETECTED	315.2337 m/z @10.96 [CD6643_1.mzXML]	315.2336730957031	10.9626	7.419183333333334	11.086350000000001	3.6671666666666676	56995.88671875	1002644.4788906263	0	1279	0.14851729335946295	1.0952168056050011	1.4840613410437158	315.2333984375	315.240966796875
910	315.277587890625	13.809033333333334					1	DETECTED	315.2776 m/z @13.81 [CD6643_1.mzXML]	315.277587890625	13.809033333333334	12.801816666666667	14.09945	1.2976333333333319	21123.951171875	496645.8691535643	0	1279	0.18440182660368798	0.6441679214998423	0.28833584299968446	315.2773742675781	315.2867736816406
911	316.0811767578125	2.5012499999999998					1	DETECTED	316.0812 m/z @2.50 [CD6643_1.mzXML]	316.0811767578125	2.5012499999999998	0.10103333333333334	19.993333333333332	19.8923	418218.125	3.5648673287544444E7	0	1279	0.4353071218629454	1.0973034837503906	2.517499627006121	316.0804443359375	316.08197021484375
912	316.2101135253906	9.136166666666666					1	DETECTED	316.2101 m/z @9.14 [CD6643_1.mzXML]	316.2101135253906	9.136166666666666	9.089616666666666	9.196416666666666	0.10679999999999978	9037.7568359375	39085.320566406386	0	1279	0.0733329589959002	1.1471535982814187	1.2943071965628374	316.20977783203125	316.2102966308594
913	316.24603271484375	11.149016666666666					1	DETECTED	316.2460 m/z @11.15 [CD6643_1.mzXML]	316.24603271484375	11.149016666666666	10.914833333333332	11.724933333333333	0.8101000000000003	418136.4375	2849245.5029484807	1	1279	0.11393463835564432	null	3.072838839576514	316.23663330078125	316.2463684082031
914	317.0518798828125	1.9380166666666667					1	DETECTED	317.0519 m/z @1.94 [CD6643_1.mzXML]	317.0518798828125	1.9380166666666667	1.9380166666666667	19.6055	17.667483333333333	13700.107421875	3776640.984315307	0	1279	13.375719676686687	null	null	317.0518798828125	317.05523681640625
915	317.0826110839844	2.52835					1	DETECTED	317.0826 m/z @2.53 [CD6643_1.mzXML]	317.0826110839844	2.52835	0.1176	20.010166666666667	19.892566666666667	62113.8203125	5467438.601169126	0	1279	0.38976143946423303	1.2538131644943156	0.37208883248612873	317.0736389160156	317.08636474609375
916	317.11273193359375	1.6364333333333334					1	DETECTED	317.1127 m/z @1.64 [CD6643_1.mzXML]	317.11273193359375	1.6364333333333334	0.9974500000000001	12.463566666666667	11.466116666666666	29961.921875	3283226.5719032288	0	1279	0.23448392971690546	7.736625044901762	14.388849495554759	317.10479736328125	317.12060546875
917	317.1766052246094	13.55785					1	DETECTED	317.1766 m/z @13.56 [CD6643_1.mzXML]	317.1766052246094	13.55785	6.30125	14.207916666666668	7.906666666666668	29228.89453125	1852723.240842042	0	1279	0.7356626213754307	0.6087127600844691	0.4310300817687895	317.1691589355469	317.1780700683594
918	317.2495422363281	11.149016666666666					1	DETECTED	317.2495 m/z @11.15 [CD6643_1.mzXML]	317.2495422363281	11.149016666666666	11.102033333333333	14.395000000000001	3.2929666666666684	65953.046875	3166765.5964034423	0	1279	2.619717677868927	39.77916586104847	64.60825457034959	317.24212646484375	317.2496337890625
919	317.5270690917969	2.4180333333333333					1	DETECTED	317.5271 m/z @2.42 [CD6643_1.mzXML]	317.5270690917969	2.4180333333333333	1.9938	10.201333333333334	8.207533333333334	16717.642578125	1016052.1271648258	0	1279	0.3701495666411794	9.453506057078775	14.670854205311821	317.5256652832031	317.5296630859375
920	318.06317138671875	15.51195					1	DETECTED	318.0632 m/z @15.51 [CD6643_1.mzXML]	318.06317138671875	15.51195	9.807366666666667	19.106166666666663	9.298799999999996	4107.68701171875	1024938.0551257932	0	1279	7.121099864216129	0.8150288510700456	0.6300577021400913	318.06103515625	318.06402587890625
921	318.1894836425781	9.340083333333332					1	DETECTED	318.1895 m/z @9.34 [CD6643_1.mzXML]	318.1894836425781	9.340083333333332	9.3107	13.543116666666666	4.232416666666666	11404.302734375	926898.452786041	0	1279	0.060518333532481705	2.8708359027161245	3.0686847303991125	318.1795349121094	318.1900939941406
922	318.2979736328125	11.38285					1	DETECTED	318.2980 m/z @11.38 [CD6643_1.mzXML]	318.2979736328125	11.38285	11.326133333333333	12.262183333333333	0.9360499999999998	459777.15625	3296471.005320545	1	1279	0.10909912229151963	2.0516960895598726	2.1977754986481624	318.2967834472656	318.29876708984375
923	318.9676208496094	1.9380166666666667					1	DETECTED	318.9676 m/z @1.94 [CD6643_1.mzXML]	318.9676208496094	1.9380166666666667	1.7837333333333334	2.36195	0.5782166666666668	37738.19921875	558784.5589904784	0	1279	0.23960168420571715	1.8738792265312743	2.1307599001797475	318.9673767089844	318.9681396484375
924	319.05902099609375	15.6251					1	DETECTED	319.0590 m/z @15.63 [CD6643_1.mzXML]	319.05902099609375	15.6251	8.795966666666667	18.7905	9.994533333333335	4293.017578125	1371523.9676351622	0	1279	5.448897891728285	0.7317570799613422	0.46351415992268447	319.0572814941406	319.0672302246094
925	319.12744140625	10.651933333333334					1	DETECTED	319.1274 m/z @10.65 [CD6643_1.mzXML]	319.12744140625	10.651933333333334	10.307350000000001	15.870366666666666	5.563016666666664	4540.8759765625	821230.1904093017	0	1279	0.2750333927822233	8.072091898428068	15.144183796856135	319.12591552734375	319.1279296875
926	319.1632385253906	9.582966666666666					1	DETECTED	319.1632 m/z @9.58 [CD6643_1.mzXML]	319.1632385253906	9.582966666666666	9.567966666666667	9.657716666666666	0.08974999999999866	5359.2099609375	20527.15531195068	0	1279	0.06951893930489739	2.991666666666863	4.983333333333726	319.1632385253906	319.16455078125
927	319.1919860839844	14.441166666666668					1	DETECTED	319.1920 m/z @14.44 [CD6643_1.mzXML]	319.1919860839844	14.441166666666668	10.12345	16.296783333333334	6.173333333333334	75184.8671875	4361277.05726764	0	1279	0.42592511330355265	2.467394795053294	0.304357708044118	319.1859436035156	319.1941223144531
928	319.2609558105469	13.303650000000001					1	DETECTED	319.2610 m/z @13.30 [CD6643_1.mzXML]	319.2609558105469	13.303650000000001	0.5764333333333334	18.459	17.882566666666666	53801.62890625	4372990.7313407585	0	1279	0.2566686812004111	0.7025324992502943	1.652651255939732	319.2582092285156	319.26177978515625
929	319.30157470703125	11.38285					1	DETECTED	319.3016 m/z @11.38 [CD6643_1.mzXML]	319.30157470703125	11.38285	11.326133333333333	11.652233333333333	0.3261000000000003	87213.4765625	733354.9243378895	0	1279	0.11970627960586278	5.837209141870105	4.145849342499439	319.29315185546875	319.30157470703125
930	320.01190185546875	10.621583333333332					1	DETECTED	320.0119 m/z @10.62 [CD6643_1.mzXML]	320.01190185546875	10.621583333333332	9.926716666666666	19.421666666666667	9.494950000000001	3151.56201171875	973506.5643163454	0	1279	5.794090756168474	6.83221001631009	12.66442003262018	320.002197265625	320.0125732421875
931	320.0486755371094	12.005116666666668					1	DETECTED	320.0487 m/z @12.01 [CD6643_1.mzXML]	320.0486755371094	12.005116666666668	9.702	12.151566666666668	2.4495666666666676	18781.58984375	915958.7113706054	0	1279	0.1723657716603011	0.5317938735192167	0.06358774703843328	320.04803466796875	320.0491027832031
932	320.1953430175781	14.546933333333333					1	DETECTED	320.1953 m/z @14.55 [CD6643_1.mzXML]	320.1953430175781	14.546933333333333	11.0403	15.592866666666668	4.552566666666667	15564.92578125	1155819.9528404535	0	1279	0.29018967902752557	0.6193112095462325	0.20670140420004401	320.194580078125	320.1968078613281
933	320.96441650390625	1.9242166666666667					1	DETECTED	320.9644 m/z @1.92 [CD6643_1.mzXML]	320.96441650390625	1.9242166666666667	1.7837333333333334	2.3056	0.5218666666666667	23238.595703125	368609.81622265634	0	1279	0.2831047203112058	1.857397081504331	1.9560938698334955	320.9639587402344	320.96551513671875
934	321.1821594238281	11.582416666666667					1	DETECTED	321.1822 m/z @11.58 [CD6643_1.mzXML]	321.1821594238281	11.582416666666667	9.79165	12.342099999999999	2.550449999999998	12647.1005859375	596352.6794751282	0	1279	0.44645398524871815	0.7121112000446731	1.3867807237108876	321.18060302734375	321.18695068359375
935	321.20758056640625	12.704183333333333					1	DETECTED	321.2076 m/z @12.70 [CD6643_1.mzXML]	321.20758056640625	12.704183333333333	1.4727666666666666	19.723666666666666	18.2509	58255.29296875	3018109.0819903566	0	1279	0.33307069948503987	0.5821729340826255	9.06737644132139	321.1978454589844	321.2091369628906
936	322.0279541015625	11.149016666666666					1	DETECTED	322.0280 m/z @11.15 [CD6643_1.mzXML]	322.0279541015625	11.149016666666666	9.7466	11.453466666666666	1.7068666666666648	8578.0224609375	331042.1559868772	0	1279	1.5728501769408023	0.6085447739021924	0.22914567807720357	322.02728271484375	322.0292663574219
937	322.0638732910156	12.005116666666668					1	DETECTED	322.0639 m/z @12.01 [CD6643_1.mzXML]	322.0638732910156	12.005116666666668	1.0656166666666667	19.2715	18.205883333333333	1424637.625	1.297459062578992E7	1	1279	0.11521966730808053	2.6957464215242237	3.702593388745249	322.0545349121094	322.0705871582031
938	322.211181640625	12.662316666666667					1	DETECTED	322.2112 m/z @12.66 [CD6643_1.mzXML]	322.211181640625	12.662316666666667	9.089616666666666	13.572816666666666	4.4832	14792.466796875	1298138.1732002567	0	1279	3.710787512736063	0.6274246368292886	0.2548492736585772	322.20831298828125	322.21234130859375
939	322.27142333984375	14.039133333333332					1	DETECTED	322.2714 m/z @14.04 [CD6643_1.mzXML]	322.27142333984375	14.039133333333332	8.328233333333333	14.577050000000002	6.248816666666668	10835.1015625	824760.103951752	0	1279	0.2153561042990333	0.5470956124837302	0.09419122496746041	322.27093505859375	322.28070068359375
940	323.01959228515625	11.582416666666667					1	DETECTED	323.0196 m/z @11.58 [CD6643_1.mzXML]	323.01959228515625	11.582416666666667	1.8117833333333333	11.739883333333333	9.9281	22784.701171875	3009047.78375	0	1279	9.780734754082573	0.5080581606787686	0.017024855833578396	323.0097351074219	323.019775390625
941	323.0677490234375	12.005116666666668					1	DETECTED	323.0677 m/z @12.01 [CD6643_1.mzXML]	323.0677490234375	12.005116666666668	11.961533333333334	12.310166666666667	0.3486333333333338	210128.21875	1605293.1237912606	0	1279	0.10405120007082047	3.5638212314226037	2.905252373466334	323.0669860839844	323.0677795410156
942	323.1154479980469	13.9658					1	DETECTED	323.1154 m/z @13.97 [CD6643_1.mzXML]	323.1154479980469	13.9658	7.717533333333334	13.9658	6.248266666666666	13255.6533203125	2293831.0475655515	0	1279	4.701527077429882	0.5	null	323.1064758300781	323.1200866699219
943	323.1585693359375	14.669666666666666					1	DETECTED	323.1586 m/z @14.67 [CD6643_1.mzXML]	323.1585693359375	14.669666666666666	9.8222	14.669666666666666	4.847466666666666	13049.603515625	2042283.9561447753	0	1279	2.8531327836059397	0.5	null	323.1585693359375	323.16546630859375
944	323.1810607910156	16.182116666666666					1	DETECTED	323.1811 m/z @16.18 [CD6643_1.mzXML]	323.1810607910156	16.182116666666666	9.7765	19.622333333333334	9.845833333333333	4858.74560546875	1482798.330809112	0	1279	2.35844618454424	0.7685312629281076	0.3727046355454409	323.1795654296875	323.18212890625
945	323.2234191894531	14.191916666666666					1	DETECTED	323.2234 m/z @14.19 [CD6643_1.mzXML]	323.2234191894531	14.191916666666666	11.178983333333333	19.656166666666664	8.47718333333333	40216.06640625	2466246.559289613	0	1279	0.5235492900541843	1.4067990219940698	48.97367069215779	323.2222900390625	323.22979736328125
946	323.99896240234375	12.745849999999999					1	DETECTED	323.9990 m/z @12.75 [CD6643_1.mzXML]	323.99896240234375	12.745849999999999	0.13471666666666668	19.588833333333334	19.454116666666668	14316.974609375	3709488.772589629	0	1279	2.3842575524049465	1.328581041738552	1.80500665802062	323.9980773925781	324.0008239746094
947	324.0439758300781	9.340083333333332					1	DETECTED	324.0440 m/z @9.34 [CD6643_1.mzXML]	324.0439758300781	9.340083333333332	9.267850000000001	10.45565	1.1877999999999993	56469.91796875	893124.0673531474	0	1279	0.9149628269573373	1.7465383490566038	9.093564238201619	324.0434265136719	324.0443115234375
948	324.0611572265625	12.005116666666668					1	DETECTED	324.0612 m/z @12.01 [CD6643_1.mzXML]	324.0611572265625	12.005116666666668	10.621583333333332	14.160516666666666	3.5389333333333344	460897.375	4956892.578555115	0	1279	0.11489169243061426	2.5884011128148994	4.6743886159393195	324.0603942871094	324.0694580078125
949	324.17718505859375	15.789066666666667					1	DETECTED	324.1772 m/z @15.79 [CD6643_1.mzXML]	324.17718505859375	15.789066666666667	0.1176	19.993333333333332	19.875733333333333	14364.220703125	5334694.212334047	0	1279	2.622549339493082	0.8398621714387366	0.6121315262850902	324.1761474609375	324.1784362792969
950	324.1899719238281	9.731816666666667					1	DETECTED	324.1900 m/z @9.73 [CD6643_1.mzXML]	324.1899719238281	9.731816666666667	9.672616666666666	9.881883333333333	0.20926666666666627	44397.91015625	291242.8064211433	0	1279	0.10528448167374371	1.773937299790207	2.4604391495509708	324.189697265625	324.19036865234375
951	324.3240051269531	12.278133333333333					1	DETECTED	324.3240 m/z @12.28 [CD6643_1.mzXML]	324.3240051269531	12.278133333333333	12.151566666666668	12.571583333333333	0.4200166666666654	14604.3984375	247148.63747167893	0	1279	0.41787456701075065	1.6592704766921371	2.3185409533842742	324.3232116699219	324.3241882324219
952	325.0534973144531	1.8399666666666665					1	DETECTED	325.0535 m/z @1.84 [CD6643_1.mzXML]	325.0534973144531	1.8399666666666665	1.7978166666666666	10.26185	8.464033333333335	21515.759765625	2278393.536442505	0	1279	0.05701799119715156	100.40371688414416	179.92234377643908	325.0469665527344	325.0542297363281
953	325.0645446777344	12.005116666666668					1	DETECTED	325.0645 m/z @12.01 [CD6643_1.mzXML]	325.0645446777344	12.005116666666668	11.540866666666666	12.120949999999999	0.5800833333333326	73764.921875	758445.2987983391	0	1279	0.11857482511812201	0.6247531861425208	0.2501838716431404	325.0559997558594	325.064697265625
954	325.1739501953125	15.268166666666668					1	DETECTED	325.1740 m/z @15.27 [CD6643_1.mzXML]	325.1739501953125	15.268166666666668	0.16876666666666665	19.942999999999998	19.77423333333333	20604.41796875	6169315.647880552	0	1279	7.215046516767568	0.8774280869334546	0.8094303148863241	325.1717529296875	325.175048828125
955	325.2325134277344	13.054599999999999					1	DETECTED	325.2325 m/z @13.05 [CD6643_1.mzXML]	325.2325134277344	13.054599999999999	12.914266666666666	13.15305	0.238783333333334	73914.3359375	529700.1880502929	0	1279	0.11169930392584071	0.8507719714964443	0.7855512958727473	325.2315368652344	325.2328796386719
956	325.9401550292969	1.48745					1	DETECTED	325.9402 m/z @1.49 [CD6643_1.mzXML]	325.9401550292969	1.48745	1.4727666666666666	1.5323	0.05953333333333344	7153.67041015625	17055.154729248054	0	1279	0.05800740617984235	2.0272417707150936	3.0544835414301867	325.9397277832031	325.9405212402344
957	326.0411071777344	9.340083333333332					1	DETECTED	326.0411 m/z @9.34 [CD6643_1.mzXML]	326.0411071777344	9.340083333333332	9.3107	17.822333333333333	8.511633333333332	17452.130859375	2627604.8924658494	0	1279	0.9303654829082859	144.8377765173078	288.6755530346156	326.0368347167969	326.0412902832031
958	326.0570068359375	12.005116666666668					1	DETECTED	326.0570 m/z @12.01 [CD6643_1.mzXML]	326.0570068359375	12.005116666666668	9.687083333333334	12.136216666666666	2.4491333333333323	19130.3359375	1088085.5012458495	0	1279	1.839544559578739	0.528278281876878	0.05647782896079023	326.056640625	326.0617980957031
959	326.07720947265625	9.369933333333334					1	DETECTED	326.0772 m/z @9.37 [CD6643_1.mzXML]	326.07720947265625	9.369933333333334	9.210666666666667	9.55265	0.3419833333333333	13995.615234375	159756.92157672113	0	1279	0.1880212553871896	1.0736186688991163	1.1472373377982328	326.07720947265625	326.0781555175781
960	327.0127258300781	1.6951833333333333					1	DETECTED	327.0127 m/z @1.70 [CD6643_1.mzXML]	327.0127258300781	1.6951833333333333	0.10103333333333334	20.010166666666667	19.909133333333333	9198.685546875	5688441.553798104	0	1279	8.520027565520495	6.244435383537726	11.488870767075454	327.0046691894531	327.0146484375
961	327.050537109375	11.554933333333334					1	DETECTED	327.0505 m/z @11.55 [CD6643_1.mzXML]	327.050537109375	11.554933333333334	1.6216166666666667	12.033683333333332	10.412066666666666	142497.109375	5464522.673186616	0	1279	0.1237966679959488	0.5126798930219221	0.01885698164559904	327.0438232421875	327.0602111816406
962	327.1723327636719	16.133266666666668					1	DETECTED	327.1723 m/z @16.13 [CD6643_1.mzXML]	327.1723327636719	16.133266666666668	8.626366666666666	19.824833333333334	11.198466666666668	7597.5068359375	2541565.099786986	0	1279	2.103677914895785	0.7458782364668949	0.6345438128896203	327.1663818359375	327.1730041503906
963	327.2268371582031	14.039133333333332					1	DETECTED	327.2268 m/z @14.04 [CD6643_1.mzXML]	327.2268371582031	14.039133333333332	8.8419	14.716083333333334	5.874183333333333	31620.171875	3247573.767075807	0	1279	0.3645717998728575	0.5651259965237917	1.058645434692755	327.2177429199219	327.22784423828125
964	327.2874755859375	11.904216666666667					1	DETECTED	327.2875 m/z @11.90 [CD6643_1.mzXML]	327.2874755859375	11.904216666666667	7.0389	14.685300000000002	7.646400000000002	19808.095703125	2595884.467637818	0	1279	0.10640674759545732	0.7858070218108449	0.5716140436216899	327.2867126464844	327.28790283203125
965	328.05364990234375	11.540866666666666					1	DETECTED	328.0536 m/z @11.54 [CD6643_1.mzXML]	328.05364990234375	11.540866666666666	9.7466	11.681133333333333	1.9345333333333325	15607.197265625	428466.1211788945	0	1279	0.14269863478516065	0.5390874637735009	0.10695736740147996	328.05364990234375	328.0573425292969
966	328.2095031738281	12.0624					1	DETECTED	328.2095 m/z @12.06 [CD6643_1.mzXML]	328.2095031738281	12.0624	10.277166666666666	12.167283333333334	1.8901166666666676	33278.2109375	736445.6829661868	0	1279	0.09581697460928851	0.5293752450660044	1.695380900924101	328.2093505859375	328.2101135253906
967	328.2306823730469	14.09945					1	DETECTED	328.2307 m/z @14.10 [CD6643_1.mzXML]	328.2306823730469	14.09945	12.6027	14.379666666666667	1.7769666666666666	7180.810546875	470049.78210095206	0	1279	0.1949919178361217	0.5936083736985696	0.18721674739713923	328.2280578613281	328.2312316894531
968	328.24609375	11.149016666666666					1	DETECTED	328.2461 m/z @11.15 [CD6643_1.mzXML]	328.24609375	11.149016666666666	11.0403	12.373283333333335	1.3329833333333347	91720.96875	936998.4105569454	0	1279	0.09653831234516375	1.4198889525151144	3.0428696893119125	328.2448425292969	328.24755859375
969	328.75335693359375	1.9660666666666666					1	DETECTED	328.7534 m/z @1.97 [CD6643_1.mzXML]	328.75335693359375	1.9660666666666666	1.9518	2.1351166666666668	0.1833166666666668	7829.5849609375	67168.25145898435	0	1279	0.07998160087487838	6.424649532710292	11.849299065420585	328.75335693359375	328.7544860839844
970	328.8962097167969	1.5323					1	DETECTED	328.8962 m/z @1.53 [CD6643_1.mzXML]	328.8962097167969	1.5323	1.4575666666666665	1.6067500000000001	0.14918333333333367	62450.3515625	394353.0811308595	0	1279	0.1112668053254251	0.998104371097234	0.9962087421944682	328.8955993652344	328.89642333984375
971	328.99639892578125	1.7837333333333334					1	DETECTED	328.9964 m/z @1.78 [CD6643_1.mzXML]	328.99639892578125	1.7837333333333334	0.1176	20.010166666666667	19.892566666666667	38981.94140625	5724723.590127496	0	1279	0.09820730710138914	4.334628915873789	null	328.995849609375	329.0045166015625
972	329.0508728027344	11.596116666666667					1	DETECTED	329.0509 m/z @11.60 [CD6643_1.mzXML]	329.0508728027344	11.596116666666667	10.322566666666667	11.695549999999999	1.3729833333333321	18424.041015625	381150.2047463372	0	1279	0.0876126157850905	0.539037860049991	0.07807572009998187	329.04296875	329.0594787597656
973	329.1471252441406	11.086350000000001					1	DETECTED	329.1471 m/z @11.09 [CD6643_1.mzXML]	329.1471252441406	11.086350000000001	11.0403	11.178983333333333	0.13868333333333283	9356.7451171875	59397.68578759784	0	1279	0.09598501680237881	1.5057908070936994	2.011581614187399	329.1471252441406	329.1484069824219
974	329.17510986328125	12.478266666666666					1	DETECTED	329.1751 m/z @12.48 [CD6643_1.mzXML]	329.17510986328125	12.478266666666666	12.310166666666667	13.513616666666667	1.2034500000000001	20667.419921875	540843.3866677249	0	1279	0.059911933985823396	3.579565734681758	6.159131469363516	329.1728515625	329.1752014160156
975	329.24505615234375	13.8231					1	DETECTED	329.2451 m/z @13.82 [CD6643_1.mzXML]	329.24505615234375	13.8231	11.102033333333333	14.379666666666667	3.277633333333334	40071.38671875	3057191.8852202157	0	1279	1.5924456042845474	0.6026466135349607	0.1635687553567393	329.2420349121094	329.25006103515625
976	330.0305480957031	10.469533333333334					1	DETECTED	330.0305 m/z @10.47 [CD6643_1.mzXML]	330.0305480957031	10.469533333333334	10.413966666666665	10.6834	0.2694333333333354	37366.8046875	220717.20424407977	0	1279	0.09113012477304316	2.4244151169765127	2.6837337523661713	330.0302429199219	330.0312194824219
977	330.24407958984375	11.739883333333333					1	DETECTED	330.2441 m/z @11.74 [CD6643_1.mzXML]	330.24407958984375	11.739883333333333	10.800883333333333	14.024116666666666	3.223233333333333	15057.1572265625	1118725.742808533	0	1279	0.11106205636943045	1.7163116790912314	2.432623358182463	330.2360534667969	330.249267578125
978	330.2615661621094	11.296483333333333					1	DETECTED	330.2616 m/z @11.30 [CD6643_1.mzXML]	330.2615661621094	11.296483333333333	11.252333333333333	11.526366666666666	0.2740333333333336	17280.05859375	135091.10463745115	0	1279	0.2619925927678466	3.10343525858814	5.20687051717628	330.2605895996094	330.2629089355469
979	330.2980041503906	11.666766666666666					1	DETECTED	330.2980 m/z @11.67 [CD6643_1.mzXML]	330.2980041503906	11.666766666666666	11.652233333333333	11.710183333333333	0.057949999999999946	8010.79150390625	23824.982892089687	0	1279	0.0696947151249443	1.9936926605505545	2.987385321101109	330.2979431152344	330.2984313964844
980	330.3348388671875	11.904216666666667					1	DETECTED	330.3348 m/z @11.90 [CD6643_1.mzXML]	330.3348388671875	11.904216666666667	11.861500000000001	12.005116666666668	0.1436166666666665	19805.974609375	128519.04688232367	0	1279	0.1194087983063632	1.6810378462739455	2.362075692547891	330.3343505859375	330.3350830078125
981	331.0517883300781	2.5012499999999998					1	DETECTED	331.0518 m/z @2.50 [CD6643_1.mzXML]	331.0517883300781	2.5012499999999998	0.10103333333333334	19.993333333333332	19.8923	560577.375	2.9344540963896293E7	1	1279	0.42299062565765944	1.2246711594445212	1.2442980260728602	331.04278564453125	331.0533142089844
982	331.0899658203125	10.834483333333333					1	DETECTED	331.0900 m/z @10.83 [CD6643_1.mzXML]	331.0899658203125	10.834483333333333	10.750333333333334	11.178983333333333	0.4286499999999993	53177.78515625	393385.4842781988	0	1279	0.10742721040509018	1.4217886507675332	1.8912908390599439	331.08935546875	331.09063720703125
983	331.1266784667969	11.117783333333334					1	DETECTED	331.1267 m/z @11.12 [CD6643_1.mzXML]	331.1266784667969	11.117783333333334	10.6834	11.8163	1.1328999999999994	5184.93603515625	263069.03269647196	0	1279	0.7053545669938828	1.304032536546062	1.608065073092124	331.1265869140625	331.1343078613281
984	331.2029113769531	11.178983333333333					1	DETECTED	331.2029 m/z @11.18 [CD6643_1.mzXML]	331.2029113769531	11.178983333333333	11.133616666666667	11.252333333333333	0.11871666666666592	15968.830078125	78884.85729980405	0	1279	0.10272903906726327	1.3084129316678925	1.6168258633357853	331.20257568359375	331.2031555175781
985	331.2245788574219	11.0403					1	DETECTED	331.2246 m/z @11.04 [CD6643_1.mzXML]	331.2245788574219	11.0403	11.009216666666667	11.102033333333333	0.09281666666666588	9943.5029296875	44413.11844995101	0	1279	0.10076029571259149	1.493029490616619	1.9860589812332383	331.2242736816406	331.224853515625
986	331.2607116699219	12.091083333333334					1	DETECTED	331.2607 m/z @12.09 [CD6643_1.mzXML]	331.2607116699219	12.091083333333334	10.651933333333334	19.622333333333334	8.9704	26653.865234375	2374438.632206818	0	1279	1.5824726564273774	1.6950145125920044	2.049624116816377	331.25830078125	331.2635803222656
987	331.2818298339844	13.794833333333335					1	DETECTED	331.2818 m/z @13.79 [CD6643_1.mzXML]	331.2818298339844	13.794833333333335	0.81165	19.774333333333335	18.962683333333334	626098.0625	1.4171848194392947E7	1	1279	0.29907411337666545	1.3141771593378069	1.6326644372444172	331.28131103515625	331.2838134765625
988	332.0555419921875	2.4322					1	DETECTED	332.0555 m/z @2.43 [CD6643_1.mzXML]	332.0555419921875	2.4322	1.4102666666666666	10.2468	8.836533333333334	50370.44140625	2979253.0082569593	0	1279	0.8980341067132103	1.9401961349724954	1.0936938712784119	332.04608154296875	332.0566711425781
989	332.16204833984375	10.337816666666667					1	DETECTED	332.1620 m/z @10.34 [CD6643_1.mzXML]	332.16204833984375	10.337816666666667	8.718516666666666	19.388166666666667	10.66965	138153.890625	5379056.698050725	1	1279	1.467354036092237	1.257843475012211	0.5274572020890004	332.16064453125	332.16888427734375
990	332.2405700683594	10.817633333333333					1	DETECTED	332.2406 m/z @10.82 [CD6643_1.mzXML]	332.2405700683594	10.817633333333333	10.733516666666667	10.8826	0.14908333333333346	21110.626953125	141595.5727995612	0	1279	0.14934430441545388	0.8861700019813763	0.7723400039627526	332.2404479980469	332.240966796875
991	332.2852783203125	13.794833333333335					1	DETECTED	332.2853 m/z @13.79 [CD6643_1.mzXML]	332.2852783203125	13.794833333333335	11.368833333333333	14.486500000000001	3.1176666666666684	124476.5	3674235.9535632324	0	1279	0.30683566090863934	0.6041967199191146	0.18277181430757053	332.28350830078125	332.2944641113281
992	332.3289489746094	11.8011					1	DETECTED	332.3289 m/z @11.80 [CD6643_1.mzXML]	332.3289489746094	11.8011	11.7858	11.876033333333334	0.09023333333333383	11332.21875	40016.29433764617	0	1279	0.06454506376540792	2.9488017429194313	4.897603485838863	332.3285217285156	332.3298645019531
993	332.86968994140625	9.181966666666666					1	DETECTED	332.8697 m/z @9.18 [CD6643_1.mzXML]	332.86968994140625	9.181966666666666	9.136166666666666	9.239166666666668	0.10300000000000153	5534.34912109375	24974.41198132337	0	1279	0.10311568764232248	1.1244541484716364	1.2489082969432728	332.8695373535156	332.8703918457031
994	333.0495910644531	2.5012499999999998					1	DETECTED	333.0496 m/z @2.50 [CD6643_1.mzXML]	333.0495910644531	2.5012499999999998	1.9103999999999999	9.3847	7.4743	40449.7265625	2015283.3772712708	0	1279	0.6941237767379942	1.8881014671547536	1.9681312129297015	333.0487365722656	333.0514831542969
995	333.142333984375	10.8826					1	DETECTED	333.1423 m/z @10.88 [CD6643_1.mzXML]	333.142333984375	10.8826	10.716483333333334	15.772766666666666	5.056283333333331	17368.4375	1686444.149505707	0	1279	0.8889712643530743	12.863110423716066	23.64381995882579	333.1376953125	333.1502685546875
996	333.1659851074219	10.185633333333334					1	DETECTED	333.1660 m/z @10.19 [CD6643_1.mzXML]	333.1659851074219	10.185633333333334	1.7102499999999998	16.296783333333334	14.586533333333334	19561.369140625	7550493.35549524	0	1279	1.7053973558663529	0.8605235161438126	17.64231749113645	333.1651306152344	333.17340087890625
997	333.18231201171875	12.167283333333334					1	DETECTED	333.1823 m/z @12.17 [CD6643_1.mzXML]	333.18231201171875	12.167283333333334	11.876033333333334	12.310166666666667	0.4341333333333335	10259.529296875	176824.61928808596	0	1279	0.1107592604672405	0.7452932761087275	0.4905865522174551	333.1807556152344	333.1827697753906
998	333.2010803222656	12.388766666666667					1	DETECTED	333.2011 m/z @12.39 [CD6643_1.mzXML]	333.2010803222656	12.388766666666667	9.151783333333332	12.6027	3.450916666666668	83985.8671875	3278917.985203126	0	1279	0.12522940675927607	0.5502155388241707	0.05794912138755137	333.2006530761719	333.2052307128906
999	334.1382141113281	9.7466					1	DETECTED	334.1382 m/z @9.75 [CD6643_1.mzXML]	334.1382141113281	9.7466	9.731816666666667	10.850433333333333	1.1186166666666661	6368.2822265625	168230.07943359364	0	1279	0.09942576992355612	37.83370913190405	74.6674182638081	334.1376953125	334.14544677734375
1000	334.9128112792969	1.5914166666666667					1	DETECTED	334.9128 m/z @1.59 [CD6643_1.mzXML]	334.9128112792969	1.5914166666666667	1.5323	1.6659499999999998	0.13364999999999982	80237.359375	385909.6476899417	0	1279	0.08807542522248557	1.0984143311357204	1.2819294807700825	334.91259765625	334.9132995605469
1001	335.16455078125	11.497183333333334					1	DETECTED	335.1646 m/z @11.50 [CD6643_1.mzXML]	335.16455078125	11.497183333333334	10.866516666666666	15.789066666666667	4.922550000000001	167883.328125	8213874.866933535	0	1279	0.6472398472385539	3.640511577464846	3.084757130866604	335.1636962890625	335.1660461425781
1002	335.2167663574219	12.555566666666666					1	DETECTED	335.2168 m/z @12.56 [CD6643_1.mzXML]	335.2167663574219	12.555566666666666	12.463566666666667	12.633233333333333	0.1696666666666662	28840.41796875	175795.8789279794	0	1279	0.10153111209258903	0.9221014492753723	0.8442028985507445	335.21624755859375	335.2171325683594
1003	336.0732727050781	15.936066666666667					1	DETECTED	336.0733 m/z @15.94 [CD6643_1.mzXML]	336.0732727050781	15.936066666666667	10.032	19.254666666666665	9.222666666666665	3267.95849609375	674289.1982719117	0	1279	2.16759136104805	0.7810435744853828	0.5620871489707656	336.0719909667969	336.0752258300781
1004	336.1680603027344	11.511716666666667					1	DETECTED	336.1681 m/z @11.51 [CD6643_1.mzXML]	336.1680603027344	11.511716666666667	1.7696833333333333	15.316699999999999	13.547016666666666	38447.0390625	6519294.939097137	0	1279	0.5972017587960501	0.6754343487443434	0.9612312757927091	336.1593933105469	336.1694641113281
1005	336.28741455078125	13.357949999999999					1	DETECTED	336.2874 m/z @13.36 [CD6643_1.mzXML]	336.28741455078125	13.357949999999999	13.289933333333332	13.58785	0.2979166666666675	13055.9462890625	160916.6944929203	0	1279	0.14540403067831242	2.190026954177898	3.3800539083557966	336.2862243652344	336.2875061035156
1006	336.66180419921875	13.249116666666668					1	DETECTED	336.6618 m/z @13.25 [CD6643_1.mzXML]	336.66180419921875	13.249116666666668	6.087283333333334	13.709716666666667	7.622433333333333	56137.2890625	4628391.301782226	0	1279	0.22714932755169848	0.5341973469093191	0.06273155033265332	336.659912109375	336.6626892089844
1007	337.05963134765625	1.8688					1	DETECTED	337.0596 m/z @1.87 [CD6643_1.mzXML]	337.05963134765625	1.8688	1.6659499999999998	19.354499999999998	17.68855	772578.9375	2.3268580308421094E7	1	1279	0.6254117484336335	5.163828735681618	8.93048419204167	337.0584716796875	337.0696105957031
1008	337.1650695800781	11.43925					1	DETECTED	337.1651 m/z @11.44 [CD6643_1.mzXML]	337.1650695800781	11.43925	10.866516666666666	15.349583333333333	4.483066666666668	30971.359375	2039209.1295379023	0	1279	0.535260752490073	4.119981510487993	7.231304567421494	337.1639709472656	337.1660461425781
1009	337.1799011230469	12.676449999999999					1	DETECTED	337.1799 m/z @12.68 [CD6643_1.mzXML]	337.1799011230469	12.676449999999999	12.539733333333334	14.053983333333333	1.5142499999999988	258743.703125	4525379.37435816	0	1279	0.2647274283876211	16.193742517749513	2.9702135603005373	337.1785583496094	337.1801452636719
1010	338.043212890625	12.23035					1	DETECTED	338.0432 m/z @12.23 [CD6643_1.mzXML]	338.043212890625	12.23035	10.9626	12.23035	1.2677499999999995	41385.97265625	1445904.8888825695	0	1279	1.3506180257057299	0.5	null	338.0397644042969	338.043212890625
1011	338.06298828125	1.8543166666666666					1	DETECTED	338.0630 m/z @1.85 [CD6643_1.mzXML]	338.06298828125	1.8543166666666666	1.8117833333333333	11.94695	10.135166666666667	59783.328125	4080392.4166991576	0	1279	0.1943048365720108	118.28038483881481	235.62160193045324	338.05841064453125	338.06396484375
1012	338.23016357421875	12.478266666666666					1	DETECTED	338.2302 m/z @12.48 [CD6643_1.mzXML]	338.23016357421875	12.478266666666666	0.10103333333333334	20.010166666666667	19.909133333333333	689898.375	2.3134348706289656E7	0	1279	0.16013701821179538	1.4462257396377225	0.8407499819339418	338.22393798828125	338.231689453125
1013	338.3391418457031	12.633233333333333					1	DETECTED	338.3391 m/z @12.63 [CD6643_1.mzXML]	338.3391418457031	12.633233333333333	12.076799999999999	13.054599999999999	0.9778000000000002	677363.4375	1.3508075960379893E7	1	1279	0.5367134825887838	1.0075882733163388	0.9177560541342226	338.3388977050781	338.3394775390625
1014	339.19610595703125	11.754850000000001					1	DETECTED	339.1961 m/z @11.75 [CD6643_1.mzXML]	339.19610595703125	11.754850000000001	11.267116666666668	14.379666666666667	3.112549999999999	24926.044921875	1390825.0089234612	0	1279	0.56823887560898	3.1908317386550045	5.381663477310009	339.1906433105469	339.19647216796875
1015	339.23345947265625	12.463566666666667					1	DETECTED	339.2335 m/z @12.46 [CD6643_1.mzXML]	339.23345947265625	12.463566666666667	0.5254	19.942999999999998	19.417599999999997	134770.9375	4826538.201825992	0	1279	0.42330135951518777	3.014659844805567	1.1368835078945643	339.232421875	339.23931884765625
1016	339.3424987792969	12.633233333333333					1	DETECTED	339.3425 m/z @12.63 [CD6643_1.mzXML]	339.3424987792969	12.633233333333333	5.9079	13.371766666666668	7.463866666666668	165766.890625	4061231.0734296916	0	1279	0.3531350274228142	0.523402811935225	0.9009110636664337	339.3346252441406	339.34320068359375
1017	340.0386047363281	10.469533333333334					1	DETECTED	340.0386 m/z @10.47 [CD6643_1.mzXML]	340.0386047363281	10.469533333333334	6.726083333333333	14.920449999999999	8.194366666666665	140942.484375	2880646.508199893	0	1279	0.09897039314805056	0.8335975138244376	0.41102729158558066	340.0318298339844	340.04010009765625
1018	340.05615234375	11.724933333333333					1	DETECTED	340.0562 m/z @11.72 [CD6643_1.mzXML]	340.05615234375	11.724933333333333	11.681133333333333	17.073833333333333	5.3927	9979.3193359375	710694.8143097225	0	1279	0.10981146910199513	61.56050228310618	122.12100456621236	340.0521545410156	340.056396484375
1019	340.24609375	11.222866666666667					1	DETECTED	340.2461 m/z @11.22 [CD6643_1.mzXML]	340.24609375	11.222866666666667	11.149016666666666	12.478266666666666	1.32925	40661.625	817288.9527702638	0	1279	0.1439724895101513	8.99966147596477	16.99932295192954	340.2363586425781	340.2469787597656
1020	340.3912048339844	12.246333333333332					1	DETECTED	340.3912 m/z @12.25 [CD6643_1.mzXML]	340.3912048339844	12.246333333333332	12.2145	12.357683333333334	0.14318333333333477	98712.21875	560075.9760869123	0	1279	0.09610204082837903	2.2489528795811866	3.2408641628256234	340.3910217285156	340.3912658691406
1021	340.7799377441406	1.7548833333333334					1	DETECTED	340.7799 m/z @1.75 [CD6643_1.mzXML]	340.7799377441406	1.7548833333333334	1.7102499999999998	1.7978166666666666	0.08756666666666679	15327.2919921875	55854.627586425806	0	1279	0.05979479479718641	0.9809559372666141	0.9619118745332281	340.7799377441406	340.7804870605469
1022	340.9298095703125	1.6216166666666667					1	DETECTED	340.9298 m/z @1.62 [CD6643_1.mzXML]	340.9298095703125	1.6216166666666667	1.5618166666666666	1.6951833333333333	0.13336666666666663	47498.84765625	243340.4324663086	0	1279	0.08818515166740593	1.1151059085841677	1.2302118171683356	340.9293212890625	340.9298095703125
1023	341.0296325683594	11.554933333333334					1	DETECTED	341.0296 m/z @11.55 [CD6643_1.mzXML]	341.0296325683594	11.554933333333334	11.526366666666666	12.0624	0.536033333333334	283656.4375	2361573.307782469	0	1279	0.13297707716911766	5.303117036703744	6.759436483685547	341.02874755859375	341.03033447265625
1024	341.19561767578125	12.49355					1	DETECTED	341.1956 m/z @12.49 [CD6643_1.mzXML]	341.19561767578125	12.49355	11.582416666666667	16.808666666666667	5.22625	11186.474609375	1197472.8615390626	0	1279	2.6005468187714076	2.8679940733152836	2.676038766737364	341.1856384277344	341.1975402832031
1025	341.24237060546875	13.38555					1	DETECTED	341.2424 m/z @13.39 [CD6643_1.mzXML]	341.24237060546875	13.38555	11.178983333333333	15.030233333333333	3.8512500000000003	29670.291015625	2005417.715208741	0	1279	0.2689423538323492	0.8726792754958682	0.12232416765425223	341.2333984375	341.2493591308594
1026	341.2662353515625	11.990383333333334					1	DETECTED	341.2662 m/z @11.99 [CD6643_1.mzXML]	341.2662353515625	11.990383333333334	11.990383333333334	12.105816666666668	0.11543333333333372	5824.6240234375	32481.343574463102	0	1279	0.054118412095021995	null	null	341.2653503417969	341.26751708984375
1027	341.30224609375	12.704183333333333					1	DETECTED	341.3022 m/z @12.70 [CD6643_1.mzXML]	341.30224609375	12.704183333333333	0.33841666666666664	18.392833333333332	18.054416666666665	1128877.25	2.1872007924032446E7	1	1279	0.18004572346840853	1.044378458109265	2.290991584546325	341.30133056640625	341.30450439453125
1028	341.3499450683594	14.009616666666666					1	DETECTED	341.3499 m/z @14.01 [CD6643_1.mzXML]	341.3499450683594	14.009616666666666	13.9081	14.654050000000002	0.7459500000000023	30204.6640625	586284.1563266601	0	1279	0.2647184017145072	3.6740272533245797	6.348054506649159	341.349609375	341.35064697265625
1029	342.01324462890625	9.0429					1	DETECTED	342.0132 m/z @9.04 [CD6643_1.mzXML]	342.01324462890625	9.0429	0.10103333333333334	20.010166666666667	19.909133333333333	12267.5478515625	5014662.113108516	0	1279	8.689645847789784	1.1132537576046762	1.2289089936140505	342.0118103027344	342.0144958496094
1030	342.03546142578125	10.469533333333334					1	DETECTED	342.0355 m/z @10.47 [CD6643_1.mzXML]	342.03546142578125	10.469533333333334	1.4102666666666666	11.739883333333333	10.329616666666666	48501.1640625	6121824.26710779	0	1279	1.1913421113320322	0.5280017376952438	0.0148435447655845	342.0272216796875	342.035888671875
1031	342.1086120605469	9.761500000000002					1	DETECTED	342.1086 m/z @9.76 [CD6643_1.mzXML]	342.1086120605469	9.761500000000002	1.9518	10.138716666666665	8.186916666666665	9014.51953125	3205473.793224487	0	1279	7.764411786428523	0.524150522213828	0.04830104442765584	342.1078796386719	342.11212158203125
1032	342.2615661621094	11.38285					1	DETECTED	342.2616 m/z @11.38 [CD6643_1.mzXML]	342.2615661621094	11.38285	11.252333333333333	13.9081	2.6557666666666666	141258.25	2287629.569713865	0	1279	0.1403103570900992	10.220214462368476	18.709533684103896	342.2612609863281	342.267333984375
1033	342.8661804199219	1.7102499999999998					1	DETECTED	342.8662 m/z @1.71 [CD6643_1.mzXML]	342.8661804199219	1.7102499999999998	1.6806666666666668	1.7837333333333334	0.10306666666666664	37601.1953125	177007.94332617184	0	1279	0.11134262034008158	1.7419718309859304	2.483943661971861	342.86602783203125	342.8666076660156
1034	343.02935791015625	11.554933333333334					1	DETECTED	343.0294 m/z @11.55 [CD6643_1.mzXML]	343.02935791015625	11.554933333333334	1.6067500000000001	11.724933333333333	10.118183333333333	18056.36328125	4840668.659926634	0	1279	0.10230472150338521	0.5085442735775878	0.01708854715517555	343.02301025390625	343.039306640625
1035	343.1904602050781	12.463566666666667					1	DETECTED	343.1905 m/z @12.46 [CD6643_1.mzXML]	343.1904602050781	12.463566666666667	8.918666666666667	15.463616666666667	6.54495	203369.1875	4685965.498616704	1	1279	0.2757446421035805	2.842469646611413	7.710000508311967	343.1843566894531	343.1967468261719
1036	343.26068115234375	13.09705					1	DETECTED	343.2607 m/z @13.10 [CD6643_1.mzXML]	343.26068115234375	13.09705	11.396899999999999	13.221749999999998	1.8248499999999996	37408.140625	1581798.2074450683	0	1279	0.12505463254685267	0.5366732347145837	0.182300392838171	343.2578125	343.2682189941406
1037	343.308837890625	12.704183333333333					1	DETECTED	343.3088 m/z @12.70 [CD6643_1.mzXML]	343.308837890625	12.704183333333333	12.6479	14.129616666666667	1.4817166666666672	29337.587890625	1099941.4768264168	0	1279	0.0687426850313706	13.163014509920126	25.326029019840252	343.3017272949219	343.3138732910156
1038	344.01190185546875	11.281866666666668					1	DETECTED	344.0119 m/z @11.28 [CD6643_1.mzXML]	344.01190185546875	11.281866666666668	0.1176	20.010166666666667	19.892566666666667	17315.458984375	4783016.009569239	1	1279	4.927911083204979	1.7125974680524194	6.8403233040324665	344.0108337402344	344.01300048828125
1039	344.2771301269531	11.511716666666667					1	DETECTED	344.2771 m/z @11.51 [CD6643_1.mzXML]	344.2771301269531	11.511716666666667	11.468283333333334	11.770383333333333	0.30209999999999937	103782.5234375	656381.9006261003	0	1279	0.09244181056803313	2.348090232868572	3.2102232885992055	344.2763977050781	344.27777099609375
1040	344.647705078125	12.41905					1	DETECTED	344.6477 m/z @12.42 [CD6643_1.mzXML]	344.647705078125	12.41905	12.326283333333333	13.455549999999999	1.1292666666666662	33159.41796875	1353910.9587451154	0	1279	0.8573090800472603	6.086597197269059	11.173194394538118	344.6394958496094	344.6489562988281
1041	344.87371826171875	1.5323					1	DETECTED	344.8737 m/z @1.53 [CD6643_1.mzXML]	344.87371826171875	1.5323	1.4269500000000002	1.9798833333333334	0.5529333333333333	87586.0859375	716208.0886134033	0	1279	0.13882572632824042	2.76674292616587	1.01235993338348	344.87225341796875	344.8810119628906
1042	346.0069885253906	11.024783333333334					1	DETECTED	346.0070 m/z @11.02 [CD6643_1.mzXML]	346.0069885253906	11.024783333333334	0.10103333333333334	20.010166666666667	19.909133333333333	219954.6875	7.382052672379382E7	1	1279	1.0770278674713918	1.0532062055837141	1.270017448620596	346.0063781738281	346.00860595703125
1043	346.906005859375	1.5618166666666666					1	DETECTED	346.9060 m/z @1.56 [CD6643_1.mzXML]	346.906005859375	1.5618166666666666	1.5172166666666667	1.5914166666666667	0.07420000000000004	9953.7880859375	36917.5883552246	0	1279	0.08096470347257179	0.8318385650224225	0.6636771300448451	346.906005859375	346.90679931640625
1044	347.0156555175781	11.024783333333334					1	DETECTED	347.0157 m/z @11.02 [CD6643_1.mzXML]	347.0156555175781	11.024783333333334	0.2369	19.993333333333332	19.756433333333334	66108.3046875	1.1007351133158686E7	0	1279	4.879116392834021	3.3364166200057856	1.6226027174544786	347.00775146484375	347.0183410644531
1045	347.1277770996094	12.388766666666667					1	DETECTED	347.1278 m/z @12.39 [CD6643_1.mzXML]	347.1277770996094	12.388766666666667	1.4102666666666666	12.388766666666667	10.9785	6988.0625	3161284.9972973634	0	1279	10.976165512182558	0.5	null	347.1277770996094	347.1324768066406
1046	347.1860046386719	12.388766666666667					1	DETECTED	347.1860 m/z @12.39 [CD6643_1.mzXML]	347.1860046386719	12.388766666666667	12.310166666666667	12.587133333333332	0.2769666666666648	11635.5419921875	121539.79581445271	0	1279	0.061285614586266135	1.7618744698897302	2.5237489397794604	347.1844177246094	347.18743896484375
1047	347.21923828125	11.149016666666666					1	DETECTED	347.2192 m/z @11.15 [CD6643_1.mzXML]	347.21923828125	11.149016666666666	11.102033333333333	12.555566666666666	1.4535333333333327	8084.77392578125	504489.9563906251	0	1279	0.5897930890252958	15.468605888612961	29.937211777225922	347.2164611816406	347.21990966796875
1048	348.0190734863281	10.978183333333334					1	DETECTED	348.0191 m/z @10.98 [CD6643_1.mzXML]	348.0190734863281	10.978183333333334	8.965133333333334	17.522	8.556866666666664	7774.9072265625	1397361.1791900026	0	1279	0.2904285262436055	2.1253487659687202	2.776697362782555	348.0145263671875	348.02178955078125
1049	348.286865234375	12.18285					1	DETECTED	348.2869 m/z @12.18 [CD6643_1.mzXML]	348.286865234375	12.18285	11.497183333333334	12.310166666666667	0.8129833333333334	9252.4775390625	273072.8415457764	0	1279	0.388474605846417	0.5928415167719985	0.185683033543997	348.2866516113281	348.2884826660156
1050	348.3083801269531	13.8371					1	DETECTED	348.3084 m/z @13.84 [CD6643_1.mzXML]	348.3083801269531	13.8371	13.528433333333334	14.348966666666666	0.8205333333333318	125812.15625	2112681.995061524	0	1279	0.2652643663495855	1.634617120377363	2.220081351635847	348.30712890625	348.30908203125
1051	349.0157470703125	15.268166666666668					1	DETECTED	349.0157 m/z @15.27 [CD6643_1.mzXML]	349.0157470703125	15.268166666666668	0.1176	20.010166666666667	19.892566666666667	17072.37890625	5601544.17348529	0	1279	3.7016452089492677	0.8408909101902289	0.5990643959300428	349.0134582519531	349.0172119140625
1052	350.2549133300781	13.766866666666665					1	DETECTED	350.2549 m/z @13.77 [CD6643_1.mzXML]	350.2549133300781	13.766866666666665	13.665099999999999	14.144966666666667	0.479866666666668	96882.8125	1274400.2518536388	0	1279	0.22179606046165112	2.204164848508118	4.1284461864016855	350.254638671875	350.2556457519531
1053	350.7568359375	13.780833333333334					1	DETECTED	350.7568 m/z @13.78 [CD6643_1.mzXML]	350.7568359375	13.780833333333334	13.6953	14.009616666666666	0.3143166666666666	41745.90625	466788.9083747561	0	1279	0.20101854318297896	1.8373928293062958	2.5796732796980257	350.7561950683594	350.75714111328125
1054	350.8083190917969	1.7403000000000002					1	DETECTED	350.8083 m/z @1.74 [CD6643_1.mzXML]	350.8083190917969	1.7403000000000002	1.6806666666666668	16.97383333333333	15.293166666666664	24546.271484375	6149598.32824951	0	1279	0.08953029888754793	128.22666294018984	255.45332588037968	350.80816650390625	350.81524658203125
1055	350.8902587890625	1.6067500000000001					1	DETECTED	350.8903 m/z @1.61 [CD6643_1.mzXML]	350.8902587890625	1.6067500000000001	1.5323	1.6510166666666668	0.1187166666666668	92053.125	433503.12232568394	0	1279	0.0780869682616494	0.797291246921871	0.5791528782311819	350.8898620605469	350.89093017578125
1056	351.0113220214844	15.268166666666668					1	DETECTED	351.0113 m/z @15.27 [CD6643_1.mzXML]	351.0113220214844	15.268166666666668	0.21975	19.959833333333332	19.74008333333333	7219.591796875	2505675.9886379396	0	1279	2.3068323558476607	0.6558857244117596	0.7454390391729455	351.0093078613281	351.01318359375
1057	351.2117919921875	12.478266666666666					1	DETECTED	351.2118 m/z @12.48 [CD6643_1.mzXML]	351.2117919921875	12.478266666666666	12.2145	12.6027	0.3882000000000012	21583.029296875	199117.59138610933	0	1279	0.24310006333244694	0.7358776696575265	0.4717553393150531	351.2105407714844	351.21246337890625
1058	351.22674560546875	13.8654					1	DETECTED	351.2267 m/z @13.87 [CD6643_1.mzXML]	351.22674560546875	13.8654	11.149016666666666	15.0771	3.9280833333333334	28275.361328125	2012930.8631686398	0	1279	2.9037314889086403	0.7188132163298567	0.39474467583689815	351.2169494628906	351.2276611328125
1059	352.16375732421875	10.016816666666667					1	DETECTED	352.1638 m/z @10.02 [CD6643_1.mzXML]	352.16375732421875	10.016816666666667	3.1870333333333334	18.674833333333332	15.487799999999998	14759.068359375	1130594.6486975402	0	1279	0.09954264569791249	1.1338427036484806	1.2676854072969614	352.1627502441406	352.171142578125
1060	352.8951110839844	1.6806666666666668					1	DETECTED	352.8951 m/z @1.68 [CD6643_1.mzXML]	352.8951110839844	1.6806666666666668	1.48745	1.7548833333333334	0.2674333333333334	72878.828125	415440.0810976563	0	1279	0.05816038839937998	0.6920555507633914	0.38411110152678274	352.8949890136719	352.8983154296875
1061	353.0333251953125	1.8688					1	DETECTED	353.0333 m/z @1.87 [CD6643_1.mzXML]	353.0333251953125	1.8688	1.6510166666666668	17.471833333333333	15.820816666666666	274136.78125	7485803.507165497	0	1279	0.4464310062908101	4.8819025091767125	8.592780367562991	353.0234375	353.03558349609375
1062	353.1721496582031	10.216816666666666					1	DETECTED	353.1721 m/z @10.22 [CD6643_1.mzXML]	353.1721496582031	10.216816666666666	9.881883333333333	17.555333333333333	7.673450000000001	8504.009765625	930514.7384329528	0	1279	0.3925441500985194	8.564781095281333	18.79194497066565	353.1714172363281	353.1793518066406
1063	353.2425537109375	12.076799999999999					1	DETECTED	353.2426 m/z @12.08 [CD6643_1.mzXML]	353.2425537109375	12.076799999999999	11.055683333333333	12.857416666666667	1.8017333333333347	27895.962890625	1061485.365101075	0	1279	0.49055163557780546	0.8822367669381572	0.3980282792767023	353.23309326171875	353.2437438964844
1064	353.26336669921875	13.794833333333335					1	DETECTED	353.2634 m/z @13.79 [CD6643_1.mzXML]	353.26336669921875	13.794833333333335	13.441283333333333	15.772766666666666	2.331483333333333	1158385.75	2.248664964804134E7	1	1279	0.2737732498333365	1.2709379119870021	1.3068685925871302	353.2615661621094	353.2651062011719
1065	354.0533752441406	10.784066666666666					1	DETECTED	354.0534 m/z @10.78 [CD6643_1.mzXML]	354.0533752441406	10.784066666666666	10.428149999999999	11.511716666666667	1.083566666666668	49887.890625	599918.2933712155	0	1279	0.12358689098603293	1.015716536479822	1.9503025127587563	354.05303955078125	354.0543518066406
1066	354.2669677734375	13.794833333333335					1	DETECTED	354.2670 m/z @13.79 [CD6643_1.mzXML]	354.2669677734375	13.794833333333335	11.368833333333333	15.592866666666668	4.224033333333335	217185.453125	6322560.746851357	0	1279	0.27600136157106725	0.8705757076119809	0.7411514152239618	354.26055908203125	354.2673034667969
1067	355.0098876953125	19.155666666666665					1	DETECTED	355.0099 m/z @19.16 [CD6643_1.mzXML]	355.0098876953125	19.155666666666665	0.10103333333333334	19.993333333333332	19.8923	8182.88525390625	2329023.2470065	0	1279	0.9306608080924939	0.5227680452910674	0.06047903335023797	355.0063781738281	355.01165771484375
1068	355.045654296875	11.554933333333334					1	DETECTED	355.0457 m/z @11.55 [CD6643_1.mzXML]	355.045654296875	11.554933333333334	9.196416666666666	11.8163	2.619883333333334	16227.873046875	594228.6971899417	0	1279	2.4151245849812355	0.5554091201390702	0.057192561023682406	355.0450439453125	355.05523681640625
1069	355.0818786621094	12.04805					1	DETECTED	355.0819 m/z @12.05 [CD6643_1.mzXML]	355.0818786621094	12.04805	12.005116666666668	12.167283333333334	0.1621666666666659	14652.228515625	109375.7437932133	0	1279	0.1104809846668946	1.8885869565217819	2.7771739130435638	355.08099365234375	355.0819091796875
1070	355.1092529296875	10.032					1	DETECTED	355.1093 m/z @10.03 [CD6643_1.mzXML]	355.1092529296875	10.032	9.97155	10.12345	0.15189999999999948	5541.79345703125	34930.23044146727	0	1279	0.5645854535247246	1.2564102564102635	1.4725437266685577	355.1092529296875	355.10992431640625
1071	355.1898193359375	12.6479					1	DETECTED	355.1898 m/z @12.65 [CD6643_1.mzXML]	355.1898193359375	12.6479	11.739883333333333	12.857416666666667	1.1175333333333342	13662.580078125	364672.0568317876	0	1279	0.24409699855662126	0.6153704961362682	0.23074099227253625	355.1896057128906	355.1916809082031
1072	355.24945068359375	14.129616666666667					1	DETECTED	355.2495 m/z @14.13 [CD6643_1.mzXML]	355.24945068359375	14.129616666666667	11.7858	15.431133333333333	3.6453333333333333	16306.7998046875	1785945.067052734	0	1279	2.592212590752336	0.689550506723019	0.4479291339479382	355.24884033203125	355.2586669921875
1073	355.2816162109375	12.617933333333333					1	DETECTED	355.2816 m/z @12.62 [CD6643_1.mzXML]	355.2816162109375	12.617933333333333	5.7118	13.4272	7.715399999999999	26484.8203125	2290178.94112317	0	1279	0.1706062034415492	0.558590431693567	0.11718086338713404	355.28057861328125	355.2845458984375
1074	356.0503845214844	10.784066666666666					1	DETECTED	356.0504 m/z @10.78 [CD6643_1.mzXML]	356.0503845214844	10.784066666666666	10.733516666666667	19.656166666666664	8.922649999999997	18521.73828125	1774135.4047584226	0	1279	0.12061589068852108	88.25568743818098	6.785242392235611	356.04974365234375	356.0528259277344
1075	356.06988525390625	10.108666666666666					1	DETECTED	356.0699 m/z @10.11 [CD6643_1.mzXML]	356.06988525390625	10.108666666666666	10.077316666666666	10.5787	0.5013833333333331	30027.24609375	240696.3789286507	0	1279	0.10551522917181622	4.520677314339285	13.144242631448632	356.0691223144531	356.07159423828125
1076	356.24066162109375	10.9626					1	DETECTED	356.2407 m/z @10.96 [CD6643_1.mzXML]	356.24066162109375	10.9626	9.011783333333334	11.086350000000001	2.0745666666666676	6766.0498046875	355908.1357313235	0	1279	0.05116863758996004	0.5317174858392641	0.06343497167852839	356.2306823730469	356.24090576171875
1077	356.2596435546875	11.8163					1	DETECTED	356.2596 m/z @11.82 [CD6643_1.mzXML]	356.2596435546875	11.8163	11.8163	14.623333333333333	2.807033333333333	9189.5498046875	884999.6875885624	0	1279	0.15374378092087326	null	null	356.2518005371094	356.25982666015625
1078	356.2771301269531	11.482683333333334					1	DETECTED	356.2771 m/z @11.48 [CD6643_1.mzXML]	356.2771301269531	11.482683333333334	11.453466666666666	13.9081	2.4546333333333337	47783.93359375	1051949.9857824715	0	1279	0.10390696806881827	42.00741585852569	83.01483171705138	356.2718811035156	356.2837829589844
1079	356.9073486328125	1.6216166666666667					1	DETECTED	356.9073 m/z @1.62 [CD6643_1.mzXML]	356.9073486328125	1.6216166666666667	1.5470499999999998	1.7102499999999998	0.1632	105042.0703125	520376.15195800806	0	1279	0.08605021539099744	1.0718376477032145	1.2078912350495288	356.9051513671875	356.90802001953125
1080	357.2127685546875	9.3107					1	DETECTED	357.2128 m/z @9.31 [CD6643_1.mzXML]	357.2127685546875	9.3107	9.2963	14.920449999999999	5.624149999999998	6330.59326171875	1019265.6284046627	0	1279	0.09416536302730627	195.28298611110847	389.56597222221694	357.2066345214844	357.2161865234375
1081	357.2763366699219	12.662316666666667					1	DETECTED	357.2763 m/z @12.66 [CD6643_1.mzXML]	357.2763366699219	12.662316666666667	11.7858	16.5112	4.725399999999999	72836.7578125	2059476.9024525117	0	1279	0.47058018814611025	1.1325315647456293	0.13150359312709117	357.2754211425781	357.2799987792969
1082	357.2971496582031	12.6027					1	DETECTED	357.2971 m/z @12.60 [CD6643_1.mzXML]	357.2971496582031	12.6027	0.8788833333333332	16.41235	15.533466666666667	19108.021484375	3628772.5817711814	0	1279	1.5797455611434064	0.6624748197756987	0.18199871080219077	357.2962341308594	357.29864501953125
1083	358.0667419433594	10.12345					1	DETECTED	358.0667 m/z @10.12 [CD6643_1.mzXML]	358.0667419433594	10.12345	10.0624	10.398683333333334	0.33628333333333416	10028.9716796875	78685.91462765522	0	1279	0.09767071887173451	2.754163254163269	2.109505256056316	358.0667419433594	358.06781005859375
1084	358.2564697265625	11.071200000000001					1	DETECTED	358.2565 m/z @11.07 [CD6643_1.mzXML]	358.2564697265625	11.071200000000001	10.621583333333332	11.193433333333333	0.5718500000000013	40874.984375	315157.9499516	0	1279	0.15782783671313894	0.6923836529641592	1.647863787107087	358.25390625	358.25750732421875
1085	358.27978515625	12.676449999999999					1	DETECTED	358.2798 m/z @12.68 [CD6643_1.mzXML]	358.27978515625	12.676449999999999	11.904216666666667	12.759716666666666	0.8554999999999993	18552.078125	419470.2219890132	0	1279	0.8015639148513145	0.5539128933396643	0.10782578667932868	358.27349853515625	358.2826843261719
1086	358.2932434082031	11.609866666666667					1	DETECTED	358.2932 m/z @11.61 [CD6643_1.mzXML]	358.2932434082031	11.609866666666667	7.5022166666666665	14.318150000000001	6.8159333333333345	75599.90625	4286683.647065917	0	1279	0.11029837386769614	0.5255398810498599	0.040745468842231125	358.28997802734375	358.300537109375
1087	358.3654479980469	12.076799999999999					1	DETECTED	358.3654 m/z @12.08 [CD6643_1.mzXML]	358.3654479980469	12.076799999999999	12.0624	12.18285	0.12044999999999995	29043.357421875	108849.84538305625	0	1279	0.06643616335636615	4.182291666667125	8.864706061194841	358.36505126953125	358.365966796875
1088	359.04144287109375	1.8688					1	DETECTED	359.0414 m/z @1.87 [CD6643_1.mzXML]	359.04144287109375	1.8688	1.6364333333333334	17.123333333333335	15.486900000000002	412133.0	1.0782780765801974E7	0	1279	0.35899028465422766	2.1811556015200764	3.713582308048682	359.0401611328125	359.0440979003906
1089	359.1217956542969	11.846749999999998					1	DETECTED	359.1218 m/z @11.85 [CD6643_1.mzXML]	359.1217956542969	11.846749999999998	11.7858	11.890133333333333	0.10433333333333294	11247.0615234375	47123.8677329101	0	1279	0.06944984556126244	0.8558928083128456	0.7117856166256913	359.12115478515625	359.1222229003906
1090	359.3128356933594	12.704183333333333					1	DETECTED	359.3128 m/z @12.70 [CD6643_1.mzXML]	359.3128356933594	12.704183333333333	0.1857666666666667	19.926333333333332	19.740566666666666	1144202.125	1.6659588001568304E7	1	1279	0.1772051496800895	1.0207922135164331	1.0713076330863254	359.3110046386719	359.3155212402344
1091	359.34112548828125	11.354866666666668					1	DETECTED	359.3411 m/z @11.35 [CD6643_1.mzXML]	359.34112548828125	11.354866666666668	11.354866666666668	11.453466666666666	0.09859999999999758	13045.591796875	62860.30720971622	0	1279	0.060449413253317985	null	null	359.34112548828125	359.34210205078125
1092	360.0672302246094	9.8222					1	DETECTED	360.0672 m/z @9.82 [CD6643_1.mzXML]	360.0672302246094	9.8222	9.79165	9.94175	0.15010000000000012	2656.896484375	14088.90899719231	0	1279	0.17612034274352872	2.4566284779050873	3.9132569558101746	360.06610107421875	360.0683288574219
1093	360.236328125	3.9436666666666667					1	DETECTED	360.2363 m/z @3.94 [CD6643_1.mzXML]	360.236328125	3.9436666666666667	3.4598166666666668	4.9201999999999995	1.4603833333333327	5317.31884765625	254643.047498291	0	1279	0.5699493454088471	1.5091281733319553	2.050246130831832	360.235107421875	360.2371826171875
1094	360.2715759277344	11.281866666666668					1	DETECTED	360.2716 m/z @11.28 [CD6643_1.mzXML]	360.2715759277344	11.281866666666668	10.651933333333334	11.326133333333333	0.674199999999999	14027.78515625	149946.35003967272	0	1279	0.0989314584658505	0.5373321641772133	0.06855213403764067	360.27093505859375	360.2740783691406
1095	360.31585693359375	12.704183333333333					1	DETECTED	360.3159 m/z @12.70 [CD6643_1.mzXML]	360.31585693359375	12.704183333333333	12.40415	13.0829	0.6787500000000009	231634.21875	3152833.1519536143	0	1279	null	1.044276545738663	1.8280484915664916	360.3143005371094	360.32293701171875
1096	361.1001892089844	11.102033333333333					1	DETECTED	361.1002 m/z @11.10 [CD6643_1.mzXML]	361.1001892089844	11.102033333333333	11.055683333333333	11.117783333333334	0.06210000000000093	4883.328125	17056.147307861283	0	1279	0.10456919020036892	0.6699029126213645	0.33980582524272884	361.1001892089844	361.1017761230469
1097	361.1799621582031	12.246333333333332					1	DETECTED	361.1800 m/z @12.25 [CD6643_1.mzXML]	361.1799621582031	12.246333333333332	12.04805	12.463566666666667	0.415516666666667	31439.47265625	491570.9892043445	0	1279	0.2434991005755247	1.0477851559216662	1.0363719984886293	361.1794738769531	361.1808776855469
1098	361.1987609863281	11.193433333333333					1	DETECTED	361.1988 m/z @11.19 [CD6643_1.mzXML]	361.1987609863281	11.193433333333333	11.149016666666666	11.252333333333333	0.10331666666666628	12421.189453125	50560.368572021085	0	1279	0.08922055147466601	1.1630393996247583	1.3260787992495169	361.19854736328125	361.19940185546875
1099	361.31842041015625	12.7875					1	DETECTED	361.3184 m/z @12.79 [CD6643_1.mzXML]	361.31842041015625	12.7875	11.724933333333333	15.045816666666667	3.3208833333333345	26010.173828125	1221457.369313782	0	1279	0.4514883273071888	1.509738065187481	1.341798224950308	361.3089294433594	361.32489013671875
1100	362.9241027832031	1.6364333333333334					1	DETECTED	362.9241 m/z @1.64 [CD6643_1.mzXML]	362.9241027832031	1.6364333333333334	1.5766166666666666	7.96385	6.3872333333333335	174483.3125	2290249.3380927737	0	1279	0.06697891879139539	1.3325842128862992	2.5407156048992845	362.9233703613281	362.93359375
1101	363.10980224609375	1.4425666666666668					1	DETECTED	363.1098 m/z @1.44 [CD6643_1.mzXML]	363.10980224609375	1.4425666666666668	1.3927	16.791833333333333	15.399133333333333	13271.3369140625	3934771.690122559	0	1279	0.12346005245873326	154.40307486630996	300.7718911910635	363.1062316894531	363.1104736328125
1102	363.2139587402344	11.340750000000002					1	DETECTED	363.2140 m/z @11.34 [CD6643_1.mzXML]	363.2139587402344	11.340750000000002	11.0403	11.554933333333334	0.5146333333333342	138998.953125	1094270.8191855457	0	1279	0.1078320214549855	1.9483917163218298	3.208762662490441	363.21246337890625	363.2144470214844
1103	363.9955749511719	8.8879					1	DETECTED	363.9956 m/z @8.89 [CD6643_1.mzXML]	363.9955749511719	8.8879	2.90305	19.040333333333333	16.137283333333333	2604.014892578125	972449.7386887207	0	1279	1.3591094370330339	1.3481777599549976	1.696355519909995	363.9933166503906	363.9971618652344
1104	364.21697998046875	11.340750000000002					1	DETECTED	364.2170 m/z @11.34 [CD6643_1.mzXML]	364.21697998046875	11.340750000000002	11.340750000000002	11.425099999999999	0.08434999999999704	29966.81640625	112413.98624609191	0	1279	0.07900547083348997	null	null	364.21697998046875	364.2177734375
1105	365.0700378417969	10.651933333333334					1	DETECTED	365.0700 m/z @10.65 [CD6643_1.mzXML]	365.0700378417969	10.651933333333334	10.607216666666666	10.750333333333334	0.14311666666666767	6292.60986328125	33519.843163452155	0	1279	0.09411676063756325	1.6002609019753695	2.200521803950739	365.06878662109375	365.0704345703125
1106	365.1382751464844	12.40415					1	DETECTED	365.1383 m/z @12.40 [CD6643_1.mzXML]	365.1382751464844	12.40415	12.342099999999999	12.523566666666666	0.1814666666666671	31642.115234375	209418.1421049806	0	1279	0.13393374381987755	1.4622616169755362	1.754842892596628	365.1374816894531	365.1385192871094
1107	365.19757080078125	14.441166666666668					1	DETECTED	365.1976 m/z @14.44 [CD6643_1.mzXML]	365.19757080078125	14.441166666666668	14.333883333333334	15.014633333333334	0.6807499999999997	6160.1162109375	137489.05135095224	0	1279	0.3847006911572297	3.1726736057169522	5.3453472114339045	365.196533203125	365.1978759765625
1108	365.2079162597656	11.554933333333334					1	DETECTED	365.2079 m/z @11.55 [CD6643_1.mzXML]	365.2079162597656	11.554933333333334	11.38285	15.108216666666667	3.725366666666668	21861.046875	1283948.2628220215	0	1279	0.35295230986330317	10.25818213419817	18.894106992581317	365.197998046875	365.21209716796875
1109	365.2294616699219	11.149016666666666					1	DETECTED	365.2295 m/z @11.15 [CD6643_1.mzXML]	365.2294616699219	11.149016666666666	2.88875	11.252333333333333	8.363583333333333	6364.73486328125	1702484.6082107543	0	1279	0.12654956955574903	0.5062538336131198	0.012507667226239623	365.2294006347656	365.23114013671875
1110	365.2420349121094	13.09705					1	DETECTED	365.2420 m/z @13.10 [CD6643_1.mzXML]	365.2420349121094	13.09705	12.99845	13.139216666666666	0.14076666666666604	23127.767578125	140554.8527656243	0	1279	23.042026423452896	0.713826910074376	0.42765382014875214	365.24188232421875	365.2430725097656
1111	365.9932861328125	11.0403					1	DETECTED	365.9933 m/z @11.04 [CD6643_1.mzXML]	365.9932861328125	11.0403	8.733749999999999	17.739166666666666	9.005416666666667	3286.581298828125	929604.9416554567	0	1279	7.436576453967545	1.952139920371694	2.904279840743388	365.9925842285156	365.9962463378906
1112	367.1221618652344	10.45565					1	DETECTED	367.1222 m/z @10.46 [CD6643_1.mzXML]	367.1221618652344	10.45565	1.8543166666666666	10.8826	9.028283333333334	342390.1875	5079043.070711549	0	1279	0.10183955018739965	0.5088598192944281	0.01654716741651527	367.1182556152344	367.1225280761719
1113	367.14813232421875	8.223616666666667					1	DETECTED	367.1481 m/z @8.22 [CD6643_1.mzXML]	367.14813232421875	8.223616666666667	6.9394833333333334	12.587133333333332	5.647649999999999	9151.4912109375	1136562.0615039668	0	1279	0.12055172391222868	3.878343359744315	6.872684397915098	367.147705078125	367.1542663574219
1114	367.24285888671875	12.23035					1	DETECTED	367.2429 m/z @12.23 [CD6643_1.mzXML]	367.24285888671875	12.23035	12.151566666666668	12.310166666666667	0.15859999999999985	10978.697265625	79320.00966662558	0	1279	0.16639562926750884	1.0065580706579376	1.013116141315875	367.2425537109375	367.2436218261719
1115	367.9884948730469	12.246333333333332					1	DETECTED	367.9885 m/z @12.25 [CD6643_1.mzXML]	367.9884948730469	12.246333333333332	0.10103333333333334	20.010166666666667	19.909133333333333	39031.44921875	1.0087415051134342E7	0	1279	3.104220911256947	1.3949821601789698	2.6644254669989365	367.9873046875	367.9912414550781
1116	368.27691650390625	11.511716666666667					1	DETECTED	368.2769 m/z @11.51 [CD6643_1.mzXML]	368.27691650390625	11.511716666666667	11.453466666666666	11.710183333333333	0.2567166666666676	117847.1171875	811127.537377445	0	1279	0.11557096246608367	2.0317512353716136	2.4000005257415853	368.2761535644531	368.2776184082031
1117	368.42218017578125	12.433683333333333					1	DETECTED	368.4222 m/z @12.43 [CD6643_1.mzXML]	368.42218017578125	12.433683333333333	12.373283333333335	12.704183333333333	0.330899999999998	434939.125	3079183.299106427	1	1279	0.13268577954323746	2.369053972791523	2.246981466522287	368.4220886230469	368.4224853515625
1118	368.8688049316406	1.6806666666666668					1	DETECTED	368.8688 m/z @1.68 [CD6643_1.mzXML]	368.8688049316406	1.6806666666666668	1.6510166666666668	6.989116666666666	5.338099999999999	53999.296875	1506647.827043945	0	1279	0.09971003499291275	90.01854974704902	4.071575521568869	368.86248779296875	368.86907958984375
1119	369.007568359375	1.9242166666666667					1	DETECTED	369.0076 m/z @1.92 [CD6643_1.mzXML]	369.007568359375	1.9242166666666667	1.82585	16.924	15.09815	13660.900390625	1971014.8468052982	0	1279	0.14340496624352017	76.74423924093524	139.587070348811	368.99774169921875	369.00811767578125
1120	369.1190490722656	10.45565					1	DETECTED	369.1190 m/z @10.46 [CD6643_1.mzXML]	369.1190490722656	10.45565	10.016816666666667	11.164116666666667	1.1472999999999995	127156.8515625	906600.5022005618	0	1279	0.0883596696050688	1.8819324961564343	2.7333958905449047	369.1168518066406	369.1279296875
1121	369.179931640625	16.100583333333333					1	DETECTED	369.1799 m/z @16.10 [CD6643_1.mzXML]	369.179931640625	16.100583333333333	7.882099999999999	18.92366666666667	11.04156666666667	2302.011962890625	661318.2647323913	0	1279	1.2570012952108467	0.67175208726671	0.34350417453341997	369.1781311035156	369.1881408691406
1122	369.23724365234375	13.794833333333335					1	DETECTED	369.2372 m/z @13.79 [CD6643_1.mzXML]	369.23724365234375	13.794833333333335	13.680483333333333	14.747583333333333	1.0671	37863.7109375	669714.3609758305	0	1279	0.23893797043238685	4.701296415438061	6.132605708204761	369.2274475097656	369.2377014160156
1123	369.3487243652344	12.676449999999999					1	DETECTED	369.3487 m/z @12.68 [CD6643_1.mzXML]	369.3487243652344	12.676449999999999	0.13471666666666668	19.707	19.572283333333335	221287.359375	8838236.221764376	1	1279	0.2957030884919867	0.5463716901431632	1.1762062488468161	369.3470458984375	369.35107421875
1124	370.0849609375	11.8318					1	DETECTED	370.0850 m/z @11.83 [CD6643_1.mzXML]	370.0849609375	11.8318	10.621583333333332	12.091083333333334	1.4695000000000018	249166.734375	3828075.9670106177	0	1279	0.12227389043382786	0.6488362004665735	0.2677219190230446	370.084716796875	370.0871887207031
1125	370.12213134765625	10.483116666666666					1	DETECTED	370.1221 m/z @10.48 [CD6643_1.mzXML]	370.12213134765625	10.483116666666666	10.428149999999999	10.5787	0.15055000000000085	16835.0	106793.00965991257	0	1279	0.12005649785108119	1.3694663432383243	1.7389326864766488	370.12213134765625	370.1233215332031
1126	370.24017333984375	13.809033333333334					1	DETECTED	370.2402 m/z @13.81 [CD6643_1.mzXML]	370.24017333984375	13.809033333333334	9.731816666666667	14.114516666666667	4.3827	6396.85986328125	959475.1318885498	0	1279	0.7135690946341349	0.5374622393544616	0.0749244787089231	370.2316589355469	370.24176025390625
1127	370.2931213378906	11.63825					1	DETECTED	370.2931 m/z @11.64 [CD6643_1.mzXML]	370.2931213378906	11.63825	0.8957333333333334	13.8231	12.927366666666666	160518.84375	4678889.958095212	0	1279	0.1117824306738342	10.914607673286891	40.45495033673511	370.29156494140625	370.29669189453125
1128	370.3520202636719	12.676449999999999					1	DETECTED	370.3520 m/z @12.68 [CD6643_1.mzXML]	370.3520202636719	12.676449999999999	5.7118	14.951866666666666	9.240066666666666	63721.078125	3695450.7516894545	0	1279	0.2323859795469101	2.3176348669672375	4.1080072311771465	370.35162353515625	370.3536071777344
1129	371.0885314941406	11.8318					1	DETECTED	371.0885 m/z @11.83 [CD6643_1.mzXML]	371.0885314941406	11.8318	1.3065833333333332	18.591833333333334	17.28525	49785.3671875	6814347.371174378	0	1279	0.13651022723053075	0.8211351151916114	0.6422702303832227	371.0884704589844	371.0984802246094
1130	371.1035461425781	11.102033333333333					1	DETECTED	371.1035 m/z @11.10 [CD6643_1.mzXML]	371.1035461425781	11.102033333333333	6.709683333333333	19.421666666666667	12.711983333333333	41504.7578125	2080853.1833184503	0	1279	0.2058352128558436	1.4470594708223767	2.3146131065787765	371.09869384765625	371.1039123535156
1131	371.221923828125	11.724933333333333					1	DETECTED	371.2219 m/z @11.72 [CD6643_1.mzXML]	371.221923828125	11.724933333333333	10.716483333333334	14.998883333333334	4.282399999999999	24767.232421875	1352667.9309149173	0	1279	0.49054436462231266	2.1337555648954023	2.7387095313041945	371.2171936035156	371.2229919433594
1132	371.29656982421875	11.681133333333333					1	DETECTED	371.2966 m/z @11.68 [CD6643_1.mzXML]	371.29656982421875	11.681133333333333	11.609866666666667	16.560916666666667	4.95105	33613.44140625	2490155.1334774466	0	1279	2.2688832832888775	18.26110666679576	35.16554891714522	371.2915344238281	371.2967529296875
1133	372.0818176269531	11.8318					1	DETECTED	372.0818 m/z @11.83 [CD6643_1.mzXML]	372.0818176269531	11.8318	9.210666666666667	12.0624	2.8517333333333337	85949.21875	1131783.208147889	0	1279	0.11753015933710742	0.5445355869955621	2.4997069399815497	372.0815124511719	372.0914306640625
1134	372.3084411621094	11.770383333333333					1	DETECTED	372.3084 m/z @11.77 [CD6643_1.mzXML]	372.3084411621094	11.770383333333333	7.535566666666667	12.357683333333334	4.822116666666667	59309.3125	1064977.6563984365	0	1279	0.10645645602734355	2.901348957811087	8.4406839303329	372.2999267578125	372.31781005859375
1135	372.735595703125	1.9798833333333334					1	DETECTED	372.7356 m/z @1.98 [CD6643_1.mzXML]	372.735595703125	1.9798833333333334	1.9103999999999999	2.2348166666666667	0.3244166666666668	15690.623046875	154165.0353951416	0	1279	0.1737609249948664	2.334492684096899	3.668985368193798	372.7343444824219	372.73638916015625
1136	372.8809509277344	1.6216166666666667					1	DETECTED	372.8810 m/z @1.62 [CD6643_1.mzXML]	372.8809509277344	1.6216166666666667	1.5618166666666666	1.6659499999999998	0.10413333333333319	37743.28125	158125.08732714842	0	1279	0.0748826519873218	0.8706800445930858	0.7413600891861716	372.8804626464844	372.8813171386719
1137	373.08502197265625	11.8318					1	DETECTED	373.0850 m/z @11.83 [CD6643_1.mzXML]	373.08502197265625	11.8318	10.8826	11.932683333333333	1.0500833333333333	20869.025390625	419748.4401271975	0	1279	0.9720358604111023	0.5529308883182884	0.10649416348013516	373.0823059082031	373.08642578125
1138	373.1199035644531	10.032					1	DETECTED	373.1199 m/z @10.03 [CD6643_1.mzXML]	373.1199035644531	10.032	1.4425666666666668	12.246333333333332	10.803766666666666	128605.328125	1974055.9175784579	0	1279	0.10330286721376147	1.8528733275433849	17.768366840952112	373.1183166503906	373.1264343261719
1139	373.3116149902344	11.770383333333333					1	DETECTED	373.3116 m/z @11.77 [CD6643_1.mzXML]	373.3116149902344	11.770383333333333	2.9591833333333333	11.846749999999998	8.887566666666665	15551.8564453125	3495076.240622558	0	1279	0.2619013933499481	0.5043334997881483	0.008666999576296661	373.3079528808594	373.3125305175781
1140	374.3236389160156	12.310166666666667					1	DETECTED	374.3236 m/z @12.31 [CD6643_1.mzXML]	374.3236389160156	12.310166666666667	11.681133333333333	12.49355	0.8124166666666675	7659.8857421875	220591.50989550792	0	1279	0.8213901445804215	0.6457659901436066	0.29153198028721306	374.3149108886719	374.3248291015625
1141	374.35986328125	11.876033333333334					1	DETECTED	374.3599 m/z @11.88 [CD6643_1.mzXML]	374.35986328125	11.876033333333334	11.861500000000001	16.42905	4.567549999999999	6408.57666015625	698583.8797355345	0	1279	0.09109441532788587	157.14048165138382	313.28096330276765	374.35986328125	374.3609924316406
1142	375.01519775390625	1.8688					1	DETECTED	375.0152 m/z @1.87 [CD6643_1.mzXML]	375.01519775390625	1.8688	1.6510166666666668	9.522266666666667	7.87125	163402.953125	4520943.478837891	0	1279	0.3534019347699111	2.208765617822976	3.4262440710647084	375.0073547363281	375.01763916015625
1143	375.2165832519531	12.326283333333333					1	DETECTED	375.2166 m/z @12.33 [CD6643_1.mzXML]	375.2165832519531	12.326283333333333	12.294083333333333	12.6027	0.3086166666666674	16797.748046875	220826.02847949273	0	1279	0.3515338968490127	4.7921842650104285	8.584368530020857	375.21551513671875	375.2171630859375
1144	375.2871398925781	12.019216666666667					1	DETECTED	375.2871 m/z @12.02 [CD6643_1.mzXML]	375.2871398925781	12.019216666666667	12.005116666666668	12.704183333333333	0.6990666666666652	6958.58984375	171085.77882019043	0	1279	0.10929861434961907	24.78959810874855	48.5791962174971	375.2851867675781	375.2878723144531
1145	376.3389587402344	12.7875					1	DETECTED	376.3390 m/z @12.79 [CD6643_1.mzXML]	376.3389587402344	12.7875	12.278133333333333	15.300583333333332	3.022449999999999	132746.546875	2403810.6626571673	0	1279	0.2150669973683783	3.5816603291541793	1.2678159331939627	376.33367919921875	376.3402099609375
1146	376.6227722167969	10.607216666666666					1	DETECTED	376.6228 m/z @10.61 [CD6643_1.mzXML]	376.6227722167969	10.607216666666666	10.564783333333333	10.8826	0.3178166666666673	15170.0078125	105056.09465869176	0	1279	0.24244809686912738	3.7448939512961594	5.378537244747054	376.6206970214844	376.6233215332031
1147	376.9261779785156	1.9660666666666666					1	DETECTED	376.9262 m/z @1.97 [CD6643_1.mzXML]	376.9261779785156	1.9660666666666666	1.7837333333333334	17.70583333333333	15.922099999999997	20130.6953125	2253817.201402618	0	1279	0.10506039325296368	43.66206581352835	86.3241316270567	376.9254150390625	376.933349609375
1148	377.62945556640625	12.246333333333332					1	DETECTED	377.6295 m/z @12.25 [CD6643_1.mzXML]	377.62945556640625	12.246333333333332	7.7508	12.326283333333333	4.575483333333333	10834.8134765625	702544.3318807984	0	1279	1.1637713185241623	0.5151188227909855	0.03576710112245305	377.6263732910156	377.63214111328125
1149	378.2374267578125	12.41905					1	DETECTED	378.2374 m/z @12.42 [CD6643_1.mzXML]	378.2374267578125	12.41905	12.357683333333334	13.994883333333332	1.6371999999999982	84946.7109375	1349141.835874631	0	1279	0.11208756030618794	1.648088042200366	2.2113481509483015	378.2323913574219	378.2398376464844
1150	378.8975524902344	1.6364333333333334					1	DETECTED	378.8976 m/z @1.64 [CD6643_1.mzXML]	378.8975524902344	1.6364333333333334	1.5914166666666667	3.854433333333333	2.2630166666666662	101052.0078125	1250873.1147520142	0	1279	0.07181374960411846	25.135320251758582	49.27064050351717	378.896728515625	378.9049377441406
1151	378.92327880859375	1.9380166666666667					1	DETECTED	378.9233 m/z @1.94 [CD6643_1.mzXML]	378.92327880859375	1.9380166666666667	1.7978166666666666	2.1775	0.3796833333333336	17897.720703125	250149.7646799316	0	1279	0.13677697712164316	1.3540775083214456	1.708155016642891	378.92279052734375	378.92376708984375
1152	379.0806579589844	12.463566666666667					1	DETECTED	379.0807 m/z @12.46 [CD6643_1.mzXML]	379.0806579589844	12.463566666666667	1.2548333333333335	15.284066666666666	14.029233333333332	20878.630859375	2463244.339913819	0	1279	1.5435630846101915	0.6258170712123284	1.7795267225994136	379.07861328125	379.08673095703125
1153	379.2129821777344	13.618233333333334					1	DETECTED	379.2130 m/z @13.62 [CD6643_1.mzXML]	379.2129821777344	13.618233333333334	13.618233333333334	13.937133333333332	0.3188999999999975	5736.4111328125	72229.91481811478	0	1279	0.14025042116892728	null	null	379.2113342285156	379.2140808105469
1154	379.2795715332031	14.364233333333335					1	DETECTED	379.2796 m/z @14.36 [CD6643_1.mzXML]	379.2795715332031	14.364233333333335	11.918283333333333	15.0613	3.143016666666666	7801.9033203125	771413.9410898436	0	1279	0.3857606957109816	0.642494054798067	0.284988109596134	379.27783203125	379.28131103515625
1155	380.1289367675781	11.582416666666667					1	DETECTED	380.1289 m/z @11.58 [CD6643_1.mzXML]	380.1289367675781	11.582416666666667	11.540866666666666	11.63825	0.09738333333333316	14785.017578125	65826.57417480423	0	1279	0.07108249854544724	1.171881267549111	1.343762535098222	380.1272888183594	380.1289367675781
1156	380.2532653808594	12.704183333333333					1	DETECTED	380.2533 m/z @12.70 [CD6643_1.mzXML]	380.2532653808594	12.704183333333333	12.617933333333333	12.95625	0.3383166666666675	109232.1171875	880559.3572802716	0	1279	0.10465076490927139	1.9612560386473543	2.9225120772947086	380.2528381347656	380.25360107421875
1157	381.0229797363281	1.8688					1	DETECTED	381.0230 m/z @1.87 [CD6643_1.mzXML]	381.0229797363281	1.8688	1.6067500000000001	2.5012499999999998	0.8944999999999996	162805.875	3430644.4318701187	0	1279	0.18941172605419365	1.8170619400085373	2.6544426833227734	381.02105712890625	381.0240783691406
1158	381.08209228515625	10.930833333333334					1	DETECTED	381.0821 m/z @10.93 [CD6643_1.mzXML]	381.08209228515625	10.930833333333334	10.898716666666667	11.071200000000001	0.172483333333334	6279.2451171875	40133.38942065441	0	1279	0.09338751506456688	2.6852620653865924	4.370524130773185	381.0815734863281	381.08331298828125
1159	381.2945861816406	12.704183333333333					1	DETECTED	381.2946 m/z @12.70 [CD6643_1.mzXML]	381.2945861816406	12.704183333333333	12.262183333333333	16.247400000000003	3.9852166666666697	1309038.0	1.767740694662645E7	1	1279	0.18824100349442574	1.0362048001839639	3.4247685804242898	381.29388427734375	381.29766845703125
1160	382.2980651855469	12.704183333333333					1	DETECTED	382.2981 m/z @12.70 [CD6643_1.mzXML]	382.2980651855469	12.704183333333333	12.463566666666667	14.654050000000002	2.1904833333333347	289013.34375	4648158.137629521	0	1279	0.1672810279446768	1.1842016202890344	1.2830622489701011	382.2975158691406	382.300048828125
1161	383.1135559082031	1.7837333333333334					1	DETECTED	383.1136 m/z @1.78 [CD6643_1.mzXML]	383.1135559082031	1.7837333333333334	1.6659499999999998	10.26185	8.5959	464854.0	5816544.1839642655	0	1279	0.13833378260346096	4.963700131407577	6.789264763126472	383.1096496582031	383.1193542480469
1162	383.3013610839844	12.704183333333333					1	DETECTED	383.3014 m/z @12.70 [CD6643_1.mzXML]	383.3013610839844	12.704183333333333	12.6479	12.970516666666667	0.3226166666666668	38436.62890625	359940.51923315425	0	1279	0.12567138895845886	2.8660053301747284	4.732010660349457	383.2997131347656	383.3017272949219
1163	384.1006774902344	11.724933333333333					1	DETECTED	384.1007 m/z @11.72 [CD6643_1.mzXML]	384.1006774902344	11.724933333333333	11.695549999999999	12.41905	0.7235000000000014	21500.740234375	314847.8267548841	0	1279	0.2438101938680397	12.31140102098689	4.272486884901344	384.0992126464844	384.10113525390625
1164	384.11663818359375	1.7696833333333333					1	DETECTED	384.1166 m/z @1.77 [CD6643_1.mzXML]	384.11663818359375	1.7696833333333333	1.7696833333333333	10.368716666666668	8.599033333333335	52006.2109375	8060564.797530942	0	1279	7.347308890935873	null	null	384.11260986328125	384.12469482421875
1165	384.27117919921875	11.296483333333333					1	DETECTED	384.2712 m/z @11.30 [CD6643_1.mzXML]	384.27117919921875	11.296483333333333	11.2081	11.354866666666668	0.14676666666666804	14098.1328125	67604.7546182863	0	1279	0.061567002470418686	0.8302847444842668	0.6605694889685337	384.27044677734375	384.27252197265625
1166	385.1953430175781	11.340750000000002					1	DETECTED	385.1953 m/z @11.34 [CD6643_1.mzXML]	385.1953430175781	11.340750000000002	11.296483333333333	11.43925	0.1427666666666667	21891.357421875	121779.17090283256	0	1279	0.0803494481057534	1.6125753012047386	2.225150602409477	385.1948547363281	385.19677734375
1167	385.3070983886719	11.961533333333334					1	DETECTED	385.3071 m/z @11.96 [CD6643_1.mzXML]	385.3070983886719	11.961533333333334	10.2468	17.106833333333334	6.860033333333334	36045.265625	4144256.7653378	0	1279	0.7112583876715863	2.248773578262487	4.826812840665642	385.3053283691406	385.3089294433594
1168	386.06976318359375	12.587133333333332					1	DETECTED	386.0698 m/z @12.59 [CD6643_1.mzXML]	386.06976318359375	12.587133333333332	0.1176	19.926333333333332	19.808733333333333	10431.7734375	2344059.6926054386	0	1279	4.168940948479726	0.7973607254982041	2.899396130199048	386.06976318359375	386.0797424316406
1169	386.28765869140625	11.453466666666666					1	DETECTED	386.2877 m/z @11.45 [CD6643_1.mzXML]	386.28765869140625	11.453466666666666	11.396899999999999	12.357683333333334	0.9607833333333353	28119.271484375	861640.487359864	0	1279	0.0814075009081634	8.492486741308177	15.984973482616354	386.2781677246094	386.2878723144531
1170	386.31085205078125	11.961533333333334					1	DETECTED	386.3109 m/z @11.96 [CD6643_1.mzXML]	386.31085205078125	11.961533333333334	11.193433333333333	15.723533333333334	4.530100000000001	7800.20068359375	980457.501673218	0	1279	2.9498800599408845	2.9488998828277557	4.806786939552258	386.3075256347656	386.3123779296875
1171	387.1778869628906	11.582416666666667					1	DETECTED	387.1779 m/z @11.58 [CD6643_1.mzXML]	387.1778869628906	11.582416666666667	8.780483333333333	12.091083333333334	3.310600000000001	316632.09375	3872776.740708742	0	1279	0.11768043607508893	4.766853648224709	2.4356244887505207	387.1738586425781	387.17913818359375
1172	387.2502746582031	11.876033333333334					1	DETECTED	387.2503 m/z @11.88 [CD6643_1.mzXML]	387.2502746582031	11.876033333333334	11.876033333333334	12.136216666666666	0.2601833333333321	18725.548828125	100137.35103466788	0	1279	0.0540896767876653	null	null	387.2486267089844	387.25103759765625
1173	387.3444519042969	12.310166666666667					1	DETECTED	387.3445 m/z @12.31 [CD6643_1.mzXML]	387.3444519042969	12.310166666666667	12.167283333333334	14.191916666666666	2.024633333333332	11983.052734375	646838.632781982	0	1279	0.34937746708386896	7.084917765076381	13.169835530152762	387.3424377441406	387.35406494140625
1174	388.1813049316406	11.582416666666667					1	DETECTED	388.1813 m/z @11.58 [CD6643_1.mzXML]	388.1813049316406	11.582416666666667	8.857149999999999	11.846749999999998	2.9895999999999994	78712.671875	1922161.575131653	0	1279	0.10004894185318136	0.5389978008340817	0.057209922973406886	388.18023681640625	388.1883850097656
1175	388.3031921386719	12.478266666666666					1	DETECTED	388.3032 m/z @12.48 [CD6643_1.mzXML]	388.3031921386719	12.478266666666666	12.40415	12.571583333333333	0.16743333333333332	11754.9990234375	72456.78971997065	0	1279	0.1321903623487568	1.1295255228243735	1.259051045648747	388.30120849609375	388.3038024902344
1176	388.7094421386719	1.9242166666666667					1	DETECTED	388.7094 m/z @1.92 [CD6643_1.mzXML]	388.7094421386719	1.9242166666666667	1.8965666666666665	10.930833333333334	9.034266666666667	17213.931640625	2064807.113053467	0	1279	0.22401981767532297	163.36829415310325	325.73658830620656	388.7075500488281	388.7102355957031
1177	389.9707946777344	12.326283333333333					1	DETECTED	389.9708 m/z @12.33 [CD6643_1.mzXML]	389.9707946777344	12.326283333333333	2.2629499999999996	19.522	17.25905	16024.3193359375	3055466.349726015	0	1279	0.38452340816293784	0.7884425223080483	4.260439307898665	389.9684143066406	389.9728698730469
1178	390.3546447753906	13.809033333333334					1	DETECTED	390.3546 m/z @13.81 [CD6643_1.mzXML]	390.3546447753906	13.809033333333334	12.373283333333335	14.302683333333333	1.9293999999999976	45217.41796875	1903987.7862167936	0	1279	0.27511436102134645	0.671913633989204	0.34382726797840796	390.3546447753906	390.3586730957031
1179	390.9892272949219	1.8965666666666665					1	DETECTED	390.9892 m/z @1.90 [CD6643_1.mzXML]	390.9892272949219	1.8965666666666665	1.7978166666666666	2.4322	0.6343833333333333	23940.28515625	470648.7218835449	0	1279	0.21024119550403908	3.2120675105485264	5.424135021097053	390.98846435546875	390.99005126953125
1180	391.2804870605469	13.09705					1	DETECTED	391.2805 m/z @13.10 [CD6643_1.mzXML]	391.2804870605469	13.09705	0.10103333333333334	20.010166666666667	19.909133333333333	26930.03515625	8202660.5468251975	0	1279	6.939777177081597	2.9846103180464154	0.34771459877865113	391.2798156738281	391.2839050292969
1181	391.35894775390625	13.766866666666665					1	DETECTED	391.3589 m/z @13.77 [CD6643_1.mzXML]	391.35894775390625	13.766866666666665	12.41905	13.994883333333332	1.5758333333333319	11224.314453125	510427.64303637645	0	1279	1.4320331921213416	0.5845874191593814	0.1691748383187629	391.3544616699219	391.3600769042969
1182	392.2773132324219	11.526366666666666					1	DETECTED	392.2773 m/z @11.53 [CD6643_1.mzXML]	392.2773132324219	11.526366666666666	0.20293333333333333	19.959833333333332	19.756899999999998	19186.33984375	2717911.325574646	0	1279	0.07505145216458864	2.5847918031796184	1.7578509074937247	392.27471923828125	392.28729248046875
1183	392.792724609375	1.7548833333333334					1	DETECTED	392.7927 m/z @1.75 [CD6643_1.mzXML]	392.792724609375	1.7548833333333334	1.6951833333333333	1.7978166666666666	0.10263333333333335	24114.41796875	116015.71315087893	0	1279	0.09292878510520297	0.8595756560580671	0.7191513121161341	392.7922058105469	392.79345703125
1184	393.1009826660156	11.237583333333333					1	DETECTED	393.1010 m/z @11.24 [CD6643_1.mzXML]	393.1009826660156	11.237583333333333	9.837033333333332	16.001833333333334	6.164800000000001	9034.5693359375	1177407.6459974367	0	1279	0.07720305040265707	2.2008496662025623	3.401699332405125	393.0970764160156	393.1010437011719
1185	394.0726623535156	9.3107					1	DETECTED	394.0727 m/z @9.31 [CD6643_1.mzXML]	394.0726623535156	9.3107	9.181966666666666	9.476083333333333	0.29411666666666747	6749.19580078125	61746.57028375257	0	1279	0.20005078563709588	1.1423485240807782	1.2846970481615563	394.072265625	394.07373046875
1186	394.22027587890625	12.914266666666666					1	DETECTED	394.2203 m/z @12.91 [CD6643_1.mzXML]	394.22027587890625	12.914266666666666	8.1339	12.914266666666666	4.780366666666666	18733.75	2721339.7782091065	0	1279	4.815963392236803	0.5	null	394.2199401855469	394.22113037109375
1187	394.2931213378906	11.652233333333333					1	DETECTED	394.2931 m/z @11.65 [CD6643_1.mzXML]	394.2931213378906	11.652233333333333	11.554933333333334	11.990383333333334	0.43544999999999945	26086.984375	210949.838824096	0	1279	0.11803427875501527	2.2376670092497672	2.0115870840733723	394.29052734375	394.2933654785156
1188	395.0798645019531	10.750333333333334					1	DETECTED	395.0799 m/z @10.75 [CD6643_1.mzXML]	395.0798645019531	10.750333333333334	10.716483333333334	10.850433333333333	0.13394999999999868	5474.19921875	33375.493918639855	0	1279	0.11982292896387037	1.978581979320555	2.95716395864111	395.0787048339844	395.08038330078125
1189	395.25299072265625	11.193433333333333					1	DETECTED	395.2530 m/z @11.19 [CD6643_1.mzXML]	395.25299072265625	11.193433333333333	11.178983333333333	11.281866666666668	0.10288333333333455	8418.4521484375	37145.29469775376	0	1279	0.1628389233773273	3.559976931949274	6.119953863898548	395.252197265625	395.25390625
1190	395.27392578125	12.704183333333333					1	DETECTED	395.2739 m/z @12.70 [CD6643_1.mzXML]	395.27392578125	12.704183333333333	12.478266666666666	12.815750000000001	0.3374833333333349	36452.48046875	392258.13626513805	0	1279	0.16135549081829303	0.7469199557358948	0.6128388564459165	395.2730407714844	395.275146484375
1191	396.30859375	11.739883333333333					1	DETECTED	396.3086 m/z @11.74 [CD6643_1.mzXML]	396.30859375	11.739883333333333	11.681133333333333	18.392833333333332	6.711699999999999	19882.298828125	1089501.0057294923	0	1279	0.12284019150355974	57.12085106382992	113.24170212765983	396.30322265625	396.3091735839844
1192	396.88275146484375	1.5766166666666666					1	DETECTED	396.8828 m/z @1.58 [CD6643_1.mzXML]	396.88275146484375	1.5766166666666666	1.5172166666666667	1.6364333333333334	0.11921666666666675	30391.490234375	109671.75865026863	0	1279	0.05823258899279704	0.9910270767128444	1.0552532775143344	396.88250732421875	396.88409423828125
1193	396.9975891113281	1.8827666666666665					1	DETECTED	396.9976 m/z @1.88 [CD6643_1.mzXML]	396.9975891113281	1.8827666666666665	1.6659499999999998	2.4736333333333334	0.8076833333333335	48369.7265625	1043163.351789917	0	1279	0.4865690731166792	1.862595126450919	2.725190252901838	396.9876403808594	396.99835205078125
1194	397.26824951171875	12.745849999999999					1	DETECTED	397.2682 m/z @12.75 [CD6643_1.mzXML]	397.26824951171875	12.745849999999999	12.326283333333333	14.286750000000001	1.9604666666666688	58919.21484375	1263618.6314768689	0	1279	0.17186699207629275	1.8860589833640573	2.8774826290127944	397.2629699707031	397.27093505859375
1195	397.4122619628906	12.539733333333334					1	DETECTED	397.4123 m/z @12.54 [CD6643_1.mzXML]	397.4122619628906	12.539733333333334	7.0722	13.55785	6.485650000000001	98102.125	2759375.7014285577	0	1279	0.20301635836424659	1.6053542360628745	1.677080913195652	397.4109802246094	397.4209289550781
1196	398.04986572265625	9.896766666666668					1	DETECTED	398.0499 m/z @9.90 [CD6643_1.mzXML]	398.04986572265625	9.896766666666668	9.881883333333333	9.986433333333334	0.10455000000000148	3032.779052734375	15028.664008605958	0	1279	0.06422455191027687	3.512318029114913	6.024636058229826	398.048095703125	398.05029296875
1197	398.32403564453125	11.846749999999998					1	DETECTED	398.3240 m/z @11.85 [CD6643_1.mzXML]	398.32403564453125	11.846749999999998	11.8011	12.136216666666666	0.33511666666666606	83524.140625	564435.8005837419	0	1279	0.10503924234369855	2.738716084750646	3.6239253662658926	398.322021484375	398.3246154785156
1198	398.7590026855469	13.618233333333334					1	DETECTED	398.7590 m/z @13.62 [CD6643_1.mzXML]	398.7590026855469	13.618233333333334	13.09705	15.12365	2.0266	12793.1611328125	629286.460138062	0	1279	1.0573198864068836	1.9442294777909188	2.8884589555818376	398.75592041015625	398.76007080078125
1199	399.25616455078125	13.766866666666665					1	DETECTED	399.2562 m/z @13.77 [CD6643_1.mzXML]	399.25616455078125	13.766866666666665	13.235383333333335	14.084133333333334	0.848749999999999	21289.482421875	555715.8079055178	0	1279	0.22472289499403963	0.7984728276208132	0.5969456552416262	399.2551574707031	399.2596740722656
1200	399.3244323730469	12.745849999999999					1	DETECTED	399.3244 m/z @12.75 [CD6643_1.mzXML]	399.3244323730469	12.745849999999999	11.8318	16.544333333333334	4.712533333333335	18282.52734375	1566543.137204619	0	1279	1.540274918746583	1.6584542389595676	2.1556211998388646	399.315185546875	399.3272705078125
1201	399.76617431640625	13.344266666666666					1	DETECTED	399.7662 m/z @13.34 [CD6643_1.mzXML]	399.76617431640625	13.344266666666666	11.340750000000002	14.983233333333335	3.642483333333333	19907.962890625	1421736.3723115225	0	1279	0.2596609306494475	0.9090224688256492	0.8180449376512983	399.75738525390625	399.7754821777344
1202	400.33966064453125	12.005116666666668					1	DETECTED	400.3397 m/z @12.01 [CD6643_1.mzXML]	400.33966064453125	12.005116666666668	11.918283333333333	12.523566666666666	0.6052833333333325	402014.21875	2865975.9962368174	1	1279	0.10970462118671698	2.2314286952760045	2.1076982028755036	400.33184814453125	400.33978271484375
1203	400.8244934082031	1.7102499999999998					1	DETECTED	400.8245 m/z @1.71 [CD6643_1.mzXML]	400.8244934082031	1.7102499999999998	1.6806666666666668	1.7837333333333334	0.10306666666666664	42832.44140625	184298.62093652342	0	1279	0.9785668771573128	1.7419718309859304	2.483943661971861	400.8243408203125	400.8246765136719
1204	401.2310485839844	11.43925					1	DETECTED	401.2310 m/z @11.44 [CD6643_1.mzXML]	401.2310485839844	11.43925	11.396899999999999	11.596116666666667	0.19921666666666837	31675.232421875	205144.19060595817	0	1279	0.10867431353873158	2.352026761117647	3.091227522589104	401.2294006347656	401.2315673828125
1205	401.3433532714844	11.975950000000001					1	DETECTED	401.3434 m/z @11.98 [CD6643_1.mzXML]	401.3433532714844	11.975950000000001	0.6770833333333334	14.471466666666666	13.794383333333332	82392.40625	1.0138089269750576E7	0	1279	13.179480327998357	0.5857094826924627	0.13888329688608925	401.33612060546875	401.3433532714844
1206	401.6222839355469	10.930833333333334					1	DETECTED	401.6223 m/z @10.93 [CD6643_1.mzXML]	401.6222839355469	10.930833333333334	10.216816666666666	11.086350000000001	0.8695333333333348	8452.26171875	118480.43386108405	0	1279	0.037897001044880696	0.6059742672301972	0.2190612191246754	401.6217041015625	401.63189697265625
1207	402.28192138671875	11.024783333333334					1	DETECTED	402.2819 m/z @11.02 [CD6643_1.mzXML]	402.28192138671875	11.024783333333334	0.6434833333333334	11.102033333333333	10.458549999999999	6984.68896484375	739741.869938324	0	1279	0.09745559752064636	0.5037206322907536	0.007441264581507073	402.2807922363281	402.2834777832031
1208	402.89996337890625	1.5914166666666667					1	DETECTED	402.9000 m/z @1.59 [CD6643_1.mzXML]	402.89996337890625	1.5914166666666667	1.5323	1.6364333333333334	0.10413333333333341	57797.50390625	261729.14277978544	0	1279	0.08159459720808204	0.8807442909500988	0.7493360258429241	402.8997497558594	402.90045166015625
1209	403.005126953125	1.8688					1	DETECTED	403.0051 m/z @1.87 [CD6643_1.mzXML]	403.005126953125	1.8688	1.6510166666666668	2.4598333333333335	0.8088166666666667	163828.875	3273032.513858033	0	1279	0.2078093161387855	1.7818228286347175	2.4063896213491844	403.0026550292969	403.0060729980469
1210	404.20452880859375	11.582416666666667					1	DETECTED	404.2045 m/z @11.58 [CD6643_1.mzXML]	404.20452880859375	11.582416666666667	11.526366666666666	11.770383333333333	0.244016666666667	42609.3984375	298232.2869016115	0	1279	0.13278825170003117	2.1767766874813863	2.9916615727043725	404.20416259765625	404.2046813964844
1211	405.0796203613281	12.587133333333332					1	DETECTED	405.0796 m/z @12.59 [CD6643_1.mzXML]	405.0796203613281	12.587133333333332	8.35755	19.824833333333334	11.467283333333334	6182.625	1221383.9020803226	0	1279	2.710534001710643	1.3556043739533055	0.8860948531214571	405.07342529296875	405.0833435058594
1212	405.2077941894531	11.568683333333333					1	DETECTED	405.2078 m/z @11.57 [CD6643_1.mzXML]	405.2077941894531	11.568683333333333	11.540866666666666	11.652233333333333	0.11136666666666706	11535.0341796875	53249.08754956061	0	1279	0.10824582192389975	2.0017974835230956	3.0035949670461908	405.2071228027344	405.2087097167969
1213	405.4178771972656	12.18285					1	DETECTED	405.4179 m/z @12.18 [CD6643_1.mzXML]	405.4178771972656	12.18285	12.136216666666666	12.246333333333332	0.11011666666666642	11160.349609375	53506.36536621049	0	1279	0.11514103254885555	1.1806647605432208	1.3613295210864416	405.4170837402344	405.4181823730469
1214	406.35052490234375	11.38285					1	DETECTED	406.3505 m/z @11.38 [CD6643_1.mzXML]	406.35052490234375	11.38285	7.5855	11.482683333333334	3.8971833333333343	14522.740234375	1259047.4752169186	0	1279	0.2253308962553131	0.5131451319121669	0.02629026382433396	406.34246826171875	406.350830078125
1215	406.74481201171875	12.246333333333332					1	DETECTED	406.7448 m/z @12.25 [CD6643_1.mzXML]	406.74481201171875	12.246333333333332	11.222866666666667	14.239749999999999	3.0168833333333325	18167.943359375	1156126.127098877	0	1279	0.4630440096616617	1.4738551980198027	1.9477103960396054	406.74267578125	406.7505187988281
1216	406.7696533203125	1.7403000000000002					1	DETECTED	406.7697 m/z @1.74 [CD6643_1.mzXML]	406.7696533203125	1.7403000000000002	1.7102499999999998	17.822333333333333	16.112083333333334	23949.076171875	6986704.342482666	0	1279	0.08890153597064665	268.08790904048493	535.1758180809697	406.76806640625	406.7702941894531
1217	407.29052734375	12.704183333333333					1	DETECTED	407.2905 m/z @12.70 [CD6643_1.mzXML]	407.29052734375	12.704183333333333	12.676449999999999	12.8435	0.16705000000000148	15635.5771484375	86715.6230976568	0	1279	0.1602483331911202	3.0117187499999725	5.023437499999945	407.28936767578125	407.2932434082031
1218	408.7666320800781	1.7251166666666669					1	DETECTED	408.7666 m/z @1.73 [CD6643_1.mzXML]	408.7666320800781	1.7251166666666669	1.6951833333333333	13.766866666666665	12.071683333333333	27369.66796875	4681302.40268457	0	1279	11.909630945579481	201.6428173719359	402.2856347438718	408.7659606933594	408.7731018066406
1219	408.9166564941406	1.6216166666666667					1	DETECTED	408.9167 m/z @1.62 [CD6643_1.mzXML]	408.9166564941406	1.6216166666666667	1.5766166666666666	1.6806666666666668	0.1040500000000002	71991.8203125	319333.4938464362	0	1279	0.07873276996392131	1.1561111111111095	1.3122222222222188	408.9151611328125	408.91693115234375
1220	409.1596374511719	11.554933333333334					1	DETECTED	409.1596 m/z @11.55 [CD6643_1.mzXML]	409.1596374511719	11.554933333333334	11.511716666666667	12.0624	0.5506833333333336	261210.765625	2058083.6987158211	0	1279	0.13633402700316744	3.594921157830848	4.451082860453637	409.1571960449219	409.16082763671875
1221	409.18505859375	9.224783333333333					1	DETECTED	409.1851 m/z @9.22 [CD6643_1.mzXML]	409.18505859375	9.224783333333333	9.181966666666666	9.3107	0.1287333333333347	28373.134765625	115415.38128979549	0	1279	0.07100807073376991	1.5033086804204032	2.1672584892119007	409.1845397949219	409.185791015625
1222	409.3262939453125	12.262183333333333					1	DETECTED	409.3263 m/z @12.26 [CD6643_1.mzXML]	409.3262939453125	12.262183333333333	6.873666666666667	14.425516666666665	7.551849999999998	15645.78125	1277246.0547577213	0	1279	0.23420013609606727	0.7007355147211198	0.40147102944223967	409.3188171386719	409.3284606933594
1223	410.2514953613281	4.10815					1	DETECTED	410.2515 m/z @4.11 [CD6643_1.mzXML]	410.2514953613281	4.10815	3.416516666666667	12.829649999999999	9.413133333333333	4086.873291015625	1293090.6574990235	0	1279	1.032530618799568	6.805002650730155	1.1003501461879912	410.2500305175781	410.25408935546875
1224	410.759033203125	13.180733333333334					1	DETECTED	410.7590 m/z @13.18 [CD6643_1.mzXML]	410.759033203125	13.180733333333334	1.7978166666666666	14.747583333333333	12.949766666666667	21198.4453125	1.131952033156091E7	0	1279	11.75750155713979	0.5596082742682832	0.2102029715725969	410.757080078125	410.763916015625
1225	410.85357666015625	1.6806666666666668					1	DETECTED	410.8536 m/z @1.68 [CD6643_1.mzXML]	410.85357666015625	1.6806666666666668	1.6806666666666668	8.489983333333333	6.809316666666666	55646.5859375	3591989.9820812987	0	1279	0.07165141641419281	null	null	410.8459167480469	410.8545227050781
1226	412.3021240234375	11.568683333333333					1	DETECTED	412.3021 m/z @11.57 [CD6643_1.mzXML]	412.3021240234375	11.568683333333333	11.526366666666666	13.618233333333334	2.091866666666668	12703.97265625	552531.3794956057	0	1279	0.10528797685184266	24.716817644742235	48.43363528948447	412.2995910644531	412.30413818359375
1227	412.7746887207031	13.49925					1	DETECTED	412.7747 m/z @13.50 [CD6643_1.mzXML]	412.7746887207031	13.49925	1.2892333333333332	15.12365	13.834416666666666	16266.2822265625	3198969.146194885	0	1279	0.19114139705178168	0.5665191557205081	0.1330383114410163	412.7728271484375	412.7844543457031
1228	412.8506164550781	1.7102499999999998					1	DETECTED	412.8506 m/z @1.71 [CD6643_1.mzXML]	412.8506164550781	1.7102499999999998	1.5323	13.513616666666667	11.981316666666668	24648.482421875	7613721.784052856	0	1279	0.23054149466741647	33.664840310948804	65.53769514564351	412.84930419921875	412.8605651855469
1229	412.9710388183594	1.82585					1	DETECTED	412.9710 m/z @1.83 [CD6643_1.mzXML]	412.9710388183594	1.82585	1.82585	2.4460166666666665	0.6201666666666665	13597.7685546875	188354.9929864502	0	1279	0.21903698402301242	null	null	412.96954345703125	412.9722595214844
1230	413.14007568359375	9.3847					1	DETECTED	413.1401 m/z @9.38 [CD6643_1.mzXML]	413.14007568359375	9.3847	9.340083333333332	14.857750000000001	5.517666666666669	10531.7744140625	595444.9877075807	0	1279	0.08429132468404532	61.834142697047	1.8314185170049786	413.1345520019531	413.1402587890625
1231	413.26336669921875	13.0829					1	DETECTED	413.2634 m/z @13.08 [CD6643_1.mzXML]	413.26336669921875	13.0829	0.1176	19.993333333333332	19.875733333333333	28228.84375	2796867.6789038097	0	1279	0.07847315877270056	1.0181305470147703	1.0661786778103715	413.26141357421875	413.26788330078125
1232	413.3384704589844	12.167283333333334					1	DETECTED	413.3385 m/z @12.17 [CD6643_1.mzXML]	413.3384704589844	12.167283333333334	11.410983333333332	16.39575	4.984766666666667	24575.61328125	2512175.2603774425	0	1279	2.5277220152803306	2.850196310516705	4.390508775178985	413.3345642089844	413.34027099609375
1233	414.2972106933594	12.246333333333332					1	DETECTED	414.2972 m/z @12.25 [CD6643_1.mzXML]	414.2972106933594	12.246333333333332	11.63825	16.165783333333334	4.527533333333334	91238.7109375	2460733.4714912726	0	1279	0.11288071950116674	5.01875844190724	4.332713077156654	414.2959899902344	414.30267333984375
1234	414.995361328125	1.4727666666666666					1	DETECTED	414.9954 m/z @1.47 [CD6643_1.mzXML]	414.995361328125	1.4727666666666666	1.4269500000000002	1.5470499999999998	0.12009999999999965	4482.92724609375	18873.168325805647	0	1279	0.0703914852369747	1.3106584212440928	1.6213168424881854	414.9943542480469	414.99609375
1235	415.1201477050781	11.193433333333333					1	DETECTED	415.1201 m/z @11.19 [CD6643_1.mzXML]	415.1201477050781	11.193433333333333	10.2318	11.296483333333333	1.064683333333333	5610.84228515625	128978.59147766086	0	1279	0.11878952794824826	0.553580713369614	0.10716142673922802	415.11749267578125	415.1300048828125
1236	415.2090759277344	11.890133333333333					1	DETECTED	415.2091 m/z @11.89 [CD6643_1.mzXML]	415.2090759277344	11.890133333333333	11.086350000000001	16.990333333333332	5.903983333333331	633530.6875	5812448.747850124	1	1279	0.11161647703015731	2.3582670443996974	3.1120787288363516	415.20806884765625	415.2121887207031
1237	415.2337646484375	13.794833333333335					1	DETECTED	415.2338 m/z @13.79 [CD6643_1.mzXML]	415.2337646484375	13.794833333333335	13.47035	14.441166666666668	0.9708166666666678	107790.7890625	1954520.3412566532	0	1279	0.27320251243443217	1.1382601128161	1.975718626599193	415.2332763671875	415.23480224609375
1238	415.300537109375	12.246333333333332					1	DETECTED	415.3005 m/z @12.25 [CD6643_1.mzXML]	415.300537109375	12.246333333333332	8.475150000000001	15.4957	7.020549999999998	25353.259765625	1902665.9068453969	0	1279	0.09116872943804921	0.9308152613459085	5.768690694863394	415.3004455566406	415.3067321777344
1239	415.3544921875	12.448516666666666					1	DETECTED	415.3545 m/z @12.45 [CD6643_1.mzXML]	415.3544921875	12.448516666666666	12.167283333333334	12.731783333333334	0.5645000000000007	14854.78125	296316.1838779298	0	1279	0.32296395875841455	1.003615029038761	1.007230058077522	415.3519592285156	415.3570251464844
1240	416.2123718261719	11.890133333333333					1	DETECTED	416.2124 m/z @11.89 [CD6643_1.mzXML]	416.2123718261719	11.890133333333333	11.861500000000001	12.18285	0.3213499999999989	156880.015625	1111681.601066156	0	1279	0.11877695997734605	4.26156175894612	6.414500120281545	416.21136474609375	416.2128601074219
1241	416.36199951171875	13.572816666666666					1	DETECTED	416.3620 m/z @13.57 [CD6643_1.mzXML]	416.36199951171875	13.572816666666666	12.539733333333334	13.724	1.184266666666666	8929.4365234375	430489.05040576163	0	1279	0.06363665708689759	0.5731709284504319	0.14634185690086385	416.3561706542969	416.36346435546875
1242	416.79864501953125	1.7102499999999998					1	DETECTED	416.7986 m/z @1.71 [CD6643_1.mzXML]	416.79864501953125	1.7102499999999998	1.6951833333333333	1.7548833333333334	0.059700000000000086	35165.94140625	114642.85841992217	0	1279	0.7128601639193264	1.9811946902655033	2.9623893805310066	416.7984619140625	416.7991027832031
1243	416.9996643066406	1.8827666666666665					1	DETECTED	416.9997 m/z @1.88 [CD6643_1.mzXML]	416.9996643066406	1.8827666666666665	1.7696833333333333	2.5012499999999998	0.7315666666666665	83846.515625	1540423.2345382082	0	1279	0.30627570339166166	3.175642918585571	4.857372490967196	416.99908447265625	417.00103759765625
1244	417.2148742675781	11.890133333333333					1	DETECTED	417.2149 m/z @11.89 [CD6643_1.mzXML]	417.2148742675781	11.890133333333333	11.0403	12.033683333333332	0.9933833333333322	21640.787109375	466797.3064278555	0	1279	0.10121879341372342	0.5844577368111391	0.1689154736222783	417.2148742675781	417.22393798828125
1245	417.2256164550781	10.978183333333334					1	DETECTED	417.2256 m/z @10.98 [CD6643_1.mzXML]	417.2256164550781	10.978183333333334	10.914833333333332	11.071200000000001	0.15636666666666876	9505.76953125	60159.764190551985	0	1279	0.09820922869304916	1.2341489081820434	1.4682978163640865	417.2250671386719	417.2282409667969
1246	418.385986328125	12.745849999999999					1	DETECTED	418.3860 m/z @12.75 [CD6643_1.mzXML]	418.385986328125	12.745849999999999	12.6479	12.95625	0.3083500000000008	37254.90234375	374104.58198046766	0	1279	0.10702543904280404	1.5740173557937909	3.9099670526032755	418.3851623535156	418.3868103027344
1247	418.74481201171875	12.23035					1	DETECTED	418.7448 m/z @12.23 [CD6643_1.mzXML]	418.74481201171875	12.23035	11.724933333333333	13.618233333333334	1.8933000000000018	11403.3408203125	704679.6199355475	0	1279	0.5405881662251399	1.873009068425392	2.746018136850784	418.74310302734375	418.7471008300781
1248	418.87725830078125	1.5914166666666667					1	DETECTED	418.8773 m/z @1.59 [CD6643_1.mzXML]	418.87725830078125	1.5914166666666667	1.5323	3.2016333333333336	1.6693333333333336	60503.84375	1564400.3705798343	0	1279	0.08028848664794008	13.98460022606486	28.422333286954288	418.86865234375	418.8781433105469
1249	418.97906494140625	1.8117833333333333					1	DETECTED	418.9791 m/z @1.81 [CD6643_1.mzXML]	418.97906494140625	1.8117833333333333	1.6659499999999998	2.334083333333333	0.6681333333333332	33566.796875	703056.5260541993	0	1279	0.3976298316106859	2.2907428571428543	3.581485714285709	418.9756774902344	418.98065185546875
1250	419.3232421875	12.0624					1	DETECTED	419.3232 m/z @12.06 [CD6643_1.mzXML]	419.3232421875	12.0624	0.13471666666666668	19.993333333333332	19.858616666666666	6198.49267578125	2015118.151719879	0	1279	17.97887236712011	0.8324590832810506	1.6077051737674206	419.3132629394531	419.3232421875
1251	420.1559753417969	11.164116666666667					1	DETECTED	420.1560 m/z @11.16 [CD6643_1.mzXML]	420.1559753417969	11.164116666666667	10.510083333333334	19.438666666666666	8.928583333333332	6778.9453125	741277.0876776732	0	1279	2.1832815084045922	6.825786147495037	23.459512980932132	420.1553955078125	420.1584167480469
1252	420.7613220214844	13.06885					1	DETECTED	420.7613 m/z @13.07 [CD6643_1.mzXML]	420.7613220214844	13.06885	11.739883333333333	13.603066666666667	1.8631833333333336	13776.142578125	829865.2739003906	0	1279	1.1495083451322667	0.7009894905816553	0.4019789811633106	420.7586975097656	420.7630615234375
1253	420.8820495605469	1.6806666666666668					1	DETECTED	420.8820 m/z @1.68 [CD6643_1.mzXML]	420.8820495605469	1.6806666666666668	1.6510166666666668	1.7696833333333333	0.11866666666666648	83447.5703125	275037.65393652313	0	1279	0.045367364677756594	2.001124227093873	2.758741912630843	420.8814392089844	420.8827819824219
1254	421.306396484375	12.704183333333333					1	DETECTED	421.3064 m/z @12.70 [CD6643_1.mzXML]	421.306396484375	12.704183333333333	12.662316666666667	12.857416666666667	0.19510000000000005	21452.16796875	126732.78479223637	0	1279	0.09288439379677271	2.3300159235669384	3.660031847133877	421.3052978515625	421.30859375
1255	421.7802429199219	14.486500000000001					1	DETECTED	421.7802 m/z @14.49 [CD6643_1.mzXML]	421.7802429199219	14.486500000000001	14.271216666666668	15.045816666666667	0.7745999999999995	13092.0439453125	231776.99769543478	0	1279	0.22848628621227007	1.7990245413021557	1.8093449782189834	421.7781066894531	421.7811584472656
1256	422.2874450683594	11.354866666666668					1	DETECTED	422.2874 m/z @11.35 [CD6643_1.mzXML]	422.2874450683594	11.354866666666668	11.340750000000002	14.88905	3.5482999999999976	11843.712890625	1252165.787346313	0	1279	0.06227933914155237	125.6776859504161	250.3553719008322	422.2809753417969	422.287841796875
1257	422.3236999511719	11.8318					1	DETECTED	422.3237 m/z @11.83 [CD6643_1.mzXML]	422.3236999511719	11.8318	11.770383333333333	11.904216666666667	0.13383333333333347	21412.626953125	118737.49862988343	0	1279	0.09384748275991583	1.089552238805979	1.179104477611958	422.3228759765625	422.32427978515625
1258	423.7951965332031	14.333883333333334					1	DETECTED	423.7952 m/z @14.33 [CD6643_1.mzXML]	423.7951965332031	14.333883333333334	14.114516666666667	14.716083333333334	0.6015666666666668	8391.849609375	133197.39809924318	0	1279	0.09091724027376635	1.3711442030086558	1.7422884060173116	423.7939453125	423.7970275878906
1259	424.339599609375	11.918283333333333					1	DETECTED	424.3396 m/z @11.92 [CD6643_1.mzXML]	424.339599609375	11.918283333333333	11.876033333333334	12.41905	0.5430166666666665	388546.0625	2674959.4003024865	0	1279	0.0981881289119908	2.5451882129093684	3.2082778983895066	424.33868408203125	424.340087890625
1260	424.89404296875	1.6216166666666667					1	DETECTED	424.8940 m/z @1.62 [CD6643_1.mzXML]	424.89404296875	1.6216166666666667	1.5323	1.6659499999999998	0.13364999999999982	146189.828125	597113.3529250493	0	1279	0.06916763860197772	0.7943363079415036	0.6360000416539264	424.8921813964844	424.8956604003906
1261	426.35491943359375	12.04805					1	DETECTED	426.3549 m/z @12.05 [CD6643_1.mzXML]	426.35491943359375	12.04805	11.890133333333333	12.6027	0.7125666666666675	539272.5625	4102064.7538603554	1	1279	0.10987703799366066	2.7128379301621193	2.4739588804038064	426.3458557128906	426.3555908203125
1262	427.0531921386719	9.430266666666666					1	DETECTED	427.0532 m/z @9.43 [CD6643_1.mzXML]	427.0531921386719	9.430266666666666	9.340083333333332	9.8222	0.4821166666666681	41617.21875	296220.0283627935	0	1279	0.09194171591728306	2.6729809647015235	1.1818542811099086	427.05218505859375	427.0533447265625
1263	427.42987060546875	12.745849999999999					1	DETECTED	427.4299 m/z @12.75 [CD6643_1.mzXML]	427.42987060546875	12.745849999999999	11.975950000000001	17.057	5.081049999999998	14461.037109375	1056901.4100013433	0	1279	1.1247608143670895	3.2998116638524553	1.8431089058470318	427.4270324707031	427.4320983886719
1264	428.37091064453125	12.167283333333334					1	DETECTED	428.3709 m/z @12.17 [CD6643_1.mzXML]	428.37091064453125	12.167283333333334	1.4425666666666668	12.388766666666667	10.946200000000001	110123.7265625	4625938.4162984	0	1279	0.11085976348328686	1.91158247169428	3.2507649382206902	428.36138916015625	428.3808288574219
1265	429.04986572265625	9.430266666666666					1	DETECTED	429.0499 m/z @9.43 [CD6643_1.mzXML]	429.04986572265625	9.430266666666666	9.354800000000001	9.537466666666667	0.1826666666666661	16476.12109375	93381.06352026397	0	1279	0.10082135511631307	1.210247349823337	1.3059188851569115	429.0489501953125	429.05035400390625
1266	429.237060546875	11.43925					1	DETECTED	429.2371 m/z @11.44 [CD6643_1.mzXML]	429.237060546875	11.43925	11.368833333333333	16.5112	5.142366666666666	535995.75	4552853.214702917	1	1279	0.11766108071289061	1.7611264820249066	2.0313998542344858	429.2282409667969	429.2380676269531
1267	429.31573486328125	13.344266666666666					1	DETECTED	429.3157 m/z @13.34 [CD6643_1.mzXML]	429.31573486328125	13.344266666666666	13.330716666666666	13.543116666666666	0.2124000000000006	13191.3505859375	103185.07998779342	0	1279	0.08397304184532395	7.837638376383557	14.675276752767115	429.31475830078125	429.31756591796875
1268	429.33319091796875	12.326283333333333					1	DETECTED	429.3332 m/z @12.33 [CD6643_1.mzXML]	429.33319091796875	12.326283333333333	11.846749999999998	15.658116666666666	3.811366666666668	8520.033203125	796292.3523443905	0	1279	2.3543966883051084	3.974037258445705	6.339477094730479	429.33123779296875	429.335205078125
1269	429.3739013671875	12.18285					1	DETECTED	429.3739 m/z @12.18 [CD6643_1.mzXML]	429.3739013671875	12.18285	12.136216666666666	16.924	4.7877833333333335	29724.900390625	1129580.2956391596	0	1279	0.09315186662917263	51.334345961400054	42.77688322406918	429.3674011230469	429.37530517578125
1270	429.766845703125	11.724933333333333					1	DETECTED	429.7668 m/z @11.72 [CD6643_1.mzXML]	429.766845703125	11.724933333333333	11.237583333333333	14.936216666666667	3.6986333333333334	7805.56201171875	553397.3373693848	0	1279	0.2884030618917439	3.7946376662904884	6.589275332580977	429.7648010253906	429.7688293457031
1271	430.2407531738281	11.425099999999999					1	DETECTED	430.2408 m/z @11.43 [CD6643_1.mzXML]	430.2407531738281	11.425099999999999	2.389816666666667	11.582416666666667	9.1926	136256.15625	3806446.675663821	0	1279	0.12587120334733903	0.544341058593706	2.815793003139553	430.23114013671875	430.2424621582031
1272	430.37774658203125	12.326283333333333					1	DETECTED	430.3777 m/z @12.33 [CD6643_1.mzXML]	430.37774658203125	12.326283333333333	11.8318	19.622333333333334	7.790533333333334	15055.7001953125	1233243.8192977288	0	1279	0.8571140104363835	7.877447841181034	14.754895682362068	430.3694763183594	430.3797607421875
1273	430.9110107421875	1.6364333333333334					1	DETECTED	430.9110 m/z @1.64 [CD6643_1.mzXML]	430.9110107421875	1.6364333333333334	1.5618166666666666	2.72155	1.1597333333333335	212361.078125	1499820.37203418	0	1279	0.06350701712974027	0.9345769837429372	0.9517469685639534	430.91064453125	430.9134521484375
1274	431.1758728027344	12.6027					1	DETECTED	431.1759 m/z @12.60 [CD6643_1.mzXML]	431.1758728027344	12.6027	12.342099999999999	14.191916666666666	1.8498166666666673	106159.4296875	2279800.483927858	0	1279	0.31662084452004	1.2903893488156795	1.4092284134875985	431.1744689941406	431.17926025390625
1275	431.2056884765625	13.780833333333334					1	DETECTED	431.2057 m/z @13.78 [CD6643_1.mzXML]	431.2056884765625	13.780833333333334	10.898716666666667	14.053983333333333	3.155266666666666	14336.1640625	926479.1766910403	0	1279	0.21398452840602644	0.5473870477137751	0.09459031561552682	431.2041015625	431.2081298828125
1276	431.2445068359375	11.43925					1	DETECTED	431.2445 m/z @11.44 [CD6643_1.mzXML]	431.2445068359375	11.43925	9.6429	13.02615	3.3832500000000003	18737.349609375	1006526.6141841431	0	1279	0.10465988484402367	0.941701227489075	0.88340245497815	431.2431945800781	431.24658203125
1277	432.17889404296875	12.662316666666667					1	DETECTED	432.1789 m/z @12.66 [CD6643_1.mzXML]	432.17889404296875	12.662316666666667	12.41905	13.893849999999999	1.4747999999999983	34072.42578125	867513.2849992679	0	1279	0.23490501518421247	3.0312414360098585	5.062482872019717	432.1775207519531	432.1827697753906
1278	432.23583984375	11.876033333333334					1	DETECTED	432.2358 m/z @11.88 [CD6643_1.mzXML]	432.23583984375	11.876033333333334	4.779	18.6085	13.8295	98372.5703125	3695827.98490332	0	1279	0.11829508545882561	0.5172592463307665	5.867550925535759	432.2258605957031	432.2453918457031
1279	432.3079528808594	12.246333333333332					1	DETECTED	432.3080 m/z @12.25 [CD6643_1.mzXML]	432.3079528808594	12.246333333333332	11.695549999999999	12.388766666666667	0.6932166666666681	79031.75	669390.1537689217	0	1279	0.10648424646311305	1.6249546882123076	0.30722977229385223	432.30670166015625	432.3091735839844
1280	432.9735107421875	1.8827666666666665					1	DETECTED	432.9735 m/z @1.88 [CD6643_1.mzXML]	432.9735107421875	1.8827666666666665	1.7403000000000002	16.083916666666667	14.343616666666668	47084.44921875	2154115.0579384156	0	1279	0.34097470518395023	2.524820594427925	3.834964632128972	432.9733581542969	432.9825439453125
1281	433.0589904785156	11.609866666666667					1	DETECTED	433.0590 m/z @11.61 [CD6643_1.mzXML]	433.0589904785156	11.609866666666667	11.526366666666666	11.7858	0.25943333333333385	14524.22265625	131607.76657751456	0	1279	0.14221779747379415	1.5534930139720442	2.1069860279440884	433.0584411621094	433.0599060058594
1282	433.2396240234375	11.876033333333334					1	DETECTED	433.2396 m/z @11.88 [CD6643_1.mzXML]	433.2396240234375	11.876033333333334	11.861500000000001	15.96915	4.10765	21778.796875	946415.4878374011	0	1279	0.14278253790173423	141.31823394496104	281.6364678899221	433.2379150390625	433.2440490722656
1283	433.364501953125	12.433683333333333					1	DETECTED	433.3645 m/z @12.43 [CD6643_1.mzXML]	433.364501953125	12.433683333333333	12.373283333333335	14.364233333333335	1.9909499999999998	11949.1796875	486495.13748327614	0	1279	0.2161332724722147	16.481374172186033	31.962748344372063	433.3638916015625	433.3664245605469
1284	433.9683837890625	11.311283333333334					1	DETECTED	433.9684 m/z @11.31 [CD6643_1.mzXML]	433.9683837890625	11.311283333333334	10.866516666666666	12.294083333333333	1.4275666666666673	8714.3974609375	386369.99768103025	0	1279	0.5917074087336935	1.604848984486243	2.209697968972486	433.96630859375	433.9696044921875
[truncated: 196 more rows]
