# Supplementary material for: MSFC: a new feature construction method for accurate diagnosis of mass spectrometry data
Source: Sci Rep. 2023 Sep 21;13:15694. doi: 10.1038/s41598-023-42395-5 (PMC10514077; doi:10.1038/s41598-023-42395-5)
Supplement: Supplementary file 1 — Supplementary Information. [file 41598_2023_42395_MOESM1_ESM.zip › dataset/CHD dataset/1-batch/P/CD6644_1.mzXML_chromatograms.csv]

row ID	row m/z	row retention time	row identity (main ID)	row identity (all IDs)	row identity (main ID + details)	row comment	row number of detected peaks	CD6644_1.mzXML Peak status	CD6644_1.mzXML Peak name	CD6644_1.mzXML Peak m/z	CD6644_1.mzXML Peak RT	CD6644_1.mzXML Peak RT start	CD6644_1.mzXML Peak RT end	CD6644_1.mzXML Peak duration time	CD6644_1.mzXML Peak height	CD6644_1.mzXML Peak area	CD6644_1.mzXML Peak charge	CD6644_1.mzXML Peak # data points	CD6644_1.mzXML Peak FWHM	CD6644_1.mzXML Peak tailing factor	CD6644_1.mzXML Peak asymmetry factor	CD6644_1.mzXML Peak m/z min	CD6644_1.mzXML Peak m/z max
1	55.05373001098633	11.221566666666666					1	DETECTED	55.0537 m/z @11.22 [CD6644_1.mzXML]	55.05373001098633	11.221566666666666	0.15096666666666667	19.994833333333336	19.84386666666667	4759.876953125	1444538.6925774848	0	1297	3.3407381648761696	0.8962416972280939	1.5981359676947806	55.04557418823242	55.06357192993164
2	59.04872131347656	5.169300000000001					1	DETECTED	59.0487 m/z @5.17 [CD6644_1.mzXML]	59.04872131347656	5.169300000000001	1.1525166666666666	19.108166666666666	17.95565	1512.42333984375	689217.7396363678	0	1297	0.7334142883686585	2.2350782342421582	3.4701564684843165	59.0467643737793	59.05415725708008
3	60.08025360107422	14.405083333333332					1	DETECTED	60.0803 m/z @14.41 [CD6644_1.mzXML]	60.08025360107422	14.405083333333332	0.10116666666666667	19.994833333333336	19.893666666666668	316815.90625	6.873396854497682E7	1	1297	0.29172133943645484	2.6664521012530424	0.9514215846725822	60.079986572265625	60.08053207397461
4	61.0391731262207	1.8442166666666668					1	DETECTED	61.0392 m/z @1.84 [CD6644_1.mzXML]	61.0391731262207	1.8442166666666668	0.10116666666666667	19.994833333333336	19.893666666666668	244173.375	3379747.430745453	0	1297	0.0428159066230307	3.736273489395037	5.610723302192966	61.03889465332031	61.0394287109375
5	61.08370590209961	12.428633333333332					1	DETECTED	61.0837 m/z @12.43 [CD6644_1.mzXML]	61.08370590209961	12.428633333333332	8.421483333333333	19.978666666666665	11.557183333333333	6873.5107421875	1879068.2333794266	0	1297	5.15805019896851	1.5951593875871308	2.12089045183055	61.08317184448242	61.09112548828125
6	68.98181915283203	1.4897333333333334					1	DETECTED	68.9818 m/z @1.49 [CD6644_1.mzXML]	68.98181915283203	1.4897333333333334	1.41165	14.101583333333334	12.689933333333334	10550.58203125	1838281.9340384828	0	1297	0.11070741520332539	77.37506520314393	164.68351827003286	68.97759246826172	68.98187255859375
7	69.03304290771484	2.04025					1	DETECTED	69.0330 m/z @2.04 [CD6644_1.mzXML]	69.03304290771484	2.04025	1.9567	13.98205	12.02535	10541.3583984375	1184429.3983273013	0	1297	0.12269547004528203	71.9649910233395	142.929982046679	69.02366638183594	69.0407943725586
8	69.06907653808594	11.283766666666667					1	DETECTED	69.0691 m/z @11.28 [CD6644_1.mzXML]	69.06907653808594	11.283766666666667	0.10116666666666667	19.994833333333336	19.893666666666668	8153.42529296875	3864240.8372435328	0	1297	13.716668151929312	0.8894920084178396	3.9018595272927414	69.0631332397461	69.06966400146484
9	70.98011016845703	1.4897333333333334					1	DETECTED	70.9801 m/z @1.49 [CD6644_1.mzXML]	70.98011016845703	1.4897333333333334	1.41165	19.317833333333333	17.90618333333333	8491.7138671875	1767152.5827170105	0	1297	0.1338968715660187	114.66072572038426	226.20069336986032	70.97090911865234	70.98921966552734
10	72.047119140625	13.27855					1	DETECTED	72.0471 m/z @13.28 [CD6644_1.mzXML]	72.047119140625	13.27855	4.521883333333333	19.736666666666668	15.214783333333335	5129.85009765625	1420130.0817162187	0	1297	4.356418928389294	0.8687542824514657	1.090816862834465	72.03731536865234	72.0571060180664
11	72.08027648925781	1.92875					1	DETECTED	72.0803 m/z @1.93 [CD6644_1.mzXML]	72.08027648925781	1.92875	1.8729833333333334	17.299500000000002	15.426516666666668	77028.5546875	1922958.1145445246	0	1297	0.1926844212386376	6.682446618448642	10.149465649911575	72.07269287109375	72.08096313476562
12	73.0449447631836	14.175066666666668					1	DETECTED	73.0449 m/z @14.18 [CD6644_1.mzXML]	73.0449447631836	14.175066666666668	0.13423333333333334	19.994833333333336	19.8606	12900.4697265625	3434607.402795992	0	1297	3.6517955024297404	0.7098516809805782	0.4070828437100266	73.0408706665039	73.05320739746094
13	75.947265625	2.496083333333333					1	DETECTED	75.9473 m/z @2.50 [CD6644_1.mzXML]	75.947265625	2.496083333333333	1.4598833333333334	19.881166666666665	18.42128333333333	7657.19189453125	1489421.30075885	0	1297	0.10142260158672167	8.888864762272409	16.777729524544817	75.941650390625	75.95355224609375
14	77.04341888427734	11.476416666666667					1	DETECTED	77.0434 m/z @11.48 [CD6644_1.mzXML]	77.04341888427734	11.476416666666667	3.4869166666666667	18.742666666666665	15.255749999999999	5430.421875	1571260.3757951967	0	1297	10.381732087016943	0.9547374679266536	2.3096838120154826	77.03386688232422	77.04773712158203
15	80.947265625	1.7601					1	DETECTED	80.9473 m/z @1.76 [CD6644_1.mzXML]	80.947265625	1.7601	1.6534833333333334	13.768066666666666	12.114583333333332	157298.890625	3913306.04678186	0	1297	0.2926772146849792	3.301727199189944	69.56445202401567	80.93875122070312	80.95670318603516
16	81.06920623779297	12.820166666666667					1	DETECTED	81.0692 m/z @12.82 [CD6644_1.mzXML]	81.06920623779297	12.820166666666667	0.10116666666666667	19.994833333333336	19.893666666666668	6879.10107421875	2286903.152710999	0	1297	7.215673264688818	1.5998060049287666	2.352504797114502	81.06868743896484	81.06970977783203
17	82.01242065429688	13.15525					1	DETECTED	82.0124 m/z @13.16 [CD6644_1.mzXML]	82.01242065429688	13.15525	1.4287333333333334	13.15525	11.726516666666667	7412.2802734375	2002959.2968204655	0	1297	11.722622417179705	0.5	null	82.00334930419922	82.01713562011719
18	83.0208740234375	1.8162166666666666					1	DETECTED	83.0209 m/z @1.82 [CD6644_1.mzXML]	83.0208740234375	1.8162166666666666	0.10116666666666667	19.946	19.844833333333334	3440291.75	1.8251460630867377E7	0	1297	0.06005793042990226	2.5438924919015897	4.547798607335316	83.0208511352539	83.02145385742188
19	83.08486938476562	11.3321					1	DETECTED	83.0849 m/z @11.33 [CD6644_1.mzXML]	83.08486938476562	11.3321	0.10116666666666667	19.994833333333336	19.893666666666668	28351.79296875	5118940.618539244	0	1297	0.28150818390755283	1.5378465058616102	0.419426432333475	83.08440399169922	83.08528137207031
20	84.02445220947266	1.8162166666666666					1	DETECTED	84.0245 m/z @1.82 [CD6644_1.mzXML]	84.02445220947266	1.8162166666666666	0.8443166666666666	10.275233333333334	9.430916666666668	29762.04296875	4716999.810533386	0	1297	0.06377415432477118	4.851793737352952	8.703587474705904	84.01811981201172	84.0339126586914
21	84.04396057128906	2.401116666666667					1	DETECTED	84.0440 m/z @2.40 [CD6644_1.mzXML]	84.04396057128906	2.401116666666667	0.33675	19.9135	19.57675	23904.3984375	3356150.8450472984	0	1297	0.6519592741765603	1.5783412344665193	1.7041044328843964	84.04024505615234	84.0443115234375
22	84.95909881591797	1.4897333333333334					1	DETECTED	84.9591 m/z @1.49 [CD6644_1.mzXML]	84.95909881591797	1.4897333333333334	0.10116666666666667	19.994833333333336	19.893666666666668	935528.8125	1.775419882549333E7	0	1297	0.13955475038880105	69.69191699371997	1.9543106918682556	84.95516967773438	84.9594497680664
23	85.02790832519531	2.0259666666666667					1	DETECTED	85.0279 m/z @2.03 [CD6644_1.mzXML]	85.02790832519531	2.0259666666666667	1.8442166666666668	14.74975	12.905533333333334	47318.69921875	3307356.6998136626	0	1297	0.40967755831927444	10.130221526854266	13.14774468692916	85.02779388427734	85.03434753417969
24	85.0643539428711	6.7396666666666665					1	DETECTED	85.0644 m/z @6.74 [CD6644_1.mzXML]	85.0643539428711	6.7396666666666665	0.10116666666666667	19.994833333333336	19.893666666666668	4519.1259765625	2379536.3372113346	0	1297	6.407942876122816	1.4983555522080794	1.9967111044161587	85.06415557861328	85.07032012939453
25	86.05962371826172	2.5914					1	DETECTED	86.0596 m/z @2.59 [CD6644_1.mzXML]	86.05962371826172	2.5914	0.10116666666666667	19.978666666666665	19.877499999999998	19602.515625	2623471.3638806473	0	1297	0.491837038242922	3.996969431862808	7.925378814912393	86.05899047851562	86.05990600585938
26	86.09595489501953	4.070966666666667					1	DETECTED	86.0960 m/z @4.07 [CD6644_1.mzXML]	86.09595489501953	4.070966666666667	1.8729833333333334	15.351883333333335	13.478900000000001	136780.578125	9633620.080554929	1	1297	0.8521978310799989	0.9333725308143523	0.6909940388217952	86.0955810546875	86.09614562988281
27	87.07996368408203	7.1993					1	DETECTED	87.0800 m/z @7.20 [CD6644_1.mzXML]	87.07996368408203	7.1993	0.10116666666666667	19.994833333333336	19.893666666666668	95126.8125	4.745204376388603E7	1	1297	4.774538807145934	1.0685689298496692	0.8295545172818133	87.07958221435547	87.08014678955078
28	88.03882598876953	2.78295					1	DETECTED	88.0388 m/z @2.78 [CD6644_1.mzXML]	88.03882598876953	2.78295	0.48856666666666665	18.710833333333333	18.222266666666666	7719.5458984375	2323348.2580360104	0	1297	0.8540929653430149	3.9710597618822776	0.6432074763351928	88.0289077758789	88.04695892333984
29	88.07522583007812	8.969866666666666					1	DETECTED	88.0752 m/z @8.97 [CD6644_1.mzXML]	88.07522583007812	8.969866666666666	0.11753333333333332	19.994833333333336	19.8773	6847.85986328125	2970566.9495107112	0	1297	4.5426518510340905	1.1227152916368568	0.6603233103000744	88.0660400390625	88.08354949951172
30	88.95206451416016	1.4750333333333332					1	DETECTED	88.9521 m/z @1.48 [CD6644_1.mzXML]	88.95206451416016	1.4750333333333332	1.4287333333333334	1.6088500000000001	0.1801166666666667	14147.521484375	113321.28630517579	0	1297	0.1525094604256858	1.9451043916486774	2.890208783297355	88.95204162597656	88.95223999023438
31	88.9678955078125	11.752383333333334					1	DETECTED	88.9679 m/z @11.75 [CD6644_1.mzXML]	88.9678955078125	11.752383333333334	11.103316666666666	19.833000000000002	8.729683333333336	21347.01953125	2195609.884569641	0	1297	0.030870984753260444	6.7247971446179005	12.449594289235801	88.96756744384766	88.9738998413086
32	89.0382080078125	9.196416666666666					1	DETECTED	89.0382 m/z @9.20 [CD6644_1.mzXML]	89.0382080078125	9.196416666666666	0.13423333333333334	19.785	19.650766666666666	8249.748046875	1766786.9675168456	0	1297	4.140755633302976	1.0842181152077037	1.1927228694307275	89.0337142944336	89.04129028320312
33	89.05934143066406	10.230666666666668					1	DETECTED	89.0593 m/z @10.23 [CD6644_1.mzXML]	89.05934143066406	10.230666666666668	0.10116666666666667	19.994833333333336	19.893666666666668	16774.408203125	4576864.480312566	0	1297	1.0536023380005979	1.3505265219418585	4.909981259002496	89.05847930908203	89.05953216552734
34	89.96041870117188	11.476416666666667					1	DETECTED	89.9604 m/z @11.48 [CD6644_1.mzXML]	89.96041870117188	11.476416666666667	10.93855	15.289133333333332	4.350583333333333	13384.2568359375	1291267.815163207	0	1297	0.6758812420637206	4.0442953644025685	7.088590728805138	89.960205078125	89.9606704711914
35	90.05438995361328	1.8729833333333334					1	DETECTED	90.0544 m/z @1.87 [CD6644_1.mzXML]	90.05438995361328	1.8729833333333334	0.10116666666666667	19.978666666666665	19.877499999999998	127305.734375	5309313.520226259	0	1297	0.2004555928463978	0.723238751201747	0.10262337101931082	90.04582977294922	90.05947875976562
36	90.97598266601562	1.6387500000000002					1	DETECTED	90.9760 m/z @1.64 [CD6644_1.mzXML]	90.97598266601562	1.6387500000000002	1.5490666666666668	15.619733333333333	14.070666666666666	530457.5625	2.903093670210351E7	0	1297	0.11826029577191544	2.203825231711387	3.528767782236502	90.969970703125	90.97621154785156
37	91.03834533691406	10.804133333333334					1	DETECTED	91.0383 m/z @10.80 [CD6644_1.mzXML]	91.03834533691406	10.804133333333334	0.10116666666666667	19.994833333333336	19.893666666666668	43317.69140625	2.522785186418065E7	0	1297	12.8087932658607	0.929352920841262	0.22905712337589276	91.0286865234375	91.04373168945312
38	91.0538558959961	9.224066666666666					1	DETECTED	91.0539 m/z @9.22 [CD6644_1.mzXML]	91.0538558959961	9.224066666666666	0.10116666666666667	19.978666666666665	19.877499999999998	119880.703125	1.4612740917780254E7	0	1297	0.09250872045960712	7.987995603298676	1.483289631256522	91.04730224609375	91.05758666992188
39	92.05718231201172	9.210266666666666					1	DETECTED	92.0572 m/z @9.21 [CD6644_1.mzXML]	92.05718231201172	9.210266666666666	3.630533333333333	18.631500000000003	15.00096666666667	7479.94482421875	1687223.0025740971	0	1297	1.5309337815344133	1.3442368810934817	8.977944111102056	92.04999542236328	92.06021881103516
40	93.05109405517578	1.9981833333333334					1	DETECTED	93.0511 m/z @2.00 [CD6644_1.mzXML]	93.05109405517578	1.9981833333333334	0.10116666666666667	19.656333333333336	19.55516666666667	2655.2548828125	1249993.1603642886	0	1297	5.687429502318384	5.15418947294436	9.308378945888721	93.04170227050781	93.05760955810547
41	93.06952667236328	8.34825					1	DETECTED	93.0695 m/z @8.35 [CD6644_1.mzXML]	93.06952667236328	8.34825	0.15096666666666667	19.881166666666665	19.7302	10498.9638671875	1707388.1020208737	0	1297	0.34891551730098413	0.544660125102298	27.8585159480024	93.06879425048828	93.0785903930664
42	94.04096221923828	8.421483333333333					1	DETECTED	94.0410 m/z @8.42 [CD6644_1.mzXML]	94.04096221923828	8.421483333333333	5.2173	18.949	13.731700000000002	16719.625	1491221.3703253777	0	1297	0.21469006449162542	0.8376694452893406	1.1983701415745278	94.03945922851562	94.04965209960938
43	95.01559448242188	2.05425					1	DETECTED	95.0156 m/z @2.05 [CD6644_1.mzXML]	95.01559448242188	2.05425	1.901	19.445833333333333	17.544833333333333	14197.8701171875	1177270.6822825624	0	1297	0.3677307847624878	57.24252311038604	7.932544885823651	95.0154037475586	95.02184295654297
44	95.04874420166016	8.406916666666667					1	DETECTED	95.0487 m/z @8.41 [CD6644_1.mzXML]	95.04874420166016	8.406916666666667	3.5298166666666666	19.897333333333332	16.367516666666667	12947.45703125	2146944.638595672	0	1297	0.609507427090044	0.5356081672313203	0.06973424965820568	95.04035186767578	95.04902648925781
45	95.08478546142578	13.7962					1	DETECTED	95.0848 m/z @13.80 [CD6644_1.mzXML]	95.08478546142578	13.7962	0.11753333333333332	19.978666666666665	19.86113333333333	9919.638671875	1884904.3219552923	0	1297	1.8722597382755062	0.7028646541968037	0.16083546130143117	95.08189392089844	95.09273529052734
46	96.92115020751953	1.7293999999999998					1	DETECTED	96.9212 m/z @1.73 [CD6644_1.mzXML]	96.92115020751953	1.7293999999999998	1.6534833333333334	2.3329666666666666	0.6794833333333332	184937.25	2761011.4890712886	0	1297	0.26685857815757563	4.2322990263321225	7.558461415574458	96.9211196899414	96.92140197753906
47	97.02794647216797	2.44195					1	DETECTED	97.0279 m/z @2.44 [CD6644_1.mzXML]	97.02794647216797	2.44195	1.18705	19.413333333333334	18.226283333333335	16458.384765625	3937887.7086910093	0	1297	0.3300018543086911	1.8396099565784312	0.9243002975759819	97.02647399902344	97.03421020507812
48	97.06852722167969	2.2088666666666668					1	DETECTED	97.0685 m/z @2.21 [CD6644_1.mzXML]	97.06852722167969	2.2088666666666668	0.11753333333333332	19.962	19.844466666666666	18334.771484375	3624713.031546355	0	1297	9.605405427180417	3.76613010063394	10.346277292969706	97.06397247314453	97.07386016845703
49	97.10057830810547	11.677033333333332					1	DETECTED	97.1006 m/z @11.68 [CD6644_1.mzXML]	97.10057830810547	11.677033333333332	0.15096666666666667	19.978666666666665	19.8277	11637.4775390625	2561611.219388548	0	1297	1.2184575194133807	1.7725184445779587	0.6218726895372666	97.0994873046875	97.10999298095703
50	98.91819763183594	1.7601					1	DETECTED	98.9182 m/z @1.76 [CD6644_1.mzXML]	98.91819763183594	1.7601	1.6534833333333334	5.4119166666666665	3.758433333333333	55781.15625	1977812.5337421873	0	1297	0.30096425361697876	16.44983786184952	34.38486943713379	98.91029357910156	98.92208099365234
51	98.9834213256836	13.044016666666666					1	DETECTED	98.9834 m/z @13.04 [CD6644_1.mzXML]	98.9834213256836	13.044016666666666	0.10116666666666667	19.994833333333336	19.893666666666668	26913.32421875	5593365.721233467	0	1297	0.2753447018441655	0.8230755519348274	1.1384783762273154	98.9749755859375	98.9840316772461
52	98.99491882324219	1.8162166666666666					1	DETECTED	98.9949 m/z @1.82 [CD6644_1.mzXML]	98.99491882324219	1.8162166666666666	1.5934333333333333	6.328016666666667	4.734583333333333	314667.71875	3724036.031996461	0	1297	0.07387803863850761	0.9583456791300129	6.030898291977487	98.98526000976562	99.00154876708984
53	99.04345703125	2.0120666666666667					1	DETECTED	99.0435 m/z @2.01 [CD6644_1.mzXML]	99.04345703125	2.0120666666666667	0.9297333333333333	19.978666666666665	19.04893333333333	17840.34765625	3234624.9303059075	0	1297	0.8873751271762271	8.11808779360029	15.089249346067529	99.04334259033203	99.04398345947266
54	100.0750503540039	8.84635					1	DETECTED	100.0751 m/z @8.85 [CD6644_1.mzXML]	100.0750503540039	8.84635	0.11753333333333332	19.994833333333336	19.8773	254779.875	5908249.341177641	1	1297	0.14310702496178251	1.5261639815186092	1.2936753925717526	100.07498168945312	100.08490753173828
55	101.00765991210938	1.4897333333333334					1	DETECTED	101.0077 m/z @1.49 [CD6644_1.mzXML]	101.00765991210938	1.4897333333333334	0.18508333333333335	19.929666666666666	19.74458333333333	996796.0625	1.3140812651887666E7	1	1297	0.11853735979738222	1.6717449342560255	2.2455253035878817	101.00736236572266	101.00811767578125
56	101.0577392578125	12.501399999999999					1	DETECTED	101.0577 m/z @12.50 [CD6644_1.mzXML]	101.0577392578125	12.501399999999999	5.493766666666667	19.9135	14.419733333333333	12352.81640625	4376496.542005494	0	1297	10.915848794024054	1.0288590061314093	1.0577180122628185	101.0577392578125	101.05935668945312
57	101.09526062011719	11.267933333333334					1	DETECTED	101.0953 m/z @11.27 [CD6644_1.mzXML]	101.09526062011719	11.267933333333334	0.10116666666666667	19.994833333333336	19.893666666666668	24552.763671875	9138221.149922427	0	1297	3.509806203242934	2.0139519658652834	2.1076094826888006	101.09323120117188	101.09591674804688
58	102.00871276855469	1.4897333333333334					1	DETECTED	102.0087 m/z @1.49 [CD6644_1.mzXML]	102.00871276855469	1.4897333333333334	1.4287333333333334	17.994333333333334	16.5656	83559.109375	1.0178461755692296E7	0	1297	0.14282908881589895	123.65156060424512	257.2192423097499	102.00838470458984	102.00891876220703
59	102.05438232421875	2.0826166666666666					1	DETECTED	102.0544 m/z @2.08 [CD6644_1.mzXML]	102.05438232421875	2.0826166666666666	0.11753333333333332	19.962	19.844466666666666	39305.38671875	4515480.958104342	0	1297	6.3594109962590375	2.2912580965996567	1.7959280401407889	102.04583740234375	102.0598373413086
60	102.09085845947266	1.8442166666666668					1	DETECTED	102.0909 m/z @1.84 [CD6644_1.mzXML]	102.09085845947266	1.8442166666666668	0.13423333333333334	19.994833333333336	19.8606	7591.7451171875	2349513.215853942	0	1297	18.201263621936643	5.38343886696255	14.012912032583168	102.08987426757812	102.09905242919922
61	102.12519073486328	1.6982333333333335					1	DETECTED	102.1252 m/z @1.70 [CD6644_1.mzXML]	102.12519073486328	1.6982333333333335	0.20178333333333331	19.785	19.583216666666665	16054.7646484375	4117049.9029031056	0	1297	13.744311368540245	6.3013790867774295	10.350619587294249	102.11615753173828	102.12751770019531
62	102.9697036743164	1.4897333333333334					1	DETECTED	102.9697 m/z @1.49 [CD6644_1.mzXML]	102.9697036743164	1.4897333333333334	0.48856666666666665	19.543	19.054433333333332	312393.21875	5417394.235998748	0	1297	0.14344683055887764	1.640875820385029	3.8192626516206256	102.9694595336914	102.97010040283203
63	103.03836059570312	2.04025					1	DETECTED	103.0384 m/z @2.04 [CD6644_1.mzXML]	103.03836059570312	2.04025	0.2187	19.897333333333332	19.678633333333334	89791.8359375	5932813.596686709	0	1297	0.38504730090573513	2.0808826965334255	1.0152337618855518	103.0382080078125	103.03897094726562
64	103.05362701416016	8.421483333333333					1	DETECTED	103.0536 m/z @8.42 [CD6644_1.mzXML]	103.05362701416016	8.421483333333333	3.2592333333333334	8.84635	5.587116666666666	285072.0625	1.1292752981606191E7	1	1297	0.30348998643078673	0.7630041220027579	0.4319504538761556	103.05358123779297	103.06317901611328
65	103.07462310791016	10.968083333333334					1	DETECTED	103.0746 m/z @10.97 [CD6644_1.mzXML]	103.07462310791016	10.968083333333334	0.10116666666666667	19.994833333333336	19.893666666666668	118086.84375	1.4986323988455312E7	0	1297	0.2978180079251693	0.8994015045740357	5.403220556329085	103.07440185546875	103.07501983642578
66	104.0571517944336	8.392066666666667					1	DETECTED	104.0572 m/z @8.39 [CD6644_1.mzXML]	104.0571517944336	8.392066666666667	4.8808	9.617683333333334	4.736883333333334	18021.3203125	695280.4283531492	0	1297	0.49642656432648735	0.5352521905588299	0.05245935840537378	104.04902648925781	104.0572280883789
67	104.10629272460938	1.8022166666666666					1	DETECTED	104.1063 m/z @1.80 [CD6644_1.mzXML]	104.10629272460938	1.8022166666666666	1.7139166666666665	14.476583333333334	12.762666666666668	951575.8125	8701129.423121097	1	1297	0.06464642773197493	1.891319472302597	2.390592036265491	104.10610961914062	104.10655212402344
68	104.96265411376953	11.876					1	DETECTED	104.9627 m/z @11.88 [CD6644_1.mzXML]	104.96265411376953	11.876	0.11753333333333332	19.978666666666665	19.86113333333333	10540.3994140625	2619750.122630493	0	1297	11.754159600145226	0.8445460575925433	0.6737730716397135	104.96258544921875	104.96316528320312
69	105.00282287597656	1.4897333333333334					1	DETECTED	105.0028 m/z @1.49 [CD6644_1.mzXML]	105.00282287597656	1.4897333333333334	1.41165	3.7173000000000003	2.30565	38756.1640625	861451.0155269776	0	1297	0.13552106409355824	14.429417879307332	30.23724302028413	104.99833679199219	105.00282287597656
70	105.05411529541016	4.3852166666666665					1	DETECTED	105.0541 m/z @4.39 [CD6644_1.mzXML]	105.05411529541016	4.3852166666666665	3.3872833333333334	8.5557	5.168416666666666	7282.75341796875	599802.7335750429	0	1297	0.6829279990302055	2.589560090854433	2.9565217910196	105.04430389404297	105.05699920654297
71	105.07099151611328	13.739916666666666					1	DETECTED	105.0710 m/z @13.74 [CD6644_1.mzXML]	105.07099151611328	13.739916666666666	0.10116666666666667	19.994833333333336	19.893666666666668	58982.765625	1.1722346852549102E7	0	1297	2.342193295098941	0.8119129853981216	1.0978655102499792	105.06838989257812	105.0733871459961
72	106.0493392944336	1.9148500000000002					1	DETECTED	106.0493 m/z @1.91 [CD6644_1.mzXML]	106.0493392944336	1.9148500000000002	0.4549166666666667	19.752666666666666	19.29775	14892.318359375	2168487.6199454046	0	1297	1.5816884824277349	2.313204337954122	1.1439532927996279	106.04898071289062	106.05770111083984
73	106.06432342529297	13.402916666666666					1	DETECTED	106.0643 m/z @13.40 [CD6644_1.mzXML]	106.06432342529297	13.402916666666666	8.570683333333333	19.929666666666666	11.358983333333333	5027.966796875	1385257.2534988415	0	1297	4.371320139229541	1.1753347313526528	1.4019916241560135	106.06395721435547	106.06501770019531
74	106.94987487792969	1.6833666666666667					1	DETECTED	106.9499 m/z @1.68 [CD6644_1.mzXML]	106.94987487792969	1.6833666666666667	1.5638333333333334	12.13045	10.566616666666667	102320.84375	2664784.587374878	0	1297	0.23036289444179592	44.19945621862802	1.4701423897988433	106.94270324707031	106.95010375976562
75	106.96267700195312	1.5195333333333332					1	DETECTED	106.9627 m/z @1.52 [CD6644_1.mzXML]	106.96267700195312	1.5195333333333332	1.4287333333333334	12.305533333333333	10.8768	7278.10498046875	2698361.9673913578	0	1297	0.09095472684828643	59.89427312775345	118.7885462555069	106.9624252319336	106.96286010742188
76	107.05171203613281	5.073049999999999					1	DETECTED	107.0517 m/z @5.07 [CD6644_1.mzXML]	107.05171203613281	5.073049999999999	0.15096666666666667	19.978666666666665	19.8277	7885.615234375	1544350.156706237	0	1297	0.4941227801861041	0.7124950234528111	4.863584104691244	107.04811096191406	107.05274963378906
77	108.0801773071289	7.429550000000001					1	DETECTED	108.0802 m/z @7.43 [CD6644_1.mzXML]	108.0801773071289	7.429550000000001	0.10116666666666667	19.994833333333336	19.893666666666668	2436.21337890625	1530087.231790131	0	1297	18.986754855994686	1.3573025428527892	1.7146050857055786	108.07975006103516	108.08543395996094
78	109.06436157226562	8.392066666666667					1	DETECTED	109.0644 m/z @8.39 [CD6644_1.mzXML]	109.06436157226562	8.392066666666667	1.6088500000000001	19.478	17.86915	9816.7353515625	1613709.5976221613	0	1297	0.1839200974211188	0.7240013391245763	1.1919904780131823	109.06159210205078	109.07421875
79	109.10052490234375	12.736116666666668					1	DETECTED	109.1005 m/z @12.74 [CD6644_1.mzXML]	109.10052490234375	12.736116666666668	0.11753333333333332	19.688333333333333	19.5708	8998.7548828125	1778468.1422185972	0	1297	2.266534232359506	0.7290277404685401	0.2581122281878186	109.09147644042969	109.1020278930664
80	110.0594711303711	2.3057000000000003					1	DETECTED	110.0595 m/z @2.31 [CD6644_1.mzXML]	110.0594711303711	2.3057000000000003	0.3875166666666667	19.785	19.397483333333334	6909.02294921875	1430019.434137024	0	1297	0.17184366830529418	5.018381781478093	2.3863729817025137	110.0589599609375	110.06533813476562
81	111.0436019897461	1.9843333333333333					1	DETECTED	111.0436 m/z @1.98 [CD6644_1.mzXML]	111.0436019897461	1.9843333333333333	0.10116666666666667	19.994833333333336	19.893666666666668	11924.923828125	3307552.8557070927	0	1297	0.24074545975313044	2.8124465787862523	25.44433297964924	111.03646087646484	111.04414367675781
82	111.11618041992188	12.79215					1	DETECTED	111.1162 m/z @12.79 [CD6644_1.mzXML]	111.11618041992188	12.79215	0.4043833333333334	19.736666666666668	19.332283333333336	7978.02587890625	1756234.9357032483	0	1297	2.483608466330491	0.7802973632589142	0.4091419675446041	111.10842895507812	111.12371826171875
83	112.89502716064453	1.7601					1	DETECTED	112.8950 m/z @1.76 [CD6644_1.mzXML]	112.89502716064453	1.7601	1.6534833333333334	19.2375	17.584016666666667	192580.140625	4036834.0095003666	0	1297	0.41741075613312395	80.32434548480856	3.608855297136401	112.89498138427734	112.90331268310547
84	113.02033996582031	2.1946166666666667					1	DETECTED	113.0203 m/z @2.19 [CD6644_1.mzXML]	113.02033996582031	2.1946166666666667	0.3030833333333333	19.978666666666665	19.675583333333332	242739.71875	9230675.497174772	0	1297	0.2898023971297916	1.2876833671066295	1.5354806838019641	113.0146255493164	113.0229263305664
85	113.03721618652344	12.011					1	DETECTED	113.0372 m/z @12.01 [CD6644_1.mzXML]	113.03721618652344	12.011	1.41165	18.346166666666665	16.934516666666664	7087.3544921875	2049345.4834271544	0	1297	0.030461591787487308	0.6847385034818293	3.1023590032046147	113.03367614746094	113.0381851196289
86	114.05445861816406	2.5914					1	DETECTED	114.0545 m/z @2.59 [CD6644_1.mzXML]	114.05445861816406	2.5914	0.10116666666666667	19.994833333333336	19.893666666666668	50807.08203125	7157540.575873137	0	1297	0.7296871857941052	4.724319630292692	4.003240785897533	114.05392456054688	114.0548324584961
87	114.06549835205078	1.8162166666666666					1	DETECTED	114.0655 m/z @1.82 [CD6644_1.mzXML]	114.06549835205078	1.8162166666666666	1.78835	16.13205	14.3437	712128.3125	8229895.618519841	0	1297	0.06583946924709894	9.657004996457	9.624604162221948	114.0654067993164	114.0658187866211
88	114.09095001220703	9.735983333333333					1	DETECTED	114.0910 m/z @9.74 [CD6644_1.mzXML]	114.09095001220703	9.735983333333333	0.20178333333333331	19.26966666666667	19.067883333333334	6197.80859375	1732502.9928318178	0	1297	0.10799162212124003	0.9999729045611239	0.8223440846395593	114.08840942382812	114.09142303466797
89	114.89178466796875	1.7601					1	DETECTED	114.8918 m/z @1.76 [CD6644_1.mzXML]	114.89178466796875	1.7601	1.66855	12.546633333333334	10.878083333333334	52683.015625	3539466.2807091065	0	1297	0.12354963057830393	59.410613508101214	2.90026991634692	114.89178466796875	114.900390625
90	114.9872055053711	1.4897333333333334					1	DETECTED	114.9872 m/z @1.49 [CD6644_1.mzXML]	114.9872055053711	1.4897333333333334	1.41165	18.377833333333335	16.966183333333333	46743.09375	2549624.2717577824	0	1297	0.11077361296013177	106.36880160785384	2.434887755268909	114.9834213256836	114.9965591430664
91	115.03592681884766	1.8584500000000002					1	DETECTED	115.0359 m/z @1.86 [CD6644_1.mzXML]	115.03592681884766	1.8584500000000002	0.18508333333333335	19.865000000000002	19.679916666666667	179709.796875	2447066.7907695915	0	1297	0.05558989464422592	0.6679093715636909	3.024562108766173	115.02925872802734	115.04438781738281
92	115.05380249023438	9.210266666666666					1	DETECTED	115.0538 m/z @9.21 [CD6644_1.mzXML]	115.05380249023438	9.210266666666666	9.13775	19.49416666666667	10.356416666666668	72621.2734375	1531514.46236725	0	1297	0.09598353477385757	1.6936035776464928	2.080272032652205	115.05330657958984	115.0552978515625
93	115.06893920898438	1.8162166666666666					1	DETECTED	115.0689 m/z @1.82 [CD6644_1.mzXML]	115.06893920898438	1.8162166666666666	0.6403666666666666	19.156333333333336	18.51596666666667	28237.302734375	3266234.9043653565	0	1297	9.389320796988876	3.864050416540793	6.031811740572736	115.06893920898438	115.07524108886719
94	115.11077880859375	11.283766666666667					1	DETECTED	115.1108 m/z @11.28 [CD6644_1.mzXML]	115.11077880859375	11.283766666666667	0.10116666666666667	19.978666666666665	19.877499999999998	9687.310546875	2804297.07855435	0	1297	11.183164784329694	3.111158580313037	0.40316849676990296	115.11066436767578	115.11271667480469
95	116.05726623535156	9.210266666666666					1	DETECTED	116.0573 m/z @9.21 [CD6644_1.mzXML]	116.05726623535156	9.210266666666666	9.168083333333334	9.308300000000001	0.14021666666666732	9408.720703125	42268.4235875244	0	1297	0.048920638836895236	1.66199130778354	3.9777651518058343	116.05693054199219	116.05741119384766
96	116.06978607177734	1.8584500000000002					1	DETECTED	116.0698 m/z @1.86 [CD6644_1.mzXML]	116.06978607177734	1.8584500000000002	0.11753333333333332	19.978666666666665	19.86113333333333	1826163.625	1.3357310795424612E7	1	1297	0.03355790271257675	5.890507884403057	6.173357453159032	116.06217193603516	116.0704116821289
97	116.43589782714844	1.4897333333333334					1	DETECTED	116.4359 m/z @1.49 [CD6644_1.mzXML]	116.43589782714844	1.4897333333333334	1.4287333333333334	1.5934333333333333	0.16469999999999985	7641.59716796875	51735.146973632785	0	1297	0.09983291588356225	1.35	1.7	116.43570709228516	116.43592834472656
98	116.98511505126953	1.4897333333333334					1	DETECTED	116.9851 m/z @1.49 [CD6644_1.mzXML]	116.98511505126953	1.4897333333333334	0.10116666666666667	19.994833333333336	19.893666666666668	2421386.25	4.5356480300608955E7	0	1297	0.13661516719922018	74.43561599453028	1.9205241817418923	116.98497009277344	116.9856185913086
99	117.0569076538086	9.224066666666666					1	DETECTED	117.0569 m/z @9.22 [CD6644_1.mzXML]	117.0569076538086	9.224066666666666	0.8613	19.67233333333333	18.81103333333333	158553.546875	7839303.17438366	0	1297	0.08984579948036853	0.5318533107938419	0.01765217826436485	117.05384063720703	117.05728912353516
100	117.09012603759766	11.446850000000001					1	DETECTED	117.0901 m/z @11.45 [CD6644_1.mzXML]	117.09012603759766	11.446850000000001	0.28636666666666666	19.413333333333334	19.126966666666668	92185.578125	4757114.260502502	0	1297	0.2881584501445609	2.8792019372110627	0.9988061880874444	117.09004974365234	117.09564208984375
101	117.98876953125	1.4897333333333334					1	DETECTED	117.9888 m/z @1.49 [CD6644_1.mzXML]	117.98876953125	1.4897333333333334	1.41165	15.82685	14.4152	29270.92578125	9143457.01268872	0	1297	0.13384295976867056	92.30651013874072	180.17887769574256	117.98843383789062	117.98883056640625
102	118.06424713134766	9.210266666666666					1	DETECTED	118.0642 m/z @9.21 [CD6644_1.mzXML]	118.06424713134766	9.210266666666666	1.8584500000000002	18.2515	16.39305	1801720.375	2.263231391719748E7	1	1297	0.09359694908783567	0.50958687391115	1.9467728476629662	118.05685424804688	118.06478881835938
103	118.08531951904297	1.92875					1	DETECTED	118.0853 m/z @1.93 [CD6644_1.mzXML]	118.08531951904297	1.92875	0.10116666666666667	19.994833333333336	19.893666666666668	2530944.0	6.82856432105203E7	1	1297	0.15456085491734406	2.685870125006003	4.452555320986662	118.08499145507812	118.08592224121094
104	118.97825622558594	11.752383333333334					1	DETECTED	118.9783 m/z @11.75 [CD6644_1.mzXML]	118.97825622558594	11.752383333333334	0.18508333333333335	19.946	19.760916666666667	75491.109375	5885465.898091585	0	1297	0.422637582743679	0.5525055079045953	0.10381205557639776	118.97793579101562	118.98150634765625
105	119.01830291748047	1.4897333333333334					1	DETECTED	119.0183 m/z @1.49 [CD6644_1.mzXML]	119.01830291748047	1.4897333333333334	1.3943	17.785	16.3907	307558.34375	3738429.376186951	0	1297	0.13210906330589078	99.2657670897299	214.8152982454597	119.0157470703125	119.01851654052734
106	119.04853057861328	3.9073833333333337					1	DETECTED	119.0485 m/z @3.91 [CD6644_1.mzXML]	119.04853057861328	3.9073833333333337	3.4015	7.9402	4.5387	7937.1484375	363199.6911624756	0	1297	4.095171783828384	4.485915724969523	7.971831449939044	119.04460906982422	119.05770874023438
107	119.06793975830078	9.224066666666666					1	DETECTED	119.0679 m/z @9.22 [CD6644_1.mzXML]	119.06793975830078	9.224066666666666	3.5870166666666665	11.591800000000001	8.004783333333334	98191.5078125	2450550.2624071063	0	1297	0.09510643273118902	0.5743173845557764	0.12492322080972353	119.06671142578125	119.07271575927734
108	119.08883666992188	1.94285					1	DETECTED	119.0888 m/z @1.94 [CD6644_1.mzXML]	119.08883666992188	1.94285	0.2187	19.978666666666665	19.759966666666667	90748.9296875	3614513.243900236	0	1297	0.1635349742033465	0.7139681875248474	0.4055155803196083	119.08094024658203	119.08952331542969
109	119.15354919433594	14.405083333333332					1	DETECTED	119.1535 m/z @14.41 [CD6644_1.mzXML]	119.15354919433594	14.405083333333332	0.10116666666666667	19.994833333333336	19.893666666666668	76511.1796875	1.5213496609766368E7	0	1297	1.7388981605860732	0.9732036241584454	1.0187234522191	119.1532211303711	119.15968322753906
110	119.50924682617188	8.392066666666667					1	DETECTED	119.5092 m/z @8.39 [CD6644_1.mzXML]	119.50924682617188	8.392066666666667	8.125183333333334	8.45115	0.32596666666666607	4260.6552734375	47144.57933563234	0	1297	0.15948466850011123	0.6106913133079381	0.22138262661587632	119.50875091552734	119.50926208496094
111	120.01913452148438	1.5195333333333332					1	DETECTED	120.0191 m/z @1.52 [CD6644_1.mzXML]	120.01913452148438	1.5195333333333332	1.41165	13.488866666666667	12.077216666666667	33406.625	1.1834353650381224E7	0	1297	0.13090871927116043	54.10969230458887	114.56136440979705	120.01896667480469	120.02656555175781
112	120.06478881835938	1.8301833333333335					1	DETECTED	120.0648 m/z @1.83 [CD6644_1.mzXML]	120.06478881835938	1.8301833333333335	1.7742666666666667	8.436466666666666	6.6621999999999995	43720.34375	1210172.7594169003	0	1297	0.2942643656774211	16.083076028492332	20.98753395642569	120.05673217773438	120.06675720214844
113	120.07990264892578	8.392066666666667					1	DETECTED	120.0799 m/z @8.39 [CD6644_1.mzXML]	120.07990264892578	8.392066666666667	0.6909333333333334	19.688333333333333	18.9974	1158153.375	2.216490461516036E7	1	1297	0.22680640921862683	0.8185633831534581	0.4415121733774042	120.07118225097656	120.08766174316406
114	120.96554565429688	2.0826166666666666					1	DETECTED	120.9655 m/z @2.08 [CD6644_1.mzXML]	120.96554565429688	2.0826166666666666	2.0686166666666668	2.41465	0.3460333333333332	9253.7275390625	111354.92026721184	0	1297	0.22818483154066982	12.358333333333514	23.716666666667027	120.96517944335938	120.96569061279297
115	120.98014831542969	1.4897333333333334					1	DETECTED	120.9801 m/z @1.49 [CD6644_1.mzXML]	120.98014831542969	1.4897333333333334	1.41165	14.101583333333334	12.689933333333334	45539.55078125	3967682.1710319826	0	1297	0.19196349580597172	62.37130058855294	135.3217446558531	120.97763061523438	120.98231506347656
116	121.02764892578125	12.443166666666666					1	DETECTED	121.0276 m/z @12.44 [CD6644_1.mzXML]	121.02764892578125	12.443166666666666	0.31995	19.978666666666665	19.658716666666667	33210.98828125	6670015.890125003	0	1297	1.9008048820873196	0.7108466976471743	0.3256668538194872	121.02073669433594	121.03422546386719
117	121.07125091552734	1.8442166666666668					1	DETECTED	121.0713 m/z @1.84 [CD6644_1.mzXML]	121.07125091552734	1.8442166666666668	0.10116666666666667	19.817	19.715833333333332	810371.125	1.0082024536133854E7	0	1297	0.04615313320504111	3.592931800757404	6.04570426870061	121.06140899658203	121.07728576660156
118	121.08360290527344	8.392066666666667					1	DETECTED	121.0836 m/z @8.39 [CD6644_1.mzXML]	121.08360290527344	8.392066666666667	7.9719500000000005	8.907549999999999	0.9355999999999982	56484.61328125	1074809.4572984609	0	1297	0.25239379659308625	0.8831920910336883	0.43102787252889324	121.08346557617188	121.08374786376953
119	121.98648071289062	11.752383333333334					1	DETECTED	121.9865 m/z @11.75 [CD6644_1.mzXML]	121.98648071289062	11.752383333333334	10.644766666666667	19.9135	9.268733333333332	34394.8203125	2494790.245959839	0	1297	0.42777184023850623	4.184088959778502	2.982560246730006	121.98578643798828	121.99083709716797
120	122.05709838867188	8.8311					1	DETECTED	122.0571 m/z @8.83 [CD6644_1.mzXML]	122.05709838867188	8.8311	0.16805	12.84805	12.680000000000001	13025.09375	1728648.9364071046	0	1297	0.10733399119779818	0.5310841058477257	0.13520878841435363	122.04954528808594	122.0659408569336
121	122.09590148925781	8.661416666666666					1	DETECTED	122.0959 m/z @8.66 [CD6644_1.mzXML]	122.09590148925781	8.661416666666666	0.15096666666666667	19.994833333333336	19.84386666666667	13397.25390625	3230556.8261649776	0	1297	0.09840398281276208	1.1245627569092096	29.263457890869812	122.0866928100586	122.09623718261719
122	122.92372131347656	1.6534833333333334					1	DETECTED	122.9237 m/z @1.65 [CD6644_1.mzXML]	122.92372131347656	1.6534833333333334	1.0838166666666667	19.785	18.701183333333333	98520.8359375	5032440.127289642	0	1297	0.14391634428114908	55.246448273157256	106.76587702513919	122.91704559326172	122.92980194091797
123	123.04338836669922	3.921966666666667					1	DETECTED	123.0434 m/z @3.92 [CD6644_1.mzXML]	123.04338836669922	3.921966666666667	0.2187	19.7205	19.501800000000003	4069.26318359375	1535886.4259947818	0	1297	0.6055409615961191	2.63305370033664	1.9479538092184747	123.03731536865234	123.04408264160156
124	123.05472564697266	3.1462					1	DETECTED	123.0547 m/z @3.15 [CD6644_1.mzXML]	123.05472564697266	3.1462	0.33675	19.526833333333332	19.190083333333334	5361.23828125	1556740.8262176209	0	1297	0.1387290346751282	3.4152740453350896	5.830548090670178	123.04629516601562	123.06057739257812
125	123.9818344116211	11.752383333333334					1	DETECTED	123.9818 m/z @11.75 [CD6644_1.mzXML]	123.9818344116211	11.752383333333334	10.849116666666667	18.9805	8.131383333333332	16697.330078125	1180508.5353253477	0	1297	0.44102440215403327	4.501097867001252	0.51027886064011	123.9809341430664	123.9823226928711
126	124.03616333007812	1.92875					1	DETECTED	124.0362 m/z @1.93 [CD6644_1.mzXML]	124.03616333007812	1.92875	0.2187	19.801166666666667	19.58246666666667	41593.8203125	1992325.694280883	0	1297	0.048317864991413995	0.5425135024925096	0.06411394051137487	124.02955627441406	124.04161071777344
127	124.05010223388672	9.38035					1	DETECTED	124.0501 m/z @9.38 [CD6644_1.mzXML]	124.05010223388672	9.38035	9.322716666666668	14.24735	4.9246333333333325	20437.9921875	618719.1271071773	0	1297	0.08765454322004551	42.72382880277741	2.147774466796564	124.04756164550781	124.05011749267578
128	124.99880981445312	12.988566666666665					1	DETECTED	124.9988 m/z @12.99 [CD6644_1.mzXML]	124.99880981445312	12.988566666666665	0.15096666666666667	17.153333333333332	17.002366666666667	14166.6357421875	2339962.73799408	0	1297	0.30769503293790024	0.6622097069026402	0.3244194138052804	124.9984130859375	125.00343322753906
129	125.0147705078125	10.491366666666666					1	DETECTED	125.0148 m/z @10.49 [CD6644_1.mzXML]	125.0147705078125	10.491366666666666	1.78835	18.7745	16.98615	51560.296875	2393671.5991853024	0	1297	0.10497207908442441	0.5152799594033655	0.013932456144144	125.01426696777344	125.02307891845703
130	125.0256118774414	14.362283333333332					1	DETECTED	125.0256 m/z @14.36 [CD6644_1.mzXML]	125.0256118774414	14.362283333333332	0.43806666666666666	19.994833333333336	19.556766666666668	6352.12451171875	1769269.13730371	0	1297	0.8233843313021936	0.6306672573314146	0.672249720145566	125.02495574951172	125.02652740478516
131	126.05181121826172	1.8584500000000002					1	DETECTED	126.0518 m/z @1.86 [CD6644_1.mzXML]	126.05181121826172	1.8584500000000002	0.13423333333333334	19.768833333333337	19.634600000000002	60216.2421875	2160823.6627463386	0	1297	0.11630719011441903	2.4365948470811447	2.5969718961111177	126.05107879638672	126.06012725830078
132	126.09086608886719	9.153233333333333					1	DETECTED	126.0909 m/z @9.15 [CD6644_1.mzXML]	126.09086608886719	9.153233333333333	9.0613	19.25316666666667	10.19186666666667	8963.6982421875	988484.3221392212	0	1297	0.06184469312672469	55.43074691805653	109.86149383611306	126.08931732177734	126.10077667236328
133	127.01171112060547	10.477749999999999					1	DETECTED	127.0117 m/z @10.48 [CD6644_1.mzXML]	127.01171112060547	10.477749999999999	10.42315	15.061216666666667	4.638066666666667	16220.6240234375	1382235.2248165589	0	1297	0.07832731175629881	2.4053377190510896	2.55462471160081	127.01124572753906	127.02088165283203
134	127.03819274902344	2.0259666666666667					1	DETECTED	127.0382 m/z @2.03 [CD6644_1.mzXML]	127.03819274902344	2.0259666666666667	0.10116666666666667	19.994833333333336	19.893666666666668	35960.05859375	4891160.663246425	0	1297	0.5463815960360081	4.818342481848134	6.188235403521758	127.03214263916016	127.04740905761719
135	127.05947875976562	3.572683333333333					1	DETECTED	127.0595 m/z @3.57 [CD6644_1.mzXML]	127.05947875976562	3.572683333333333	3.572683333333333	17.31566666666667	13.742983333333335	10612.015625	2634177.8306352543	0	1297	5.86252723304606	null	null	127.05301666259766	127.05947875976562
136	128.06985473632812	2.05425					1	DETECTED	128.0699 m/z @2.05 [CD6644_1.mzXML]	128.06985473632812	2.05425	0.43806666666666666	19.752666666666666	19.3146	29604.72265625	4224884.478100341	0	1297	0.897068284746602	2.3206802635168993	1.6508763526754742	128.06057739257812	128.07904052734375
137	129.0131378173828	16.260316666666668					1	DETECTED	129.0131 m/z @16.26 [CD6644_1.mzXML]	129.0131378173828	16.260316666666668	1.4287333333333334	19.67233333333333	18.243599999999997	9653.5869140625	4082547.2233005357	0	1297	2.9329715638736644	0.6150253681614122	0.22776964992273754	129.0057830810547	129.01780700683594
138	129.0537872314453	1.9981833333333334					1	DETECTED	129.0538 m/z @2.00 [CD6644_1.mzXML]	129.0537872314453	1.9981833333333334	0.10116666666666667	19.994833333333336	19.893666666666668	40080.5078125	6991378.434664061	0	1297	0.36200419661291683	7.837297003252226	29.133275968306478	129.0498809814453	129.05441284179688
139	129.12640380859375	12.025566666666666					1	DETECTED	129.1264 m/z @12.03 [CD6644_1.mzXML]	129.12640380859375	12.025566666666666	0.15096666666666667	19.946	19.795033333333336	2962.256103515625	1639701.351832306	0	1297	15.377768649195117	0.8335031636153359	0.6670063272306719	129.1263885498047	129.12745666503906
140	130.04930114746094	9.735983333333333					1	DETECTED	130.0493 m/z @9.74 [CD6644_1.mzXML]	130.04930114746094	9.735983333333333	0.11753333333333332	19.994833333333336	19.8773	50149.59375	3864532.7985268566	0	1297	6.353928303297325	0.5229438899389748	0.01936826619963889	130.048583984375	130.04978942871094
141	130.064453125	10.558383333333333					1	DETECTED	130.0645 m/z @10.56 [CD6644_1.mzXML]	130.064453125	10.558383333333333	0.37055	19.801166666666667	19.430616666666666	106958.984375	2917321.235602812	0	1297	1.5797139245303349	0.6863119769115781	0.08157614731143109	130.05551147460938	130.0714874267578
142	130.0853271484375	1.9148500000000002					1	DETECTED	130.0853 m/z @1.91 [CD6644_1.mzXML]	130.0853271484375	1.9148500000000002	0.4043833333333334	19.608	19.20361666666667	64536.02734375	4272814.5620113835	0	1297	1.0256418404589631	1.5166742737914687	1.9940233218651497	130.08030700683594	130.086181640625
143	130.9642333984375	1.4897333333333334					1	DETECTED	130.9642 m/z @1.49 [CD6644_1.mzXML]	130.9642333984375	1.4897333333333334	0.11753333333333332	19.994833333333336	19.8773	1056347.0	1.4028236594352659E7	0	1297	0.13171546036598736	2.5426631846046615	1.9808066894067216	130.96109008789062	130.965087890625
144	131.01817321777344	1.4750333333333332					1	DETECTED	131.0182 m/z @1.48 [CD6644_1.mzXML]	131.01817321777344	1.4750333333333332	1.4287333333333334	1.5490666666666668	0.1203333333333334	48298.00390625	222521.00221142577	0	1297	0.08063556681420447	1.2994960403167815	1.598992080633563	131.0181427001953	131.01829528808594
145	131.04847717285156	8.318766666666667					1	DETECTED	131.0485 m/z @8.32 [CD6644_1.mzXML]	131.04847717285156	8.318766666666667	8.110266666666666	13.085933333333333	4.975666666666667	4602.27197265625	767074.4943540039	0	1297	1.5660788729275747	11.932054356514744	22.864108713029488	131.04641723632812	131.05264282226562
146	131.0807647705078	2.686916666666667					1	DETECTED	131.0808 m/z @2.69 [CD6644_1.mzXML]	131.0807647705078	2.686916666666667	2.3057000000000003	19.752666666666666	17.446966666666665	10387.9287109375	2742708.926008148	0	1297	0.3726895098223282	5.633092082475196	9.24998320650318	131.0721435546875	131.084716796875
147	131.44256591796875	3.877733333333333					1	DETECTED	131.4426 m/z @3.88 [CD6644_1.mzXML]	131.44256591796875	3.877733333333333	3.515533333333333	4.6303	1.1147666666666671	7144.400390625	343119.5953422852	0	1297	0.9612531509137927	1.5388827535431624	2.077765507086325	131.43936157226562	131.4425811767578
148	131.74891662597656	4.159783333333333					1	DETECTED	131.7489 m/z @4.16 [CD6644_1.mzXML]	131.74891662597656	4.159783333333333	3.5298166666666666	7.9719500000000005	4.442133333333334	4999.8076171875	404236.0370424195	0	1297	0.4879278310599551	3.5256891899042277	6.0513783798084555	131.74880981445312	131.75111389160156
149	131.96047973632812	11.3321					1	DETECTED	131.9605 m/z @11.33 [CD6644_1.mzXML]	131.96047973632812	11.3321	0.2359	19.994833333333336	19.758933333333335	18287.84375	3894378.3918004762	0	1297	11.312944926084601	2.0859575071132377	0.7935661616727536	131.96005249023438	131.9678955078125
150	132.04367065429688	9.543316666666668					1	DETECTED	132.0437 m/z @9.54 [CD6644_1.mzXML]	132.04367065429688	9.543316666666668	9.09165	10.36435	1.2727000000000004	81641.78125	757873.77697534	0	1297	0.08692381041905861	1.1730044306480862	0.1968021925169843	132.0434112548828	132.04412841796875
151	132.06480407714844	2.6733166666666666					1	DETECTED	132.0648 m/z @2.67 [CD6644_1.mzXML]	132.06480407714844	2.6733166666666666	0.10116666666666667	19.994833333333336	19.893666666666668	262157.28125	2.9572632028966583E7	0	1297	0.7329389378323388	2.630060024854959	8.442222055396398	132.0580291748047	132.06509399414062
152	132.0758819580078	1.8442166666666668					1	DETECTED	132.0759 m/z @1.84 [CD6644_1.mzXML]	132.0758819580078	1.8442166666666668	1.8162166666666666	10.54495	8.728733333333334	516257.25	8231978.591043368	0	1297	0.03725853037559457	137.87961626409685	4.51660769408643	132.06723022460938	132.08578491210938
153	132.08856201171875	5.788333333333333					1	DETECTED	132.0886 m/z @5.79 [CD6644_1.mzXML]	132.08856201171875	5.788333333333333	3.746366666666667	14.648583333333333	10.902216666666666	27489.896484375	9691153.276555786	0	1297	10.518410015629764	3.4434225000990253	4.914924188435584	132.08651733398438	132.0908660888672
154	132.10093688964844	3.8631					1	DETECTED	132.1009 m/z @3.86 [CD6644_1.mzXML]	132.10093688964844	3.8631	2.89385	19.736666666666668	16.842816666666668	2048447.0	1.2734605027500738E8	1	1297	1.060120430617956	1.0883230222577371	1.1352965581905212	132.0926055908203	132.10768127441406
155	132.1119384765625	5.428183333333333					1	DETECTED	132.1119 m/z @5.43 [CD6644_1.mzXML]	132.1119384765625	5.428183333333333	3.6449333333333334	5.428183333333333	1.7832499999999998	33813.3046875	1049670.5965649416	0	1297	1.599561718868637	0.5	null	132.11094665527344	132.12109375
156	132.7644805908203	3.8631					1	DETECTED	132.7645 m/z @3.86 [CD6644_1.mzXML]	132.7644805908203	3.8631	3.2738666666666663	4.645766666666666	1.3718999999999997	7274.44775390625	376519.88396423333	0	1297	1.0094556114667426	1.1641398427334941	1.328279685466988	132.7641143798828	132.76498413085938
157	132.95726013183594	11.677033333333332					1	DETECTED	132.9573 m/z @11.68 [CD6644_1.mzXML]	132.95726013183594	11.677033333333332	0.10116666666666667	19.994833333333336	19.893666666666668	381826.5625	3.554421085794127E7	0	1297	1.3273271265377282	4.470878779725832	2.238907565101215	132.95484924316406	132.96046447753906
158	132.9974365234375	1.4897333333333334					1	DETECTED	132.9974 m/z @1.49 [CD6644_1.mzXML]	132.9974365234375	1.4897333333333334	1.4287333333333334	8.785166666666667	7.356433333333333	32640.60546875	3193564.4783344725	0	1297	0.14249066039197555	60.29863387978148	119.59726775956295	132.99159240722656	133.00054931640625
159	133.03358459472656	1.4897333333333334					1	DETECTED	133.0336 m/z @1.49 [CD6644_1.mzXML]	133.03358459472656	1.4897333333333334	0.48856666666666665	19.591666666666665	19.103099999999998	1226172.375	2.1915989194959104E7	1	1297	0.11555706455213088	1.6504329080352418	2.2607025586710856	133.0330352783203	133.0430450439453
160	133.048583984375	2.0120666666666667					1	DETECTED	133.0486 m/z @2.01 [CD6644_1.mzXML]	133.048583984375	2.0120666666666667	1.9704833333333334	10.275233333333334	8.30475	17427.013671875	1482548.878993561	0	1297	0.41628579668065324	51.75175998052331	56.33942823331786	133.04843139648438	133.05154418945312
161	133.07566833496094	13.25145					1	DETECTED	133.0757 m/z @13.25 [CD6644_1.mzXML]	133.07566833496094	13.25145	0.5054333333333333	19.64016666666667	19.134733333333337	26989.05859375	6964788.633097655	0	1297	17.0766262911785	0.9159882488928617	1.4964235245876423	133.0662384033203	133.08547973632812
162	133.1044158935547	4.070966666666667					1	DETECTED	133.1044 m/z @4.07 [CD6644_1.mzXML]	133.1044158935547	4.070966666666667	1.4897333333333334	17.849333333333334	16.3596	99052.4140625	1.1468603611816157E7	0	1297	0.9301153161158062	0.8656468014822779	0.37188782072038273	133.09605407714844	133.1093292236328
163	133.9574432373047	11.536533333333333					1	DETECTED	133.9574 m/z @11.54 [CD6644_1.mzXML]	133.9574432373047	11.536533333333333	0.2697333333333333	19.994833333333336	19.7251	10062.1103515625	3377846.772613829	0	1297	0.8190125495663985	0.8753639010189229	0.750727802037846	133.95724487304688	133.96568298339844
164	134.0177764892578	1.78835					1	DETECTED	134.0178 m/z @1.79 [CD6644_1.mzXML]	134.0177764892578	1.78835	1.6982333333333335	1.8301833333333335	0.13195	26088.728515625	128132.33651953131	0	1297	0.07641694953413625	0.7321065285740711	0.46421305714814215	134.0177459716797	134.01809692382812
165	134.03463745117188	1.4897333333333334					1	DETECTED	134.0346 m/z @1.49 [CD6644_1.mzXML]	134.03463745117188	1.4897333333333334	0.2697333333333333	19.978666666666665	19.70893333333333	109798.6015625	3098786.650752596	0	1297	0.12771164717489203	1.70347372497802	2.179852151959829	134.0339813232422	134.0446319580078
166	134.05931091308594	10.201533333333334					1	DETECTED	134.0593 m/z @10.20 [CD6644_1.mzXML]	134.05931091308594	10.201533333333334	6.96975	19.221	12.251249999999999	18817.1328125	1216629.4967348326	0	1297	0.391729744424282	0.9818016003265438	0.9686077438663722	134.05909729003906	134.06642150878906
167	134.10838317871094	13.503449999999999					1	DETECTED	134.1084 m/z @13.50 [CD6644_1.mzXML]	134.10838317871094	13.503449999999999	3.2169000000000003	13.503449999999999	10.286549999999998	28617.716796875	8293792.388544067	0	1297	9.123393553759437	0.5	null	134.10504150390625	134.10838317871094
168	134.95770263671875	12.226033333333334					1	DETECTED	134.9577 m/z @12.23 [CD6644_1.mzXML]	134.95770263671875	12.226033333333334	0.10116666666666667	19.994833333333336	19.893666666666668	67611.4921875	9506488.802274477	0	1297	1.695708559501952	0.8158378384436621	1.6450183594132397	134.9566192626953	134.9584197998047
169	135.00439453125	1.4897333333333334					1	DETECTED	135.0044 m/z @1.49 [CD6644_1.mzXML]	135.00439453125	1.4897333333333334	0.5728500000000001	18.139166666666664	17.566316666666665	167429.390625	3649038.8086265554	0	1297	0.14208551711451034	1.7033820296395337	10.898053049308142	134.99539184570312	135.00439453125
170	135.03118896484375	1.4750333333333332					1	DETECTED	135.0312 m/z @1.48 [CD6644_1.mzXML]	135.03118896484375	1.4750333333333332	1.4750333333333332	19.865000000000002	18.38996666666667	115436.8203125	3756805.7370328093	0	1297	0.10241808873479497	null	null	135.03089904785156	135.031982421875
171	135.0625	10.216000000000001					1	DETECTED	135.0625 m/z @10.22 [CD6644_1.mzXML]	135.0625	10.216000000000001	0.8443166666666666	19.801166666666667	18.95685	3140.809814453125	1319689.563922395	0	1297	7.55776745471195	1.0113898072384717	1.0227796144769437	135.05764770507812	135.06845092773438
172	135.07931518554688	11.578100000000001					1	DETECTED	135.0793 m/z @11.58 [CD6644_1.mzXML]	135.07931518554688	11.578100000000001	10.629633333333334	11.980466666666667	1.3508333333333322	22671.05859375	609701.0784145502	0	1297	0.16693860086393286	0.712114289730793	0.19815369997115617	135.07928466796875	135.0798797607422
173	135.1011199951172	9.4392					1	DETECTED	135.1011 m/z @9.44 [CD6644_1.mzXML]	135.1011199951172	9.4392	9.365833333333335	15.588083333333334	6.222249999999999	4551.251953125	862047.9676493529	0	1297	0.6573018994235671	42.40515674693415	83.8103134938683	135.10035705566406	135.1011199951172
174	136.04718017578125	1.8162166666666666					1	DETECTED	136.0472 m/z @1.82 [CD6644_1.mzXML]	136.04718017578125	1.8162166666666666	1.78835	2.2088666666666668	0.42051666666666665	292060.28125	1529684.7864033217	0	1297	0.09823749699061568	3.9507143171558767	10.545048268287525	136.0470428466797	136.0474090576172
175	136.07485961914062	3.9073833333333337					1	DETECTED	136.0749 m/z @3.91 [CD6644_1.mzXML]	136.07485961914062	3.9073833333333337	0.11753333333333332	19.978666666666665	19.86113333333333	13585.5615234375	2237316.078478545	0	1297	0.36773977738762875	1.1746962719452045	1.7497687406739704	136.0721893310547	136.07571411132812
176	136.9528350830078	11.38985					1	DETECTED	136.9528 m/z @11.39 [CD6644_1.mzXML]	136.9528350830078	11.38985	0.20178333333333331	19.978666666666665	19.77688333333333	27852.142578125	3911090.4068337125	0	1297	1.7607737992348031	5.273224319237132	5.514254201077604	136.95254516601562	136.95379638671875
177	136.96856689453125	1.6236333333333335					1	DETECTED	136.9686 m/z @1.62 [CD6644_1.mzXML]	136.96856689453125	1.6236333333333335	1.5342833333333334	1.6833666666666667	0.14908333333333323	38521.40625	204693.75105993656	0	1297	0.08852310570768784	0.8291475939803293	0.6783768777771085	136.968505859375	136.96876525878906
178	137.0447998046875	3.372983333333333					1	DETECTED	137.0448 m/z @3.37 [CD6644_1.mzXML]	137.0447998046875	3.372983333333333	1.8162166666666666	16.56795	14.751733333333334	20612.001953125	1414678.7457432246	0	1297	0.3600200061118817	4.7379397469113345	0.6052896307725726	137.04452514648438	137.05197143554688
179	137.0588836669922	9.351483333333334					1	DETECTED	137.0589 m/z @9.35 [CD6644_1.mzXML]	137.0588836669922	9.351483333333334	3.98115	9.882333333333333	5.901183333333334	4976.828125	598982.2753886109	0	1297	0.10357569794556554	0.5494243063745267	0.09884861274905325	137.0585479736328	137.0592498779297
180	137.1317596435547	7.314183333333333					1	DETECTED	137.1318 m/z @7.31 [CD6644_1.mzXML]	137.1317596435547	7.314183333333333	0.10116666666666667	19.994833333333336	19.893666666666668	7479.77490234375	3114466.6283684466	0	1297	2.898298156665927	1.3790115554980464	0.3889867977503197	137.13072204589844	137.1344451904297
181	138.05162048339844	1.8584500000000002					1	DETECTED	138.0516 m/z @1.86 [CD6644_1.mzXML]	138.05162048339844	1.8584500000000002	0.15096666666666667	19.9135	19.762533333333334	420378.46875	3383004.745828887	0	1297	0.049568535877302144	null	null	138.051513671875	138.05477905273438
182	138.06558227539062	9.9393					1	DETECTED	138.0656 m/z @9.94 [CD6644_1.mzXML]	138.06558227539062	9.9393	9.000616666666668	10.0693	1.0686833333333325	11905.4833984375	173318.99570895356	0	1297	0.11304874616716987	0.570035421366491	0.1630932968184981	138.06253051757812	138.066162109375
183	138.98822021484375	1.4750333333333332					1	DETECTED	138.9882 m/z @1.48 [CD6644_1.mzXML]	138.98822021484375	1.4750333333333332	1.41165	1.5048333333333335	0.0931833333333334	3608.91455078125	13662.86897857668	0	1297	0.24117280641131722	0.7350775703392088	0.34149458224036766	138.98822021484375	138.98887634277344
184	139.0015106201172	3.372983333333333					1	DETECTED	139.0015 m/z @3.37 [CD6644_1.mzXML]	139.0015106201172	3.372983333333333	3.1743	19.543	16.3687	3605.927978515625	829166.3938572387	0	1297	0.18096673872534197	41.1929368341583	81.38587366831659	139.0013427734375	139.00245666503906
185	139.04107666015625	14.27645					1	DETECTED	139.0411 m/z @14.28 [CD6644_1.mzXML]	139.04107666015625	14.27645	0.15096666666666667	19.978666666666665	19.8277	123272.5546875	1.6917689339356475E7	0	1297	3.185686794223029	0.8452265502482259	0.6235403642226924	139.03509521484375	139.04986572265625
186	140.04112243652344	11.564316666666667					1	DETECTED	140.0411 m/z @11.56 [CD6644_1.mzXML]	140.04112243652344	11.564316666666667	9.168083333333334	16.11573333333333	6.947649999999998	7174.158203125	1618131.3775192879	0	1297	5.657455599853831	1.4106713881559054	1.8462646918751051	140.04002380371094	140.0494842529297
187	140.06719970703125	1.8022166666666666					1	DETECTED	140.0672 m/z @1.80 [CD6644_1.mzXML]	140.06719970703125	1.8022166666666666	0.7421500000000001	19.044666666666668	18.30251666666667	1359059.0	1.0398732121868882E7	1	1297	0.06697829392852839	4.408085535937763	3.1119443540444283	140.06686401367188	140.07070922851562
188	141.0093536376953	10.4505					1	DETECTED	141.0094 m/z @10.45 [CD6644_1.mzXML]	141.0093536376953	10.4505	10.408633333333334	10.644766666666667	0.23613333333333308	29131.974609375	182216.51486291515	0	1297	0.09799762159961745	2.702747637345591	4.049870276745001	141.00917053222656	141.0095977783203
189	141.0380096435547	12.1152					1	DETECTED	141.0380 m/z @12.12 [CD6644_1.mzXML]	141.0380096435547	12.1152	2.8659499999999998	16.260316666666668	13.394366666666668	5115.2578125	2319489.7832344966	0	1297	3.1925191313923325	0.7240785288897299	0.4481570577794598	141.02976989746094	141.0402069091797
190	141.05149841308594	9.351483333333334					1	DETECTED	141.0515 m/z @9.35 [CD6644_1.mzXML]	141.05149841308594	9.351483333333334	3.0337166666666664	18.122833333333332	15.089116666666666	52752.515625	1791670.3793895277	0	1297	0.10119307136178612	0.5939461077090562	0.18727037525451767	141.04574584960938	141.0564727783203
191	141.07054138183594	1.8022166666666666					1	DETECTED	141.0705 m/z @1.80 [CD6644_1.mzXML]	141.07054138183594	1.8022166666666666	1.7601	12.210033333333334	10.449933333333334	61958.5859375	1434700.5795539552	0	1297	0.14081482108018983	124.05935892362511	3.3694273498118728	141.06451416015625	141.07066345214844
192	141.09022521972656	7.6773					1	DETECTED	141.0902 m/z @7.68 [CD6644_1.mzXML]	141.09022521972656	7.6773	0.11753333333333332	19.9135	19.795966666666665	2238.646728515625	1437721.6241272888	0	1297	12.8152887579261	1.3092974650893103	1.618594930178621	141.08755493164062	141.09144592285156
193	142.04652404785156	1.8022166666666666					1	DETECTED	142.0465 m/z @1.80 [CD6644_1.mzXML]	142.04652404785156	1.8022166666666666	1.7742666666666667	7.6773	5.903033333333333	32045.2890625	693874.9947019957	0	1297	0.06442048471089179	105.59988073941592	210.19976147883185	142.0463409423828	142.0496063232422
194	142.064453125	9.210266666666666					1	DETECTED	142.0645 m/z @9.21 [CD6644_1.mzXML]	142.064453125	9.210266666666666	8.86155	10.36435	1.5028000000000006	102599.40625	744654.7379841938	0	1297	0.09918054190243808	1.6148296247671392	2.0373947820330947	142.05445861816406	142.06460571289062
195	142.94705200195312	1.6534833333333334					1	DETECTED	142.9471 m/z @1.65 [CD6644_1.mzXML]	142.94705200195312	1.6534833333333334	0.2187	8.938516666666667	8.719816666666667	31242.96484375	5177843.082469178	0	1297	0.0545020752232408	3.0387224551906793	5.077444910381359	142.937744140625	142.95001220703125
196	143.00634765625	10.436866666666667					1	DETECTED	143.0063 m/z @10.44 [CD6644_1.mzXML]	143.00634765625	10.436866666666667	1.4448333333333332	10.558383333333333	9.11355	9409.0009765625	1211227.636859497	0	1297	9.074766557718183	0.5067569070399354	0.01351381407987068	143.00071716308594	143.00668334960938
197	143.03054809570312	1.8162166666666666					1	DETECTED	143.0305 m/z @1.82 [CD6644_1.mzXML]	143.03054809570312	1.8162166666666666	0.5728500000000001	19.736666666666668	19.16381666666667	232213.46875	4513606.007926668	0	1297	0.07409472953624818	1.9656771731468055	2.875143015868215	143.02796936035156	143.03579711914062
198	143.05294799804688	1.8442166666666668					1	DETECTED	143.0529 m/z @1.84 [CD6644_1.mzXML]	143.05294799804688	1.8442166666666668	1.8022166666666666	18.520833333333332	16.718616666666666	1132794.75	4.030228005714332E7	0	1297	0.055166025927872786	199.03115079364954	1.5519162304694167	143.05007934570312	143.0618438720703
199	143.0723419189453	9.224066666666666					1	DETECTED	143.0723 m/z @9.22 [CD6644_1.mzXML]	143.0723419189453	9.224066666666666	0.10116666666666667	19.994833333333336	19.893666666666668	110217.5234375	5057119.480928893	0	1297	0.09111982153755704	0.5231369940353514	0.018350851852079696	143.06300354003906	143.0822296142578
200	143.10562133789062	11.118400000000001					1	DETECTED	143.1056 m/z @11.12 [CD6644_1.mzXML]	143.10562133789062	11.118400000000001	0.7930499999999999	19.172666666666665	18.379616666666664	11910.6875	2101222.0769528495	0	1297	0.19532102885407632	13.813435780685145	17.93992955179829	143.10049438476562	143.11524963378906
201	144.04379272460938	9.224066666666666					1	DETECTED	144.0438 m/z @9.22 [CD6644_1.mzXML]	144.04379272460938	9.224066666666666	9.153233333333333	9.454	0.30076666666666796	35491.4765625	190283.62791809154	0	1297	0.11358399106534556	1.951846590719827	1.3923057879394507	144.03614807128906	144.0439453125
202	144.07986450195312	9.224066666666666					1	DETECTED	144.0799 m/z @9.22 [CD6644_1.mzXML]	144.07986450195312	9.224066666666666	0.5224	19.624000000000002	19.1016	1312101.0	1.1429823963156946E7	0	1297	0.0938152204617495	1.3349108587747565	1.4329310087962468	144.07330322265625	144.0843048095703
203	144.1009521484375	1.8729833333333334					1	DETECTED	144.1010 m/z @1.87 [CD6644_1.mzXML]	144.1009521484375	1.8729833333333334	1.8584500000000002	19.461666666666666	17.603216666666665	639304.9375	4468202.468856842	0	1297	0.05399332656632727	9.187533624601436	11.817073019570978	144.10081481933594	144.10498046875
204	144.1371307373047	10.953216666666666					1	DETECTED	144.1371 m/z @10.95 [CD6644_1.mzXML]	144.1371307373047	10.953216666666666	10.93855	10.997633333333333	0.0590833333333336	4958.0107421875	15476.199116699096	0	1297	0.08520029473091917	2.0142045454545325	3.0284090909090646	144.1371307373047	144.13735961914062
205	144.99110412597656	1.8162166666666666					1	DETECTED	144.9911 m/z @1.82 [CD6644_1.mzXML]	144.99110412597656	1.8162166666666666	1.41165	16.21206666666667	14.800416666666669	129510.4921875	4.568529384797565E7	0	1297	0.59979341544857	171.60548180828562	369.0046767549727	144.9907989501953	144.9917755126953
206	145.0486602783203	2.0259666666666667					1	DETECTED	145.0487 m/z @2.03 [CD6644_1.mzXML]	145.0486602783203	2.0259666666666667	0.13423333333333334	19.978666666666665	19.84443333333333	227050.90625	1.2634983457409646E7	0	1297	0.24081461236310853	1.9552283840699751	1.544171904424321	145.04620361328125	145.05148315429688
207	145.0834197998047	9.210266666666666					1	DETECTED	145.0834 m/z @9.21 [CD6644_1.mzXML]	145.0834197998047	9.210266666666666	9.168083333333334	18.694833333333335	9.526750000000002	122059.875	1495210.0282247933	0	1297	0.0868592044480998	2.47906676502578	2.6942799502713957	145.08323669433594	145.08566284179688
208	146.05911254882812	9.224066666666666					1	DETECTED	146.0591 m/z @9.22 [CD6644_1.mzXML]	146.05911254882812	9.224066666666666	0.4717333333333333	19.49416666666667	19.022433333333336	1548603.125	1.208646204398517E7	1	1297	0.09444913499057783	1.3103718620243776	1.4153549783613737	146.04959106445312	146.05996704101562
209	146.0802764892578	2.0120666666666667					1	DETECTED	146.0803 m/z @2.01 [CD6644_1.mzXML]	146.0802764892578	2.0120666666666667	0.11753333333333332	19.785	19.667466666666666	151996.4375	8578593.893535465	0	1297	0.6183892200655392	1.07863567567395	0.7404555074991294	146.080078125	146.0870361328125
210	146.11669921875	1.8442166666666668					1	DETECTED	146.1167 m/z @1.84 [CD6644_1.mzXML]	146.11669921875	1.8442166666666668	1.8022166666666666	9.322716666666668	7.520500000000002	81268.703125	1711409.1552525642	0	1297	7.525627677851551	83.71727995249266	174.98361225467613	146.1142120361328	146.1169891357422
211	147.01312255859375	1.4897333333333334					1	DETECTED	147.0131 m/z @1.49 [CD6644_1.mzXML]	147.01312255859375	1.4897333333333334	1.41165	19.429666666666666	18.018016666666664	313798.71875	5974162.216669558	0	1297	0.095977691162352	67.79524405730412	135.11679539466013	147.0069580078125	147.01348876953125
212	147.06272888183594	9.224066666666666					1	DETECTED	147.0627 m/z @9.22 [CD6644_1.mzXML]	147.06272888183594	9.224066666666666	0.10116666666666667	19.994833333333336	19.893666666666668	138758.234375	3542342.2608410977	0	1297	0.08613943770882493	0.5453638859747179	1.3503472375431096	147.05422973632812	147.06507873535156
213	147.0755157470703	1.9567					1	DETECTED	147.0755 m/z @1.96 [CD6644_1.mzXML]	147.0755157470703	1.9567	1.7601	19.204833333333333	17.444733333333332	228230.59375	6581095.555178589	0	1297	0.23273748608817546	2.4955683989431745	2.387331739168421	147.072998046875	147.0777587890625
214	147.11199951171875	1.5638333333333334					1	DETECTED	147.1120 m/z @1.56 [CD6644_1.mzXML]	147.11199951171875	1.5638333333333334	1.4897333333333334	17.785	16.295266666666667	200731.046875	4667189.245676997	0	1297	0.14071711151844424	21.725306304090417	5.787813337308938	147.1056365966797	147.11622619628906
215	148.0418701171875	2.110716666666667					1	DETECTED	148.0419 m/z @2.11 [CD6644_1.mzXML]	148.0418701171875	2.110716666666667	0.43806666666666666	19.978666666666665	19.540599999999998	49757.1171875	8666082.500757018	0	1297	7.959103244605247	3.1390317396373972	4.7687235089313464	148.03628540039062	148.04672241210938
216	148.0816192626953	15.970933333333333					1	DETECTED	148.0816 m/z @15.97 [CD6644_1.mzXML]	148.0816192626953	15.970933333333333	0.15096666666666667	19.994833333333336	19.84386666666667	3977.985595703125	2144333.7161748055	0	1297	2.41502011459853	0.6271778912302809	0.2543557824605616	148.0749969482422	148.0821533203125
217	148.09603881835938	1.9567					1	DETECTED	148.0960 m/z @1.96 [CD6644_1.mzXML]	148.09603881835938	1.9567	0.5560333333333334	19.849	19.29296666666667	9670.0634765625	1873772.6114058534	0	1297	1.5518691568925378	6.887065683008092	12.774131366016181	148.09568786621094	148.09681701660156
218	148.93429565429688	1.7450666666666665					1	DETECTED	148.9343 m/z @1.75 [CD6644_1.mzXML]	148.93429565429688	1.7450666666666665	1.6534833333333334	1.94285	0.28936666666666655	79648.3671875	713173.2273095702	0	1297	0.1355238392181255	1.5797998180163815	2.1579015466420985	148.93421936035156	148.93441772460938
219	149.01136779785156	1.4897333333333334					1	DETECTED	149.0114 m/z @1.49 [CD6644_1.mzXML]	149.01136779785156	1.4897333333333334	0.3030833333333333	19.704333333333334	19.40125	280443.0	1.254103884182263E7	0	1297	0.1414296829532915	0.5333176693894596	2.3667893950304397	149.00140380859375	149.01901245117188
220	149.02230834960938	12.443166666666666					1	DETECTED	149.0223 m/z @12.44 [CD6644_1.mzXML]	149.02230834960938	12.443166666666666	0.10116666666666667	19.994833333333336	19.893666666666668	263420.0625	5.3102804776474535E7	1	1297	0.15574238134473184	0.5221953012407294	2.0450552769355284	149.0219268798828	149.03135681152344
221	149.99191284179688	1.7601					1	DETECTED	149.9919 m/z @1.76 [CD6644_1.mzXML]	149.99191284179688	1.7601	0.28636666666666666	19.413333333333334	19.126966666666668	20862.55078125	7419488.2424745485	0	1297	0.04422766251856314	6.4892902379444495	11.978580475888899	149.99168395996094	149.99679565429688
222	150.01263427734375	1.6982333333333335					1	DETECTED	150.0126 m/z @1.70 [CD6644_1.mzXML]	150.01263427734375	1.6982333333333335	1.4448333333333332	1.7139166666666665	0.26908333333333334	10031.6552734375	117214.27985156246	0	1297	0.2736157035834912	0.5309458037358584	0.06189160747171678	150.01263427734375	150.01492309570312
223	150.0257110595703	12.443166666666666					1	DETECTED	150.0257 m/z @12.44 [CD6644_1.mzXML]	150.0257110595703	12.443166666666666	0.10116666666666667	19.994833333333336	19.893666666666668	23059.119140625	4875653.169076533	0	1297	5.101071933066891	1.161844462341343	0.8545727438700302	150.02528381347656	150.02638244628906
224	150.05755615234375	2.7418833333333335					1	DETECTED	150.0576 m/z @2.74 [CD6644_1.mzXML]	150.05755615234375	2.7418833333333335	1.8871666666666667	10.8788	8.991633333333333	67091.84375	2294358.086405364	0	1297	0.2385282404711595	0.8452875239627922	8.62608073805076	150.0478515625	150.0579376220703
225	150.9312744140625	1.7450666666666665					1	DETECTED	150.9313 m/z @1.75 [CD6644_1.mzXML]	150.9312744140625	1.7450666666666665	1.6534833333333334	1.94285	0.28936666666666655	26351.1796875	225017.2559160156	0	1297	0.12102100361873558	1.5797998180163815	2.159599636032763	150.93113708496094	150.9314727783203
226	150.9676513671875	11.491183333333334					1	DETECTED	150.9677 m/z @11.49 [CD6644_1.mzXML]	150.9676513671875	11.491183333333334	0.18508333333333335	19.994833333333336	19.80975	15843.3193359375	3978299.732881409	0	1297	9.544174206384326	0.8760646907421658	0.7521293814843316	150.967529296875	150.9761962890625
227	151.00814819335938	1.8162166666666666					1	DETECTED	151.0081 m/z @1.82 [CD6644_1.mzXML]	151.00814819335938	1.8162166666666666	1.4287333333333334	3.160266666666667	1.7315333333333334	34809.015625	1075022.8041327517	0	1297	0.09497458077066767	2.234332659469225	4.293098578353109	151.00271606445312	151.00833129882812
228	151.04443359375	1.4897333333333334					1	DETECTED	151.0444 m/z @1.49 [CD6644_1.mzXML]	151.04443359375	1.4897333333333334	1.41165	14.086566666666666	12.674916666666666	13245.1123046875	1900120.7116920163	0	1297	9.457607285989445	81.1627534685166	159.5184383634486	151.03782653808594	151.04531860351562
229	151.07420349121094	11.3321					1	DETECTED	151.0742 m/z @11.33 [CD6644_1.mzXML]	151.07420349121094	11.3321	10.230666666666668	11.38985	1.1591833333333312	35578.3125	662444.253572357	0	1297	0.10320257050883086	0.5262158399661042	0.05243167993220834	151.0738983154297	151.07501220703125
230	151.11077880859375	12.14605					1	DETECTED	151.1108 m/z @12.15 [CD6644_1.mzXML]	151.11077880859375	12.14605	0.42124999999999996	19.833000000000002	19.41175	9680.263671875	1668404.3142404477	0	1297	1.3865718347588967	0.821866518648501	0.23634515619032073	151.10873413085938	151.11819458007812
231	152.0211181640625	1.8162166666666666					1	DETECTED	152.0211 m/z @1.82 [CD6644_1.mzXML]	152.0211181640625	1.8162166666666666	1.78835	10.660316666666667	8.871966666666667	255053.5625	5469835.935643618	0	1297	0.1132130864346943	5.289972986264525	297.1175725245847	152.0210723876953	152.03106689453125
232	152.03558349609375	9.750366666666668					1	DETECTED	152.0356 m/z @9.75 [CD6644_1.mzXML]	152.03558349609375	9.750366666666668	2.3057000000000003	9.853083333333332	7.5473833333333324	7178.81005859375	817832.3940513303	0	1297	0.0843961253777934	0.5068986746664277	1.3454484120724484	152.0311279296875	152.03578186035156
233	152.0458221435547	11.591800000000001					1	DETECTED	152.0458 m/z @11.59 [CD6644_1.mzXML]	152.0458221435547	11.591800000000001	0.10116666666666667	19.994833333333336	19.893666666666668	5667.8408203125	2238096.2961389176	0	1297	18.816686271796797	0.8656470922693555	2.2546993289115327	152.0458221435547	152.0471649169922
234	152.94619750976562	1.5934333333333333					1	DETECTED	152.9462 m/z @1.59 [CD6644_1.mzXML]	152.94619750976562	1.5934333333333333	1.5195333333333332	1.901	0.38146666666666684	121774.328125	846324.7207438969	0	1297	0.0820437421738387	0.6449569999637095	4.9479427041592805	152.946044921875	152.94647216796875
235	153.0567169189453	13.697916666666666					1	DETECTED	153.0567 m/z @13.70 [CD6644_1.mzXML]	153.0567169189453	13.697916666666666	4.159783333333333	18.694833333333335	14.535050000000002	133550.59375	1.954220099013387E7	0	1297	2.2962539051106567	0.6806674812604383	0.5769155526651064	153.05126953125	153.0655059814453
236	154.02554321289062	1.8729833333333334					1	DETECTED	154.0255 m/z @1.87 [CD6644_1.mzXML]	154.02554321289062	1.8729833333333334	1.8022166666666666	18.091166666666666	16.28895	83627.578125	3840904.70350586	0	1297	0.10810499317631361	61.35088895217004	109.75251093995999	154.0191650390625	154.03256225585938
237	154.08316040039062	3.8631					1	DETECTED	154.0832 m/z @3.86 [CD6644_1.mzXML]	154.08316040039062	3.8631	0.7079833333333333	10.70825	10.000266666666667	4129.72998046875	610107.372809723	0	1297	0.6151716750195568	1.5847697126889126	2.1695394253778253	154.08213806152344	154.08590698242188
238	154.29200744628906	14.405083333333332					1	DETECTED	154.2920 m/z @14.41 [CD6644_1.mzXML]	154.29200744628906	14.405083333333332	8.707733333333334	19.994833333333336	11.287100000000002	8405.7626953125	1498701.454341308	0	1297	0.8397022431576513	0.964928356741602	0.9699800872256144	154.29116821289062	154.2926788330078
239	154.87942504882812	1.7293999999999998					1	DETECTED	154.8794 m/z @1.73 [CD6644_1.mzXML]	154.87942504882812	1.7293999999999998	1.7293999999999998	2.2226833333333333	0.4932833333333335	16158.3828125	236679.49713220217	0	1297	0.33593372518794085	null	null	154.87925720214844	154.8798828125
240	154.95465087890625	11.191916666666666					1	DETECTED	154.9547 m/z @11.19 [CD6644_1.mzXML]	154.95465087890625	11.191916666666666	1.5786	19.67233333333333	18.09373333333333	6546.62646484375	3213132.513146728	0	1297	0.7267630577137236	0.9410765275251862	0.8821530550503727	154.9505615234375	154.95481872558594
241	155.06727600097656	10.0109					1	DETECTED	155.0673 m/z @10.01 [CD6644_1.mzXML]	155.06727600097656	10.0109	9.322716666666668	10.408633333333334	1.085916666666666	11773.7958984375	228165.03938366662	0	1297	0.30264736019748106	0.7889733840304203	0.5779467680608406	155.06695556640625	155.06747436523438
242	155.07809448242188	1.66855					1	DETECTED	155.0781 m/z @1.67 [CD6644_1.mzXML]	155.07809448242188	1.66855	1.5934333333333333	1.7450666666666665	0.1516333333333333	48089.69140625	226079.99610644512	0	1297	0.0625470732770812	1.0093188373640993	1.0186376747281984	155.0780029296875	155.07818603515625
243	155.12966918945312	14.405083333333332					1	DETECTED	155.1297 m/z @14.41 [CD6644_1.mzXML]	155.12966918945312	14.405083333333332	0.10116666666666667	19.994833333333336	19.893666666666668	2390973.25	3.8099023064894855E8	1	1297	0.8704582568073906	0.6959084302930322	1.8032191594617568	155.1295623779297	155.13070678710938
244	155.97532653808594	2.0120666666666667					1	DETECTED	155.9753 m/z @2.01 [CD6644_1.mzXML]	155.97532653808594	2.0120666666666667	2.0120666666666667	19.946	17.933933333333336	29629.77734375	7495172.410631104	0	1297	10.944577124167477	null	null	155.96730041503906	155.975341796875
245	156.04107666015625	1.78835					1	DETECTED	156.0411 m/z @1.79 [CD6644_1.mzXML]	156.04107666015625	1.78835	1.7293999999999998	10.408633333333334	8.679233333333334	752965.3125	6313112.232348697	1	1297	0.06883965183680596	2.0953125844615936	1.3203945223005347	156.0409698486328	156.04151916503906
246	156.07582092285156	1.9148500000000002					1	DETECTED	156.0758 m/z @1.91 [CD6644_1.mzXML]	156.07582092285156	1.9148500000000002	1.5195333333333332	13.14155	11.622016666666667	28880.41796875	2251640.770658692	0	1297	0.7133366341098097	14.699628989417755	28.26702181348081	156.0755157470703	156.0807647705078
247	156.1333465576172	14.405083333333332					1	DETECTED	156.1333 m/z @14.41 [CD6644_1.mzXML]	156.1333465576172	14.405083333333332	0.10116666666666667	19.994833333333336	19.893666666666668	107285.5390625	1.9536935957581107E7	0	1297	0.5533661088155686	0.970267031040561	0.985252096231542	156.13294982910156	156.1340789794922
248	157.12686157226562	14.405083333333332					1	DETECTED	157.1269 m/z @14.41 [CD6644_1.mzXML]	157.12686157226562	14.405083333333332	0.10116666666666667	19.994833333333336	19.893666666666668	612116.8125	1.0488934187729025E8	0	1297	0.8947068366513218	0.6942202519830096	2.642705652536877	157.12664794921875	157.1275634765625
249	158.13038635253906	14.405083333333332					1	DETECTED	158.1304 m/z @14.41 [CD6644_1.mzXML]	158.13038635253906	14.405083333333332	0.16805	19.994833333333336	19.826783333333335	36908.34375	6361116.084303104	0	1297	0.7241749450951414	0.9695370232143818	0.8648650150158874	158.1299285888672	158.1309356689453
250	158.15296936035156	11.752383333333334					1	DETECTED	158.1530 m/z @11.75 [CD6644_1.mzXML]	158.15296936035156	11.752383333333334	0.8613	11.829749999999999	10.968449999999999	19709.3828125	1823361.2087620236	0	1297	0.09629102552757907	0.5035518352168822	0.007103670433764432	158.1527862548828	158.1535186767578
251	158.9629669189453	1.6387500000000002					1	DETECTED	158.9630 m/z @1.64 [CD6644_1.mzXML]	158.9629669189453	1.6387500000000002	1.5638333333333334	1.9704833333333334	0.40664999999999996	518331.71875	4012753.200179687	0	1297	0.09629131481347453	1.9764733129627488	2.3489528815928864	158.9629364013672	158.9633026123047
252	159.0644073486328	10.334833333333334					1	DETECTED	159.0644 m/z @10.33 [CD6644_1.mzXML]	159.0644073486328	10.334833333333334	0.8271333333333334	10.349416666666666	9.522283333333332	29282.13671875	2204314.37461841	0	1297	7.977009238014732	0.5007669222489841	0.0017794950419110977	159.05458068847656	159.06483459472656
253	159.0909881591797	9.210266666666666					1	DETECTED	159.0910 m/z @9.21 [CD6644_1.mzXML]	159.0909881591797	9.210266666666666	0.9297333333333333	14.972033333333334	14.042300000000001	141234.109375	8187798.387976872	0	1297	0.0958445748090746	0.5091089540883531	1.946049374889872	159.0908966064453	159.1007080078125
254	159.9810333251953	11.3321					1	DETECTED	159.9810 m/z @11.33 [CD6644_1.mzXML]	159.9810333251953	11.3321	0.5224	17.023	16.5006	12575.5087890625	3891613.503309266	0	1297	1.170516366890043	0.7632311720029231	0.5264623440058465	159.98062133789062	159.9817352294922
255	160.05972290039062	2.6188					1	DETECTED	160.0597 m/z @2.62 [CD6644_1.mzXML]	160.05972290039062	2.6188	0.10116666666666667	19.994833333333336	19.893666666666668	502993.3125	6.104124353405725E7	1	1297	0.7374448111172858	6.816812490133244	11.370540249500248	160.0590362548828	160.0599365234375
256	160.07505798339844	9.238033333333334					1	DETECTED	160.0751 m/z @9.24 [CD6644_1.mzXML]	160.07505798339844	9.238033333333334	9.182316666666667	10.378866666666665	1.1965499999999984	61502.6484375	966888.0982403578	0	1297	0.09904440947154391	11.663154362294339	19.624605207343375	160.07461547851562	160.07513427734375
257	160.13233947753906	1.8871666666666667					1	DETECTED	160.1323 m/z @1.89 [CD6644_1.mzXML]	160.13233947753906	1.8871666666666667	1.8729833333333334	10.216000000000001	8.343016666666667	49546.62109375	3570206.9359348156	0	1297	8.923212509366437	294.2640157737927	10.553164920802237	160.13206481933594	160.13259887695312
258	161.0230712890625	12.242083333333333					1	DETECTED	161.0231 m/z @12.24 [CD6644_1.mzXML]	161.0230712890625	12.242083333333333	1.5048333333333335	16.27675	14.771916666666666	66583.2578125	1.1335660815686278E7	0	1297	1.3060275686959812	2.106278878654262	2.9548713146651244	161.01541137695312	161.03045654296875
259	161.06314086914062	2.5778833333333333					1	DETECTED	161.0631 m/z @2.58 [CD6644_1.mzXML]	161.06314086914062	2.5778833333333333	0.11753333333333332	19.978666666666665	19.86113333333333	27751.50390625	4019426.0257368176	0	1297	1.2100454709392334	4.222444991910266	5.858198367142448	161.05650329589844	161.0636749267578
260	161.98052978515625	19.575499999999998					1	DETECTED	161.9805 m/z @19.58 [CD6644_1.mzXML]	161.98052978515625	19.575499999999998	0.11753333333333332	19.946	19.828466666666667	2445.557373046875	1479967.676207673	0	1297	1.1524269668929996	0.5095205220141195	0.019041044028238824	161.97084045410156	161.98724365234375
261	162.04937744140625	1.94285					1	DETECTED	162.0494 m/z @1.94 [CD6644_1.mzXML]	162.04937744140625	1.94285	1.9148500000000002	10.0109	8.09605	24544.845703125	1292295.5376154785	0	1297	0.17063873111555128	80.98144522044423	147.7578068164316	162.04916381835938	162.0579833984375
262	162.09716796875	14.591166666666668					1	DETECTED	162.0972 m/z @14.59 [CD6644_1.mzXML]	162.09716796875	14.591166666666668	10.03985	19.012333333333334	8.972483333333335	7982.3896484375	1818733.0397702635	0	1297	0.7699087759965	0.9165167256303489	0.8537443943878458	162.09669494628906	162.0978240966797
263	162.11135864257812	1.8022166666666666					1	DETECTED	162.1114 m/z @1.80 [CD6644_1.mzXML]	162.11135864257812	1.8022166666666666	1.7601	9.9966	8.236500000000001	2013212.5	1.943697101430878E7	1	1297	0.1426472168534394	5.533263605099227	7.4353221504919125	162.11073303222656	162.1121063232422
264	162.9905242919922	1.4897333333333334					1	DETECTED	162.9905 m/z @1.49 [CD6644_1.mzXML]	162.9905242919922	1.4897333333333334	1.3943	19.865000000000002	18.4707	492135.40625	1.3759984894911345E7	0	1297	0.14414320869115738	1.9295696552228554	1.9458636236706617	162.98240661621094	163.00042724609375
265	163.0380401611328	11.845083333333333					1	DETECTED	163.0380 m/z @11.85 [CD6644_1.mzXML]	163.0380401611328	11.845083333333333	0.11753333333333332	19.994833333333336	19.8773	42585.84765625	5303457.688044799	0	1297	0.10502959402167811	0.8539106854025921	0.11605274860287154	163.02867126464844	163.0443878173828
266	163.0594482421875	10.923666666666666					1	DETECTED	163.0594 m/z @10.92 [CD6644_1.mzXML]	163.0594482421875	10.923666666666666	0.3875166666666667	19.656333333333336	19.26881666666667	192432.03125	1.261732904043335E7	1	1297	9.012506750841544	0.5303954081462089	0.03282973685513858	163.04978942871094	163.06178283691406
267	163.0743408203125	11.606016666666667					1	DETECTED	163.0743 m/z @11.61 [CD6644_1.mzXML]	163.0743408203125	11.606016666666667	0.10116666666666667	19.9135	19.81233333333333	40064.90234375	1.1948777198340574E7	0	1297	0.11597730767083902	0.8610426617180289	0.01698784153699605	163.0707244873047	163.07765197753906
268	163.0934295654297	14.6054					1	DETECTED	163.0934 m/z @14.61 [CD6644_1.mzXML]	163.0934295654297	14.6054	9.4392	19.833000000000002	10.393800000000002	15695.9248046875	3851342.3242970565	0	1297	1.3270832764175733	1.0084313523141926	0.7210314169679145	163.0849609375	163.10018920898438
269	163.11483764648438	1.8162166666666666					1	DETECTED	163.1148 m/z @1.82 [CD6644_1.mzXML]	163.11483764648438	1.8162166666666666	1.7742666666666667	12.32145	10.547183333333333	119284.65625	4114642.051682618	0	1297	0.11927541162150535	125.31907458946976	250.50998061986252	163.1105194091797	163.11500549316406
270	163.97592163085938	0.25265					1	DETECTED	163.9759 m/z @0.25 [CD6644_1.mzXML]	163.97592163085938	0.25265	0.10116666666666667	19.994833333333336	19.893666666666668	28182.052734375	8249712.852756801	0	1297	19.198507900956113	32.04270318799811	58.3569195506401	163.9750518798828	163.98556518554688
271	163.99368286132812	1.4750333333333332					1	DETECTED	163.9937 m/z @1.48 [CD6644_1.mzXML]	163.99368286132812	1.4750333333333332	1.4598833333333334	17.2835	15.823616666666666	14597.189453125	3263302.7695236504	0	1297	0.09952644912931219	519.9755568513489	1030.4575825970953	163.98602294921875	163.99412536621094
272	164.0592041015625	10.923666666666666					1	DETECTED	164.0592 m/z @10.92 [CD6644_1.mzXML]	164.0592041015625	10.923666666666666	3.4727	11.221566666666666	7.748866666666666	18863.60546875	1303420.4352612908	0	1297	0.17506432408457862	0.5199906947197008	0.03998138943940164	164.05813598632812	164.0624237060547
273	164.09075927734375	2.0259666666666667					1	DETECTED	164.0908 m/z @2.03 [CD6644_1.mzXML]	164.09075927734375	2.0259666666666667	1.92875	16.260316666666668	14.331566666666667	25307.541015625	1360625.6439164432	0	1297	0.1436938199972615	6.748241822221044	12.823044463255656	164.08856201171875	164.09658813476562
274	164.9081268310547	1.7601					1	DETECTED	164.9081 m/z @1.76 [CD6644_1.mzXML]	164.9081268310547	1.7601	1.6833666666666667	10.290166666666666	8.6068	35790.54296875	2344197.4591807863	0	1297	0.10979236573156581	56.08253692441356	111.16507384882712	164.9036865234375	164.91171264648438
275	164.92898559570312	1.6534833333333334					1	DETECTED	164.9290 m/z @1.65 [CD6644_1.mzXML]	164.92898559570312	1.6534833333333334	1.5934333333333333	2.1808166666666664	0.5873833333333331	41046.69921875	637516.3105236813	0	1297	0.37076143307321074	4.89078545656396	8.42858130226694	164.91941833496094	164.9293670654297
276	164.9834747314453	11.677033333333332					1	DETECTED	164.9835 m/z @11.68 [CD6644_1.mzXML]	164.9834747314453	11.677033333333332	0.10116666666666667	19.994833333333336	19.893666666666668	147734.921875	1.33385319196809E7	0	1297	0.883747652021114	0.5893995595796038	2.632003956093075	164.9829864501953	164.98458862304688
277	165.02467346191406	14.261750000000001					1	DETECTED	165.0247 m/z @14.26 [CD6644_1.mzXML]	165.02467346191406	14.261750000000001	1.4750333333333332	14.261750000000001	12.786716666666667	14144.1162109375	8268997.432858887	0	1297	12.716166439448225	0.5	null	165.0236053466797	165.02467346191406
278	165.05633544921875	10.923666666666666					1	DETECTED	165.0563 m/z @10.92 [CD6644_1.mzXML]	165.05633544921875	10.923666666666666	3.061983333333333	14.95705	11.895066666666668	12537.0263671875	2068827.039409576	0	1297	7.095471771053644	0.8047143255880694	0.5970668199140496	165.05264282226562	165.0605926513672
279	165.074951171875	2.0259666666666667					1	DETECTED	165.0750 m/z @2.03 [CD6644_1.mzXML]	165.074951171875	2.0259666666666667	1.8729833333333334	12.3373	10.464316666666667	30523.25	2458091.257501465	0	1297	0.15323246432811155	3.3121197327672975	5.426687824123134	165.06915283203125	165.07516479492188
280	165.16534423828125	1.94285					1	DETECTED	165.1653 m/z @1.94 [CD6644_1.mzXML]	165.16534423828125	1.94285	0.43806666666666666	19.897333333333332	19.459266666666664	28011.294921875	1.3091246755600968E7	0	1297	16.24366515418711	2.522609041060072	4.13267535925732	165.15664672851562	165.16534423828125
281	166.0252685546875	1.4287333333333334					1	DETECTED	166.0253 m/z @1.43 [CD6644_1.mzXML]	166.0252685546875	1.4287333333333334	0.18508333333333335	19.978666666666665	19.79358333333333	45189.50390625	4850459.85466544	0	1297	0.9492645320430244	2.849667732429493	69.4938937098175	166.02471923828125	166.0267333984375
282	166.0524139404297	2.2088666666666668					1	DETECTED	166.0524 m/z @2.21 [CD6644_1.mzXML]	166.0524139404297	2.2088666666666668	1.9567	8.495383333333333	6.538683333333333	20032.654296875	3069622.5382130127	0	1297	0.47071935605154724	12.980384997795696	24.42905382003446	166.05050659179688	166.06179809570312
283	166.07289123535156	8.274183333333333					1	DETECTED	166.0729 m/z @8.27 [CD6644_1.mzXML]	166.07289123535156	8.274183333333333	8.110266666666666	8.495383333333333	0.3851166666666668	4254.13623046875	61480.86059197985	0	1297	0.2108350821917302	1.174733096085406	1.3494661921708122	166.06341552734375	166.07421875
284	166.08523559570312	8.406916666666667					1	DETECTED	166.0852 m/z @8.41 [CD6644_1.mzXML]	166.08523559570312	8.406916666666667	0.48856666666666665	11.93545	11.446883333333332	2890020.0	5.4910748066327736E7	1	1297	0.2629701992053448	0.8417919083359641	0.429158098893703	166.08262634277344	166.0859832763672
285	166.10501098632812	11.206833333333332					1	DETECTED	166.1050 m/z @11.21 [CD6644_1.mzXML]	166.10501098632812	11.206833333333332	8.094816666666667	11.206833333333332	3.1120166666666655	8627.830078125	505174.8476657103	0	1297	2.932860879066885	0.5	null	166.09584045410156	166.1136016845703
286	166.58363342285156	8.406916666666667					1	DETECTED	166.5836 m/z @8.41 [CD6644_1.mzXML]	166.58363342285156	8.406916666666667	8.094816666666667	8.495383333333333	0.4005666666666663	7599.38671875	112944.10088153067	0	1297	0.2613083589078151	0.6417280786072814	0.28345615721456296	166.5834197998047	166.5837860107422
287	166.98390197753906	12.289983333333334					1	DETECTED	166.9839 m/z @12.29 [CD6644_1.mzXML]	166.98390197753906	12.289983333333334	0.10116666666666667	19.994833333333336	19.893666666666668	85369.2734375	1.1230240964149646E7	0	1297	1.5326624267247375	2.500095857379328	1.1150483938431681	166.98304748535156	166.98487854003906
288	167.03041076660156	1.9148500000000002					1	DETECTED	167.0304 m/z @1.91 [CD6644_1.mzXML]	167.03041076660156	1.9148500000000002	1.4750333333333332	10.0693	8.594266666666666	46938.79296875	1997243.9232890315	0	1297	7.759280701084542	7.523552142190972	0.25286969402413906	167.02078247070312	167.0344696044922
289	167.0556640625	8.785166666666667					1	DETECTED	167.0557 m/z @8.79 [CD6644_1.mzXML]	167.0556640625	8.785166666666667	3.6741	8.8311	5.156999999999999	8433.3447265625	649779.601037231	0	1297	0.3517084972441342	0.5044935173349332	0.008987034669866487	167.05430603027344	167.05592346191406
290	167.06700134277344	10.36435					1	DETECTED	167.0670 m/z @10.36 [CD6644_1.mzXML]	167.06700134277344	10.36435	10.1279	16.228183333333334	6.1002833333333335	6230.43310546875	777145.6637802736	0	1297	0.18074586564866912	12.899732149150653	24.799464298301306	167.0668182373047	167.0698699951172
291	167.08872985839844	8.406916666666667					1	DETECTED	167.0887 m/z @8.41 [CD6644_1.mzXML]	167.08872985839844	8.406916666666667	6.065799999999999	13.445500000000001	7.3797000000000015	185625.796875	4068588.8744246806	0	1297	0.25664139098642025	0.8537330537453787	0.5446645673432051	167.08079528808594	167.09317016601562
292	168.0895233154297	8.406916666666667					1	DETECTED	168.0895 m/z @8.41 [CD6644_1.mzXML]	168.0895233154297	8.406916666666667	7.987799999999999	8.615766666666667	0.6279666666666683	6678.7021484375	122040.05250332641	0	1297	5.498307064547502	0.7491549687835517	null	168.08944702148438	168.09262084960938
293	168.97930908203125	11.677033333333332					1	DETECTED	168.9793 m/z @11.68 [CD6644_1.mzXML]	168.97930908203125	11.677033333333332	0.11753333333333332	19.946	19.828466666666667	34092.41796875	4646439.82911847	0	1297	0.8926143212179873	0.8127076865823746	8.969749370859398	168.97889709472656	168.98016357421875
294	169.00439453125	10.491366666666666					1	DETECTED	169.0044 m/z @10.49 [CD6644_1.mzXML]	169.00439453125	10.491366666666666	1.5490666666666668	10.629633333333334	9.080566666666668	40179.44921875	1218389.30558667	0	1297	0.10328583599874008	1.2615398345929094	1.2105621539434788	168.99517822265625	169.00462341308594
295	169.03485107421875	2.9915666666666665					1	DETECTED	169.0349 m/z @2.99 [CD6644_1.mzXML]	169.03485107421875	2.9915666666666665	2.0120666666666667	17.8655	15.853433333333335	129037.8046875	5527873.73470575	0	1297	0.4151045739895278	0.9443626469043509	0.7123845078018483	169.0326690673828	169.03565979003906
296	169.0484619140625	10.8788					1	DETECTED	169.0485 m/z @10.88 [CD6644_1.mzXML]	169.0484619140625	10.8788	0.7930499999999999	10.997633333333333	10.204583333333334	104571.328125	3896674.636490693	0	1297	9.162091412351158	0.537382805646362	1.865800364267049	169.04629516601562	169.0576934814453
297	169.09375	1.6833666666666667					1	DETECTED	169.0938 m/z @1.68 [CD6644_1.mzXML]	169.09375	1.6833666666666667	0.6572666666666667	8.7539	8.096633333333333	50410.62109375	6898498.777452392	0	1297	0.10149923053362819	3.9451598701155026	6.92446858938178	169.08560180664062	169.0966033935547
298	169.14573669433594	14.3194					1	DETECTED	169.1457 m/z @14.32 [CD6644_1.mzXML]	169.14573669433594	14.3194	8.969866666666666	19.49416666666667	10.524300000000002	7840.353515625	1651650.455076631	0	1297	0.050505364329428204	0.9836652418279478	0.9316859444854985	169.14512634277344	169.14649963378906
299	170.05935668945312	9.224066666666666					1	DETECTED	170.0594 m/z @9.22 [CD6644_1.mzXML]	170.05935668945312	9.224066666666666	1.78835	10.893733333333333	9.105383333333334	321984.78125	1.2775300472452637E7	0	1297	0.08930068039516925	0.5088779028091005	1.3601182065763626	170.05166625976562	170.0666961669922
300	170.0957794189453	1.0151999999999999					1	DETECTED	170.0958 m/z @1.02 [CD6644_1.mzXML]	170.0957794189453	1.0151999999999999	0.10116666666666667	19.994833333333336	19.893666666666668	8876.6513671875	6568559.856569216	0	1297	7.965677008894195	10.882352941176473	20.764705882352946	170.09107971191406	170.0961456298828
301	170.85348510742188	1.901					1	DETECTED	170.8535 m/z @1.90 [CD6644_1.mzXML]	170.85348510742188	1.901	1.7293999999999998	7.9071	6.1777	10800.1240234375	1653000.2446655273	0	1297	0.27186127952611905	18.000291375291354	35.00058275058271	170.85308837890625	170.86236572265625
302	171.00155639648438	10.491366666666666					1	DETECTED	171.0016 m/z @10.49 [CD6644_1.mzXML]	171.00155639648438	10.491366666666666	6.114866666666667	10.5315	4.4166333333333325	13692.0908203125	2474324.1084519043	0	1297	0.03187189982795502	0.5045850946342206	0.009170189268441303	170.9922332763672	171.00186157226562
303	171.06277465820312	9.210266666666666					1	DETECTED	171.0628 m/z @9.21 [CD6644_1.mzXML]	171.06277465820312	9.210266666666666	9.153233333333333	10.275233333333334	1.1220000000000017	34044.83984375	263727.6596534428	0	1297	0.09257747493057344	13.122175392331561	1.664629407319813	171.06185913085938	171.06297302246094
304	171.14791870117188	11.25185					1	DETECTED	171.1479 m/z @11.25 [CD6644_1.mzXML]	171.14791870117188	11.25185	0.10116666666666667	19.994833333333336	19.893666666666668	8921.763671875	5368978.646466912	0	1297	8.613283432490729	0.8920380066393541	0.7840760132787082	171.1422882080078	171.15476989746094
305	172.0235137939453	15.55695					1	DETECTED	172.0235 m/z @15.56 [CD6644_1.mzXML]	172.0235137939453	15.55695	9.13775	19.413333333333334	10.275583333333334	4974.15625	1787512.0053237912	0	1297	2.184259085535272	0.80037881148222	0.60075762296444	172.02294921875	172.0249786376953
306	172.03623962402344	9.528216666666667					1	DETECTED	172.0362 m/z @9.53 [CD6644_1.mzXML]	172.03623962402344	9.528216666666667	9.498483333333333	10.504716666666667	1.0062333333333342	15101.7001953125	179907.62083172603	0	1297	0.09535527732969484	2.7859278425858487	3.795595935619029	172.03269958496094	172.03660583496094
307	172.13262939453125	10.260083333333334					1	DETECTED	172.1326 m/z @10.26 [CD6644_1.mzXML]	172.13262939453125	10.260083333333334	1.8729833333333334	10.923666666666666	9.050683333333332	13046.5283203125	1732050.8608768308	0	1297	0.10408873617944003	0.5395597604257331	0.012870161587614976	172.13229370117188	172.13941955566406
308	172.986328125	1.4750333333333332					1	DETECTED	172.9863 m/z @1.48 [CD6644_1.mzXML]	172.986328125	1.4750333333333332	1.41165	7.528683333333333	6.1170333333333335	5751.6953125	725172.1153264465	0	1297	0.1167659023150982	48.25427294241405	95.50854588482808	172.9771270751953	172.9865264892578
309	173.01988220214844	15.106733333333333					1	DETECTED	173.0199 m/z @15.11 [CD6644_1.mzXML]	173.01988220214844	15.106733333333333	8.86155	19.897333333333332	11.035783333333333	6976.8974609375	2057788.3319936236	0	1297	3.950724387631391	0.8835435842555996	0.6229158932571607	173.01930236816406	173.0205841064453
310	173.04078674316406	1.901					1	DETECTED	173.0408 m/z @1.90 [CD6644_1.mzXML]	173.04078674316406	1.901	1.901	12.750316666666667	10.849316666666667	10841.4501953125	2834145.7345659183	0	1297	6.837775581381511	null	null	173.0369110107422	173.04843139648438
311	173.9605255126953	12.414283333333334					1	DETECTED	173.9605 m/z @12.41 [CD6644_1.mzXML]	173.9605255126953	12.414283333333334	0.13423333333333334	19.9135	19.779266666666665	7961.83349609375	2274767.7488843994	0	1297	0.7405270396980335	0.665392331654053	0.36646842929185747	173.95947265625	173.96142578125
312	174.07781982421875	14.735266666666666					1	DETECTED	174.0778 m/z @14.74 [CD6644_1.mzXML]	174.07781982421875	14.735266666666666	9.838366666666667	18.568666666666665	8.730299999999998	8709.1455078125	1949960.9652552193	0	1297	1.946444071664887	0.891410892605526	0.7592439898168869	174.07736206054688	174.07852172851562
313	174.13246154785156	14.6054					1	DETECTED	174.1325 m/z @14.61 [CD6644_1.mzXML]	174.13246154785156	14.6054	0.11753333333333332	19.994833333333336	19.8773	7482.6025390625	2605761.479724977	0	1297	8.654845158213442	0.8490219766587487	0.467444944462696	174.12582397460938	174.13246154785156
314	174.93701171875	1.66855					1	DETECTED	174.9370 m/z @1.67 [CD6644_1.mzXML]	174.93701171875	1.66855	1.5490666666666668	13.5179	11.968833333333333	152497.0	6364492.4420719	0	1297	0.11546552418904388	50.08578602315532	123.94343224987166	174.93692016601562	174.94114685058594
315	174.99063110351562	1.4750333333333332					1	DETECTED	174.9906 m/z @1.48 [CD6644_1.mzXML]	174.99063110351562	1.4750333333333332	0.2359	19.817	19.5811	39828.29296875	3235278.980427155	0	1297	0.9628798645714847	41.246592581065876	20.035771529240424	174.98416137695312	174.99151611328125
316	175.00758361816406	13.654433333333333					1	DETECTED	175.0076 m/z @13.65 [CD6644_1.mzXML]	175.00758361816406	13.654433333333333	9.953583333333334	18.235666666666667	8.282083333333333	8703.01171875	1687380.6466486806	0	1297	0.5860344797232653	1.1189433958865307	1.15643157352299	175.00648498535156	175.00909423828125
317	175.02276611328125	3.372983333333333					1	DETECTED	175.0228 m/z @3.37 [CD6644_1.mzXML]	175.02276611328125	3.372983333333333	1.4598833333333334	19.526833333333332	18.06695	14476.3876953125	2242283.168362885	0	1297	0.24237605291872155	0.7531254058218118	3.6235809410572113	175.01663208007812	175.0325164794922
318	175.07424926757812	14.764266666666666					1	DETECTED	175.0742 m/z @14.76 [CD6644_1.mzXML]	175.07424926757812	14.764266666666666	1.8584500000000002	19.704333333333334	17.845883333333333	12117.333984375	4970632.016712156	0	1297	1.8348149056493561	0.9714495407926395	0.8256305668880304	175.0679168701172	175.08380126953125
319	175.1179656982422	1.7601					1	DETECTED	175.1180 m/z @1.76 [CD6644_1.mzXML]	175.1179656982422	1.7601	1.5786	19.07633333333333	17.49773333333333	65378.02734375	3892367.9515560307	0	1297	0.25495509301729746	48.203122130394846	3.5133545895457403	175.11045837402344	175.1265869140625
320	176.0700225830078	10.558383333333333					1	DETECTED	176.0700 m/z @10.56 [CD6644_1.mzXML]	176.0700225830078	10.558383333333333	4.1893666666666665	12.242083333333333	8.052716666666667	75686.2578125	1712167.9186040654	0	1297	0.08960815292541113	0.6441923029573415	0.20283950814070703	176.06114196777344	176.07350158691406
321	176.9698028564453	1.4750333333333332					1	DETECTED	176.9698 m/z @1.48 [CD6644_1.mzXML]	176.9698028564453	1.4750333333333332	1.41165	11.93545	10.5238	28392.83203125	4461289.998164673	0	1297	0.15803918503475267	83.0170917696558	165.0341835393116	176.96017456054688	176.97833251953125
322	176.9989471435547	15.106733333333333					1	DETECTED	176.9989 m/z @15.11 [CD6644_1.mzXML]	176.9989471435547	15.106733333333333	10.216000000000001	18.043166666666664	7.827166666666663	4551.861328125	1163269.0846108391	0	1297	0.7309322738023294	0.8002037867531794	0.6004075735063589	176.99778747558594	177.00625610351562
323	177.06007385253906	1.66855					1	DETECTED	177.0601 m/z @1.67 [CD6644_1.mzXML]	177.06007385253906	1.66855	1.5934333333333333	14.8086	13.215166666666667	46744.34375	4112542.6724334713	0	1297	0.08938194037083047	87.96427779010422	174.92855558020844	177.05372619628906	177.06654357910156
324	177.07489013671875	1.9567					1	DETECTED	177.0749 m/z @1.96 [CD6644_1.mzXML]	177.07489013671875	1.9567	1.94285	10.572333333333335	8.629483333333335	11863.6962890625	2976367.0781373293	0	1297	0.17577719019817617	311.53369434416055	622.0673886883211	177.0732421875	177.07522583007812
325	177.08631896972656	8.0799					1	DETECTED	177.0863 m/z @8.08 [CD6644_1.mzXML]	177.08631896972656	8.0799	0.11753333333333332	19.994833333333336	19.8773	28093.876953125	4910016.797135925	0	1297	3.0699493112144127	0.637771453735361	0.11838579957818113	177.08531188964844	177.09515380859375
326	177.1262969970703	12.1152					1	DETECTED	177.1263 m/z @12.12 [CD6644_1.mzXML]	177.1262969970703	12.1152	9.573116666666666	12.210033333333334	2.636916666666668	15784.66796875	610689.7690822755	0	1297	0.11407212587062965	0.5186526798885429	0.037305359777085885	177.12608337402344	177.1342315673828
327	177.16258239746094	12.66625					1	DETECTED	177.1626 m/z @12.67 [CD6644_1.mzXML]	177.16258239746094	12.66625	0.10116666666666667	19.897333333333332	19.796166666666664	7612.767578125	3078307.8319364013	0	1297	8.46920074618582	0.7877451403028232	0.5754902806056466	177.15826416015625	177.16307067871094
328	177.95547485351562	1.2734999999999999					1	DETECTED	177.9555 m/z @1.27 [CD6644_1.mzXML]	177.95547485351562	1.2734999999999999	0.15096666666666667	7.759566666666667	7.608600000000001	1771.1258544921875	558120.9019643861	0	1297	6.702016778251148	3.3890307637486647	5.7780615274973295	177.954345703125	177.95558166503906
329	178.11732482910156	1.92875					1	DETECTED	178.1173 m/z @1.93 [CD6644_1.mzXML]	178.11732482910156	1.92875	1.8729833333333334	2.0686166666666668	0.19563333333333333	16047.8193359375	81319.95898559566	0	1297	0.1345292830485083	1.7540346682606143	1.9083653632333193	178.11732482910156	178.11819458007812
330	178.96275329589844	11.316233333333335					1	DETECTED	178.9628 m/z @11.32 [CD6644_1.mzXML]	178.96275329589844	11.316233333333335	0.4549166666666667	17.493666666666666	17.03875	9132.4833984375	1885430.4204299017	0	1297	11.012947605262092	0.7843777381195343	0.6012888806324741	178.96144104003906	178.9637451171875
331	179.03924560546875	1.4897333333333334					1	DETECTED	179.0392 m/z @1.49 [CD6644_1.mzXML]	179.03924560546875	1.4897333333333334	1.41165	1.5934333333333333	0.18178333333333319	22538.5078125	140671.89982653808	0	1297	0.10880975899354972	1.1627809446254767	1.418302950785337	179.03904724121094	179.03944396972656
332	179.0542449951172	10.9089					1	DETECTED	179.0542 m/z @10.91 [CD6644_1.mzXML]	179.0542449951172	10.9089	9.661783333333334	18.267166666666665	8.60538333333333	5974.49267578125	1307628.5324623112	0	1297	4.144759862123431	3.4501115907359674	4.642679734789777	179.0522003173828	179.0545654296875
333	179.06954956054688	10.5315					1	DETECTED	179.0695 m/z @10.53 [CD6644_1.mzXML]	179.06954956054688	10.5315	0.13423333333333334	19.962	19.827766666666665	163065.4375	3156126.963229128	0	1297	0.09154836776416886	2.4683397214344183	2.0779511712242376	179.05992126464844	179.07501220703125
334	179.14202880859375	12.5621					1	DETECTED	179.1420 m/z @12.56 [CD6644_1.mzXML]	179.14202880859375	12.5621	12.353133333333334	15.54105	3.1879166666666663	19018.70703125	830436.418309784	0	1297	0.06994543532834996	6.904408372185676	11.044346229713703	179.1407470703125	179.14251708984375
335	180.01438903808594	9.38035					1	DETECTED	180.0144 m/z @9.38 [CD6644_1.mzXML]	180.01438903808594	9.38035	9.337083333333334	9.424483333333335	0.08740000000000059	3650.15283203125	13016.050920044006	0	1297	0.08906908642422984	1.0100154083205177	1.0200308166410357	180.0142364501953	180.0147705078125
336	180.06488037109375	9.735983333333333					1	DETECTED	180.0649 m/z @9.74 [CD6644_1.mzXML]	180.06488037109375	9.735983333333333	1.9843333333333333	12.960833333333333	10.9765	28794.4453125	2083575.517443298	0	1297	0.09615622191988571	0.7885490159254019	0.12070713383144441	180.06475830078125	180.07325744628906
337	180.0872802734375	8.86155					1	DETECTED	180.0873 m/z @8.86 [CD6644_1.mzXML]	180.0872802734375	8.86155	0.28636666666666666	19.897333333333332	19.610966666666666	3602.271240234375	1683115.090777649	0	1297	0.21783902598861182	1.1434721512270873	1.0015808606708414	180.07908630371094	180.08741760253906
338	180.9027099609375	1.66855					1	DETECTED	180.9027 m/z @1.67 [CD6644_1.mzXML]	180.9027099609375	1.66855	1.6088500000000001	2.3193166666666665	0.7104666666666664	19068.91796875	390582.5807539061	0	1297	0.48337064238535965	5.95030709101062	10.90061418202124	180.89315795898438	180.90341186523438
339	181.0483856201172	12.471533333333333					1	DETECTED	181.0484 m/z @12.47 [CD6644_1.mzXML]	181.0483856201172	12.471533333333333	0.10116666666666667	19.994833333333336	19.893666666666668	21920.326171875	2376791.5629033525	0	1297	0.10971510059829193	0.663063783790875	2.6285747502668655	181.0466766357422	181.05494689941406
340	181.07086181640625	9.38035					1	DETECTED	181.0709 m/z @9.38 [CD6644_1.mzXML]	181.07086181640625	9.38035	0.6236166666666667	18.282833333333333	17.659216666666666	1082379.25	1.0204655560134653E7	1	1297	0.07854327995484844	0.9856965737283437	0.7162509369409865	181.0694122314453	181.0717315673828
341	181.08432006835938	11.564316666666667					1	DETECTED	181.0843 m/z @11.56 [CD6644_1.mzXML]	181.08432006835938	11.564316666666667	9.365833333333335	15.227466666666666	5.861633333333332	3294107.5	2.3468421642965563E7	1	1297	0.0954814130853805	2.0696192795123105	2.708397891340113	181.07958984375	181.0855712890625
342	182.05667114257812	1.8871666666666667					1	DETECTED	182.0567 m/z @1.89 [CD6644_1.mzXML]	182.05667114257812	1.8871666666666667	1.8584500000000002	17.978	16.11955	49822.796875	2202436.753235413	0	1297	0.04748817380142434	1.0062161735945372	0.9611686446090268	182.05169677734375	182.05718994140625
343	182.07467651367188	9.38035					1	DETECTED	182.0747 m/z @9.38 [CD6644_1.mzXML]	182.07467651367188	9.38035	8.969866666666666	9.558083333333334	0.5882166666666677	54596.5703125	573103.5259958497	0	1297	0.08445661249783853	0.8680437968342712	0.68750496430295	182.07415771484375	182.07479858398438
344	182.0880584716797	11.564316666666667					1	DETECTED	182.0881 m/z @11.56 [CD6644_1.mzXML]	182.0880584716797	11.564316666666667	1.9981833333333334	11.6625	9.664316666666666	234874.71875	1.632613239404837E7	1	1297	7.657808950078495	0.5067811692668525	0.010683693553189866	182.0796356201172	182.08810424804688
345	182.14913940429688	15.55695					1	DETECTED	182.1491 m/z @15.56 [CD6644_1.mzXML]	182.14913940429688	15.55695	0.10116666666666667	19.994833333333336	19.893666666666668	79262.9921875	1.8921247525671795E7	0	1297	2.200567132406338	0.8083797567835235	0.9547882165250625	182.1480712890625	182.14984130859375
346	182.9619903564453	1.5195333333333332					1	DETECTED	182.9620 m/z @1.52 [CD6644_1.mzXML]	182.9619903564453	1.5195333333333332	1.4448333333333332	1.5934333333333333	0.14860000000000007	9621.537109375	57470.983890624986	0	1297	0.10454139081363834	0.9946452476572964	0.9892904953145929	182.95692443847656	182.9619903564453
347	183.07936096191406	11.8912					1	DETECTED	183.0794 m/z @11.89 [CD6644_1.mzXML]	183.07936096191406	11.8912	2.110716666666667	12.05535	9.944633333333334	93665.8984375	2439737.4556998005	0	1297	0.13158659374859738	0.5098216578376774	0.014658710863179545	183.07374572753906	183.08883666992188
348	183.15249633789062	16.036133333333332					1	DETECTED	183.1525 m/z @16.04 [CD6644_1.mzXML]	183.15249633789062	16.036133333333332	0.16805	19.978666666666665	19.810616666666665	4950.4931640625	1926470.7302620856	0	1297	2.4606429927545985	0.6242284039765357	0.22293098974390713	183.15087890625	183.1623992919922
349	184.072021484375	13.030149999999999					1	DETECTED	184.0720 m/z @13.03 [CD6644_1.mzXML]	184.072021484375	13.030149999999999	10.834633333333333	18.837833333333332	8.0032	118650.5703125	4656093.970338993	0	1297	0.38970254177747066	1.4712727514019972	1.5721519226971046	184.07138061523438	184.08108520507812
350	184.0823974609375	11.8605					1	DETECTED	184.0824 m/z @11.86 [CD6644_1.mzXML]	184.0823974609375	11.8605	11.829749999999999	11.93545	0.10570000000000057	11684.2607421875	61847.827895995695	0	1297	0.11273243562377822	1.718699186991814	2.437398373983628	184.08238220214844	184.08273315429688
351	184.09335327148438	1.8022166666666666					1	DETECTED	184.0934 m/z @1.80 [CD6644_1.mzXML]	184.09335327148438	1.8022166666666666	1.7601	10.275233333333334	8.515133333333335	398515.8125	1865347.3280566107	0	1297	0.03945045055494423	116.25828125897712	1.1395707322553252	184.0834197998047	184.09620666503906
352	184.96263122558594	1.7450666666666665					1	DETECTED	184.9626 m/z @1.75 [CD6644_1.mzXML]	184.96263122558594	1.7450666666666665	1.5048333333333335	1.7450666666666665	0.24023333333333308	15535.0458984375	106475.69623242176	0	1297	0.1418724158657636	0.5	null	184.959228515625	184.9724884033203
353	184.9986572265625	1.4598833333333334					1	DETECTED	184.9987 m/z @1.46 [CD6644_1.mzXML]	184.9986572265625	1.4598833333333334	1.41165	8.7696	7.357950000000001	16648.83984375	1276191.2903709717	0	1297	0.10747986918568775	76.27453351762264	147.28712419088464	184.99838256835938	185.00396728515625
354	185.0408172607422	1.9148500000000002					1	DETECTED	185.0408 m/z @1.91 [CD6644_1.mzXML]	185.0408172607422	1.9148500000000002	0.9297333333333333	19.429666666666666	18.49993333333333	376042.5625	6910598.751535371	0	1297	0.11858709061386308	22.83753339620315	1.8628736185491732	185.03086853027344	185.04409790039062
355	185.1277313232422	9.13775					1	DETECTED	185.1277 m/z @9.14 [CD6644_1.mzXML]	185.1277313232422	9.13775	7.101066666666667	13.98205	6.880983333333332	35477.59375	1426061.646889648	0	1297	0.1054816408039656	0.5547889977616716	3.466439488548537	185.11773681640625	185.12802124023438
356	185.1520233154297	11.361366666666667					1	DETECTED	185.1520 m/z @11.36 [CD6644_1.mzXML]	185.1520233154297	11.361366666666667	1.0323833333333332	19.752666666666666	18.720283333333334	7413.76806640625	2854890.436931153	0	1297	13.716454495123047	0.9062016429496934	0.394042533105664	185.1474151611328	185.15365600585938
357	186.07247924804688	1.9148500000000002					1	DETECTED	186.0725 m/z @1.91 [CD6644_1.mzXML]	186.07247924804688	1.9148500000000002	0.94685	19.26966666666667	18.322816666666668	80972.203125	2697706.106304107	0	1297	0.16993698453092487	0.6741260969312637	0.31919767483376404	186.07235717773438	186.07579040527344
358	186.21995544433594	11.461500000000001					1	DETECTED	186.2200 m/z @11.46 [CD6644_1.mzXML]	186.21995544433594	11.461500000000001	10.054466666666666	11.70665	1.6521833333333333	18046.275390625	635240.0401985475	0	1297	0.08748293845333244	0.5867256931872108	0.17429406307787418	186.21995544433594	186.22105407714844
359	186.92196655273438	1.4897333333333334					1	DETECTED	186.9220 m/z @1.49 [CD6644_1.mzXML]	186.92196655273438	1.4897333333333334	1.4897333333333334	1.5934333333333333	0.1036999999999999	11429.98046875	51854.27810986324	0	1297	0.017227930479592368	null	null	186.92164611816406	186.9220428466797
360	186.95147705078125	9.210266666666666					1	DETECTED	186.9515 m/z @9.21 [CD6644_1.mzXML]	186.95147705078125	9.210266666666666	9.168083333333334	18.31433333333333	9.146249999999997	19928.154296875	986935.967863159	0	1297	0.09387260258626284	108.41070723034679	2.7282467533740684	186.94973754882812	186.95181274414062
361	187.05654907226562	1.8729833333333334					1	DETECTED	187.0565 m/z @1.87 [CD6644_1.mzXML]	187.05654907226562	1.8729833333333334	1.8442166666666668	10.393466666666665	8.549249999999999	505453.5	6101524.577654294	0	1297	0.06385406698236484	5.377157345288891	7.295404781752456	187.0564422607422	187.06378173828125
362	187.07049560546875	2.5234666666666663					1	DETECTED	187.0705 m/z @2.52 [CD6644_1.mzXML]	187.07049560546875	2.5234666666666663	0.2359	19.946	19.7101	28099.880859375	6475925.333033019	0	1297	1.726681931830489	2.783025252971948	2.8175605709077116	187.07015991210938	187.08033752441406
363	187.1317596435547	11.41845					1	DETECTED	187.1318 m/z @11.42 [CD6644_1.mzXML]	187.1317596435547	11.41845	0.10116666666666667	19.994833333333336	19.893666666666668	15590.1064453125	3324506.0107215527	0	1297	14.095112964087688	0.6800607276930728	4.573728465166438	187.1243133544922	187.1317596435547
364	187.47181701660156	9.210266666666666					1	DETECTED	187.4718 m/z @9.21 [CD6644_1.mzXML]	187.47181701660156	9.210266666666666	9.153233333333333	9.322716666666668	0.16948333333333565	15869.943359375	88880.10528448521	0	1297	0.0916928498925671	1.4858270017533883	1.9668305514461937	187.47166442871094	187.47206115722656
365	188.0344696044922	2.110716666666667					1	DETECTED	188.0345 m/z @2.11 [CD6644_1.mzXML]	188.0344696044922	2.110716666666667	1.4287333333333334	15.09145	13.662716666666666	6130.71142578125	2730924.30936676	0	1297	7.755069688012359	10.016899239961875	19.03379847992375	188.0249786376953	188.040771484375
366	188.05641174316406	9.251866666666666					1	DETECTED	188.0564 m/z @9.25 [CD6644_1.mzXML]	188.05641174316406	9.251866666666666	9.168083333333334	9.293849999999999	0.12576666666666547	12837.240234375	50673.04661218239	0	1297	0.03565117099672044	0.750547045951857	0.49372628503499627	188.0467071533203	188.0582733154297
367	188.06948852539062	9.210266666666666					1	DETECTED	188.0695 m/z @9.21 [CD6644_1.mzXML]	188.06948852539062	9.210266666666666	1.8584500000000002	18.31433333333333	16.45588333333333	5786684.0	4.013349569954349E7	1	1297	0.09628324378491904	1.596781801697889	2.045951340327077	188.05975341796875	188.07852172851562
368	188.08087158203125	9.251866666666666					1	DETECTED	188.0809 m/z @9.25 [CD6644_1.mzXML]	188.08087158203125	9.251866666666666	2.05425	13.072083333333333	11.017833333333334	14254.5390625	3694389.5926263425	0	1297	0.08254344970519867	0.7653806699902977	0.006266096343868078	188.08058166503906	188.09083557128906
369	188.9547576904297	1.5195333333333332					1	DETECTED	188.9548 m/z @1.52 [CD6644_1.mzXML]	188.9547576904297	1.5195333333333332	1.4897333333333334	1.5638333333333334	0.07410000000000005	5923.06640625	19092.686167968735	0	1297	0.06506298423443257	1.243288590604035	1.48657718120807	188.9545135498047	188.95497131347656
370	189.0063018798828	1.4750333333333332					1	DETECTED	189.0063 m/z @1.48 [CD6644_1.mzXML]	189.0063018798828	1.4750333333333332	1.41165	5.526716666666667	4.115066666666667	4127.52294921875	571921.8456766965	0	1297	3.5880875291709993	32.46174073100195	45.88518036508442	189.0056915283203	189.00672912597656
371	189.02255249023438	13.577633333333333					1	DETECTED	189.0226 m/z @13.58 [CD6644_1.mzXML]	189.02255249023438	13.577633333333333	13.237816666666667	16.09985	2.8620333333333328	10424.2412109375	622633.8836355897	0	1297	0.8380908018588968	3.946709541575541	6.822753684858447	189.02188110351562	189.02359008789062
372	189.0360870361328	10.953216666666666					1	DETECTED	189.0361 m/z @10.95 [CD6644_1.mzXML]	189.0360870361328	10.953216666666666	1.4287333333333334	11.133333333333333	9.7046	16010.474609375	5603348.426565309	0	1297	9.516354497282615	0.5094554560264861	0.019597418757708214	189.03555297851562	189.04595947265625
373	189.07290649414062	9.210266666666666					1	DETECTED	189.0729 m/z @9.21 [CD6644_1.mzXML]	189.07290649414062	9.210266666666666	8.392066666666667	12.210033333333334	3.817966666666667	576286.25	6269418.387226634	0	1297	0.09556769165092938	0.6026447139922395	2.037978210312813	189.06936645507812	189.0732421875
374	189.08604431152344	2.7143					1	DETECTED	189.0860 m/z @2.71 [CD6644_1.mzXML]	189.08604431152344	2.7143	0.10116666666666667	19.994833333333336	19.893666666666668	94887.9296875	2.1222783510548234E7	0	1297	1.7018781906032587	10.732485650397996	8.016489310497017	189.0850067138672	189.09022521972656
375	189.13330078125	1.8162166666666666					1	DETECTED	189.1333 m/z @1.82 [CD6644_1.mzXML]	189.13330078125	1.8162166666666666	1.7742666666666667	1.8871666666666667	0.1129	22900.822265625	112014.88228808598	0	1297	0.09093427191871206	1.3456495828367125	1.691299165673425	189.13330078125	189.1336669921875
376	189.1585235595703	1.7139166666666665					1	DETECTED	189.1585 m/z @1.71 [CD6644_1.mzXML]	189.1585235595703	1.7139166666666665	1.5638333333333334	15.382883333333332	13.819049999999999	16335.208984375	5811144.609831476	0	1297	12.938614660438011	45.58717823251792	90.06391961427455	189.15850830078125	189.1630859375
377	189.19760131835938	9.210266666666666					1	DETECTED	189.1976 m/z @9.21 [CD6644_1.mzXML]	189.19760131835938	9.210266666666666	9.182316666666667	9.293849999999999	0.11153333333333215	21026.1953125	101407.85619677749	0	1297	0.07113673159846456	1.9952295766249892	2.9904591532499785	189.19725036621094	189.197998046875
378	190.0849609375	10.834633333333333					1	DETECTED	190.0850 m/z @10.83 [CD6644_1.mzXML]	190.0849609375	10.834633333333333	0.3030833333333333	19.736666666666668	19.433583333333335	47091.04296875	3630648.662372619	0	1297	1.6860561171892137	0.513592085115777	0.07622791936113855	190.0767059326172	190.09019470214844
379	190.1427001953125	10.36435					1	DETECTED	190.1427 m/z @10.36 [CD6644_1.mzXML]	190.1427001953125	10.36435	10.113083333333332	10.600166666666667	0.4870833333333344	26317.0390625	376768.49136401404	0	1297	0.17682526177781632	0.9692557707614727	1.297068952295362	190.1425323486328	190.14332580566406
380	190.96685791015625	13.654433333333333					1	DETECTED	190.9669 m/z @13.65 [CD6644_1.mzXML]	190.96685791015625	13.654433333333333	0.2697333333333333	19.865000000000002	19.595266666666667	9781.529296875	3388403.489773285	0	1297	0.525903515800902	0.5813470751112273	0.16771199284313243	190.96206665039062	190.97625732421875
381	191.0390167236328	1.7450666666666665					1	DETECTED	191.0390 m/z @1.75 [CD6644_1.mzXML]	191.0390167236328	1.7450666666666665	1.41165	15.939083333333334	14.527433333333335	120908.0390625	2652829.0259043872	0	1297	0.17720997804017502	2.310968038127173	null	191.03257751464844	191.04742431640625
382	191.075439453125	1.6833666666666667					1	DETECTED	191.0754 m/z @1.68 [CD6644_1.mzXML]	191.075439453125	1.6833666666666667	1.5638333333333334	1.6982333333333335	0.13440000000000007	117181.2890625	509052.0546962896	0	1297	0.1736340940311809	0.5621980099887541	0.12936088026029888	191.07530212402344	191.07562255859375
383	191.97120666503906	1.0666166666666668					1	DETECTED	191.9712 m/z @1.07 [CD6644_1.mzXML]	191.97120666503906	1.0666166666666668	0.2359	19.978666666666665	19.742766666666665	2366.117919921875	999072.0231744995	0	1297	1.0729790189599668	11.882972533755991	22.765945067511982	191.9698944091797	191.97166442871094
384	192.00741577148438	11.814333333333334					1	DETECTED	192.0074 m/z @11.81 [CD6644_1.mzXML]	192.00741577148438	11.814333333333334	0.11753333333333332	19.994833333333336	19.8773	5823.87841796875	2411827.2918738388	0	1297	0.09751314733258809	0.8496896587100746	0.6267330765293488	192.00669860839844	192.0116424560547
385	192.06504821777344	7.858016666666667					1	DETECTED	192.0650 m/z @7.86 [CD6644_1.mzXML]	192.06504821777344	7.858016666666667	6.2288499999999996	9.528216666666667	3.2993666666666677	2888.91650390625	245539.9458003235	0	1297	0.6673340497510782	1.0125933503836315	1.0251867007672633	192.06353759765625	192.068115234375
386	192.9605712890625	2.1529499999999997					1	DETECTED	192.9606 m/z @2.15 [CD6644_1.mzXML]	192.9605712890625	2.1529499999999997	2.05425	18.139166666666664	16.084916666666665	13171.052734375	2769987.8259568173	0	1297	0.2372825216683423	81.48387369132085	161.96774738264168	192.9602508544922	192.9641876220703
387	193.0338134765625	1.66855					1	DETECTED	193.0338 m/z @1.67 [CD6644_1.mzXML]	193.0338134765625	1.66855	1.6236333333333335	4.645766666666666	3.0221333333333327	15354.4365234375	703495.9582214962	0	1297	1.6324976535010889	33.641558441558566	66.28311688311713	193.03282165527344	193.03416442871094
388	193.08514404296875	10.54495					1	DETECTED	193.0851 m/z @10.54 [CD6644_1.mzXML]	193.08514404296875	10.54495	10.477749999999999	11.0574	0.5796500000000009	139265.890625	901384.8486488063	0	1297	0.09009571099896974	1.4485256139335299	1.4782960565111343	193.0844268798828	193.085205078125
389	193.15338134765625	1.8729833333333334					1	DETECTED	193.1534 m/z @1.87 [CD6644_1.mzXML]	193.15338134765625	1.8729833333333334	1.8022166666666666	15.54105	13.738833333333334	15783.5009765625	2513908.3455314324	0	1297	null	93.48503423002626	184.02724318166443	193.15338134765625	193.15850830078125
390	193.9058837890625	9.910733333333333					1	DETECTED	193.9059 m/z @9.91 [CD6644_1.mzXML]	193.9058837890625	9.910733333333333	9.882333333333333	9.9966	0.1142666666666674	5613.85595703125	26373.953794921563	0	1297	0.08518723151512297	2.0117370892019237	3.0234741784038475	193.90524291992188	193.9058837890625
391	194.00379943847656	1.4598833333333334					1	DETECTED	194.0038 m/z @1.46 [CD6644_1.mzXML]	194.00379943847656	1.4598833333333334	1.4287333333333334	1.5342833333333334	0.10555000000000003	18305.4609375	76890.9571347656	0	1297	0.0870815669010212	1.6942215088282504	2.388443017656501	194.0037841796875	194.00424194335938
392	194.031005859375	1.7601					1	DETECTED	194.0310 m/z @1.76 [CD6644_1.mzXML]	194.031005859375	1.7601	1.7601	19.881166666666665	18.121066666666664	6602.81884765625	2726876.2442028797	0	1297	15.206291016633687	null	null	194.031005859375	194.0331268310547
393	194.08839416503906	10.5315					1	DETECTED	194.0884 m/z @10.53 [CD6644_1.mzXML]	194.08839416503906	10.5315	0.8954	13.085933333333333	12.190533333333333	16036.7900390625	1939147.201485962	0	1297	9.68568885438143	0.6325449784317999	0.2650899568635998	194.0799102783203	194.0961151123047
394	194.96200561523438	14.011416666666666					1	DETECTED	194.9620 m/z @14.01 [CD6644_1.mzXML]	194.96200561523438	14.011416666666666	10.8788	17.023	6.1442	4596.91064453125	850595.9181073611	0	1297	4.10307235819171	0.9806817516772457	0.9613635033544913	194.9593505859375	194.96347045898438
395	194.97596740722656	11.829749999999999					1	DETECTED	194.9760 m/z @11.83 [CD6644_1.mzXML]	194.97596740722656	11.829749999999999	11.536533333333333	13.503449999999999	1.9669166666666662	12076.185546875	744961.2388865964	0	1297	0.2704438121487396	3.35403285397602	5.70806570795204	194.9747314453125	194.9761199951172
396	195.0290985107422	16.503383333333332					1	DETECTED	195.0291 m/z @16.50 [CD6644_1.mzXML]	195.0290985107422	16.503383333333332	0.42124999999999996	19.962	19.54075	5605.47265625	2045681.0131224974	0	1297	1.833839900460326	0.6075297846056908	0.21505956921138167	195.02850341796875	195.02957153320312
397	195.08645629882812	9.910733333333333					1	DETECTED	195.0865 m/z @9.91 [CD6644_1.mzXML]	195.08645629882812	9.910733333333333	0.10116666666666667	19.994833333333336	19.893666666666668	1538152.875	1.969723001500451E7	1	1297	0.09608123414905734	1.9800505730295062	2.5646142584121816	195.08518981933594	195.08848571777344
398	195.10032653808594	11.564316666666667					1	DETECTED	195.1003 m/z @11.56 [CD6644_1.mzXML]	195.10032653808594	11.564316666666667	9.882333333333333	12.040416666666665	2.158083333333332	87027.9375	2510940.1069021	0	1297	0.09663374842392258	0.6241382318190156	0.12140038598130189	195.0965118408203	195.10064697265625
399	195.1121368408203	9.337083333333334					1	DETECTED	195.1121 m/z @9.34 [CD6644_1.mzXML]	195.1121368408203	9.337083333333334	9.293849999999999	9.910733333333333	0.6168833333333339	10336.4716796875	192925.98899639916	0	1297	0.1350661969648268	7.134348496530184	13.268696993060368	195.11187744140625	195.11264038085938
400	195.13682556152344	12.1152					1	DETECTED	195.1368 m/z @12.12 [CD6644_1.mzXML]	195.13682556152344	12.1152	1.8729833333333334	12.305533333333333	10.432549999999999	35485.1171875	7337002.886253907	0	1297	0.13045336485486914	0.5092916084246086	0.018702633809532514	195.135009765625	195.1370391845703
401	196.0901336669922	9.924766666666667					1	DETECTED	196.0901 m/z @9.92 [CD6644_1.mzXML]	196.0901336669922	9.924766666666667	0.6740666666666667	19.688333333333333	19.014266666666664	102907.546875	2725672.996670744	0	1297	0.09478977433728986	0.5248698977516243	2.0000140028076903	196.0853729248047	196.0980682373047
402	196.86410522460938	1.9843333333333333					1	DETECTED	196.8641 m/z @1.98 [CD6644_1.mzXML]	196.86410522460938	1.9843333333333333	1.7139166666666665	17.477666666666668	15.763750000000002	23135.283203125	1974740.9561641845	0	1297	0.17209719820500768	29.14714946070878	1.0042254691331791	196.85968017578125	196.8643035888672
403	197.06365966796875	15.061216666666667					1	DETECTED	197.0637 m/z @15.06 [CD6644_1.mzXML]	197.06365966796875	15.061216666666667	8.8923	19.881166666666665	10.988866666666665	14267.5205078125	2787128.5525833727	0	1297	2.013264742164905	0.926885695238517	0.782638784851678	197.062744140625	197.06668090820312
404	197.09962463378906	1.7450666666666665					1	DETECTED	197.0996 m/z @1.75 [CD6644_1.mzXML]	197.09962463378906	1.7450666666666665	1.6982333333333335	9.9966	8.298366666666666	84148.671875	8816381.528468262	0	1297	0.04298748902585814	87.64445630504919	163.17555920717186	197.0900421142578	197.09962463378906
405	197.11639404296875	11.950316666666668					1	DETECTED	197.1164 m/z @11.95 [CD6644_1.mzXML]	197.11639404296875	11.950316666666668	5.90325	11.995533333333332	6.092283333333333	8297.1328125	843713.0335947572	0	1297	0.026842897348487327	0.5037387273168257	0.007477454633651286	197.11471557617188	197.1164093017578
406	197.12770080566406	9.735983333333333					1	DETECTED	197.1277 m/z @9.74 [CD6644_1.mzXML]	197.12770080566406	9.735983333333333	9.153233333333333	9.867983333333333	0.7147500000000004	15126.2744140625	167018.6385883787	0	1297	0.08751297230374533	0.6119045666512073	0.23681432550400217	197.12750244140625	197.1280059814453
407	198.03067016601562	10.46415					1	DETECTED	198.0307 m/z @10.46 [CD6644_1.mzXML]	198.03067016601562	10.46415	10.113083333333332	10.757433333333333	0.6443500000000011	75710.546875	571683.748219849	0	1297	0.11005535439906389	2.11390754208652	2.5435276393617485	198.0302276611328	198.03109741210938
408	198.05178833007812	10.558383333333333					1	DETECTED	198.0518 m/z @10.56 [CD6644_1.mzXML]	198.05178833007812	10.558383333333333	3.515533333333333	10.614516666666667	7.098983333333334	23622.4375	5304370.378835265	0	1297	7.080843513691312	0.5039851291262297	0.007970258252459355	198.05148315429688	198.05178833007812
409	198.08380126953125	1.8584500000000002					1	DETECTED	198.0838 m/z @1.86 [CD6644_1.mzXML]	198.08380126953125	1.8584500000000002	1.8022166666666666	13.114083333333333	11.311866666666667	23806.0625	4577320.3246875005	0	1297	11.273225016214901	100.57972732661486	200.15945465322972	198.08340454101562	198.08816528320312
410	198.86094665527344	1.94285					1	DETECTED	198.8609 m/z @1.94 [CD6644_1.mzXML]	198.86094665527344	1.94285	1.7293999999999998	2.36025	0.6308500000000004	23306.349609375	376184.33938842773	0	1297	0.2275280675032052	1.4777465448582805	1.3531323503337718	198.8605499267578	198.86126708984375
411	198.93930053710938	1.5195333333333332					1	DETECTED	198.9393 m/z @1.52 [CD6644_1.mzXML]	198.93930053710938	1.5195333333333332	1.4287333333333334	1.6387500000000002	0.21001666666666674	242105.9375	1513314.5621896966	0	1297	0.11156759734004495	1.1242078207745774	1.1670024306236122	198.9385528564453	198.93930053710938
412	199.00750732421875	13.1827					1	DETECTED	199.0075 m/z @13.18 [CD6644_1.mzXML]	199.00750732421875	13.1827	4.070966666666667	19.768833333333337	15.69786666666667	4652.490234375	1438626.4749125063	0	1297	11.516495757527858	0.8614094647194828	0.3709117460037668	199.00538635253906	199.01708984375
413	199.14328002929688	8.84635					1	DETECTED	199.1433 m/z @8.85 [CD6644_1.mzXML]	199.14328002929688	8.84635	8.738633333333333	16.0197	7.281066666666668	9667.37109375	465213.0823806762	0	1297	0.11984015347447396	26.065772253012163	1.1028823639853047	199.14317321777344	199.1470489501953
414	199.16807556152344	12.80635					1	DETECTED	199.1681 m/z @12.81 [CD6644_1.mzXML]	199.16807556152344	12.80635	0.2697333333333333	19.946	19.676266666666667	18411.029296875	2104249.211753601	0	1297	0.1349939282406858	0.5952471116256072	0.1419845128958561	199.16749572753906	199.16929626464844
415	200.02784729003906	10.46415					1	DETECTED	200.0278 m/z @10.46 [CD6644_1.mzXML]	200.02784729003906	10.46415	10.4505	10.586166666666665	0.1356666666666655	25616.322265625	119244.3786926276	0	1297	0.23095854730923726	4.969474969474867	8.938949938949735	200.0277099609375	200.0281524658203
416	200.03932189941406	1.6982333333333335					1	DETECTED	200.0393 m/z @1.70 [CD6644_1.mzXML]	200.03932189941406	1.6982333333333335	1.5934333333333333	1.7601	0.16666666666666674	68459.5078125	319455.65132177697	0	1297	0.07221561216937333	0.7557504953411937	0.6322773695187134	200.03921508789062	200.03970336914062
417	200.06727600097656	1.8022166666666666					1	DETECTED	200.0673 m/z @1.80 [CD6644_1.mzXML]	200.06727600097656	1.8022166666666666	1.7742666666666667	1.8442166666666668	0.06995000000000018	219212.46875	527418.3768242188	0	1297	0.03838206737835126	1.2513416815742464	1.5529547839876086	200.06712341308594	200.06735229492188
418	200.1270294189453	1.9981833333333334					1	DETECTED	200.1270 m/z @2.00 [CD6644_1.mzXML]	200.1270294189453	1.9981833333333334	1.94285	4.960016666666666	3.0171666666666663	21498.73828125	602894.8759942321	0	1297	0.31662659692603	27.263554216867405	53.52710843373481	200.12660217285156	200.1280517578125
419	200.93687438964844	1.5195333333333332					1	DETECTED	200.9369 m/z @1.52 [CD6644_1.mzXML]	200.93687438964844	1.5195333333333332	1.4598833333333334	17.672666666666665	16.21278333333333	29738.068359375	5713503.629965209	0	1297	0.13531145345213802	135.89927354009552	270.7985470801911	200.9365997314453	200.94300842285156
420	200.97232055664062	1.5195333333333332					1	DETECTED	200.9723 m/z @1.52 [CD6644_1.mzXML]	200.97232055664062	1.5195333333333332	1.41165	1.6236333333333335	0.2119833333333334	63129.46484375	409610.56973309326	0	1297	0.10790690007190262	0.9824656264483262	0.7745219778926056	200.97186279296875	200.9732208251953
421	201.01483154296875	1.901					1	DETECTED	201.0148 m/z @1.90 [CD6644_1.mzXML]	201.01483154296875	1.901	1.7450666666666665	2.4282	0.6831333333333334	78138.234375	856630.0163325192	0	1297	0.11970401833029687	2.1907468130501435	3.4883665632184133	201.01478576660156	201.01528930664062
422	201.11122131347656	1.25635					1	DETECTED	201.1112 m/z @1.26 [CD6644_1.mzXML]	201.11122131347656	1.25635	0.10116666666666667	19.994833333333336	19.893666666666668	43535.05078125	3.342605741706443E7	0	1297	2.228784455338292	8.610610148461284	10.161801248016541	201.11033630371094	201.11155700683594
423	202.04617309570312	1.9148500000000002					1	DETECTED	202.0462 m/z @1.91 [CD6644_1.mzXML]	202.04617309570312	1.9148500000000002	1.8022166666666666	9.750366666666668	7.948150000000002	23095.3515625	2871407.8612712407	0	1297	0.11955443147571554	35.28329387392713	69.56658774785424	202.04617309570312	202.04684448242188
424	202.11398315429688	12.80635					1	DETECTED	202.1140 m/z @12.81 [CD6644_1.mzXML]	202.11398315429688	12.80635	0.13423333333333334	19.978666666666665	19.84443333333333	5371.66162109375	3869948.6674129004	0	1297	6.458213734200347	0.7829960004050888	0.5659920008101775	202.10618591308594	202.11508178710938
425	202.9700164794922	1.5195333333333332					1	DETECTED	202.9700 m/z @1.52 [CD6644_1.mzXML]	202.9700164794922	1.5195333333333332	1.4287333333333334	1.5786	0.1498666666666666	18180.427734375	105012.55107531733	0	1297	0.16119556746366537	0.8080931602800706	0.6620348494544421	202.96963500976562	202.97003173828125
426	203.03045654296875	1.8871666666666667					1	DETECTED	203.0305 m/z @1.89 [CD6644_1.mzXML]	203.03045654296875	1.8871666666666667	1.4287333333333334	9.409816666666668	7.981083333333334	112972.109375	7701438.844890198	0	1297	0.49164849976343983	8.615137263342001	16.385738457229284	203.02182006835938	203.0367889404297
427	203.05126953125	1.8022166666666666					1	DETECTED	203.0513 m/z @1.80 [CD6644_1.mzXML]	203.05126953125	1.8022166666666666	1.66855	19.381166666666665	17.712616666666666	2571861.75	3.2263510791879978E7	1	1297	0.1787522404774744	3.73110728397678	4.895263740476019	203.05064392089844	203.052734375
428	203.10513305664062	12.177983333333334					1	DETECTED	203.1051 m/z @12.18 [CD6644_1.mzXML]	203.10513305664062	12.177983333333334	3.33045	18.346166666666665	15.015716666666666	10750.1875	2174873.0543870847	0	1297	0.12425864692833599	1.045336973649189	0.7527522249770574	203.1008758544922	203.11489868164062
429	203.822998046875	9.210266666666666					1	DETECTED	203.8230 m/z @9.21 [CD6644_1.mzXML]	203.822998046875	9.210266666666666	9.168083333333334	9.337083333333334	0.16900000000000048	21296.74609375	119309.53360815432	0	1297	0.0995045159298158	2.003160806005594	3.0063216120111886	203.82247924804688	203.82337951660156
430	204.05479431152344	1.8022166666666666					1	DETECTED	204.0548 m/z @1.80 [CD6644_1.mzXML]	204.05479431152344	1.8022166666666666	1.7293999999999998	11.316233333333335	9.586833333333335	138875.578125	3793516.3594043897	0	1297	0.12907077051811888	4.014447886981616	5.518193756000533	204.0455322265625	204.06478881835938
431	204.1039581298828	10.7735					1	DETECTED	204.1040 m/z @10.77 [CD6644_1.mzXML]	204.1039581298828	10.7735	10.5181	10.8788	0.3606999999999996	37206.0	247192.12333142053	0	1297	0.09149791847170974	0.7061472200469847	2.4507083108582837	204.10382080078125	204.104736328125
432	204.12171936035156	1.8729833333333334					1	DETECTED	204.1217 m/z @1.87 [CD6644_1.mzXML]	204.12171936035156	1.8729833333333334	0.7930499999999999	14.086566666666666	13.293516666666667	1581695.0	3.2508633789384875E7	1	1297	0.07714748997365195	0.7718953279889839	0.3840493328164171	204.1125030517578	204.123046875
433	204.41551208496094	9.210266666666666					1	DETECTED	204.4155 m/z @9.21 [CD6644_1.mzXML]	204.41551208496094	9.210266666666666	9.182316666666667	9.337083333333334	0.15476666666666716	18047.388671875	85876.7169100346	0	1297	0.0824217167192014	2.768634466309012	4.537268932618024	204.4152374267578	204.4155731201172
434	204.9557342529297	1.6236333333333335					1	DETECTED	204.9557 m/z @1.62 [CD6644_1.mzXML]	204.9557342529297	1.6236333333333335	1.5490666666666668	12.546633333333334	10.997566666666668	66212.9453125	7637201.559703614	0	1297	0.09128634237193722	1.0328348686741446	0.8702473955405404	204.94683837890625	204.95614624023438
435	204.98854064941406	1.5195333333333332					1	DETECTED	204.9885 m/z @1.52 [CD6644_1.mzXML]	204.98854064941406	1.5195333333333332	1.4897333333333334	12.305533333333333	10.8158	5059.97705078125	1843252.793312012	0	1297	10.584986128013638	181.47315436241715	361.9463087248343	204.98834228515625	204.99562072753906
436	205.02325439453125	1.8301833333333335					1	DETECTED	205.0233 m/z @1.83 [CD6644_1.mzXML]	205.02325439453125	1.8301833333333335	1.4287333333333334	9.265766666666668	7.837033333333334	66007.0390625	3233121.1704821168	0	1297	0.052472009524739516	8.97877686728932	0.1525602746424612	205.01644897460938	205.03268432617188
437	205.04632568359375	9.351483333333334					1	DETECTED	205.0463 m/z @9.35 [CD6644_1.mzXML]	205.04632568359375	9.351483333333334	1.8729833333333334	9.573116666666666	7.700133333333332	20958.68359375	1856789.0050351566	0	1297	0.07824820908631303	0.5148180339194579	1.9680517706351204	205.04531860351562	205.05606079101562
438	205.084716796875	12.45735					1	DETECTED	205.0847 m/z @12.46 [CD6644_1.mzXML]	205.084716796875	12.45735	0.10116666666666667	19.994833333333336	19.893666666666668	28721.75390625	4589954.071010009	0	1297	4.95417349877135	0.6245313360820693	0.6637233426360192	205.0747833251953	205.08543395996094
439	205.0960235595703	9.210266666666666					1	DETECTED	205.0960 m/z @9.21 [CD6644_1.mzXML]	205.0960235595703	9.210266666666666	1.6833666666666667	10.93855	9.255183333333333	6402784.0	4.361131795343223E7	1	1297	0.09113721502580496	1.6440138854564947	2.1509256257628	205.0919647216797	205.0965576171875
440	205.12513732910156	1.8729833333333334					1	DETECTED	205.1251 m/z @1.87 [CD6644_1.mzXML]	205.12513732910156	1.8729833333333334	1.8584500000000002	9.27975	7.4213	139961.453125	2445378.8821260976	0	1297	0.11485759473599488	16.905480199026115	22.133277306867715	205.11949157714844	205.13510131835938
441	205.9862060546875	11.506566666666666					1	DETECTED	205.9862 m/z @11.51 [CD6644_1.mzXML]	205.9862060546875	11.506566666666666	0.11753333333333332	19.994833333333336	19.8773	27985.900390625	5461878.4036501385	0	1297	0.579892297481047	3.9079204742591847	4.3123661012048515	205.98580932617188	205.9942626953125
442	206.0802764892578	10.334833333333334					1	DETECTED	206.0803 m/z @10.33 [CD6644_1.mzXML]	206.0802764892578	10.334833333333334	0.28636666666666666	10.558383333333333	10.272016666666667	68456.859375	1547742.2609152228	0	1297	0.08174480979555554	0.5133959502834702	1.635349784186647	206.07994079589844	206.08868408203125
443	206.09939575195312	9.210266666666666					1	DETECTED	206.0994 m/z @9.21 [CD6644_1.mzXML]	206.09939575195312	9.210266666666666	4.89675	10.1279	5.23115	634308.625	4323214.947598369	0	1297	0.09220627213859522	1.6461708187034685	2.1602355958711317	206.09027099609375	206.10023498535156
444	206.38095092773438	9.210266666666666					1	DETECTED	206.3810 m/z @9.21 [CD6644_1.mzXML]	206.38095092773438	9.210266666666666	9.182316666666667	9.251866666666666	0.06954999999999956	20610.583984375	73110.58866601577	0	1297	0.10381096495377662	1.244186046511673	1.488372093023346	206.3805389404297	206.38136291503906
445	206.99020385742188	15.87505					1	DETECTED	206.9902 m/z @15.88 [CD6644_1.mzXML]	206.99020385742188	15.87505	0.20178333333333331	19.994833333333336	19.79305	6989.63330078125	2686365.790968569	0	1297	2.8404909313146103	0.6331935649149302	0.23507272440858945	206.98580932617188	206.9907989501953
446	207.0130157470703	1.7139166666666665					1	DETECTED	207.0130 m/z @1.71 [CD6644_1.mzXML]	207.0130157470703	1.7139166666666665	1.41165	15.25795	13.8463	53397.76953125	4544282.747288637	0	1297	12.38838706584817	1.3914291116310564	49.67800671122615	207.00572204589844	207.01754760742188
447	207.0255889892578	9.617683333333334					1	DETECTED	207.0256 m/z @9.62 [CD6644_1.mzXML]	207.0255889892578	9.617683333333334	9.558083333333334	11.829749999999999	2.2716666666666647	10751.4228515625	805972.380356445	0	1297	2.114474112910397	19.057606263982198	37.115212527964395	207.02532958984375	207.03143310546875
448	207.0492706298828	1.66855					1	DETECTED	207.0493 m/z @1.67 [CD6644_1.mzXML]	207.0492706298828	1.66855	1.6236333333333335	15.986983333333335	14.36335	33473.21484375	1.0553964542634493E7	0	1297	0.04266446868999285	156.80283054749137	327.47521225215735	207.0492706298828	207.05206298828125
449	207.08360290527344	10.349416666666666					1	DETECTED	207.0836 m/z @10.35 [CD6644_1.mzXML]	207.08360290527344	10.349416666666666	10.30515	10.36435	0.059200000000000585	6486.94775390625	21655.923284179786	0	1297	0.11174764082769606	0.6686746987951805	0.337349397590361	207.0833282470703	207.08360290527344
450	207.1031951904297	1.6982333333333335					1	DETECTED	207.1032 m/z @1.70 [CD6644_1.mzXML]	207.1031951904297	1.6982333333333335	1.6982333333333335	10.0109	8.312666666666665	42340.12890625	1.0127796107280884E7	0	1297	7.537062330897185	null	null	207.1031951904297	207.1122589111328
451	207.17303466796875	14.376766666666667					1	DETECTED	207.1730 m/z @14.38 [CD6644_1.mzXML]	207.17303466796875	14.376766666666667	0.8954	15.25795	14.362549999999999	6225.96337890625	1834786.6006293334	0	1297	13.587420146162659	0.5326815283316974	0.0653630566633946	207.17269897460938	207.17373657226562
452	208.04815673828125	15.970933333333333					1	DETECTED	208.0482 m/z @15.97 [CD6644_1.mzXML]	208.04815673828125	15.970933333333333	9.308300000000001	19.817	10.5087	12671.2158203125	2892230.598137664	0	1297	1.5391152079533175	0.7667169481595114	0.53039246099294	208.0476531982422	208.0487060546875
453	208.13218688964844	8.815766666666667					1	DETECTED	208.1322 m/z @8.82 [CD6644_1.mzXML]	208.13218688964844	8.815766666666667	6.179983333333333	9.09165	2.911666666666666	33532.109375	605966.0181151734	0	1297	0.1497800475964386	0.7511983533278634	0.9057430240405415	208.13186645507812	208.133056640625
454	208.88966369628906	1.7601					1	DETECTED	208.8897 m/z @1.76 [CD6644_1.mzXML]	208.88966369628906	1.7601	1.66855	13.9967	12.32815	54770.4921875	3475587.0080545046	0	1297	0.09547773267618442	67.33014746040413	2.328189645555403	208.8823699951172	208.8989715576172
455	208.93443298339844	2.12475					1	DETECTED	208.9344 m/z @2.12 [CD6644_1.mzXML]	208.93443298339844	2.12475	2.05425	2.2920000000000003	0.23775000000000013	9721.53515625	80268.5003132324	0	1297	0.0739097993741531	1.6861702127659581	2.3723404255319163	208.93392944335938	208.9346923828125
456	208.97740173339844	13.852833333333333					1	DETECTED	208.9774 m/z @13.85 [CD6644_1.mzXML]	208.97740173339844	13.852833333333333	11.8605	15.227466666666666	3.3669666666666664	11676.46875	1030108.8339721683	0	1297	0.3592731846517072	0.8449807595783839	0.689961519156768	208.9768829345703	208.97817993164062
457	209.03221130371094	1.4750333333333332					1	DETECTED	209.0322 m/z @1.48 [CD6644_1.mzXML]	209.03221130371094	1.4750333333333332	1.3943	1.5638333333333334	0.1695333333333333	39290.90234375	201685.23940322874	0	1297	0.09980871197184449	1.079253113001453	1.5161319834152733	209.0315704345703	209.0325164794922
458	209.04452514648438	15.6839					1	DETECTED	209.0445 m/z @15.68 [CD6644_1.mzXML]	209.04452514648438	15.6839	0.13423333333333334	19.994833333333336	19.8606	25615.375	6316122.979019802	0	1297	2.5326775527037366	0.8180528484783883	0.6160423868667817	209.04371643066406	209.04519653320312
459	209.0911102294922	7.7924					1	DETECTED	209.0911 m/z @7.79 [CD6644_1.mzXML]	209.0911102294922	7.7924	0.58975	8.406916666666667	7.817166666666667	18078.646484375	1262985.5014275515	0	1297	0.8799155916073085	0.5426590676116892	0.21555945482172034	209.09083557128906	209.09165954589844
460	209.11578369140625	12.040416666666665					1	DETECTED	209.1158 m/z @12.04 [CD6644_1.mzXML]	209.11578369140625	12.040416666666665	11.221566666666666	12.443166666666666	1.2216000000000005	449287.21875	3817390.149009774	1	1297	0.10292121958013212	0.7841843526087742	0.31697893835013846	209.11256408691406	209.11691284179688
461	209.1642608642578	9.82325					1	DETECTED	209.1643 m/z @9.82 [CD6644_1.mzXML]	209.1642608642578	9.82325	9.587883333333334	9.838366666666667	0.2504833333333334	7782.68994140625	52683.983420166405	0	1297	0.09392683378188771	0.5321130151536629	0.07005587838357415	209.16378784179688	209.16455078125
462	211.04112243652344	2.3466					1	DETECTED	211.0411 m/z @2.35 [CD6644_1.mzXML]	211.04112243652344	2.3466	2.1529499999999997	17.153333333333332	15.000383333333332	19277.86328125	1738907.8791982727	0	1297	0.5215809375668008	38.73065668301913	3.57622894683354	211.03594970703125	211.04244995117188
463	211.05691528320312	9.409816666666668					1	DETECTED	211.0569 m/z @9.41 [CD6644_1.mzXML]	211.05691528320312	9.409816666666668	9.337083333333334	15.227466666666666	5.890383333333332	32369.861328125	779890.803735534	0	1297	0.08583061144637227	40.49301099908317	1.276121008526762	211.0565948486328	211.06678771972656
464	211.13160705566406	12.1152					1	DETECTED	211.1316 m/z @12.12 [CD6644_1.mzXML]	211.13160705566406	12.1152	0.10116666666666667	19.994833333333336	19.893666666666668	34419.16796875	4224145.489619748	0	1297	0.09164178081158525	1.173958176508768	0.6814982915557145	211.1216278076172	211.14097595214844
465	211.14312744140625	10.290166666666666					1	DETECTED	211.1431 m/z @10.29 [CD6644_1.mzXML]	211.14312744140625	10.290166666666666	10.275233333333334	10.42315	0.14791666666666536	12506.1630859375	72916.99108520501	0	1297	0.1370560393305773	4.952566964286216	8.905133928572432	211.14295959472656	211.14340209960938
466	211.16842651367188	14.447616666666667					1	DETECTED	211.1684 m/z @14.45 [CD6644_1.mzXML]	211.16842651367188	14.447616666666667	11.5505	15.031383333333334	3.4808833333333347	5897.60595703125	908837.1623746946	0	1297	0.4872078880592241	0.6007495958625532	0.20149919172510622	211.16761779785156	211.16859436035156
467	212.8379669189453	1.92875					1	DETECTED	212.8380 m/z @1.93 [CD6644_1.mzXML]	212.8379669189453	1.92875	0.3537	2.2782666666666667	1.9245666666666668	25177.94921875	909304.8135280149	0	1297	0.14257406363341518	0.6001629512708234	0.19370828533502615	212.83096313476562	212.8382110595703
468	212.97705078125	1.4448333333333332					1	DETECTED	212.9771 m/z @1.44 [CD6644_1.mzXML]	212.97705078125	1.4448333333333332	1.41165	1.5048333333333335	0.0931833333333334	3954.534423828125	15676.023428222674	0	1297	0.054761880634473625	1.4040683073832345	1.808136614766469	212.97674560546875	212.9775848388672
469	214.17868041992188	11.283766666666667					1	DETECTED	214.1787 m/z @11.28 [CD6644_1.mzXML]	214.17868041992188	11.283766666666667	11.25185	11.316233333333335	0.06438333333333546	39167.55078125	124793.44455371206	0	1297	0.06642764561604864	1.0086161879895637	1.0172323759791273	214.178466796875	214.17881774902344
470	214.91651916503906	1.5490666666666668					1	DETECTED	214.9165 m/z @1.55 [CD6644_1.mzXML]	214.91651916503906	1.5490666666666668	1.4287333333333334	13.953116666666666	12.524383333333333	641192.25	8319711.035571409	0	1297	0.10642479056203324	0.8463968220191308	0.6184913483310902	214.9127655029297	214.91749572753906
471	214.98800659179688	1.5195333333333332					1	DETECTED	214.9880 m/z @1.52 [CD6644_1.mzXML]	214.98800659179688	1.5195333333333332	1.4287333333333334	14.53375	13.105016666666666	78145.546875	8265420.131951142	0	1297	0.09976443541445845	71.69139367595605	152.83086737532818	214.98770141601562	214.99427795410156
472	215.0150604248047	1.9567					1	DETECTED	215.0151 m/z @1.96 [CD6644_1.mzXML]	215.0150604248047	1.9567	1.4897333333333334	10.5181	9.028366666666667	98786.1015625	2246968.7389827576	0	1297	0.2276178244656233	9.581460472751612	3.27723121454065	215.0143585205078	215.02232360839844
473	215.14111328125	15.121649999999999					1	DETECTED	215.1411 m/z @15.12 [CD6644_1.mzXML]	215.14111328125	15.121649999999999	14.882783333333332	19.397166666666667	4.514383333333335	3019.619873046875	282580.8026446228	0	1297	0.3405975202109861	9.4495883337985	17.899176667597	215.14024353027344	215.14222717285156
474	215.16273498535156	12.226033333333334					1	DETECTED	215.1627 m/z @12.23 [CD6644_1.mzXML]	215.16273498535156	12.226033333333334	1.18705	17.849333333333334	16.662283333333335	15753.2978515625	1889768.1553707276	0	1297	0.07683980813947144	0.7547018973667563	21.177214063048645	215.15646362304688	215.16346740722656
475	216.19410705566406	11.3321					1	DETECTED	216.1941 m/z @11.33 [CD6644_1.mzXML]	216.19410705566406	11.3321	11.283766666666667	12.72205	1.4382833333333327	40193.21484375	986920.8465075691	0	1297	0.046653062580428895	14.87879310344813	28.75758620689626	216.19085693359375	216.19471740722656
476	216.9212646484375	1.6833666666666667					1	DETECTED	216.9213 m/z @1.68 [CD6644_1.mzXML]	216.9212646484375	1.6833666666666667	1.5786	9.293849999999999	7.715249999999999	229322.421875	7331289.2929729	0	1297	0.13557575443498315	3.4050761996692067	6.017809522248799	216.91224670410156	216.92172241210938
477	216.94972229003906	1.5342833333333334					1	DETECTED	216.9497 m/z @1.53 [CD6644_1.mzXML]	216.94972229003906	1.5342833333333334	1.4287333333333334	6.27865	4.849916666666666	169512.5625	3180073.070962036	0	1297	0.12402603760239272	0.9563553144779233	0.8345865701286382	216.94215393066406	216.95240783691406
478	217.04562377929688	10.953216666666666					1	DETECTED	217.0456 m/z @10.95 [CD6644_1.mzXML]	217.04562377929688	10.953216666666666	10.03985	18.267166666666665	8.227316666666665	8070.4033203125	965224.3103339846	0	1297	5.253477150019444	4.503841100689755	8.1684409682618	217.03720092773438	217.05345153808594
479	217.06875610351562	9.924766666666667					1	DETECTED	217.0688 m/z @9.92 [CD6644_1.mzXML]	217.06875610351562	9.924766666666667	9.853083333333332	10.054466666666666	0.20138333333333414	19783.978515625	123735.90384338362	0	1297	0.10786594548546447	1.4046733317832902	1.8111675634115534	217.06854248046875	217.069091796875
480	217.0807342529297	1.8584500000000002					1	DETECTED	217.0807 m/z @1.86 [CD6644_1.mzXML]	217.0807342529297	1.8584500000000002	0.7248666666666667	10.660316666666667	9.93545	25508.58203125	2436502.4848754574	0	1297	0.7105111373873516	3.6830434405659083	3.8558514063927976	217.079833984375	217.0832977294922
481	217.1184844970703	12.1152					1	DETECTED	217.1185 m/z @12.12 [CD6644_1.mzXML]	217.1184844970703	12.1152	0.11753333333333332	19.994833333333336	19.8773	11867.1611328125	3104188.6704794937	0	1297	18.77720052815244	0.6512328966659413	0.5074901653336469	217.11813354492188	217.12135314941406
482	217.9501953125	1.5342833333333334					1	DETECTED	217.9502 m/z @1.53 [CD6644_1.mzXML]	217.9501953125	1.5342833333333334	1.4448333333333332	18.933333333333334	17.488500000000002	19061.759765625	5646254.731193603	0	1297	0.12256610424228898	97.75572945779739	194.51145891559474	217.94976806640625	217.95391845703125
483	218.08055114746094	9.251866666666666					1	DETECTED	218.0806 m/z @9.25 [CD6644_1.mzXML]	218.08055114746094	9.251866666666666	9.210266666666666	16.0034	6.7931333333333335	5901.66845703125	997157.7563228147	0	1297	0.10254778238856055	81.64823717948572	162.29647435897144	218.07078552246094	218.08506774902344
484	218.13754272460938	2.0259666666666667					1	DETECTED	218.1375 m/z @2.03 [CD6644_1.mzXML]	218.13754272460938	2.0259666666666667	0.11753333333333332	19.994833333333336	19.8773	53619.046875	4456287.471583984	0	1297	0.248885537231607	1.9203354534085784	0.8564119109316837	218.13601684570312	218.13873291015625
485	218.21026611328125	10.42315					1	DETECTED	218.2103 m/z @10.42 [CD6644_1.mzXML]	218.21026611328125	10.42315	10.408633333333334	11.476416666666667	1.0677833333333329	8520.0478515625	311184.1702274169	0	1297	0.07438757181584954	36.77784156142684	72.55568312285368	218.2045135498047	218.21054077148438
486	218.9691925048828	9.82325					1	DETECTED	218.9692 m/z @9.82 [CD6644_1.mzXML]	218.9691925048828	9.82325	9.51345	10.36435	0.8508999999999993	21236.05859375	527924.0430882567	0	1297	0.39258349298724937	1.3733053582956771	1.66461718592978	218.9680938720703	218.96926879882812
487	218.9828643798828	1.4897333333333334					1	DETECTED	218.9829 m/z @1.49 [CD6644_1.mzXML]	218.9828643798828	1.4897333333333334	1.4448333333333332	1.5786	0.1337666666666668	34120.83203125	192579.79343383783	0	1297	0.11077111441154819	1.4896065330363735	1.8287665129131896	218.9823760986328	218.9828643798828
488	219.02493286132812	1.7601					1	DETECTED	219.0249 m/z @1.76 [CD6644_1.mzXML]	219.02493286132812	1.7601	1.7139166666666665	17.9295	16.215583333333335	2195936.25	2.1691432637767553E7	1	1297	0.07110511508243245	5.092616612996813	7.334732804518417	219.01524353027344	219.0267791748047
489	219.04244995117188	8.722783333333332					1	DETECTED	219.0424 m/z @8.72 [CD6644_1.mzXML]	219.04244995117188	8.722783333333332	8.140366666666667	11.162816666666666	3.022449999999999	11186.990234375	857254.6854276123	0	1297	2.2435187428085293	2.594748891114614	13.369291818733636	219.04214477539062	219.04641723632812
490	219.11624145507812	15.121649999999999					1	DETECTED	219.1162 m/z @15.12 [CD6644_1.mzXML]	219.11624145507812	15.121649999999999	0.2187	19.752666666666666	19.533966666666668	15542.9873046875	3419685.0786336986	0	1297	1.0862369791098363	0.915036545675411	0.5868328355694221	219.1084747314453	219.12118530273438
491	219.17303466796875	12.289983333333334					1	DETECTED	219.1730 m/z @12.29 [CD6644_1.mzXML]	219.17303466796875	12.289983333333334	0.10116666666666667	19.9135	19.81233333333333	28361.9453125	2567390.3078999636	0	1297	0.09332403469724859	0.8184071121521866	82.9541464673515	219.17152404785156	219.1742706298828
492	220.0284423828125	1.7601					1	DETECTED	220.0284 m/z @1.76 [CD6644_1.mzXML]	220.0284423828125	1.7601	1.7139166666666665	14.011416666666666	12.2975	129551.8515625	3729299.828965577	0	1297	0.19884338456679296	5.588911657953416	6.629155539918825	220.02523803710938	220.03677368164062
493	220.1169891357422	8.907549999999999					1	DETECTED	220.1170 m/z @8.91 [CD6644_1.mzXML]	220.1169891357422	8.907549999999999	8.800433333333332	16.487000000000002	7.686566666666669	11654.78125	638126.749058472	0	1297	0.09276022820903762	35.87941496810345	1.7137123235251983	220.11683654785156	220.11976623535156
494	220.933349609375	1.5934333333333333					1	DETECTED	220.9333 m/z @1.59 [CD6644_1.mzXML]	220.933349609375	1.5934333333333333	1.5342833333333334	1.7139166666666665	0.1796333333333331	135105.875	696709.0350295415	0	1297	0.07921529886899092	1.5263548197859462	2.3564878460899092	220.93310546875	220.93365478515625
495	220.98028564453125	1.5195333333333332					1	DETECTED	220.9803 m/z @1.52 [CD6644_1.mzXML]	220.98028564453125	1.5195333333333332	1.4598833333333334	1.5638333333333334	0.10394999999999999	11171.8505859375	47034.19874999997	0	1297	0.1036964250423944	0.8713327745180252	0.7426655490360504	220.98008728027344	220.9806365966797
496	221.0012664794922	1.4897333333333334					1	DETECTED	221.0013 m/z @1.49 [CD6644_1.mzXML]	221.0012664794922	1.4897333333333334	1.4287333333333334	17.8175	16.388766666666665	3446.22802734375	1905730.8779206844	0	1297	14.603859858306679	134.3341530054646	267.6683060109292	220.995849609375	221.00662231445312
497	221.02333068847656	1.78835					1	DETECTED	221.0233 m/z @1.79 [CD6644_1.mzXML]	221.02333068847656	1.78835	1.7139166666666665	9.424483333333335	7.710566666666669	159466.234375	2116255.2758057876	0	1297	0.06546846456941502	3.6505512034666703	3.963899366766794	221.01939392089844	221.02439880371094
498	221.08010864257812	10.5315					1	DETECTED	221.0801 m/z @10.53 [CD6644_1.mzXML]	221.08010864257812	10.5315	10.477749999999999	15.320516666666666	4.842766666666668	48548.97265625	1772806.340096436	0	1297	1.9083816979817723	2.2676744759900984	2.2051899233111376	221.07945251464844	221.0832977294922
499	221.09121704101562	8.661416666666666					1	DETECTED	221.0912 m/z @8.66 [CD6644_1.mzXML]	221.09121704101562	8.661416666666666	4.56875	9.293849999999999	4.725099999999999	5495.169921875	458613.1281325377	0	1297	0.7369767464900701	0.577264212412445	0.15452842482489001	221.0902557373047	221.0914306640625
500	221.15284729003906	1.9704833333333334					1	DETECTED	221.1528 m/z @1.97 [CD6644_1.mzXML]	221.15284729003906	1.9704833333333334	0.3537	14.160283333333332	13.806583333333332	41892.40625	8623259.443112675	0	1297	12.600496314729954	3.5376694250913343	6.569556744267754	221.15184020996094	221.15321350097656
501	222.063720703125	15.525266666666665					1	DETECTED	222.0637 m/z @15.53 [CD6644_1.mzXML]	222.063720703125	15.525266666666665	9.468633333333335	19.591666666666665	10.12303333333333	14928.0263671875	2911284.958808686	0	1297	2.268405383480415	0.786423630955651	0.48753845211724284	222.06285095214844	222.06497192382812
502	222.86642456054688	1.7601					1	DETECTED	222.8664 m/z @1.76 [CD6644_1.mzXML]	222.86642456054688	1.7601	1.6982333333333335	2.2368333333333337	0.5386000000000002	98614.4375	869307.2447230224	0	1297	0.09159013619440026	4.3529094827586325	7.705818965517266	222.8659210205078	222.86700439453125
503	222.99307250976562	13.562683333333332					1	DETECTED	222.9931 m/z @13.56 [CD6644_1.mzXML]	222.99307250976562	13.562683333333332	1.6982333333333335	17.656166666666664	15.95793333333333	60556.8203125	9094989.933276733	0	1297	0.7979750578195137	2.8612727979125534	7.29359951298184	222.98715209960938	222.9939727783203
504	223.06234741210938	11.752383333333334					1	DETECTED	223.0623 m/z @11.75 [CD6644_1.mzXML]	223.06234741210938	11.752383333333334	0.31995	19.204833333333333	18.884883333333335	109543.15625	8461903.653794643	0	1297	0.33751094037874907	2.71843043266286	9.47975679515809	223.0590362548828	223.06927490234375
505	223.0949249267578	11.578100000000001					1	DETECTED	223.0949 m/z @11.58 [CD6644_1.mzXML]	223.0949249267578	11.578100000000001	0.10116666666666667	19.994833333333336	19.893666666666668	1472352.875	2.2054929700944927E7	1	1297	0.11518987357550614	1.7186985040374887	2.043373124240614	223.08523559570312	223.09671020507812
506	223.1315155029297	12.3689					1	DETECTED	223.1315 m/z @12.37 [CD6644_1.mzXML]	223.1315155029297	12.3689	10.819066666666666	12.516233333333334	1.6971666666666678	53539.5703125	1376088.812131103	0	1297	0.0993595607702975	0.547531992687386	0.10585037884142726	223.12838745117188	223.13168334960938
507	224.06185913085938	11.721749999999998					1	DETECTED	224.0619 m/z @11.72 [CD6644_1.mzXML]	224.06185913085938	11.721749999999998	8.4659	17.169833333333333	8.703933333333334	17322.599609375	2430721.8620544444	0	1297	3.438735018803815	1.0634311934412293	1.1481382712106076	224.0588836669922	224.0662841796875
508	224.09844970703125	11.578100000000001					1	DETECTED	224.0984 m/z @11.58 [CD6644_1.mzXML]	224.09844970703125	11.578100000000001	1.1353833333333334	19.49416666666667	18.358783333333335	182424.34375	8553246.836404176	0	1297	0.11448010399731068	0.899388929405625	0.013417854762745894	224.09341430664062	224.09857177734375
509	224.94985961914062	11.737					1	DETECTED	224.9499 m/z @11.74 [CD6644_1.mzXML]	224.94985961914062	11.737	11.118400000000001	18.220000000000002	7.101600000000001	26205.92578125	2100619.458383239	0	1297	0.7079950668279054	5.740058195926296	1.5061052169340137	224.94847106933594	224.95542907714844
510	225.03343200683594	1.8022166666666666					1	DETECTED	225.0334 m/z @1.80 [CD6644_1.mzXML]	225.03343200683594	1.8022166666666666	1.78835	11.829749999999999	10.0414	67439.125	3770532.751247864	0	1297	0.09627762193040867	362.0697115384666	723.1394230769332	225.03305053710938	225.04176330566406
511	225.05899047851562	11.606016666666667					1	DETECTED	225.0590 m/z @11.61 [CD6644_1.mzXML]	225.05899047851562	11.606016666666667	11.606016666666667	17.3965	5.7904833333333325	10894.33203125	814498.5271428529	0	1297	0.26285795420371727	null	null	225.0569305419922	225.06459045410156
512	225.0748291015625	10.201533333333334					1	DETECTED	225.0748 m/z @10.20 [CD6644_1.mzXML]	225.0748291015625	10.201533333333334	7.002750000000001	10.275233333333334	3.2724833333333336	10886.7607421875	675125.4514313355	0	1297	0.08349036477478222	0.5115200050019019	0.0230400100038037	225.07020568847656	225.0749969482422
513	225.10687255859375	1.8729833333333334					1	DETECTED	225.1069 m/z @1.87 [CD6644_1.mzXML]	225.10687255859375	1.8729833333333334	1.8584500000000002	13.00265	11.1442	35393.95703125	2159816.456781402	0	1297	0.11474505506037613	274.6626868337976	529.2218830034386	225.0975799560547	225.1094207763672
514	225.18849182128906	11.41845					1	DETECTED	225.1885 m/z @11.42 [CD6644_1.mzXML]	225.18849182128906	11.41845	11.41845	15.668066666666666	4.249616666666666	10500.12109375	881222.745095581	0	1297	2.970845802241728	null	null	225.1830596923828	225.18849182128906
515	226.0438232421875	2.0826166666666666					1	DETECTED	226.0438 m/z @2.08 [CD6644_1.mzXML]	226.0438232421875	2.0826166666666666	2.0259666666666667	15.525266666666665	13.499299999999998	21832.107421875	1394383.2916807553	0	1297	0.12161212260993359	119.14651368049452	2.9434425533771305	226.04354858398438	226.05101013183594
516	226.95004272460938	1.6387500000000002					1	DETECTED	226.9500 m/z @1.64 [CD6644_1.mzXML]	226.95004272460938	1.6387500000000002	1.5638333333333334	12.32145	10.757616666666667	754921.625	9137911.274171755	0	1297	0.08664465366562246	1.5569547511813344	1.9190395012924901	226.9496612548828	226.95040893554688
517	227.078125	9.210266666666666					1	DETECTED	227.0781 m/z @9.21 [CD6644_1.mzXML]	227.078125	9.210266666666666	9.153233333333333	9.543316666666668	0.3900833333333349	57181.453125	396080.83684387314	0	1297	0.1045076905714879	3.4197837521917314	2.1542449565734434	227.078125	227.07843017578125
518	227.174560546875	9.808683333333333					1	DETECTED	227.1746 m/z @9.81 [CD6644_1.mzXML]	227.174560546875	9.808683333333333	0.18508333333333335	19.962	19.776916666666665	103415.3515625	3156864.7886675126	0	1297	0.14220407633659882	1.5860978432298678	0.9776444154186372	227.17315673828125	227.176025390625
519	228.06222534179688	10.334833333333334					1	DETECTED	228.0622 m/z @10.33 [CD6644_1.mzXML]	228.06222534179688	10.334833333333334	10.290166666666666	10.378866666666665	0.08869999999999933	26170.087890625	103509.56233984414	0	1297	0.08012148456541013	0.9929104477611578	0.9858208955223154	228.0620574951172	228.062255859375
520	228.19406127929688	11.506566666666666					1	DETECTED	228.1941 m/z @11.51 [CD6644_1.mzXML]	228.19406127929688	11.506566666666666	7.0847	12.353133333333334	5.268433333333334	197711.609375	2996238.8208185406	1	1297	0.06138383794822033	0.5192679763583484	0.029788180639721374	228.19390869140625	228.2037811279297
521	229.142333984375	1.25635					1	DETECTED	229.1423 m/z @1.26 [CD6644_1.mzXML]	229.142333984375	1.25635	0.10116666666666667	19.994833333333336	19.893666666666668	83709.7734375	6.357424555455907E7	1	1297	13.86840378051042	8.610610148461284	10.136146214952284	229.14158630371094	229.15219116210938
522	229.15322875976562	1.901					1	DETECTED	229.1532 m/z @1.90 [CD6644_1.mzXML]	229.15322875976562	1.901	1.8584500000000002	2.0686166666666668	0.2101666666666666	80798.625	814453.3873828121	0	1297	0.25527550647869357	2.4696435566000856	3.939287113200171	229.15310668945312	229.15347290039062
523	230.14561462402344	1.1012333333333333					1	DETECTED	230.1456 m/z @1.10 [CD6644_1.mzXML]	230.14561462402344	1.1012333333333333	0.13423333333333334	19.994833333333336	19.8606	10828.0	8053842.308254514	0	1297	5.054243124260663	10.26918304033092	19.538366080661845	230.144287109375	230.14625549316406
524	230.24606323242188	11.41845					1	DETECTED	230.2461 m/z @11.42 [CD6644_1.mzXML]	230.24606323242188	11.41845	11.375533333333333	11.876	0.5004666666666662	436824.34375	2981363.5158183626	1	1297	0.10140075173387153	2.217498127344294	3.0298621109747286	230.24595642089844	230.2465057373047
525	230.96534729003906	1.5195333333333332					1	DETECTED	230.9653 m/z @1.52 [CD6644_1.mzXML]	230.96534729003906	1.5195333333333332	1.4287333333333334	1.6088500000000001	0.1801166666666667	187294.203125	1258410.697639648	0	1297	0.12373627057166581	0.9852334605075678	1.0739372781904357	230.96473693847656	230.96534729003906
526	230.98870849609375	1.9704833333333334					1	DETECTED	230.9887 m/z @1.97 [CD6644_1.mzXML]	230.98870849609375	1.9704833333333334	1.92875	3.5585	1.62975	18830.33203125	353601.7679796142	0	1297	0.15107207123531152	19.52575878594246	38.05151757188492	230.98831176757812	230.98963928222656
527	231.1358184814453	15.197216666666666					1	DETECTED	231.1358 m/z @15.20 [CD6644_1.mzXML]	231.1358184814453	15.197216666666666	0.13423333333333334	19.994833333333336	19.8606	371394.8125	4.0176797371765465E7	1	1297	0.9919032927434888	1.1574291745513818	2.46709015607088	231.13540649414062	231.1441650390625
528	232.1394805908203	15.121649999999999					1	DETECTED	232.1395 m/z @15.12 [CD6644_1.mzXML]	232.1394805908203	15.121649999999999	9.953583333333334	19.994833333333336	10.041250000000002	27717.767578125	3055900.8249480594	0	1297	4.2574717435337455	0.9853698981744428	4.333015614182909	232.1348114013672	232.14036560058594
529	232.15350341796875	8.4659					1	DETECTED	232.1535 m/z @8.47 [CD6644_1.mzXML]	232.15350341796875	8.4659	8.064916666666667	9.016083333333334	0.9511666666666674	52709.13671875	800840.7453461903	0	1297	0.21948970471107643	1.0182975142612642	0.693005928450822	232.15310668945312	232.15379333496094
530	232.8950653076172	1.6833666666666667					1	DETECTED	232.8951 m/z @1.68 [CD6644_1.mzXML]	232.8950653076172	1.6833666666666667	1.6534833333333334	1.92875	0.27526666666666655	198424.96875	1529202.117668945	0	1297	0.12205985269308894	3.553600130180251	7.64599095884389	232.8949737548828	232.89547729492188
531	232.92710876464844	1.5490666666666668					1	DETECTED	232.9271 m/z @1.55 [CD6644_1.mzXML]	232.92710876464844	1.5490666666666668	1.4287333333333334	1.6088500000000001	0.1801166666666667	82575.8515625	529994.6535595701	0	1297	0.10824988900449917	0.7482946096973168	0.5675072321591863	232.9263458251953	232.92718505859375
532	232.98391723632812	10.834633333333333					1	DETECTED	232.9839 m/z @10.83 [CD6644_1.mzXML]	232.98391723632812	10.834633333333333	10.5315	18.043166666666664	7.511666666666665	16914.044921875	1097031.226737915	0	1297	0.11821501591598071	12.390037387288322	23.780074774576644	232.9830322265625	232.9871368408203
533	232.99851989746094	1.4897333333333334					1	DETECTED	232.9985 m/z @1.49 [CD6644_1.mzXML]	232.99851989746094	1.4897333333333334	1.4448333333333332	10.982833333333334	9.538	31768.06640625	4304910.7616064465	0	1297	0.06100152598570019	106.2138084632513	2.922391122355206	232.9954833984375	232.99851989746094
534	233.0298309326172	15.890899999999998					1	DETECTED	233.0298 m/z @15.89 [CD6644_1.mzXML]	233.0298309326172	15.890899999999998	10.349416666666666	18.204	7.854583333333334	2407.491943359375	687483.5750445863	0	1297	0.8193063647217347	0.7087076564938993	0.4174153129877986	233.02938842773438	233.03102111816406
535	233.11209106445312	2.5644					1	DETECTED	233.1121 m/z @2.56 [CD6644_1.mzXML]	233.11209106445312	2.5644	0.18508333333333335	19.978666666666665	19.79358333333333	10142.10546875	2633226.9259403693	0	1297	0.4683043243564904	1.5901846346502058	1.5023718601420248	233.11109924316406	233.11550903320312
536	233.1320037841797	15.197216666666666					1	DETECTED	233.1320 m/z @15.20 [CD6644_1.mzXML]	233.1320037841797	15.197216666666666	0.42124999999999996	19.301666666666666	18.880416666666665	15779.5498046875	2654593.6060166005	0	1297	0.8908888608215655	0.6250872489534057	0.12796661817302019	233.1224365234375	233.14039611816406
537	233.14608764648438	14.972033333333334					1	DETECTED	233.1461 m/z @14.97 [CD6644_1.mzXML]	233.14608764648438	14.972033333333334	9.09165	19.946	10.854350000000002	10886.306640625	1961706.38261499	0	1297	5.136935565920723	0.922928777318939	1.649529143647407	233.14512634277344	233.15122985839844
538	233.16195678710938	15.227466666666666					1	DETECTED	233.1620 m/z @15.23 [CD6644_1.mzXML]	233.16195678710938	15.227466666666666	8.392066666666667	16.519783333333333	8.127716666666666	11201.1376953125	2558505.736460571	0	1297	8.05181961288806	0.5945311661838858	0.1940528330255261	233.1522979736328	233.16195678710938
539	234.0785369873047	9.617683333333334					1	DETECTED	234.0785 m/z @9.62 [CD6644_1.mzXML]	234.0785369873047	9.617683333333334	8.8923	10.245416666666667	1.3531166666666667	5083.95068359375	202599.81037643433	0	1297	0.48694440630035096	0.9326907612067185	0.8653815224134368	234.07725524902344	234.07891845703125
540	234.9606170654297	1.5195333333333332					1	DETECTED	234.9606 m/z @1.52 [CD6644_1.mzXML]	234.9606170654297	1.5195333333333332	1.4287333333333334	1.5786	0.1498666666666666	8649.4775390625	51872.48182385251	0	1297	0.10205596503787717	0.810722095317452	0.6590383641732688	234.95884704589844	234.9609375
541	235.09141540527344	2.7279166666666668					1	DETECTED	235.0914 m/z @2.73 [CD6644_1.mzXML]	235.09141540527344	2.7279166666666668	0.10116666666666667	19.994833333333336	19.893666666666668	152134.703125	3.877703121415385E7	1	1297	2.9296921934056552	8.071193096740863	21.863928523762706	235.0904541015625	235.09182739257812
542	235.16786193847656	12.305533333333333					1	DETECTED	235.1679 m/z @12.31 [CD6644_1.mzXML]	235.16786193847656	12.305533333333333	1.3077	12.399750000000001	11.09205	19220.302734375	1080463.0284791572	0	1297	0.13841655782985995	0.5042834194614091	0.008566838922818247	235.16732788085938	235.16851806640625
543	236.0946807861328	3.1323166666666666					1	DETECTED	236.0947 m/z @3.13 [CD6644_1.mzXML]	236.0946807861328	3.1323166666666666	0.13423333333333334	19.994833333333336	19.8606	10859.369140625	3579535.581212248	0	1297	5.080479590388026	3.0698831236797837	5.76228620192261	236.09405517578125	236.09616088867188
544	236.11175537109375	10.334833333333334					1	DETECTED	236.1118 m/z @10.33 [CD6644_1.mzXML]	236.11175537109375	10.334833333333334	10.30515	16.309216666666668	6.004066666666668	9583.990234375	994577.8667042237	0	1297	0.0787031921884509	101.13531723750268	201.27063447500535	236.1114501953125	236.1135711669922
545	236.9073028564453	1.6236333333333335					1	DETECTED	236.9073 m/z @1.62 [CD6644_1.mzXML]	236.9073028564453	1.6236333333333335	1.5638333333333334	1.6982333333333335	0.13440000000000007	14777.7294921875	69123.96126928719	0	1297	0.06873727662058005	1.1237458193979926	1.2474916387959851	236.90664672851562	236.90753173828125
546	236.99685668945312	1.9704833333333334					1	DETECTED	236.9969 m/z @1.97 [CD6644_1.mzXML]	236.99685668945312	1.9704833333333334	1.92875	19.381166666666665	17.452416666666664	37024.6875	2242641.882028778	0	1297	0.24929941971530423	209.09444888178876	417.1888977635776	236.98892211914062	237.00685119628906
547	237.07803344726562	11.752383333333334					1	DETECTED	237.0780 m/z @11.75 [CD6644_1.mzXML]	237.07803344726562	11.752383333333334	9.196416666666666	18.584333333333333	9.387916666666667	26493.818359375	2417384.5481588123	0	1297	3.040227707308267	1.6568748077523556	2.007626735798215	237.07041931152344	237.0868377685547
548	237.11068725585938	11.845083333333333					1	DETECTED	237.1107 m/z @11.85 [CD6644_1.mzXML]	237.11068725585938	11.845083333333333	0.5560333333333334	19.946	19.38996666666667	24605.767578125	3110452.263139252	0	1297	2.9416662893951706	0.7737098542958207	7.390491064534251	237.10281372070312	237.11175537109375
549	237.14707946777344	11.920816666666667					1	DETECTED	237.1471 m/z @11.92 [CD6644_1.mzXML]	237.14707946777344	11.920816666666667	11.5505	12.622683333333333	1.0721833333333333	75224.3046875	839766.4832441416	0	1297	0.11743610418402461	2.5122584423846117	0.9285651209864769	237.14358520507812	237.147705078125
550	237.48805236816406	10.5315					1	DETECTED	237.4881 m/z @10.53 [CD6644_1.mzXML]	237.48805236816406	10.5315	10.491366666666666	10.629633333333334	0.13826666666666831	11419.759765625	57337.434118896745	0	1297	0.11381619080020045	1.7225913621262654	2.697415926066546	237.48727416992188	237.48861694335938
551	238.10562133789062	14.071499999999999					1	DETECTED	238.1056 m/z @14.07 [CD6644_1.mzXML]	238.10562133789062	14.071499999999999	3.9368666666666665	19.881166666666665	15.944299999999998	13172.9228515625	2694734.2720211768	0	1297	2.4242493414890163	1.0467551942876805	0.9394424243022602	238.1039581298828	238.11448669433594
552	238.23338317871094	10.54495					1	DETECTED	238.2334 m/z @10.54 [CD6644_1.mzXML]	238.23338317871094	10.54495	10.5315	10.600166666666667	0.0686666666666671	9048.47265625	24198.843073730655	0	1297	0.20444813030303344	2.5526641883518173	4.105328376703635	238.23330688476562	238.23342895507812
553	238.84024047851562	1.7293999999999998					1	DETECTED	238.8402 m/z @1.73 [CD6644_1.mzXML]	238.84024047851562	1.7293999999999998	1.6982333333333335	1.901	0.20276666666666654	41850.34375	256598.72462011722	0	1297	0.11721046068513408	3.25294117647062	5.50588235294124	238.8394317626953	238.8404541015625
554	238.96527099609375	12.226033333333334					1	DETECTED	238.9653 m/z @12.23 [CD6644_1.mzXML]	238.96527099609375	12.226033333333334	9.51345	19.946	10.43255	85614.9453125	6059038.958551087	0	1297	0.8499034576130278	0.7666744891214434	1.1977784655191546	238.96444702148438	238.97044372558594
555	239.0625457763672	1.8584500000000002					1	DETECTED	239.0625 m/z @1.86 [CD6644_1.mzXML]	239.0625457763672	1.8584500000000002	0.58975	17.2515	16.66175	124074.90625	2833312.9625278004	0	1297	0.044793129556358835	14.645485805581837	0.7352525026649106	239.05516052246094	239.07081604003906
556	239.08984375	10.5315					1	DETECTED	239.0898 m/z @10.53 [CD6644_1.mzXML]	239.08984375	10.5315	9.322716666666668	18.552833333333336	9.230116666666667	3319982.5	2.1515683435661573E7	1	1297	0.08628652468610731	1.744219002091238	2.086583519429876	239.08705139160156	239.09103393554688
557	239.1626434326172	12.5621					1	DETECTED	239.1626 m/z @12.56 [CD6644_1.mzXML]	239.1626434326172	12.5621	0.8784500000000001	12.750316666666667	11.871866666666666	229720.453125	2964772.6204829733	0	1297	0.09104318993895966	0.6551317463207715	0.23920408470129262	239.15318298339844	239.16305541992188
558	239.23538208007812	13.739916666666666					1	DETECTED	239.2354 m/z @13.74 [CD6644_1.mzXML]	239.23538208007812	13.739916666666666	5.73965	14.305083333333332	8.565433333333331	59364.01953125	2367714.812008544	0	1297	0.2366517851923522	0.5259343660466735	3.0984178662373765	239.2346649169922	239.2359161376953
559	240.0936279296875	10.54495					1	DETECTED	240.0936 m/z @10.54 [CD6644_1.mzXML]	240.0936279296875	10.54495	2.97755	13.4171	10.43955	308480.34375	9326629.987991704	0	1297	0.08791134598229888	0.6559600497985827	1.4919609967662721	240.09178161621094	240.0989990234375
560	240.96607971191406	12.353133333333334					1	DETECTED	240.9661 m/z @12.35 [CD6644_1.mzXML]	240.96607971191406	12.353133333333334	11.6625	18.361833333333333	6.699333333333334	11445.9716796875	1200983.1533863528	0	1297	0.3900044541246537	4.850137554901291	8.700275109802583	240.95877075195312	240.96624755859375
561	241.0291748046875	1.9148500000000002					1	DETECTED	241.0292 m/z @1.91 [CD6644_1.mzXML]	241.0291748046875	1.9148500000000002	1.9148500000000002	18.043166666666664	16.128316666666663	5617.2021484375	1908730.2465932616	0	1297	6.762563343709378	null	null	241.02346801757812	241.03115844726562
562	241.06736755371094	10.334833333333334					1	DETECTED	241.0674 m/z @10.33 [CD6644_1.mzXML]	241.06736755371094	10.334833333333334	10.290166666666666	19.49416666666667	9.204000000000002	21201.01953125	2243957.009557404	0	1297	0.09852656770479129	103.0298507462657	191.84507234805304	241.06500244140625	241.06736755371094
563	241.09385681152344	10.5315					1	DETECTED	241.0939 m/z @10.53 [CD6644_1.mzXML]	241.09385681152344	10.5315	10.491366666666666	10.644766666666667	0.1534000000000013	20219.458984375	98382.74065698296	0	1297	0.07752350367643146	1.9111295681063276	3.328380846193272	241.09339904785156	241.0944366455078
564	241.1055450439453	11.578100000000001					1	DETECTED	241.1055 m/z @11.58 [CD6644_1.mzXML]	241.1055450439453	11.578100000000001	1.92875	11.93545	10.006699999999999	490189.875	1.1294732626105467E7	1	1297	0.11459232028390254	0.5104287639851521	0.021725915533354182	241.09828186035156	241.10581970214844
565	241.9885711669922	1.4750333333333332					1	DETECTED	241.9886 m/z @1.48 [CD6644_1.mzXML]	241.9885711669922	1.4750333333333332	1.4287333333333334	7.6273833333333325	6.198649999999999	4690.90380859375	466964.92309497064	0	1297	0.13739505536646957	66.9400647948167	132.88012958963344	241.98602294921875	241.9889678955078
566	242.01742553710938	2.0686166666666668					1	DETECTED	242.0174 m/z @2.07 [CD6644_1.mzXML]	242.01742553710938	2.0686166666666668	2.05425	18.694833333333335	16.640583333333336	5721.537109375	2250726.4136763313	0	1297	14.466712809735563	579.1386310904884	983.5684101958487	242.0173797607422	242.02740478515625
567	242.9238739013672	1.6387500000000002					1	DETECTED	242.9239 m/z @1.64 [CD6644_1.mzXML]	242.9238739013672	1.6387500000000002	1.5490666666666668	1.8022166666666666	0.25314999999999976	386042.375	2106098.9780864255	0	1297	0.09045795687986735	1.6834587939798353	2.0468714409616804	242.92372131347656	242.9246826171875
568	242.9937286376953	1.4750333333333332					1	DETECTED	242.9937 m/z @1.48 [CD6644_1.mzXML]	242.9937286376953	1.4750333333333332	1.4287333333333334	14.24735	12.818616666666667	21458.228515625	1716687.1977885743	0	1297	0.04929946141656805	1.2870218332204626	1.1099242287636808	242.9879150390625	242.9947052001953
569	243.20919799804688	12.1152					1	DETECTED	243.2092 m/z @12.12 [CD6644_1.mzXML]	243.20919799804688	12.1152	12.05535	13.547400000000001	1.4920500000000008	17143.869140625	380341.9717016603	0	1297	0.11341235162782759	12.464912280701954	7.200974613929648	243.20838928222656	243.20962524414062
570	244.1891632080078	11.461500000000001					1	DETECTED	244.1892 m/z @11.46 [CD6644_1.mzXML]	244.1891632080078	11.461500000000001	2.5509	11.5505	8.9996	40316.80078125	4291945.431233155	0	1297	8.970782430156703	0.5049940520279217	0.009988104055843449	244.18484497070312	244.18968200683594
571	244.20094299316406	9.13775					1	DETECTED	244.2009 m/z @9.14 [CD6644_1.mzXML]	244.20094299316406	9.13775	9.0613	9.483583333333334	0.42228333333333445	54102.8203125	409768.88640252716	0	1297	0.11515124044330705	1.7220379108560122	2.156127090499161	244.20059204101562	244.20127868652344
572	244.92221069335938	1.6387500000000002					1	DETECTED	244.9222 m/z @1.64 [CD6644_1.mzXML]	244.92221069335938	1.6387500000000002	1.5934333333333333	1.7139166666666665	0.12048333333333328	25422.150390625	116280.21531176756	0	1297	0.08290614450182132	1.3293490253769695	1.801679952156446	244.92193603515625	244.9222869873047
573	244.9782257080078	9.793983333333333					1	DETECTED	244.9782 m/z @9.79 [CD6644_1.mzXML]	244.9782257080078	9.793983333333333	9.587883333333334	10.186916666666667	0.5990333333333329	4534.9189453125	91513.30008020019	0	1297	0.05809642735124143	1.4532589357916907	1.9065178715833815	244.9777374267578	244.97848510742188
574	245.06224060058594	8.907549999999999					1	DETECTED	245.0622 m/z @8.91 [CD6644_1.mzXML]	245.06224060058594	8.907549999999999	8.585550000000001	8.954016666666666	0.3684666666666647	7885.1103515625	67351.03391625962	0	1297	0.10642040893192117	0.5721532091097324	0.1443064182194649	245.06192016601562	245.06251525878906
575	245.22482299804688	14.362283333333332					1	DETECTED	245.2248 m/z @14.36 [CD6644_1.mzXML]	245.22482299804688	14.362283333333332	0.8271333333333334	18.026666666666664	17.19953333333333	69445.875	4808127.994490299	0	1297	3.3936041042400085	2.573157025189416	2.056219967613343	245.2203826904297	245.22598266601562
576	246.1318817138672	1.94285					1	DETECTED	246.1319 m/z @1.94 [CD6644_1.mzXML]	246.1318817138672	1.94285	1.8729833333333334	2.41465	0.5416666666666665	16911.61328125	304931.276560791	0	1297	0.4237545898569446	3.8764312977099307	6.752862595419861	246.13172912597656	246.13299560546875
577	246.15066528320312	11.876					1	DETECTED	246.1507 m/z @11.88 [CD6644_1.mzXML]	246.15066528320312	11.876	10.504716666666667	13.838566666666667	3.33385	125902.6484375	1902726.7333872078	0	1297	0.1726909109125483	1.5440777729238242	1.4631411977988493	246.14620971679688	246.15113830566406
578	246.1691131591797	9.251866666666666					1	DETECTED	246.1691 m/z @9.25 [CD6644_1.mzXML]	246.1691131591797	9.251866666666666	0.2697333333333333	19.978666666666665	19.70893333333333	119787.90625	4926119.231932616	0	1297	0.08528426856499038	40.91833512823787	0.996851995056505	246.16781616210938	246.1696319580078
579	246.22816467285156	14.405083333333332					1	DETECTED	246.2282 m/z @14.41 [CD6644_1.mzXML]	246.22816467285156	14.405083333333332	11.361366666666667	15.367316666666666	4.005949999999999	14108.37890625	1695004.9215080568	0	1297	0.5170358477976809	0.6580688084195311	0.2700477912961993	246.22796630859375	246.2290802001953
580	246.24114990234375	10.982833333333334					1	DETECTED	246.2411 m/z @10.98 [CD6644_1.mzXML]	246.24114990234375	10.982833333333334	10.93855	15.699833333333334	4.761283333333335	15338.6025390625	969065.4712514647	0	1297	0.11954237112650468	53.75931501693519	106.51863003387038	246.24026489257812	246.24330139160156
581	246.94261169433594	1.5638333333333334					1	DETECTED	246.9426 m/z @1.56 [CD6644_1.mzXML]	246.94261169433594	1.5638333333333334	1.4287333333333334	1.6088500000000001	0.1801166666666667	85333.4140625	514000.67444042955	0	1297	0.07250614315309889	0.6662720171192299	0.3748665035040519	246.94207763671875	246.9429931640625
582	247.09149169921875	2.659466666666667					1	DETECTED	247.0915 m/z @2.66 [CD6644_1.mzXML]	247.09149169921875	2.659466666666667	0.10116666666666667	19.994833333333336	19.893666666666668	176852.578125	2.60575692333137E7	0	1297	1.1243022819235056	4.150056525919589	13.383680329845047	247.0843048095703	247.09451293945312
583	247.1431884765625	9.238033333333334					1	DETECTED	247.1432 m/z @9.24 [CD6644_1.mzXML]	247.1431884765625	9.238033333333334	9.196416666666666	10.757433333333333	1.5610166666666672	32614.435546875	381509.51365124615	0	1297	0.0895845884607045	18.75470564677555	36.5094112935511	247.1428985595703	247.15277099609375
584	247.24034118652344	12.708016666666667					1	DETECTED	247.2403 m/z @12.71 [CD6644_1.mzXML]	247.24034118652344	12.708016666666667	12.592433333333334	19.156333333333336	6.563900000000002	26193.712890625	1053704.6112322998	0	1297	0.2560242803687185	8.001887464849029	13.4244169750053	247.2316131591797	247.24169921875
585	248.8690185546875	1.7293999999999998					1	DETECTED	248.8690 m/z @1.73 [CD6644_1.mzXML]	248.8690185546875	1.7293999999999998	1.6534833333333334	1.901	0.2475166666666666	70652.390625	501260.3571242675	0	1297	0.11681601756377469	2.0782423629847497	1.167631191654386	248.8687744140625	248.8699951171875
586	248.97596740722656	1.5195333333333332					1	DETECTED	248.9760 m/z @1.52 [CD6644_1.mzXML]	248.97596740722656	1.5195333333333332	1.4598833333333334	17.913333333333334	16.45345	12221.8896484375	1951074.1039893797	0	1297	0.5542709294263277	137.9165968147533	274.8331936295066	248.9744415283203	248.9762725830078
587	248.99728393554688	1.9148500000000002					1	DETECTED	248.9973 m/z @1.91 [CD6644_1.mzXML]	248.99728393554688	1.9148500000000002	1.9148500000000002	12.258000000000001	10.343150000000001	7274.291015625	3008132.1060797125	0	1297	9.841046742194797	null	null	248.99728393554688	249.0044403076172
588	249.1565399169922	9.808683333333333					1	DETECTED	249.1565 m/z @9.81 [CD6644_1.mzXML]	249.1565399169922	9.808683333333333	1.4750333333333332	10.74135	9.266316666666668	17882.162109375	2751841.303148193	0	1297	0.14412015743328155	2.439720544704069	0.9973199084440875	249.15121459960938	249.15696716308594
589	249.21604919433594	10.36435					1	DETECTED	249.2160 m/z @10.36 [CD6644_1.mzXML]	249.21604919433594	10.36435	10.098466666666667	10.586166666666665	0.48769999999999847	15571.9296875	210450.37479614245	0	1297	1.3811274162138094	0.9232940705252244	0.8201018331926085	249.2152557373047	249.21670532226562
590	251.1262969970703	12.025566666666666					1	DETECTED	251.1263 m/z @12.03 [CD6644_1.mzXML]	251.1262969970703	12.025566666666666	0.10116666666666667	19.994833333333336	19.893666666666668	132157.140625	1.2542846762364108E7	0	1297	10.416201416402041	0.58415404430817	0.9475248295312128	251.12210083007812	251.12704467773438
591	252.12928771972656	12.040416666666665					1	DETECTED	252.1293 m/z @12.04 [CD6644_1.mzXML]	252.12928771972656	12.040416666666665	0.33675	19.929666666666666	19.592916666666667	19512.259765625	2593009.9639007575	0	1297	10.444514981931958	0.864754766481707	1.5159690642938062	252.1208953857422	252.13804626464844
592	253.03530883789062	11.564316666666667					1	DETECTED	253.0353 m/z @11.56 [CD6644_1.mzXML]	253.03530883789062	11.564316666666667	11.536533333333333	11.677033333333332	0.1404999999999994	27603.076171875	146482.58739941398	0	1297	0.12536465039030809	2.5284943011397267	4.0569886022794535	253.0350799560547	253.03573608398438
593	253.04603576660156	1.5786					1	DETECTED	253.0460 m/z @1.58 [CD6644_1.mzXML]	253.04603576660156	1.5786	1.5490666666666668	19.994833333333336	18.445766666666668	8240.3369140625	3482967.9182772865	0	1297	10.268199401717345	302.92310940329696	608.3351509450193	253.04603576660156	253.05245971679688
594	253.10623168945312	10.614516666666667					1	DETECTED	253.1062 m/z @10.61 [CD6644_1.mzXML]	253.10623168945312	10.614516666666667	10.5181	12.592433333333334	2.0743333333333336	13680.3564453125	592408.5616575931	0	1297	0.08014744778710003	10.757130509939532	17.957524700069456	253.10594177246094	253.1099395751953
595	253.12567138671875	1.8162166666666666					1	DETECTED	253.1257 m/z @1.82 [CD6644_1.mzXML]	253.12567138671875	1.8162166666666666	1.78835	1.8871666666666667	0.09881666666666655	79326.4609375	205756.6373041997	0	1297	0.040717047850485244	1.7730263157894832	6.113362764088806	253.1254119873047	253.12591552734375
596	253.19358825683594	14.74975					1	DETECTED	253.1936 m/z @14.75 [CD6644_1.mzXML]	253.19358825683594	14.74975	14.476583333333334	15.30505	0.8284666666666656	7225.2099609375	208030.37258996564	0	1297	0.36355069256125816	1.5164124466137876	2.032824893227575	253.19351196289062	253.1945037841797
597	254.13522338867188	13.7962					1	DETECTED	254.1352 m/z @13.80 [CD6644_1.mzXML]	254.13522338867188	13.7962	1.6982333333333335	17.08833333333333	15.390099999999997	17357.541015625	3896113.731493104	0	1297	2.9837014461957008	0.6360614318108551	0.2721228636217103	254.13412475585938	254.14247131347656
598	254.81417846679688	1.7601					1	DETECTED	254.8142 m/z @1.76 [CD6644_1.mzXML]	254.81417846679688	1.7601	1.7139166666666665	13.374699999999999	11.660783333333333	13580.2763671875	2454152.376863373	0	1297	0.06827015742471398	126.24449657163443	251.48899314326886	254.80670166015625	254.82264709472656
599	255.12123107910156	11.591800000000001					1	DETECTED	255.1212 m/z @11.59 [CD6644_1.mzXML]	255.12123107910156	11.591800000000001	10.644766666666667	16.470683333333334	5.825916666666666	156613.828125	3340822.3147922372	0	1297	0.11805065289210681	1.6297957965841092	1.392788357744933	255.1119384765625	255.12570190429688
600	255.17086791992188	14.086566666666666					1	DETECTED	255.1709 m/z @14.09 [CD6644_1.mzXML]	255.17086791992188	14.086566666666666	9.454	19.07633333333333	9.62233333333333	19736.44140625	2656766.9625125425	0	1297	0.7748265259315836	1.0285321448496136	1.7487052615943326	255.16957092285156	255.1725616455078
601	255.23046875	13.768066666666666					1	DETECTED	255.2305 m/z @13.77 [CD6644_1.mzXML]	255.23046875	13.768066666666666	0.3537	19.865000000000002	19.511300000000002	17554.013671875	3277765.806662628	0	1297	1.7761449661527315	0.8948937825868171	0.4481051355017224	255.22265625	255.23187255859375
602	256.2615661621094	11.375533333333333					1	DETECTED	256.2616 m/z @11.38 [CD6644_1.mzXML]	256.2615661621094	11.375533333333333	0.6740666666666667	18.330333333333332	17.656266666666664	90204.703125	6554470.038855958	0	1297	0.08133801534503071	0.48510018635369717	0.2062418457657252	256.25592041015625	256.2647399902344
603	256.8194885253906	1.9567					1	DETECTED	256.8195 m/z @1.96 [CD6644_1.mzXML]	256.8194885253906	1.9567	1.6982333333333335	2.12475	0.42651666666666666	19528.69921875	271761.2729733888	0	1297	0.21762021938464837	0.8250902759865877	0.6501805519731754	256.8116455078125	256.81982421875
604	257.0730895996094	2.2368333333333337					1	DETECTED	257.0731 m/z @2.24 [CD6644_1.mzXML]	257.0730895996094	2.2368333333333337	1.901	18.187333333333335	16.286333333333335	15214.146484375	2000297.4293841247	0	1297	0.1310010016065699	9.203281494429227	20.551376272046475	257.06414794921875	257.0822448730469
605	257.1459045410156	1.8022166666666666					1	DETECTED	257.1459 m/z @1.80 [CD6644_1.mzXML]	257.1459045410156	1.8022166666666666	1.7742666666666667	1.92875	0.1544833333333333	94244.25	310415.3703286133	0	1297	0.05152108487417828	1.54112930039622	1.939486997536341	257.14556884765625	257.1466369628906
606	257.24591064453125	13.8102					1	DETECTED	257.2459 m/z @13.81 [CD6644_1.mzXML]	257.24591064453125	13.8102	0.13423333333333334	19.7205	19.586266666666667	32029.12890625	3142893.831272339	0	1297	1.6321972978075188	0.801590690959161	0.0501695642140046	257.2447509765625	257.2481994628906
607	257.9799499511719	10.186916666666667					1	DETECTED	257.9799 m/z @10.19 [CD6644_1.mzXML]	257.9799499511719	10.186916666666667	9.82325	10.600166666666667	0.7769166666666667	7114.75830078125	172759.93348596196	0	1297	0.2395225471609237	1.0681714023831337	1.1480905306076925	257.97894287109375	257.9815979003906
608	258.03009033203125	10.7735					1	DETECTED	258.0301 m/z @10.77 [CD6644_1.mzXML]	258.03009033203125	10.7735	0.11753333333333332	19.946	19.828466666666667	9786.400390625	2273885.855563574	0	1297	4.532602037442471	3.0380612536966143	0.7732550230058638	258.026123046875	258.0308837890625
609	258.89776611328125	1.6387500000000002					1	DETECTED	258.8978 m/z @1.64 [CD6644_1.mzXML]	258.89776611328125	1.6387500000000002	1.5638333333333334	17.169833333333333	15.606	92297.9453125	5112186.683345397	0	1297	0.08434758202583437	105.26448324259404	1.783913873729966	258.8973388671875	258.9076232910156
610	258.9715270996094	1.4897333333333334					1	DETECTED	258.9715 m/z @1.49 [CD6644_1.mzXML]	258.9715270996094	1.4897333333333334	1.4287333333333334	2.110716666666667	0.6819833333333334	12950.91796875	388535.5231596679	0	1297	0.6125116125042778	5.590027322404377	10.180054644808754	258.97100830078125	258.9794921875
611	259.09246826171875	11.845083333333333					1	DETECTED	259.0925 m/z @11.85 [CD6644_1.mzXML]	259.09246826171875	11.845083333333333	7.2321333333333335	11.950316666666668	4.718183333333334	18626.34375	990213.8530466004	0	1297	0.12787015546178004	0.5114062945981784	0.022812589196356866	259.08929443359375	259.0929870605469
612	260.1663818359375	12.13045					1	DETECTED	260.1664 m/z @12.13 [CD6644_1.mzXML]	260.1663818359375	12.13045	12.025566666666666	13.15525	1.1296833333333343	28022.216796875	496310.3182337648	0	1297	0.1808414924348476	1.145653664102784	1.1988571759698068	260.1580810546875	260.16656494140625
613	260.1845703125	9.896600000000001					1	DETECTED	260.1846 m/z @9.90 [CD6644_1.mzXML]	260.1845703125	9.896600000000001	9.735983333333333	19.704333333333334	9.968350000000001	41323.59765625	3313446.3227698673	0	1297	0.09149621606150937	0.9073364637552116	1.2325020262702693	260.1839294433594	260.1904296875
614	260.8959655761719	1.6534833333333334					1	DETECTED	260.8960 m/z @1.65 [CD6644_1.mzXML]	260.8959655761719	1.6534833333333334	1.5934333333333333	1.7139166666666665	0.12048333333333328	15949.7294921875	67699.85106970208	0	1297	0.09195822534409492	1.0031917846239213	0.899102756307513	260.8952941894531	260.8966064453125
615	260.9825744628906	11.404383333333334					1	DETECTED	260.9826 m/z @11.40 [CD6644_1.mzXML]	260.9825744628906	11.404383333333334	1.4598833333333334	11.404383333333334	9.9445	12303.3837890625	4621159.558238159	0	1297	9.912186556008015	0.5	null	260.9740905761719	260.9825744628906
616	261.010009765625	1.8022166666666666					1	DETECTED	261.0100 m/z @1.80 [CD6644_1.mzXML]	261.010009765625	1.8022166666666666	1.4448333333333332	17.688499999999998	16.243666666666666	59160.85546875	4841217.921154541	0	1297	0.117052330705125	22.714243155009587	1.3529440423748471	261.00390625	261.01043701171875
617	261.07232666015625	10.5181					1	DETECTED	261.0723 m/z @10.52 [CD6644_1.mzXML]	261.07232666015625	10.5181	10.491366666666666	12.486600000000001	1.995233333333335	18130.42578125	578337.909433106	0	1297	0.0897946561136056	37.3173316708215	3.7772139201088075	261.0719299316406	261.0754699707031
618	261.14349365234375	9.558083333333334					1	DETECTED	261.1435 m/z @9.56 [CD6644_1.mzXML]	261.14349365234375	9.558083333333334	0.10116666666666667	19.833000000000002	19.731833333333334	83971.484375	3905393.204365995	0	1297	0.07947914573296089	0.8753006848541369	0.6839582742835477	261.1418151855469	261.14630126953125
619	261.1879577636719	9.910733333333333					1	DETECTED	261.1880 m/z @9.91 [CD6644_1.mzXML]	261.1879577636719	9.910733333333333	0.13423333333333334	19.994833333333336	19.8606	5029.01904296875	1997033.1239771412	0	1297	18.45247733916051	1.015731601288805	5.651299389337632	261.18243408203125	261.1966552734375
620	263.0171203613281	11.361366666666667					1	DETECTED	263.0171 m/z @11.36 [CD6644_1.mzXML]	263.0171203613281	11.361366666666667	11.14815	16.892833333333336	5.744683333333336	9650.87890625	1363132.77081836	0	1297	1.3004054202154798	13.47146877198462	25.94293754396924	263.01708984375	263.0181884765625
621	263.0871887207031	11.578100000000001					1	DETECTED	263.0872 m/z @11.58 [CD6644_1.mzXML]	263.0871887207031	11.578100000000001	0.9980166666666667	19.591666666666665	18.593649999999997	1016004.5625	2.386412246354644E7	1	1297	0.12617260772761263	0.5136223519988633	0.015988285705291976	263.0833435058594	263.09185791015625
622	263.13812255859375	9.6771					1	DETECTED	263.1381 m/z @9.68 [CD6644_1.mzXML]	263.13812255859375	9.6771	0.25265	9.721300000000001	9.468650000000002	11396.1796875	2811331.2485512695	0	1297	0.06722021297047043	0.5023449644276324	0.004689928855264954	263.1282043457031	263.1382141113281
623	263.2354736328125	14.4335					1	DETECTED	263.2355 m/z @14.43 [CD6644_1.mzXML]	263.2354736328125	14.4335	0.5224	19.833000000000002	19.3106	181583.203125	1.2018809347158726E7	0	1297	3.578945109287412	0.7266378376164951	1.5632646225462785	263.2311706542969	263.2367858886719
624	264.0906677246094	11.564316666666667					1	DETECTED	264.0907 m/z @11.56 [CD6644_1.mzXML]	264.0906677246094	11.564316666666667	1.8162166666666666	11.905916666666666	10.0897	119684.3828125	8056894.000306185	0	1297	0.1533173478226164	0.5122118040221899	0.016701132379503006	264.0843200683594	264.0911865234375
625	264.16961669921875	9.210266666666666					1	DETECTED	264.1696 m/z @9.21 [CD6644_1.mzXML]	264.16961669921875	9.210266666666666	9.153233333333333	9.454	0.30076666666666796	52281.55859375	294246.3217182016	0	1297	0.10259605081038181	1.7040823163001309	2.251616244662801	264.16961669921875	264.16998291015625
626	265.0214538574219	1.8022166666666666					1	DETECTED	265.0215 m/z @1.80 [CD6644_1.mzXML]	265.0214538574219	1.8022166666666666	1.7450666666666665	15.121649999999999	13.376583333333333	45465.69921875	2284890.1856416017	0	1297	0.22694240647009378	91.03084324742504	14.372123107096472	265.0126647949219	265.0239562988281
627	265.079345703125	1.8162166666666666					1	DETECTED	265.0793 m/z @1.82 [CD6644_1.mzXML]	265.079345703125	1.8162166666666666	0.11753333333333332	19.994833333333336	19.8773	8221.73828125	3373571.493173768	0	1297	null	4.737499322806276	14.475175308668838	265.0711364746094	265.0850830078125
628	265.11669921875	9.735983333333333					1	DETECTED	265.1167 m/z @9.74 [CD6644_1.mzXML]	265.11669921875	9.735983333333333	9.64695	10.614516666666667	0.9675666666666665	658164.3125	4053089.445458005	1	1297	0.09090910153270748	1.434853912046355	1.79622939360433	265.1165771484375	265.1178894042969
629	265.1416015625	11.300166666666666					1	DETECTED	265.1416 m/z @11.30 [CD6644_1.mzXML]	265.1416015625	11.300166666666666	9.750366666666668	12.428633333333332	2.678266666666664	33906.6484375	2483436.879946352	0	1297	1.2312118150577973	0.8640684819546612	0.7281369639093225	265.13214111328125	265.14202880859375
630	265.25091552734375	12.680066666666667					1	DETECTED	265.2509 m/z @12.68 [CD6644_1.mzXML]	265.25091552734375	12.680066666666667	0.3537	15.106733333333333	14.753033333333333	53306.87109375	2036226.3383634943	0	1297	0.16922469109704075	7.6494540377435465	17.901099240963926	265.2426452636719	265.2528076171875
631	265.9798889160156	10.245416666666667					1	DETECTED	265.9799 m/z @10.25 [CD6644_1.mzXML]	265.9798889160156	10.245416666666667	10.216000000000001	10.319933333333333	0.1039333333333321	15185.015625	68336.7766798091	0	1297	0.1102234215474791	1.7665722379603468	2.5331444759206936	265.9798889160156	265.98028564453125
632	266.0706481933594	15.939083333333334					1	DETECTED	266.0706 m/z @15.94 [CD6644_1.mzXML]	266.0706481933594	15.939083333333334	9.602916666666665	19.752666666666666	10.149750000000001	5391.22119140625	1561046.9033233952	0	1297	2.423419393086297	0.8009377383801981	0.5552293492797107	266.0683898925781	266.0712585449219
633	266.1205749511719	9.735983333333333					1	DETECTED	266.1206 m/z @9.74 [CD6644_1.mzXML]	266.1205749511719	9.735983333333333	9.661783333333334	9.9393	0.2775166666666653	80766.3046875	460613.9032719725	0	1297	0.08385793156747923	1.6368823273937987	1.528016782041977	266.1202697753906	266.1211242675781
634	266.9260559082031	1.5934333333333333					1	DETECTED	266.9261 m/z @1.59 [CD6644_1.mzXML]	266.9260559082031	1.5934333333333333	1.5342833333333334	14.189533333333333	12.65525	44371.4609375	8640588.819206785	0	1297	12.633611271545604	106.97590870667828	204.26508150541736	266.9192199707031	266.92645263671875
635	267.0577392578125	1.94285					1	DETECTED	267.0577 m/z @1.94 [CD6644_1.mzXML]	267.0577392578125	1.94285	1.901	19.962	18.061	8698.4345703125	2795387.4193551308	0	1297	15.154560631577102	210.12568948924277	422.48142701487694	267.056640625	267.0677185058594
636	267.09747314453125	1.6534833333333334					1	DETECTED	267.0975 m/z @1.65 [CD6644_1.mzXML]	267.09747314453125	1.6534833333333334	0.94685	10.0693	9.12245	15460.55859375	1203982.8550392154	0	1297	0.38091596128903427	3.1480809477416587	10.09376930097245	267.0947265625	267.1002197265625
637	267.1186828613281	10.8638					1	DETECTED	267.1187 m/z @10.86 [CD6644_1.mzXML]	267.1186828613281	10.8638	8.67695	10.93855	2.2615999999999996	5902.71240234375	319211.29632241826	0	1297	1.1531194750671716	0.5170907926926858	0.034181585385371596	267.1183166503906	267.1239929199219
638	267.2665710449219	12.72205					1	DETECTED	267.2666 m/z @12.72 [CD6644_1.mzXML]	267.2665710449219	12.72205	0.37055	15.603966666666668	15.233416666666669	70922.625	2372554.6594816903	0	1297	0.15588967354426764	0.8495866147916508	0.7322922372303671	267.2657470703125	267.26751708984375
639	267.6453552246094	13.26505					1	DETECTED	267.6454 m/z @13.27 [CD6644_1.mzXML]	267.6453552246094	13.26505	12.97475	14.85315	1.8783999999999992	374546.875	6419152.158015246	2	1297	0.2165090123664779	1.2855459573097703	1.7116842753111616	267.64483642578125	267.6458740234375
640	267.978271484375	10.230666666666668					1	DETECTED	267.9783 m/z @10.23 [CD6644_1.mzXML]	267.978271484375	10.230666666666668	10.201533333333334	10.334833333333334	0.1333000000000002	14109.482421875	69908.49907629393	0	1297	0.0910577560106276	2.2877574370708795	3.5755148741417595	267.9778747558594	267.978271484375
641	268.9565124511719	11.206833333333332					1	DETECTED	268.9565 m/z @11.21 [CD6644_1.mzXML]	268.9565124511719	11.206833333333332	10.997633333333333	18.584333333333333	7.5867	9287.05859375	964745.810787445	0	1297	0.6217512760014614	18.13264818355648	35.26529636711296	268.9551696777344	268.9578857421875
642	269.04742431640625	1.8729833333333334					1	DETECTED	269.0474 m/z @1.87 [CD6644_1.mzXML]	269.04742431640625	1.8729833333333334	1.66855	11.950316666666668	10.281766666666668	13716.7138671875	2205886.501621093	0	1297	0.3307642874465444	25.146991684330658	49.29398336866131	269.0456237792969	269.0489807128906
643	269.08551025390625	1.4750333333333332					1	DETECTED	269.0855 m/z @1.48 [CD6644_1.mzXML]	269.08551025390625	1.4750333333333332	1.41165	1.5342833333333334	0.12263333333333337	8221.0615234375	37112.049660461445	0	1297	0.09526136985499978	0.9673941625032904	0.9347883250065807	269.08551025390625	269.08642578125
644	269.1365966796875	12.05535					1	DETECTED	269.1366 m/z @12.06 [CD6644_1.mzXML]	269.1365966796875	12.05535	10.8638	12.210033333333334	1.346233333333334	56176.48046875	875864.9457508555	0	1297	0.1842552276691194	0.6669007177491952	0.2812552056015468	269.1358642578125	269.143798828125
645	269.2247314453125	14.041566666666666					1	DETECTED	269.2247 m/z @14.04 [CD6644_1.mzXML]	269.2247314453125	14.041566666666666	13.881416666666667	15.212250000000001	1.3308333333333344	92081.6484375	2182197.7492692256	0	1297	0.33234979941584086	2.938841032420883	3.716771037873792	269.2243347167969	269.2257385253906
646	269.2823486328125	12.45735					1	DETECTED	269.2823 m/z @12.46 [CD6644_1.mzXML]	269.2823486328125	12.45735	0.13423333333333334	19.736666666666668	19.602433333333334	9778.6591796875	2660739.9019335937	0	1297	2.8740922167603564	1.2642589833287357	0.57479302965991	269.2812805175781	269.287841796875
647	270.14019775390625	12.025566666666666					1	DETECTED	270.1402 m/z @12.03 [CD6644_1.mzXML]	270.14019775390625	12.025566666666666	12.011	12.099833333333333	0.08883333333333354	9845.6005859375	38659.15970043966	0	1297	0.03343526678923325	3.0491990846681167	5.0983981693362335	270.1395263671875	270.1405944824219
648	270.2281799316406	14.086566666666666					1	DETECTED	270.2282 m/z @14.09 [CD6644_1.mzXML]	270.2281799316406	14.086566666666666	3.9073833333333337	14.619666666666665	10.712283333333332	19544.099609375	3000578.1612070315	0	1297	0.34406352368740656	0.526185794210734	0.05237158842146793	270.2273254394531	270.2292785644531
649	270.79638671875	1.9704833333333334					1	DETECTED	270.7964 m/z @1.97 [CD6644_1.mzXML]	270.79638671875	1.9704833333333334	1.8871666666666667	2.2782666666666667	0.3911	16388.294921875	183683.1720721435	0	1297	0.0898524743752882	2.3470694138827755	3.694138827765551	270.79571533203125	270.7967529296875
650	271.03857421875	1.8022166666666666					1	DETECTED	271.0386 m/z @1.80 [CD6644_1.mzXML]	271.03857421875	1.8022166666666666	1.7450666666666665	16.244416666666666	14.49935	87571.9140625	7830845.102833435	0	1297	0.07408022327245689	126.85345581802267	2.9970355522586765	271.0380859375	271.04620361328125
651	271.1633605957031	10.788833333333335					1	DETECTED	271.1634 m/z @10.79 [CD6644_1.mzXML]	271.1633605957031	10.788833333333335	10.74135	10.923666666666666	0.18231666666666513	37641.09375	225204.5023170161	0	1297	0.08942039765019771	1.9025917808155408	2.3528300111928995	271.16290283203125	271.1640319824219
652	271.2041931152344	14.764266666666666					1	DETECTED	271.2042 m/z @14.76 [CD6644_1.mzXML]	271.2041931152344	14.764266666666666	12.070066666666666	15.986983333333335	3.916916666666669	16218.4033203125	1176379.3482940376	0	1297	0.5204127262413643	0.7269164625244355	0.3267225389704526	271.2037048339844	271.20501708984375
653	271.2613525390625	12.607633333333332					1	DETECTED	271.2614 m/z @12.61 [CD6644_1.mzXML]	271.2613525390625	12.607633333333332	0.10116666666666667	19.994833333333336	19.893666666666668	34996.53515625	4568646.986194701	0	1297	0.31943375237016447	0.9618536235258542	0.4445869864597124	271.251953125	271.26318359375
654	271.65631103515625	13.044016666666666					1	DETECTED	271.6563 m/z @13.04 [CD6644_1.mzXML]	271.65631103515625	13.044016666666666	12.80635	13.474133333333333	0.6677833333333325	47653.32421875	724455.8609052734	0	1297	0.15219280585307082	1.4048737727910272	1.7863481552414262	271.64825439453125	271.65655517578125
655	272.1839294433594	9.365833333333335					1	DETECTED	272.1839 m/z @9.37 [CD6644_1.mzXML]	272.1839294433594	9.365833333333335	9.365833333333335	10.0693	0.7034666666666656	2099.75732421875	73466.02477575674	0	1297	0.6200803820036374	null	null	272.1839294433594	272.1854248046875
656	272.20758056640625	14.691633333333334					1	DETECTED	272.2076 m/z @14.69 [CD6644_1.mzXML]	272.20758056640625	14.691633333333334	14.662833333333333	15.25795	0.5951166666666659	3757.1708984375	85217.8096881714	0	1297	0.3467308929173534	10.331886574073923	19.663773148147847	272.2071533203125	272.2085876464844
657	272.2561340332031	11.375533333333333					1	DETECTED	272.2561 m/z @11.38 [CD6644_1.mzXML]	272.2561340332031	11.375533333333333	0.4043833333333334	19.591666666666665	19.187283333333333	31910.546875	4050336.777929443	0	1297	0.6967612878511815	1.5494106179008664	0.19166050616846225	272.2561340332031	272.2659912109375
658	272.7930908203125	1.9704833333333334					1	DETECTED	272.7931 m/z @1.97 [CD6644_1.mzXML]	272.7930908203125	1.9704833333333334	1.7601	2.2644499999999996	0.5043499999999996	18199.251953125	291856.95509350585	0	1297	0.29213182992583864	1.198645329953259	1.2309258298698462	272.7917175292969	272.7937927246094
659	272.94268798828125	1.6088500000000001					1	DETECTED	272.9427 m/z @1.61 [CD6644_1.mzXML]	272.94268798828125	1.6088500000000001	1.5490666666666668	1.66855	0.11948333333333316	84619.21875	343512.0641616214	0	1297	0.06802591686432202	1.0008371981544417	1.0797007562038015	272.9422302246094	272.9431457519531
660	274.1999816894531	11.191916666666666					1	DETECTED	274.2000 m/z @11.19 [CD6644_1.mzXML]	274.1999816894531	11.191916666666666	10.201533333333334	11.191916666666666	0.9903833333333321	4698.03857421875	168351.53063171386	0	1297	0.9417710355524971	0.5	null	274.1995544433594	274.2010803222656
661	274.27154541015625	11.375533333333333					1	DETECTED	274.2715 m/z @11.38 [CD6644_1.mzXML]	274.27154541015625	11.375533333333333	8.392066666666667	15.939083333333334	7.547016666666668	4244215.5	4.232610857364608E7	1	1297	0.08389134898492401	1.852036107266675	2.050101925324179	274.27142333984375	274.2760009765625
662	274.6529541015625	13.532683333333333					1	DETECTED	274.6530 m/z @13.53 [CD6644_1.mzXML]	274.6529541015625	13.532683333333333	13.4171	13.6693	0.2522000000000002	13822.443359375	137755.3811867681	0	1297	0.1667561273210545	1.0909877433309305	1.1819754866618613	274.6516418457031	274.653564453125
663	274.8798522949219	1.7601					1	DETECTED	274.8799 m/z @1.76 [CD6644_1.mzXML]	274.8798522949219	1.7601	1.6387500000000002	1.8871666666666667	0.2484166666666665	22838.890625	215347.8258833008	0	1297	0.10214403591250254	1.0235544568053845	1.047108913610769	274.8714599609375	274.8798828125
664	274.99761962890625	11.221566666666666					1	DETECTED	274.9976 m/z @11.22 [CD6644_1.mzXML]	274.99761962890625	11.221566666666666	10.1279	17.493666666666666	7.365766666666666	10836.5625	1268277.6160354307	0	1297	0.839662423668436	3.153378801928	5.1482495538611115	274.99761962890625	275.0026550292969
665	275.022216796875	13.5179					1	DETECTED	275.0222 m/z @13.52 [CD6644_1.mzXML]	275.022216796875	13.5179	1.4287333333333334	19.624000000000002	18.19526666666667	12417.2021484375	8913268.83556488	0	1297	18.144570316301127	0.7525442889639486	0.505073632063422	275.018798828125	275.0293273925781
666	275.27508544921875	11.375533333333333					1	DETECTED	275.2751 m/z @11.38 [CD6644_1.mzXML]	275.27508544921875	11.375533333333333	11.316233333333335	11.79875	0.4825166666666654	596663.625	3981461.1774750752	0	1297	0.09751119008608278	2.236367909609846	1.8720890332657	275.2749938964844	275.2758483886719
667	275.6313171386719	13.196466666666668					1	DETECTED	275.6313 m/z @13.20 [CD6644_1.mzXML]	275.6313171386719	13.196466666666668	11.920816666666667	13.474133333333333	1.5533166666666656	100670.4921875	1568148.869875241	0	1297	0.0993339270965965	1.208230329628861	0.7693717808810773	275.6302490234375	275.6318054199219
668	276.6507263183594	13.223899999999999					1	DETECTED	276.6507 m/z @13.22 [CD6644_1.mzXML]	276.6507263183594	13.223899999999999	13.100050000000001	13.654433333333333	0.5543833333333321	52445.44140625	727905.3150607875	0	1297	0.22290596690199216	2.238124074821736	2.119754295830144	276.6493835449219	276.65081787109375
669	276.9830017089844	1.8022166666666666					1	DETECTED	276.9830 m/z @1.80 [CD6644_1.mzXML]	276.9830017089844	1.8022166666666666	1.4448333333333332	18.917333333333332	17.4725	26924.642578125	2282654.3344890745	0	1297	0.2807677394369419	24.44504033950473	52.03822723114742	276.9750061035156	276.99298095703125
670	277.0039978027344	9.793983333333333					1	DETECTED	277.0040 m/z @9.79 [CD6644_1.mzXML]	277.0039978027344	9.793983333333333	9.617683333333334	10.083933333333333	0.4662499999999987	2272.129150390625	39269.43196981798	0	1297	0.27284291455100274	1.3223199092456046	1.644639818491209	277.0035705566406	277.005615234375
671	277.03717041015625	10.54495					1	DETECTED	277.0372 m/z @10.54 [CD6644_1.mzXML]	277.03717041015625	10.54495	10.477749999999999	18.107000000000003	7.629250000000004	19625.427734375	474464.983563416	0	1297	0.08871240895626897	56.76525297618926	111.814125587407	277.0341796875	277.0372619628906
672	277.07037353515625	11.783199999999999					1	DETECTED	277.0704 m/z @11.78 [CD6644_1.mzXML]	277.07037353515625	11.783199999999999	11.721749999999998	12.040416666666665	0.3186666666666671	10574.650390625	151625.64008105453	0	1297	0.12444690169551897	2.5928939517222425	4.185787903444485	277.0694580078125	277.07037353515625
673	277.1390380859375	11.920816666666667					1	DETECTED	277.1390 m/z @11.92 [CD6644_1.mzXML]	277.1390380859375	11.920816666666667	8.200066666666666	12.025566666666666	3.8255	16626.966796875	813142.0448798832	0	1297	0.36142723760278095	0.5140764630786803	0.41987312360186	277.13482666015625	277.1394348144531
674	277.1568298339844	15.493466666666666					1	DETECTED	277.1568 m/z @15.49 [CD6644_1.mzXML]	277.1568298339844	15.493466666666666	10.0693	19.575499999999998	9.506199999999998	13564.20703125	1957923.6675880111	0	1297	0.73611615476403	0.744142111260235	3.6635691766353067	277.1510009765625	277.1581115722656
675	277.1781005859375	12.177983333333334					1	DETECTED	277.1781 m/z @12.18 [CD6644_1.mzXML]	277.1781005859375	12.177983333333334	0.42124999999999996	12.289983333333334	11.868733333333333	17975.103515625	1377550.18603183	0	1297	0.13868335105270369	0.5047632278807606	0.009526455761521066	277.1773986816406	277.17919921875
676	277.2145080566406	12.5621					1	DETECTED	277.2145 m/z @12.56 [CD6644_1.mzXML]	277.2145080566406	12.5621	1.2044	14.145716666666667	12.941316666666667	30836.9296875	2807514.398854552	0	1297	1.2009829323151422	0.5697155527380837	3.004877493500357	277.211181640625	277.2156982421875
677	278.1584167480469	10.349416666666666					1	DETECTED	278.1584 m/z @10.35 [CD6644_1.mzXML]	278.1584167480469	10.349416666666666	10.30515	18.726666666666667	8.421516666666667	4933.36279296875	770685.5770170286	0	1297	0.1778439531149001	95.1225527108424	189.2451054216848	278.15802001953125	278.1618347167969
678	278.9811096191406	1.9567					1	DETECTED	278.9811 m/z @1.96 [CD6644_1.mzXML]	278.9811096191406	1.9567	1.9567	19.429666666666666	17.472966666666665	5553.06298828125	2297371.634680725	0	1297	13.015217532495644	null	null	278.9792785644531	278.9822692871094
679	279.0822448730469	10.5315					1	DETECTED	279.0822 m/z @10.53 [CD6644_1.mzXML]	279.0822448730469	10.5315	7.8087	18.107000000000003	10.298300000000003	808093.3125	5997844.060095019	1	1297	0.08605121721666187	0.5199571721321149	1.5870013076314744	279.0804138183594	279.0920715332031
680	279.1570739746094	12.45735					1	DETECTED	279.1571 m/z @12.46 [CD6644_1.mzXML]	279.1570739746094	12.45735	0.10116666666666667	19.994833333333336	19.893666666666668	215584.390625	3.455214917330275E7	0	1297	0.13733883609795505	0.5423657284649764	0.9717905739108847	279.1561279296875	279.16668701171875
681	279.22991943359375	13.532683333333333					1	DETECTED	279.2299 m/z @13.53 [CD6644_1.mzXML]	279.22991943359375	13.532683333333333	11.965200000000001	19.285500000000003	7.320300000000001	164084.09375	4731532.290562382	0	1297	0.16840048483964232	0.7163174010092802	0.4139196430965961	279.2292785644531	279.2310485839844
682	279.6448669433594	12.97475					1	DETECTED	279.6449 m/z @12.97 [CD6644_1.mzXML]	279.6448669433594	12.97475	12.79215	13.98205	1.1898999999999997	133664.796875	1897145.4896463638	0	1297	0.1746931071863802	1.6856524221082858	1.154767625538906	279.6430969238281	279.6458740234375
683	280.090087890625	1.7450666666666665					1	DETECTED	280.0901 m/z @1.75 [CD6644_1.mzXML]	280.090087890625	1.7450666666666665	1.6833666666666667	19.575499999999998	17.89213333333333	112649.28125	5855057.5958026135	0	1297	0.07506633775913674	124.17700587390448	216.54784742212388	280.08514404296875	280.0904541015625
684	280.1533203125	9.38035					1	DETECTED	280.1533 m/z @9.38 [CD6644_1.mzXML]	280.1533203125	9.38035	0.2359	19.994833333333336	19.758933333333335	101920.671875	7277876.777679322	0	1297	0.07461262251360168	1.5626080515977396	1.3162971400486068	280.1464538574219	280.1625061035156
685	280.6527404785156	13.374699999999999					1	DETECTED	280.6527 m/z @13.37 [CD6644_1.mzXML]	280.6527404785156	13.374699999999999	10.46415	17.688499999999998	7.224349999999998	249487.96875	5274328.9160544425	2	1297	0.1573734492481158	1.3604538863677575	1.9741607067047509	280.64617919921875	280.6541748046875
686	281.08245849609375	15.55695					1	DETECTED	281.0825 m/z @15.56 [CD6644_1.mzXML]	281.08245849609375	15.55695	9.365833333333335	19.124166666666667	9.758333333333333	16068.755859375	3158719.530375977	0	1297	6.568038309131655	0.7787713361372666	0.5346473997458503	281.0811767578125	281.0881042480469
687	281.2456359863281	14.4335					1	DETECTED	281.2456 m/z @14.43 [CD6644_1.mzXML]	281.2456359863281	14.4335	0.48856666666666665	19.801166666666667	19.3126	333025.125	1.760583114673601E7	1	1297	0.5000092045363704	0.7284251584071547	0.3666357245969759	281.244384765625	281.24676513671875
688	281.6604919433594	14.175066666666668					1	DETECTED	281.6605 m/z @14.18 [CD6644_1.mzXML]	281.6604919433594	14.175066666666668	11.103316666666666	15.30505	4.201733333333333	68014.5625	3452138.772389771	0	1297	0.153478172434788	0.7606701813692043	4.48872998728652	281.6563415527344	281.66912841796875
689	282.2189025878906	11.012283333333333					1	DETECTED	282.2189 m/z @11.01 [CD6644_1.mzXML]	282.2189025878906	11.012283333333333	0.11753333333333332	19.994833333333336	19.8773	5116.9912109375	2974178.5075729373	0	1297	8.925781016064233	0.9122421349732671	0.8244842699465343	282.2186584472656	282.22186279296875
690	282.2490234375	14.49095					1	DETECTED	282.2490 m/z @14.49 [CD6644_1.mzXML]	282.2490234375	14.49095	10.819066666666666	16.195983333333334	5.376916666666668	58304.19921875	5363764.228972902	0	1297	0.576543464858533	0.723254064625304	0.29863638214360294	282.2479248046875	282.2579650878906
691	282.2773132324219	13.9967					1	DETECTED	282.2773 m/z @14.00 [CD6644_1.mzXML]	282.2773132324219	13.9967	11.829749999999999	14.29065	2.4609000000000005	98294.5703125	2388630.226755858	0	1297	0.2828520736729434	0.8993516956920468	0.9602666682092033	282.2762145996094	282.2779235839844
692	282.90338134765625	1.5786					1	DETECTED	282.9034 m/z @1.58 [CD6644_1.mzXML]	282.90338134765625	1.5786	1.5195333333333332	1.6236333333333335	0.1041000000000003	83702.59375	310116.71742382844	0	1297	0.06318258286140299	0.8812076749435668	0.7624153498871337	282.903076171875	282.9039611816406
693	282.9715270996094	11.691533333333332					1	DETECTED	282.9715 m/z @11.69 [CD6644_1.mzXML]	282.9715270996094	11.691533333333332	5.362366666666667	12.274149999999999	6.911783333333331	10507.8447265625	1380637.9550114754	0	1297	1.0963416049284174	0.5460263331138907	0.09205266622778145	282.9709777832031	282.9777526855469
694	283.00634765625	10.245416666666667					1	DETECTED	283.0063 m/z @10.25 [CD6644_1.mzXML]	283.00634765625	10.245416666666667	10.201533333333334	18.96466666666667	8.763133333333336	14549.0947265625	1649781.3916030275	0	1297	0.08249926885708447	99.84580326623589	198.69160653247178	282.99871826171875	283.0067443847656
695	283.1518859863281	12.025566666666666					1	DETECTED	283.1519 m/z @12.03 [CD6644_1.mzXML]	283.1518859863281	12.025566666666666	1.8871666666666667	14.85315	12.965983333333332	21051.67578125	4370932.421134033	0	1297	0.09735801716256631	0.6394491898787449	0.04054776039669918	283.1513366699219	283.16094970703125
696	283.2610778808594	12.680066666666667					1	DETECTED	283.2611 m/z @12.68 [CD6644_1.mzXML]	283.2610778808594	12.680066666666667	0.10116666666666667	19.994833333333336	19.893666666666668	115028.875	4550783.848246635	0	1297	0.26501092884424615	7.10428250119662	3.3679055721495375	283.2518615722656	283.2654724121094
697	283.28070068359375	13.967450000000001					1	DETECTED	283.2807 m/z @13.97 [CD6644_1.mzXML]	283.28070068359375	13.967450000000001	13.838566666666667	14.591166666666668	0.752600000000001	22080.30078125	379168.8774012449	0	1297	0.17414568398169195	2.9196948144316375	3.8839848870010654	283.2793273925781	283.2811584472656
698	284.329345703125	11.8912					1	DETECTED	284.3293 m/z @11.89 [CD6644_1.mzXML]	284.329345703125	11.8912	11.8912	12.193999999999999	0.3027999999999995	47148.3046875	254291.90625878953	0	1297	0.06896512744939542	null	null	284.3282470703125	284.3296813964844
699	284.9080505371094	1.6833666666666667					1	DETECTED	284.9081 m/z @1.68 [CD6644_1.mzXML]	284.9080505371094	1.6833666666666667	1.6534833333333334	1.7450666666666665	0.09158333333333313	31019.642578125	123268.78190136704	0	1297	0.09975090838969414	1.5323480200780817	2.0646960401561634	284.9078063964844	284.908447265625
700	285.00408935546875	10.245416666666667					1	DETECTED	285.0041 m/z @10.25 [CD6644_1.mzXML]	285.00408935546875	10.245416666666667	10.216000000000001	10.334833333333334	0.1188333333333329	13553.458984375	62851.33428747537	0	1297	0.10064502277977105	2.0198300283286366	3.3607504315661885	285.00335693359375	285.0046691894531
701	285.0631103515625	1.4750333333333332					1	DETECTED	285.0631 m/z @1.48 [CD6644_1.mzXML]	285.0631103515625	1.4750333333333332	1.41165	15.668066666666666	14.256416666666667	14982.8134765625	3229575.079618042	0	1297	0.1817378055156933	112.4618722061534	11.006365797844465	285.058349609375	285.0695495605469
702	285.240234375	13.072083333333333					1	DETECTED	285.2402 m/z @13.07 [CD6644_1.mzXML]	285.240234375	13.072083333333333	12.890616666666666	13.14155	0.2509333333333341	44256.80078125	334152.5185815438	0	1297	0.11017490563417631	0.6914033798677448	null	285.2398376464844	285.2405700683594
703	285.2769470214844	12.693933333333332					1	DETECTED	285.2769 m/z @12.69 [CD6644_1.mzXML]	285.2769470214844	12.693933333333332	0.11753333333333332	19.946	19.828466666666667	33321.98046875	4754213.963844574	0	1297	0.14469207970752684	0.7423772317898564	0.3777393277006272	285.2705078125	285.2861022949219
704	286.199462890625	10.378866666666665					1	DETECTED	286.1995 m/z @10.38 [CD6644_1.mzXML]	286.199462890625	10.378866666666665	10.290166666666666	10.8788	0.588633333333334	403331.5	2795388.1139384722	1	1297	0.10842183752860635	1.3195986715776948	1.2764189177049534	286.1993713378906	286.20068359375
705	286.24774169921875	9.838366666666667					1	DETECTED	286.2477 m/z @9.84 [CD6644_1.mzXML]	286.24774169921875	9.838366666666667	8.600583333333333	19.752666666666666	11.152083333333334	64851.3828125	1997814.585797302	0	1297	0.15193321185857656	1.099608399235652	1.162875044253511	286.2460632324219	286.2488708496094
706	287.012451171875	1.8022166666666666					1	DETECTED	287.0125 m/z @1.80 [CD6644_1.mzXML]	287.012451171875	1.8022166666666666	1.7450666666666665	1.9148500000000002	0.16978333333333362	42394.64453125	234890.38010205113	0	1297	0.09097713356678816	1.485418489355499	1.8880434343057013	287.01123046875	287.0125732421875
707	287.09869384765625	9.735983333333333					1	DETECTED	287.0987 m/z @9.74 [CD6644_1.mzXML]	287.09869384765625	9.735983333333333	9.6771	10.113083333333332	0.4359833333333327	407401.3125	2594662.6016057115	1	1297	0.0905122574247823	14.290781118534785	66.92556503269338	287.0986022949219	287.09930419921875
708	287.20294189453125	10.36435					1	DETECTED	287.2029 m/z @10.36 [CD6644_1.mzXML]	287.20294189453125	10.36435	10.290166666666666	10.54495	0.25478333333333403	56700.38671875	377851.06354663026	0	1297	0.11148514444025537	1.4109382904514929	1.7285035361550392	287.2028503417969	287.2038879394531
709	287.2349853515625	14.041566666666666					1	DETECTED	287.2350 m/z @14.04 [CD6644_1.mzXML]	287.2349853515625	14.041566666666666	9.224066666666666	15.320516666666666	6.096450000000001	16704.314453125	1170109.475276611	0	1297	0.3166859513375062	0.5517475353774226	0.1021392620030952	287.2308654785156	287.2362365722656
710	287.2669982910156	11.536533333333333					1	DETECTED	287.2670 m/z @11.54 [CD6644_1.mzXML]	287.2669982910156	11.536533333333333	11.506566666666666	11.691533333333332	0.18496666666666606	47977.4296875	260933.78425048807	0	1297	0.04709356949459931	3.113160863944178	4.948973285081271	287.2667541503906	287.2677001953125
711	287.6309814453125	12.933116666666667					1	DETECTED	287.6310 m/z @12.93 [CD6644_1.mzXML]	287.6309814453125	12.933116666666667	12.778250000000002	13.43125	0.6529999999999987	161957.40625	1535110.8611569821	0	1297	0.1417690571727146	1.2331864754430417	1.2828313784085232	287.6301574707031	287.6403503417969
712	288.1023864746094	9.735983333333333					1	DETECTED	288.1024 m/z @9.74 [CD6644_1.mzXML]	288.1023864746094	9.735983333333333	9.661783333333334	11.41845	1.756666666666666	52677.703125	724507.8960902095	0	1297	0.09214538181745624	1.4647963544848932	1.9798879170163035	288.1000061035156	288.1089172363281
713	288.19683837890625	12.607633333333332					1	DETECTED	288.1968 m/z @12.61 [CD6644_1.mzXML]	288.19683837890625	12.607633333333332	12.428633333333332	12.693933333333332	0.26529999999999987	31901.1171875	262739.37221484317	0	1297	0.15256051720013097	0.741061452513965	0.5140721370951025	288.1959228515625	288.1975402832031
714	288.21551513671875	10.67605					1	DETECTED	288.2155 m/z @10.68 [CD6644_1.mzXML]	288.21551513671875	10.67605	0.18508333333333335	19.978666666666665	19.79358333333333	140843.6875	3013575.978333985	1	1297	0.22284931813149633	3.767333412705099	2.919246803967728	288.20654296875	288.217041015625
715	288.2511291503906	12.32145					1	DETECTED	288.2511 m/z @12.32 [CD6644_1.mzXML]	288.2511291503906	12.32145	11.980466666666667	12.414283333333334	0.43381666666666696	11094.5263671875	130091.72404052735	0	1297	0.05702812923793843	0.6361259103572994	0.27225182071459886	288.25048828125	288.2518615722656
716	288.6384582519531	13.333183333333332					1	DETECTED	288.6385 m/z @13.33 [CD6644_1.mzXML]	288.6384582519531	13.333183333333332	12.919166666666666	13.547400000000001	0.6282333333333359	38669.31640625	736003.3986928721	0	1297	0.13668340184676886	0.7587053661285803	1.7839617641867167	288.630615234375	288.6401062011719
717	288.7664489746094	2.0120666666666667					1	DETECTED	288.7664 m/z @2.01 [CD6644_1.mzXML]	288.7664489746094	2.0120666666666667	1.9567	2.1808166666666664	0.2241166666666663	11902.943359375	98923.1047044677	0	1297	0.06221889719660645	2.023931366646599	3.0478627332931976	288.7660827636719	288.7679443359375
718	288.9201354980469	1.5934333333333333					1	DETECTED	288.9201 m/z @1.59 [CD6644_1.mzXML]	288.9201354980469	1.5934333333333333	1.5342833333333334	1.7139166666666665	0.1796333333333331	283708.90625	1317948.8566284194	0	1297	0.07123736324983154	1.6143014212120264	2.4602337185651195	288.9200744628906	288.92083740234375
719	289.2188415527344	10.660316666666667					1	DETECTED	289.2188 m/z @10.66 [CD6644_1.mzXML]	289.2188415527344	10.660316666666667	10.660316666666667	12.242083333333333	1.5817666666666668	21671.7265625	582466.3836286615	0	1297	1.4712097205812054	null	null	289.2136535644531	289.2188415527344
720	289.6466979980469	11.721749999999998					1	DETECTED	289.6467 m/z @11.72 [CD6644_1.mzXML]	289.6466979980469	11.721749999999998	11.118400000000001	13.305883333333332	2.187483333333331	23677.666015625	1060342.9647097164	0	1297	0.41324550837838103	1.8127814148780486	2.625562829756097	289.6381530761719	289.6475830078125
721	289.65765380859375	13.374699999999999					1	DETECTED	289.6577 m/z @13.37 [CD6644_1.mzXML]	289.65765380859375	13.374699999999999	13.27855	13.654433333333333	0.37588333333333424	23616.8359375	224407.1935585936	0	1297	0.06041848446654363	1.9546715201941511	2.9093430403883023	289.65716552734375	289.65924072265625
722	290.26629638671875	11.446850000000001					1	DETECTED	290.2663 m/z @11.45 [CD6644_1.mzXML]	290.26629638671875	11.446850000000001	11.404383333333334	14.793583333333334	3.3892000000000007	57223.28125	1023893.2240688475	0	1297	0.15883663694654082	39.90423861852331	78.80847723704662	290.26629638671875	290.27496337890625
723	290.6656494140625	14.204					1	DETECTED	290.6656 m/z @14.20 [CD6644_1.mzXML]	290.6656494140625	14.204	0.9639000000000001	15.106733333333333	14.142833333333332	12528.9638671875	3228266.3755819695	0	1297	0.09445179353110866	0.5340908804817687	0.06227062086294997	290.6624450683594	290.667724609375
724	290.922607421875	2.5644					1	DETECTED	290.9226 m/z @2.56 [CD6644_1.mzXML]	290.922607421875	2.5644	0.11753333333333332	19.994833333333336	19.8773	77814.2890625	1.010341813513654E7	0	1297	0.6892046278540285	4.182464539083084	7.7365643663130585	290.9140625	290.9244079589844
725	291.1181335449219	12.025566666666666					1	DETECTED	291.1181 m/z @12.03 [CD6644_1.mzXML]	291.1181335449219	12.025566666666666	7.479566666666667	12.414283333333334	4.934716666666667	225087.640625	3470610.840642582	1	1297	0.12096291182299801	3.5462310593286728	4.218162533446207	291.11700439453125	291.12457275390625
726	291.2298889160156	12.750316666666667					1	DETECTED	291.2299 m/z @12.75 [CD6644_1.mzXML]	291.2298889160156	12.750316666666667	8.615766666666667	12.820166666666667	4.2044	16162.3935546875	1317204.8441196287	0	1297	0.04890424976597885	0.5084471103263959	0.016894220652791874	291.2286376953125	291.2331237792969
727	291.6448974609375	12.919166666666666					1	DETECTED	291.6449 m/z @12.92 [CD6644_1.mzXML]	291.6448974609375	12.919166666666666	1.0495666666666665	13.3605	12.310933333333333	42701.20703125	5193445.479249972	0	1297	0.10778803464804199	0.5185909101121071	0.03718182022421434	291.6441955566406	291.6458740234375
728	291.9338684082031	2.5644					1	DETECTED	291.9339 m/z @2.56 [CD6644_1.mzXML]	291.9338684082031	2.5644	0.11753333333333332	19.978666666666665	19.86113333333333	61075.14453125	7538167.891137482	0	1297	0.6712304627657977	7.071622273560002	2.186496676984934	291.93280029296875	291.9343566894531
729	292.0664978027344	15.525266666666665					1	DETECTED	292.0665 m/z @15.53 [CD6644_1.mzXML]	292.0664978027344	15.525266666666665	10.349416666666666	18.9015	8.552083333333332	3845.883544921875	875524.1424100342	0	1297	0.23376799246022095	0.826152548212693	0.652305096425386	292.06536865234375	292.0686950683594
730	292.1214599609375	12.040416666666665					1	DETECTED	292.1215 m/z @12.04 [CD6644_1.mzXML]	292.1214599609375	12.040416666666665	12.011	12.210033333333334	0.19903333333333428	29491.283203125	205832.25572143632	0	1297	0.09142430077184827	3.3830028328612594	6.004280452628509	292.1212158203125	292.1218566894531
731	292.5145263671875	2.78295					1	DETECTED	292.5145 m/z @2.78 [CD6644_1.mzXML]	292.5145263671875	2.78295	0.28636666666666666	9.867983333333333	9.581616666666667	9249.4658203125	1075931.7008675234	0	1297	0.26552854950651916	1.9189458927200507	0.4800116882890902	292.5057067871094	292.5240478515625
732	292.5859069824219	2.97755					1	DETECTED	292.5859 m/z @2.98 [CD6644_1.mzXML]	292.5859069824219	2.97755	2.3739500000000002	8.707733333333334	6.333783333333333	6313.96533203125	551865.3093168945	0	1297	0.15123092430266238	5.246672741329801	3.031963945786901	292.5782165527344	292.59454345703125
733	292.87451171875	2.496083333333333					1	DETECTED	292.8745 m/z @2.50 [CD6644_1.mzXML]	292.87451171875	2.496083333333333	2.41465	7.693700000000001	5.279050000000001	8138.54638671875	542275.9411948546	0	1297	0.3393130187113873	32.41332378223508	24.220423046438164	292.8656311035156	292.881591796875
734	292.9310607910156	2.6188					1	DETECTED	292.9311 m/z @2.62 [CD6644_1.mzXML]	292.9310607910156	2.6188	2.3466	9.735983333333333	7.389383333333333	14757.7685546875	818191.306425171	0	1297	0.3439054356313629	10.334137492284109	8.95241134169957	292.9217224121094	292.9405517578125
735	292.9498291015625	2.7279166666666668					1	DETECTED	292.9498 m/z @2.73 [CD6644_1.mzXML]	292.9498291015625	2.7279166666666668	2.4826333333333332	8.8923	6.409666666666667	7350.4814453125	584639.7322261964	0	1297	0.44892929930401415	13.065842223279192	7.074022034707986	292.9415588378906	292.9580078125
736	292.9686584472656	2.496083333333333					1	DETECTED	292.9687 m/z @2.50 [CD6644_1.mzXML]	292.9686584472656	2.496083333333333	2.3466	8.738633333333333	6.392033333333332	9489.541015625	727589.302280182	0	1297	0.4731748718790558	11.106156505337804	35.99321142926159	292.96063232421875	292.9769592285156
737	292.98779296875	2.5509					1	DETECTED	292.9878 m/z @2.55 [CD6644_1.mzXML]	292.98779296875	2.5509	0.5224	15.197216666666666	14.674816666666667	13964.38671875	1668431.29675708	0	1297	0.43661952604696497	1.771514594051057	23.00746986178333	292.9791259765625	292.99688720703125
738	293.01019287109375	2.4690166666666666					1	DETECTED	293.0102 m/z @2.47 [CD6644_1.mzXML]	293.01019287109375	2.4690166666666666	0.5224	10.334833333333334	9.812433333333335	13703.4404296875	1446758.4262702013	0	1297	0.5941813322930574	1.4343998871364956	1.0386306479855583	293.0019836425781	293.0111389160156
739	293.0218505859375	2.659466666666667					1	DETECTED	293.0219 m/z @2.66 [CD6644_1.mzXML]	293.0218505859375	2.659466666666667	0.42124999999999996	19.865000000000002	19.44375	19809.384765625	2261446.9264533077	0	1297	0.28612383976251454	1.8541302709552248	1.6392805624058802	293.0135803222656	293.025634765625
740	293.0369567871094	2.5644					1	DETECTED	293.0370 m/z @2.56 [CD6644_1.mzXML]	293.0369567871094	2.5644	0.18508333333333335	19.946	19.760916666666667	26593.67578125	2662216.4199510785	0	1297	0.7796179350912431	1.6247745785624614	0.9809589613620244	293.0283508300781	293.04473876953125
741	293.059326171875	2.7279166666666668					1	DETECTED	293.0593 m/z @2.73 [CD6644_1.mzXML]	293.059326171875	2.7279166666666668	0.16805	19.849	19.68095	35212.37890625	3779890.3665050636	0	1297	0.3782206315689236	3.399995406330933	3.1711259300803203	293.0494079589844	293.0606384277344
742	293.0706481933594	2.509916666666667					1	DETECTED	293.0706 m/z @2.51 [CD6644_1.mzXML]	293.0706481933594	2.509916666666667	0.15096666666666667	19.962	19.811033333333334	53432.3671875	5405358.416924562	0	1297	0.1988812902346524	5.2110163612241385	17.378787866204426	293.0608215332031	293.0708923339844
743	293.0960693359375	2.5644					1	DETECTED	293.0961 m/z @2.56 [CD6644_1.mzXML]	293.0960693359375	2.5644	0.10116666666666667	19.994833333333336	19.893666666666668	2.3181288E7	2.739303815371871E9	1	1297	0.660324638750942	6.980412087219044	11.196045203441281	293.0935974121094	293.0967102050781
744	293.1183776855469	2.509916666666667					1	DETECTED	293.1184 m/z @2.51 [CD6644_1.mzXML]	293.1183776855469	2.509916666666667	0.10116666666666667	19.978666666666665	19.877499999999998	60518.5	6733281.223219796	0	1297	0.6229439013976892	2.9246471992990615	2.6096944641974016	293.1102600097656	293.12786865234375
745	293.12921142578125	2.659466666666667					1	DETECTED	293.1292 m/z @2.66 [CD6644_1.mzXML]	293.12921142578125	2.659466666666667	0.10116666666666667	19.897333333333332	19.796166666666664	41193.9609375	4189578.502311891	0	1297	0.17611010151436846	3.9976325459146635	9.978580755716983	293.128662109375	293.1388854980469
746	293.15069580078125	9.853083333333332					1	DETECTED	293.1507 m/z @9.85 [CD6644_1.mzXML]	293.15069580078125	9.853083333333332	0.13423333333333334	19.994833333333336	19.8606	972473.125	3.449100355696844E7	0	1297	0.5186014221341821	1.385010845784166	1.555164518096609	293.1407165527344	293.1597595214844
747	293.1766052246094	13.782166666666665					1	DETECTED	293.1766 m/z @13.78 [CD6644_1.mzXML]	293.1766052246094	13.782166666666665	0.6572666666666667	19.994833333333336	19.337566666666667	65198.67578125	4765531.857234529	0	1297	0.2701453691675475	0.8371607735557682	0.5944163905836283	293.1666259765625	293.1865539550781
748	293.1893310546875	2.6188					1	DETECTED	293.1893 m/z @2.62 [CD6644_1.mzXML]	293.1893310546875	2.6188	2.3193166666666665	16.584	14.264683333333334	12561.3701171875	1356860.2687846676	0	1297	0.7376091655211221	10.5546305101721	6.458994839328858	293.1875	293.197998046875
749	293.2003173828125	2.78295					1	DETECTED	293.2003 m/z @2.78 [CD6644_1.mzXML]	293.2003173828125	2.78295	0.6740666666666667	12.592433333333334	11.918366666666667	12362.0458984375	1795358.3884286196	0	1297	0.6797224334384189	1.2219810104097288	1.2309882201628832	293.19940185546875	293.20953369140625
750	293.21209716796875	2.6188					1	DETECTED	293.2121 m/z @2.62 [CD6644_1.mzXML]	293.21209716796875	2.6188	2.2782666666666667	9.661783333333334	7.383516666666667	10863.58984375	825230.1500548399	0	1297	0.38379803493404996	5.308506779276893	7.820829663155384	293.2109375	293.2207336425781
751	293.2388916015625	2.5778833333333333					1	DETECTED	293.2389 m/z @2.58 [CD6644_1.mzXML]	293.2388916015625	2.5778833333333333	2.3875499999999996	9.016083333333334	6.628533333333335	8143.46337890625	664337.4729162599	0	1297	0.9252045406107601	5.351251809369012	12.707081124092621	293.2305908203125	293.2488098144531
752	293.250244140625	2.5914					1	DETECTED	293.2502 m/z @2.59 [CD6644_1.mzXML]	293.250244140625	2.5914	2.44195	9.0613	6.619349999999999	7206.013671875	594300.2943295289	0	1297	0.8537533093790164	22.145700903312097	23.10470818726642	293.2493591308594	293.25848388671875
753	293.31463623046875	2.5644					1	DETECTED	293.3146 m/z @2.56 [CD6644_1.mzXML]	293.31463623046875	2.5644	2.3466	9.735983333333333	7.389383333333333	10427.123046875	760887.1141185609	0	1297	0.3558467517803954	6.143478353678924	24.808505859228283	293.3073425292969	293.3226623535156
754	293.39434814453125	2.5644					1	DETECTED	293.3943 m/z @2.56 [CD6644_1.mzXML]	293.39434814453125	2.5644	2.3466	8.907549999999999	6.560949999999998	5995.2021484375	600569.2122761231	0	1297	0.8682640659017471	15.061868686868683	29.12373737373737	293.3863830566406	293.3978271484375
755	293.6796875	2.496083333333333					1	DETECTED	293.6797 m/z @2.50 [CD6644_1.mzXML]	293.6796875	2.496083333333333	2.41465	19.688333333333333	17.27368333333333	9429.6884765625	1258151.076673096	0	1297	0.7315594439192239	106.06027425296804	33.34108065087939	293.67181396484375	293.6871337890625
756	294.09906005859375	2.5644					1	DETECTED	294.0991 m/z @2.56 [CD6644_1.mzXML]	294.09906005859375	2.5644	0.10116666666666667	19.994833333333336	19.893666666666668	2398706.25	2.5512223423331055E8	0	1297	0.7009191800018884	6.057889749333376	6.545381475803133	294.09771728515625	294.1011657714844
757	294.1548767089844	9.853083333333332					1	DETECTED	294.1549 m/z @9.85 [CD6644_1.mzXML]	294.1548767089844	9.853083333333332	4.025816666666667	15.842966666666666	11.817149999999998	92557.8984375	8778117.111028628	0	1297	0.5365732676831261	1.0139530826345113	1.027906165269023	294.1473693847656	294.1551818847656
758	294.2652282714844	2.7279166666666668					1	DETECTED	294.2652 m/z @2.73 [CD6644_1.mzXML]	294.2652282714844	2.7279166666666668	1.1353833333333334	17.607666666666667	16.472283333333333	56214.48046875	7053386.517285191	0	1297	0.9781492821416298	5.377513779809791	3.884572247242646	294.2643737792969	294.2657470703125
759	294.865478515625	1.7293999999999998					1	DETECTED	294.8655 m/z @1.73 [CD6644_1.mzXML]	294.865478515625	1.7293999999999998	1.7293999999999998	1.78835	0.05895000000000028	16853.1640625	38568.72070483401	0	1297	0.04974358625637265	null	null	294.86480712890625	294.8656005859375
760	294.9366760253906	1.6387500000000002					1	DETECTED	294.9367 m/z @1.64 [CD6644_1.mzXML]	294.9366760253906	1.6387500000000002	1.5786	1.7601	0.1815	123828.265625	648374.1935800778	0	1297	0.07183436966470769	1.5087281795511185	1.877560442811968	294.9366455078125	294.9375915527344
761	295.056396484375	10.5315					1	DETECTED	295.0564 m/z @10.53 [CD6644_1.mzXML]	295.056396484375	10.5315	10.491366666666666	10.558383333333333	0.06701666666666739	41623.09375	127260.40920996286	0	1297	0.07109025102339395	0.8349252491694438	0.6698504983388875	295.0563049316406	295.056640625
762	295.10040283203125	2.5509					1	DETECTED	295.1004 m/z @2.55 [CD6644_1.mzXML]	295.10040283203125	2.5509	0.10116666666666667	19.994833333333336	19.893666666666668	255296.96875	3.0554197341955192E7	0	1297	0.7403493815713862	6.879813802972604	10.754443516445422	295.095458984375	295.1029357910156
763	295.1470642089844	9.853083333333332					1	DETECTED	295.1471 m/z @9.85 [CD6644_1.mzXML]	295.1470642089844	9.853083333333332	9.602916666666665	16.27675	6.673833333333334	33472.6484375	5521767.343034668	0	1297	0.6938306900638995	13.33877415056628	25.67754830113256	295.14697265625	295.1564025878906
764	295.1919860839844	13.725766666666667					1	DETECTED	295.1920 m/z @13.73 [CD6644_1.mzXML]	295.1919860839844	13.725766666666667	1.4287333333333334	16.519783333333333	15.09105	42909.23828125	6149442.65879458	0	1297	1.5444412546560606	0.5999770982537935	1.5534412200013217	295.1860046386719	295.2018127441406
765	295.2166442871094	13.852833333333333					1	DETECTED	295.2166 m/z @13.85 [CD6644_1.mzXML]	295.2166442871094	13.852833333333333	11.721749999999998	13.852833333333333	2.1310833333333346	29951.650390625	1693283.655089233	0	1297	1.1026953860522184	0.5	null	295.2166442871094	295.22589111328125
766	295.2607116699219	13.639433333333333					1	DETECTED	295.2607 m/z @13.64 [CD6644_1.mzXML]	295.2607116699219	13.639433333333333	5.249816666666666	15.351883333333335	10.10206666666667	27572.58984375	2818853.273782044	0	1297	0.5132678325761582	0.5962255103779662	0.17832080001486159	295.26031494140625	295.2621765136719
767	295.2927551269531	2.496083333333333					1	DETECTED	295.2928 m/z @2.50 [CD6644_1.mzXML]	295.2927551269531	2.496083333333333	0.10116666666666667	19.994833333333336	19.893666666666668	78836.625	9920776.643976558	0	1297	0.699650813888026	4.956186010806126	2.2375628819326647	295.2918395996094	295.2946472167969
768	296.0639343261719	1.7450666666666665					1	DETECTED	296.0639 m/z @1.75 [CD6644_1.mzXML]	296.0639343261719	1.7450666666666665	1.6982333333333335	10.629633333333334	8.9314	111996.9140625	6475261.431334716	0	1297	0.06985208509805307	93.90791511438461	0.9845468155959836	296.0593566894531	296.06414794921875
769	296.1505432128906	9.853083333333332					1	DETECTED	296.1505 m/z @9.85 [CD6644_1.mzXML]	296.1505432128906	9.853083333333332	9.602916666666665	10.290166666666666	0.6872500000000006	4656.89599609375	117730.49825000012	0	1297	0.31893535158445907	1.3735842771485676	1.7471685542971354	296.1499938964844	296.1510009765625
770	296.1833801269531	11.845083333333333					1	DETECTED	296.1834 m/z @11.85 [CD6644_1.mzXML]	296.1833801269531	11.845083333333333	1.9981833333333334	19.301666666666666	17.303483333333332	35462.38671875	3129127.9158361796	0	1297	0.14870074712588277	0.6917220195932661	58.80989848532294	296.1763000488281	296.18426513671875
771	296.2560119628906	13.488866666666667					1	DETECTED	296.2560 m/z @13.49 [CD6644_1.mzXML]	296.2560119628906	13.488866666666667	13.4171	13.910283333333332	0.49318333333333264	62399.26171875	713412.0557911384	0	1297	0.18291779271080522	3.4360195076637052	3.684671093553508	296.25592041015625	296.26531982421875
772	296.9870910644531	11.752383333333334					1	DETECTED	296.9871 m/z @11.75 [CD6644_1.mzXML]	296.9870910644531	11.752383333333334	11.6625	15.430100000000001	3.7676000000000016	8972.5400390625	714784.9836674806	0	1297	0.26175853154056306	20.958279250880473	40.916558501760946	296.98638916015625	296.99200439453125
773	297.1170959472656	1.4897333333333334					1	DETECTED	297.1171 m/z @1.49 [CD6644_1.mzXML]	297.1170959472656	1.4897333333333334	1.41165	11.133333333333333	9.721683333333333	10694.2958984375	1215671.4635603637	0	1297	0.11718682005471637	62.25197438633942	123.50394877267884	297.11651611328125	297.12493896484375
774	297.1786193847656	14.086566666666666					1	DETECTED	297.1786 m/z @14.09 [CD6644_1.mzXML]	297.1786193847656	14.086566666666666	10.216000000000001	19.172666666666665	8.956666666666663	9867.5185546875	2134641.2109567854	0	1297	4.525684942360657	1.0351912015687899	1.0553559585161838	297.17724609375	297.18695068359375
775	298.27191162109375	14.4335					1	DETECTED	298.2719 m/z @14.43 [CD6644_1.mzXML]	298.27191162109375	14.4335	10.275233333333334	17.31566666666667	7.040433333333334	200563.03125	9921497.172310911	0	1297	0.5145872088600321	0.7653441840350432	4.320717339390155	298.2709045410156	298.2736511230469
776	299.136474609375	11.3321					1	DETECTED	299.1365 m/z @11.33 [CD6644_1.mzXML]	299.136474609375	11.3321	10.491366666666666	13.7962	3.3048333333333346	142928.234375	5894228.552561888	1	1297	1.531666928188777	1.3787424600527385	5.130293548974521	299.1360778808594	299.13787841796875
777	299.2755126953125	14.41925					1	DETECTED	299.2755 m/z @14.42 [CD6644_1.mzXML]	299.2755126953125	14.41925	14.232933333333333	16.244416666666666	2.0114833333333326	35754.453125	1383452.2961478268	0	1297	0.49957495471095115	4.242131445565863	6.267964851176591	299.27471923828125	299.27685546875
778	299.2921447753906	13.608766666666666					1	DETECTED	299.2921 m/z @13.61 [CD6644_1.mzXML]	299.2921447753906	13.608766666666666	0.10116666666666667	19.897333333333332	19.796166666666664	28302.052734375	3365163.4105250537	0	1297	0.25976212262085774	0.6630970159134054	0.3313998752798053	299.2908630371094	299.2944030761719
779	300.13995361328125	11.300166666666666					1	DETECTED	300.1400 m/z @11.30 [CD6644_1.mzXML]	300.13995361328125	11.300166666666666	10.834633333333333	13.14155	2.306916666666668	25104.388671875	1630144.648266358	0	1297	2.195648088820244	2.4777137333524295	3.9554274667048595	300.13323974609375	300.1404724121094
780	300.17840576171875	11.578100000000001					1	DETECTED	300.1784 m/z @11.58 [CD6644_1.mzXML]	300.17840576171875	11.578100000000001	9.351483333333334	11.950316666666668	2.5988333333333333	313135.25	5458278.98278308	0	1297	0.12186027841322122	0.5618353801407484	0.10969614309020957	300.1778259277344	300.18267822265625
781	300.2153015136719	10.67605					1	DETECTED	300.2153 m/z @10.68 [CD6644_1.mzXML]	300.2153015136719	10.67605	10.600166666666667	13.953116666666666	3.35295	11465.25390625	2055723.4123671877	0	1297	0.07407532197996147	22.092795958708486	43.18559191741697	300.2105407714844	300.2156677246094
782	301.11590576171875	10.788833333333335					1	DETECTED	301.1159 m/z @10.79 [CD6644_1.mzXML]	301.11590576171875	10.788833333333335	10.186916666666667	10.834633333333333	0.6477166666666658	18903.34765625	386194.3487980955	0	1297	0.07974714527015792	0.5380451336009952	0.07609026720199027	301.11578369140625	301.116943359375
783	301.1386413574219	12.45735					1	DETECTED	301.1386 m/z @12.46 [CD6644_1.mzXML]	301.1386413574219	12.45735	0.43806666666666666	19.9135	19.47543333333333	276650.84375	1.4409219425254205E7	1	1297	0.14455459890173472	0.5704666337786257	0.03659943111790277	301.1382751464844	301.1404724121094
784	301.1817626953125	11.578100000000001					1	DETECTED	301.1818 m/z @11.58 [CD6644_1.mzXML]	301.1817626953125	11.578100000000001	11.536533333333333	11.619916666666667	0.08338333333333381	47576.421875	208966.47204882992	0	1297	0.13393966958380865	1.0030072173215432	1.0060144346430866	301.181396484375	301.1820068359375
785	301.2113342285156	13.488866666666667					1	DETECTED	301.2113 m/z @13.49 [CD6644_1.mzXML]	301.2113342285156	13.488866666666667	12.736116666666668	13.910283333333332	1.1741666666666646	204980.109375	2807378.4152177754	1	1297	0.1956324473397455	1.7432287065781222	3.1611871829840035	301.21099853515625	301.2144470214844
786	302.01727294921875	11.0574					1	DETECTED	302.0173 m/z @11.06 [CD6644_1.mzXML]	302.01727294921875	11.0574	0.10116666666666667	19.994833333333336	19.893666666666668	57986.5859375	1.5476147010198371E7	0	1297	4.4213633152135365	1.183267579057368	0.709939886285099	302.0165100097656	302.0185241699219
787	302.14190673828125	12.471533333333333					1	DETECTED	302.1419 m/z @12.47 [CD6644_1.mzXML]	302.14190673828125	12.471533333333333	0.3030833333333333	19.221	18.917916666666667	47384.6328125	7329804.246424561	0	1297	10.42695875253667	1.6197900225099027	2.005402607293894	302.1415100097656	302.1446228027344
788	302.2145080566406	13.503449999999999					1	DETECTED	302.2145 m/z @13.50 [CD6644_1.mzXML]	302.2145080566406	13.503449999999999	11.536533333333333	13.639433333333333	2.1029	42264.9140625	3519134.753660156	0	1297	0.15123920366400867	0.5345676397068171	0.06913527941363411	302.21124267578125	302.2148742675781
789	302.28533935546875	11.619916666666667					1	DETECTED	302.2853 m/z @11.62 [CD6644_1.mzXML]	302.28533935546875	11.619916666666667	11.5505	11.619916666666667	0.06941666666666713	43452.87890625	120417.00384912282	0	1297	0.05107741153468126	0.5	null	302.2839050292969	302.2857666015625
790	302.3033142089844	11.6625					1	DETECTED	302.3033 m/z @11.66 [CD6644_1.mzXML]	302.3033142089844	11.6625	11.648266666666666	11.8912	0.24293333333333322	37140.921875	227287.3450926521	0	1297	0.15955601026789168	8.533957845433259	13.309552137242623	302.30267333984375	302.3038330078125
791	303.025634765625	1.4598833333333334					1	DETECTED	303.0256 m/z @1.46 [CD6644_1.mzXML]	303.025634765625	1.4598833333333334	0.18508333333333335	19.994833333333336	19.80975	11550.9892578125	2448435.1972779552	0	1297	0.04526659277026468	7.360574935297146	13.398158170052259	303.0192565917969	303.02606201171875
792	303.07257080078125	9.735983333333333					1	DETECTED	303.0726 m/z @9.74 [CD6644_1.mzXML]	303.07257080078125	9.735983333333333	1.9148500000000002	10.083933333333333	8.169083333333333	61391.33984375	1221003.9095538328	0	1297	0.09062280213833773	1.774856752575815	1.9018453446005184	303.0723876953125	303.07952880859375
793	303.22705078125	14.4335					1	DETECTED	303.2271 m/z @14.43 [CD6644_1.mzXML]	303.22705078125	14.4335	9.498483333333333	18.568666666666665	9.070183333333333	764317.4375	3.2558366987805225E7	1	1297	0.5020404464298398	0.7478170025609164	0.31189385183387663	303.2264404296875	303.2304382324219
794	303.2505187988281	13.044016666666666					1	DETECTED	303.2505 m/z @13.04 [CD6644_1.mzXML]	303.2505187988281	13.044016666666666	13.016333333333334	13.100050000000001	0.08371666666666755	30167.70703125	117308.04880468773	0	1297	0.08725307287429551	1.5120409391933365	2.024081878386673	303.25006103515625	303.25091552734375
795	304.0178527832031	10.1279					1	DETECTED	304.0179 m/z @10.13 [CD6644_1.mzXML]	304.0178527832031	10.1279	0.31995	10.260083333333334	9.940133333333334	34472.98046875	908055.8769160169	0	1297	9.877279382221818	0.5069981142539587	0.012589859618010908	304.0175476074219	304.02313232421875
796	304.04718017578125	18.267166666666665					1	DETECTED	304.0472 m/z @18.27 [CD6644_1.mzXML]	304.04718017578125	18.267166666666665	9.64695	19.64016666666667	9.993216666666669	3048.7607421875	894862.4181212768	0	1297	1.0469692369901082	0.5796383694918731	0.15927673898374617	304.0462646484375	304.0484313964844
797	304.1407775878906	10.113083333333332					1	DETECTED	304.1408 m/z @10.11 [CD6644_1.mzXML]	304.1407775878906	10.113083333333332	9.265766666666668	10.113083333333332	0.8473166666666643	27803.84375	668665.3298593739	0	1297	0.9679906112077461	0.5	null	304.1407775878906	304.1498107910156
798	304.1739501953125	8.907549999999999					1	DETECTED	304.1740 m/z @8.91 [CD6644_1.mzXML]	304.1739501953125	8.907549999999999	5.493766666666667	9.107066666666666	3.6132999999999997	10153.4140625	328573.4710173646	0	1297	0.10675525448083256	0.5189681244730203	0.026575568801003358	304.16644287109375	304.1744689941406
799	304.2104797363281	10.083933333333333					1	DETECTED	304.2105 m/z @10.08 [CD6644_1.mzXML]	304.2104797363281	10.083933333333333	10.054466666666666	10.378866666666665	0.3243999999999989	33978.69140625	243900.51764691097	0	1297	0.1441312413935183	4.374439672677066	7.107394008446957	304.2095947265625	304.2112121582031
800	304.23065185546875	14.4335					1	DETECTED	304.2307 m/z @14.43 [CD6644_1.mzXML]	304.23065185546875	14.4335	10.893733333333333	16.53565	5.641916666666667	133220.71875	6271497.914542719	0	1297	0.4879118250074814	0.7690777206489869	0.3148285043960737	304.2289733886719	304.23284912109375
801	304.29730224609375	11.52165					1	DETECTED	304.2973 m/z @11.52 [CD6644_1.mzXML]	304.29730224609375	11.52165	0.15096666666666667	11.606016666666667	11.45505	34844.015625	1.222228441746216E7	0	1297	11.444642358045664	0.5037098327423888	0.007419665484777475	304.2972412109375	304.3033142089844
802	304.8939208984375	1.6088500000000001					1	DETECTED	304.8939 m/z @1.61 [CD6644_1.mzXML]	304.8939208984375	1.6088500000000001	1.0151999999999999	1.7450666666666665	0.7298666666666667	119769.390625	736111.7703195808	0	1297	0.07427752383006303	1.611825233957903	1.1417251973837566	304.89361572265625	304.9019775390625
803	305.04339599609375	16.0197					1	DETECTED	305.0434 m/z @16.02 [CD6644_1.mzXML]	305.04339599609375	16.0197	9.573116666666666	19.526833333333332	9.953716666666667	3364.554443359375	809430.8677661128	0	1297	1.3431839634511498	0.7720148916092502	0.5440297832185005	305.04150390625	305.0454406738281
804	305.1337890625	12.353133333333334					1	DETECTED	305.1338 m/z @12.35 [CD6644_1.mzXML]	305.1337890625	12.353133333333334	12.32145	12.531116666666666	0.20966666666666534	36070.01171875	218460.80965612674	0	1297	0.09967323137401785	3.3087848500788666	5.617569700157733	305.133056640625	305.1343078613281
805	305.2428283691406	12.637516666666667					1	DETECTED	305.2428 m/z @12.64 [CD6644_1.mzXML]	305.2428283691406	12.637516666666667	0.13423333333333334	18.425666666666665	18.29143333333333	259808.25	1.0668414666957479E7	1	1297	0.2214720168455866	12.055956779388286	3.8616052673811834	305.23291015625	305.2474670410156
806	305.7073974609375	10.491366666666666					1	DETECTED	305.7074 m/z @10.49 [CD6644_1.mzXML]	305.7073974609375	10.491366666666666	10.42315	10.629633333333334	0.20648333333333468	22278.791015625	150534.8170765383	0	1297	0.11010171500187482	1.5469782872848643	1.6865383086901364	305.70635986328125	305.7085266113281
807	306.0147399902344	10.142933333333334					1	DETECTED	306.0147 m/z @10.14 [CD6644_1.mzXML]	306.0147399902344	10.142933333333334	10.098466666666667	10.230666666666668	0.13220000000000098	12698.939453125	59696.91279431178	0	1297	0.08304618944741016	1.4865067466266981	1.9730134932533963	306.0144348144531	306.01544189453125
808	306.08203125	15.762766666666666					1	DETECTED	306.0820 m/z @15.76 [CD6644_1.mzXML]	306.08203125	15.762766666666666	9.293849999999999	18.31433333333333	9.020483333333331	5457.69873046875	1244589.0269906006	0	1297	2.3369147515291626	0.6972174629961223	0.3944349259922446	306.0794677734375	306.08221435546875
809	307.1661376953125	10.953216666666666					1	DETECTED	307.1661 m/z @10.95 [CD6644_1.mzXML]	307.1661376953125	10.953216666666666	9.076699999999999	19.929666666666666	10.852966666666667	656071.8125	2.4161754604476344E7	1	1297	0.3677929802089803	1.974476363501541	2.1398867037179783	307.1650695800781	307.1686706542969
810	307.2609558105469	12.226033333333334					1	DETECTED	307.2610 m/z @12.23 [CD6644_1.mzXML]	307.2609558105469	12.226033333333334	12.099833333333333	12.3373	0.23746666666666805	24373.693359375	242168.16161035222	0	1297	0.13093683032084513	0.9408346539883781	0.8816693079767561	307.2603759765625	307.26116943359375
811	307.9891357421875	10.46415					1	DETECTED	307.9891 m/z @10.46 [CD6644_1.mzXML]	307.9891357421875	10.46415	10.436866666666667	10.504716666666667	0.06784999999999997	9706.115234375	26042.238449218894	0	1297	0.05396656067749106	1.243433109346375	1.4868662186927502	307.9811096191406	307.9972839355469
812	308.048583984375	10.4505					1	DETECTED	308.0486 m/z @10.45 [CD6644_1.mzXML]	308.048583984375	10.4505	0.11753333333333332	19.833000000000002	19.715466666666668	6984141.0	5.491156194906077E7	1	1297	0.10999489069832258	2.7258323989215665	3.8654124055482297	308.0409851074219	308.05029296875
813	308.1044616699219	10.46415					1	DETECTED	308.1045 m/z @10.46 [CD6644_1.mzXML]	308.1044616699219	10.46415	10.4505	10.5181	0.06760000000000055	8974.72265625	24914.810846924054	0	1297	0.06977399662324224	2.476190476190467	3.952380952380934	308.09600830078125	308.1044616699219
814	308.16961669921875	11.087916666666667					1	DETECTED	308.1696 m/z @11.09 [CD6644_1.mzXML]	308.16961669921875	11.087916666666667	9.750366666666668	18.107000000000003	8.356633333333335	95103.9140625	4057351.577866607	0	1297	0.700829368390762	3.01607820363953	1.2445532334027143	308.1606750488281	308.1714782714844
815	309.0519104003906	10.46415					1	DETECTED	309.0519 m/z @10.46 [CD6644_1.mzXML]	309.0519104003906	10.46415	10.408633333333334	15.136750000000001	4.728116666666667	960466.1875	9463734.842959967	1	1297	0.10462084521596893	2.041343541302118	2.577924608194219	309.0461730957031	309.05267333984375
816	309.0801086425781	11.578100000000001					1	DETECTED	309.0801 m/z @11.58 [CD6644_1.mzXML]	309.0801086425781	11.578100000000001	9.721300000000001	11.737	2.015699999999999	17265.064453125	771719.9753112189	0	1297	0.06453418832161795	0.543046154689901	0.08838187640865407	309.0796203613281	309.0813293457031
817	309.1620788574219	11.118400000000001					1	DETECTED	309.1621 m/z @11.12 [CD6644_1.mzXML]	309.1620788574219	11.118400000000001	10.504716666666667	16.729499999999998	6.224783333333331	31253.17578125	1702468.071001037	0	1297	0.19659927658916487	4.02698975499991	7.891270276306352	309.16168212890625	309.1697082519531
818	309.2013244628906	12.79215					1	DETECTED	309.2013 m/z @12.79 [CD6644_1.mzXML]	309.2013244628906	12.79215	9.107066666666666	12.919166666666666	3.812099999999999	37019.6015625	944351.3252311723	0	1297	0.7673887506661003	0.6112336341277084	0.1873336332618895	309.2005615234375	309.2045593261719
819	309.23187255859375	12.778250000000002					1	DETECTED	309.2319 m/z @12.78 [CD6644_1.mzXML]	309.23187255859375	12.778250000000002	12.025566666666666	14.677183333333334	2.6516166666666674	37882.2265625	1098663.6111947638	0	1297	1.1171417076337562	1.3123010762121492	1.4872335122477123	309.22442626953125	309.24078369140625
820	309.3088073730469	10.491366666666666					1	DETECTED	309.3088 m/z @10.49 [CD6644_1.mzXML]	309.3088073730469	10.491366666666666	10.42315	10.5315	0.10834999999999972	18774.78515625	96661.41229736312	0	1297	0.11186181599398459	0.7941607622770598	0.5883215245541197	309.30767822265625	309.3088073730469
821	310.04486083984375	10.491366666666666					1	DETECTED	310.0449 m/z @10.49 [CD6644_1.mzXML]	310.04486083984375	10.491366666666666	2.509916666666667	17.542666666666666	15.032749999999998	2472934.5	1.9854966075927723E7	0	1297	0.10604840486979228	1.2692907382151353	1.3162163301488439	310.0423889160156	310.0473327636719
822	310.1994934082031	10.5315					1	DETECTED	310.1995 m/z @10.53 [CD6644_1.mzXML]	310.1994934082031	10.5315	10.42315	15.970933333333333	5.547783333333333	73293.46875	1981107.8178719478	0	1297	0.14096188711917357	2.1089664872491887	3.839603876349957	310.1977844238281	310.1997375488281
823	310.91058349609375	1.6534833333333334					1	DETECTED	310.9106 m/z @1.65 [CD6644_1.mzXML]	310.91058349609375	1.6534833333333334	1.5934333333333333	1.7601	0.16666666666666674	112021.421875	505098.34471484344	0	1297	0.06719185498789049	1.3189084826515995	1.8176317595278948	310.9099426269531	310.9110107421875
824	311.0026550292969	11.905916666666666					1	DETECTED	311.0027 m/z @11.91 [CD6644_1.mzXML]	311.0026550292969	11.905916666666666	11.752383333333334	18.361833333333333	6.609449999999999	4016.8310546875	739659.7657538147	0	1297	4.241919347128826	21.524478940512562	30.67612394182322	311.0024108886719	311.00823974609375
825	311.0488586425781	10.4505					1	DETECTED	311.0489 m/z @10.45 [CD6644_1.mzXML]	311.0488586425781	10.4505	10.408633333333334	12.1152	1.7065666666666655	330038.125	2606076.2462303485	0	1297	0.10193779115686219	2.70252009148407	3.7847872208933824	311.04833984375	311.05682373046875
826	311.0777282714844	11.5505					1	DETECTED	311.0777 m/z @11.55 [CD6644_1.mzXML]	311.0777282714844	11.5505	4.89675	11.6625	6.76575	15086.80859375	2019808.942673248	0	1297	0.043879399772240646	0.5084163065940259	0.016832613188051865	311.0758972167969	311.0781555175781
827	311.1222839355469	8.785166666666667					1	DETECTED	311.1223 m/z @8.79 [CD6644_1.mzXML]	311.1222839355469	8.785166666666667	8.5254	8.8311	0.30569999999999986	13829.72265625	116496.15570654285	0	1297	0.09286991107199327	0.5884126780443965	0.17089538080712585	311.1218566894531	311.123046875
828	311.1645812988281	12.399750000000001					1	DETECTED	311.1646 m/z @12.40 [CD6644_1.mzXML]	311.1645812988281	12.399750000000001	12.274149999999999	17.104499999999998	4.830349999999999	95534.3671875	2465058.124841829	0	1297	0.19445853896655585	1.4756901650830236	1.8631216396980221	311.1641845703125	311.1745300292969
829	311.2333068847656	12.834116666666667					1	DETECTED	311.2333 m/z @12.83 [CD6644_1.mzXML]	311.2333068847656	12.834116666666667	4.645766666666666	14.131166666666667	9.485400000000002	18663.099609375	1981161.4744309688	0	1297	9.29304050283535	0.5792009379178957	0.15840187583579116	311.2315979003906	311.2416076660156
830	311.2557067871094	13.608766666666666					1	DETECTED	311.2557 m/z @13.61 [CD6644_1.mzXML]	311.2557067871094	13.608766666666666	13.577633333333333	13.697916666666666	0.12028333333333308	16656.369140625	81547.69875830073	0	1297	0.06636839915945103	1.9317451820128637	2.8634903640257274	311.2552185058594	311.255859375
831	311.6306457519531	12.87645					1	DETECTED	311.6306 m/z @12.88 [CD6644_1.mzXML]	311.6306457519531	12.87645	12.79215	12.960833333333333	0.16868333333333396	22001.158203125	143599.81083813444	0	1297	0.26643462343758273	1.0004942665084968	1.0009885330169934	311.6298522949219	311.6315002441406
832	312.027587890625	13.1689					1	DETECTED	312.0276 m/z @13.17 [CD6644_1.mzXML]	312.027587890625	13.1689	9.838366666666667	15.906966666666667	6.0686	32845.5234375	1606708.219556701	0	1297	0.1656031356639147	1.442727258236485	0.1419500490572567	312.0177307128906	312.02862548828125
833	312.04156494140625	10.46415					1	DETECTED	312.0416 m/z @10.46 [CD6644_1.mzXML]	312.04156494140625	10.46415	10.42315	10.982833333333334	0.559683333333334	77275.3828125	668569.969092774	0	1297	0.105594108575092	6.825406504064987	3.1509530465780635	312.0414123535156	312.043212890625
834	312.1328430175781	12.919166666666666					1	DETECTED	312.1328 m/z @12.92 [CD6644_1.mzXML]	312.1328430175781	12.919166666666666	8.8311	12.919166666666666	4.088066666666666	6172.6845703125	1339301.1230462648	0	1297	4.085006407662858	0.5	null	312.12841796875	312.1328430175781
835	312.2145080566406	10.757433333333333					1	DETECTED	312.2145 m/z @10.76 [CD6644_1.mzXML]	312.2145080566406	10.757433333333333	10.644766666666667	10.9089	0.2641333333333318	42870.5625	348097.0715014646	0	1297	0.12135322802882698	1.172189349112428	1.3258954162434464	312.21435546875	312.2151794433594
836	312.3602294921875	12.084866666666667					1	DETECTED	312.3602 m/z @12.08 [CD6644_1.mzXML]	312.3602294921875	12.084866666666667	12.040416666666665	12.353133333333334	0.31271666666666853	45235.57421875	338856.0769743656	0	1297	0.10888099310048993	3.517622797150281	2.793589408942707	312.3598937988281	312.36114501953125
837	312.6570129394531	2.3875499999999996					1	DETECTED	312.6570 m/z @2.39 [CD6644_1.mzXML]	312.6570129394531	2.3875499999999996	1.9567	19.962	18.0053	24572.4140625	1723758.4315779116	0	1297	0.42318833740593575	7.53591632116698	16.367616193404604	312.6540832519531	312.66339111328125
838	313.0943298339844	1.4750333333333332					1	DETECTED	313.0943 m/z @1.48 [CD6644_1.mzXML]	313.0943298339844	1.4750333333333332	1.41165	19.317833333333333	17.90618333333333	22272.056640625	4990453.235494324	0	1297	0.12299785371761263	141.25308966605357	281.50617933210714	313.0927734375	313.1004333496094
839	313.1536560058594	10.054466666666666					1	DETECTED	313.1537 m/z @10.05 [CD6644_1.mzXML]	313.1536560058594	10.054466666666666	10.025133333333335	10.142933333333334	0.11779999999999902	6025.388671875	29380.46981701654	0	1297	0.11150380829035278	2.0079545454546284	3.0159090909092563	313.152099609375	313.1536560058594
840	313.1650085449219	12.3689					1	DETECTED	313.1650 m/z @12.37 [CD6644_1.mzXML]	313.1650085449219	12.3689	12.274149999999999	16.746	4.47185	31075.541015625	1578416.693837829	0	1297	0.26607308986231004	23.598153034300488	41.89187508816893	313.1601257324219	313.1651611328125
841	313.271240234375	13.739916666666666					1	DETECTED	313.2712 m/z @13.74 [CD6644_1.mzXML]	313.271240234375	13.739916666666666	0.33675	19.25316666666667	18.91641666666667	974665.75	1.921796144065242E7	1	1297	0.25066413309316005	1.3574537920761272	2.3357022555204403	313.2701721191406	313.2742919921875
842	313.3636169433594	12.1152					1	DETECTED	313.3636 m/z @12.12 [CD6644_1.mzXML]	313.3636169433594	12.1152	9.51345	12.177983333333334	2.664533333333333	14056.7578125	656985.4439588622	0	1297	0.38835083377161794	0.5120655968738991	0.024131193747798166	313.3591003417969	313.3641052246094
843	314.230224609375	10.968083333333334					1	DETECTED	314.2302 m/z @10.97 [CD6644_1.mzXML]	314.230224609375	10.968083333333334	10.9089	12.025566666666666	1.1166666666666671	282229.28125	2613896.564242554	1	1297	0.12249771149823196	2.1488176959573253	2.633514796488973	314.2247619628906	314.23046875
844	315.0566101074219	2.3466					1	DETECTED	315.0566 m/z @2.35 [CD6644_1.mzXML]	315.0566101074219	2.3466	1.4287333333333334	9.6771	8.248366666666666	25302.294921875	2421566.7954648123	0	1297	9.512158038358033	4.192620719432039	8.017380015809309	315.04864501953125	315.0662536621094
845	315.0772705078125	2.401116666666667					1	DETECTED	315.0773 m/z @2.40 [CD6644_1.mzXML]	315.0772705078125	2.401116666666667	0.10116666666666667	19.994833333333336	19.893666666666668	7373442.0	4.255633212481563E8	1	1297	0.3566565534581083	7.430761036810145	1.5103238136328994	315.0730285644531	315.08721923828125
846	315.1606140136719	12.3373					1	DETECTED	315.1606 m/z @12.34 [CD6644_1.mzXML]	315.1606140136719	12.3373	2.3193166666666665	12.546633333333334	10.227316666666667	11554.6474609375	3610245.234700684	0	1297	0.7382110658287466	0.5104478778995772	0.020895755799154522	315.1560974121094	315.1614685058594
847	315.23358154296875	10.953216666666666					1	DETECTED	315.2336 m/z @10.95 [CD6644_1.mzXML]	315.23358154296875	10.953216666666666	2.3875499999999996	11.087916666666667	8.700366666666667	49611.671875	5785569.019764161	0	1297	0.12109965966791947	0.507862785539168	0.01572557107833605	315.2333068847656	315.2366943359375
848	316.08111572265625	2.401116666666667					1	DETECTED	316.0811 m/z @2.40 [CD6644_1.mzXML]	316.08111572265625	2.401116666666667	0.10116666666666667	19.962	19.860833333333332	640250.125	4.037045911549001E7	0	1297	0.35140220943756706	1.7927653238011503	1.7356232328139392	316.0799865722656	316.0821838378906
849	316.2459411621094	11.14815					1	DETECTED	316.2459 m/z @11.15 [CD6644_1.mzXML]	316.2459411621094	11.14815	10.968083333333334	11.300166666666666	0.3320833333333315	326552.25	1991424.3789121031	1	1297	0.09103623062190458	2.2410283060605654	2.641115680211627	316.2368469238281	316.24609375
850	317.0543518066406	14.972033333333334					1	DETECTED	317.0544 m/z @14.97 [CD6644_1.mzXML]	317.0543518066406	14.972033333333334	0.5054333333333333	18.9805	18.475066666666667	10071.1943359375	3131867.931118012	0	1297	1.896970240932184	0.6385421130972954	0.29618706770431186	317.0528564453125	317.06390380859375
851	317.08221435546875	2.401116666666667					1	DETECTED	317.0822 m/z @2.40 [CD6644_1.mzXML]	317.08221435546875	2.401116666666667	0.11753333333333332	19.994833333333336	19.8773	86564.5	5933277.5132234525	0	1297	0.40758283545140195	1.8047632799241256	13.49024529664264	317.0807800292969	317.088623046875
852	317.1128234863281	1.6534833333333334					1	DETECTED	317.1128 m/z @1.65 [CD6644_1.mzXML]	317.1128234863281	1.6534833333333334	1.5342833333333334	12.592433333333334	11.058150000000001	34179.90234375	3051377.274518129	0	1297	10.87300418633127	46.38485738255035	91.56518321240698	317.1114501953125	317.11383056640625
853	317.17633056640625	13.532683333333333					1	DETECTED	317.1763 m/z @13.53 [CD6644_1.mzXML]	317.17633056640625	13.532683333333333	10.5181	13.683633333333335	3.165533333333334	158193.140625	2737082.569980718	0	1297	0.1820507237268334	0.5532802114370442	17.88986781935116	317.1691589355469	317.1858825683594
854	317.18701171875	10.9089					1	DETECTED	317.1870 m/z @10.91 [CD6644_1.mzXML]	317.18701171875	10.9089	10.8638	10.997633333333333	0.13383333333333347	15879.9453125	84475.86586914053	0	1297	5.450894944788522	1.4837398373983854	1.967479674796771	317.1866455078125	317.1873779296875
855	317.2493591308594	11.14815					1	DETECTED	317.2494 m/z @11.15 [CD6644_1.mzXML]	317.2493591308594	11.14815	11.118400000000001	14.218366666666666	3.099966666666665	55801.015625	2627999.5327808824	0	1297	0.0965432072712833	50.63409800105658	99.70480461608275	317.241943359375	317.2493591308594
856	317.52587890625	2.4282					1	DETECTED	317.5259 m/z @2.43 [CD6644_1.mzXML]	317.52587890625	2.4282	2.05425	18.026666666666664	15.972416666666664	23404.03125	1656059.3384106443	0	1297	0.28970110715495334	10.131402773293225	17.817267951461645	317.5252685546875	317.528564453125
857	318.062744140625	15.525266666666665					1	DETECTED	318.0627 m/z @15.53 [CD6644_1.mzXML]	318.062744140625	15.525266666666665	14.764266666666666	18.854	4.089733333333333	3903.738525390625	468713.0258165278	0	1297	1.6587022357427639	2.6870784056066603	4.374156811213321	318.0618591308594	318.06451416015625
858	318.179931640625	13.532683333333333					1	DETECTED	318.1799 m/z @13.53 [CD6644_1.mzXML]	318.179931640625	13.532683333333333	9.308300000000001	13.547400000000001	4.2391000000000005	33892.15234375	2383928.500384828	0	1297	0.06535955228192236	0.5017904076798269	0.003569470093157507	318.178955078125	318.1899108886719
859	318.29754638671875	11.375533333333333					1	DETECTED	318.2975 m/z @11.38 [CD6644_1.mzXML]	318.29754638671875	11.375533333333333	11.3321	13.867116666666668	2.5350166666666674	533416.3125	4074599.692949566	1	1297	0.08694171326657063	2.716906950555289	5.409388894968715	318.296875	318.29925537109375
860	318.9678649902344	1.9843333333333333					1	DETECTED	318.9679 m/z @1.98 [CD6644_1.mzXML]	318.9678649902344	1.9843333333333333	1.8729833333333334	2.2368333333333337	0.36385000000000023	17437.564453125	214224.62871350098	0	1297	0.14752171485176846	1.6338123035473766	2.267624607094753	318.9676513671875	318.9683532714844
861	319.058837890625	16.43873333333333					1	DETECTED	319.0588 m/z @16.44 [CD6644_1.mzXML]	319.058837890625	16.43873333333333	10.1279	19.64016666666667	9.512266666666669	2818.00390625	863239.4713596803	0	1297	6.786646666260172	0.7536458470883406	0.5072916941766812	319.057861328125	319.0613708496094
862	319.12701416015625	10.614516666666667					1	DETECTED	319.1270 m/z @10.61 [CD6644_1.mzXML]	319.12701416015625	10.614516666666667	10.349416666666666	10.74135	0.39193333333333413	3375.587890625	48452.27168356322	0	1297	0.07990548782875884	0.7392179051930095	0.478435810386019	319.12359619140625	319.12762451171875
863	319.1632995605469	9.587883333333334					1	DETECTED	319.1633 m/z @9.59 [CD6644_1.mzXML]	319.1632995605469	9.587883333333334	9.558083333333334	9.661783333333334	0.1036999999999999	7288.275390625	28076.59901782222	0	1297	0.06899461280296393	1.7399328859060488	2.687862884467408	319.1629943847656	319.16375732421875
864	319.192138671875	14.362283333333332					1	DETECTED	319.1921 m/z @14.36 [CD6644_1.mzXML]	319.192138671875	14.362283333333332	1.4897333333333334	16.94183333333333	15.452099999999998	237646.734375	1.1356908267209413E7	0	1297	0.5154003215176406	0.7102970748960351	1.321950463467299	319.18316650390625	319.1940612792969
865	319.22235107421875	12.72205					1	DETECTED	319.2224 m/z @12.72 [CD6644_1.mzXML]	319.22235107421875	12.72205	12.428633333333332	12.80635	0.37771666666666803	16447.072265625	261998.4393413086	0	1297	0.36303206031153223	0.6436523714853744	0.2873047429707487	319.22113037109375	319.2226867675781
866	319.2607727050781	13.374699999999999					1	DETECTED	319.2608 m/z @13.37 [CD6644_1.mzXML]	319.2607727050781	13.374699999999999	13.1689	13.474133333333333	0.3052333333333319	26291.5859375	305258.9918923336	0	1297	null	0.7415775834143211	0.48315516682864224	319.2604675292969	319.26116943359375
867	319.3006286621094	11.38985					1	DETECTED	319.3006 m/z @11.39 [CD6644_1.mzXML]	319.3006286621094	11.38985	11.3321	11.634033333333333	0.3019333333333325	89974.6875	767282.3019667945	0	1297	0.17765106905886086	2.6141414141414687	4.293665104041077	319.2928161621094	319.3013000488281
868	320.1954650878906	14.476583333333334					1	DETECTED	320.1955 m/z @14.48 [CD6644_1.mzXML]	320.1954650878906	14.476583333333334	13.5179	16.05215	2.534250000000002	37234.69921875	1670770.5329492195	0	1297	1.370419570895363	1.3596971807249316	0.9777462600393972	320.19427490234375	320.19732666015625
869	320.9644775390625	1.9567					1	DETECTED	320.9645 m/z @1.96 [CD6644_1.mzXML]	320.9644775390625	1.9567	1.8301833333333335	2.1529499999999997	0.3227666666666662	12783.427734375	149806.984446289	0	1297	0.19963958657408076	1.275589513898036	1.5511790277960718	320.96441650390625	320.9659118652344
870	321.18218994140625	11.752383333333334					1	DETECTED	321.1822 m/z @11.75 [CD6644_1.mzXML]	321.18218994140625	11.752383333333334	9.9966	17.8175	7.820899999999998	30194.767578125	1773801.9341987912	0	1297	0.336454578810228	3.0546841663435917	0.5018201758263932	321.18072509765625	321.1861877441406
871	321.2077331542969	12.693933333333332					1	DETECTED	321.2077 m/z @12.69 [CD6644_1.mzXML]	321.2077331542969	12.693933333333332	1.4287333333333334	15.619733333333333	14.190999999999999	42746.79296875	5630720.820794492	0	1297	0.28502555662749884	0.6428092962929413	0.1523714760617793	321.1981201171875	321.2135925292969
872	322.0639343261719	12.011					1	DETECTED	322.0639 m/z @12.01 [CD6644_1.mzXML]	322.0639343261719	12.011	11.93545	18.187333333333335	6.2518833333333355	283460.1875	2737763.0083672185	1	1297	0.09662905285204815	1.599342052892018	1.740822402604678	322.0573425292969	322.0646057128906
873	323.0895080566406	10.5315					1	DETECTED	323.0895 m/z @10.53 [CD6644_1.mzXML]	323.0895080566406	10.5315	10.5181	10.586166666666665	0.06806666666666494	4746.23779296875	13971.262233398344	0	1297	0.08620916296011316	2.539800995025007	4.079601990050014	323.0886535644531	323.0895690917969
874	323.1811828613281	15.55695					1	DETECTED	323.1812 m/z @15.56 [CD6644_1.mzXML]	323.1811828613281	15.55695	9.210266666666666	19.897333333333332	10.687066666666666	4393.03515625	1578281.7430763543	0	1297	1.1632524163216722	0.8419410663312331	0.6838821326624663	323.17950439453125	323.18218994140625
875	323.2232971191406	14.101583333333334					1	DETECTED	323.2233 m/z @14.10 [CD6644_1.mzXML]	323.2232971191406	14.101583333333334	1.4287333333333334	15.336466666666666	13.907733333333333	40764.02734375	3566597.814140258	0	1297	0.34965006366423346	0.5487057716615076	3.537267937212419	323.22296142578125	323.22454833984375
876	323.9992370605469	12.516233333333334					1	DETECTED	323.9992 m/z @12.52 [CD6644_1.mzXML]	323.9992370605469	12.516233333333334	0.16805	19.978666666666665	19.810616666666665	22245.65625	4218293.012850557	0	1297	2.5963987705295413	2.052769014551476	2.1683914846525596	323.9971618652344	324.0011901855469
877	324.04412841796875	9.337083333333334					1	DETECTED	324.0441 m/z @9.34 [CD6644_1.mzXML]	324.04412841796875	9.337083333333334	9.27975	10.4505	1.17075	23150.041015625	389836.38938671915	0	1297	0.9295759407441562	10.2100290697673	1.8226008361327242	324.04327392578125	324.04443359375
878	324.06085205078125	12.011					1	DETECTED	324.0609 m/z @12.01 [CD6644_1.mzXML]	324.06085205078125	12.011	11.950316666666668	12.13045	0.18013333333333215	97581.1796875	576495.1390781235	0	1297	0.1009396116437653	1.4842076352650686	2.3269908004484607	324.060546875	324.0611267089844
879	324.17767333984375	15.762766666666666					1	DETECTED	324.1777 m/z @15.76 [CD6644_1.mzXML]	324.17767333984375	15.762766666666666	0.13423333333333334	19.994833333333336	19.8606	15867.166015625	4738617.292849334	0	1297	2.2031240420120923	0.8114146045755268	0.4762470508077231	324.176025390625	324.1784973144531
880	324.1900939941406	9.735983333333333					1	DETECTED	324.1901 m/z @9.74 [CD6644_1.mzXML]	324.1900939941406	9.735983333333333	9.661783333333334	9.896600000000001	0.23481666666666712	100663.875	594702.3396744383	0	1297	0.09447158417229318	1.6479400426983246	1.993544770689965	324.1894226074219	324.1905212402344
881	324.28717041015625	12.258000000000001					1	DETECTED	324.2872 m/z @12.26 [CD6644_1.mzXML]	324.28717041015625	12.258000000000001	12.14605	12.3689	0.22284999999999933	9976.3544921875	91376.28527124005	0	1297	0.04040201424394496	0.9953104064314376	0.9906208128628754	324.2868957519531	324.2878112792969
882	325.0536804199219	1.8301833333333335					1	DETECTED	325.0537 m/z @1.83 [CD6644_1.mzXML]	325.0536804199219	1.8301833333333335	1.8162166666666666	11.606016666666667	9.7898	20952.96875	3064751.536601441	0	1297	9.86686715499596	350.47016706443316	534.9092331981864	325.0475158691406	325.0574951171875
883	325.17413330078125	15.715666666666667					1	DETECTED	325.1741 m/z @15.72 [CD6644_1.mzXML]	325.17413330078125	15.715666666666667	0.2187	19.9135	19.6948	23579.099609375	5555064.096558342	0	1297	2.2275381736400988	0.7955923455834928	0.610310521048259	325.1719055175781	325.1752014160156
884	325.202880859375	13.7962					1	DETECTED	325.2029 m/z @13.80 [CD6644_1.mzXML]	325.202880859375	13.7962	9.691866666666666	13.881416666666667	4.1895500000000006	24222.8671875	1924412.6687041011	0	1297	0.07056297787322663	0.5103813043125152	0.021186198965679102	325.1930236816406	325.21173095703125
885	325.2325439453125	13.030149999999999					1	DETECTED	325.2325 m/z @13.03 [CD6644_1.mzXML]	325.2325439453125	13.030149999999999	12.905100000000001	13.223899999999999	0.31879999999999775	95957.9453125	638566.7040849623	0	1297	0.09933310051718358	0.520274805246068	null	325.2315673828125	325.23284912109375
886	326.0414733886719	9.322716666666668					1	DETECTED	326.0415 m/z @9.32 [CD6644_1.mzXML]	326.0414733886719	9.322716666666668	9.293849999999999	10.319933333333333	1.0260833333333341	7474.193359375	262707.87861187774	0	1297	0.1054882097098151	17.772806004617355	34.54561200923471	326.0404357910156	326.0509033203125
887	326.1757507324219	14.011416666666666					1	DETECTED	326.1758 m/z @14.01 [CD6644_1.mzXML]	326.1757507324219	14.011416666666666	10.0109	18.0105	7.999600000000001	5128.990234375	1410492.2196129765	0	1297	5.4974894616546965	0.9998208564727059	0.9996417129454117	326.1745300292969	326.17724609375
888	327.01251220703125	1.7293999999999998					1	DETECTED	327.0125 m/z @1.73 [CD6644_1.mzXML]	327.01251220703125	1.7293999999999998	0.10116666666666667	19.994833333333336	19.893666666666668	9960.71484375	4345695.02080304	0	1297	19.05230428488292	6.1089729154298125	5.029074252127162	327.0049133300781	327.0129089355469
889	327.0502624511719	11.578100000000001					1	DETECTED	327.0503 m/z @11.58 [CD6644_1.mzXML]	327.0502624511719	11.578100000000001	1.5934333333333333	18.026666666666664	16.43323333333333	78775.25	1.3841513906946532E7	0	1297	10.015819791008289	0.8229234826734324	0.017013948523663315	327.0488586425781	327.05450439453125
890	327.17254638671875	15.939083333333334					1	DETECTED	327.1725 m/z @15.94 [CD6644_1.mzXML]	327.17254638671875	15.939083333333334	9.308300000000001	17.656166666666664	8.347866666666663	6041.43310546875	1596461.0851784672	0	1297	2.429329681583406	0.6294781662297313	0.2589563324594625	327.16961669921875	327.17315673828125
891	327.2272033691406	14.071499999999999					1	DETECTED	327.2272 m/z @14.07 [CD6644_1.mzXML]	327.2272033691406	14.071499999999999	12.384549999999999	14.8086	2.424050000000001	75606.21875	2655706.561756836	0	1297	0.3444719510885932	1.2126926056262057	0.31937773798536023	327.21795654296875	327.2279052734375
892	327.250732421875	12.736116666666668					1	DETECTED	327.2507 m/z @12.74 [CD6644_1.mzXML]	327.250732421875	12.736116666666668	8.722783333333332	12.79215	4.069366666666667	25741.0234375	1793582.9122890634	0	1297	0.484602610930132	0.5069808970099666	0.013961794019933171	327.2479248046875	327.2513122558594
893	327.28704833984375	11.876					1	DETECTED	327.2870 m/z @11.88 [CD6644_1.mzXML]	327.28704833984375	11.876	8.7696	15.152016666666666	6.382416666666666	11341.634765625	1299281.4507061157	0	1297	0.20071056744364846	1.0273011631899736	1.0546023263799473	327.2865905761719	327.2880554199219
894	328.20928955078125	12.05535					1	DETECTED	328.2093 m/z @12.06 [CD6644_1.mzXML]	328.20928955078125	12.05535	10.260083333333334	12.177983333333334	1.9178999999999995	45864.671875	1828479.9053295902	0	1297	0.10101389189120269	0.5340848074337606	0.07088948490981452	328.209228515625	328.21075439453125
895	328.24591064453125	11.14815					1	DETECTED	328.2459 m/z @11.15 [CD6644_1.mzXML]	328.24591064453125	11.14815	11.087916666666667	12.258000000000001	1.1700833333333343	60427.921875	1184013.4395168459	0	1297	0.10334897698854562	9.430242524706792	18.825831344097576	328.24530029296875	328.25408935546875
896	328.8961181640625	1.5638333333333334					1	DETECTED	328.8961 m/z @1.56 [CD6644_1.mzXML]	328.8961181640625	1.5638333333333334	1.4598833333333334	1.5934333333333333	0.13354999999999984	82752.09375	352014.27481542923	0	1297	0.07643737862909994	0.6423761423761417	0.2847522847522833	328.8956298828125	328.8967590332031
897	328.99609375	1.78835					1	DETECTED	328.9961 m/z @1.79 [CD6644_1.mzXML]	328.99609375	1.78835	0.11753333333333332	19.994833333333336	19.8773	23193.265625	4164593.937663147	0	1297	0.05342177291969197	4.431691717348176	15.170376788470524	328.99560546875	329.0058288574219
898	329.0506286621094	11.578100000000001					1	DETECTED	329.0506 m/z @11.58 [CD6644_1.mzXML]	329.0506286621094	11.578100000000001	11.5505	11.691533333333332	0.14103333333333268	17917.66015625	86172.74274145554	0	1297	0.19581948335664556	2.5549516908211145	4.109903381642229	329.04962158203125	329.05157470703125
899	329.2449645996094	13.8102					1	DETECTED	329.2450 m/z @13.81 [CD6644_1.mzXML]	329.2449645996094	13.8102	11.118400000000001	15.001616666666667	3.883216666666666	169744.203125	4340279.4238815885	0	1297	0.2884101030723887	0.5992744590849184	2.6772589920773155	329.24200439453125	329.2494812011719
900	330.03082275390625	10.477749999999999					1	DETECTED	330.0308 m/z @10.48 [CD6644_1.mzXML]	330.03082275390625	10.477749999999999	10.42315	10.67605	0.25290000000000035	35176.734375	186978.9358546139	0	1297	0.13362372005219392	1.7803026995818236	2.0006540673741	330.0304870605469	330.0313415527344
901	330.24853515625	13.7962					1	DETECTED	330.2485 m/z @13.80 [CD6644_1.mzXML]	330.24853515625	13.7962	11.721749999999998	14.116516666666666	2.3947666666666674	43611.921875	2972770.648858153	0	1297	2.2428770817294037	0.5772052029855298	0.15441040597105965	330.2434387207031	330.2488098144531
902	330.2977294921875	11.677033333333332					1	DETECTED	330.2977 m/z @11.68 [CD6644_1.mzXML]	330.2977294921875	11.677033333333332	11.634033333333333	14.972033333333334	3.338000000000001	8571.275390625	417711.03191955533	0	1297	0.07266499140715865	38.813953488372775	76.62790697674555	330.2974548339844	330.2998046875
903	331.0516357421875	2.401116666666667					1	DETECTED	331.0516 m/z @2.40 [CD6644_1.mzXML]	331.0516357421875	2.401116666666667	0.15096666666666667	19.994833333333336	19.84386666666667	1263627.625	5.294600244623487E7	1	1297	0.375298161970794	1.602916362763913	1.4780225399265687	331.0422058105469	331.0531005859375
904	331.18572998046875	12.14605					1	DETECTED	331.1857 m/z @12.15 [CD6644_1.mzXML]	331.18572998046875	12.14605	12.1152	12.428633333333332	0.31343333333333234	17579.0546875	172202.6255507804	0	1297	0.23295076694235917	5.079956780118685	9.15991356023737	331.18328857421875	331.1861572265625
905	331.2025451660156	11.191916666666666					1	DETECTED	331.2025 m/z @11.19 [CD6644_1.mzXML]	331.2025451660156	11.191916666666666	11.103316666666666	11.300166666666666	0.19684999999999953	136404.25	1025993.206123046	0	1297	0.1325314355091063	1.1108916478555333	1.1632482138163187	331.2017822265625	331.20263671875
906	331.2605895996094	11.375533333333333					1	DETECTED	331.2606 m/z @11.38 [CD6644_1.mzXML]	331.2605895996094	11.375533333333333	11.103316666666666	16.036133333333332	4.932816666666666	43286.1953125	2804809.5095067136	0	1297	0.07880088390324325	9.00147375920473	15.347451704170606	331.2577819824219	331.2620849609375
907	331.28167724609375	13.8102					1	DETECTED	331.2817 m/z @13.81 [CD6644_1.mzXML]	331.28167724609375	13.8102	13.43125	14.6054	1.1741499999999991	670607.125	1.1923613978817867E7	1	1297	0.2529525525695213	1.0954315794052034	1.0382803356295782	331.2811584472656	331.28271484375
908	332.0555114746094	2.3329666666666666					1	DETECTED	332.0555 m/z @2.33 [CD6644_1.mzXML]	332.0555114746094	2.3329666666666666	1.18705	19.849	18.66195	122681.296875	6726177.817416501	0	1297	0.2796357322284435	3.641063346573277	4.888468434911089	332.0463562011719	332.05682373046875
909	332.1620178222656	10.201533333333334					1	DETECTED	332.1620 m/z @10.20 [CD6644_1.mzXML]	332.1620178222656	10.201533333333334	9.750366666666668	19.301666666666666	9.551299999999998	137685.46875	5489330.849140499	0	1297	0.4068527164286522	6.837609389731968	1.0323575878871316	332.16064453125	332.1638488769531
910	332.2055969238281	11.206833333333332					1	DETECTED	332.2056 m/z @11.21 [CD6644_1.mzXML]	332.2055969238281	11.206833333333332	9.661783333333334	11.221566666666666	1.559783333333332	23131.18359375	933666.1233546138	0	1297	0.10848014931542593	0.504767914738466	0.00950710685184248	332.20501708984375	332.2063293457031
911	332.240966796875	10.804133333333334					1	DETECTED	332.2410 m/z @10.80 [CD6644_1.mzXML]	332.240966796875	10.804133333333334	10.74135	10.923666666666666	0.18231666666666513	32505.94140625	238815.06939453096	0	1297	0.11566568071808803	1.4519511547650408	4.107724311609591	332.24017333984375	332.240966796875
912	332.2850341796875	13.725766666666667					1	DETECTED	332.2850 m/z @13.73 [CD6644_1.mzXML]	332.2850341796875	13.725766666666667	11.361366666666667	14.376766666666667	3.0153999999999996	121649.453125	9137688.53673596	0	1297	0.3096046077993879	0.6440286388432216	0.18360009625699988	332.2848815917969	332.29443359375
913	332.3289489746094	11.783199999999999					1	DETECTED	332.3289 m/z @11.78 [CD6644_1.mzXML]	332.3289489746094	11.783199999999999	11.752383333333334	11.905916666666666	0.15353333333333197	21067.150390625	136168.38647692816	0	1297	0.20003735348814722	2.4910762574365877	3.9821525148731753	332.3284912109375	332.3292541503906
914	333.0498352050781	2.3875499999999996					1	DETECTED	333.0498 m/z @2.39 [CD6644_1.mzXML]	333.0498352050781	2.3875499999999996	1.8442166666666668	19.929666666666666	18.085449999999998	80005.796875	4207657.1334165055	0	1297	1.3624447657841405	1.985913720985464	4.756614209606541	333.0478515625	333.0583190917969
915	333.0911865234375	9.721300000000001					1	DETECTED	333.0912 m/z @9.72 [CD6644_1.mzXML]	333.0911865234375	9.721300000000001	9.691866666666666	9.793983333333333	0.1021166666666673	4790.19482421875	20535.55938299578	0	1297	0.05689791452700099	1.7347112117779302	2.4694224235558604	333.09039306640625	333.0925598144531
916	333.1485595703125	13.5179					1	DETECTED	333.1486 m/z @13.52 [CD6644_1.mzXML]	333.1485595703125	13.5179	10.9089	15.55695	4.648050000000001	35877.03125	1813141.7659135733	0	1297	0.13839115110077493	0.9911536687106131	1.0574172659905292	333.13861083984375	333.1493225097656
917	333.1657409667969	10.334833333333334					1	DETECTED	333.1657 m/z @10.33 [CD6644_1.mzXML]	333.1657409667969	10.334833333333334	9.853083333333332	16.487000000000002	6.63391666666667	22265.080078125	1152310.3497717585	0	1297	0.3677690879767077	6.141584261997619	11.412099082147003	333.16485595703125	333.166748046875
918	333.18182373046875	12.05535					1	DETECTED	333.1818 m/z @12.06 [CD6644_1.mzXML]	333.18182373046875	12.05535	11.737	12.32145	0.5844500000000004	11229.4794921875	285626.6096953128	0	1297	0.2742810385263148	0.9179362337050405	0.835872467410081	333.1811218261719	333.182373046875
919	333.20147705078125	12.516233333333334					1	DETECTED	333.2015 m/z @12.52 [CD6644_1.mzXML]	333.20147705078125	12.516233333333334	9.13775	12.546633333333334	3.4088833333333337	16686.138671875	865303.8457662959	0	1297	0.121072774477744	0.5044990602291956	0.008998120458391153	333.1992492675781	333.2086486816406
920	334.13818359375	9.750366666666668					1	DETECTED	334.1382 m/z @9.75 [CD6644_1.mzXML]	334.13818359375	9.750366666666668	9.735983333333333	9.853083333333332	0.11709999999999887	12901.8408203125	52111.167236693975	0	1297	0.08588686677950008	4.070683661644984	7.141367323289967	334.13812255859375	334.1386413574219
921	334.9128112792969	1.5934333333333333					1	DETECTED	334.9128 m/z @1.59 [CD6644_1.mzXML]	334.9128112792969	1.5934333333333333	1.5342833333333334	1.6534833333333334	0.11919999999999997	77610.6171875	298194.30479614297	0	1297	0.06556216011430327	0.9872226701977387	1.1760363632364066	334.9120788574219	334.9132995605469
922	335.12164306640625	10.36435					1	DETECTED	335.1216 m/z @10.36 [CD6644_1.mzXML]	335.12164306640625	10.36435	9.867983333333333	10.644766666666667	0.7767833333333343	7082.43310546875	117356.5829971314	0	1297	0.11932261757704232	0.7824692767443429	0.5649385534886857	335.12091064453125	335.1227111816406
923	335.14837646484375	13.474133333333333					1	DETECTED	335.1484 m/z @13.47 [CD6644_1.mzXML]	335.14837646484375	13.474133333333333	13.459783333333332	13.654433333333333	0.1946500000000011	13385.6875	92768.39225219697	0	1297	0.04370166814552334	6.782229965156688	12.564459930313376	335.14813232421875	335.1495361328125
924	335.1644287109375	11.752383333333334					1	DETECTED	335.1644 m/z @11.75 [CD6644_1.mzXML]	335.1644287109375	11.752383333333334	10.260083333333334	15.810849999999999	5.550766666666664	103328.3046875	4617406.935038267	0	1297	0.6244323633101594	0.7209446721819985	1.1738037898188405	335.16265869140625	335.16607666015625
925	335.2167663574219	12.5621					1	DETECTED	335.2168 m/z @12.56 [CD6644_1.mzXML]	335.2167663574219	12.5621	12.084866666666667	12.66625	0.5813833333333331	51749.61328125	421086.56122802704	0	1297	0.10017017172745035	0.6091185304183846	1.1158259680659033	335.215576171875	335.2179870605469
926	335.2406921386719	14.405083333333332					1	DETECTED	335.2407 m/z @14.41 [CD6644_1.mzXML]	335.2406921386719	14.405083333333332	14.204	16.1799	1.9758999999999993	20958.470703125	697058.1332839347	0	1297	0.517687862675114	3.305362731085319	5.141138725936148	335.240234375	335.24322509765625
927	336.0609436035156	10.7735					1	DETECTED	336.0609 m/z @10.77 [CD6644_1.mzXML]	336.0609436035156	10.7735	10.70825	10.8638	0.15554999999999986	37784.578125	201978.7194619143	0	1297	0.08938481875761006	1.191954022988492	1.511174035042901	336.06048583984375	336.061279296875
928	336.073486328125	16.794833333333333					1	DETECTED	336.0735 m/z @16.79 [CD6644_1.mzXML]	336.073486328125	16.794833333333333	15.166916666666667	19.365166666666667	4.19825	2461.98681640625	330193.26975311287	0	1297	2.118881571339694	1.2894548246736632	1.5789096493473267	336.07208251953125	336.0751037597656
929	336.2513122558594	12.177983333333334					1	DETECTED	336.2513 m/z @12.18 [CD6644_1.mzXML]	336.2513122558594	12.177983333333334	12.040416666666665	15.227466666666666	3.187050000000001	15727.9384765625	1073984.4392419432	0	1297	0.13381310722424367	11.583656409013688	19.26413669182859	336.2425231933594	336.2514953613281
930	336.66229248046875	13.2921					1	DETECTED	336.6623 m/z @13.29 [CD6644_1.mzXML]	336.66229248046875	13.2921	13.100050000000001	14.175066666666668	1.0750166666666665	42936.5546875	782319.1232719708	0	1297	0.48368340303142077	2.7987937169140227	2.023892323430492	336.6605224609375	336.6627502441406
931	337.05975341796875	1.8729833333333334					1	DETECTED	337.0598 m/z @1.87 [CD6644_1.mzXML]	337.05975341796875	1.8729833333333334	1.6534833333333334	19.317833333333333	17.66435	615257.125	2.3672425028863363E7	1	1297	0.5945199737640376	4.007777613514925	4.332150183695353	337.05859375	337.0697326660156
932	337.16510009765625	14.405083333333332					1	DETECTED	337.1651 m/z @14.41 [CD6644_1.mzXML]	337.16510009765625	14.405083333333332	10.8788	15.509566666666666	4.630766666666666	24712.2109375	2209627.17871295	0	1297	3.507682503146601	0.6590116320638774	0.4294212012876238	337.1565856933594	337.1664123535156
933	337.1796569824219	12.652199999999999					1	DETECTED	337.1797 m/z @12.65 [CD6644_1.mzXML]	337.1796569824219	12.652199999999999	12.546633333333334	13.085933333333333	0.539299999999999	138662.4375	1917993.4409970692	0	1297	0.22770061595819335	2.490387149756799	3.3491096046751783	337.1796569824219	337.1803894042969
934	338.0633544921875	2.2920000000000003					1	DETECTED	338.0634 m/z @2.29 [CD6644_1.mzXML]	338.0633544921875	2.2920000000000003	1.8729833333333334	11.783199999999999	9.910216666666665	67721.40625	6639348.830487426	0	1297	9.82128267547423	11.83400807687648	0.901215290192121	338.0580139160156	338.0640869140625
935	338.2301025390625	12.428633333333332					1	DETECTED	338.2301 m/z @12.43 [CD6644_1.mzXML]	338.2301025390625	12.428633333333332	0.10116666666666667	19.994833333333336	19.893666666666668	969354.9375	2.4727099268561274E7	0	1297	0.1397409469121662	3.635943109027232	3.6862313259637296	338.2237854003906	338.2327575683594
936	338.3392639160156	12.622683333333333					1	DETECTED	338.3393 m/z @12.62 [CD6644_1.mzXML]	338.3392639160156	12.622683333333333	12.14605	12.960833333333333	0.8147833333333327	524993.375	9312280.182506822	1	1297	0.13279476907610466	0.8276293007588686	0.9842477203593866	338.3389892578125	338.3395690917969
937	339.1604309082031	14.41925					1	DETECTED	339.1604 m/z @14.42 [CD6644_1.mzXML]	339.1604309082031	14.41925	11.6625	14.972033333333334	3.3095333333333343	9411.572265625	1096708.5612839356	0	1297	0.4266957199112422	0.600259967957438	0.20051993591487585	339.1593933105469	339.1613464355469
938	339.179931640625	12.652199999999999					1	DETECTED	339.1799 m/z @12.65 [CD6644_1.mzXML]	339.179931640625	12.652199999999999	12.652199999999999	16.87666666666667	4.22446666666667	34919.64453125	1643615.3487973653	0	1297	0.026661308227392766	null	null	339.179931640625	339.1897277832031
939	339.1954040527344	11.737					1	DETECTED	339.1954 m/z @11.74 [CD6644_1.mzXML]	339.1954040527344	11.737	11.634033333333333	11.980466666666667	0.3464333333333336	11608.1455078125	161610.3621320797	0	1297	0.3331527805384642	1.6822596309485214	2.3645192618970428	339.1944885253906	339.1959228515625
940	339.2333679199219	12.471533333333333					1	DETECTED	339.2334 m/z @12.47 [CD6644_1.mzXML]	339.2333679199219	12.471533333333333	0.7079833333333333	19.461666666666666	18.75368333333333	189301.1875	5265336.171516754	0	1297	0.9757355221015747	0.9624956566933212	0.2817902519805694	339.23236083984375	339.235107421875
941	339.2656555175781	12.258000000000001					1	DETECTED	339.2657 m/z @12.26 [CD6644_1.mzXML]	339.2656555175781	12.258000000000001	12.025566666666666	15.016616666666666	2.9910499999999995	17003.078125	1751240.70815564	0	1297	0.2267197914541672	6.434210526315753	11.868421052631506	339.259033203125	339.2661437988281
942	339.2867431640625	14.145716666666667					1	DETECTED	339.2867 m/z @14.15 [CD6644_1.mzXML]	339.2867431640625	14.145716666666667	13.2921	14.85315	1.5610499999999998	15189.4326171875	671392.8209984129	0	1297	0.5296819880717223	0.9143741335884561	0.8287482671769122	339.2865905761719	339.2879943847656
943	339.3426208496094	12.622683333333333					1	DETECTED	339.3426 m/z @12.62 [CD6644_1.mzXML]	339.3426208496094	12.622683333333333	12.305533333333333	13.459783333333332	1.1542499999999993	120229.296875	2211257.7707165503	0	1297	0.2331132457306495	1.6852407674099588	0.8729356652106923	339.33349609375	339.3441162109375
944	340.0384826660156	10.4505					1	DETECTED	340.0385 m/z @10.45 [CD6644_1.mzXML]	340.0384826660156	10.4505	10.216000000000001	11.648266666666666	1.4322666666666652	87240.203125	909515.2957213128	0	1297	0.10315221318420242	0.863787895767018	3.1770698793287697	340.03143310546875	340.0394592285156
945	340.2453918457031	11.221566666666666					1	DETECTED	340.2454 m/z @11.22 [CD6644_1.mzXML]	340.2453918457031	11.221566666666666	9.543316666666668	17.153333333333332	7.610016666666665	28790.23046875	2420577.7861202396	0	1297	null	2.2672476289786	35.64196153320398	340.23541259765625	340.24603271484375
946	340.3912658691406	12.289983333333334					1	DETECTED	340.3913 m/z @12.29 [CD6644_1.mzXML]	340.3912658691406	12.289983333333334	12.226033333333334	12.486600000000001	0.2605666666666675	58004.33984375	389991.8434421398	0	1297	0.1061674395542731	2.0372686995048226	1.8657902564777262	340.39093017578125	340.3915710449219
947	340.9293212890625	1.6387500000000002					1	DETECTED	340.9293 m/z @1.64 [CD6644_1.mzXML]	340.9293212890625	1.6387500000000002	1.5638333333333334	1.66855	0.10471666666666657	46917.29296875	202348.35687597672	0	1297	0.07301953211360046	0.6988876529477184	0.39777530589543664	340.9292907714844	340.9298095703125
948	341.0293884277344	11.578100000000001					1	DETECTED	341.0294 m/z @11.58 [CD6644_1.mzXML]	341.0293884277344	11.578100000000001	11.52165	12.011	0.48934999999999995	193414.765625	1611731.2284631361	0	1297	0.12932629492409653	2.5413911875833795	2.855568039078762	341.0284118652344	341.02996826171875
949	341.30230712890625	12.750316666666667					1	DETECTED	341.3023 m/z @12.75 [CD6644_1.mzXML]	341.30230712890625	12.750316666666667	1.2734999999999999	19.978666666666665	18.705166666666667	879808.5	1.7599033927898347E7	1	1297	0.16171860591289722	0.825725478214394	0.7628635195746507	341.3013610839844	341.3043212890625
950	341.35015869140625	14.071499999999999					1	DETECTED	341.3502 m/z @14.07 [CD6644_1.mzXML]	341.35015869140625	14.071499999999999	11.93545	14.634133333333333	2.6986833333333333	30751.2265625	1197751.4586483154	0	1297	0.25265846515465284	0.6109507272678295	0.22068458498795293	341.3494873046875	341.351318359375
951	342.0131530761719	8.785166666666667					1	DETECTED	342.0132 m/z @8.79 [CD6644_1.mzXML]	342.0131530761719	8.785166666666667	0.10116666666666667	19.994833333333336	19.893666666666668	11104.638671875	5476763.323700502	0	1297	5.5021460170321435	1.1454206970674037	0.8990600995894266	342.01141357421875	342.01422119140625
952	342.0354309082031	10.4505					1	DETECTED	342.0354 m/z @10.45 [CD6644_1.mzXML]	342.0354309082031	10.4505	10.42315	19.26966666666667	8.84651666666667	33909.12890625	2938231.7766003422	0	1297	1.1927198425446353	23.85720415695768	46.460046696231345	342.0316467285156	342.0416259765625
953	342.26104736328125	11.347000000000001					1	DETECTED	342.2610 m/z @11.35 [CD6644_1.mzXML]	342.26104736328125	11.347000000000001	11.316233333333335	13.924516666666667	2.6082833333333326	81669.6015625	1320669.630740353	0	1297	0.11151826683911992	40.27928053842166	79.12800650629262	342.2601623535156	342.2667541503906
954	342.8666076660156	1.7450666666666665					1	DETECTED	342.8666 m/z @1.75 [CD6644_1.mzXML]	342.8666076660156	1.7450666666666665	1.6534833333333334	1.78835	0.1348666666666667	19290.38671875	119891.24602490233	0	1297	0.0947687459541362	0.7363057324840783	0.4726114649681564	342.8567199707031	342.86669921875
955	343.19049072265625	12.3689					1	DETECTED	343.1905 m/z @12.37 [CD6644_1.mzXML]	343.19049072265625	12.3689	8.907549999999999	15.715666666666667	6.808116666666669	117474.078125	3614449.449080627	0	1297	0.25355963979211715	5.511011840110785	13.30651483998122	343.1856689453125	343.1970520019531
956	343.2930908203125	12.05535					1	DETECTED	343.2931 m/z @12.06 [CD6644_1.mzXML]	343.2930908203125	12.05535	12.040416666666665	12.13045	0.0900333333333343	18925.419921875	75885.75854541082	0	1297	0.1471823514387367	3.0145089285710758	5.0290178571421515	343.2927551269531	343.2933654785156
957	344.0115661621094	10.968083333333334					1	DETECTED	344.0116 m/z @10.97 [CD6644_1.mzXML]	344.0115661621094	10.968083333333334	0.13423333333333334	19.978666666666665	19.84443333333333	21135.20703125	5244590.386319121	1	1297	1.3898433436614432	1.2402956365441158	4.18585429193415	344.0096740722656	344.0135803222656
958	344.1935119628906	12.471533333333333					1	DETECTED	344.1935 m/z @12.47 [CD6644_1.mzXML]	344.1935119628906	12.471533333333333	12.305533333333333	12.577316666666666	0.2717833333333335	20502.763671875	234099.27911401395	0	1297	0.04593456968983567	0.8186244979919665	0.637248995983933	344.1933898925781	344.1943359375
959	344.27667236328125	11.52165					1	DETECTED	344.2767 m/z @11.52 [CD6644_1.mzXML]	344.27667236328125	11.52165	11.476416666666667	12.862150000000002	1.3857333333333344	81893.203125	1460073.3369392075	0	1297	0.10148032115613326	15.317612380250972	2.4695076116268875	344.2762451171875	344.2776184082031
960	344.87353515625	1.5638333333333334					1	DETECTED	344.8735 m/z @1.56 [CD6644_1.mzXML]	344.87353515625	1.5638333333333334	1.4448333333333332	1.7601	0.3152666666666668	103992.8671875	626251.148023437	0	1297	0.11012916700660957	2.088246367882154	0.37886073161267925	344.86383056640625	344.8741455078125
961	346.00677490234375	11.087916666666667					1	DETECTED	346.0068 m/z @11.09 [CD6644_1.mzXML]	346.00677490234375	11.087916666666667	0.10116666666666667	19.994833333333336	19.893666666666668	316848.0625	8.124480855222555E7	1	1297	4.644131937319877	1.0597677619412982	0.8087059464281331	346.00616455078125	346.00885009765625
962	346.90643310546875	1.5638333333333334					1	DETECTED	346.9064 m/z @1.56 [CD6644_1.mzXML]	346.90643310546875	1.5638333333333334	1.5048333333333335	1.5934333333333333	0.08859999999999979	16674.072265625	49702.702736328014	0	1297	0.07863755920158022	0.7508474576271176	0.5016949152542353	346.9062805175781	346.90802001953125
963	347.01519775390625	11.027199999999999					1	DETECTED	347.0152 m/z @11.03 [CD6644_1.mzXML]	347.01519775390625	11.027199999999999	0.42124999999999996	19.801166666666667	19.379916666666666	117274.6484375	1.367695404475757E7	0	1297	0.40816112021549067	8.367159401982859	15.875846905350274	347.0077819824219	347.0186767578125
964	347.1322326660156	1.4750333333333332					1	DETECTED	347.1322 m/z @1.48 [CD6644_1.mzXML]	347.1322326660156	1.4750333333333332	1.4448333333333332	9.82325	8.378416666666666	7487.892578125	1430868.5858766478	0	1297	0.061207558200208734	138.7155077262693	276.43101545253853	347.1234130859375	347.1329040527344
965	348.01904296875	10.93855					1	DETECTED	348.0190 m/z @10.94 [CD6644_1.mzXML]	348.01904296875	10.93855	0.6909333333333334	19.978666666666665	19.287733333333332	13313.814453125	2229897.1158251045	0	1297	0.3447202797574338	0.9410838617759902	0.46761302097094404	348.0094299316406	348.0275573730469
966	348.0765075683594	1.7139166666666665					1	DETECTED	348.0765 m/z @1.71 [CD6644_1.mzXML]	348.0765075683594	1.7139166666666665	1.7139166666666665	9.182316666666667	7.468400000000001	16016.8291015625	2310494.1582025145	0	1297	0.059780976181255996	null	null	348.066650390625	348.0773010253906
967	348.2872009277344	12.14605					1	DETECTED	348.2872 m/z @12.15 [CD6644_1.mzXML]	348.2872009277344	12.14605	11.677033333333332	12.258000000000001	0.5809666666666686	9286.6396484375	172149.17612951674	0	1297	0.40487778701466404	0.6193454390391242	0.2386908780782484	348.28582763671875	348.28778076171875
968	348.3080749511719	13.782166666666665					1	DETECTED	348.3081 m/z @13.78 [CD6644_1.mzXML]	348.3080749511719	13.782166666666665	13.532683333333333	14.27645	0.7437666666666676	118145.03125	1945533.2361441646	0	1297	0.28531581059567657	2.1826485875045396	2.23417061100694	348.3076171875	348.3093566894531
969	349.0160217285156	15.461649999999999					1	DETECTED	349.0160 m/z @15.46 [CD6644_1.mzXML]	349.0160217285156	15.461649999999999	0.10116666666666667	19.994833333333336	19.893666666666668	17686.943359375	6187085.068828863	0	1297	6.953982743634958	0.7815033926474358	0.527781455483466	349.01324462890625	349.01727294921875
970	349.2322692871094	12.750316666666667					1	DETECTED	349.2323 m/z @12.75 [CD6644_1.mzXML]	349.2322692871094	12.750316666666667	12.680066666666667	13.938666666666668	1.2586000000000013	110843.921875	1522072.0616785914	0	1297	0.4136925008653165	8.95800711743777	15.455263926630503	349.22491455078125	349.236328125
971	350.2548522949219	13.782166666666665					1	DETECTED	350.2549 m/z @13.78 [CD6644_1.mzXML]	350.2548522949219	13.782166666666665	13.654433333333333	14.086566666666666	0.4321333333333328	84874.1328125	1002960.2050610363	0	1297	0.22043058878595723	1.5463795801737992	1.805832081122428	350.2546081542969	350.2558288574219
972	350.808349609375	1.7450666666666665					1	DETECTED	350.8083 m/z @1.75 [CD6644_1.mzXML]	350.808349609375	1.7450666666666665	1.7139166666666665	1.8871666666666667	0.17325000000000013	22805.814453125	119430.35278759775	0	1297	0.06880352118428923	2.7808988764044953	4.561797752808991	350.8079528808594	350.80908203125
973	350.8903503417969	1.5934333333333333					1	DETECTED	350.8904 m/z @1.59 [CD6644_1.mzXML]	350.8903503417969	1.5934333333333333	1.5342833333333334	1.6387500000000002	0.10446666666666671	78758.0546875	295653.2598403324	0	1297	0.06449758296382235	0.9056106165575483	0.8011413873646621	350.8896179199219	350.8911437988281
974	351.0111083984375	15.212250000000001					1	DETECTED	351.0111 m/z @15.21 [CD6644_1.mzXML]	351.0111083984375	15.212250000000001	0.2187	19.962	19.7433	6662.162109375	2791165.3283215323	0	1297	0.692231998881315	0.6583931090368859	0.7068946557106706	351.0081481933594	351.0133056640625
975	351.2266540527344	13.8102					1	DETECTED	351.2267 m/z @13.81 [CD6644_1.mzXML]	351.2266540527344	13.8102	12.764299999999999	15.619733333333333	2.855433333333334	106145.09375	3030514.965891478	0	1297	0.26049422493944263	0.9913698058121161	5.007292515208912	351.2174072265625	351.23553466796875
976	352.1639404296875	9.9966					1	DETECTED	352.1639 m/z @10.00 [CD6644_1.mzXML]	352.1639404296875	9.9966	7.955933333333333	19.188666666666666	11.232733333333332	16331.4755859375	825171.6547313542	0	1297	0.07453781744552934	2.353235999080008	3.6540601554594137	352.1622009277344	352.17095947265625
977	352.23004150390625	13.739916666666666					1	DETECTED	352.2300 m/z @13.74 [CD6644_1.mzXML]	352.23004150390625	13.739916666666666	7.117483333333333	14.986816666666666	7.869333333333333	28032.9609375	2892295.234258026	0	1297	1.6897014325597404	0.5941421330528054	0.18828426610561078	352.2213439941406	352.230712890625
978	353.0332336425781	1.8871666666666667					1	DETECTED	353.0332 m/z @1.89 [CD6644_1.mzXML]	353.0332336425781	1.8871666666666667	1.5490666666666668	18.9015	17.35243333333333	298203.90625	1.0956173181102214E7	0	1297	0.5687881108181505	2.819249599852351	5.167348138005331	353.0233154296875	353.0350341796875
979	353.18310546875	11.191916666666666					1	DETECTED	353.1831 m/z @11.19 [CD6644_1.mzXML]	353.18310546875	11.191916666666666	11.191916666666666	17.737000000000002	6.545083333333336	3957.63037109375	1023319.7603818973	0	1297	4.50920693958796	null	null	353.1747131347656	353.18310546875
980	353.24334716796875	12.011					1	DETECTED	353.2433 m/z @12.01 [CD6644_1.mzXML]	353.24334716796875	12.011	11.283766666666667	15.794666666666666	4.5108999999999995	19021.201171875	1581475.2605165413	0	1297	0.3840051942881235	2.8489079904143324	4.298088438968573	353.23345947265625	353.2458190917969
981	353.263427734375	13.739916666666666					1	DETECTED	353.2634 m/z @13.74 [CD6644_1.mzXML]	353.263427734375	13.739916666666666	12.708016666666667	14.9272	2.2191833333333317	1048374.5	2.1039321914059825E7	1	1297	0.27871790031641375	1.3652881914531094	2.900379583616153	353.26324462890625	353.26715087890625
982	354.0534973144531	10.7735					1	DETECTED	354.0535 m/z @10.77 [CD6644_1.mzXML]	354.0534973144531	10.7735	10.334833333333334	19.124166666666667	8.789333333333333	36656.87890625	3548531.0145297856	0	1297	0.07692260595846356	10.018237082066877	165.27492852223563	354.0445251464844	354.05523681640625
983	355.009765625	19.2375					1	DETECTED	355.0098 m/z @19.24 [CD6644_1.mzXML]	355.009765625	19.2375	0.10116666666666667	19.994833333333336	19.893666666666668	8863.9697265625	2257620.295806733	0	1297	16.267341635670547	0.5317490050136695	0.06616009641111527	355.0075378417969	355.01177978515625
984	355.0811462402344	12.011					1	DETECTED	355.0811 m/z @12.01 [CD6644_1.mzXML]	355.0811462402344	12.011	12.011	12.14605	0.13505000000000145	15014.833984375	87563.37389648505	0	1297	0.09389515161916506	null	null	355.0808410644531	355.0824890136719
985	355.26068115234375	12.289983333333334					1	DETECTED	355.2607 m/z @12.29 [CD6644_1.mzXML]	355.26068115234375	12.289983333333334	11.8605	15.227466666666666	3.3669666666666664	25965.04296875	1795091.177233094	0	1297	0.1119912776782499	3.9197873413791733	12.675813189760056	355.2507019042969	355.2705078125
986	355.2817077636719	12.592433333333334					1	DETECTED	355.2817 m/z @12.59 [CD6644_1.mzXML]	355.2817077636719	12.592433333333334	5.73965	13.445500000000001	7.705850000000001	28840.6953125	1762810.7815379952	0	1297	0.9073009052794685	0.5622423492157688	0.12448469843153757	355.2806701660156	355.2823791503906
987	356.033935546875	10.290166666666666					1	DETECTED	356.0339 m/z @10.29 [CD6644_1.mzXML]	356.033935546875	10.290166666666666	10.245416666666667	10.36435	0.11893333333333267	5897.0107421875	28919.32193945295	0	1297	0.08389082194976005	1.3288640595903467	1.6577281191806934	356.0325927734375	356.0342712402344
988	356.05047607421875	10.804133333333334					1	DETECTED	356.0505 m/z @10.80 [CD6644_1.mzXML]	356.05047607421875	10.804133333333334	10.74135	10.997633333333333	0.2562833333333323	21398.8203125	136639.2089902344	0	1297	0.059429002723540236	2.041014069551342	3.082028139102684	356.05010986328125	356.0511169433594
989	356.070068359375	10.113083333333332					1	DETECTED	356.0701 m/z @10.11 [CD6644_1.mzXML]	356.070068359375	10.113083333333332	10.0693	10.504716666666667	0.4354166666666668	26253.494140625	187361.4345363163	0	1297	0.23582628207533674	5.1362078039377	6.709451683470645	356.0689697265625	356.07049560546875
990	356.9072265625	1.6088500000000001					1	DETECTED	356.9072 m/z @1.61 [CD6644_1.mzXML]	356.9072265625	1.6088500000000001	1.5490666666666668	11.905916666666666	10.35685	82974.2421875	4738977.718396242	0	1297	0.06423645339929052	85.67011686088449	1.3382365979097257	356.9032287597656	356.9080810546875
991	357.1695556640625	12.3689					1	DETECTED	357.1696 m/z @12.37 [CD6644_1.mzXML]	357.1695556640625	12.3689	12.353133333333334	12.546633333333334	0.19350000000000023	16520.150390625	111609.55271362289	0	1297	0.0846455596664839	6.136363636363887	11.272727272727774	357.1692810058594	357.17034912109375
992	357.2463073730469	13.4171					1	DETECTED	357.2463 m/z @13.42 [CD6644_1.mzXML]	357.2463073730469	13.4171	13.4171	14.026333333333334	0.609233333333334	10269.9208984375	208562.9579925543	0	1297	0.10188464315712054	null	null	357.2450256347656	357.2474670410156
993	357.276123046875	12.693933333333332					1	DETECTED	357.2761 m/z @12.69 [CD6644_1.mzXML]	357.276123046875	12.693933333333332	11.783199999999999	16.195983333333334	4.412783333333335	155131.46875	4489029.477889287	0	1297	0.4537831053876662	0.5819603889333431	0.6097161399835931	357.2750549316406	357.27777099609375
994	357.2973937988281	14.145716666666667					1	DETECTED	357.2974 m/z @14.15 [CD6644_1.mzXML]	357.2973937988281	14.145716666666667	12.486600000000001	15.762766666666666	3.276166666666665	26689.2734375	1562524.0695649714	0	1297	0.3122994045702079	0.794934374754642	3.9240568046981172	357.2965393066406	357.2994079589844
995	358.0671081542969	10.1279					1	DETECTED	358.0671 m/z @10.13 [CD6644_1.mzXML]	358.0671081542969	10.1279	10.0693	18.758666666666667	8.689366666666666	9582.5341796875	778170.8894611817	0	1297	0.10647978592617591	74.14135381114878	1.7171811652749127	358.0663146972656	358.0682067871094
996	358.2561340332031	11.0574					1	DETECTED	358.2561 m/z @11.06 [CD6644_1.mzXML]	358.2561340332031	11.0574	10.600166666666667	11.191916666666666	0.5917499999999993	28709.634765625	307742.9533375247	0	1297	0.08608856857952674	0.6866976381764675	0.3367197558981068	358.2552490234375	358.2578430175781
997	358.2927551269531	11.606016666666667					1	DETECTED	358.2928 m/z @11.61 [CD6644_1.mzXML]	358.2927551269531	11.606016666666667	11.564316666666667	14.46195	2.8976333333333333	84310.765625	933785.0084123506	0	1297	0.1097699115712345	2.4637486769150065	3.088879382265237	358.2833251953125	358.3022155761719
998	359.0046691894531	2.7418833333333335					1	DETECTED	359.0047 m/z @2.74 [CD6644_1.mzXML]	359.0046691894531	2.7418833333333335	0.4549166666666667	19.994833333333336	19.53991666666667	4337.45703125	1253673.2871888734	0	1297	18.89248735621208	4.272016062032678	1.306175734993516	359.0033874511719	359.0093994140625
999	359.0414733886719	1.8729833333333334					1	DETECTED	359.0415 m/z @1.87 [CD6644_1.mzXML]	359.0414733886719	1.8729833333333334	1.6387500000000002	17.994333333333334	16.355583333333332	410131.40625	1.1606230108509948E7	0	1297	0.3324783104133975	1.770815848148915	2.428559316541719	359.0404052734375	359.0440368652344
1000	359.3127746582031	12.750316666666667					1	DETECTED	359.3128 m/z @12.75 [CD6644_1.mzXML]	359.3127746582031	12.750316666666667	0.3030833333333333	19.3335	19.030416666666667	952255.5625	1.526441657845888E7	1	1297	0.1647424534434947	1.0976514500140169	2.013465549145414	359.30572509765625	359.3163757324219
1001	360.236328125	3.877733333333333					1	DETECTED	360.2363 m/z @3.88 [CD6644_1.mzXML]	360.236328125	3.877733333333333	3.5870166666666665	5.073049999999999	1.4860333333333329	4945.18212890625	238092.4938947754	0	1297	0.8953449245563698	2.5558103537235572	4.1116207074471145	360.2353820800781	360.2373962402344
1002	360.31610107421875	12.834116666666667					1	DETECTED	360.3161 m/z @12.83 [CD6644_1.mzXML]	360.31610107421875	12.834116666666667	12.428633333333332	13.739916666666666	1.3112833333333338	114133.7265625	2004468.327173828	0	1297	0.8247155934668307	1.616938632907226	0.3976672280498648	360.30780029296875	360.322998046875
1003	360.8373107910156	1.7601					1	DETECTED	360.8373 m/z @1.76 [CD6644_1.mzXML]	360.8373107910156	1.7601	0.8784500000000001	1.7601	0.8816499999999999	27484.751953125	636489.4485948792	0	1297	0.018270426228539804	0.5	null	360.83148193359375	360.83746337890625
1004	360.9220886230469	1.5638333333333334					1	DETECTED	360.9221 m/z @1.56 [CD6644_1.mzXML]	360.9220886230469	1.5638333333333334	1.4897333333333334	1.5934333333333333	0.1036999999999999	11531.884765625	37349.72705419916	0	1297	0.06891222545207332	0.6997300944669353	0.3994601889338708	360.9212646484375	360.9231262207031
1005	361.1798095703125	12.210033333333334					1	DETECTED	361.1798 m/z @12.21 [CD6644_1.mzXML]	361.1798095703125	12.210033333333334	12.05535	12.3689	0.31354999999999933	21627.6875	284347.4988376466	0	1297	0.25349123050312805	1.0135222497575702	1.0270444995151407	361.17938232421875	361.18023681640625
1006	361.1980895996094	11.1774					1	DETECTED	361.1981 m/z @11.18 [CD6644_1.mzXML]	361.1980895996094	11.1774	11.133333333333333	11.25185	0.11851666666666638	19122.45703125	100429.79812951625	0	1297	0.11253250449455088	1.3447428139182742	1.6894856278365487	361.1976318359375	361.1993408203125
1007	361.31890869140625	12.750316666666667					1	DETECTED	361.3189 m/z @12.75 [CD6644_1.mzXML]	361.31890869140625	12.750316666666667	11.737	14.8086	3.0716	27987.322265625	1185014.0006245119	0	1297	0.7422746491805281	1.3569169957997418	1.945436363499255	361.3094177246094	361.3246154785156
1008	362.9239196777344	1.6387500000000002					1	DETECTED	362.9239 m/z @1.64 [CD6644_1.mzXML]	362.9239196777344	1.6387500000000002	1.5786	1.7139166666666665	0.13531666666666653	145367.96875	586534.8408664552	0	1297	0.0635431278517673	1.1758776951861678	0.4509153622310804	362.9232482910156	362.9241943359375
1009	363.1095886230469	1.4598833333333334					1	DETECTED	363.1096 m/z @1.46 [CD6644_1.mzXML]	363.1095886230469	1.4598833333333334	1.3943	17.12066666666667	15.726366666666669	11261.32421875	1364961.661612427	0	1297	0.09706101607367024	119.8960609911055	238.79212198221097	363.10003662109375	363.1109924316406
1010	365.1976623535156	14.390916666666667					1	DETECTED	365.1977 m/z @14.39 [CD6644_1.mzXML]	365.1976623535156	14.390916666666667	11.5505	15.970933333333333	4.420433333333333	16629.33984375	1426993.9766201174	0	1297	0.3565003444725505	0.7462879249641564	0.29980750013438495	365.196533203125	365.2076416015625
1011	365.2081604003906	11.648266666666666					1	DETECTED	365.2082 m/z @11.65 [CD6644_1.mzXML]	365.2081604003906	11.648266666666666	11.578100000000001	13.43125	1.8531499999999994	15065.6220703125	564006.2715280758	0	1297	0.36936661043079333	13.205344418052494	25.41068883610499	365.20770263671875	365.21075439453125
1012	367.1221008300781	10.46415					1	DETECTED	367.1221 m/z @10.46 [CD6644_1.mzXML]	367.1221008300781	10.46415	1.8584500000000002	10.923666666666666	9.065216666666666	301244.3125	7711696.3595772125	0	1297	0.11489038454281086	1.6914065473646547	0.014330565933038074	367.1170349121094	367.1224670410156
1013	367.19158935546875	13.75385					1	DETECTED	367.1916 m/z @13.75 [CD6644_1.mzXML]	367.19158935546875	13.75385	13.683633333333335	14.261750000000001	0.5781166666666664	39423.40625	646834.4474573965	0	1297	0.2721648175667575	3.685077089808816	6.25754888838628	367.1907958984375	367.1932067871094
1014	367.24285888671875	12.242083333333333					1	DETECTED	367.2429 m/z @12.24 [CD6644_1.mzXML]	367.24285888671875	12.242083333333333	8.2592	12.471533333333333	4.2123333333333335	17006.8984375	1448551.2275620117	0	1297	0.11049301992610339	0.5288045092960293	0.0576090185920585	367.2354736328125	367.2431335449219
1015	367.98883056640625	11.950316666666668					1	DETECTED	367.9888 m/z @11.95 [CD6644_1.mzXML]	367.98883056640625	11.950316666666668	0.10116666666666667	19.994833333333336	19.893666666666668	54730.640625	1.1643875433379713E7	0	1297	2.6444314465574337	0.8339819021164568	2.927442624278689	367.98760986328125	367.9919128417969
1016	368.2764892578125	11.52165					1	DETECTED	368.2765 m/z @11.52 [CD6644_1.mzXML]	368.2764892578125	11.52165	11.446850000000001	19.929666666666666	8.482816666666665	120821.296875	3203567.5344160115	0	1297	0.08947068728701346	1.4596006305875462	1.922822004855228	368.2760314941406	368.2828674316406
1017	368.8687744140625	1.6833666666666667					1	DETECTED	368.8688 m/z @1.68 [CD6644_1.mzXML]	368.8687744140625	1.6833666666666667	1.6534833333333334	1.7742666666666667	0.12078333333333324	46112.7734375	203645.41740429675	0	1297	0.11933142920101703	2.020914668153935	3.0418293363078703	368.8685607910156	368.8694763183594
1018	369.00738525390625	1.8729833333333334					1	DETECTED	369.0074 m/z @1.87 [CD6644_1.mzXML]	369.00738525390625	1.8729833333333334	1.78835	15.651983333333334	13.863633333333334	38371.859375	2762787.305853485	0	1297	0.263277383649291	82.02190839025329	8.131007212838195	368.998046875	369.0086669921875
1019	369.06036376953125	12.05535					1	DETECTED	369.0604 m/z @12.06 [CD6644_1.mzXML]	369.06036376953125	12.05535	12.011	13.654433333333333	1.6434333333333342	23963.142578125	902183.6267944339	0	1297	0.10293466787330452	18.52799699361083	36.05599398722166	369.0527648925781	369.0606689453125
1020	369.1191711425781	10.46415					1	DETECTED	369.1192 m/z @10.46 [CD6644_1.mzXML]	369.1191711425781	10.46415	10.098466666666667	12.258000000000001	2.159533333333334	108449.7109375	1160247.7359624025	0	1297	0.10943158308037404	1.6915469326016095	2.4267465341980103	369.1181335449219	369.1277160644531
1021	369.20562744140625	12.66625					1	DETECTED	369.2056 m/z @12.67 [CD6644_1.mzXML]	369.20562744140625	12.66625	11.648266666666666	12.750316666666667	1.1020500000000002	45423.953125	1543925.7326206074	0	1297	0.23423770677530875	0.5412907873409847	0.0825815746819693	369.20556640625	369.2073669433594
1022	369.23736572265625	13.782166666666665					1	DETECTED	369.2374 m/z @13.78 [CD6644_1.mzXML]	369.23736572265625	13.782166666666665	1.4287333333333334	14.972033333333334	13.5433	36250.2890625	7709049.268769289	0	1297	0.2626471435209865	0.5481593511115669	0.022610567368199826	369.2286682128906	369.237548828125
1023	369.34881591796875	12.622683333333333					1	DETECTED	369.3488 m/z @12.62 [CD6644_1.mzXML]	369.34881591796875	12.622683333333333	0.28636666666666666	19.978666666666665	19.6923	423460.6875	1.8717172455278646E7	1	1297	0.5285760329407267	1.9440828694151866	0.45206695983972567	369.3476257324219	369.3512268066406
1024	370.08477783203125	11.829749999999999					1	DETECTED	370.0848 m/z @11.83 [CD6644_1.mzXML]	370.08477783203125	11.829749999999999	10.572333333333335	12.14605	1.573716666666666	233645.703125	3894623.533756904	0	1297	0.117144472790212	0.6070035140802622	0.07880133763409455	370.08465576171875	370.0862121582031
1025	370.29248046875	11.648266666666666					1	DETECTED	370.2925 m/z @11.65 [CD6644_1.mzXML]	370.29248046875	11.648266666666666	11.564316666666667	13.895616666666665	2.331299999999999	170565.015625	2558248.964726556	0	1297	0.09857785724233636	13.88505062537228	2.214507657451708	370.2924499511719	370.2972412109375
1026	370.3522644042969	12.622683333333333					1	DETECTED	370.3523 m/z @12.62 [CD6644_1.mzXML]	370.3522644042969	12.622683333333333	0.16805	19.7205	19.55245	130538.015625	7481169.403418363	0	1297	0.37759576184591204	1.3591459653346434	1.0120414726360345	370.3515625	370.35400390625
1027	371.0882568359375	11.845083333333333					1	DETECTED	371.0883 m/z @11.85 [CD6644_1.mzXML]	371.0882568359375	11.845083333333333	7.281366666666667	19.381166666666665	12.099799999999998	43979.9375	4139213.9554282837	0	1297	0.10391419747734787	1.3256519722594522	1.6513039445189044	371.088134765625	371.09820556640625
1028	371.1864318847656	15.794666666666666					1	DETECTED	371.1864 m/z @15.79 [CD6644_1.mzXML]	371.1864318847656	15.794666666666666	15.166916666666667	17.3965	2.2295833333333324	2267.088623046875	174885.20198202526	0	1297	0.8019356328856126	1.7758529138457477	2.5517058276914955	371.1849365234375	371.18890380859375
1029	371.2614440917969	13.593033333333333					1	DETECTED	371.2614 m/z @13.59 [CD6644_1.mzXML]	371.2614440917969	13.593033333333333	13.319583333333332	14.897466666666666	1.5778833333333342	27320.958984375	865814.6928742679	0	1297	0.2524071616455057	2.9065894969528263	2.279682159931447	371.25927734375	371.2630310058594
1030	371.2955627441406	11.619916666666667					1	DETECTED	371.2956 m/z @11.62 [CD6644_1.mzXML]	371.2955627441406	11.619916666666667	11.591800000000001	14.3194	2.727599999999999	34397.71484375	2609751.038039428	0	1297	2.1944624727414936	48.50503852993648	86.93868409544704	371.2923889160156	371.296142578125
1031	371.3553466796875	12.622683333333333					1	DETECTED	371.3553 m/z @12.62 [CD6644_1.mzXML]	371.3553466796875	12.622683333333333	12.05535	15.414166666666667	3.358816666666666	24787.068359375	1135622.2815916145	0	1297	0.20841408377632575	2.9601792009400762	4.9203584018801525	371.3541259765625	371.3584899902344
1032	371.7637939453125	13.333183333333332					1	DETECTED	371.7638 m/z @13.33 [CD6644_1.mzXML]	371.7637939453125	13.333183333333332	13.319583333333332	14.160283333333332	0.8407	21473.650390625	431469.3709901127	0	1297	0.34518236060509544	30.908088235293484	60.81617647058697	371.7618408203125	371.7644958496094
1033	372.0816955566406	11.829749999999999					1	DETECTED	372.0817 m/z @11.83 [CD6644_1.mzXML]	372.0816955566406	11.829749999999999	9.351483333333334	12.040416666666665	2.688933333333331	82191.203125	2711793.33107959	0	1297	0.13776752916368906	0.5363039883314524	0.058684226081336166	372.08123779296875	372.0903015136719
1034	372.8807373046875	1.6236333333333335					1	DETECTED	372.8807 m/z @1.62 [CD6644_1.mzXML]	372.8807373046875	1.6236333333333335	1.5638333333333334	1.6534833333333334	0.08965000000000001	32834.21875	124904.14049121109	0	1297	0.07891937971800433	0.7495819397993302	0.4794121037474723	372.88067626953125	372.881591796875
1035	373.2709045410156	12.305533333333333					1	DETECTED	373.2709 m/z @12.31 [CD6644_1.mzXML]	373.2709045410156	12.305533333333333	11.8912	12.384549999999999	0.4933499999999995	25547.306640625	278573.7649548345	0	1297	0.13254787352556896	0.5953539823008842	0.24771027695214576	373.2705383300781	373.272216796875
1036	374.35980224609375	11.8912					1	DETECTED	374.3598 m/z @11.89 [CD6644_1.mzXML]	374.35980224609375	11.8912	1.25635	11.93545	10.6791	6750.591796875	1469055.0552262575	0	1297	0.07021058763747767	0.5020804242655045	0.0041608485310088905	374.35528564453125	374.3604736328125
1037	375.01519775390625	1.8729833333333334					1	DETECTED	375.0152 m/z @1.87 [CD6644_1.mzXML]	375.01519775390625	1.8729833333333334	1.6387500000000002	18.31433333333333	16.67558333333333	227390.328125	6940099.794183928	0	1297	0.31509084206776383	1.7485924694977477	2.355207727399087	375.0057678222656	375.0162353515625
1038	375.216552734375	12.3373					1	DETECTED	375.2166 m/z @12.34 [CD6644_1.mzXML]	375.216552734375	12.3373	7.1993	12.577316666666666	5.3780166666666664	14960.4931640625	2051068.084844726	0	1297	5.39544275450933	0.5233570131049694	0.046714026209938815	375.2132568359375	375.2245788574219
1039	375.28692626953125	12.258000000000001					1	DETECTED	375.2869 m/z @12.26 [CD6644_1.mzXML]	375.28692626953125	12.258000000000001	10.893733333333333	12.79215	1.898416666666666	16399.703125	554343.4087382815	0	1297	0.13768818581734976	0.6957645132916335	1.8969888713835568	375.2855529785156	375.2960205078125
1040	376.3392333984375	12.750316666666667					1	DETECTED	376.3392 m/z @12.75 [CD6644_1.mzXML]	376.3392333984375	12.750316666666667	12.289983333333334	13.057916666666667	0.7679333333333336	126624.453125	1414036.5269475114	0	1297	0.16280136610645002	1.5514578365676848	2.3242844417106685	376.33795166015625	376.34130859375
1041	376.62255859375	10.600166666666667					1	DETECTED	376.6226 m/z @10.60 [CD6644_1.mzXML]	376.62255859375	10.600166666666667	10.558383333333333	10.8788	0.32041666666666657	16770.736328125	119879.01901086382	0	1297	0.096539337665968	3.834264060630259	6.370325078110227	376.6213073730469	376.6232604980469
1042	376.9002380371094	1.5490666666666668					1	DETECTED	376.9002 m/z @1.55 [CD6644_1.mzXML]	376.9002380371094	1.5490666666666668	1.4598833333333334	1.5638333333333334	0.10394999999999999	4418.775390625	18956.876620544423	0	1297	0.09267983746193842	0.5827882638759105	0.16557652775182116	376.8995666503906	376.9013366699219
1043	377.2632751464844	13.374699999999999					1	DETECTED	377.2633 m/z @13.37 [CD6644_1.mzXML]	377.2632751464844	13.374699999999999	13.305883333333332	13.547400000000001	0.24151666666666927	31851.185546875	251570.01266113346	0	1297	0.11283135303681213	1.754783240494083	2.509566480988166	377.26214599609375	377.2637023925781
1044	377.62969970703125	12.305533333333333					1	DETECTED	377.6297 m/z @12.31 [CD6644_1.mzXML]	377.62969970703125	12.305533333333333	9.64695	12.305533333333333	2.6585833333333326	4972.08984375	454521.38767993165	0	1297	2.1685304903407463	0.5	null	377.6285400390625	377.6320495605469
1045	378.23748779296875	12.399750000000001					1	DETECTED	378.2375 m/z @12.40 [CD6644_1.mzXML]	378.23748779296875	12.399750000000001	2.8241333333333336	12.577316666666666	9.753183333333332	56294.3515625	1483483.946364808	0	1297	0.11329361164354346	0.5092718136516882	0.015022019169838863	378.2287292480469	378.2406005859375
1046	378.8976135253906	1.6387500000000002					1	DETECTED	378.8976 m/z @1.64 [CD6644_1.mzXML]	378.8976135253906	1.6387500000000002	1.5786	1.7450666666666665	0.16646666666666654	135721.96875	513724.6365234375	0	1297	0.05968501284044403	1.3291434633024242	1.8797285701836048	378.8967590332031	378.8978271484375
1047	379.2790222167969	14.116516666666666					1	DETECTED	379.2790 m/z @14.12 [CD6644_1.mzXML]	379.2790222167969	14.116516666666666	11.93545	15.181983333333333	3.2465333333333337	26725.02734375	1110272.7015216667	0	1297	0.3517949920186769	0.7457851657615101	1.4828158962652405	379.2777099609375	379.2859191894531
1048	380.2531433105469	12.66625					1	DETECTED	380.2531 m/z @12.67 [CD6644_1.mzXML]	380.2531433105469	12.66625	12.592433333333334	12.80635	0.2139166666666661	90052.2265625	663896.8314824214	0	1297	0.12481456574485783	1.4321201374082484	1.8899229389418066	380.2522888183594	380.253662109375
1049	381.0232849121094	1.8022166666666666					1	DETECTED	381.0233 m/z @1.80 [CD6644_1.mzXML]	381.0232849121094	1.8022166666666666	1.6236333333333335	8.707733333333334	7.0841	181671.921875	5101429.221787354	0	1297	0.24644891865620622	2.2126017702762226	3.3161457259872846	381.02008056640625	381.0262451171875
1050	381.2945861816406	12.750316666666667					1	DETECTED	381.2946 m/z @12.75 [CD6644_1.mzXML]	381.2945861816406	12.750316666666667	6.6086	15.762766666666666	9.154166666666665	1013511.625	1.4431694229103953E7	1	1297	0.1860751943131369	1.2714967198832514	0.6524101982113663	381.28564453125	381.29693603515625
1051	382.2980651855469	12.736116666666668					1	DETECTED	382.2981 m/z @12.74 [CD6644_1.mzXML]	382.2980651855469	12.736116666666668	12.5621	12.87645	0.314350000000001	200223.703125	2237907.104557132	0	1297	0.8554505736959133	0.9898471908178725	0.6762982463568816	382.29766845703125	382.29864501953125
1052	383.1131286621094	1.78835					1	DETECTED	383.1131 m/z @1.79 [CD6644_1.mzXML]	383.1131286621094	1.78835	1.7450666666666665	9.365833333333335	7.620766666666668	202050.96875	2913956.8138135998	0	1297	0.07913881929925815	5.371202539275523	6.796334169682782	383.1129455566406	383.1164855957031
1053	384.1129150390625	9.03125					1	DETECTED	384.1129 m/z @9.03 [CD6644_1.mzXML]	384.1129150390625	9.03125	2.0259666666666667	9.122383333333334	7.096416666666666	10438.4677734375	880002.4536858518	0	1297	0.09501466607245845	0.5065046143743889	0.8857054450714728	384.11260986328125	384.1170349121094
1054	385.30743408203125	14.405083333333332					1	DETECTED	385.3074 m/z @14.41 [CD6644_1.mzXML]	385.30743408203125	14.405083333333332	6.017133333333334	17.509999999999998	11.492866666666664	21785.470703125	3847725.086437987	0	1297	1.8099303912086064	0.6534316029375805	1.2742102525993475	385.3052673339844	385.310791015625
1055	386.0786437988281	12.025566666666666					1	DETECTED	386.0786 m/z @12.03 [CD6644_1.mzXML]	386.0786437988281	12.025566666666666	0.20178333333333331	19.994833333333336	19.79305	2834.07666015625	1752965.1516521606	0	1297	7.67964965041139	0.8370015519567201	0.6740031039134403	386.0749816894531	386.0818176269531
1056	386.2873229980469	11.476416666666667					1	DETECTED	386.2873 m/z @11.48 [CD6644_1.mzXML]	386.2873229980469	11.476416666666667	11.41845	11.476416666666667	0.057966666666667166	19648.08203125	53904.228032227424	0	1297	0.020715338780615156	0.5	null	386.28594970703125	386.2891540527344
1057	386.3108215332031	14.591166666666668					1	DETECTED	386.3108 m/z @14.59 [CD6644_1.mzXML]	386.3108215332031	14.591166666666668	12.05535	16.503383333333332	4.448033333333331	5270.0341796875	778611.9006084597	0	1297	0.8681574163892947	0.8770415842365044	0.7540831684730088	386.3083190917969	386.3124084472656
1058	386.32366943359375	12.750316666666667					1	DETECTED	386.3237 m/z @12.75 [CD6644_1.mzXML]	386.32366943359375	12.750316666666667	11.829749999999999	13.030149999999999	1.2004000000000001	108610.28125	1556395.7993256862	0	1297	0.12895480260323922	0.5858778003927044	2.073017639835683	386.3227233886719	386.32562255859375
1059	386.9222412109375	1.5934333333333333					1	DETECTED	386.9222 m/z @1.59 [CD6644_1.mzXML]	386.9222412109375	1.5934333333333333	1.5638333333333334	2.852133333333333	1.2882999999999998	11749.9033203125	467211.69884875487	0	1297	0.05707249610227927	21.761824324324433	42.523648648648866	386.9217529296875	386.92669677734375
1060	387.1773986816406	11.578100000000001					1	DETECTED	387.1774 m/z @11.58 [CD6644_1.mzXML]	387.1773986816406	11.578100000000001	2.3739500000000002	12.14605	9.7721	311457.5	2.617320148567577E7	0	1297	0.12059798147524425	0.5128635635940219	0.01703924871750843	387.1769714355469	387.181884765625
1061	387.250244140625	11.8912					1	DETECTED	387.2502 m/z @11.89 [CD6644_1.mzXML]	387.250244140625	11.8912	11.8605	14.823283333333334	2.962783333333334	25737.55078125	1289218.8941885992	0	1297	0.07492532018511788	45.205197494243066	90.2186196405115	387.2497863769531	387.2546691894531
1062	387.3437805175781	12.3373					1	DETECTED	387.3438 m/z @12.34 [CD6644_1.mzXML]	387.3437805175781	12.3373	12.161866666666667	13.924516666666667	1.7626500000000007	13281.4140625	675940.7627673342	0	1297	0.20867753256828614	5.02370321109631	9.04740642219262	387.34326171875	387.3449401855469
1063	388.7098693847656	1.9843333333333333					1	DETECTED	388.7099 m/z @1.98 [CD6644_1.mzXML]	388.7098693847656	1.9843333333333333	1.901	2.1668666666666665	0.2658666666666665	16246.0068359375	141441.99411450198	0	1297	0.14921278160887486	1.5952000000000002	1.9351974109298702	388.7076416015625	388.7106628417969
1064	389.9705810546875	12.5621					1	DETECTED	389.9706 m/z @12.56 [CD6644_1.mzXML]	389.9705810546875	12.5621	8.785166666666667	19.881166666666665	11.095999999999998	25615.1484375	3029743.0313829635	0	1297	1.3987377390297713	1.3959352019317743	1.226112707384748	389.9688415527344	389.9728088378906
1065	390.3548889160156	13.782166666666665					1	DETECTED	390.3549 m/z @13.78 [CD6644_1.mzXML]	390.3548889160156	13.782166666666665	13.6693	14.189533333333333	0.5202333333333335	43315.88671875	665059.5573542473	0	1297	0.2760584465025975	2.3928804786653712	3.608676913115514	390.35443115234375	390.3558654785156
1066	390.9891662597656	1.7601					1	DETECTED	390.9892 m/z @1.76 [CD6644_1.mzXML]	390.9891662597656	1.7601	1.66855	17.0395	15.37095	49409.9140625	4544041.2339029545	0	1297	0.3464084436426478	83.94838885854723	6.866809221693618	390.9883117675781	390.9978332519531
1067	391.2809143066406	13.100050000000001					1	DETECTED	391.2809 m/z @13.10 [CD6644_1.mzXML]	391.2809143066406	13.100050000000001	0.10116666666666667	19.994833333333336	19.893666666666668	18176.80859375	6914158.302095699	0	1297	18.54600645779388	0.7652067549392062	0.11843826554586279	391.2732238769531	391.2843017578125
1068	391.3582763671875	13.7962					1	DETECTED	391.3583 m/z @13.80 [CD6644_1.mzXML]	391.3582763671875	13.7962	12.531116666666666	13.953116666666666	1.4220000000000006	14374.3544921875	374875.1847099611	0	1297	0.23037759417377934	0.5620183123641389	0.12403662472827785	391.353759765625	391.359130859375
1069	394.2201232910156	8.377516666666667					1	DETECTED	394.2201 m/z @8.38 [CD6644_1.mzXML]	394.2201232910156	8.377516666666667	8.125183333333334	8.495383333333333	0.37019999999999875	3811.2763671875	37384.657429504296	0	1297	0.17350200862351883	0.7335535006605015	0.4671070013210031	394.2199401855469	394.2224426269531
1070	394.29241943359375	11.619916666666667					1	DETECTED	394.2924 m/z @11.62 [CD6644_1.mzXML]	394.29241943359375	11.619916666666667	11.591800000000001	11.752383333333334	0.1605833333333333	31827.8515625	181119.32182714762	0	1297	0.08272918702259524	2.855660936573899	4.711321873147798	394.2918701171875	394.2926940917969
1071	394.8717346191406	1.6387500000000002					1	DETECTED	394.8717 m/z @1.64 [CD6644_1.mzXML]	394.8717346191406	1.6387500000000002	1.5934333333333333	1.66855	0.07511666666666672	45386.66015625	134626.68018286128	0	1297	0.05813868015385526	0.8287973519676316	0.6496380938237194	394.871337890625	394.8717346191406
1072	395.2736511230469	12.592433333333334					1	DETECTED	395.2737 m/z @12.59 [CD6644_1.mzXML]	395.2736511230469	12.592433333333334	12.501399999999999	12.778250000000002	0.27685000000000315	35375.6953125	350665.65307446406	0	1297	0.21663975305939864	1.5205968509703214	1.6647525597383015	395.2732849121094	395.27447509765625
1073	396.30810546875	11.752383333333334					1	DETECTED	396.3081 m/z @11.75 [CD6644_1.mzXML]	396.30810546875	11.752383333333334	11.677033333333332	11.93545	0.2584166666666672	35794.6015625	229861.77206652856	0	1297	0.10573276025781375	1.7147754921477123	2.4295509842954246	396.30767822265625	396.3085021972656
1074	396.88287353515625	1.5786					1	DETECTED	396.8829 m/z @1.58 [CD6644_1.mzXML]	396.88287353515625	1.5786	1.5342833333333334	1.6088500000000001	0.07456666666666667	21487.52734375	67568.72040649416	0	1297	0.06044101708927152	0.8412937194434018	0.6254166564107208	396.8827209472656	396.8852233886719
1075	396.99676513671875	1.78835					1	DETECTED	396.9968 m/z @1.79 [CD6644_1.mzXML]	396.99676513671875	1.78835	1.6387500000000002	17.006833333333333	15.368083333333333	90510.71875	4308611.588964324	0	1297	0.3681359047678614	2.4589766716573886	3.6617617194132923	396.9907531738281	396.9990234375
1076	397.26837158203125	12.750316666666667					1	DETECTED	397.2684 m/z @12.75 [CD6644_1.mzXML]	397.26837158203125	12.750316666666667	12.353133333333334	13.852833333333333	1.499699999999999	65500.21484375	1193836.296869507	0	1297	0.20607486070317016	1.8220978389305034	2.680666817607448	397.26605224609375	397.2707824707031
1077	397.4120178222656	12.607633333333332					1	DETECTED	397.4120 m/z @12.61 [CD6644_1.mzXML]	397.4120178222656	12.607633333333332	12.14605	14.7789	2.6328499999999995	64445.8984375	1809108.6884043575	0	1297	0.2510790398597109	3.800592455009215	6.794425740017592	397.4118347167969	397.41339111328125
1078	398.0485534667969	9.910733333333333					1	DETECTED	398.0486 m/z @9.91 [CD6644_1.mzXML]	398.0485534667969	9.910733333333333	9.882333333333333	15.351883333333335	5.469550000000002	5090.43115234375	330202.75651284767	0	1297	0.08438270303186002	96.29489436619879	191.58978873239758	398.04705810546875	398.05352783203125
1079	398.32379150390625	11.845083333333333					1	DETECTED	398.3238 m/z @11.85 [CD6644_1.mzXML]	398.32379150390625	11.845083333333333	3.630533333333333	12.226033333333334	8.595500000000001	101356.3671875	4691469.627937774	0	1297	0.10449592543030839	0.5138955353984451	2.9976809784670633	398.31817626953125	398.3246765136719
1080	398.41558837890625	12.592433333333334					1	DETECTED	398.4156 m/z @12.59 [CD6644_1.mzXML]	398.41558837890625	12.592433333333334	12.486600000000001	17.526166666666665	5.039566666666664	17852.103515625	1359641.2878842459	0	1297	0.35516159439977457	23.808976377952817	46.617952755905634	398.4109802246094	398.4158935546875
1081	398.7586364746094	13.608766666666666					1	DETECTED	398.7586 m/z @13.61 [CD6644_1.mzXML]	398.7586364746094	13.608766666666666	3.6161499999999998	15.762766666666666	12.146616666666667	59655.3984375	3864775.9145570677	0	1297	0.4101409927658377	0.5505869142349016	2.3013873439182406	398.7567138671875	398.7623291015625
1082	399.3246154785156	12.72205					1	DETECTED	399.3246 m/z @12.72 [CD6644_1.mzXML]	399.3246154785156	12.72205	9.853083333333332	15.588083333333334	5.735000000000001	26429.5	2864454.754322937	0	1297	0.15362235158956672	0.8509181112670821	0.686199879217594	399.3180236816406	399.3277587890625
1083	400.3394775390625	11.980466666666667					1	DETECTED	400.3395 m/z @11.98 [CD6644_1.mzXML]	400.3394775390625	11.980466666666667	11.829749999999999	12.516233333333334	0.6864833333333351	302643.34375	2175874.115582029	1	1297	0.10279124371955994	2.5645556272991836	3.298991772066662	400.3312072753906	400.3399658203125
1084	400.8249816894531	1.7601					1	DETECTED	400.8250 m/z @1.76 [CD6644_1.mzXML]	400.8249816894531	1.7601	1.6982333333333335	1.78835	0.09011666666666662	18203.453125	71257.2193481445	0	1297	0.0628737516413389	0.7283135775862083	0.45662715517241664	400.8244323730469	400.825927734375
1085	401.34259033203125	12.011					1	DETECTED	401.3426 m/z @12.01 [CD6644_1.mzXML]	401.34259033203125	12.011	12.011	14.218366666666666	2.207366666666667	76271.1875	1126599.64099463	0	1297	1.7027955194152113	null	null	401.33551025390625	401.3431091308594
1086	402.8997802734375	1.5786					1	DETECTED	402.8998 m/z @1.58 [CD6644_1.mzXML]	402.8997802734375	1.5786	1.5490666666666668	1.6236333333333335	0.07456666666666667	47571.7265625	170393.711371094	0	1297	0.06686283558557804	1.2624153498871393	1.5248306997742789	402.8990478515625	402.9006652832031
1087	403.0048828125	1.66855					1	DETECTED	403.0049 m/z @1.67 [CD6644_1.mzXML]	403.0048828125	1.66855	1.6387500000000002	2.3466	0.7078499999999999	186800.046875	3465799.246638183	1	1297	0.3003970918345671	11.48710698486743	20.091477073435133	403.0046081542969	403.006103515625
1088	404.20416259765625	11.578100000000001					1	DETECTED	404.2042 m/z @11.58 [CD6644_1.mzXML]	404.20416259765625	11.578100000000001	9.016083333333334	11.721749999999998	2.705666666666664	38607.27734375	2565673.9596327506	0	1297	0.13489407022250788	0.5280345561113962	0.056509582105776605	404.20355224609375	404.2127990722656
1089	405.0790100097656	12.3373					1	DETECTED	405.0790 m/z @12.34 [CD6644_1.mzXML]	405.0790100097656	12.3373	11.027199999999999	19.543	8.5158	9016.7919921875	1223034.039375275	0	1297	0.29391973802796123	2.2607778149625295	3.1319768774729932	405.0779113769531	405.0838623046875
1090	405.1334228515625	10.5315					1	DETECTED	405.1334 m/z @10.53 [CD6644_1.mzXML]	405.1334228515625	10.5315	10.5315	18.425666666666665	7.894166666666665	4489.029296875	360461.9720657349	0	1297	0.03180803491282802	null	null	405.1304931640625	405.1340026855469
1091	406.74517822265625	12.305533333333333					1	DETECTED	406.7452 m/z @12.31 [CD6644_1.mzXML]	406.74517822265625	12.305533333333333	11.506566666666666	13.624016666666668	2.1174500000000016	26933.150390625	1668804.8895148933	0	1297	0.9167686551993288	1.3251178605699034	1.650235721139807	406.7416687011719	406.7547607421875
1092	407.19464111328125	10.5315					1	DETECTED	407.1946 m/z @10.53 [CD6644_1.mzXML]	407.19464111328125	10.5315	9.853083333333332	16.13205	6.278966666666667	25302.16015625	835030.7499784855	0	1297	0.09427763039322912	0.6262014595934676	8.726366222415145	407.1920166015625	407.19891357421875
1093	408.0813293457031	10.923666666666666					1	DETECTED	408.0813 m/z @10.92 [CD6644_1.mzXML]	408.0813293457031	10.923666666666666	10.8638	11.0728	0.2090000000000014	14766.318359375	112835.17786706562	0	1297	0.10401374250118955	1.745545657015613	2.239165921367162	408.0796813964844	408.0822448730469
1094	408.7669677734375	1.7450666666666665					1	DETECTED	408.7670 m/z @1.75 [CD6644_1.mzXML]	408.7669677734375	1.7450666666666665	1.6982333333333335	13.895616666666665	12.197383333333331	22119.216796875	7018352.661307617	0	1297	0.1005131141749196	130.22117437722494	259.4423487544499	408.765625	408.7733154296875
1095	408.9164733886719	1.6236333333333335					1	DETECTED	408.9165 m/z @1.62 [CD6644_1.mzXML]	408.9164733886719	1.6236333333333335	1.5786	1.6534833333333334	0.07488333333333341	74445.2578125	242200.52489843802	0	1297	0.06397525859297448	0.8314211695040692	0.6628423390081385	408.9161376953125	408.9171142578125
1096	409.1592712402344	11.578100000000001					1	DETECTED	409.1593 m/z @11.58 [CD6644_1.mzXML]	409.1592712402344	11.578100000000001	10.8638	18.679	7.815199999999999	267972.8125	3361199.090902285	0	1297	0.10609202769408022	2.0837395463406327	2.516280681104349	409.1510925292969	409.166748046875
1097	409.1851806640625	9.210266666666666					1	DETECTED	409.1852 m/z @9.21 [CD6644_1.mzXML]	409.1851806640625	9.210266666666666	9.168083333333334	9.308300000000001	0.14021666666666732	83994.0078125	377832.7202993174	0	1297	0.07189869046220743	1.6688604828084506	1.952801561388725	409.1850280761719	409.1858215332031
1098	409.32501220703125	12.289983333333334					1	DETECTED	409.3250 m/z @12.29 [CD6644_1.mzXML]	409.32501220703125	12.289983333333334	12.14605	14.232933333333333	2.0868833333333328	14662.2041015625	666793.7996505734	0	1297	0.24170950742718844	7.249478925428453	13.498957850856906	409.3227844238281	409.33160400390625
1099	410.1627502441406	11.564316666666667					1	DETECTED	410.1628 m/z @11.56 [CD6644_1.mzXML]	410.1627502441406	11.564316666666667	11.52165	11.950316666666668	0.4286666666666683	58955.58203125	463711.23090258904	0	1297	0.12682283995656185	2.2475160797536478	3.1520130419798695	410.16021728515625	410.1629638671875
1100	410.2508850097656	3.790133333333333					1	DETECTED	410.2509 m/z @3.79 [CD6644_1.mzXML]	410.2508850097656	3.790133333333333	3.41565	13.547400000000001	10.131750000000002	3588.374267578125	1115120.293963379	0	1297	0.48505539917275264	13.52763807913126	26.05527615826252	410.249755859375	410.254150390625
1101	410.3233947753906	12.680066666666667					1	DETECTED	410.3234 m/z @12.68 [CD6644_1.mzXML]	410.3233947753906	12.680066666666667	12.289983333333334	12.79215	0.5021666666666658	14589.509765625	234718.65048583993	0	1297	0.4088007849954316	0.643665883358256	0.28733176671651195	410.3219299316406	410.32403564453125
1102	410.75897216796875	13.4171					1	DETECTED	410.7590 m/z @13.42 [CD6644_1.mzXML]	410.75897216796875	13.4171	11.845083333333333	15.136750000000001	3.291666666666668	35150.1796875	1547591.9799453723	0	1297	0.40602843990202153	0.7672231378670699	0.46332788680301473	410.7563781738281	410.76043701171875
1103	410.85357666015625	1.7450666666666665					1	DETECTED	410.8536 m/z @1.75 [CD6644_1.mzXML]	410.85357666015625	1.7450666666666665	1.66855	6.559066666666666	4.890516666666667	24880.576171875	3348707.836439209	0	1297	0.14022879206443495	31.957198867349202	62.914397734698404	410.8437194824219	410.85406494140625
1104	412.281494140625	12.011					1	DETECTED	412.2815 m/z @12.01 [CD6644_1.mzXML]	412.281494140625	12.011	11.93545	12.099833333333333	0.16438333333333333	24494.123046875	153663.55095507877	0	1297	0.14450642017746773	1.0879108757996943	1.5545521763130818	412.28094482421875	412.28265380859375
1105	412.9708251953125	1.6833666666666667					1	DETECTED	412.9708 m/z @1.68 [CD6644_1.mzXML]	412.9708251953125	1.6833666666666667	1.6534833333333334	2.3329666666666666	0.6794833333333332	27531.982421875	606742.7070998538	0	1297	0.3494583903017281	11.368934746235386	21.351926294231053	412.97052001953125	412.97271728515625
1106	413.1399841308594	9.38035					1	DETECTED	413.1400 m/z @9.38 [CD6644_1.mzXML]	413.1399841308594	9.38035	9.308300000000001	15.152016666666666	5.843716666666666	7096.8037109375	728279.530687103	0	1297	0.055813158283605446	40.553203793662334	80.10640758732467	413.1346435546875	413.1404113769531
1107	413.263671875	1.6236333333333335					1	DETECTED	413.2637 m/z @1.62 [CD6644_1.mzXML]	413.263671875	1.6236333333333335	0.13423333333333334	19.9135	19.779266666666665	12125.64453125	2658468.3701952216	0	1297	0.16302332120199337	6.3231784347638	10.492833793325364	413.2613525390625	413.2671203613281
1108	413.3381042480469	12.1152					1	DETECTED	413.3381 m/z @12.12 [CD6644_1.mzXML]	413.3381042480469	12.1152	11.619916666666667	16.487000000000002	4.867083333333335	21954.1875	2181564.1158643467	0	1297	2.638193745982157	4.343519349109104	6.975351156848814	413.33685302734375	413.3407897949219
1109	414.29742431640625	12.226033333333334					1	DETECTED	414.2974 m/z @12.23 [CD6644_1.mzXML]	414.29742431640625	12.226033333333334	11.648266666666666	16.34165	4.693383333333335	167356.421875	2602043.6980462084	1	1297	0.1357154264982512	0.6919690075041316	0.38781444823498357	414.2903137207031	414.2998352050781
1110	414.94866943359375	9.838366666666667					1	DETECTED	414.9487 m/z @9.84 [CD6644_1.mzXML]	414.94866943359375	9.838366666666667	9.617683333333334	10.0109	0.39321666666666566	2328.751220703125	34906.00612292468	0	1297	0.14316089389961917	0.8909070311909945	0.7818140623819889	414.9474182128906	414.950927734375
1111	414.99591064453125	1.4750333333333332					1	DETECTED	414.9959 m/z @1.48 [CD6644_1.mzXML]	414.99591064453125	1.4750333333333332	1.4287333333333334	6.674083333333333	5.245349999999999	4068.7919921875	515087.67559350585	0	1297	0.05767618383235673	56.64524838012984	112.2904967602597	414.99005126953125	414.99652099609375
1112	415.1207275390625	11.1774					1	DETECTED	415.1207 m/z @11.18 [CD6644_1.mzXML]	415.1207275390625	11.1774	8.436466666666666	11.236633333333334	2.8001666666666676	12698.2255859375	534042.5750992735	0	1297	0.3141893305892509	0.5108053217881986	0.021610643576397297	415.11199951171875	415.1214904785156
1113	415.2087707519531	11.8912					1	DETECTED	415.2088 m/z @11.89 [CD6644_1.mzXML]	415.2087707519531	11.8912	11.829749999999999	12.161866666666667	0.3321166666666677	189985.453125	1380059.4826640615	1	1297	0.10935669821156857	2.005924272302013	2.495865563332875	415.20745849609375	415.20892333984375
1114	415.2336730957031	13.739916666666666					1	DETECTED	415.2337 m/z @13.74 [CD6644_1.mzXML]	415.2336730957031	13.739916666666666	3.33045	14.24735	10.916900000000002	108212.40625	5929479.778743528	0	1297	0.23480764668363818	0.5209949980777513	2.8887977824615247	415.2327575683594	415.2361755371094
1115	415.27874755859375	12.72205					1	DETECTED	415.2787 m/z @12.72 [CD6644_1.mzXML]	415.27874755859375	12.72205	12.099833333333333	12.820166666666667	0.7203333333333344	46928.9375	803666.30849341	0	1297	0.12162473257012074	0.5788444539683398	0.15768890793667975	415.2785339355469	415.2802734375
1116	415.30072021484375	12.226033333333334					1	DETECTED	415.3007 m/z @12.23 [CD6644_1.mzXML]	415.30072021484375	12.226033333333334	11.6625	12.45735	0.7948500000000003	44835.23046875	594532.7442325451	0	1297	0.13761863678972297	0.7187935183202423	0.41000195747426904	415.293212890625	415.3017578125
1117	416.2809753417969	12.708016666666667					1	DETECTED	416.2810 m/z @12.71 [CD6644_1.mzXML]	416.2809753417969	12.708016666666667	12.226033333333334	12.750316666666667	0.524283333333333	12321.40234375	250908.66562866222	0	1297	0.10017059373818249	0.5438811853798531	0.08776237075970622	416.2809753417969	416.2835693359375
1118	416.9996032714844	1.9148500000000002					1	DETECTED	416.9996 m/z @1.91 [CD6644_1.mzXML]	416.9996032714844	1.9148500000000002	1.6833666666666667	2.401116666666667	0.7177500000000001	63208.94140625	1404384.4483869628	0	1297	0.39574346130584126	1.4926658947239029	1.9551903240580037	416.9981689453125	417.00146484375
1119	418.3866271972656	12.750316666666667					1	DETECTED	418.3866 m/z @12.75 [CD6644_1.mzXML]	418.3866271972656	12.750316666666667	12.622683333333333	12.933116666666667	0.310433333333334	32076.244140625	301999.04786132835	0	1297	0.1727810947495243	1.2161138678506127	1.5934590225182887	418.3846435546875	418.38800048828125
1120	418.745361328125	13.072083333333333					1	DETECTED	418.7454 m/z @13.07 [CD6644_1.mzXML]	418.745361328125	13.072083333333333	11.648266666666666	13.608766666666666	1.9604999999999997	16957.8515625	752356.4226727292	0	1297	0.27757628119654676	0.6884664458205055	0.5151330970853367	418.742919921875	418.7484436035156
1121	418.8780212402344	1.5786					1	DETECTED	418.8780 m/z @1.58 [CD6644_1.mzXML]	418.8780212402344	1.5786	1.5490666666666668	1.6236333333333335	0.07456666666666667	48540.953125	158918.3012094729	0	1297	0.06094776406383429	1.2624153498871393	1.5248306997742789	418.87664794921875	418.8780212402344
1122	418.9784851074219	1.7601					1	DETECTED	418.9785 m/z @1.76 [CD6644_1.mzXML]	418.9784851074219	1.7601	1.6387500000000002	15.778616666666666	14.139866666666666	69034.1171875	3692355.593540222	0	1297	0.198202562113738	57.42622042643243	4.042191862549552	418.9784240722656	418.98333740234375
1123	419.27398681640625	13.085933333333333					1	DETECTED	419.2740 m/z @13.09 [CD6644_1.mzXML]	419.27398681640625	13.085933333333333	6.6577	13.1827	6.525	12889.0556640625	2319673.811060547	0	1297	0.1808391670803271	0.5075266921445499	0.015053384289099754	419.2708435058594	419.280029296875
1124	419.3112487792969	10.982833333333334					1	DETECTED	419.3112 m/z @10.98 [CD6644_1.mzXML]	419.3112487792969	10.982833333333334	0.10116666666666667	19.994833333333336	19.893666666666668	2458.656494140625	1481946.4996242668	0	1297	12.459495047364538	0.9140909787103692	0.8281819574207384	419.3105773925781	419.3192443847656
1125	419.7631530761719	13.445500000000001					1	DETECTED	419.7632 m/z @13.45 [CD6644_1.mzXML]	419.7631530761719	13.445500000000001	13.4171	16.05215	2.6350500000000014	16690.748046875	702816.6565688481	0	1297	0.1057892087404646	46.391725352110555	3.7708356814836486	419.76251220703125	419.7716064453125
1126	420.15447998046875	11.103316666666666					1	DETECTED	420.1545 m/z @11.10 [CD6644_1.mzXML]	420.15447998046875	11.103316666666666	10.504716666666667	11.14815	0.6434333333333324	4738.44091796875	104083.17316497816	0	1297	0.7290150411904897	0.5374484909232652	0.07489698184653042	420.15447998046875	420.15838623046875
1127	421.77972412109375	14.362283333333332					1	DETECTED	421.7797 m/z @14.36 [CD6644_1.mzXML]	421.77972412109375	14.362283333333332	14.175066666666668	15.227466666666666	1.0523999999999987	35256.0859375	815464.5525949092	0	1297	0.326265305835296	2.8111450463983734	2.9856306536788804	421.77886962890625	421.78228759765625
1128	422.0967102050781	11.375533333333333					1	DETECTED	422.0967 m/z @11.38 [CD6644_1.mzXML]	422.0967102050781	11.375533333333333	11.3321	11.476416666666667	0.14431666666666665	27501.66015625	152837.135306152	0	1297	0.04238958173708873	1.661358403683828	2.322716807367656	422.0967102050781	422.0982360839844
1129	422.3238220214844	11.829749999999999					1	DETECTED	422.3238 m/z @11.83 [CD6644_1.mzXML]	422.3238220214844	11.829749999999999	11.7679	11.950316666666668	0.18241666666666845	37342.65625	242042.40597168094	0	1297	0.10613617371042139	1.4746699002964367	1.4878259078335896	422.3226318359375	422.3238830566406
1130	424.07647705078125	10.8638					1	DETECTED	424.0765 m/z @10.86 [CD6644_1.mzXML]	424.07647705078125	10.8638	10.757433333333333	16.860166666666668	6.102733333333335	8130.6181640625	657616.2264509883	0	1297	0.18697767343663863	28.68724537762468	56.37449075524936	424.0703125	424.0774230957031
1131	424.33917236328125	11.920816666666667					1	DETECTED	424.3392 m/z @11.92 [CD6644_1.mzXML]	424.33917236328125	11.920816666666667	5.641450000000001	12.637516666666667	6.996066666666666	595040.0625	7037340.382851443	1	1297	0.09693243010393893	2.301206955146261	2.305275683734125	424.3380126953125	424.3470153808594
1132	424.8935852050781	1.6088500000000001					1	DETECTED	424.8936 m/z @1.61 [CD6644_1.mzXML]	424.8935852050781	1.6088500000000001	1.5638333333333334	1.6534833333333334	0.08965000000000001	94297.8984375	348984.6718339851	0	1297	0.07119423158773164	0.9957423176601251	0.9914846353202502	424.89227294921875	424.89532470703125
1133	425.1334533691406	11.578100000000001					1	DETECTED	425.1335 m/z @11.58 [CD6644_1.mzXML]	425.1334533691406	11.578100000000001	8.692333333333332	11.648266666666666	2.955933333333334	23133.3515625	1267164.941476197	0	1297	0.0975936055458888	0.5121573700807409	0.024314740161481753	425.132080078125	425.13653564453125
1134	425.2052001953125	10.113083333333332					1	DETECTED	425.2052 m/z @10.11 [CD6644_1.mzXML]	425.2052001953125	10.113083333333332	10.0693	14.026333333333334	3.9570333333333334	5042.29443359375	707120.8519970705	0	1297	0.0881311900144297	45.18880852683812	1.4950336287585275	425.2052001953125	425.2113037109375
1135	426.354736328125	12.025566666666666					1	DETECTED	426.3547 m/z @12.03 [CD6644_1.mzXML]	426.354736328125	12.025566666666666	11.995533333333332	12.501399999999999	0.505866666666666	630503.625	4077880.8326308713	1	1297	0.1462096426965367	6.168566805529445	4.915337886048753	426.35430908203125	426.3559265136719
1136	426.82757568359375	1.6833666666666667					1	DETECTED	426.8276 m/z @1.68 [CD6644_1.mzXML]	426.82757568359375	1.6833666666666667	0.7590333333333333	1.8871666666666667	1.1281333333333334	28143.763671875	673651.8127109071	0	1297	0.10973078949351556	0.6102416155787955	0.22048323115759103	426.8222351074219	426.828369140625
1137	427.052734375	9.424483333333335					1	DETECTED	427.0527 m/z @9.42 [CD6644_1.mzXML]	427.052734375	9.424483333333335	9.337083333333334	13.639433333333333	4.302349999999999	24935.96484375	933637.4343245231	0	1297	0.09493744465425635	1.2916592080790994	1.1402556035713713	427.05242919921875	427.0626525878906
1138	428.370849609375	12.161866666666667					1	DETECTED	428.3708 m/z @12.16 [CD6644_1.mzXML]	428.370849609375	12.161866666666667	12.025566666666666	18.96466666666667	6.939100000000003	67408.8984375	2099026.5709497053	0	1297	0.0994718061671076	1.344218628574733	2.6563937453754956	428.36126708984375	428.3717956542969
1139	429.04949951171875	9.424483333333335					1	DETECTED	429.0495 m/z @9.42 [CD6644_1.mzXML]	429.04949951171875	9.424483333333335	9.365833333333335	9.51345	0.14761666666666606	9098.1767578125	48541.517617004094	0	1297	0.09218255895989103	1.2584541062801862	1.8035859352224726	429.0483093261719	429.05133056640625
1140	429.3698425292969	13.459783333333332					1	DETECTED	429.3698 m/z @13.46 [CD6644_1.mzXML]	429.3698425292969	13.459783333333332	11.677033333333332	19.317833333333333	7.6408000000000005	18276.244140625	1720174.72341742	0	1297	1.7177715814398962	0.9468999795421453	0.6344992311311277	429.36474609375	429.3749694824219
1141	430.2414855957031	9.64695					1	DETECTED	430.2415 m/z @9.65 [CD6644_1.mzXML]	430.2414855957031	9.64695	9.617683333333334	9.706716666666667	0.08903333333333308	3476.622314453125	11355.5128651123	0	1297	0.08979697168390821	1.5210706150341702	2.0421412300683404	430.2404479980469	430.2427978515625
1142	430.37750244140625	13.488866666666667					1	DETECTED	430.3775 m/z @13.49 [CD6644_1.mzXML]	430.37750244140625	13.488866666666667	7.890483333333333	14.85315	6.962666666666666	68283.5859375	3013684.568377901	0	1297	0.29024746296346926	0.7250183736802889	0.3361792384653322	430.373046875	430.38043212890625
1143	430.9110412597656	1.6387500000000002					1	DETECTED	430.9110 m/z @1.64 [CD6644_1.mzXML]	430.9110412597656	1.6387500000000002	1.5786	9.853083333333332	8.274483333333333	164395.40625	7971785.452508544	0	1297	0.057589562078737444	64.79704161176345	0.8905458984676213	430.91070556640625	430.91973876953125
1144	431.1758117675781	12.622683333333333					1	DETECTED	431.1758 m/z @12.62 [CD6644_1.mzXML]	431.1758117675781	12.622683333333333	9.196416666666666	14.8086	5.612183333333334	81029.1328125	3232173.8511818247	0	1297	0.12634500508304924	0.8189939487099662	0.7806639698508775	431.1674499511719	431.1775817871094
1145	431.2376708984375	12.1152					1	DETECTED	431.2377 m/z @12.12 [CD6644_1.mzXML]	431.2376708984375	12.1152	12.040416666666665	12.226033333333334	0.1856166666666681	39673.97265625	255208.5393691412	0	1297	0.11999023546381515	1.2410296411856407	1.4308850325821538	431.23626708984375	431.2378845214844
1146	431.2737121582031	12.305533333333333					1	DETECTED	431.2737 m/z @12.31 [CD6644_1.mzXML]	431.2737121582031	12.305533333333333	12.242083333333333	12.32145	0.07936666666666703	16298.4833984375	61942.51202221746	0	1297	0.08854848545538907	0.6254268452850085	0.250853690570017	431.2725830078125	431.2742004394531
1147	432.1791687011719	12.66625					1	DETECTED	432.1792 m/z @12.67 [CD6644_1.mzXML]	432.1791687011719	12.66625	12.45735	12.79215	0.33479999999999954	21762.60546875	250052.52049731422	0	1297	0.07420981456013465	0.8013403542364762	0.6026807084729524	432.1785888671875	432.1799621582031
1148	432.23553466796875	11.8912					1	DETECTED	432.2355 m/z @11.89 [CD6644_1.mzXML]	432.23553466796875	11.8912	11.845083333333333	12.14605	0.3009666666666675	27429.15234375	229946.43275390627	0	1297	0.10377066598221596	3.2631008312251844	6.365496781165129	432.23468017578125	432.24200439453125
1149	432.3079833984375	12.226033333333334					1	DETECTED	432.3080 m/z @12.23 [CD6644_1.mzXML]	432.3079833984375	12.226033333333334	11.6625	12.862150000000002	1.1996500000000019	142684.953125	1821977.4747111844	1	1297	0.12715251624204882	1.1426500523605334	0.36354356768668056	432.30712890625	432.31781005859375
1150	432.7729187011719	1.7293999999999998					1	DETECTED	432.7729 m/z @1.73 [CD6644_1.mzXML]	432.7729187011719	1.7293999999999998	1.7139166666666665	13.910283333333332	12.196366666666666	15745.65625	8968367.314054808	0	1297	12.311310165110804	393.8546824542529	781.9586998185237	432.7726745605469	432.7828369140625
1151	432.973876953125	1.8871666666666667					1	DETECTED	432.9739 m/z @1.89 [CD6644_1.mzXML]	432.973876953125	1.8871666666666667	1.6982333333333335	2.3875499999999996	0.6893166666666661	47031.78125	1077272.2551502688	0	1297	0.27873932083238917	1.8242325335215244	3.0857796508819253	432.9730529785156	432.97491455078125
1152	433.05853271484375	11.606016666666667					1	DETECTED	433.0585 m/z @11.61 [CD6644_1.mzXML]	433.05853271484375	11.606016666666667	11.5505	11.634033333333333	0.08353333333333346	15265.126953125	46032.84287182671	0	1297	0.030983778102086745	0.7523266286400372	0.5046532572800745	433.05694580078125	433.05938720703125
1153	433.24017333984375	11.876					1	DETECTED	433.2402 m/z @11.88 [CD6644_1.mzXML]	433.24017333984375	11.876	11.8605	11.965200000000001	0.10470000000000113	7405.798828125	39619.42187915067	0	1297	0.1159952596607301	3.3774193548388762	5.7548387096777525	433.2384338378906	433.24017333984375
1154	434.9524841308594	1.78835					1	DETECTED	434.9525 m/z @1.79 [CD6644_1.mzXML]	434.9524841308594	1.78835	1.66855	18.647166666666667	16.978616666666667	27904.3984375	1829124.7337109984	0	1297	16.94583895441143	70.86234001112959	140.72468002225915	434.947021484375	434.95391845703125
1155	435.3306884765625	10.5315					1	DETECTED	435.3307 m/z @10.53 [CD6644_1.mzXML]	435.3306884765625	10.5315	10.491366666666666	11.721749999999998	1.2303833333333323	10114.4853515625	227437.10594598376	0	1297	0.06142600299660472	2.2405818930544905	3.160153120289395	435.3293151855469	435.3327941894531
1156	436.8559265136719	1.66855					1	DETECTED	436.8559 m/z @1.67 [CD6644_1.mzXML]	436.8559265136719	1.66855	1.5048333333333335	1.7742666666666667	0.2694333333333332	46587.3046875	202720.43718627916	0	1297	0.04371783596539491	0.8228647052835186	0.6457294105670373	436.855712890625	436.8651123046875
1157	437.19073486328125	11.8912					1	DETECTED	437.1907 m/z @11.89 [CD6644_1.mzXML]	437.19073486328125	11.8912	11.829749999999999	12.274149999999999	0.4443999999999999	137990.671875	1047876.0938455801	0	1297	0.10956577535957024	2.1583761478224943	2.7717741410495873	437.189453125	437.1918640136719
1158	438.29534912109375	13.374699999999999					1	DETECTED	438.2953 m/z @13.37 [CD6644_1.mzXML]	438.29534912109375	13.374699999999999	13.2921	13.881416666666667	0.5893166666666669	21385.5859375	277369.7201098636	0	1297	0.14084710722910465	3.5672921711057604	6.134584342211521	438.2942199707031	438.29888916015625
1159	438.9814453125	1.8729833333333334					1	DETECTED	438.9814 m/z @1.87 [CD6644_1.mzXML]	438.9814453125	1.8729833333333334	1.66855	7.1665833333333335	5.498033333333334	43107.375	1900197.2716505432	0	1297	0.2927313192649954	13.447007989564643	2.057818708433007	438.9809265136719	438.9837341308594
1160	442.3135681152344	11.845083333333333					1	DETECTED	442.3136 m/z @11.85 [CD6644_1.mzXML]	442.3135681152344	11.845083333333333	3.4015	11.980466666666667	8.578966666666666	24256.84765625	1318051.6913372804	0	1297	0.07378260880515342	0.5080169359375463	1.6686770516578222	442.3118591308594	442.31488037109375
1161	442.80133056640625	1.7139166666666665					1	DETECTED	442.8013 m/z @1.71 [CD6644_1.mzXML]	442.80133056640625	1.7139166666666665	1.6833666666666667	18.330333333333332	16.646966666666664	17099.341796875	5766291.611388305	0	1297	0.08651607608117651	272.45444626295813	543.9088925259164	442.7979431152344	442.80157470703125
1162	442.8761291503906	1.5490666666666668					1	DETECTED	442.8761 m/z @1.55 [CD6644_1.mzXML]	442.8761291503906	1.5490666666666668	1.4750333333333332	9.000616666666668	7.525583333333334	8990.1552734375	1524602.3870451355	0	1297	0.08858217973703342	50.8256416028814	100.6512832057628	442.8746643066406	442.8770446777344
1163	443.4178466796875	12.289983333333334					1	DETECTED	443.4178 m/z @12.29 [CD6644_1.mzXML]	443.4178466796875	12.289983333333334	12.1152	12.546633333333334	0.43143333333333445	19338.365234375	250741.9453870852	0	1297	0.27146625511735323	1.2341947172689984	1.6744110188900445	443.41607666015625	443.419677734375
1164	444.2360534667969	8.377516666666667					1	DETECTED	444.2361 m/z @8.38 [CD6644_1.mzXML]	444.2360534667969	8.377516666666667	8.034666666666666	8.540533333333334	0.5058666666666678	3976.55810546875	51876.91501437386	0	1297	0.18548698323573554	0.7377375917553848	0.6326231264865534	444.2320861816406	444.23809814453125
1165	445.3642272949219	13.488866666666667					1	DETECTED	445.3642 m/z @13.49 [CD6644_1.mzXML]	445.3642272949219	13.488866666666667	11.965200000000001	14.85315	2.8879499999999982	18250.62890625	1291664.7674989009	0	1297	0.40716130604322487	0.9476974403850363	0.6291321993617033	445.3630676269531	445.3673095703125
1166	446.2508239746094	11.578100000000001					1	DETECTED	446.2508 m/z @11.58 [CD6644_1.mzXML]	446.2508239746094	11.578100000000001	8.815766666666667	12.258000000000001	3.442233333333334	668915.875	6627658.946374029	1	1297	0.1042995501544084	1.986967017982038	2.1643770484076357	446.2498474121094	446.25225830078125
1167	446.7979736328125	13.768066666666666					1	DETECTED	446.7980 m/z @13.77 [CD6644_1.mzXML]	446.7979736328125	13.768066666666666	13.6693	13.938666666666668	0.2693666666666683	14852.49609375	120874.05202990738	0	1297	0.1798216394508252	1.36365170435371	1.72730340870742	446.7958679199219	446.798583984375
1168	446.8849182128906	1.6387500000000002					1	DETECTED	446.8849 m/z @1.64 [CD6644_1.mzXML]	446.8849182128906	1.6387500000000002	1.5638333333333334	1.66855	0.10471666666666657	120995.9609375	364502.6193432616	0	1297	0.052488717091163206	0.7473973036884087	0.557241957894157	446.8848571777344	446.8856506347656
1169	447.3439025878906	12.1152					1	DETECTED	447.3439 m/z @12.12 [CD6644_1.mzXML]	447.3439025878906	12.1152	11.25185	15.336466666666666	4.084616666666667	15232.4189453125	1237511.543499268	0	1297	0.4274503836029737	2.105914270527294	3.20111520030525	447.3412170410156	447.34600830078125
1170	448.256591796875	11.5505					1	DETECTED	448.2566 m/z @11.55 [CD6644_1.mzXML]	448.256591796875	11.5505	6.674083333333333	11.6625	4.988416666666667	24958.619140625	3869766.960910187	0	1297	4.9815427974010875	0.511483842302237	0.022967684604473935	448.256591796875	448.26324462890625
1171	448.3026123046875	11.995533333333332					1	DETECTED	448.3026 m/z @12.00 [CD6644_1.mzXML]	448.3026123046875	11.995533333333332	6.805616666666666	12.05535	5.249733333333334	17650.728515625	2899341.4360465095	0	1297	5.231110956540522	0.505762777180109	0.011525554360218024	448.3026123046875	448.3055419921875
1172	448.339111328125	11.920816666666667					1	DETECTED	448.3391 m/z @11.92 [CD6644_1.mzXML]	448.339111328125	11.920816666666667	11.79875	11.980466666666667	0.18171666666666653	40636.59765625	228183.8192966315	0	1297	0.09166178368769273	0.7443336974330941	0.48866739486618826	448.33880615234375	448.34796142578125
1173	448.948486328125	1.8022166666666666					1	DETECTED	448.9485 m/z @1.80 [CD6644_1.mzXML]	448.948486328125	1.8022166666666666	1.7742666666666667	2.36025	0.5859833333333335	15941.4541015625	279504.7433449708	0	1297	0.43342731235484866	10.482707215265389	21.899975025067373	448.9469909667969	448.9493713378906
1174	449.0099792480469	1.6833666666666667					1	DETECTED	449.0100 m/z @1.68 [CD6644_1.mzXML]	449.0099792480469	1.6833666666666667	1.6833666666666667	5.201333333333333	3.5179666666666667	22264.8046875	945311.4941466675	0	1297	0.058129134447973296	null	null	449.0087890625	449.016357421875
1175	449.19830322265625	12.3373					1	DETECTED	449.1983 m/z @12.34 [CD6644_1.mzXML]	449.19830322265625	12.3373	12.274149999999999	12.546633333333334	0.2724833333333354	20815.24609375	248746.15234692412	0	1297	0.1910640613946395	2.157429400897281	3.3148588017945624	449.19769287109375	449.1996154785156
1176	449.36016845703125	12.443166666666666					1	DETECTED	449.3602 m/z @12.44 [CD6644_1.mzXML]	449.36016845703125	12.443166666666666	12.242083333333333	12.820166666666667	0.5780833333333337	10695.76171875	272727.1629625248	0	1297	0.41205476142775055	1.4374222958972263	1.8748445917944527	449.3591613769531	449.3612060546875
1177	450.318359375	12.32145					1	DETECTED	450.3184 m/z @12.32 [CD6644_1.mzXML]	450.318359375	12.32145	5.592183333333334	12.501399999999999	6.909216666666665	82441.71875	2186061.649431886	0	1297	0.1737799347958635	0.6385350317383843	1.1145773258356713	450.3178405761719	450.324462890625
1178	450.35467529296875	13.072083333333333					1	DETECTED	450.3547 m/z @13.07 [CD6644_1.mzXML]	450.35467529296875	13.072083333333333	0.11753333333333332	19.994833333333336	19.8773	134081.546875	4553831.92539731	0	1297	0.11190439835354482	0.7809720657181126	4.471581116790929	450.3522033691406	450.3590087890625
1179	451.32196044921875	12.305533333333333					1	DETECTED	451.3220 m/z @12.31 [CD6644_1.mzXML]	451.32196044921875	12.305533333333333	3.630533333333333	12.428633333333332	8.798099999999998	25411.828125	3071516.7507878426	0	1297	0.17732071160591723	0.5070951008645531	0.014190201729106523	451.3211975097656	451.3298034667969
1180	452.37066650390625	12.1152					1	DETECTED	452.3707 m/z @12.12 [CD6644_1.mzXML]	452.37066650390625	12.1152	2.509916666666667	12.161866666666667	9.65195	16606.201171875	4431801.421303222	0	1297	0.14800680747882033	0.5024292186418239	0.004858437283647735	452.36651611328125	452.3711853027344
1181	453.1648254394531	11.905916666666666					1	DETECTED	453.1648 m/z @11.91 [CD6644_1.mzXML]	453.1648254394531	11.905916666666666	11.8605	11.980466666666667	0.11996666666666655	12549.4677734375	59240.2838203125	0	1297	0.07404684250940008	1.3207339449541402	1.6414678899082806	453.1623229980469	453.1648254394531
1182	453.2945251464844	12.750316666666667					1	DETECTED	453.2945 m/z @12.75 [CD6644_1.mzXML]	453.2945251464844	12.750316666666667	3.6741	12.820166666666667	9.146066666666666	14373.4306640625	2621188.991466003	0	1297	0.10580361468976562	0.5038479689591661	0.007695937918332414	453.29254150390625	453.29534912109375
1183	453.34197998046875	10.5315					1	DETECTED	453.3420 m/z @10.53 [CD6644_1.mzXML]	453.34197998046875	10.5315	9.982383333333333	16.843833333333333	6.86145	156202.796875	1931436.9930885653	0	1297	0.09844910353277747	2.161242387491065	3.1443171302921162	453.3371276855469	453.3438415527344
1184	454.2894287109375	13.100050000000001					1	DETECTED	454.2894 m/z @13.10 [CD6644_1.mzXML]	454.2894287109375	13.100050000000001	7.281366666666667	13.210166666666668	5.928800000000001	59253.11328125	3004578.9902314455	0	1297	0.11704211921561836	0.5094623354080676	0.018924670816135334	454.2862548828125	454.2915344238281
1185	454.385986328125	12.193999999999999					1	DETECTED	454.3860 m/z @12.19 [CD6644_1.mzXML]	454.385986328125	12.193999999999999	12.161866666666667	12.258000000000001	0.09613333333333429	21184.84765625	80399.94639501994	0	1297	0.09092430763451631	1.4958506224066945	1.9917012448133893	454.3850402832031	454.38641357421875
1186	454.9560546875	1.8022166666666666					1	DETECTED	454.9561 m/z @1.80 [CD6644_1.mzXML]	454.9560546875	1.8022166666666666	1.6833666666666667	2.3329666666666666	0.6496	32771.7734375	648310.3186900634	0	1297	0.3154894080405899	2.792432117808388	4.448826585407901	454.953125	454.9584045410156
1187	458.34521484375	11.606016666666667					1	DETECTED	458.3452 m/z @11.61 [CD6644_1.mzXML]	458.34521484375	11.606016666666667	11.578100000000001	13.016333333333334	1.4382333333333328	17721.53125	421151.70333593746	0	1297	0.04577395664534123	25.7594029850751	50.5188059701502	458.34344482421875	458.3460388183594
1188	458.8547668457031	1.5490666666666668					1	DETECTED	458.8548 m/z @1.55 [CD6644_1.mzXML]	458.8547668457031	1.5490666666666668	1.4598833333333334	1.5786	0.11871666666666658	23498.70703125	94885.67013549793	0	1297	0.060554134638970636	0.6655765277518212	0.30600018719290367	458.8534240722656	458.8547668457031
1189	459.2457275390625	13.196466666666668					1	DETECTED	459.2457 m/z @13.20 [CD6644_1.mzXML]	459.2457275390625	13.196466666666668	12.3689	13.503449999999999	1.134549999999999	33424.3984375	708647.6368937977	0	1297	0.5398767696363365	0.6854734764570816	0.626722047981854	459.23614501953125	459.24725341796875
1190	460.4118957519531	13.608766666666666					1	DETECTED	460.4119 m/z @13.61 [CD6644_1.mzXML]	460.4118957519531	13.608766666666666	9.365833333333335	14.026333333333334	4.660499999999999	21775.94140625	1950626.2178836681	0	1297	0.22127627255482274	0.5492073094085854	0.08673564032758747	460.4104309082031	460.4179382324219
1191	460.963623046875	1.8022166666666666					1	DETECTED	460.9636 m/z @1.80 [CD6644_1.mzXML]	460.963623046875	1.8022166666666666	1.66855	12.607633333333332	10.939083333333333	30911.47265625	2884016.418817383	0	1297	0.14761420377059586	40.919264339152136	2.9432106623439127	460.96295166015625	460.9653015136719
1192	462.8582458496094	1.6534833333333334					1	DETECTED	462.8582 m/z @1.65 [CD6644_1.mzXML]	462.8582458496094	1.6534833333333334	1.5934333333333333	1.66855	0.07511666666666672	37585.4921875	108011.56841186518	0	1297	0.05423204372168944	0.6254510130446838	0.24108905489768903	462.8582458496094	462.8609924316406
1193	463.30010986328125	13.016333333333334					1	DETECTED	463.3001 m/z @13.02 [CD6644_1.mzXML]	463.30010986328125	13.016333333333334	12.960833333333333	13.127933333333335	0.16710000000000136	23598.2890625	161230.18644824263	0	1297	0.13990768961514277	1.5054054054054087	2.0108108108108174	463.2974853515625	463.30096435546875
1194	464.1532287597656	11.118400000000001					1	DETECTED	464.1532 m/z @11.12 [CD6644_1.mzXML]	464.1532287597656	11.118400000000001	0.10116666666666667	19.994833333333336	19.893666666666668	18016.794921875	3404392.490761957	0	1297	4.2078260310971185	0.913473206285241	0.8268394901763089	464.1502990722656	464.158203125
1195	464.2156982421875	10.644766666666667					1	DETECTED	464.2157 m/z @10.64 [CD6644_1.mzXML]	464.2156982421875	10.644766666666667	10.572333333333335	10.70825	0.1359166666666649	10822.4150390625	60730.71450939949	0	1297	0.10451244034792495	0.9382190520018371	0.9164937788623658	464.2149658203125	464.21661376953125
1196	464.310302734375	13.488866666666667					1	DETECTED	464.3103 m/z @13.49 [CD6644_1.mzXML]	464.310302734375	13.488866666666667	13.445500000000001	13.654433333333333	0.20893333333333253	9895.986328125	79899.8625698239	0	1297	0.053097739296699586	2.4089162182936668	3.817832436587333	464.30908203125	464.31109619140625
1197	466.3137512207031	11.950316666666668					1	DETECTED	466.3138 m/z @11.95 [CD6644_1.mzXML]	466.3137512207031	11.950316666666668	11.920816666666667	12.1152	0.1943833333333327	50281.44921875	328196.2270795897	0	1297	0.10976330691792846	3.294632768361512	14.97993075008115	466.3127746582031	466.3160095214844
1198	467.14910888671875	11.619916666666667					1	DETECTED	467.1491 m/z @11.62 [CD6644_1.mzXML]	467.14910888671875	11.619916666666667	11.591800000000001	11.752383333333334	0.1605833333333333	14638.7060546875	93022.82467456037	0	1297	0.13485382259061396	2.855660936573899	4.711321873147798	467.1485900878906	467.15008544921875
1199	468.30523681640625	12.66625					1	DETECTED	468.3052 m/z @12.67 [CD6644_1.mzXML]	468.30523681640625	12.66625	12.531116666666666	12.933116666666667	0.402000000000001	239000.140625	2030643.2022414594	0	1297	0.12959227377242222	0.9758860066186704	1.5081483427075106	468.30426025390625	468.30633544921875
1200	469.3256530761719	12.1152					1	DETECTED	469.3257 m/z @12.12 [CD6644_1.mzXML]	469.3256530761719	12.1152	11.634033333333333	15.121649999999999	3.487616666666666	17187.3046875	1121586.4175124203	0	1297	2.961597552892311	3.5634724668306608	6.06312476678062	469.3246154785156	469.3299865722656
1201	469.3857421875	12.384549999999999					1	DETECTED	469.3857 m/z @12.38 [CD6644_1.mzXML]	469.3857421875	12.384549999999999	12.084866666666667	12.622683333333333	0.5378166666666662	45641.0703125	811228.261396484	0	1297	0.296985179637403	0.897308269840389	0.794616539680778	469.38519287109375	469.3868713378906
1202	470.9295654296875	1.7742666666666667					1	DETECTED	470.9296 m/z @1.77 [CD6644_1.mzXML]	470.9295654296875	1.7742666666666667	1.7450666666666665	2.2644499999999996	0.5193833333333331	13239.0791015625	236244.2670899658	0	1297	0.33717303331002957	8.893550228310463	16.787100456620927	470.9289245605469	470.9316711425781
1203	472.2463073730469	11.578100000000001					1	DETECTED	472.2463 m/z @11.58 [CD6644_1.mzXML]	472.2463073730469	11.578100000000001	11.52165	11.721749999999998	0.20009999999999906	65615.375	392389.378208741	0	1297	0.14295797008142586	1.772364924712074	2.544729849424148	472.2462463378906	472.2474670410156
1204	472.3003234863281	12.226033333333334					1	DETECTED	472.3003 m/z @12.23 [CD6644_1.mzXML]	472.3003234863281	12.226033333333334	11.691533333333332	12.501399999999999	0.8098666666666663	116863.53125	1285638.9101115742	0	1297	0.14848048886924303	0.7764534094255885	4.209232984994384	472.2999572753906	472.30126953125
1205	474.2820129394531	11.8912					1	DETECTED	474.2820 m/z @11.89 [CD6644_1.mzXML]	474.2820129394531	11.8912	11.814333333333334	12.443166666666666	0.6288333333333327	521442.84375	4033602.560249629	1	1297	0.10812075049804903	2.448598322428049	2.487666346155143	474.281005859375	474.28265380859375
1206	474.8302001953125	1.5638333333333334					1	DETECTED	474.8302 m/z @1.56 [CD6644_1.mzXML]	474.8302001953125	1.5638333333333334	1.4598833333333334	1.5786	0.11871666666666658	15214.033203125	62347.02752685538	0	1297	0.06584837945008526	0.5710277376944041	0.13034998017923144	474.8285827636719	474.8323974609375
1207	475.0127258300781	8.8923					1	DETECTED	475.0127 m/z @8.89 [CD6644_1.mzXML]	475.0127258300781	8.8923	8.8923	9.13775	0.24544999999999995	21280.408203125	86084.9202729491	0	1297	0.2226333253803805	null	null	475.0068054199219	475.0129089355469
1208	475.28546142578125	11.93545					1	DETECTED	475.2855 m/z @11.94 [CD6644_1.mzXML]	475.28546142578125	11.93545	9.265766666666668	12.289983333333334	3.024216666666666	109824.84375	9081981.42271179	0	1297	2.7006755461344607	0.566399885129947	0.13279977025989392	475.2790222167969	475.2953796386719
1209	475.3235778808594	10.54495					1	DETECTED	475.3236 m/z @10.54 [CD6644_1.mzXML]	475.3235778808594	10.54495	2.44195	17.881500000000003	15.439550000000002	76649.234375	2108822.5824719565	0	1297	0.10355115844712515	0.9127767971115707	0.5399031508213705	475.3218688964844	475.32562255859375
1210	476.9373474121094	1.8022166666666666					1	DETECTED	476.9373 m/z @1.80 [CD6644_1.mzXML]	476.9373474121094	1.8022166666666666	1.66855	2.2506666666666666	0.5821166666666666	26395.98046875	374915.2238178711	0	1297	0.11381828599488952	2.177493765586036	2.633495223865417	476.9361877441406	476.9403381347656
1211	478.2894287109375	12.905100000000001					1	DETECTED	478.2894 m/z @12.91 [CD6644_1.mzXML]	478.2894287109375	12.905100000000001	12.750316666666667	13.00265	0.25233333333333263	125391.3671875	969340.3224667916	0	1297	0.12072437764660116	0.8151179067513651	1.1352383856739499	478.28900146484375	478.2899475097656
1212	478.3250427246094	13.14155					1	DETECTED	478.3250 m/z @13.14 [CD6644_1.mzXML]	478.3250427246094	13.14155	11.619916666666667	15.016616666666666	3.396699999999999	118144.453125	3803076.4362395573	0	1297	0.18135098207322997	0.9398316373722478	0.8119073727320005	478.32269287109375	478.3289489746094
1213	480.208984375	11.619916666666667					1	DETECTED	480.2090 m/z @11.62 [CD6644_1.mzXML]	480.208984375	11.619916666666667	7.002750000000001	17.477666666666668	10.474916666666667	9617.888671875	1836936.35405835	0	1297	0.1356502707539331	1.13434465581345	1.2686893116269	480.1994934082031	480.2114562988281
1214	480.3053283691406	13.237816666666667					1	DETECTED	480.3053 m/z @13.24 [CD6644_1.mzXML]	480.3053283691406	13.237816666666667	13.1827	13.346833333333333	0.16413333333333213	46904.77734375	327899.40463281126	0	1297	0.1480808550537862	1.4889628061687212	1.9779256123374422	480.3043518066406	480.3058166503906
1215	480.3415222167969	13.488866666666667					1	DETECTED	480.3415 m/z @13.49 [CD6644_1.mzXML]	480.3415222167969	13.488866666666667	13.3605	14.232933333333333	0.8724333333333334	174377.921875	2413535.8791429494	0	1297	0.21556553761360497	2.2072767119512493	2.2416929198854056	480.3408203125	480.3443908691406
1216	482.32098388671875	12.947149999999999					1	DETECTED	482.3210 m/z @12.95 [CD6644_1.mzXML]	482.32098388671875	12.947149999999999	7.297766666666666	15.367316666666666	8.06955	96674.59375	3253152.138385066	0	1297	0.12355920088632644	3.8413898240359083	1.3250146747402571	482.31915283203125	482.32464599609375
1217	482.357177734375	13.7962					1	DETECTED	482.3572 m/z @13.80 [CD6644_1.mzXML]	482.357177734375	13.7962	13.593033333333333	15.922783333333333	2.3297500000000007	148697.203125	3079380.6741591175	0	1297	0.26555030458193585	2.191555050736191	3.245706642947632	482.3563537597656	482.3609313964844
1218	483.3600158691406	13.782166666666665					1	DETECTED	483.3600 m/z @13.78 [CD6644_1.mzXML]	483.3600158691406	13.782166666666665	7.18295	14.261750000000001	7.078800000000001	38166.3359375	7503634.708263429	0	1297	6.786958930607453	0.5363363833586312	0.07402131357752123	483.3550720214844	483.3614501953125
1219	484.0793762207031	11.191916666666666					1	DETECTED	484.0794 m/z @11.19 [CD6644_1.mzXML]	484.0793762207031	11.191916666666666	5.8867	11.752383333333334	5.865683333333334	419749.59375	4963999.611883329	1	1297	0.10646324519959904	0.5743324482750407	0.5271417080685904	484.073486328125	484.0871887207031
1220	486.0758361816406	11.1774					1	DETECTED	486.0758 m/z @11.18 [CD6644_1.mzXML]	486.0758361816406	11.1774	10.70825	11.361366666666667	0.6531166666666675	133425.5625	1503142.9435535872	0	1297	0.12208022445059719	0.7361897009228714	0.6229123600402207	486.07391357421875	486.07733154296875
1221	487.3175964355469	14.720916666666666					1	DETECTED	487.3176 m/z @14.72 [CD6644_1.mzXML]	487.3175964355469	14.720916666666666	11.783199999999999	16.551650000000002	4.768450000000003	62950.04296875	2987325.080469728	0	1297	0.5307756798485421	0.7401579916242569	1.6373758371870042	487.31488037109375	487.32110595703125
1222	488.2951965332031	11.980466666666667					1	DETECTED	488.2952 m/z @11.98 [CD6644_1.mzXML]	488.2951965332031	11.980466666666667	11.93545	12.14605	0.21060000000000123	28788.74609375	188296.66178344793	0	1297	0.13462469131827426	2.339133654202136	2.74758486332461	488.2945556640625	488.29632568359375
1223	489.33380126953125	15.461649999999999					1	DETECTED	489.3338 m/z @15.46 [CD6644_1.mzXML]	489.33380126953125	15.461649999999999	10.03985	18.204	8.164150000000001	17076.8671875	2723781.2431315896	0	1297	2.42773499220462	0.6900908438615547	0.5834185953624623	489.33050537109375	489.3363342285156
1224	490.2870178222656	12.680066666666667					1	DETECTED	490.2870 m/z @12.68 [CD6644_1.mzXML]	490.2870178222656	12.680066666666667	12.637516666666667	12.72205	0.0845333333333329	22739.822265625	90172.10016259765	0	1297	0.08941981733674531	0.9933411672541985	0.9866823345083969	490.2862854003906	490.2872314453125
1225	490.3506164550781	11.8912					1	DETECTED	490.3506 m/z @11.89 [CD6644_1.mzXML]	490.3506164550781	11.8912	11.829749999999999	11.8912	0.06145000000000067	5478.55810546875	15784.621962646564	0	1297	0.06209608666138067	0.5	null	490.34716796875	490.3506164550781
1226	490.42120361328125	12.80635					1	DETECTED	490.4212 m/z @12.81 [CD6644_1.mzXML]	490.42120361328125	12.80635	12.471533333333333	13.639433333333333	1.1678999999999995	24816.025390625	873218.3584455559	0	1297	0.1289396094639912	1.744088804818556	2.488177609637112	490.419921875	490.42645263671875
1227	491.2973327636719	10.572333333333335					1	DETECTED	491.2973 m/z @10.57 [CD6644_1.mzXML]	491.2973327636719	10.572333333333335	10.5181	10.600166666666667	0.08206666666666607	3891.407958984375	14248.277500488186	0	1297	0.31675299367955745	0.7566072526121514	0.5132145052243028	491.2970886230469	491.3009338378906
1228	491.3674621582031	12.399750000000001					1	DETECTED	491.3675 m/z @12.40 [CD6644_1.mzXML]	491.3674621582031	12.399750000000001	11.905916666666666	12.820166666666667	0.9142500000000009	37627.61328125	804792.885394409	0	1297	0.3361483927371296	1.0725106259634973	1.0433497569986514	491.3663024902344	491.3704528808594
1229	491.5563659667969	13.196466666666668					1	DETECTED	491.5564 m/z @13.20 [CD6644_1.mzXML]	491.5563659667969	13.196466666666668	1.0151999999999999	13.445500000000001	12.4303	47933.2578125	2862241.138927976	0	1297	0.16565291151896133	0.5102219801991036	0.020443960398207072	491.5479431152344	491.56292724609375
1230	492.8804016113281	1.6088500000000001					1	DETECTED	492.8804 m/z @1.61 [CD6644_1.mzXML]	492.8804016113281	1.6088500000000001	1.5638333333333334	8.049783333333334	6.485950000000001	32409.5234375	5801316.632491883	0	1297	0.09575623110419507	72.03942984079966	130.27104323372882	492.88037109375	492.88775634765625
1231	492.9092102050781	1.7742666666666667					1	DETECTED	492.9092 m/z @1.77 [CD6644_1.mzXML]	492.9092102050781	1.7742666666666667	1.6982333333333335	2.1529499999999997	0.4547166666666662	9693.8310546875	171779.6947758789	0	1297	0.06731951912832712	2.9902455063568643	4.9804910127137285	492.90814208984375	492.91424560546875
1232	493.7763977050781	13.196466666666668					1	DETECTED	493.7764 m/z @13.20 [CD6644_1.mzXML]	493.7763977050781	13.196466666666668	13.127933333333335	13.305883333333332	0.1779499999999974	33496.734375	282130.99390527117	0	1297	0.1726935249928072	1.2982733463034912	1.5965466926069825	493.77545166015625	493.7767639160156
1233	494.32049560546875	12.80635					1	DETECTED	494.3205 m/z @12.81 [CD6644_1.mzXML]	494.32049560546875	12.80635	12.607633333333332	14.986816666666666	2.3791833333333336	560249.125	6253694.966011999	1	1297	0.14001656896341608	1.1488681123754692	1.2619960228453546	494.3186950683594	494.3208923339844
1234	496.3352966308594	13.196466666666668					1	DETECTED	496.3353 m/z @13.20 [CD6644_1.mzXML]	496.3352966308594	13.196466666666668	0.5560333333333334	19.929666666666666	19.373633333333334	1.4094345E7	1.9742474207410428E8	1	1297	0.19332188212782242	1.3799495105683968	1.9846219953564617	496.33355712890625	496.3424987792969
1235	497.3397521972656	13.196466666666668					1	DETECTED	497.3398 m/z @13.20 [CD6644_1.mzXML]	497.3397521972656	13.196466666666668	11.133333333333333	18.9015	7.768166666666666	2876433.75	4.66662085184175E7	0	1297	0.18731049898704732	0.9590852560028983	2.4568035684552623	497.33685302734375	497.3423156738281
1236	498.8984069824219	1.6387500000000002					1	DETECTED	498.8984 m/z @1.64 [CD6644_1.mzXML]	498.8984069824219	1.6387500000000002	1.6088500000000001	1.66855	0.059699999999999864	48099.8203125	132419.50298046853	0	1297	0.054356054147779886	0.9983277591973209	0.9966555183946417	498.8964538574219	498.8984069824219
1237	499.3454895019531	13.196466666666668					1	DETECTED	499.3455 m/z @13.20 [CD6644_1.mzXML]	499.3454895019531	13.196466666666668	13.016333333333334	13.488866666666667	0.4725333333333328	65871.8828125	732239.443322263	0	1297	0.2137675214045256	1.3470169469916784	1.5852605892491358	499.34149169921875	499.3460998535156
1238	500.0735778808594	10.953216666666666					1	DETECTED	500.0736 m/z @10.95 [CD6644_1.mzXML]	500.0735778808594	10.953216666666666	9.13775	11.14815	2.010399999999999	14622.8037109375	422179.1122545777	0	1297	1.5270593962041392	0.5702769556338088	0.1388354558332889	500.0727233886719	500.07794189453125
1239	500.2662048339844	8.8311					1	DETECTED	500.2662 m/z @8.83 [CD6644_1.mzXML]	500.2662048339844	8.8311	8.815766666666667	8.8923	0.07653333333333379	2024.359130859375	6674.24012344356	0	1297	0.07807259716340553	2.4956521739131885	3.991304347826377	500.2631530761719	500.2673645019531
1240	500.2776794433594	11.920816666666667					1	DETECTED	500.2777 m/z @11.92 [CD6644_1.mzXML]	500.2776794433594	11.920816666666667	6.033333333333333	12.988566666666665	6.955233333333332	33918.98046875	2971584.765373169	0	1297	0.11320152726861465	0.5906796622212659	0.18135932444253175	500.2679138183594	500.2798156738281
1241	501.18402099609375	13.196466666666668					1	DETECTED	501.1840 m/z @13.20 [CD6644_1.mzXML]	501.18402099609375	13.196466666666668	13.085933333333333	13.4171	0.3311666666666664	47861.0546875	527215.5970415019	0	1297	0.17397043801633494	1.4980398069963643	1.935901297883499	501.18310546875	501.1887512207031
1242	502.0737609863281	10.982833333333334					1	DETECTED	502.0738 m/z @10.98 [CD6644_1.mzXML]	502.0737609863281	10.982833333333334	9.409816666666668	10.982833333333334	1.5730166666666658	4956.43212890625	281510.25861859135	0	1297	1.4843530216602723	0.5	null	502.07025146484375	502.0737609863281
1243	502.10882568359375	10.290166666666666					1	DETECTED	502.1088 m/z @10.29 [CD6644_1.mzXML]	502.10882568359375	10.290166666666666	10.142933333333334	10.436866666666667	0.2939333333333334	9364.837890625	79949.1951658934	0	1297	0.1137082293517917	0.998188815938426	0.8974195523581511	502.10552978515625	502.10986328125
1244	502.2891845703125	12.862150000000002					1	DETECTED	502.2892 m/z @12.86 [CD6644_1.mzXML]	502.2891845703125	12.862150000000002	12.736116666666668	12.988566666666665	0.25244999999999784	97087.359375	711185.299831784	0	1297	0.11866964799571811	1.2050304464733894	0.9974102966631054	502.2880859375	502.2903747558594
1245	502.32464599609375	12.97475					1	DETECTED	502.3246 m/z @12.97 [CD6644_1.mzXML]	502.32464599609375	12.97475	1.1184833333333333	13.639433333333333	12.52095	33170.0546875	1.2482601417715818E7	0	1297	11.915450615833509	0.5280308866197341	0.045152928172945486	502.3153991699219	502.3345947265625
1246	503.18536376953125	11.578100000000001					1	DETECTED	503.1854 m/z @11.58 [CD6644_1.mzXML]	503.18536376953125	11.578100000000001	11.536533333333333	11.648266666666666	0.11173333333333346	30637.228515625	137106.71137500022	0	1297	0.07971694657963901	1.3440256615877664	2.0150811573043166	503.1835021972656	503.1856994628906
1247	503.4043884277344	12.1152					1	DETECTED	503.4044 m/z @12.12 [CD6644_1.mzXML]	503.4043884277344	12.1152	6.179983333333333	14.619666666666665	8.439683333333331	5404.03857421875	1112815.91037796	0	1297	0.0638349368036355	0.7109835922867178	0.42196718457343585	503.40301513671875	503.408203125
1248	504.1065673828125	10.334833333333334					1	DETECTED	504.1066 m/z @10.33 [CD6644_1.mzXML]	504.1065673828125	10.334833333333334	0.94685	10.349416666666666	9.402566666666667	3162.873291015625	502236.21187805186	0	1297	0.09216696023815274	0.5007767021316256	0.0015534042632513376	504.10443115234375	504.1139221191406
1249	504.2366943359375	12.242083333333333					1	DETECTED	504.2367 m/z @12.24 [CD6644_1.mzXML]	504.2366943359375	12.242083333333333	12.177983333333334	12.353133333333334	0.17515000000000036	21537.771484375	156825.5087059332	0	1297	0.1251076736098593	1.366224648985966	1.5774351706631355	504.2362976074219	504.2384033203125
1250	506.3564758300781	13.608766666666666					1	DETECTED	506.3565 m/z @13.61 [CD6644_1.mzXML]	506.3564758300781	13.608766666666666	11.591800000000001	15.619733333333333	4.027933333333332	18248.388671875	1104970.6478846744	0	1297	0.6005855341358135	0.8210010986575781	0.8344878510010467	506.34649658203125	506.3602600097656
1251	507.3213195800781	13.1827					1	DETECTED	507.3213 m/z @13.18 [CD6644_1.mzXML]	507.3213195800781	13.1827	0.11753333333333332	16.260316666666668	16.142783333333334	33094.08203125	5870615.923001037	0	1297	0.20105830538753544	0.6177794644793407	0.23555892895868155	507.3145751953125	507.32684326171875
1252	508.33612060546875	13.044016666666666					1	DETECTED	508.3361 m/z @13.04 [CD6644_1.mzXML]	508.33612060546875	13.044016666666666	12.97475	13.127933333333335	0.15318333333333456	31008.45703125	209810.81042919974	0	1297	0.09769331632796252	1.105750721847955	1.21150144369591	508.33587646484375	508.33795166015625
1253	508.37298583984375	14.145716666666667					1	DETECTED	508.3730 m/z @14.15 [CD6644_1.mzXML]	508.37298583984375	14.145716666666667	0.9639000000000001	15.651983333333334	14.688083333333333	53603.73828125	3676339.408516602	0	1297	0.3797176513454943	0.7713165238335846	0.520764680633451	508.36322021484375	508.37591552734375
1254	509.39141845703125	12.258000000000001					1	DETECTED	509.3914 m/z @12.26 [CD6644_1.mzXML]	509.39141845703125	12.258000000000001	7.1665833333333335	12.384549999999999	5.2179666666666655	17504.099609375	1948197.6451260378	0	1297	0.13007256436955572	0.5124277787780086	0.024855557556017115	509.3853759765625	509.3919372558594
1255	510.351806640625	13.532683333333333					1	DETECTED	510.3518 m/z @13.53 [CD6644_1.mzXML]	510.351806640625	13.532683333333333	13.237816666666667	13.98205	0.744233333333332	164119.59375	2532608.5419521537	0	1297	0.21314259307858485	1.3121493315091548	2.189473100318219	510.350341796875	510.35284423828125
1256	510.38812255859375	12.764299999999999					1	DETECTED	510.3881 m/z @12.76 [CD6644_1.mzXML]	510.38812255859375	12.764299999999999	12.652199999999999	14.218366666666666	1.5661666666666676	26041.970703125	710892.274806886	0	1297	0.12009439161208846	6.985578352661327	12.971156705322654	510.37939453125	510.3893737792969
1257	512.3314208984375	11.980466666666667					1	DETECTED	512.3314 m/z @11.98 [CD6644_1.mzXML]	512.3314208984375	11.980466666666667	2.0259666666666667	12.820166666666667	10.7942	100335.921875	3615237.466124878	0	1297	0.12856388624099147	1.6414427294889589	6.969157544285137	512.3285522460938	512.3323974609375
1258	514.8719482421875	1.6387500000000002					1	DETECTED	514.8719 m/z @1.64 [CD6644_1.mzXML]	514.8719482421875	1.6387500000000002	1.5934333333333333	1.66855	0.07511666666666672	32027.7421875	91023.8914790039	0	1297	0.04734243798099258	0.8287973519676316	0.6234843299318311	514.870849609375	514.8734130859375
1259	515.2055053710938	12.947149999999999					1	DETECTED	515.2055 m/z @12.95 [CD6644_1.mzXML]	515.2055053710938	12.947149999999999	12.890616666666666	13.057916666666667	0.1673000000000009	19562.58984375	124078.07339917026	0	1297	0.10286169147249602	1.479658018867956	1.9593160377359118	515.2029418945312	515.206298828125
1260	515.3092041015625	13.223899999999999					1	DETECTED	515.3092 m/z @13.22 [CD6644_1.mzXML]	515.3092041015625	13.223899999999999	11.619916666666667	13.346833333333333	1.726916666666666	125592.5703125	1830548.3666586843	0	1297	0.4986680114153472	0.5383212626897622	0.07784737338381346	515.3092041015625	515.3167724609375
1261	516.0704956054688	9.779266666666667					1	DETECTED	516.0705 m/z @9.78 [CD6644_1.mzXML]	516.0704956054688	9.779266666666667	9.721300000000001	10.74135	1.0200499999999995	7725.79345703125	117921.6459276121	0	1297	0.984974534550938	8.798591144336015	2.3368562617356052	516.067626953125	516.0715942382812
1262	516.302490234375	12.80635					1	DETECTED	516.3025 m/z @12.81 [CD6644_1.mzXML]	516.302490234375	12.80635	12.708016666666667	13.27855	0.5705333333333318	57592.49609375	682589.0354619147	0	1297	0.12605082465731776	2.901016949152553	4.753212969947137	516.301025390625	516.3118286132812
1263	517.365234375	15.382883333333332					1	DETECTED	517.3652 m/z @15.38 [CD6644_1.mzXML]	517.365234375	15.382883333333332	4.1893666666666665	16.43873333333333	12.249366666666665	3308.4794921875	920889.4777480464	0	1297	0.6787194788635613	0.5471634621827218	0.09432692436544365	517.361572265625	517.3743286132812
1264	518.0672607421875	9.764783333333332					1	DETECTED	518.0673 m/z @9.76 [CD6644_1.mzXML]	518.0672607421875	9.764783333333332	9.735983333333333	9.838366666666667	0.10238333333333394	2574.239501953125	12180.581215209932	0	1297	0.1089780229716375	1.7774884259260226	2.5549768518520453	518.0646362304688	518.0673828125
1265	518.318115234375	13.223899999999999					1	DETECTED	518.3181 m/z @13.22 [CD6644_1.mzXML]	518.318115234375	13.223899999999999	12.5621	13.577633333333333	1.0155333333333338	714205.125	1.3296549842062483E7	1	1297	0.21607299002686808	0.9895035678972625	0.6475389243951992	518.3177490234375	518.3206176757812
1266	518.4558715820312	13.532683333333333					1	DETECTED	518.4559 m/z @13.53 [CD6644_1.mzXML]	518.4558715820312	13.532683333333333	11.677033333333332	18.568666666666665	6.891633333333333	83740.796875	7193295.152702516	0	1297	1.286089454659784	0.7910754149436277	0.5955825225917328	518.447509765625	518.4581298828125
1267	519.32177734375	13.196466666666668					1	DETECTED	519.3218 m/z @13.20 [CD6644_1.mzXML]	519.32177734375	13.196466666666668	12.97475	13.388499999999999	0.4137499999999985	212749.828125	2615190.306904286	0	1297	0.188499998735562	0.933060211982253	0.866120423964506	519.3204956054688	519.3221435546875
1268	520.3347778320312	12.947149999999999					1	DETECTED	520.3348 m/z @12.95 [CD6644_1.mzXML]	520.3347778320312	12.947149999999999	11.564316666666667	17.994333333333334	6.430016666666667	6418927.5	5.852551619539383E7	1	1297	0.11085494862011203	1.097909840756419	1.850336061132269	520.3345947265625	520.340087890625
1269	521.3394775390625	12.947149999999999					1	DETECTED	521.3395 m/z @12.95 [CD6644_1.mzXML]	521.3394775390625	12.947149999999999	12.764299999999999	19.012333333333334	6.2480333333333355	1527031.125	1.7924239995255847E7	0	1297	0.14905490607677585	16.912317523009925	36.288451422925114	521.3349609375	521.3414306640625
1270	521.4163208007812	12.1152					1	DETECTED	521.4163 m/z @12.12 [CD6644_1.mzXML]	521.4163208007812	12.1152	11.536533333333333	18.441333333333333	6.9048	18598.0546875	1463645.1073121943	0	1297	0.475584110533843	5.9661290322580625	10.932258064516125	521.4153442382812	521.420166015625
1271	522.3515014648438	13.374699999999999					1	DETECTED	522.3515 m/z @13.37 [CD6644_1.mzXML]	522.3515014648438	13.374699999999999	11.133333333333333	17.913333333333334	6.780000000000001	2240478.0	3.716636236383E7	1	1297	0.2032193076533524	1.165528027321576	1.2042739178111665	522.341552734375	522.3547973632812
1272	523.344970703125	12.919166666666666					1	DETECTED	523.3450 m/z @12.92 [CD6644_1.mzXML]	523.344970703125	12.919166666666666	12.905100000000001	13.044016666666666	0.13891666666666502	30770.021484375	181678.5076635728	0	1297	0.11194856308258849	4.937796208531447	8.875592417062894	523.342041015625	523.3451538085938
1273	523.3553466796875	13.2921					1	DETECTED	523.3553 m/z @13.29 [CD6644_1.mzXML]	523.3553466796875	13.2921	12.933116666666667	14.41925	1.486133333333333	650285.9375	1.4467058204184804E7	0	1297	0.5647012960278293	2.1260913407783217	6.334039973599454	523.345458984375	523.356201171875
1274	524.3671264648438	14.362283333333332					1	DETECTED	524.3671 m/z @14.36 [CD6644_1.mzXML]	524.3671264648438	14.362283333333332	10.083933333333333	18.026666666666664	7.942733333333331	1547643.0	8.173012402543934E7	1	1297	0.457580918407718	0.6781575976013307	0.28999198024847905	524.357177734375	524.3727416992188
1275	525.37109375	14.362283333333332					1	DETECTED	525.3711 m/z @14.36 [CD6644_1.mzXML]	525.37109375	14.362283333333332	10.201533333333334	16.9905	6.788966666666667	404666.25	2.3419691559278008E7	0	1297	0.4366136819750235	0.6260901055615208	2.3461797819164802	525.3634033203125	525.3765258789062
1276	526.2888793945312	12.80635					1	DETECTED	526.2889 m/z @12.81 [CD6644_1.mzXML]	526.2888793945312	12.80635	12.736116666666668	12.919166666666666	0.18304999999999794	77290.703125	490600.2334423828	0	1297	0.10286588858886958	1.303156146179403	1.597124857603855	526.2884521484375	526.2900390625
1277	527.3756713867188	14.390916666666667					1	DETECTED	527.3757 m/z @14.39 [CD6644_1.mzXML]	527.3756713867188	14.390916666666667	6.37785	14.986816666666666	8.608966666666667	9950.5244140625	924201.6100709835	0	1297	0.2344966371977648	0.5371830177376952	0.07436603547539002	527.3657836914062	527.3788452148438
1278	528.3170776367188	13.305883333333332					1	DETECTED	528.3171 m/z @13.31 [CD6644_1.mzXML]	528.3170776367188	13.305883333333332	13.237816666666667	13.459783333333332	0.2219666666666651	49246.76171875	374199.37853979407	0	1297	0.1704130404358164	1.6305093046033599	2.3909147185179522	528.3150024414062	528.318115234375
1279	528.4588623046875	12.3689					1	DETECTED	528.4589 m/z @12.37 [CD6644_1.mzXML]	528.4588623046875	12.3689	12.025566666666666	12.79215	0.7665833333333332	49755.609375	1039252.3633331291	0	1297	0.2871498408986479	1.0986238290356904	1.152931714105487	528.4557495117188	528.460205078125
1280	532.1012573242188	9.587883333333334					1	DETECTED	532.1013 m/z @9.59 [CD6644_1.mzXML]	532.1012573242188	9.587883333333334	9.543316666666668	10.054466666666666	0.5111499999999989	1749.0909423828125	33586.936198120056	0	1297	0.49968223196731465	5.734667165295456	10.469334330590913	532.0992431640625	532.1035766601562
1281	532.3345336914062	13.5179					1	DETECTED	532.3345 m/z @13.52 [CD6644_1.mzXML]	532.3345336914062	13.5179	13.459783333333332	13.624016666666668	0.16423333333333545	11829.19140625	78997.8948171391	0	1297	0.17159689496617858	1.4129624318898912	1.8259248637797825	532.3311157226562	532.3355102539062
1282	534.2915649414062	13.14155					1	DETECTED	534.2916 m/z @13.14 [CD6644_1.mzXML]	534.2915649414062	13.14155	6.065799999999999	13.577633333333333	7.511833333333334	48139.34375	2667624.2162295515	0	1297	0.2356474135487474	0.5308153434853784	0.0616306869707568	534.289306640625	534.2987060546875
1283	535.1226806640625	11.564316666666667					1	DETECTED	535.1227 m/z @11.56 [CD6644_1.mzXML]	535.1226806640625	11.564316666666667	0.4043833333333334	11.634033333333333	11.22965	46930.25	6940147.627811707	0	1297	0.07367327777046917	0.5031235252301388	0.006247050460277519	535.1221923828125	535.1298217773438
1284	540.3621215820312	12.289983333333334					1	DETECTED	540.3621 m/z @12.29 [CD6644_1.mzXML]	540.3621215820312	12.289983333333334	12.210033333333334	19.365166666666667	7.155133333333334	17803.8203125	1301857.972348939	0	1297	0.09573718082255667	44.7475505524285	88.495101104857	540.3538208007812	540.3646240234375
1285	542.3180541992188	12.947149999999999					1	DETECTED	542.3181 m/z @12.95 [CD6644_1.mzXML]	542.3180541992188	12.947149999999999	9.394916666666667	13.43125	4.036333333333333	449087.0	7119305.106305295	1	1297	0.41590192765841394	0.7414179812225917	0.5184607170887349	542.3165893554688	542.323486328125
1286	544.335693359375	12.87645					1	DETECTED	544.3357 m/z @12.88 [CD6644_1.mzXML]	544.335693359375	12.87645	12.274149999999999	15.367316666666666	3.093166666666667	1171024.625	1.5515338757183155E7	1	1297	0.1266131870882159	2.6709937912643817	4.321343705077024	544.3323974609375	544.33837890625
1287	546.3518676757812	13.14155					1	DETECTED	546.3519 m/z @13.14 [CD6644_1.mzXML]	546.3518676757812	13.14155	9.046216666666668	16.163899999999998	7.11768333333333	155620.453125	6838736.395560671	0	1297	0.15228367029211398	0.866901131746996	0.6596998140053139	546.3458862304688	546.3549194335938
1288	547.3546142578125	13.085933333333333					1	DETECTED	547.3546 m/z @13.09 [CD6644_1.mzXML]	547.3546142578125	13.085933333333333	11.162816666666666	15.6839	4.521083333333333	48350.75	2307420.2125241384	0	1297	1.091613966511586	1.1754573738809395	0.861211859406616	547.3518676757812	547.3616333007812
1289	548.36669921875	13.532683333333333					1	DETECTED	548.3667 m/z @13.53 [CD6644_1.mzXML]	548.36669921875	13.532683333333333	13.4171	13.852833333333333	0.4357333333333333	38284.34765625	445043.8158254399	0	1297	0.183600553746043	2.0395182267692458	2.717331146489851	548.3657836914062	548.3685302734375
1290	550.3834838867188	11.829749999999999					1	DETECTED	550.3835 m/z @11.83 [CD6644_1.mzXML]	550.3834838867188	11.829749999999999	11.634033333333333	15.031383333333334	3.397350000000001	10778.314453125	707499.4658807374	0	1297	0.2744829111151379	8.679255726816013	16.358511453632026	550.3743286132812	550.3858032226562
1291	550.4456787109375	12.80635					1	DETECTED	550.4457 m/z @12.81 [CD6644_1.mzXML]	550.4456787109375	12.80635	12.258000000000001	14.101583333333334	1.8435833333333331	14354.3681640625	729584.3677976071	0	1297	0.6528455798883446	1.6810279322816957	2.3620558645633913	550.442138671875	550.4481811523438
[truncated: 36 more rows]
