# Supplementary material for: MSFC: a new feature construction method for accurate diagnosis of mass spectrometry data
Source: Sci Rep. 2023 Sep 21;13:15694. doi: 10.1038/s41598-023-42395-5 (PMC10514077; doi:10.1038/s41598-023-42395-5)
Supplement: Supplementary file 1 — Supplementary Information. [file 41598_2023_42395_MOESM1_ESM.zip › dataset/CHD dataset/1-batch/P/CD6645_1.mzXML_chromatograms.csv]

row ID	row m/z	row retention time	row identity (main ID)	row identity (all IDs)	row identity (main ID + details)	row comment	row number of detected peaks	CD6645_1.mzXML Peak status	CD6645_1.mzXML Peak name	CD6645_1.mzXML Peak m/z	CD6645_1.mzXML Peak RT	CD6645_1.mzXML Peak RT start	CD6645_1.mzXML Peak RT end	CD6645_1.mzXML Peak duration time	CD6645_1.mzXML Peak height	CD6645_1.mzXML Peak area	CD6645_1.mzXML Peak charge	CD6645_1.mzXML Peak # data points	CD6645_1.mzXML Peak FWHM	CD6645_1.mzXML Peak tailing factor	CD6645_1.mzXML Peak asymmetry factor	CD6645_1.mzXML Peak m/z min	CD6645_1.mzXML Peak m/z max
1	55.05240249633789	12.930883333333332					1	DETECTED	55.0524 m/z @12.93 [CD6645_1.mzXML]	55.05240249633789	12.930883333333332	0.1175	19.958000000000002	19.840500000000002	4170.95703125	1574366.2082846384	0	1283	8.172954802360902	0.7742100382022444	0.7955216917708503	55.04673385620117	55.06228256225586
2	60.08026123046875	14.542166666666667					1	DETECTED	60.0803 m/z @14.54 [CD6645_1.mzXML]	60.08026123046875	14.542166666666667	0.10085000000000001	20.007833333333334	19.906983333333333	253621.625	6.796939099322902E7	0	1283	6.561718965010295	0.9283111037870079	1.7509323154961562	60.07042694091797	60.080501556396484
3	61.03911209106445	1.8467833333333334					1	DETECTED	61.0391 m/z @1.85 [CD6645_1.mzXML]	61.03911209106445	1.8467833333333334	0.10085000000000001	19.99116666666667	19.890316666666667	171127.09375	4174528.7607417605	0	1283	0.05219543896492884	0.7124325806429914	6.245263478914756	61.034088134765625	61.03938293457031
4	61.08369064331055	14.324516666666666					1	DETECTED	61.0837 m/z @14.32 [CD6645_1.mzXML]	61.08369064331055	14.324516666666666	2.6506499999999997	19.84016666666667	17.18951666666667	7164.84326171875	2433516.0090351854	0	1283	7.3890781449496	0.7362392066610323	1.0529715031584173	61.079505920410156	61.08709716796875
5	68.98175811767578	1.4793666666666667					1	DETECTED	68.9818 m/z @1.48 [CD6645_1.mzXML]	68.98175811767578	1.4793666666666667	1.4494166666666668	17.0515	15.602083333333335	7565.29638671875	1302054.837161377	0	1283	0.07982101193903834	260.4688369504737	519.9376739009474	68.98116302490234	68.98179626464844
6	69.06934356689453	10.817183333333332					1	DETECTED	69.0693 m/z @10.82 [CD6645_1.mzXML]	69.06934356689453	10.817183333333332	0.10085000000000001	20.007833333333334	19.906983333333333	6705.7109375	3900664.951993497	0	1283	17.090059307633602	0.9288150486795856	5.734184692383899	69.05960083007812	69.07758331298828
7	70.98002624511719	1.50905					1	DETECTED	70.9800 m/z @1.51 [CD6645_1.mzXML]	70.98002624511719	1.50905	1.4178166666666667	19.573666666666668	18.15585	12086.369140625	2064245.4772351382	0	1283	0.0496790213111189	99.50228352210456	0.6846710485896214	70.97110748291016	70.9846420288086
8	72.0395736694336	12.930883333333332					1	DETECTED	72.0396 m/z @12.93 [CD6645_1.mzXML]	72.0395736694336	12.930883333333332	1.0208	20.007833333333334	18.987033333333333	3596.44873046875	1320886.9809633477	0	1283	5.729093284712922	0.7970990967037734	0.48241359165532566	72.0329818725586	72.04904174804688
9	72.08027648925781	1.9181666666666668					1	DETECTED	72.0803 m/z @1.92 [CD6645_1.mzXML]	72.08027648925781	1.9181666666666668	1.8758000000000001	12.046266666666666	10.170466666666666	64105.5234375	2110056.9715011897	0	1283	0.21778552067813495	10.778050447850932	15.530068454105693	72.07591247558594	72.08771514892578
10	73.04496002197266	13.509366666666667					1	DETECTED	73.0450 m/z @13.51 [CD6645_1.mzXML]	73.04496002197266	13.509366666666667	0.10085000000000001	20.007833333333334	19.906983333333333	10340.8837890625	3454986.154947174	0	1283	4.286448253890036	0.7452809622314472	0.5036135197340939	73.04473876953125	73.04670715332031
11	75.9472885131836	2.5674333333333332					1	DETECTED	75.9473 m/z @2.57 [CD6645_1.mzXML]	75.9472885131836	2.5674333333333332	2.41405	11.031766666666666	8.617716666666666	4481.1123046875	536953.0575596007	0	1283	0.2195221592605643	28.092089536020886	55.184179072041765	75.93775939941406	75.95016479492188
12	77.03816986083984	8.370833333333334					1	DETECTED	77.0382 m/z @8.37 [CD6645_1.mzXML]	77.03816986083984	8.370833333333334	0.55855	18.7165	18.15795	1892.58349609375	881089.541833435	0	1283	0.10456849928138112	1.1621410300445665	1.3242820600891332	77.03241729736328	77.03845977783203
13	80.94717407226562	1.7761833333333332					1	DETECTED	80.9472 m/z @1.78 [CD6645_1.mzXML]	80.94717407226562	1.7761833333333332	1.64275	18.5865	16.94375	191714.515625	4947633.7219046	0	1283	0.2696239312109332	2.946595546819296	4.858916114357225	80.94055938720703	80.9542465209961
14	81.0693588256836	13.349133333333333					1	DETECTED	81.0694 m/z @13.35 [CD6645_1.mzXML]	81.0693588256836	13.349133333333333	0.1175	20.007833333333334	19.890333333333334	4721.34326171875	2083076.6939380802	0	1283	13.41923611428425	0.751620485251254	1.2513694176562193	81.06902313232422	81.07267761230469
15	82.01701354980469	1.4178166666666667					1	DETECTED	82.0170 m/z @1.42 [CD6645_1.mzXML]	82.01701354980469	1.4178166666666667	1.4008666666666667	11.667666666666666	10.266799999999998	3921.126953125	805145.4746672362	0	1283	0.03156884673795046	302.85545722713823	604.7109144542765	82.01673126220703	82.01952362060547
16	82.94425964355469	1.7322833333333334					1	DETECTED	82.9443 m/z @1.73 [CD6645_1.mzXML]	82.94425964355469	1.7322833333333334	1.6722333333333335	15.615933333333334	13.943700000000002	66886.546875	1763293.5544979859	0	1283	0.15568526714133069	6.648512428356137	10.681036527378879	82.93489074707031	82.95320892333984
17	83.02082824707031	1.8326					1	DETECTED	83.0208 m/z @1.83 [CD6645_1.mzXML]	83.02082824707031	1.8326	0.16816666666666666	19.9745	19.80633333333333	2930629.5	1.5554048011528132E7	0	1283	0.0576482438129462	0.6152771661803947	2.292873789209865	83.02082824707031	83.0213623046875
18	83.08488464355469	11.260250000000001					1	DETECTED	83.0849 m/z @11.26 [CD6645_1.mzXML]	83.08488464355469	11.260250000000001	0.10085000000000001	20.007833333333334	19.906983333333333	24117.775390625	4936776.454371885	0	1283	0.19533214195512194	2.2018374361667497	1.364612862264981	83.078857421875	83.08525848388672
19	84.02436065673828	1.8326					1	DETECTED	84.0244 m/z @1.83 [CD6645_1.mzXML]	84.02436065673828	1.8326	0.30333333333333334	6.277266666666667	5.973933333333333	27011.6796875	2606482.426290039	0	1283	0.05518645111985432	1.9532019704433499	2.9064039408866997	84.01995086669922	84.0322265625
20	84.04393005371094	2.5260333333333334					1	DETECTED	84.0439 m/z @2.53 [CD6645_1.mzXML]	84.04393005371094	2.5260333333333334	0.1175	19.723333333333336	19.605833333333337	21462.15625	3480651.711561952	0	1283	1.7076542146609262	1.99754121691122	1.5584493668642891	84.0365219116211	84.0538330078125
21	84.9589614868164	1.4793666666666667					1	DETECTED	84.9590 m/z @1.48 [CD6645_1.mzXML]	84.9589614868164	1.4793666666666667	0.10085000000000001	20.007833333333334	19.906983333333333	972599.0	1.9353518110247336E7	0	1283	0.15827451944967952	2.193213883441071	2.594564439841571	84.95866394042969	84.95941925048828
22	85.02783203125	2.0019666666666667					1	DETECTED	85.0278 m/z @2.00 [CD6645_1.mzXML]	85.02783203125	2.0019666666666667	1.5390666666666666	16.445316666666667	14.90625	64258.65234375	4039676.454371338	0	1283	0.2716386455502573	4.058661041046549	4.695138049292655	85.02149200439453	85.03041076660156
23	85.0633316040039	5.247583333333334					1	DETECTED	85.0633 m/z @5.25 [CD6645_1.mzXML]	85.0633316040039	5.247583333333334	0.1175	19.99116666666667	19.87366666666667	4394.48193359375	2344168.953637636	0	1283	7.0265042910841675	1.9369730836081285	2.2958756140693546	85.0633316040039	85.06461334228516
24	85.962646484375	1.52415					1	DETECTED	85.9626 m/z @1.52 [CD6645_1.mzXML]	85.962646484375	1.52415	1.4178166666666667	19.357833333333335	17.94001666666667	5809.0458984375	2702958.6864393614	0	1283	0.14710457840742497	84.35744514106597	167.71489028213196	85.95606231689453	85.97179412841797
25	86.06146240234375	13.211383333333334					1	DETECTED	86.0615 m/z @13.21 [CD6645_1.mzXML]	86.06146240234375	13.211383333333334	0.1175	19.99116666666667	19.87366666666667	17907.123046875	4286249.441377411	0	1283	16.624400275008163	0.7593833914994743	1.3357079293135814	86.05696105957031	86.06544494628906
26	86.09595489501953	3.9968					1	DETECTED	86.0960 m/z @4.00 [CD6645_1.mzXML]	86.09595489501953	3.9968	1.9602666666666666	18.978166666666667	17.0179	166100.125	1.1951400083378974E7	1	1283	0.948730023384321	0.9496390041127323	0.8273700502487894	86.09574127197266	86.10037994384766
27	87.08000183105469	7.03585					1	DETECTED	87.0800 m/z @7.04 [CD6645_1.mzXML]	87.08000183105469	7.03585	0.10085000000000001	20.007833333333334	19.906983333333333	92884.875	4.7424784910295226E7	1	1283	19.274141728269832	1.179832605059837	1.083576928559264	87.07964324951172	87.08016967773438
28	88.04576110839844	12.673366666666668					1	DETECTED	88.0458 m/z @12.67 [CD6645_1.mzXML]	88.04576110839844	12.673366666666668	0.7797666666666667	19.490666666666666	18.7109	21260.9296875	7692343.31173056	0	1283	16.777684004759653	0.9051388507927084	0.791049715472844	88.03812408447266	88.05541229248047
29	88.07524108886719	8.88805					1	DETECTED	88.0752 m/z @8.89 [CD6645_1.mzXML]	88.07524108886719	8.88805	0.1175	19.99116666666667	19.87366666666667	6209.9814453125	3153582.422737674	0	1283	4.876790796726436	1.132977217316284	0.7499664690584821	88.06658172607422	88.08348846435547
30	88.11140441894531	13.0579					1	DETECTED	88.1114 m/z @13.06 [CD6645_1.mzXML]	88.11140441894531	13.0579	9.404283333333332	19.590500000000002	10.18621666666667	6212.337890625	1470327.710614685	0	1283	3.748069437771589	1.39399088574335	1.4562659063385792	88.10553741455078	88.12123107910156
31	88.9520492553711	1.4943666666666668					1	DETECTED	88.9520 m/z @1.49 [CD6645_1.mzXML]	88.9520492553711	1.4943666666666668	1.4178166666666667	17.939166666666665	16.521349999999998	18081.318359375	1279012.0328760985	0	1283	0.09507410459132015	107.91214892227285	214.82429784454567	88.95144653320312	88.95245361328125
32	88.96780395507812	11.276166666666667					1	DETECTED	88.9678 m/z @11.28 [CD6645_1.mzXML]	88.96780395507812	11.276166666666667	1.3143666666666667	19.259	17.944633333333332	24268.61328125	4967177.36268866	0	1283	1.204456735532359	0.9006722346028495	0.2084528168484513	88.96761322021484	88.9682388305664
33	89.03814697265625	9.204316666666667					1	DETECTED	89.0381 m/z @9.20 [CD6645_1.mzXML]	89.03814697265625	9.204316666666667	0.3886833333333334	19.756500000000003	19.36781666666667	10471.498046875	1438248.1484876096	0	1283	0.08114588362755626	1.9431663633058012	3.387137408928826	89.02935028076172	89.0416488647461
34	89.0593032836914	10.181666666666667					1	DETECTED	89.0593 m/z @10.18 [CD6645_1.mzXML]	89.0593032836914	10.181666666666667	0.1175	20.007833333333334	19.890333333333334	15329.7060546875	4647375.806944579	0	1283	1.240950284253545	1.3175978228760061	1.0251407737077953	89.0589370727539	89.06702423095703
35	89.9603271484375	12.178816666666668					1	DETECTED	89.9603 m/z @12.18 [CD6645_1.mzXML]	89.9603271484375	12.178816666666668	10.879700000000001	17.658666666666665	6.778966666666664	11874.36328125	1442629.491402649	0	1283	1.1285292811040062	2.6090676998473312	4.2181353996946624	89.96014404296875	89.960693359375
36	90.0543441772461	1.8758000000000001					1	DETECTED	90.0543 m/z @1.88 [CD6645_1.mzXML]	90.0543441772461	1.8758000000000001	0.1175	19.907500000000002	19.790000000000003	171245.34375	6520326.872434664	0	1283	0.23522396140070034	4.599739026913626	6.311185492039858	90.04607391357422	90.0594482421875
37	90.97592163085938	1.64275					1	DETECTED	90.9759 m/z @1.64 [CD6645_1.mzXML]	90.97592163085938	1.64275	1.5390666666666666	16.005533333333332	14.466466666666665	599926.375	2.4043840133688472E7	0	1283	0.13094077097704848	1.9661349281670513	2.333587685627778	90.97592163085938	90.98357391357422
38	91.03852081298828	9.778083333333333					1	DETECTED	91.0385 m/z @9.78 [CD6645_1.mzXML]	91.03852081298828	9.778083333333333	0.10085000000000001	20.007833333333334	19.906983333333333	45242.37109375	2.6138673596851796E7	0	1283	14.787726484851646	1.0285472431858969	0.42091204764191115	91.03824615478516	91.03865814208984
39	91.05379486083984	9.218316666666668					1	DETECTED	91.0538 m/z @9.22 [CD6645_1.mzXML]	91.05379486083984	9.218316666666668	0.1175	20.007833333333334	19.890333333333334	111502.2421875	1.277904838797993E7	0	1283	0.09866718959391463	13.610070722445366	1.6735345997318651	91.0459976196289	91.06126403808594
40	92.05711364746094	9.218316666666668					1	DETECTED	92.0571 m/z @9.22 [CD6645_1.mzXML]	92.05711364746094	9.218316666666668	2.5260333333333334	18.798000000000002	16.271966666666668	6706.86767578125	1374468.8783638305	0	1283	0.09738271266301268	1.2157260725661643	125.57894910131088	92.0554428100586	92.05906677246094
41	93.05694580078125	8.641150000000001					1	DETECTED	93.0569 m/z @8.64 [CD6645_1.mzXML]	93.05694580078125	8.641150000000001	0.30333333333333334	20.007833333333334	19.7045	2894.822509765625	1114035.0651309513	0	1283	0.34214135851187244	1.1816342807569524	1.363268561513905	93.05371856689453	93.05724334716797
42	93.06947326660156	8.385416666666666					1	DETECTED	93.0695 m/z @8.39 [CD6645_1.mzXML]	93.06947326660156	8.385416666666666	0.2527333333333333	19.958000000000002	19.70526666666667	10915.8583984375	1611383.4343429871	0	1283	0.34158301117731327	9.592472637109436	1.3581427409397473	93.0610122680664	93.07549285888672
43	94.04090118408203	8.400083333333333					1	DETECTED	94.0409 m/z @8.40 [CD6645_1.mzXML]	94.04090118408203	8.400083333333333	3.9525	17.543	13.590499999999999	17257.0390625	1507169.1802129208	0	1283	0.18679895082083675	1.0681789514649067	0.7699818051366577	94.03832244873047	94.04937744140625
44	95.0155029296875	2.0159666666666665					1	DETECTED	95.0155 m/z @2.02 [CD6645_1.mzXML]	95.0155029296875	2.0159666666666665	1.4339666666666666	6.3263	4.892333333333333	17348.048828125	755158.3055126651	0	1283	0.4172339543991552	2.6993152286940183	4.463579536577618	95.01216125488281	95.02410888671875
45	95.04874420166016	8.341183333333333					1	DETECTED	95.0487 m/z @8.34 [CD6645_1.mzXML]	95.04874420166016	8.341183333333333	1.2800333333333334	19.093833333333336	17.813800000000004	12503.505859375	1501018.923193573	0	1283	0.3455288619576766	0.544526761746513	0.046998485866630024	95.0440673828125	95.0490493774414
46	95.08495330810547	13.71755					1	DETECTED	95.0850 m/z @13.72 [CD6645_1.mzXML]	95.08495330810547	13.71755	0.13436666666666666	19.9745	19.840133333333334	8081.1162109375	1911867.2510298155	0	1283	1.1943819115276195	0.7682335947318509	0.622089017721162	95.08162689208984	95.08554077148438
47	96.9210433959961	1.7471666666666665					1	DETECTED	96.9210 m/z @1.75 [CD6645_1.mzXML]	96.9210433959961	1.7471666666666665	0.2527333333333333	12.306566666666667	12.053833333333333	157364.671875	4508663.050403685	0	1283	0.2727038609394745	4.032911025360783	6.052614175390299	96.91168212890625	96.9295883178711
48	97.02789306640625	2.329833333333333					1	DETECTED	97.0279 m/z @2.33 [CD6645_1.mzXML]	97.02789306640625	2.329833333333333	1.0723999999999998	19.756500000000003	18.684100000000004	13728.435546875	3016132.9428185746	0	1283	1.8726538003777564	1.1399800570260883	3.2702351410750388	97.02766418457031	97.03758239746094
49	97.06428527832031	19.5405					1	DETECTED	97.0643 m/z @19.54 [CD6645_1.mzXML]	97.06428527832031	19.5405	0.1512666666666667	19.9745	19.82323333333333	3170.151123046875	2159066.9831332685	0	1283	10.722300818006673	0.5111917782549421	0.022383556509884224	97.0587387084961	97.06472778320312
50	97.10742950439453	2.34415					1	DETECTED	97.1074 m/z @2.34 [CD6645_1.mzXML]	97.10742950439453	2.34415	0.10085000000000001	20.007833333333334	19.906983333333333	14711.2255859375	2903647.935086856	0	1283	11.450885916928444	4.045085084871664	6.966261824105038	97.0998764038086	97.11613464355469
51	98.91806030273438	1.7471666666666665					1	DETECTED	98.9181 m/z @1.75 [CD6645_1.mzXML]	98.91806030273438	1.7471666666666665	1.6576333333333333	15.631983333333332	13.97435	49613.6171875	4658082.44966394	0	1283	0.10726512610823491	78.03992926284445	133.98356608917652	98.91178131103516	98.92659759521484
52	98.98352813720703	2.04415					1	DETECTED	98.9835 m/z @2.04 [CD6645_1.mzXML]	98.98352813720703	2.04415	0.10085000000000001	20.007833333333334	19.906983333333333	40008.98046875	7006848.456604325	0	1283	11.093923161299259	8.208771204556816	4.9073558517210305	98.97482299804688	98.98397827148438
53	98.99488830566406	1.8326					1	DETECTED	98.9949 m/z @1.83 [CD6645_1.mzXML]	98.99488830566406	1.8326	1.5688666666666669	7.944833333333333	6.375966666666667	167370.96875	4807300.228480408	0	1283	0.07493565192302198	0.7260596974616603	0.645941922366908	98.98924255371094	98.99855041503906
54	99.03437805175781	2.1296					1	DETECTED	99.0344 m/z @2.13 [CD6645_1.mzXML]	99.03437805175781	2.1296	0.6438	19.607000000000003	18.963200000000004	31122.076171875	4030837.1634794916	0	1283	0.4640951871075607	6.38147799165433	4.060071876319501	99.02626037597656	99.04370880126953
55	100.07527923583984	8.8572					1	DETECTED	100.0753 m/z @8.86 [CD6645_1.mzXML]	100.07527923583984	8.8572	0.30333333333333334	20.007833333333334	19.7045	30174.0625	1317769.6864673458	0	1283	0.14443008873138652	0.515477337430279	1.2395895326721031	100.07469940185547	100.07561492919922
56	101.00759887695312	1.50905					1	DETECTED	101.0076 m/z @1.51 [CD6645_1.mzXML]	101.00759887695312	1.50905	0.13436666666666666	19.99116666666667	19.856800000000003	757350.3125	1.17334596040248E7	1	1283	0.1283424033367182	1.312328574674222	1.6669668178748949	101.00576782226562	101.00809478759766
57	101.05925750732422	8.934883333333334					1	DETECTED	101.0593 m/z @8.93 [CD6645_1.mzXML]	101.05925750732422	8.934883333333334	1.2455666666666665	8.950383333333333	7.704816666666666	7553.7734375	1118447.9285711672	0	1283	0.16796485241893855	0.5010078919019678	0.002015783803935686	101.05912017822266	101.05938720703125
58	101.0954360961914	11.337333333333333					1	DETECTED	101.0954 m/z @11.34 [CD6645_1.mzXML]	101.0954360961914	11.337333333333333	0.10085000000000001	20.007833333333334	19.906983333333333	25991.166015625	8893673.370590087	0	1283	4.939622405283455	0.9376126091453489	1.972495215837665	101.09504699707031	101.0958251953125
59	101.56436920166016	5.0049					1	DETECTED	101.5644 m/z @5.00 [CD6645_1.mzXML]	101.56436920166016	5.0049	2.3580666666666668	13.128566666666668	10.770500000000002	11020.8017578125	4817370.246865357	0	1283	3.901901284431024	2.034601095648889	3.069202191297778	101.55711364746094	101.57327270507812
60	102.00859832763672	1.4793666666666667					1	DETECTED	102.0086 m/z @1.48 [CD6645_1.mzXML]	102.00859832763672	1.4793666666666667	1.4008666666666667	19.110333333333333	17.709466666666668	67149.5078125	2454074.955707305	0	1283	0.12615750734032138	1.8042521425459621	3.345879060838751	102.00506591796875	102.0090560913086
61	102.05438995361328	2.5260333333333334					1	DETECTED	102.0544 m/z @2.53 [CD6645_1.mzXML]	102.05438995361328	2.5260333333333334	0.20211666666666667	19.99116666666667	19.789050000000003	34477.9375	7068404.696609865	0	1283	6.348698387326188	1.8794003212137886	2.276491719531479	102.04585266113281	102.05467987060547
62	102.09066009521484	1.8614333333333335					1	DETECTED	102.0907 m/z @1.86 [CD6645_1.mzXML]	102.09066009521484	1.8614333333333335	0.10085000000000001	19.9745	19.873649999999998	8317.0283203125	2677436.532745725	0	1283	20.029158155827886	5.644052634070146	9.72346257451764	102.08638000488281	102.09905242919922
63	102.11852264404297	3.1691999999999996					1	DETECTED	102.1185 m/z @3.17 [CD6645_1.mzXML]	102.11852264404297	3.1691999999999996	0.7797666666666667	19.99116666666667	19.2114	17545.7265625	5933678.389604829	0	1283	12.28495963955154	3.763688599344018	5.824713680754902	102.10980987548828	102.12751770019531
64	102.96954345703125	1.4793666666666667					1	DETECTED	102.9695 m/z @1.48 [CD6645_1.mzXML]	102.96954345703125	1.4793666666666667	1.3836833333333334	19.706500000000002	18.322816666666668	378068.0625	4906405.345569916	0	1283	0.21441678453848412	2.0641526669923347	3.1813047485628307	102.96942138671875	102.96985626220703
65	103.03826904296875	2.0581166666666664					1	DETECTED	103.0383 m/z @2.06 [CD6645_1.mzXML]	103.03826904296875	2.0581166666666664	0.5412333333333332	19.573666666666668	19.032433333333334	131784.234375	7826129.411487336	0	1283	0.36413735268304515	1.3331193567500899	1.0158656960503236	103.03822326660156	103.04242706298828
66	103.05360412597656	8.370833333333334					1	DETECTED	103.0536 m/z @8.37 [CD6645_1.mzXML]	103.05360412597656	8.370833333333334	3.0421166666666664	9.537633333333334	6.495516666666667	267001.4375	9036235.29009216	1	1283	0.280426665516055	0.8889830352072786	0.5904497697164065	103.05357360839844	103.05867004394531
67	103.07463836669922	10.971200000000001					1	DETECTED	103.0746 m/z @10.97 [CD6645_1.mzXML]	103.07463836669922	10.971200000000001	0.10085000000000001	20.007833333333334	19.906983333333333	94411.2578125	1.5088316431522211E7	0	1283	0.4542197036548945	1.0835116943145289	0.7113258026905178	103.07246398925781	103.08053588867188
68	104.05702209472656	8.400083333333333					1	DETECTED	104.0570 m/z @8.40 [CD6645_1.mzXML]	104.05702209472656	8.400083333333333	7.944833333333333	12.645016666666667	4.700183333333333	18198.283203125	935793.8904525449	0	1283	0.3092966624959441	5.162200256269455	0.6488385110381182	104.0489730834961	104.06070709228516
69	104.07240295410156	10.521749999999999					1	DETECTED	104.0724 m/z @10.52 [CD6645_1.mzXML]	104.07240295410156	10.521749999999999	0.1512666666666667	19.9745	19.82323333333333	19199.068359375	3632326.177976534	0	1283	10.386756337014594	1.7886839204316345	0.934100290111332	104.06979370117188	104.078369140625
70	104.10617065429688	1.7761833333333332					1	DETECTED	104.1062 m/z @1.78 [CD6645_1.mzXML]	104.10617065429688	1.7761833333333332	1.0381	18.15533333333333	17.11723333333333	879098.25	6478398.387302707	1	1283	0.052558846219993516	3.0322737690877317	4.442402719102468	104.09642028808594	104.10662841796875
71	104.96260833740234	11.214233333333334					1	DETECTED	104.9626 m/z @11.21 [CD6645_1.mzXML]	104.96260833740234	11.214233333333334	0.10085000000000001	19.99116666666667	19.890316666666667	20191.41015625	3177607.5969933774	0	1283	10.111667227419002	0.9027142912645928	0.8617391223259097	104.9623031616211	104.96546173095703
72	105.002685546875	1.4793666666666667					1	DETECTED	105.0027 m/z @1.48 [CD6645_1.mzXML]	105.002685546875	1.4793666666666667	0.30333333333333334	1.7167833333333333	1.41345	30370.1640625	480115.344522705	0	1283	0.12809898618457538	0.6009395992177093	3.3552581558649694	104.99392700195312	105.0123062133789
73	105.03305053710938	9.718883333333334					1	DETECTED	105.0331 m/z @9.72 [CD6645_1.mzXML]	105.03305053710938	9.718883333333334	8.579983333333333	9.823450000000001	1.2434666666666683	64080.2109375	751999.0263742359	0	1283	0.09168283682677902	0.5459068692012762	2.4169369739978954	105.03294372558594	105.03516387939453
74	105.05403137207031	4.26475					1	DETECTED	105.0540 m/z @4.26 [CD6645_1.mzXML]	105.05403137207031	4.26475	3.4544166666666665	19.507166666666667	16.05275	3093.91357421875	1523641.2201408083	0	1283	0.7919608986165283	9.90502879473467	18.810057589469345	105.04415130615234	105.05693817138672
75	105.07106018066406	13.689150000000001					1	DETECTED	105.0711 m/z @13.69 [CD6645_1.mzXML]	105.07106018066406	13.689150000000001	0.13436666666666666	20.007833333333334	19.87346666666667	54333.640625	1.137254954011701E7	0	1283	0.9328460200818913	0.7159709429221501	1.3551985460327054	105.06925201416016	105.07279205322266
76	106.04915618896484	1.9602666666666666					1	DETECTED	106.0492 m/z @1.96 [CD6645_1.mzXML]	106.04915618896484	1.9602666666666666	0.28653333333333336	19.424333333333333	19.1378	10676.962890625	1299403.1734749146	0	1283	0.07635075925577639	2.279499811987517	5.351167330689498	106.04615020751953	106.05384826660156
77	106.06427764892578	13.335316666666667					1	DETECTED	106.0643 m/z @13.34 [CD6645_1.mzXML]	106.06427764892578	13.335316666666667	8.53435	19.9745	11.44015	7075.03271484375	1492790.8823691711	0	1283	4.205351129308543	1.1903211198530175	0.8736844604772703	106.06409454345703	106.0738525390625
78	106.9498062133789	1.6576333333333333					1	DETECTED	106.9498 m/z @1.66 [CD6645_1.mzXML]	106.9498062133789	1.6576333333333333	1.5542	16.954	15.3998	88993.4921875	3485082.544911133	0	1283	0.12376895888748018	2.0079005483369574	2.4946923896400808	106.94161224365234	106.95008087158203
79	107.0150146484375	11.752616666666666					1	DETECTED	107.0150 m/z @11.75 [CD6645_1.mzXML]	107.0150146484375	11.752616666666666	2.9998833333333335	15.631983333333332	12.6321	2009.72998046875	1088051.922636261	0	1283	12.021021855817176	0.7216088688485882	0.44321773769717643	107.01022338867188	107.01557159423828
80	107.05181121826172	5.069533333333334					1	DETECTED	107.0518 m/z @5.07 [CD6645_1.mzXML]	107.05181121826172	5.069533333333334	0.40551666666666664	19.924500000000002	19.518983333333335	8917.798828125	1726740.278605469	0	1283	0.6262392485504735	1.097411160173217	10.225664820747076	107.04801940917969	107.05814361572266
81	108.07978820800781	13.18375					1	DETECTED	108.0798 m/z @13.18 [CD6645_1.mzXML]	108.07978820800781	13.18375	0.1175	20.007833333333334	19.890333333333334	5218.783203125	1924390.7950980833	0	1283	18.9412863948161	0.7611339647310182	0.9685666478421142	108.079345703125	108.0810546875
82	109.06428527832031	8.400083333333333					1	DETECTED	109.0643 m/z @8.40 [CD6645_1.mzXML]	109.06428527832031	8.400083333333333	1.2283666666666666	18.57	17.341633333333334	9073.0546875	1974305.2620939636	0	1283	6.846963831350236	1.2090294513401023	4.20558420659662	109.06141662597656	109.07337188720703
83	110.03446197509766	8.779050000000002					1	DETECTED	110.0345 m/z @8.78 [CD6645_1.mzXML]	110.03446197509766	8.779050000000002	8.656383333333334	15.874766666666666	7.218383333333332	3252.819580078125	356376.8830373229	0	1283	0.04226976789841608	29.42275815217374	57.84551630434748	110.0343246459961	110.03595733642578
84	110.05948638916016	2.73415					1	DETECTED	110.0595 m/z @2.73 [CD6645_1.mzXML]	110.05948638916016	2.73415	0.30333333333333334	19.924500000000002	19.621166666666667	6182.96923828125	2227008.3382131956	0	1283	2.0741562596857923	4.003224316951431	7.002613225475334	110.05633544921875	110.0600357055664
85	110.09589385986328	11.506483333333334					1	DETECTED	110.0959 m/z @11.51 [CD6645_1.mzXML]	110.09589385986328	11.506483333333334	11.453100000000001	11.709233333333334	0.25613333333333266	17474.625	134010.55765075606	0	1283	0.062468003339755995	2.3990009366219405	3.7980018732438805	110.095458984375	110.09593963623047
86	111.04339599609375	2.04415					1	DETECTED	111.0434 m/z @2.04 [CD6645_1.mzXML]	111.04339599609375	2.04415	0.10085000000000001	20.007833333333334	19.906983333333333	7532.98193359375	3394306.5279022492	0	1283	5.9283962333091145	5.121953206744541	8.217183392775215	111.04122924804688	111.04387664794922
87	112.03616333007812	1.7905166666666665					1	DETECTED	112.0362 m/z @1.79 [CD6645_1.mzXML]	112.03616333007812	1.7905166666666665	1.4178166666666667	16.527	15.109183333333334	283702.90625	3715561.9235820924	0	1283	0.07856734805538346	0.9832687180907616	0.4462990106277217	112.0274658203125	112.04148864746094
88	112.89495086669922	1.7322833333333334					1	DETECTED	112.8950 m/z @1.73 [CD6645_1.mzXML]	112.89495086669922	1.7322833333333334	1.6576333333333333	7.714250000000001	6.056616666666668	124096.7109375	3126447.730904419	0	1283	0.0848029137236117	40.5667559723152	4.069676729956876	112.8940658569336	112.895263671875
89	113.02022552490234	2.2297833333333332					1	DETECTED	113.0202 m/z @2.23 [CD6645_1.mzXML]	113.02022552490234	2.2297833333333332	0.3886833333333334	19.9745	19.585816666666666	376713.25	1.3513416943598542E7	0	1283	0.5775727365022374	1.1972869237898696	4.318049021617297	113.01097106933594	113.02099609375
90	113.03523254394531	1.4943666666666668					1	DETECTED	113.0352 m/z @1.49 [CD6645_1.mzXML]	113.03523254394531	1.4943666666666668	1.4178166666666667	17.493833333333335	16.076016666666668	6437.74365234375	2040451.6603699655	0	1283	10.503762338984227	105.00337470063124	203.68127745942516	113.03125762939453	113.03775787353516
91	114.05435180664062	2.8597333333333332					1	DETECTED	114.0544 m/z @2.86 [CD6645_1.mzXML]	114.05435180664062	2.8597333333333332	0.10085000000000001	20.007833333333334	19.906983333333333	35627.15234375	6351730.090287625	0	1283	0.6620372650789945	3.494039227227795	2.5687087574998886	114.0480728149414	114.05494689941406
92	114.06533813476562	1.81845					1	DETECTED	114.0653 m/z @1.82 [CD6645_1.mzXML]	114.06533813476562	1.81845	1.7905166666666665	17.13266666666667	15.342150000000002	1053620.25	1.276948692361753E7	1	1283	0.07597802329809755	11.125193919199496	12.157507662677064	114.05621337890625	114.0663070678711
93	114.09090423583984	9.718883333333334					1	DETECTED	114.0909 m/z @9.72 [CD6645_1.mzXML]	114.09090423583984	9.718883333333334	0.1512666666666667	20.007833333333334	19.856566666666666	13147.0078125	2162775.635207824	0	1283	0.12572583281552063	0.9647588069962186	0.05165080323185931	114.09046936035156	114.09579467773438
94	114.89181518554688	1.7322833333333334					1	DETECTED	114.8918 m/z @1.73 [CD6645_1.mzXML]	114.89181518554688	1.7322833333333334	1.6868833333333333	11.493333333333334	9.806450000000002	37079.140625	2428321.6222332157	0	1283	0.1915053948181722	5.852475769955713	11.210094450470546	114.89163208007812	114.90068817138672
95	114.98714447021484	1.50905					1	DETECTED	114.9871 m/z @1.51 [CD6645_1.mzXML]	114.98714447021484	1.50905	1.4008666666666667	15.713283333333333	14.312416666666666	35195.265625	1.0112365527865114E7	0	1283	0.11801969574164839	65.25685554867012	141.62339640216217	114.98695373535156	114.98778533935547
96	115.03592681884766	1.8758000000000001					1	DETECTED	115.0359 m/z @1.88 [CD6645_1.mzXML]	115.03592681884766	1.8758000000000001	0.1512666666666667	19.958000000000002	19.806733333333334	90860.0	2426825.605099091	0	1283	3.7360416784424686	0.6089275775316734	0.08609953745629585	115.03581237792969	115.03877258300781
97	115.05369567871094	9.204316666666667					1	DETECTED	115.0537 m/z @9.20 [CD6645_1.mzXML]	115.05369567871094	9.204316666666667	1.64275	16.135033333333332	14.492283333333333	67931.6328125	3274952.472553558	0	1283	0.09287462825138881	15.308388049927578	46.50728524491652	115.04804229736328	115.05960083007812
98	115.06879425048828	1.8614333333333335					1	DETECTED	115.0688 m/z @1.86 [CD6645_1.mzXML]	115.06879425048828	1.8614333333333335	0.3886833333333334	19.424333333333333	19.03565	28280.03515625	3095648.730100768	0	1283	8.166466694348633	3.321815286987904	4.865988286264737	115.06864929199219	115.07500457763672
99	115.11105346679688	11.723716666666666					1	DETECTED	115.1111 m/z @11.72 [CD6645_1.mzXML]	115.11105346679688	11.723716666666666	0.1175	19.99116666666667	19.87366666666667	6334.45263671875	2485925.8227660237	0	1283	15.656219635320744	0.8561647278111013	0.4823182149016519	115.11030578613281	115.11167907714844
100	116.05713653564453	9.2323					1	DETECTED	116.0571 m/z @9.23 [CD6645_1.mzXML]	116.05713653564453	9.2323	9.161750000000001	9.289233333333334	0.12748333333333228	5908.1767578125	34494.75298107922	0	1283	0.1146828163847271	0.9034963382943593	0.8069926765887184	116.0489273071289	116.05713653564453
101	116.06961059570312	1.8614333333333335					1	DETECTED	116.0696 m/z @1.86 [CD6645_1.mzXML]	116.06961059570312	1.8614333333333335	0.13436666666666666	19.9745	19.840133333333334	3651126.5	2.2365017673146512E7	1	1283	0.034424342730678514	5.5650105622430255	5.235672402218125	116.06936645507812	116.07037353515625
102	116.44091796875	12.046266666666666					1	DETECTED	116.4409 m/z @12.05 [CD6645_1.mzXML]	116.44091796875	12.046266666666666	1.4494166666666668	12.046266666666666	10.59685	13590.4560546875	5015393.791960937	0	1283	10.929575785642923	0.5	null	116.43585205078125	116.4435043334961
103	116.98497772216797	1.4793666666666667					1	DETECTED	116.9850 m/z @1.48 [CD6645_1.mzXML]	116.98497772216797	1.4793666666666667	0.10085000000000001	20.007833333333334	19.906983333333333	2649670.25	4.9423618857369885E7	0	1283	0.13828502373295137	77.15754786726993	2.5136632636883025	116.9791030883789	116.98560333251953
104	117.05682373046875	9.218316666666668					1	DETECTED	117.0568 m/z @9.22 [CD6645_1.mzXML]	117.05682373046875	9.218316666666668	1.2283666666666666	19.391166666666667	18.1628	151606.09375	9473520.478029013	0	1283	7.182470362359721	0.5334089405981927	0.02038218261775525	117.05328369140625	117.05703735351562
105	117.09022521972656	11.439150000000001					1	DETECTED	117.0902 m/z @11.44 [CD6645_1.mzXML]	117.09022521972656	11.439150000000001	1.3836833333333334	19.890833333333333	18.50715	106188.7578125	5252867.995118439	0	1283	0.3876191670915876	2.576198455559125	1.251019610631519	117.09007263183594	117.09089660644531
106	117.9885482788086	1.4793666666666667					1	DETECTED	117.9885 m/z @1.48 [CD6645_1.mzXML]	117.9885482788086	1.4793666666666667	1.4008666666666667	19.226	17.825133333333333	31784.65625	4532462.810231811	0	1283	0.10481412515034672	113.53588110403395	226.07176220806787	117.98136901855469	117.98892211914062
107	118.06417083740234	9.218316666666668					1	DETECTED	118.0642 m/z @9.22 [CD6645_1.mzXML]	118.06417083740234	9.218316666666668	2.0019666666666667	19.9745	17.97253333333333	1774316.75	1.7120363558272175E7	1	1283	0.0914865696600522	1.3392173096973132	1.4211453627544302	118.0572280883789	118.07392120361328
108	118.08529663085938	1.9322000000000001					1	DETECTED	118.0853 m/z @1.93 [CD6645_1.mzXML]	118.08529663085938	1.9322000000000001	0.10085000000000001	20.007833333333334	19.906983333333333	1972916.75	6.367199319302092E7	1	1283	0.1669018488379741	2.923955315910469	7.071836480971818	118.08512115478516	118.09331512451172
109	118.62491607666016	9.218316666666668					1	DETECTED	118.6249 m/z @9.22 [CD6645_1.mzXML]	118.62491607666016	9.218316666666668	9.19035	9.24635	0.05599999999999916	5876.82958984375	16959.9874926753	0	1283	0.09918562597531277	1.0011918951131742	1.0023837902263486	118.62483978271484	118.62512969970703
110	118.97816467285156	11.3661					1	DETECTED	118.9782 m/z @11.37 [CD6645_1.mzXML]	118.97816467285156	11.3661	0.21903333333333333	19.958000000000002	19.73896666666667	64007.96484375	6782981.095179963	0	1283	0.5874217439566198	0.8728685937799726	0.21346931316071746	118.96957397460938	118.98146057128906
111	119.01820373535156	1.50905					1	DETECTED	119.0182 m/z @1.51 [CD6645_1.mzXML]	119.01820373535156	1.50905	1.3836833333333334	16.527	15.143316666666667	228694.25	7471732.923895661	0	1283	0.13480096084752247	69.23039687614273	1.6851222002868085	119.017822265625	119.02714538574219
112	119.04862976074219	3.9082333333333334					1	DETECTED	119.0486 m/z @3.91 [CD6645_1.mzXML]	119.04862976074219	3.9082333333333334	2.258033333333333	9.317933333333334	7.059900000000001	7100.62646484375	672684.6723598634	0	1283	0.4111304005919938	2.139104350987759	3.28105338306934	119.0443115234375	119.0488052368164
113	119.06787109375	9.204316666666667					1	DETECTED	119.0679 m/z @9.20 [CD6645_1.mzXML]	119.06787109375	9.204316666666667	4.310033333333333	10.925666666666666	6.615633333333333	92432.640625	1444409.083128204	0	1283	0.09843658972776304	0.7198522896502294	0.15739299765192033	119.06781005859375	119.0726547241211
114	119.08885955810547	1.9181666666666668					1	DETECTED	119.0889 m/z @1.92 [CD6645_1.mzXML]	119.08885955810547	1.9181666666666668	0.21903333333333333	19.424333333333333	19.2053	76232.6484375	5433886.9944948405	0	1283	0.17683873289349905	0.8519298163333213	0.4874568980599638	119.08097839355469	119.08981323242188
115	119.15357208251953	14.024383333333333					1	DETECTED	119.1536 m/z @14.02 [CD6645_1.mzXML]	119.15357208251953	14.024383333333333	0.13436666666666666	20.007833333333334	19.87346666666667	87285.34375	1.7137118694115695E7	0	1283	2.1073055883262537	1.0548392675878426	1.1752798272287155	119.15335083007812	119.15399169921875
116	119.50886535644531	8.370833333333334					1	DETECTED	119.5089 m/z @8.37 [CD6645_1.mzXML]	119.50886535644531	8.370833333333334	5.409416666666667	11.626983333333333	6.2175666666666665	3639.92724609375	708732.307916504	0	1283	0.2749130609110164	1.0497622196583842	1.0995244393167685	119.50006866455078	119.50929260253906
117	120.00215148925781	1.7471666666666665					1	DETECTED	120.0022 m/z @1.75 [CD6645_1.mzXML]	120.00215148925781	1.7471666666666665	1.6868833333333333	1.7617833333333333	0.07489999999999997	11161.8330078125	38355.90822436522	0	1283	0.10944185003531581	0.6212330660768599	0.24246613215371984	120.00215148925781	120.00248718261719
118	120.064697265625	1.8614333333333335					1	DETECTED	120.0647 m/z @1.86 [CD6645_1.mzXML]	120.064697265625	1.8614333333333335	0.3203833333333333	19.623333333333335	19.302950000000003	60620.046875	3516128.891638702	0	1283	0.10902907418607066	0.815798417409199	0.4061574028522866	120.0638427734375	120.06849670410156
119	120.07978057861328	8.400083333333333					1	DETECTED	120.0798 m/z @8.40 [CD6645_1.mzXML]	120.07978057861328	8.400083333333333	0.98635	19.5405	18.55415	1061695.5	2.2103256320674505E7	1	1283	0.22942531891137463	0.8028641862873572	0.42117245339257703	120.07120513916016	120.08802795410156
120	120.15685272216797	14.367433333333334					1	DETECTED	120.1569 m/z @14.37 [CD6645_1.mzXML]	120.15685272216797	14.367433333333334	9.404283333333332	19.557333333333336	10.153050000000004	5345.61669921875	1335717.894207306	0	1283	5.6198212965745995	1.0228433555302578	0.647854582585962	120.15644836425781	120.15741729736328
121	120.96542358398438	1.97415					1	DETECTED	120.9654 m/z @1.97 [CD6645_1.mzXML]	120.96542358398438	1.97415	1.9181666666666668	19.0775	17.159333333333333	14494.404296875	6931597.089258057	0	1283	0.4505088657020462	153.25394462637706	305.5078892527541	120.95832061767578	120.96983337402344
122	120.9801025390625	1.50905					1	DETECTED	120.9801 m/z @1.51 [CD6645_1.mzXML]	120.9801025390625	1.50905	1.4008666666666667	15.825733333333334	14.424866666666667	39132.54296875	3443272.3584908447	0	1283	0.22038413320307604	64.44249738012985	96.35470136559879	120.9766616821289	120.9801025390625
123	121.02755737304688	12.4633					1	DETECTED	121.0276 m/z @12.46 [CD6645_1.mzXML]	121.02755737304688	12.4633	0.5244	20.007833333333334	19.483433333333334	31243.08203125	7425500.519234132	0	1283	1.497525714882988	0.885399891971392	0.33559075939885	121.02083587646484	121.0327377319336
124	121.0711669921875	1.8467833333333334					1	DETECTED	121.0712 m/z @1.85 [CD6645_1.mzXML]	121.0711669921875	1.8467833333333334	0.10085000000000001	19.99116666666667	19.890316666666667	519326.625	9494618.304092504	0	1283	0.05486564361862367	0.8304849748777229	5.899148191794987	121.06379699707031	121.07164001464844
125	121.08346557617188	8.400083333333333					1	DETECTED	121.0835 m/z @8.40 [CD6645_1.mzXML]	121.08346557617188	8.400083333333333	7.977433333333334	8.779050000000002	0.8016166666666678	53424.95703125	1048421.2342142332	0	1283	0.26647373015620524	0.9314023085636207	0.4908871718922	121.08346557617188	121.08392333984375
126	121.98628997802734	12.524983333333333					1	DETECTED	121.9863 m/z @12.52 [CD6645_1.mzXML]	121.98628997802734	12.524983333333333	10.2447	16.412383333333334	6.1676833333333345	26072.912109375	2433402.401162903	0	1283	0.47672456293030585	1.054014115442228	1.3985298765709013	121.98518371582031	121.9868392944336
127	122.09596252441406	8.641150000000001					1	DETECTED	122.0960 m/z @8.64 [CD6645_1.mzXML]	122.09596252441406	8.641150000000001	0.1512666666666667	20.007833333333334	19.856566666666666	14245.9375	3172575.04285049	0	1283	7.144699214600557	1.1623125249633144	25.15505326198902	122.08673095703125	122.09617614746094
128	122.92363739013672	1.6576333333333333					1	DETECTED	122.9236 m/z @1.66 [CD6645_1.mzXML]	122.92363739013672	1.6576333333333333	1.5542	18.733	17.1788	55273.40234375	2399900.121248475	0	1283	0.10122978943450955	45.8171842198643	122.11307163020474	122.9211654663086	122.92920684814453
129	123.04352569580078	3.9819166666666663					1	DETECTED	123.0435 m/z @3.98 [CD6645_1.mzXML]	123.04352569580078	3.9819166666666663	0.10085000000000001	19.84016666666667	19.739316666666667	3269.701171875	1541621.3104118344	0	1283	0.7966058748036042	2.543027260546929	0.9486610697741328	123.0428237915039	123.05070495605469
130	123.98179626464844	11.260250000000001					1	DETECTED	123.9818 m/z @11.26 [CD6645_1.mzXML]	123.98179626464844	11.260250000000001	9.808349999999999	16.167566666666666	6.359216666666667	11619.6044921875	1316185.9401865844	0	1283	1.4772906169826676	1.8808123338617413	2.7445540304570275	123.98004150390625	123.98234558105469
131	124.03616333007812	1.9181666666666668					1	DETECTED	124.0362 m/z @1.92 [CD6645_1.mzXML]	124.03616333007812	1.9181666666666668	0.2527333333333333	19.226	18.973266666666667	35334.109375	1826154.564891326	0	1283	0.10531707117962141	0.6447171070227092	0.0905822717393555	124.03123474121094	124.03968811035156
132	124.0499267578125	9.375416666666666					1	DETECTED	124.0499 m/z @9.38 [CD6645_1.mzXML]	124.0499267578125	9.375416666666666	6.063183333333333	15.437999999999999	9.374816666666666	89733.03125	1339633.318334379	0	1283	0.08908328315108527	2.2091573426131093	2.0158168033998565	124.04124450683594	124.05960083007812
133	124.99918365478516	13.128566666666668					1	DETECTED	124.9992 m/z @13.13 [CD6645_1.mzXML]	124.99918365478516	13.128566666666668	3.0986833333333332	14.353100000000001	11.254416666666668	15834.4150390625	1758006.1540772712	0	1283	0.4587873893016763	0.5610442461112044	0.08331166612395349	124.9965591430664	124.99945831298828
134	125.01998138427734	1.7905166666666665					1	DETECTED	125.0200 m/z @1.79 [CD6645_1.mzXML]	125.01998138427734	1.7905166666666665	0.1175	20.007833333333334	19.890333333333334	26524.26953125	2593215.155127043	0	1283	41.48687849160318	4.385534956925144	2.5584366935330296	125.01362609863281	125.02639770507812
135	125.0702896118164	2.2297833333333332					1	DETECTED	125.0703 m/z @2.23 [CD6645_1.mzXML]	125.0702896118164	2.2297833333333332	2.0723166666666666	8.8727	6.8003833333333334	3461.744140625	525790.7649417418	0	1283	6.804089014612219	21.59308848433531	42.18617696867062	125.06975555419922	125.0801010131836
136	126.05171203613281	1.8758000000000001					1	DETECTED	126.0517 m/z @1.88 [CD6645_1.mzXML]	126.05171203613281	1.8758000000000001	0.23588333333333333	19.773000000000003	19.53711666666667	45242.84765625	1728623.5911109922	0	1283	null	2.9715091165673404	0.7835511279950176	126.0516586303711	126.05492401123047
137	126.09072875976562	9.116633333333334					1	DETECTED	126.0907 m/z @9.12 [CD6645_1.mzXML]	126.09072875976562	9.116633333333334	9.07165	12.844733333333332	3.7730833333333322	8962.0859375	587782.7430895078	0	1283	0.1014253034322099	41.93868099295927	24.907054698559424	126.08296203613281	126.09115600585938
138	127.03820037841797	2.0019666666666667					1	DETECTED	127.0382 m/z @2.00 [CD6645_1.mzXML]	127.03820037841797	2.0019666666666667	0.13436666666666666	19.99116666666667	19.856800000000003	41261.05859375	5495517.000141385	0	1283	0.7276037348111721	2.8522815729202806	31.388618635181448	127.02874755859375	127.0467529296875
139	127.12208557128906	11.466583333333334					1	DETECTED	127.1221 m/z @11.47 [CD6645_1.mzXML]	127.12208557128906	11.466583333333334	11.439150000000001	18.912333333333333	7.473183333333331	25541.494140625	995150.0879981682	0	1283	0.11275107648036276	136.20625759417052	7.6919398181563245	127.11454010009766	127.12252044677734
140	128.00999450683594	1.7617833333333333					1	DETECTED	128.0100 m/z @1.76 [CD6645_1.mzXML]	128.00999450683594	1.7617833333333333	1.7167833333333333	19.756500000000003	18.03971666666667	14035.2861328125	3376820.7108908393	0	1283	0.09407180444778751	198.91514860300978	375.68346720473846	128.00973510742188	128.01719665527344
141	128.06993103027344	2.372					1	DETECTED	128.0699 m/z @2.37 [CD6645_1.mzXML]	128.06993103027344	2.372	0.28653333333333336	20.007833333333334	19.7213	30912.498046875	4665957.163664798	0	1283	1.1068886794669366	2.112146911151491	1.6801337076517562	128.06065368652344	128.07431030273438
142	129.01760864257812	3.26855					1	DETECTED	129.0176 m/z @3.27 [CD6645_1.mzXML]	129.01760864257812	3.26855	0.1512666666666667	19.958000000000002	19.806733333333334	10829.72265625	5632363.570168335	0	1283	8.929311560677036	3.176922213251924	5.043143074171387	129.01243591308594	129.0176239013672
143	129.05377197265625	2.0581166666666664					1	DETECTED	129.0538 m/z @2.06 [CD6645_1.mzXML]	129.05377197265625	2.0581166666666664	0.10085000000000001	20.007833333333334	19.906983333333333	26679.4375	6697228.501099357	0	1283	1.3153813929687739	3.913110913816658	13.224816579103896	129.05307006835938	129.0542755126953
144	129.06497192382812	1.8326					1	DETECTED	129.0650 m/z @1.83 [CD6645_1.mzXML]	129.06497192382812	1.8326	1.81845	12.730500000000001	10.91205	45028.234375	9108567.942020021	0	1283	0.05570651049901376	385.58480565370735	770.1696113074148	129.06268310546875	129.0650177001953
145	130.04904174804688	2.04415					1	DETECTED	130.0490 m/z @2.04 [CD6645_1.mzXML]	130.04904174804688	2.04415	0.1175	20.007833333333334	19.890333333333334	42529.46875	3944781.504981387	0	1283	0.17601046559559563	9.968866490766679	1.3535693848713075	130.04873657226562	130.05006408691406
146	130.06436157226562	10.535383333333334					1	DETECTED	130.0644 m/z @10.54 [CD6645_1.mzXML]	130.06436157226562	10.535383333333334	0.7969333333333334	19.723333333333336	18.926400000000005	82545.84375	3642061.127794949	0	1283	1.677628863131277	0.6794828985180427	0.707270691869814	130.05691528320312	130.07144165039062
147	130.08538818359375	1.9181666666666668					1	DETECTED	130.0854 m/z @1.92 [CD6645_1.mzXML]	130.08538818359375	1.9181666666666668	0.20211666666666667	19.623333333333335	19.42121666666667	29341.939453125	2975273.8286223738	0	1283	0.7642211264005159	2.1146830677414807	1.2655386084949303	130.08522033691406	130.09127807617188
148	130.1077880859375	1.8467833333333334					1	DETECTED	130.1078 m/z @1.85 [CD6645_1.mzXML]	130.1077880859375	1.8467833333333334	1.8326	2.2723	0.4397	299841.0	1280666.5251232907	0	1283	0.052906646111325895	7.141747809502101	10.520626807248574	130.1072540283203	130.1079559326172
149	130.93075561523438	12.258633333333334					1	DETECTED	130.9308 m/z @12.26 [CD6645_1.mzXML]	130.93075561523438	12.258633333333334	1.4339666666666666	12.258633333333334	10.824666666666667	26393.39453125	1.1276142149390746E7	0	1283	10.770575594086978	0.5	null	130.93075561523438	130.93246459960938
150	130.9640350341797	1.4793666666666667					1	DETECTED	130.9640 m/z @1.48 [CD6645_1.mzXML]	130.9640350341797	1.4793666666666667	0.10085000000000001	20.007833333333334	19.906983333333333	1173741.25	1.6310379199368859E7	0	1283	0.13761034550677742	1.8644097348582158	2.815333471836087	130.96141052246094	130.96493530273438
151	131.0182342529297	1.50905					1	DETECTED	131.0182 m/z @1.51 [CD6645_1.mzXML]	131.0182342529297	1.50905	1.4178166666666667	1.5688666666666669	0.15105000000000013	38014.53515625	235038.90402148425	0	1283	0.10565166951924909	0.8278224333211558	0.6556448666423115	131.0180206298828	131.0182342529297
152	131.0485076904297	8.341183333333333					1	DETECTED	131.0485 m/z @8.34 [CD6645_1.mzXML]	131.0485076904297	8.341183333333333	8.161616666666667	18.07283333333333	9.911216666666665	5446.17333984375	832688.5359427489	0	1283	0.2736523552611718	27.597596064600026	54.19519212920005	131.04837036132812	131.05056762695312
153	131.080810546875	2.5260333333333334					1	DETECTED	131.0808 m/z @2.53 [CD6645_1.mzXML]	131.080810546875	2.5260333333333334	0.5075666666666667	19.99116666666667	19.483600000000003	7564.96923828125	1504478.199165069	0	1283	0.8408340316433134	4.826336823331242	2.3949838193546276	131.0798797607422	131.08493041992188
154	131.43878173828125	12.8165					1	DETECTED	131.4388 m/z @12.82 [CD6645_1.mzXML]	131.43878173828125	12.8165	3.3252499999999996	12.8165	9.49125	14460.859375	4147068.009651001	0	1283	8.714072961805181	0.5	null	131.43878173828125	131.4426727294922
155	131.9604034423828	11.394749999999998					1	DETECTED	131.9604 m/z @11.39 [CD6645_1.mzXML]	131.9604034423828	11.394749999999998	0.23588333333333333	19.84016666666667	19.604283333333335	19900.552734375	4202644.517461642	0	1283	10.345402030083498	1.129932825191157	0.3342840499873173	131.9597625732422	131.9681396484375
156	131.98924255371094	2.2438					1	DETECTED	131.9892 m/z @2.24 [CD6645_1.mzXML]	131.98924255371094	2.2438	2.2438	9.7335	7.489699999999999	29632.62109375	7011586.918472474	0	1283	7.968827688226103	null	null	131.98924255371094	131.99322509765625
157	132.06466674804688	2.8040000000000003					1	DETECTED	132.0647 m/z @2.80 [CD6645_1.mzXML]	132.06466674804688	2.8040000000000003	0.10085000000000001	19.99116666666667	19.890316666666667	186798.78125	2.4618503086655766E7	1	1283	0.8035207358262557	3.183556415653638	1.968103321284256	132.06434631347656	132.06503295898438
158	132.0757293701172	1.8467833333333334					1	DETECTED	132.0757 m/z @1.85 [CD6645_1.mzXML]	132.0757293701172	1.8467833333333334	1.81845	9.317933333333334	7.499483333333334	617442.4375	6655696.103367184	0	1283	0.04223145713026555	3.8022291436846727	279.5435640204959	132.07041931152344	132.08558654785156
159	132.08645629882812	3.7455					1	DETECTED	132.0865 m/z @3.75 [CD6645_1.mzXML]	132.08645629882812	3.7455	3.7016666666666667	4.597283333333333	0.8956166666666667	4073.535888671875	130410.73461450193	0	1283	0.6678869809362475	10.21615969581753	19.43231939163506	132.08639526367188	132.0908203125
160	132.100830078125	3.8192					1	DETECTED	132.1008 m/z @3.82 [CD6645_1.mzXML]	132.100830078125	3.8192	1.3143666666666667	18.912333333333333	17.597966666666665	2248634.75	1.4431407573821992E8	1	1283	0.9885241654153694	1.2069088784161555	1.2788657567226154	132.10064697265625	132.10873413085938
161	132.11114501953125	3.9378499999999996					1	DETECTED	132.1111 m/z @3.94 [CD6645_1.mzXML]	132.11114501953125	3.9378499999999996	3.5851166666666665	4.597283333333333	1.0121666666666669	4261.7880859375	152328.66555078118	0	1283	0.46247485365781626	1.4347476847476859	1.8694953694953718	132.11085510253906	132.12002563476562
162	132.45431518554688	4.011550000000001					1	DETECTED	132.4543 m/z @4.01 [CD6645_1.mzXML]	132.45431518554688	4.011550000000001	3.4977666666666667	4.597283333333333	1.0995166666666667	6111.36962890625	305537.4323924559	0	1283	0.9609549860590039	1.0700197878483135	1.1400395756966273	132.45420837402344	132.4545440673828
163	132.77113342285156	14.542166666666667					1	DETECTED	132.7711 m/z @14.54 [CD6645_1.mzXML]	132.77113342285156	14.542166666666667	3.3252499999999996	17.165166666666668	13.839916666666667	34071.56640625	1.5020169886914432E7	0	1283	13.055838256062973	0.6178718626095449	0.23879434226106466	132.76412963867188	132.77520751953125
164	132.9571990966797	11.380316666666666					1	DETECTED	132.9572 m/z @11.38 [CD6645_1.mzXML]	132.9571990966797	11.380316666666666	0.10085000000000001	20.007833333333334	19.906983333333333	575835.9375	5.952026268970848E7	0	1283	1.3400003948989614	3.4780964798695337	4.016959251160631	132.9571075439453	132.9602813720703
165	132.9822540283203	17.80666666666667					1	DETECTED	132.9823 m/z @17.81 [CD6645_1.mzXML]	132.9822540283203	17.80666666666667	1.9181666666666668	17.80666666666667	15.888500000000002	17961.033203125	9510895.035799194	0	1283	15.80681883487304	0.5	null	132.9822540283203	132.98646545410156
166	132.99737548828125	1.50905					1	DETECTED	132.9974 m/z @1.51 [CD6645_1.mzXML]	132.99737548828125	1.50905	1.4178166666666667	13.918650000000001	12.500833333333334	25959.08984375	1.6520796381560061E7	0	1283	0.27771559963452086	68.51023017902818	124.55578301702248	132.99717712402344	133.0033721923828
167	133.0334014892578	1.4793666666666667					1	DETECTED	133.0334 m/z @1.48 [CD6645_1.mzXML]	133.0334014892578	1.4793666666666667	0.16816666666666666	19.573666666666668	19.4055	947357.5625	1.831705675076997E7	0	1283	0.1161831025245188	1.8051070831709566	2.8150748731453943	133.03121948242188	133.0394744873047
168	133.04864501953125	2.1007000000000002					1	DETECTED	133.0486 m/z @2.10 [CD6645_1.mzXML]	133.04864501953125	2.1007000000000002	1.9602666666666666	8.009383333333334	6.049116666666667	22953.080078125	1446391.0437170404	0	1283	0.6772443044465166	16.657032708257603	18.064671706630232	133.04840087890625	133.04946899414062
169	133.07901000976562	1.8467833333333334					1	DETECTED	133.0790 m/z @1.85 [CD6645_1.mzXML]	133.07901000976562	1.8467833333333334	0.9179499999999999	18.089499999999997	17.171549999999996	27614.75390625	1.1661062404908659E7	0	1283	0.9577168721794359	4.313516551042839	7.665616137791363	133.07057189941406	133.0873260498047
170	133.10435485839844	4.05645					1	DETECTED	133.1044 m/z @4.06 [CD6645_1.mzXML]	133.10435485839844	4.05645	1.1763000000000001	18.912333333333333	17.73603333333333	112408.28125	8935851.92881011	0	1283	0.9598540749538693	0.7516649046619421	0.7146362886624109	133.09591674804688	133.10496520996094
171	133.9576873779297	11.214233333333334					1	DETECTED	133.9577 m/z @11.21 [CD6645_1.mzXML]	133.9576873779297	11.214233333333334	0.1852	19.756500000000003	19.571300000000004	13659.4052734375	2263040.9907604363	0	1283	1.0462884700444075	0.8794528647554272	0.8293971780625803	133.95254516601562	133.96563720703125
172	134.01773071289062	1.7761833333333332					1	DETECTED	134.0177 m/z @1.78 [CD6645_1.mzXML]	134.01773071289062	1.7761833333333332	1.7017333333333333	1.9181666666666668	0.21643333333333348	51907.453125	315057.27682959	0	1283	0.06650413093458885	1.4535482426684605	1.9070964853369208	134.017578125	134.01792907714844
173	134.0345458984375	1.50905					1	DETECTED	134.0345 m/z @1.51 [CD6645_1.mzXML]	134.0345458984375	1.50905	0.13436666666666666	20.007833333333334	19.87346666666667	85009.9921875	3466017.096852419	0	1283	0.12731460866807942	38.62027004367534	82.1994455202729	134.0337371826172	134.0444793701172
174	134.05909729003906	10.382816666666667					1	DETECTED	134.0591 m/z @10.38 [CD6645_1.mzXML]	134.05909729003906	10.382816666666667	9.175916666666666	19.061	9.885083333333334	13167.201171875	1012694.4438067632	0	1283	0.3857539016275222	6.658369885770122	0.2853898597858443	134.05899047851562	134.06643676757812
175	134.10525512695312	3.9671666666666665					1	DETECTED	134.1053 m/z @3.97 [CD6645_1.mzXML]	134.10525512695312	3.9671666666666665	3.183266666666667	4.643883333333333	1.4606166666666662	7054.427734375	351690.2198377686	0	1283	0.9327698811612093	0.9316345622315774	0.8345785986833876	134.10507202148438	134.10565185546875
176	134.95748901367188	12.524983333333333					1	DETECTED	134.9575 m/z @12.52 [CD6645_1.mzXML]	134.95748901367188	12.524983333333333	0.10085000000000001	20.007833333333334	19.906983333333333	86286.4921875	1.173046483282103E7	0	1283	1.4158651046024815	0.7831392575208256	1.402482770346434	134.9573211669922	134.95840454101562
177	134.99551391601562	1.4793666666666667					1	DETECTED	134.9955 m/z @1.48 [CD6645_1.mzXML]	134.99551391601562	1.4793666666666667	1.4008666666666667	17.69183333333333	16.290966666666666	192155.34375	4378021.474145508	0	1283	0.14311811314875178	2.109758722194698	13.28023937078292	134.99525451660156	135.00503540039062
178	135.03109741210938	1.5836666666666666					1	DETECTED	135.0311 m/z @1.58 [CD6645_1.mzXML]	135.03109741210938	1.5836666666666666	1.5836666666666666	19.907500000000002	18.323833333333337	50422.08203125	4446432.510845855	0	1283	0.05652691887195638	null	null	135.0308380126953	135.0318145751953
179	135.04322814941406	11.586649999999999					1	DETECTED	135.0432 m/z @11.59 [CD6645_1.mzXML]	135.04322814941406	11.586649999999999	0.6095333333333334	19.756500000000003	19.146966666666668	22932.546875	2434820.766750488	0	1283	1.8478680144980437	0.8725634132698917	6.026238124590669	135.0429229736328	135.05284118652344
180	135.06231689453125	17.97233333333333					1	DETECTED	135.0623 m/z @17.97 [CD6645_1.mzXML]	135.06231689453125	17.97233333333333	0.2527333333333333	19.9745	19.721766666666667	2463.87939453125	1131943.3298637695	0	1283	8.708056673538751	0.5564958200711829	0.11299164014236594	135.0609130859375	135.06602478027344
181	135.1007843017578	9.418733333333334					1	DETECTED	135.1008 m/z @9.42 [CD6645_1.mzXML]	135.1007843017578	9.418733333333334	9.36105	9.507983333333334	0.14693333333333314	5302.60009765625	28561.22663812266	0	1283	0.0964100411995581	1.2736203409419231	1.5472406818838462	135.10061645507812	135.10104370117188
182	136.0470428466797	1.81845					1	DETECTED	136.0470 m/z @1.82 [CD6645_1.mzXML]	136.0470428466797	1.81845	1.7905166666666665	10.165933333333333	8.375416666666666	490206.46875	3926853.189610108	0	1283	0.05611938677807937	5.074178849997533	5.055928363194315	136.04641723632812	136.04736328125
183	136.07496643066406	3.9968					1	DETECTED	136.0750 m/z @4.00 [CD6645_1.mzXML]	136.07496643066406	3.9968	0.1512666666666667	19.873833333333334	19.722566666666665	15426.458984375	2351267.469672242	0	1283	0.4420970971670912	0.6374437452288396	1.1999690716689349	136.07403564453125	136.07806396484375
184	136.95303344726562	12.431966666666666					1	DETECTED	136.9530 m/z @12.43 [CD6645_1.mzXML]	136.95303344726562	12.431966666666666	0.16816666666666666	20.007833333333334	19.839666666666666	34210.75	4942699.382239749	0	1283	1.5752360605011457	1.6336263910885769	1.4226470479202273	136.95249938964844	136.95394897460938
185	136.96849060058594	1.5836666666666666					1	DETECTED	136.9685 m/z @1.58 [CD6645_1.mzXML]	136.96849060058594	1.5836666666666666	1.52415	1.7017333333333333	0.17758333333333343	28230.4765625	180951.08612731937	0	1283	0.11557461682671688	1.491879025483059	2.1407626744353485	136.96832275390625	136.96878051757812
186	137.0506134033203	1.81845					1	DETECTED	137.0506 m/z @1.82 [CD6645_1.mzXML]	137.0506134033203	1.81845	1.81845	10.50775	8.6893	16038.3134765625	1060990.302174438	0	1283	0.08336649065287127	null	null	137.04515075683594	137.05926513671875
187	137.13165283203125	6.6562166666666664					1	DETECTED	137.1317 m/z @6.66 [CD6645_1.mzXML]	137.13165283203125	6.6562166666666664	0.10085000000000001	20.007833333333334	19.906983333333333	5600.5498046875	3128346.808188475	0	1283	6.5440282602295525	1.51837298701827	1.8430098348723432	137.12974548339844	137.13223266601562
188	138.05148315429688	1.8614333333333335					1	DETECTED	138.0515 m/z @1.86 [CD6645_1.mzXML]	138.05148315429688	1.8614333333333335	0.5075666666666667	19.924500000000002	19.416933333333336	716898.0	1.2029426192682069E7	0	1283	0.05367087401401771	0.5478479863057335	0.07724778357437526	138.0513458251953	138.05892944335938
189	138.0653533935547	9.912583333333334					1	DETECTED	138.0654 m/z @9.91 [CD6645_1.mzXML]	138.0653533935547	9.912583333333334	8.504383333333333	10.165933333333333	1.66155	34141.44140625	488359.7053983162	0	1283	0.10965444950382697	0.6286884363565431	0.18755737379566476	138.0635223388672	138.06564331054688
190	138.90533447265625	1.7617833333333333					1	DETECTED	138.9053 m/z @1.76 [CD6645_1.mzXML]	138.90533447265625	1.7617833333333333	1.6868833333333333	2.2438	0.5569166666666665	44448.78515625	875570.8124897461	0	1283	0.48178874130746374	3.717734757454384	6.435469514908768	138.90521240234375	138.90565490722656
191	138.9884796142578	1.4793666666666667					1	DETECTED	138.9885 m/z @1.48 [CD6645_1.mzXML]	138.9884796142578	1.4793666666666667	1.4339666666666666	1.50905	0.07508333333333339	5510.2412109375	16692.99600244144	0	1283	0.04745558823960949	0.826908957415564	0.653817914831128	138.98338317871094	138.9884796142578
192	139.04115295410156	14.454450000000001					1	DETECTED	139.0412 m/z @14.45 [CD6645_1.mzXML]	139.04115295410156	14.454450000000001	0.1852	19.99116666666667	19.80596666666667	140621.015625	1.936859998308202E7	0	1283	3.0650688696438024	0.8066119508795453	0.4931207475860822	139.03543090820312	139.04244995117188
193	140.0408477783203	14.454450000000001					1	DETECTED	140.0408 m/z @14.45 [CD6645_1.mzXML]	140.0408477783203	14.454450000000001	1.4178166666666667	16.280966666666664	14.863149999999997	7760.3310546875	2233987.655236236	0	1283	0.9685618082350871	0.5700532346030032	0.09963397709103042	140.0333709716797	140.04905700683594
194	140.0670928955078	1.7905166666666665					1	DETECTED	140.0671 m/z @1.79 [CD6645_1.mzXML]	140.0670928955078	1.7905166666666665	0.2695666666666667	19.9745	19.704933333333333	919472.75	8145238.826117492	1	1283	0.05926961274114517	4.3763100222015305	5.106425265395364	140.05792236328125	140.07041931152344
195	140.10614013671875	10.6685					1	DETECTED	140.1061 m/z @10.67 [CD6645_1.mzXML]	140.10614013671875	10.6685	2.67825	19.04416666666667	16.36591666666667	5773.93603515625	1588399.5545750735	0	1283	0.14466770101634907	1.0241179354004362	6.857534794336214	140.1006317138672	140.1067352294922
196	141.00933837890625	10.439516666666666					1	DETECTED	141.0093 m/z @10.44 [CD6645_1.mzXML]	141.00933837890625	10.439516666666666	10.397533333333334	19.324666666666666	8.927133333333332	17546.625	890259.6906439826	0	1283	0.0788441295133051	106.31758634378907	2.553435819075182	141.00914001464844	141.01663208007812
197	141.0379638671875	14.207366666666667					1	DETECTED	141.0380 m/z @14.21 [CD6645_1.mzXML]	141.0379638671875	14.207366666666667	2.8040000000000003	16.183716666666665	13.379716666666665	6936.32275390625	1579761.564275177	0	1283	0.2806617485508216	0.5866564260262319	0.11677260315974357	141.0306854248047	141.04029846191406
198	141.05149841308594	9.332183333333335					1	DETECTED	141.0515 m/z @9.33 [CD6645_1.mzXML]	141.05149841308594	9.332183333333335	2.3580666666666668	17.493833333333335	15.135766666666669	67777.8125	1513288.4390481538	0	1283	0.11586597967693102	0.6429591505095331	0.6491537954381148	141.05078125	141.05406188964844
199	141.07049560546875	1.7905166666666665					1	DETECTED	141.0705 m/z @1.79 [CD6645_1.mzXML]	141.07049560546875	1.7905166666666665	0.40551666666666664	16.429033333333333	16.023516666666666	46412.328125	2040967.9412588198	0	1283	0.05648957132930188	5.784663056558364	0.0662157023012307	141.06271362304688	141.0736541748047
200	141.08981323242188	10.817183333333332					1	DETECTED	141.0898 m/z @10.82 [CD6645_1.mzXML]	141.08981323242188	10.817183333333332	0.10085000000000001	19.941	19.840149999999998	2888.9423828125	1473880.3458467103	0	1283	9.435438791594338	0.9256967557311269	0.8513935114622538	141.08775329589844	141.09075927734375
201	141.1014862060547	9.4632					1	DETECTED	141.1015 m/z @9.46 [CD6645_1.mzXML]	141.1014862060547	9.4632	9.418733333333334	15.1152	5.696466666666666	23937.23046875	537851.9408258058	0	1283	0.16601356386355626	3.5277944657923785	6.604997188642672	141.10098266601562	141.10179138183594
202	142.04652404785156	1.81845					1	DETECTED	142.0465 m/z @1.82 [CD6645_1.mzXML]	142.04652404785156	1.81845	0.40551666666666664	7.34925	6.943733333333333	40551.77734375	942251.4784666745	0	1283	0.1407203441259941	0.6731381017677717	0.17129522109075454	142.0461883544922	142.04916381835938
203	142.06434631347656	9.204316666666667					1	DETECTED	142.0643 m/z @9.20 [CD6645_1.mzXML]	142.06434631347656	9.204316666666667	9.161750000000001	10.322733333333334	1.1609833333333324	112432.34375	686573.7087300402	0	1283	0.09165246880102984	2.0663577356803353	2.6975812267821992	142.06410217285156	142.0647430419922
204	142.085205078125	2.0723166666666666					1	DETECTED	142.0852 m/z @2.07 [CD6645_1.mzXML]	142.085205078125	2.0723166666666666	2.0299333333333336	8.794933333333335	6.765000000000001	7590.947265625	492772.462118408	0	1283	0.1736203641524301	79.80731419583233	158.6146283916647	142.0851287841797	142.0861053466797
205	142.94686889648438	1.6576333333333333					1	DETECTED	142.9469 m/z @1.66 [CD6645_1.mzXML]	142.94686889648438	1.6576333333333333	1.4494166666666668	12.431966666666666	10.98255	37592.14453125	2371701.5229558107	0	1283	0.059919545360758386	26.372888817737955	51.74577763547591	142.9381103515625	142.95388793945312
206	143.00637817382812	10.439516666666666					1	DETECTED	143.0064 m/z @10.44 [CD6645_1.mzXML]	143.00637817382812	10.439516666666666	1.4339666666666666	19.607000000000003	18.173033333333336	6143.54345703125	2668093.9660483403	0	1283	9.055907833832578	1.0089907519992303	1.0179815039984605	143.0002899169922	143.010009765625
207	143.03042602539062	1.8044333333333333					1	DETECTED	143.0304 m/z @1.80 [CD6645_1.mzXML]	143.03042602539062	1.8044333333333333	0.4227666666666667	19.407500000000002	18.984733333333335	456685.75	6145870.179046876	0	1283	0.14689076080119512	2.4649047411188376	2.9928012104367907	143.02499389648438	143.0357208251953
208	143.072265625	9.218316666666668					1	DETECTED	143.0723 m/z @9.22 [CD6645_1.mzXML]	143.072265625	9.218316666666668	0.10085000000000001	20.007833333333334	19.906983333333333	111212.21875	3609052.2672900995	0	1283	0.10043689919078602	1.3520243076233518	1.5508503185284888	143.0655517578125	143.0762176513672
209	143.08958435058594	1.9042999999999999					1	DETECTED	143.0896 m/z @1.90 [CD6645_1.mzXML]	143.08958435058594	1.9042999999999999	0.21903333333333333	16.183716666666665	15.964683333333332	207426.09375	7126434.98557217	0	1283	3.7464503089314225	0.872920183745819	0.49738259539473667	143.08030700683594	143.09564208984375
210	143.1060333251953	1.7167833333333333					1	DETECTED	143.1060 m/z @1.72 [CD6645_1.mzXML]	143.1060333251953	1.7167833333333333	0.40551666666666664	19.5405	19.134983333333334	12441.4443359375	3391437.190189698	0	1283	10.678085702252318	3.7109399989860177	6.466982661610562	143.10533142089844	143.10671997070312
211	144.04373168945312	9.218316666666668					1	DETECTED	144.0437 m/z @9.22 [CD6645_1.mzXML]	144.04373168945312	9.218316666666668	1.7905166666666665	13.947816666666666	12.1573	28678.2890625	3719808.8523765877	0	1283	0.09750306575925549	1.4687468063368474	1.758666361021343	144.03379821777344	144.04391479492188
212	144.0561065673828	1.8467833333333334					1	DETECTED	144.0561 m/z @1.85 [CD6645_1.mzXML]	144.0561065673828	1.8467833333333334	0.1175	20.007833333333334	19.890333333333334	14374.9033203125	1690620.1650294806	0	1283	5.86324269595838	2.995503975787527	5.455525228565429	144.0561065673828	144.06539916992188
213	144.07974243164062	9.204316666666667					1	DETECTED	144.0797 m/z @9.20 [CD6645_1.mzXML]	144.07974243164062	9.204316666666667	8.414716666666667	19.84016666666667	11.425450000000001	1256300.875	9063766.709380858	0	1283	0.0972187369694435	1.5758268424884554	2.139714018091675	144.07965087890625	144.08645629882812
214	144.100830078125	1.8758000000000001					1	DETECTED	144.1008 m/z @1.88 [CD6645_1.mzXML]	144.100830078125	1.8758000000000001	0.13436666666666666	19.407500000000002	19.273133333333337	280778.53125	6513255.673923918	0	1283	0.04846187648935785	0.5887653304784899	0.10363519245276094	144.10067749023438	144.10162353515625
215	144.13720703125	10.971200000000001					1	DETECTED	144.1372 m/z @10.97 [CD6645_1.mzXML]	144.13720703125	10.971200000000001	10.925666666666666	13.043533333333333	2.117866666666666	4683.6142578125	519520.3905375977	0	1283	0.10293130530873817	23.25622254758334	45.51244509516668	144.13543701171875	144.1373291015625
216	144.99099731445312	1.81845					1	DETECTED	144.9910 m/z @1.82 [CD6645_1.mzXML]	144.99099731445312	1.81845	1.4008666666666667	18.684	17.283133333333335	143217.015625	4.531525527788928E7	0	1283	0.13435989852863517	20.888215745425708	41.79001611259469	144.98593139648438	145.0009307861328
217	145.04856872558594	2.0299333333333336					1	DETECTED	145.0486 m/z @2.03 [CD6645_1.mzXML]	145.04856872558594	2.0299333333333336	0.1175	20.007833333333334	19.890333333333334	282372.96875	1.518591753475856E7	0	1283	0.3234036290899647	1.7532577418819826	1.2715464912283323	145.0460968017578	145.05751037597656
218	145.0834197998047	9.218316666666668					1	DETECTED	145.0834 m/z @9.22 [CD6645_1.mzXML]	145.0834197998047	9.218316666666668	3.2404333333333333	10.260683333333333	7.020249999999999	108446.8125	2964251.6391638787	0	1283	0.10251779153747442	0.5107226926758194	1.6131669014310486	145.0831298828125	145.08544921875
219	146.05897521972656	9.204316666666667					1	DETECTED	146.0590 m/z @9.20 [CD6645_1.mzXML]	146.05897521972656	9.204316666666667	0.1852	19.291999999999998	19.1068	1487096.625	1.1894139327708678E7	1	1283	0.0938409050390483	1.5816474914631862	2.144286731922856	146.0518035888672	146.05970764160156
220	146.08026123046875	1.9602666666666666					1	DETECTED	146.0803 m/z @1.96 [CD6645_1.mzXML]	146.08026123046875	1.9602666666666666	0.1512666666666667	19.739833333333333	19.588566666666665	147593.09375	1.0816793134915492E7	0	1283	0.6995266305198422	3.338012992033016	17.840899233080442	146.07077026367188	146.08102416992188
221	146.11651611328125	1.8467833333333334					1	DETECTED	146.1165 m/z @1.85 [CD6645_1.mzXML]	146.11651611328125	1.8467833333333334	0.3203833333333333	13.42075	13.100366666666666	84510.765625	4390204.69702185	0	1283	0.09091886939639982	2.83699776255177	161.75846667703973	146.10826110839844	146.12428283691406
222	146.99559020996094	1.4645333333333332					1	DETECTED	146.9956 m/z @1.46 [CD6645_1.mzXML]	146.99559020996094	1.4645333333333332	0.5075666666666667	18.1225	17.614933333333333	212643.296875	7262679.696060426	0	1283	0.11307468159383727	3.3756061798204176	5.9228999684109604	146.98765563964844	146.99911499023438
223	147.0130157470703	1.50905					1	DETECTED	147.0130 m/z @1.51 [CD6645_1.mzXML]	147.0130157470703	1.50905	0.13436666666666666	19.192666666666664	19.0583	233499.828125	1.1451602674399452E7	0	1283	0.11490505619687585	4.306061090022938	7.641347326377363	147.00692749023438	147.01365661621094
224	147.02798461914062	3.3395					1	DETECTED	147.0280 m/z @3.34 [CD6645_1.mzXML]	147.02798461914062	3.3395	1.4494166666666668	3.6288666666666667	2.17945	9843.3935546875	493285.71335559076	0	1283	0.25325551378059563	0.5765486530576254	0.15309730611525058	147.02410888671875	147.02813720703125
225	147.0625457763672	9.204316666666667					1	DETECTED	147.0625 m/z @9.20 [CD6645_1.mzXML]	147.0625457763672	9.204316666666667	0.10085000000000001	20.007833333333334	19.906983333333333	121031.765625	3454691.076192505	0	1283	0.09390663422060719	0.5170861122194342	2.0875560842242487	147.0531005859375	147.06529235839844
226	147.07542419433594	1.9181666666666668					1	DETECTED	147.0754 m/z @1.92 [CD6645_1.mzXML]	147.07542419433594	1.9181666666666668	0.5075666666666667	18.830666666666666	18.3231	217226.5625	1.4829528316692404E7	0	1283	0.24427063930352988	0.8572705203998688	0.4414131051896809	147.0683135986328	147.08157348632812
227	147.11175537109375	1.6132					1	DETECTED	147.1118 m/z @1.61 [CD6645_1.mzXML]	147.11175537109375	1.6132	1.4793666666666667	17.3455	15.866133333333334	194295.9375	4458808.629293731	0	1283	0.5829675064934436	3.5558532836087613	2.9068608679829393	147.11085510253906	147.11947631835938
228	148.01376342773438	1.4943666666666668					1	DETECTED	148.0138 m/z @1.49 [CD6645_1.mzXML]	148.01376342773438	1.4943666666666668	1.3143666666666667	3.9525	2.638133333333333	29413.052734375	806604.817595459	0	1283	40.16264192982484	7.328148148148141	13.656296296296285	148.00564575195312	148.01394653320312
229	148.0386199951172	9.956416666666666					1	DETECTED	148.0386 m/z @9.96 [CD6645_1.mzXML]	148.0386199951172	9.956416666666666	0.40551666666666664	19.790000000000003	19.384483333333336	45351.0703125	3739114.3642586353	0	1283	7.7746611932083685	1.306066683440419	0.01714555227214505	148.0380859375	148.04513549804688
230	148.059326171875	1.8467833333333334					1	DETECTED	148.0593 m/z @1.85 [CD6645_1.mzXML]	148.059326171875	1.8467833333333334	1.7761833333333332	9.274766666666666	7.498583333333333	42076.26171875	1496532.128258515	0	1283	0.24365278303956917	53.10611425873449	94.53187904603841	148.05917358398438	148.0661163330078
231	148.08163452148438	16.773166666666665					1	DETECTED	148.0816 m/z @16.77 [CD6645_1.mzXML]	148.08163452148438	16.773166666666665	0.28653333333333336	19.9745	19.687966666666664	4748.85693359375	1822667.1953164975	0	1283	2.0620490867109513	0.5970887527067382	0.17354598290164489	148.07472229003906	148.08206176757812
232	148.0957794189453	1.9181666666666668					1	DETECTED	148.0958 m/z @1.92 [CD6645_1.mzXML]	148.0957794189453	1.9181666666666668	0.4736666666666667	19.739833333333333	19.266166666666667	20706.333984375	2029595.676202392	0	1283	1.556868385097185	1.797539695567625	2.62116014940548	148.0955810546875	148.0965118408203
233	148.93414306640625	1.7471666666666665					1	DETECTED	148.9341 m/z @1.75 [CD6645_1.mzXML]	148.93414306640625	1.7471666666666665	1.6722333333333335	1.9880333333333333	0.31579999999999986	99959.1796875	895017.5558593747	0	1283	0.24474355740350573	2.1072064056939563	2.693262977026243	148.9341278076172	148.934326171875
234	148.974853515625	1.4793666666666667					1	DETECTED	148.9749 m/z @1.48 [CD6645_1.mzXML]	148.974853515625	1.4793666666666667	1.3836833333333334	13.349133333333333	11.965449999999999	193651.375	9359071.699685942	0	1283	0.1022314933605224	3.4117537019605924	7.794767856564131	148.97439575195312	148.9765167236328
235	149.01116943359375	1.4793666666666667					1	DETECTED	149.0112 m/z @1.48 [CD6645_1.mzXML]	149.01116943359375	1.4793666666666667	0.4736666666666667	19.958000000000002	19.484333333333336	334217.8125	1.3379783445327913E7	0	1283	0.11424987821049148	0.65053695792821	183.49214824267023	149.0015106201172	149.01158142089844
236	149.02220153808594	12.4633					1	DETECTED	149.0222 m/z @12.46 [CD6645_1.mzXML]	149.02220153808594	12.4633	0.10085000000000001	20.007833333333334	19.906983333333333	219000.78125	5.993157905240917E7	1	1283	0.15108408790045047	0.5205090573003868	0.03883255233594329	149.0220489501953	149.02987670898438
237	149.07803344726562	17.592166666666667					1	DETECTED	149.0780 m/z @17.59 [CD6645_1.mzXML]	149.07803344726562	17.592166666666667	8.717433333333334	19.324666666666666	10.607233333333332	7216.72509765625	2592384.8949714666	0	1283	9.27662305538267	0.5976085666423779	0.19521713328475576	149.07766723632812	149.07826232910156
238	150.01446533203125	1.4793666666666667					1	DETECTED	150.0145 m/z @1.48 [CD6645_1.mzXML]	150.01446533203125	1.4793666666666667	1.4339666666666666	1.6722333333333335	0.23826666666666685	8875.1103515625	87859.25804125977	0	1283	0.1243525274407904	2.624082232011743	4.248164464023486	150.01255798339844	150.01466369628906
239	150.03466796875	11.337333333333333					1	DETECTED	150.0347 m/z @11.34 [CD6645_1.mzXML]	150.03466796875	11.337333333333333	0.10085000000000001	20.007833333333334	19.906983333333333	28090.28125	5908440.58139233	0	1283	11.205857112398311	1.369178681230833	16.730785100806667	150.02523803710938	150.03802490234375
240	150.0574951171875	2.73415					1	DETECTED	150.0575 m/z @2.73 [CD6645_1.mzXML]	150.0574951171875	2.73415	1.8901833333333333	9.567533333333333	7.677350000000001	81554.4375	3568401.2210505367	0	1283	0.2922047795129763	0.7878931979844798	0.44949167879985086	150.05148315429688	150.05760192871094
241	150.93118286132812	1.7322833333333334					1	DETECTED	150.9312 m/z @1.73 [CD6645_1.mzXML]	150.93118286132812	1.7322833333333334	1.6722333333333335	1.8758000000000001	0.20356666666666667	28167.70703125	241241.47503076168	0	1283	0.12171709923117446	1.6949764085484338	2.3899528170968676	150.93118286132812	150.9313507080078
242	150.9677276611328	11.229583333333332					1	DETECTED	150.9677 m/z @11.23 [CD6645_1.mzXML]	150.9677276611328	11.229583333333332	0.1175	19.890833333333333	19.773333333333333	17553.892578125	3744868.1663875734	0	1283	0.5420794585275726	0.9312538934344429	0.8721285387412611	150.96751403808594	150.97613525390625
243	151.04425048828125	1.4943666666666668					1	DETECTED	151.0443 m/z @1.49 [CD6645_1.mzXML]	151.04425048828125	1.4943666666666668	1.4178166666666667	19.010833333333334	17.593016666666667	12321.6298828125	2491773.575278565	0	1283	9.220293605577734	114.91193119965148	228.82386239930293	151.0342559814453	151.04434204101562
244	151.0607452392578	8.549483333333335					1	DETECTED	151.0607 m/z @8.55 [CD6645_1.mzXML]	151.0607452392578	8.549483333333335	2.664416666666667	8.610466666666667	5.9460500000000005	7557.224609375	902407.5345617069	0	1283	0.11801127875485307	0.5051811930762607	0.010362386152521531	151.06069946289062	151.06112670898438
245	151.07406616210938	11.322816666666666					1	DETECTED	151.0741 m/z @11.32 [CD6645_1.mzXML]	151.07406616210938	11.322816666666666	0.6605666666666666	11.322816666666666	10.66225	25467.615234375	677700.4335295106	0	1283	0.20067690638360425	0.5	null	151.07406616210938	151.07522583007812
246	151.1107940673828	12.148066666666667					1	DETECTED	151.1108 m/z @12.15 [CD6645_1.mzXML]	151.1107940673828	12.148066666666667	0.28653333333333336	19.723333333333336	19.4368	22651.59765625	1763901.6480056765	0	1283	0.09773203393769947	0.811003234662519	3.0898300083756185	151.11036682128906	151.11167907714844
247	152.02093505859375	1.81845					1	DETECTED	152.0209 m/z @1.82 [CD6645_1.mzXML]	152.02093505859375	1.81845	1.7905166666666665	14.832733333333334	13.042216666666667	286829.21875	3871467.249696412	0	1283	0.050862165550858096	154.57313047504647	4.112994474208565	152.0169219970703	152.0309295654297
248	152.04612731933594	11.586649999999999					1	DETECTED	152.0461 m/z @11.59 [CD6645_1.mzXML]	152.04612731933594	11.586649999999999	0.1175	20.007833333333334	19.890333333333334	13463.650390625	2497460.332518676	0	1283	11.561344150494868	1.2068215782119363	0.966055646914814	152.0459747314453	152.0538787841797
249	152.06991577148438	9.718883333333334					1	DETECTED	152.0699 m/z @9.72 [CD6645_1.mzXML]	152.06991577148438	9.718883333333334	2.539916666666667	16.740666666666666	14.20075	4106.93017578125	841425.4227908935	0	1283	0.09521166205399467	0.9890525098783945	0.9781050197567892	152.06954956054688	152.07156372070312
250	152.9461212158203	1.5984666666666667					1	DETECTED	152.9461 m/z @1.60 [CD6645_1.mzXML]	152.9461212158203	1.5984666666666667	1.4008666666666667	1.7905166666666665	0.38964999999999983	135229.296875	1068561.2071536866	0	1283	0.1081230338418715	1.59679589091258	3.1779908386928613	152.9458465576172	152.9518280029297
251	153.0040283203125	1.50905					1	DETECTED	153.0040 m/z @1.51 [CD6645_1.mzXML]	153.0040283203125	1.50905	1.4339666666666666	11.752616666666666	10.31865	4643.32421875	2444352.429947022	0	1283	10.292367615234513	68.71465038845722	136.42930077691443	152.9986114501953	153.00413513183594
252	153.0567169189453	13.660183333333332					1	DETECTED	153.0567 m/z @13.66 [CD6645_1.mzXML]	153.0567169189453	13.660183333333332	4.190016666666667	18.798000000000002	14.607983333333335	143013.90625	2.0562977663931016E7	0	1283	2.408009221727516	0.6807436807494762	0.58480864913164	153.05125427246094	153.06552124023438
253	154.025390625	1.8614333333333335					1	DETECTED	154.0254 m/z @1.86 [CD6645_1.mzXML]	154.025390625	1.8614333333333335	1.8044333333333333	10.46695	8.662516666666667	92815.3203125	2219852.5709903566	0	1283	0.08890461800212113	1.5359385130170122	3.5721359403973754	154.01907348632812	154.02603149414062
254	154.05775451660156	1.8467833333333334					1	DETECTED	154.0578 m/z @1.85 [CD6645_1.mzXML]	154.05775451660156	1.8467833333333334	1.8326	15.357566666666665	13.524966666666666	46443.51953125	8593561.908807429	0	1283	6.5329775514259385	473.6128493021888	855.2581663690598	154.04869079589844	154.0607147216797
255	154.0830535888672	4.011550000000001					1	DETECTED	154.0831 m/z @4.01 [CD6645_1.mzXML]	154.0830535888672	4.011550000000001	2.539916666666667	18.9455	16.405583333333333	4936.2099609375	1398996.0255688173	0	1283	0.7689801048129121	5.573937122018617	0.43653488969337984	154.07667541503906	154.0906982421875
256	154.29649353027344	11.453100000000001					1	DETECTED	154.2965 m/z @11.45 [CD6645_1.mzXML]	154.29649353027344	11.453100000000001	8.579983333333333	19.80666666666667	11.226683333333336	5795.23388671875	1753443.9835396423	0	1283	5.077443576268527	1.9537465122079964	3.056212462880651	154.29135131835938	154.29649353027344
257	154.68174743652344	14.4689					1	DETECTED	154.6817 m/z @14.47 [CD6645_1.mzXML]	154.68174743652344	14.4689	0.88345	19.291999999999998	18.408549999999998	4099.27099609375	1602267.2653696288	0	1283	7.5450634564678385	0.6775097622824419	0.3550195245648836	154.6813201904297	154.68959045410156
258	154.8792724609375	1.7617833333333333					1	DETECTED	154.8793 m/z @1.76 [CD6645_1.mzXML]	154.8792724609375	1.7617833333333333	1.7617833333333333	2.2438	0.48201666666666654	11721.5390625	196985.12941235345	0	1283	0.4106458406199298	null	null	154.87924194335938	154.87954711914062
259	154.9546356201172	11.1842					1	DETECTED	154.9546 m/z @11.18 [CD6645_1.mzXML]	154.9546356201172	11.1842	10.910233333333334	17.3455	6.435266666666667	10327.3330078125	956367.7123804931	0	1283	0.7036848916019665	11.744616133349565	22.48923226669913	154.95407104492188	154.95501708984375
260	155.0274200439453	2.7621666666666664					1	DETECTED	155.0274 m/z @2.76 [CD6645_1.mzXML]	155.0274200439453	2.7621666666666664	1.1763000000000001	19.80666666666667	18.630366666666667	23963.283203125	1745617.8005213311	0	1283	0.33487446977281987	2.4409583774797277	10.683016353327256	155.0179901123047	155.03115844726562
261	155.067138671875	10.292216666666667					1	DETECTED	155.0671 m/z @10.29 [CD6645_1.mzXML]	155.067138671875	10.292216666666667	9.317933333333334	10.4258	1.1078666666666663	10845.904296875	209332.1674556886	0	1283	0.14094541674945482	0.5685546641120828	0.3948835625715278	155.0668487548828	155.06761169433594
262	155.1044921875	14.817200000000001					1	DETECTED	155.1045 m/z @14.82 [CD6645_1.mzXML]	155.1044921875	14.817200000000001	4.355099999999999	20.007833333333334	15.652733333333334	2670.314697265625	1493369.9304258418	0	1283	6.17498685874865	0.7480684247585728	0.4961368495171458	155.10435485839844	155.1070556640625
263	155.12966918945312	14.572233333333333					1	DETECTED	155.1297 m/z @14.57 [CD6645_1.mzXML]	155.12966918945312	14.572233333333333	0.10085000000000001	20.007833333333334	19.906983333333333	1613058.25	3.370989205245936E8	1	1283	2.4576986339668316	1.3185565656713163	0.982986817714658	155.12960815429688	155.13038635253906
264	155.97412109375	14.587250000000001					1	DETECTED	155.9741 m/z @14.59 [CD6645_1.mzXML]	155.97412109375	14.587250000000001	8.610466666666667	19.110333333333333	10.499866666666666	4789.109375	1407953.9145889576	0	1283	4.8386485494081075	0.8783877615328199	0.7567755230656399	155.97409057617188	155.97512817382812
265	156.0409698486328	1.7761833333333332					1	DETECTED	156.0410 m/z @1.78 [CD6645_1.mzXML]	156.0409698486328	1.7761833333333332	1.52415	2.400116666666667	0.875966666666667	401642.125	2390209.491776247	0	1283	0.05321359158760419	1.0480663355518496	2.513887135028759	156.0409698486328	156.04156494140625
266	156.07577514648438	1.9181666666666668					1	DETECTED	156.0758 m/z @1.92 [CD6645_1.mzXML]	156.07577514648438	1.9181666666666668	1.50905	9.404283333333332	7.895233333333332	35641.9375	1353151.8546759645	0	1283	0.43500855350925893	9.649122092312702	1.262130437777176	156.0755157470703	156.07652282714844
267	156.10118103027344	10.135216666666668					1	DETECTED	156.1012 m/z @10.14 [CD6645_1.mzXML]	156.10118103027344	10.135216666666668	7.482083333333334	10.229066666666666	2.7469833333333327	9409.0673828125	606550.4036050417	0	1283	0.09633542931550743	0.5176866346709547	0.035373269341909416	156.10098266601562	156.10987854003906
268	156.1333465576172	14.572233333333333					1	DETECTED	156.1333 m/z @14.57 [CD6645_1.mzXML]	156.1333465576172	14.572233333333333	0.16816666666666666	19.9745	19.80633333333333	78212.6953125	2.120191959711892E7	0	1283	2.457547902657728	0.9225034092100258	0.8993330940791466	156.13314819335938	156.13490295410156
269	157.12689208984375	14.572233333333333					1	DETECTED	157.1269 m/z @14.57 [CD6645_1.mzXML]	157.12689208984375	14.572233333333333	0.10085000000000001	20.007833333333334	19.906983333333333	420825.25	9.339703045475549E7	0	1283	4.9975498172875525	0.6873484990758822	0.8721546079430332	157.12612915039062	157.1278533935547
270	158.13038635253906	14.324516666666666					1	DETECTED	158.1304 m/z @14.32 [CD6645_1.mzXML]	158.13038635253906	14.324516666666666	0.20211666666666667	20.007833333333334	19.80571666666667	25772.8125	5689146.179651861	0	1283	7.184110228044233	0.7108713249127828	1.0168888017202407	158.1299591064453	158.13101196289062
271	158.15304565429688	11.7672					1	DETECTED	158.1530 m/z @11.77 [CD6645_1.mzXML]	158.15304565429688	11.7672	11.681283333333333	11.796666666666665	0.11538333333333206	14448.3642578125	79143.61455175775	0	1283	0.12189535798020223	0.6714839961202557	0.3429679922405114	158.15292358398438	158.15309143066406
272	158.9267578125	1.52415					1	DETECTED	158.9268 m/z @1.52 [CD6645_1.mzXML]	158.9267578125	1.52415	1.4793666666666667	12.571133333333334	11.091766666666667	18750.787109375	2547547.2819946287	0	1283	0.7005977284724254	123.83810941570569	246.67621883141138	158.92039489746094	158.92698669433594
273	158.96290588378906	1.64275					1	DETECTED	158.9629 m/z @1.64 [CD6645_1.mzXML]	158.96290588378906	1.64275	1.5542	1.9181666666666668	0.36396666666666677	603781.1875	4546255.456585937	0	1283	0.09118985597651363	1.9513940426172915	2.2275876383911544	158.9628448486328	158.96315002441406
274	159.0045623779297	1.8044333333333333					1	DETECTED	159.0046 m/z @1.80 [CD6645_1.mzXML]	159.0045623779297	1.8044333333333333	1.4008666666666667	8.474316666666667	7.07345	22647.150390625	1993113.3581916199	0	1283	7.029543594794754	8.763669777814489	16.138232692377663	159.00396728515625	159.01309204101562
275	159.06431579589844	2.0019666666666667					1	DETECTED	159.0643 m/z @2.00 [CD6645_1.mzXML]	159.06431579589844	2.0019666666666667	0.8485666666666667	15.3732	14.524633333333334	12500.732421875	1428620.2799591369	0	1283	0.5525808253409079	6.296442402173285	11.592884804346571	159.06375122070312	159.0653076171875
276	159.07559204101562	2.9295666666666667					1	DETECTED	159.0756 m/z @2.93 [CD6645_1.mzXML]	159.07559204101562	2.9295666666666667	0.16816666666666666	19.623333333333335	19.455166666666667	7606.14306640625	1711916.4715196532	0	1283	0.6897554644564403	3.5226998382463	1.8407233192261059	159.074951171875	159.07620239257812
277	159.0908966064453	9.204316666666667					1	DETECTED	159.0909 m/z @9.20 [CD6645_1.mzXML]	159.0908966064453	9.204316666666667	0.3886833333333334	10.75285	10.364166666666668	137607.09375	2920699.963382964	0	1283	0.09309131486464217	2.4270835070447534	7.081066822365926	159.08270263671875	159.10086059570312
278	159.14605712890625	13.509366666666667					1	DETECTED	159.1461 m/z @13.51 [CD6645_1.mzXML]	159.14605712890625	13.509366666666667	6.4747	13.509366666666667	7.034666666666666	40913.55078125	5815671.469835175	0	1283	4.701756185988364	0.5	null	159.1374053955078	159.14874267578125
279	159.9811553955078	11.229583333333332					1	DETECTED	159.9812 m/z @11.23 [CD6645_1.mzXML]	159.9811553955078	11.229583333333332	0.23588333333333333	19.857000000000003	19.62111666666667	14460.7158203125	3170755.437747254	0	1283	0.38960624038565506	0.9387949322107224	0.8793936264157509	159.9803924560547	159.98194885253906
280	160.0595245361328	2.73415					1	DETECTED	160.0595 m/z @2.73 [CD6645_1.mzXML]	160.0595245361328	2.73415	0.10085000000000001	20.007833333333334	19.906983333333333	375423.03125	4.793152502040754E7	1	1283	0.8542645709118291	12.1706907843253	4.086928449197341	160.05914306640625	160.06137084960938
281	160.07504272460938	9.204316666666667					1	DETECTED	160.0750 m/z @9.20 [CD6645_1.mzXML]	160.07504272460938	9.204316666666667	4.535383333333333	10.494200000000001	5.958816666666668	64484.16796875	5859668.9542382825	0	1283	0.09253845554740181	0.638134691721164	0.2762693834423281	160.0748748779297	160.07518005371094
282	160.13221740722656	1.8758000000000001					1	DETECTED	160.1322 m/z @1.88 [CD6645_1.mzXML]	160.13221740722656	1.8758000000000001	1.8614333333333335	10.197516666666667	8.336083333333333	98749.3984375	3897677.1158771967	0	1283	0.042166710004209795	6.893069660385503	576.6224907276124	160.13214111328125	160.1326141357422
283	161.0113067626953	1.4645333333333332					1	DETECTED	161.0113 m/z @1.46 [CD6645_1.mzXML]	161.0113067626953	1.4645333333333332	1.4008666666666667	1.5836666666666666	0.18279999999999985	14725.2958984375	96694.66051281733	0	1283	0.14519333824862213	1.4356020942408394	1.7926693234447912	161.01080322265625	161.0113983154297
284	161.02297973632812	12.416233333333334					1	DETECTED	161.0230 m/z @12.42 [CD6645_1.mzXML]	161.02297973632812	12.416233333333334	1.4943666666666668	18.57	17.075633333333332	85181.109375	1.2717658129322084E7	0	1283	1.5056833587832479	1.7725087615512143	2.4208982627686444	161.01483154296875	161.031005859375
285	161.06309509277344	2.7621666666666664					1	DETECTED	161.0631 m/z @2.76 [CD6645_1.mzXML]	161.06309509277344	2.7621666666666664	0.16816666666666666	20.007833333333334	19.839666666666666	18246.21484375	3491599.425298707	0	1283	1.0144096386431731	2.342499233594624	2.630543859506971	161.05828857421875	161.07034301757812
286	161.98036193847656	0.40551666666666664					1	DETECTED	161.9804 m/z @0.41 [CD6645_1.mzXML]	161.98036193847656	0.40551666666666664	0.13436666666666666	20.007833333333334	19.87346666666667	2431.04443359375	1493612.432832152	0	1283	18.86742648253279	36.64662855737907	72.29325711475813	161.9799041748047	161.98741149902344
287	162.04931640625	1.9042999999999999					1	DETECTED	162.0493 m/z @1.90 [CD6645_1.mzXML]	162.04931640625	1.9042999999999999	1.8758000000000001	10.229066666666666	8.353266666666666	41565.41796875	1667722.919009491	0	1283	0.24192683247302527	138.890212756251	276.28245258554267	162.0490264892578	162.0584716796875
288	162.09710693359375	14.587250000000001					1	DETECTED	162.0971 m/z @14.59 [CD6645_1.mzXML]	162.09710693359375	14.587250000000001	1.4339666666666666	19.291999999999998	17.85803333333333	9285.150390625	2866946.544566525	0	1283	1.0718425135732428	0.6788431785726503	0.7844363468208678	162.08792114257812	162.0976104736328
289	162.1111602783203	1.8044333333333333					1	DETECTED	162.1112 m/z @1.80 [CD6645_1.mzXML]	162.1111602783203	1.8044333333333333	1.7017333333333333	12.645016666666667	10.943283333333333	2586105.25	2.5326205188185047E7	1	1283	0.13502299756477165	4.732749449000049	6.706944435740303	162.11056518554688	162.11227416992188
290	162.99021911621094	1.4793666666666667					1	DETECTED	162.9902 m/z @1.48 [CD6645_1.mzXML]	162.99021911621094	1.4793666666666667	0.1512666666666667	20.007833333333334	19.856566666666666	633978.8125	1.0708003115620852E7	1	1283	0.12046395796025866	1.785193267597151	2.8899007267104135	162.98179626464844	162.9944610595703
291	163.03811645507812	11.811316666666666					1	DETECTED	163.0381 m/z @11.81 [CD6645_1.mzXML]	163.03811645507812	11.811316666666666	0.10085000000000001	19.99116666666667	19.890316666666667	36443.0078125	5492761.672533079	0	1283	0.1411790808325719	0.8331977272419473	0.6504489904451649	163.0307159423828	163.04437255859375
292	163.05947875976562	10.879700000000001					1	DETECTED	163.0595 m/z @10.88 [CD6645_1.mzXML]	163.05947875976562	10.879700000000001	0.1852	19.573666666666668	19.38846666666667	197165.34375	1.3958276914190182E7	1	1283	8.99740172400963	0.5342975041348348	0.03993287463854258	163.0589141845703	163.05975341796875
293	163.07460021972656	11.5734					1	DETECTED	163.0746 m/z @11.57 [CD6645_1.mzXML]	163.07460021972656	11.5734	11.506483333333334	11.929333333333334	0.4228500000000004	78248.453125	641953.0443979484	0	1283	0.11862527326996819	1.8512871843014982	2.171524188741846	163.07408142089844	163.07470703125
294	163.09352111816406	14.9898					1	DETECTED	163.0935 m/z @14.99 [CD6645_1.mzXML]	163.09352111816406	14.9898	6.211083333333334	19.69	13.478916666666667	15712.1396484375	3890898.6591035756	0	1283	1.599733359739398	0.7677042772007296	0.6411393653839579	163.09271240234375	163.09622192382812
295	163.11477661132812	1.8044333333333333					1	DETECTED	163.1148 m/z @1.80 [CD6645_1.mzXML]	163.11477661132812	1.8044333333333333	1.7761833333333332	12.306566666666667	10.530383333333333	149724.5625	4057174.714098756	0	1283	0.15154704019520815	185.31938878725768	370.5260595591776	163.1106719970703	163.11488342285156
296	163.97586059570312	19.958000000000002					1	DETECTED	163.9759 m/z @19.96 [CD6645_1.mzXML]	163.97586059570312	19.958000000000002	0.10085000000000001	20.007833333333334	19.906983333333333	35619.76953125	9955317.828705616	0	1283	0.9658284999994073	0.5015974418019304	0.003354185015685427	163.97413635253906	163.97637939453125
297	163.99400329589844	1.4645333333333332					1	DETECTED	163.9940 m/z @1.46 [CD6645_1.mzXML]	163.99400329589844	1.4645333333333332	1.4645333333333332	17.872833333333332	16.4083	13522.4404296875	3908775.243310576	0	1283	0.12348824100936096	null	null	163.98619079589844	163.994384765625
298	164.05908203125	10.879700000000001					1	DETECTED	164.0591 m/z @10.88 [CD6645_1.mzXML]	164.05908203125	10.879700000000001	2.0159666666666665	11.077616666666668	9.06165	18920.876953125	1571074.724492493	0	1283	0.1482121187451675	0.5111644077740003	0.022677004990643203	164.0551300048828	164.06346130371094
299	164.09078979492188	1.9602666666666666					1	DETECTED	164.0908 m/z @1.96 [CD6645_1.mzXML]	164.09078979492188	1.9602666666666666	1.9042999999999999	11.811316666666666	9.907016666666667	22363.91796875	2986791.9954799805	0	1283	0.48868648799586967	24.99707887751344	40.881205326323276	164.09054565429688	164.09754943847656
300	164.92892456054688	1.6576333333333333					1	DETECTED	164.9289 m/z @1.66 [CD6645_1.mzXML]	164.92892456054688	1.6576333333333333	1.6132	2.41405	0.8008500000000001	54560.8671875	956837.467074951	0	1283	0.3208447043437468	16.031375595829065	null	164.91957092285156	164.92941284179688
301	164.9834747314453	11.380316666666666					1	DETECTED	164.9835 m/z @11.38 [CD6645_1.mzXML]	164.9834747314453	11.380316666666666	0.10085000000000001	20.007833333333334	19.906983333333333	222632.5	2.151465402187656E7	0	1283	1.4754263759368786	3.469747011237361	4.295430272400304	164.9755859375	164.98455810546875
302	165.02371215820312	1.4793666666666667					1	DETECTED	165.0237 m/z @1.48 [CD6645_1.mzXML]	165.02371215820312	1.4793666666666667	1.4339666666666666	1.5984666666666667	0.1645000000000001	11133.2978515625	78602.38107714847	0	1283	0.16302057197909914	1.8116740088105694	2.623348017621139	165.02345275878906	165.0237274169922
303	165.05628967285156	10.879700000000001					1	DETECTED	165.0563 m/z @10.88 [CD6645_1.mzXML]	165.05628967285156	10.879700000000001	2.2438	19.30816666666667	17.06436666666667	17170.283203125	5190322.39256253	0	1283	7.108828072723956	1.1261254384846697	1.254414989977546	165.05349731445312	165.06546020507812
304	165.1590576171875	15.29215					1	DETECTED	165.1591 m/z @15.29 [CD6645_1.mzXML]	165.1590576171875	15.29215	0.6774333333333333	20.007833333333334	19.3304	29308.283203125	7796293.121447696	0	1283	3.085654349623951	0.8495616203777165	0.6089710847099813	165.156494140625	165.16259765625
305	165.58135986328125	10.045					1	DETECTED	165.5814 m/z @10.04 [CD6645_1.mzXML]	165.58135986328125	10.045	8.19145	10.352749999999999	2.161299999999999	6793.03369140625	672352.7327250976	0	1283	1.866143770942589	0.5830163739850553	0.16603274797011064	165.57901000976562	165.59130859375
306	166.0251922607422	1.4339666666666666					1	DETECTED	166.0252 m/z @1.43 [CD6645_1.mzXML]	166.0251922607422	1.4339666666666666	0.1175	19.99116666666667	19.87366666666667	68555.3125	4123542.545895993	0	1283	0.055778922007534204	1.8727275144873565	1.2690335649681321	166.02468872070312	166.0339813232422
307	166.0582275390625	13.993183333333333					1	DETECTED	166.0582 m/z @13.99 [CD6645_1.mzXML]	166.0582275390625	13.993183333333333	1.9880333333333333	15.2759	13.287866666666666	26128.875	7578240.104584534	0	1283	13.155368788234892	0.6104615507095164	0.23120642435784527	166.05206298828125	166.06814575195312
308	166.08518981933594	8.414716666666667					1	DETECTED	166.0852 m/z @8.41 [CD6645_1.mzXML]	166.08518981933594	8.414716666666667	1.00355	19.424333333333333	18.420783333333333	2859543.0	5.84579374733991E7	1	1283	0.2836214592225623	0.7834709968847241	0.5620264188031642	166.0791473388672	166.08584594726562
309	166.0959930419922	8.341183333333333					1	DETECTED	166.0960 m/z @8.34 [CD6645_1.mzXML]	166.0959930419922	8.341183333333333	8.086583333333333	8.53435	0.4477666666666664	7212.369140625	77106.24964947507	0	1283	0.19372817608725512	0.8793532338308455	1.0370435985816193	166.0959930419922	166.10589599609375
310	166.10728454589844	8.414716666666667					1	DETECTED	166.1073 m/z @8.41 [CD6645_1.mzXML]	166.10728454589844	8.414716666666667	8.19145	8.489483333333334	0.2980333333333345	3848.138916015625	39287.7214584962	0	1283	0.029174538831641783	0.6674380412063307	0.3348760824126613	166.1071319580078	166.11685180664062
311	166.5834503173828	8.414716666666667					1	DETECTED	166.5835 m/z @8.41 [CD6645_1.mzXML]	166.5834503173828	8.414716666666667	8.056266666666666	8.504383333333333	0.4481166666666674	8281.1533203125	124727.01790673833	0	1283	0.2650654699512298	0.6250755567954608	0.25015111359092146	166.5833740234375	166.58367919921875
312	166.9838104248047	12.524983333333333					1	DETECTED	166.9838 m/z @12.52 [CD6645_1.mzXML]	166.9838104248047	12.524983333333333	0.10085000000000001	20.007833333333334	19.906983333333333	110080.125	1.4427075761146795E7	0	1283	0.9372529415413506	2.1938625434396886	1.3299555936995262	166.98292541503906	166.98500061035156
313	167.0304718017578	1.9181666666666668					1	DETECTED	167.0305 m/z @1.92 [CD6645_1.mzXML]	167.0304718017578	1.9181666666666668	1.7761833333333332	10.0747	8.298516666666666	62948.16796875	1805824.3088721612	0	1283	0.16047024258551756	1.6469948016461653	45.167658782754025	167.02085876464844	167.0335693359375
314	167.0557403564453	8.763766666666667					1	DETECTED	167.0557 m/z @8.76 [CD6645_1.mzXML]	167.0557403564453	8.763766666666667	4.430000000000001	10.910233333333334	6.4802333333333335	47267.328125	1152000.3063510738	0	1283	0.13187512413431435	0.6515836347811705	0.31249731940135317	167.0539093017578	167.0653533935547
315	167.0693817138672	10.817183333333332					1	DETECTED	167.0694 m/z @10.82 [CD6645_1.mzXML]	167.0693817138672	10.817183333333332	10.089733333333333	12.074883333333334	1.9851500000000009	6101.896484375	557014.342675629	0	1283	1.5958506465189846	1.3644580383531535	1.7216944093466642	167.06663513183594	167.0695037841797
316	167.0886688232422	8.414716666666667					1	DETECTED	167.0887 m/z @8.41 [CD6645_1.mzXML]	167.0886688232422	8.414716666666667	4.878183333333333	9.19035	4.312166666666667	191116.71875	3778576.3019228536	0	1283	0.27288596764095274	1.1026905783592647	0.4984131992420182	167.08045959472656	167.08926391601562
317	168.09228515625	8.400083333333333					1	DETECTED	168.0923 m/z @8.40 [CD6645_1.mzXML]	168.09228515625	8.400083333333333	8.025233333333334	8.656383333333334	0.6311499999999999	6868.93994140625	119974.31839944464	0	1283	0.26222313128013575	0.8418700813658827	0.6837401627317654	168.0894317626953	168.09254455566406
318	168.97918701171875	12.524983333333333					1	DETECTED	168.9792 m/z @12.52 [CD6645_1.mzXML]	168.97918701171875	12.524983333333333	0.10085000000000001	20.007833333333334	19.906983333333333	51035.875	5927116.021146479	0	1283	0.8605162365322698	1.2737582661595515	0.8668568540023137	168.9784698486328	168.98013305664062
319	169.0043182373047	10.45325					1	DETECTED	169.0043 m/z @10.45 [CD6645_1.mzXML]	169.0043182373047	10.45325	1.52415	10.577183333333332	9.053033333333332	23812.98046875	5221783.944843445	0	1283	0.08313095420037264	0.5069398558272016	0.01237273236937762	168.99449157714844	169.0044708251953
320	169.0347442626953	3.0421166666666664					1	DETECTED	169.0347 m/z @3.04 [CD6645_1.mzXML]	169.0347442626953	3.0421166666666664	0.23588333333333333	19.9745	19.738616666666665	141521.984375	8222126.223128875	0	1283	0.37356516383070426	0.6306440172196162	0.5763935134447103	169.0250244140625	169.0356903076172
321	169.04843139648438	10.879700000000001					1	DETECTED	169.0484 m/z @10.88 [CD6645_1.mzXML]	169.04843139648438	10.879700000000001	0.30333333333333334	17.149	16.845666666666666	225658.171875	5518163.062477696	0	1283	0.10206794622810911	0.5501739893286641	1.6741102766871137	169.04603576660156	169.05747985839844
322	169.09364318847656	1.6868833333333333					1	DETECTED	169.0936 m/z @1.69 [CD6645_1.mzXML]	169.09364318847656	1.6868833333333333	1.5836666666666666	8.8727	7.289033333333333	43849.984375	6329010.404749513	0	1283	0.09811778474253452	35.412951404243714	68.55428447902011	169.09349060058594	169.0968017578125
323	169.1455535888672	14.146966666666666					1	DETECTED	169.1456 m/z @14.15 [CD6645_1.mzXML]	169.1455535888672	14.146966666666666	8.9036	19.573666666666668	10.670066666666667	7070.53564453125	1710408.569705872	0	1283	5.084600610368035	1.0174824063419816	0.8323777763821484	169.14517211914062	169.1463623046875
324	170.0592041015625	9.204316666666667					1	DETECTED	170.0592 m/z @9.20 [CD6645_1.mzXML]	170.0592041015625	9.204316666666667	9.131833333333333	10.956150000000001	1.8243166666666681	291138.3125	2515441.9057539054	0	1283	0.09662805035326194	12.932506585172654	2.00219586314765	170.0517120361328	170.05958557128906
325	170.09121704101562	1.8901833333333333					1	DETECTED	170.0912 m/z @1.89 [CD6645_1.mzXML]	170.09121704101562	1.8901833333333333	0.10085000000000001	20.007833333333334	19.906983333333333	22702.375	6334310.096326172	0	1283	0.06972461506800998	5.562681631892698	1.8305130832146719	170.08982849121094	170.09605407714844
326	171.06256103515625	9.204316666666667					1	DETECTED	171.0626 m/z @9.20 [CD6645_1.mzXML]	171.06256103515625	9.204316666666667	0.3886833333333334	10.337733333333334	9.949050000000002	35781.59375	4386945.009390076	0	1283	0.0825360770370267	0.5642844719040795	0.01325093543373127	171.0618896484375	171.07101440429688
327	171.14849853515625	1.05525					1	DETECTED	171.1485 m/z @1.06 [CD6645_1.mzXML]	171.14849853515625	1.05525	0.1175	20.007833333333334	19.890333333333334	9508.47265625	6494905.343059323	0	1283	2.6435471641825656	10.60534968452857	20.21069936905714	171.14276123046875	171.154541015625
328	172.02337646484375	15.357566666666665					1	DETECTED	172.0234 m/z @15.36 [CD6645_1.mzXML]	172.02337646484375	15.357566666666665	9.433583333333333	20.007833333333334	10.574250000000001	5475.22412109375	1829074.8319684456	0	1283	5.435582311968712	0.8924949147392383	0.7849898294784764	172.0227813720703	172.0240478515625
329	172.13247680664062	10.260683333333333					1	DETECTED	172.1325 m/z @10.26 [CD6645_1.mzXML]	172.13247680664062	10.260683333333333	1.8901833333333333	11.00135	9.111166666666668	13122.6962890625	2437365.0653328854	0	1283	0.11922196560057507	0.544242677657647	0.08848535531529392	172.13113403320312	172.1327362060547
330	172.98634338378906	1.4645333333333332					1	DETECTED	172.9863 m/z @1.46 [CD6645_1.mzXML]	172.98634338378906	1.4645333333333332	1.4178166666666667	17.839499999999997	16.42168333333333	4219.662109375	2270247.179559448	0	1283	0.0933132232874303	175.75829468426738	350.5165893685348	172.9763946533203	172.9959716796875
331	173.0198974609375	15.131016666666666					1	DETECTED	173.0199 m/z @15.13 [CD6645_1.mzXML]	173.0198974609375	15.131016666666666	6.1289	19.99116666666667	13.862266666666669	7513.55908203125	2424474.5697876564	0	1283	6.916890666857007	0.7699448463046655	0.7128575213499158	173.01373291015625	173.02371215820312
332	173.04135131835938	1.9042999999999999					1	DETECTED	173.0414 m/z @1.90 [CD6645_1.mzXML]	173.04135131835938	1.9042999999999999	1.8758000000000001	8.84145	6.96565	16509.759765625	567194.9710755615	0	1283	0.05716698369673945	119.14300756902765	238.00102650247157	173.03211975097656	173.0417938232422
333	173.16966247558594	13.630216666666666					1	DETECTED	173.1697 m/z @13.63 [CD6645_1.mzXML]	173.16966247558594	13.630216666666666	9.643516666666667	13.630216666666666	3.986699999999999	3733.6708984375	626026.3261567383	0	1283	3.9088817589225737	0.5	null	173.16403198242188	173.16966247558594
334	173.96006774902344	11.424333333333333					1	DETECTED	173.9601 m/z @11.42 [CD6645_1.mzXML]	173.96006774902344	11.424333333333333	0.13436666666666666	20.007833333333334	19.87346666666667	11321.08984375	2555222.1430043946	0	1283	0.7451904695321954	0.7386355951960161	10.812012644244955	173.95965576171875	173.96630859375
335	174.07801818847656	15.227116666666666					1	DETECTED	174.0780 m/z @15.23 [CD6645_1.mzXML]	174.07801818847656	15.227116666666666	0.6095333333333334	19.573666666666668	18.964133333333333	9601.6083984375	3468738.418861634	0	1283	2.0751939899292733	0.6486753966398915	0.6236598952910505	174.06918334960938	174.07838439941406
336	174.1309356689453	18.171666666666667					1	DETECTED	174.1309 m/z @18.17 [CD6645_1.mzXML]	174.1309356689453	18.171666666666667	0.1175	19.99116666666667	19.87366666666667	3286.60791015625	1884918.0590419013	0	1283	13.372139773087788	0.5503900300023079	0.1572636167632706	174.12615966796875	174.1309356689453
337	174.93682861328125	1.6576333333333333					1	DETECTED	174.9368 m/z @1.66 [CD6645_1.mzXML]	174.93682861328125	1.6576333333333333	1.5836666666666666	14.054716666666668	12.471050000000002	122922.2421875	5186587.032478028	0	1283	0.1034497109449588	84.3018251464623	2.192487920511679	174.9338836669922	174.94139099121094
338	174.990478515625	1.4645333333333332					1	DETECTED	174.9905 m/z @1.46 [CD6645_1.mzXML]	174.990478515625	1.4645333333333332	0.16816666666666666	19.924500000000002	19.756333333333334	63496.04296875	4103812.4587953473	0	1283	1.00347636837297	46.88100724963403	19.775727184831304	174.99000549316406	174.9915008544922
339	175.00717163085938	13.630216666666666					1	DETECTED	175.0072 m/z @13.63 [CD6645_1.mzXML]	175.00717163085938	13.630216666666666	9.6892	19.706500000000002	10.017300000000002	9742.1923828125	1699913.1427198478	0	1283	1.4025252289773018	1.270903024177349	0.982467640619868	175.00538635253906	175.01100158691406
340	175.0229034423828	3.2404333333333333					1	DETECTED	175.0229 m/z @3.24 [CD6645_1.mzXML]	175.0229034423828	3.2404333333333333	1.50905	19.65666666666667	18.14761666666667	14142.388671875	2210850.30274292	0	1283	0.3853287683891873	0.79128873442968	0.6911932440272376	175.0182647705078	175.0309600830078
341	175.0742950439453	15.5998					1	DETECTED	175.0743 m/z @15.60 [CD6645_1.mzXML]	175.0742950439453	15.5998	5.670716666666666	19.958000000000002	14.287283333333335	13016.041015625	3214348.3362806104	0	1283	2.7215335957485607	0.6806897329269873	0.596354342719452	175.06825256347656	175.0749053955078
342	175.0957794189453	10.817183333333332					1	DETECTED	175.0958 m/z @10.82 [CD6645_1.mzXML]	175.0957794189453	10.817183333333332	0.10085000000000001	19.9745	19.873649999999998	2786.78173828125	1682670.0201922304	0	1283	19.26724220911893	0.9272597903511772	0.8545195807023547	175.0859832763672	175.09580993652344
343	175.11773681640625	1.7761833333333332					1	DETECTED	175.1177 m/z @1.78 [CD6645_1.mzXML]	175.11773681640625	1.7761833333333332	1.6132	18.3705	16.7573	82391.3046875	2741293.46670874	0	1283	0.12539860888146737	2.6754683824858434	4.010573052308299	175.1105499267578	175.11871337890625
344	176.06983947753906	10.549266666666666					1	DETECTED	176.0698 m/z @10.55 [CD6645_1.mzXML]	176.06983947753906	10.549266666666666	8.981566666666668	11.0166	2.035033333333333	66574.5	765607.3393879371	0	1283	0.10039567945184302	0.5574184150318255	0.156615512989936	176.06129455566406	176.0736083984375
345	176.1270751953125	1.8758000000000001					1	DETECTED	176.1271 m/z @1.88 [CD6645_1.mzXML]	176.1270751953125	1.8758000000000001	1.8614333333333335	2.400116666666667	0.5386833333333334	121186.6484375	529720.9765455315	0	1283	0.04374415808392018	18.74767981438519	5.317580844357604	176.1268768310547	176.12728881835938
346	176.96971130371094	1.4793666666666667					1	DETECTED	176.9697 m/z @1.48 [CD6645_1.mzXML]	176.96971130371094	1.4793666666666667	1.4008666666666667	1.5984666666666667	0.1976	38027.0078125	263380.61558990483	0	1283	0.1446370955289431	1.2649582005947249	1.676249794985893	176.96957397460938	176.96990966796875
347	177.00128173828125	6.50765					1	DETECTED	177.0013 m/z @6.51 [CD6645_1.mzXML]	177.00128173828125	6.50765	1.4494166666666668	18.056333333333335	16.606916666666667	5082.291015625	3690833.647892823	0	1283	14.653186442038463	1.6415728152780618	2.2831456305561235	176.99867248535156	177.0098114013672
348	177.0599365234375	1.6722333333333335					1	DETECTED	177.0599 m/z @1.67 [CD6645_1.mzXML]	177.0599365234375	1.6722333333333335	1.5836666666666666	10.337733333333334	8.754066666666668	32449.5390625	2916740.629885132	0	1283	0.09320137484218138	49.42077531050044	97.84155062100088	177.05404663085938	177.06005859375
349	177.0749053955078	2.0159666666666665					1	DETECTED	177.0749 m/z @2.02 [CD6645_1.mzXML]	177.0749053955078	2.0159666666666665	1.9181666666666668	10.6057	8.687533333333334	17156.796875	1968188.6124465328	0	1283	0.14436810189048832	44.414792092706364	4.6937872752155005	177.07305908203125	177.07989501953125
350	177.08624267578125	6.838266666666667					1	DETECTED	177.0862 m/z @6.84 [CD6645_1.mzXML]	177.08624267578125	6.838266666666667	0.10085000000000001	19.99116666666667	19.890316666666667	13752.93359375	3918498.5412095934	0	1283	4.326091528015297	1.53223888124986	0.4570964532331812	177.0855255126953	177.0904083251953
351	177.10165405273438	5.3769833333333334					1	DETECTED	177.1017 m/z @5.38 [CD6645_1.mzXML]	177.10165405273438	5.3769833333333334	4.81475	8.400083333333333	3.585333333333333	16187.107421875	1334596.5731785279	0	1283	1.0572031113080387	3.1884745360763613	5.376949072152723	177.09449768066406	177.10179138183594
352	177.16233825683594	12.630933333333333					1	DETECTED	177.1623 m/z @12.63 [CD6645_1.mzXML]	177.16233825683594	12.630933333333333	0.30333333333333334	19.9745	19.671166666666664	5775.853515625	3363626.0883432035	0	1283	6.866509155945359	0.7978506224515179	1.8377882424783996	177.1585235595703	177.16758728027344
353	177.9984893798828	9.6892					1	DETECTED	177.9985 m/z @9.69 [CD6645_1.mzXML]	177.9984893798828	9.6892	0.3714166666666667	10.322733333333334	9.951316666666667	12516.1240234375	630022.2761418761	0	1283	0.11558821411917464	0.5339959253542063	0.01304668317908286	177.99044799804688	178.00619506835938
354	178.96249389648438	11.307816666666668					1	DETECTED	178.9625 m/z @11.31 [CD6645_1.mzXML]	178.96249389648438	11.307816666666668	0.13436666666666666	19.557333333333336	19.42296666666667	12023.90234375	2373297.8918758547	0	1283	0.5584832223296257	0.9032963314672415	0.8147764433899032	178.96151733398438	178.96339416503906
355	179.03932189941406	1.50905					1	DETECTED	179.0393 m/z @1.51 [CD6645_1.mzXML]	179.03932189941406	1.50905	1.4178166666666667	1.6282333333333334	0.2104166666666667	16717.259765625	124037.7260056152	0	1283	0.11318393661638626	1.1531786627694565	1.2434670513027266	179.03817749023438	179.03932189941406
356	179.05328369140625	14.770983333333334					1	DETECTED	179.0533 m/z @14.77 [CD6645_1.mzXML]	179.05328369140625	14.770983333333334	10.045	18.089499999999997	8.044499999999998	6015.208984375	1319646.7604825431	0	1283	0.7670991633847688	0.8510927179176112	0.48281735299387785	179.0501251220703	179.05645751953125
357	179.0695037841797	10.521749999999999					1	DETECTED	179.0695 m/z @10.52 [CD6645_1.mzXML]	179.0695037841797	10.521749999999999	0.1175	19.99116666666667	19.87366666666667	156187.1875	6075636.143373681	0	1283	0.14810592497390473	1.6576208990496817	1.8950062017269005	179.06214904785156	179.07308959960938
358	180.01499938964844	9.36105					1	DETECTED	180.0150 m/z @9.36 [CD6645_1.mzXML]	180.01499938964844	9.36105	9.011933333333333	9.567533333333333	0.5556000000000001	13534.166015625	123999.86293930007	0	1283	0.42829928087900093	0.7957225378335789	0.7790636549141581	180.014404296875	180.01499938964844
359	180.0285186767578	11.560133333333333					1	DETECTED	180.0285 m/z @11.56 [CD6645_1.mzXML]	180.0285186767578	11.560133333333333	11.519816666666665	13.377266666666666	1.85745	25314.94921875	515087.1667991948	0	1283	0.12159974341179414	23.03575857792432	3.48584974507195	180.0192413330078	180.0286407470703
360	180.0643310546875	9.718883333333334					1	DETECTED	180.0643 m/z @9.72 [CD6645_1.mzXML]	180.0643310546875	9.718883333333334	2.04415	17.493833333333335	15.449683333333335	855805.5625	9406598.558997232	1	1283	0.08236049242283627	1.661415576454747	2.528778614983481	180.06117248535156	180.07318115234375
361	180.08734130859375	8.8572					1	DETECTED	180.0873 m/z @8.86 [CD6645_1.mzXML]	180.08734130859375	8.8572	0.4905666666666667	19.890833333333333	19.400266666666667	6728.517578125	1456599.3387535708	0	1283	0.08991481666288692	1.1593831051119725	2.4800869080450325	180.0790557861328	180.09356689453125
362	180.6310272216797	19.04416666666667					1	DETECTED	180.6310 m/z @19.04 [CD6645_1.mzXML]	180.6310272216797	19.04416666666667	9.704216666666667	19.04416666666667	9.339950000000002	2096.044189453125	938924.4753383789	0	1283	9.357328108593501	0.5	null	180.6266632080078	180.6310272216797
363	180.90293884277344	1.9181666666666668					1	DETECTED	180.9029 m/z @1.92 [CD6645_1.mzXML]	180.90293884277344	1.9181666666666668	1.64275	2.2723	0.62955	17091.650390625	363437.85263183597	0	1283	0.12165572040010808	1.142904689863842	1.285809379727684	180.90243530273438	180.90304565429688
364	181.0010986328125	1.4793666666666667					1	DETECTED	181.0011 m/z @1.48 [CD6645_1.mzXML]	181.0010986328125	1.4793666666666667	1.4178166666666667	9.36105	7.943233333333334	12983.0380859375	1180379.2953580322	0	1283	0.17028599668275568	64.5266720823179	126.40242316691695	180.99624633789062	181.0094757080078
365	181.04844665527344	12.416233333333334					1	DETECTED	181.0484 m/z @12.42 [CD6645_1.mzXML]	181.04844665527344	12.416233333333334	0.10085000000000001	20.007833333333334	19.906983333333333	13100.1259765625	2717537.7074661287	0	1283	6.0103504358746065	0.8967682455128597	0.9115867701201558	181.03965759277344	181.0566864013672
366	181.07089233398438	9.375416666666666					1	DETECTED	181.0709 m/z @9.38 [CD6645_1.mzXML]	181.07089233398438	9.375416666666666	0.83135	19.924500000000002	19.09315	3840322.0	3.558792546630772E7	1	1283	0.10028957973078967	0.9754675497900037	0.7441614390525035	181.06314086914062	181.07394409179688
367	181.08462524414062	11.560133333333333					1	DETECTED	181.0846 m/z @11.56 [CD6645_1.mzXML]	181.08462524414062	11.560133333333333	4.26475	18.733	14.468250000000001	6590221.0	5.5527382055314444E7	1	1283	0.12342592451840417	2.1916355460463137	2.980529349343537	181.07594299316406	181.08889770507812
368	181.100830078125	11.6					1	DETECTED	181.1008 m/z @11.60 [CD6645_1.mzXML]	181.100830078125	11.6	5.409416666666667	15.405716666666667	9.9963	12023.6474609375	2664527.3073480832	0	1283	6.076126997012249	0.8073794876627136	1.6854666200250594	181.09597778320312	181.10914611816406
369	182.07427978515625	9.375416666666666					1	DETECTED	182.0743 m/z @9.38 [CD6645_1.mzXML]	182.07427978515625	9.375416666666666	8.176583333333333	10.05985	1.8832666666666675	232576.796875	2202979.5670937453	0	1283	0.08158092544457496	0.9023942062341447	0.5633644998265323	182.06680297851562	182.07479858398438
370	182.08834838867188	11.560133333333333					1	DETECTED	182.0883 m/z @11.56 [CD6645_1.mzXML]	182.08834838867188	11.560133333333333	2.0019666666666667	11.899833333333333	9.897866666666667	473400.21875	3.230140899175137E7	1	1283	0.49344043315593566	0.5095695042616657	0.017798787640398217	182.0796661376953	182.08837890625
371	182.14906311035156	15.793800000000001					1	DETECTED	182.1491 m/z @15.79 [CD6645_1.mzXML]	182.14906311035156	15.793800000000001	0.10085000000000001	20.007833333333334	19.906983333333333	92223.796875	2.4498990840253964E7	0	1283	4.01196124266982	0.6438011689908627	0.2794120971491314	182.14830017089844	182.1583251953125
372	182.96139526367188	1.50905					1	DETECTED	182.9614 m/z @1.51 [CD6645_1.mzXML]	182.96139526367188	1.50905	1.4645333333333332	1.5688666666666669	0.10433333333333361	5547.65380859375	28865.475841796884	0	1283	0.10193765236003127	1.171845750655186	1.343691501310372	182.9610137939453	182.96182250976562
373	183.05052185058594	8.311116666666667					1	DETECTED	183.0505 m/z @8.31 [CD6645_1.mzXML]	183.05052185058594	8.311116666666667	6.986549999999999	20.007833333333334	13.021283333333335	14772.2431640625	2116235.557970369	0	1283	0.12201500172615809	1.5071025301355665	11.256162547524035	183.04705810546875	183.05091857910156
374	183.06143188476562	9.898116666666665					1	DETECTED	183.0614 m/z @9.90 [CD6645_1.mzXML]	183.06143188476562	9.898116666666665	9.868933333333333	9.985766666666667	0.11683333333333401	4106.43603515625	21363.98991162115	0	1283	0.10665195712777731	2.0017133066819834	3.003426613363967	183.06143188476562	183.06202697753906
375	183.0794219970703	11.841116666666666					1	DETECTED	183.0794 m/z @11.84 [CD6645_1.mzXML]	183.0794219970703	11.841116666666666	2.1007000000000002	11.973899999999999	9.873199999999999	28787.484375	1707168.4421158442	0	1283	7.947676727084381	0.5276735153900765	0.014299223779708613	183.07220458984375	183.0889892578125
376	183.10897827148438	1.7471666666666665					1	DETECTED	183.1090 m/z @1.75 [CD6645_1.mzXML]	183.10897827148438	1.7471666666666665	1.7471666666666665	9.673466666666666	7.9262999999999995	8357.3388671875	2797662.727897217	0	1283	7.852215369536804	null	null	183.10897827148438	183.1124267578125
377	183.1524200439453	15.874766666666666					1	DETECTED	183.1524 m/z @15.87 [CD6645_1.mzXML]	183.1524200439453	15.874766666666666	0.1175	20.007833333333334	19.890333333333334	5891.455078125	2200720.047337281	0	1283	3.0967413236647996	0.6311479571330053	0.2645352241590698	183.14553833007812	183.154052734375
378	184.0720977783203	13.043533333333333					1	DETECTED	184.0721 m/z @13.04 [CD6645_1.mzXML]	184.0720977783203	13.043533333333333	1.4339666666666666	14.9898	13.555833333333334	115868.6796875	5223946.903851414	0	1283	0.33481917696692065	1.23941563332771	1.4488470478117805	184.0715789794922	184.0810546875
379	184.0931854248047	1.7905166666666665					1	DETECTED	184.0932 m/z @1.79 [CD6645_1.mzXML]	184.0931854248047	1.7905166666666665	1.7617833333333333	10.494200000000001	8.732416666666667	573164.75	2922005.7909530043	0	1283	0.051230090272509576	1.7569596997939319	2.441922024391479	184.0930938720703	184.09701538085938
380	184.9985809326172	1.4793666666666667					1	DETECTED	184.9986 m/z @1.48 [CD6645_1.mzXML]	184.9985809326172	1.4793666666666667	1.4008666666666667	1.52415	0.12328333333333319	12975.4892578125	72341.97143505857	0	1283	0.10737740033550303	0.78524416135881	0.5606722684115523	184.99838256835938	184.9986114501953
381	185.04087829589844	1.9181666666666668					1	DETECTED	185.0409 m/z @1.92 [CD6645_1.mzXML]	185.04087829589844	1.9181666666666668	0.33731666666666665	16.167566666666666	15.83025	461480.65625	7138001.324945526	0	1283	0.1736820837348887	2.038033752006681	1.1593389258304914	185.03952026367188	185.0441131591797
382	185.12762451171875	9.131833333333333					1	DETECTED	185.1276 m/z @9.13 [CD6645_1.mzXML]	185.12762451171875	9.131833333333333	9.056816666666666	14.024383333333333	4.9675666666666665	52150.25	1375122.399461486	0	1283	0.08892217769624366	2.1889339182309366	null	185.11764526367188	185.13177490234375
383	185.16404724121094	9.4632					1	DETECTED	185.1640 m/z @9.46 [CD6645_1.mzXML]	185.16404724121094	9.4632	9.389783333333332	9.883666666666667	0.49388333333333456	3644.206787109375	49739.77157067874	0	1283	0.11758088985156157	3.363564131668485	5.72712826333697	185.1632843017578	185.16439819335938
384	186.07254028320312	1.9181666666666668					1	DETECTED	186.0725 m/z @1.92 [CD6645_1.mzXML]	186.07254028320312	1.9181666666666668	0.6605666666666666	19.924500000000002	19.263933333333334	80866.2265625	1998217.1255723874	0	1283	0.1350750896494055	1.865778872724843	1.3941042007902111	186.07225036621094	186.0763397216797
385	186.2207794189453	10.0747					1	DETECTED	186.2208 m/z @10.07 [CD6645_1.mzXML]	186.2207794189453	10.0747	10.045	10.165933333333333	0.12093333333333334	4855.92333984375	23723.889997375416	0	1283	0.1235254099846248	2.035914702581365	3.0718294051627306	186.22064208984375	186.2210235595703
386	186.92164611816406	1.5542					1	DETECTED	186.9216 m/z @1.55 [CD6645_1.mzXML]	186.92164611816406	1.5542	1.4339666666666666	1.6132	0.17923333333333336	12178.572265625	79200.68728381347	0	1283	0.09140231643492602	0.7453562517327414	0.46804675181552446	186.921142578125	186.9219512939453
387	186.95098876953125	9.218316666666668					1	DETECTED	186.9510 m/z @9.22 [CD6645_1.mzXML]	186.95098876953125	9.218316666666668	8.250983333333334	9.317933333333334	1.0669500000000003	17809.28125	323519.96015478496	0	1283	0.09977607566387725	0.5514903514817363	0.11133119428193837	186.95086669921875	186.951416015625
388	187.05641174316406	1.8758000000000001					1	DETECTED	187.0564 m/z @1.88 [CD6645_1.mzXML]	187.05641174316406	1.8758000000000001	1.8614333333333335	2.258033333333333	0.3965999999999996	266419.40625	1154092.1466777325	0	1283	0.057559661390879535	7.722935212598222	12.341901792970837	187.05630493164062	187.05691528320312
389	187.07017517089844	3.1127666666666665					1	DETECTED	187.0702 m/z @3.11 [CD6645_1.mzXML]	187.07017517089844	3.1127666666666665	0.1852	20.007833333333334	19.822633333333336	24554.25	4833419.949585388	0	1283	1.0874738508950812	3.3855135664431217	1.7757921486244923	187.06985473632812	187.08006286621094
390	187.12547302246094	14.266466666666668					1	DETECTED	187.1255 m/z @14.27 [CD6645_1.mzXML]	187.12547302246094	14.266466666666668	0.10085000000000001	19.99116666666667	19.890316666666667	4876.75732421875	3627069.6604376826	0	1283	18.990270518725307	0.7020632117439292	0.4041264234878585	187.1240997314453	187.13275146484375
391	187.4717559814453	9.204316666666667					1	DETECTED	187.4718 m/z @9.20 [CD6645_1.mzXML]	187.4717559814453	9.204316666666667	9.161750000000001	9.317933333333334	0.1561833333333329	15522.1171875	85071.17467639172	0	1283	0.10334273167027064	1.8970495452899026	2.625290796833567	187.47140502929688	187.4718017578125
392	188.06935119628906	9.204316666666667					1	DETECTED	188.0694 m/z @9.20 [CD6645_1.mzXML]	188.06935119628906	9.204316666666667	1.3143666666666667	11.276166666666667	9.9618	5439762.5	3.6292425297748275E7	1	1283	0.09818632793727922	1.5911643341513417	2.2039180880594045	188.0670166015625	188.07720947265625
393	188.66998291015625	9.218316666666668					1	DETECTED	188.6700 m/z @9.22 [CD6645_1.mzXML]	188.66998291015625	9.218316666666668	9.1471	17.576	8.4289	14928.69921875	1690095.2916393431	0	1283	0.1738177021011733	57.37770458474716	119.73433156449764	188.66690063476562	188.6702423095703
394	189.02305603027344	13.569133333333333					1	DETECTED	189.0231 m/z @13.57 [CD6645_1.mzXML]	189.02305603027344	13.569133333333333	13.239316666666667	16.478283333333334	3.2389666666666663	12067.2470703125	672918.2412644043	0	1283	0.42789250543004087	4.9102531709535695	5.5813511041454005	189.0222930908203	189.0236053466797
395	189.0363311767578	10.925666666666666					1	DETECTED	189.0363 m/z @10.93 [CD6645_1.mzXML]	189.0363311767578	10.925666666666666	1.4178166666666667	16.429033333333333	15.011216666666666	13866.3154296875	4355812.369837768	0	1283	0.22396659739455949	0.789411731709412	0.5788234634188241	189.03469848632812	189.04598999023438
396	189.07278442382812	9.204316666666667					1	DETECTED	189.0728 m/z @9.20 [CD6645_1.mzXML]	189.07278442382812	9.204316666666667	9.131833333333333	12.888216666666667	3.756383333333334	547929.875	4356175.713061035	0	1283	0.09106723858118038	1.544937523557315	2.1821435289055775	189.07138061523438	189.076171875
397	189.08596801757812	2.73415					1	DETECTED	189.0860 m/z @2.73 [CD6645_1.mzXML]	189.08596801757812	2.73415	0.10085000000000001	20.007833333333334	19.906983333333333	79106.5234375	1.816049523544697E7	0	1283	2.3451077434893843	10.388863903543733	8.479709186292586	189.08428955078125	189.09535217285156
398	189.15846252441406	1.7017333333333333					1	DETECTED	189.1585 m/z @1.70 [CD6645_1.mzXML]	189.15846252441406	1.7017333333333333	1.5836666666666666	15.1152	13.531533333333334	18365.51171875	4720296.450741945	0	1283	0.15198673719720301	57.459711022498155	113.37312350296015	189.15809631347656	189.16310119628906
399	189.19793701171875	9.204316666666667					1	DETECTED	189.1979 m/z @9.20 [CD6645_1.mzXML]	189.19793701171875	9.204316666666667	9.175916666666666	9.289233333333334	0.11331666666666784	18268.783203125	87322.22035913149	0	1283	0.09623445191870594	1.9950117370891303	2.9900234741782605	189.19737243652344	189.1981201171875
400	190.0850067138672	10.833066666666667					1	DETECTED	190.0850 m/z @10.83 [CD6645_1.mzXML]	190.0850067138672	10.833066666666667	0.33731666666666665	11.123733333333332	10.786416666666666	77709.171875	2126582.5714779645	0	1283	0.10437781494243481	0.5166139726948749	0.15225614161782286	190.0765838623047	190.0900421142578
401	190.14254760742188	10.382816666666667					1	DETECTED	190.1425 m/z @10.38 [CD6645_1.mzXML]	190.14254760742188	10.382816666666667	10.089733333333333	15.357566666666665	5.267833333333332	31963.619140625	805940.1734265144	0	1283	0.21456918005350545	0.8764415899383287	0.6952124877260802	190.1417236328125	190.14305114746094
402	190.96217346191406	11.24475					1	DETECTED	190.9622 m/z @11.24 [CD6645_1.mzXML]	190.96217346191406	11.24475	0.20211666666666667	19.706500000000002	19.504383333333337	9685.9111328125	2249234.930909821	0	1283	3.122307666810615	0.8995734063218208	0.3608517681458986	190.9547119140625	190.96786499023438
403	191.00669860839844	14.632416666666668					1	DETECTED	191.0067 m/z @14.63 [CD6645_1.mzXML]	191.00669860839844	14.632416666666668	2.7203166666666667	17.263666666666666	14.543349999999998	3377.3359375	2020541.5432530819	0	1283	12.528062919228796	0.6104444220582432	0.2208888441164864	190.9991912841797	191.0164794921875
404	191.03897094726562	1.7905166666666665					1	DETECTED	191.0390 m/z @1.79 [CD6645_1.mzXML]	191.03897094726562	1.7905166666666665	1.4178166666666667	16.576516666666667	15.1587	136458.984375	3998088.038817596	0	1283	0.2990009534113556	7.270887449077212	0.3209015092742843	191.029541015625	191.0467987060547
405	191.0752716064453	1.6868833333333333					1	DETECTED	191.0753 m/z @1.69 [CD6645_1.mzXML]	191.0752716064453	1.6868833333333333	1.5688666666666669	10.7022	9.133333333333333	118013.796875	2727559.5884681395	0	1283	0.6065081100176601	38.6950995622088	75.43546916711286	191.06858825683594	191.07675170898438
406	191.9760284423828	1.7761833333333332					1	DETECTED	191.9760 m/z @1.78 [CD6645_1.mzXML]	191.9760284423828	1.7761833333333332	0.1175	19.490666666666666	19.373166666666666	12443.6357421875	4740196.479567842	0	1283	18.427997921424755	7.130954173986544	14.951588072741384	191.97039794921875	191.97607421875
407	192.00723266601562	11.351716666666666					1	DETECTED	192.0072 m/z @11.35 [CD6645_1.mzXML]	192.00723266601562	11.351716666666666	0.10085000000000001	19.99116666666667	19.890316666666667	11886.90625	2175725.7140748594	0	1283	1.224236702830888	0.7631022627992754	0.48470125601285535	192.00668334960938	192.00816345214844
408	192.03164672851562	1.9322000000000001					1	DETECTED	192.0316 m/z @1.93 [CD6645_1.mzXML]	192.03164672851562	1.9322000000000001	1.9042999999999999	9.808349999999999	7.904049999999999	7601.064453125	1005254.405673889	0	1283	0.6532073496399009	141.6496415770596	281.92226899096835	192.0228271484375	192.0330352783203
409	192.06459045410156	7.862966666666667					1	DETECTED	192.0646 m/z @7.86 [CD6645_1.mzXML]	192.06459045410156	7.862966666666667	6.211083333333334	9.493116666666667	3.2820333333333336	2661.34228515625	231716.54003332503	0	1283	2.123258031647061	0.9934216500358178	0.9868433000716358	192.0636749267578	192.0680694580078
410	192.9602813720703	2.1723					1	DETECTED	192.9603 m/z @2.17 [CD6645_1.mzXML]	192.9602813720703	2.1723	2.0581166666666664	15.858550000000001	13.800433333333334	21244.498046875	1318028.069023285	0	1283	0.24138078726395218	60.43103196613623	113.85546316226595	192.95980834960938	192.96408081054688
411	193.00079345703125	1.4943666666666668					1	DETECTED	193.0008 m/z @1.49 [CD6645_1.mzXML]	193.00079345703125	1.4943666666666668	1.4008666666666667	19.44066666666667	18.039800000000003	13633.7939453125	2617689.964639619	0	1283	0.11283555619283159	74.55044144200642	130.20068761266958	192.9989471435547	193.009765625
412	193.03321838378906	3.254433333333333					1	DETECTED	193.0332 m/z @3.25 [CD6645_1.mzXML]	193.03321838378906	3.254433333333333	1.64275	16.608933333333333	14.966183333333333	10302.197265625	1048077.2299509279	0	1283	0.07162297983771415	4.64302851056349	61.110986892227686	193.0325164794922	193.0402374267578
413	193.0850067138672	10.521749999999999					1	DETECTED	193.0850 m/z @10.52 [CD6645_1.mzXML]	193.0850067138672	10.521749999999999	10.1201	10.895166666666666	0.7750666666666657	137933.921875	1008662.8850288946	0	1283	0.10808071520891716	1.5623095638547402	1.901093776518396	193.07693481445312	193.0853729248047
414	193.90501403808594	9.898116666666665					1	DETECTED	193.9050 m/z @9.90 [CD6645_1.mzXML]	193.90501403808594	9.898116666666665	9.854083333333334	10.045	0.1909166666666664	11647.7177734375	80070.21274414074	0	1283	0.11162407648983041	2.1678652535958545	3.536486410344052	193.9049530029297	193.90545654296875
415	194.0037841796875	1.4793666666666667					1	DETECTED	194.0038 m/z @1.48 [CD6645_1.mzXML]	194.0037841796875	1.4793666666666667	1.4178166666666667	12.400183333333333	10.982366666666666	15674.4560546875	4061067.6917207027	0	1283	0.06820853209108235	89.21500135391281	177.43000270782562	194.00259399414062	194.00421142578125
416	194.03248596191406	16.839000000000002					1	DETECTED	194.0325 m/z @16.84 [CD6645_1.mzXML]	194.03248596191406	16.839000000000002	0.21903333333333333	19.890833333333333	19.6718	3813.440673828125	1526978.3134977105	0	1283	1.5477586247902124	0.5918122579467667	0.1836245158935335	194.03179931640625	194.03318786621094
417	194.08840942382812	10.521749999999999					1	DETECTED	194.0884 m/z @10.52 [CD6645_1.mzXML]	194.08840942382812	10.521749999999999	4.190016666666667	14.755566666666665	10.565549999999998	17037.390625	789338.197828613	0	1283	0.07995569910226763	0.7035373955828669	0.3544050047126871	194.07943725585938	194.08876037597656
418	194.11842346191406	12.509066666666666					1	DETECTED	194.1184 m/z @12.51 [CD6645_1.mzXML]	194.11842346191406	12.509066666666666	0.2527333333333333	19.80666666666667	19.553933333333337	12042.5009765625	2912470.756627472	0	1283	11.230473689092307	0.9801655733948197	2.0329113678957293	194.11314392089844	194.12376403808594
419	194.45509338378906	9.883666666666667					1	DETECTED	194.4551 m/z @9.88 [CD6645_1.mzXML]	194.45509338378906	9.883666666666667	9.838883333333333	10.045	0.2061166666666665	9059.2177734375	68237.98601306167	0	1283	0.11467100789092832	2.3012653516933446	3.393636024448838	194.45492553710938	194.45535278320312
420	194.95741271972656	2.2008333333333336					1	DETECTED	194.9574 m/z @2.20 [CD6645_1.mzXML]	194.95741271972656	2.2008333333333336	2.086466666666667	16.756999999999998	14.670533333333331	8146.1484375	2368110.6652172552	0	1283	12.757808392751254	64.13815214223254	127.27630428446508	194.95716857910156	194.96275329589844
421	194.9758758544922	11.944066666666666					1	DETECTED	194.9759 m/z @11.94 [CD6645_1.mzXML]	194.9758758544922	11.944066666666666	11.69535	15.809683333333334	4.1143333333333345	19573.443359375	1736889.9905527341	0	1283	0.6005976384338396	8.271125108892315	15.54225021778463	194.974609375	194.97894287109375
422	195.01678466796875	1.4793666666666667					1	DETECTED	195.0168 m/z @1.48 [CD6645_1.mzXML]	195.01678466796875	1.4793666666666667	1.4494166666666668	10.895166666666666	9.44575	8643.8544921875	1679411.8980401612	0	1283	0.10018423198046733	157.69198664440776	283.48554222779813	195.0070037841797	195.02169799804688
423	195.02902221679688	16.36348333333333					1	DETECTED	195.0290 m/z @16.36 [CD6645_1.mzXML]	195.02902221679688	16.36348333333333	0.13436666666666666	19.941	19.806633333333334	7233.8134765625	2376701.719887114	0	1283	2.5585877665338206	0.6102190815478764	0.5526365399320833	195.0274658203125	195.03848266601562
424	195.04808044433594	9.912583333333334					1	DETECTED	195.0481 m/z @9.91 [CD6645_1.mzXML]	195.04808044433594	9.912583333333334	9.854083333333334	9.941883333333333	0.08779999999999966	3759.693603515625	13634.16133932512	0	1283	0.07222547628666298	0.7504273504273419	0.5008547008546836	195.04623413085938	195.05020141601562
425	195.06646728515625	9.927416666666666					1	DETECTED	195.0665 m/z @9.93 [CD6645_1.mzXML]	195.06646728515625	9.927416666666666	9.854083333333334	14.338766666666666	4.484683333333333	5985.8173828125	725314.4783369141	0	1283	0.10162818516821126	30.577386363636766	60.15477272727353	195.05868530273438	195.0727996826172
426	195.0864715576172	9.927416666666666					1	DETECTED	195.0865 m/z @9.93 [CD6645_1.mzXML]	195.0864715576172	9.927416666666666	0.10085000000000001	20.007833333333334	19.906983333333333	3744255.25	3.787669746353021E7	1	1283	0.10876104799288733	1.4964349602038034	1.475203060566395	195.08480834960938	195.08746337890625
427	195.10069274902344	11.560133333333333					1	DETECTED	195.1007 m/z @11.56 [CD6645_1.mzXML]	195.10069274902344	11.560133333333333	9.854083333333334	12.178816666666668	2.3247333333333344	145926.296875	3198134.8828966063	0	1283	0.15341495147555406	0.6896596181741813	0.3122892344969878	195.09654235839844	195.10853576660156
428	195.11192321777344	9.332183333333335					1	DETECTED	195.1119 m/z @9.33 [CD6645_1.mzXML]	195.11192321777344	9.332183333333335	2.372	17.084	14.712	25540.986328125	3675278.5907484116	0	1283	0.09630754552147813	0.5472948992862011	0.0892088529483305	195.1107177734375	195.1195068359375
429	195.12652587890625	9.912583333333334					1	DETECTED	195.1265 m/z @9.91 [CD6645_1.mzXML]	195.12652587890625	9.912583333333334	9.868933333333333	12.194700000000001	2.3257666666666683	4099.6962890625	322487.98359680193	0	1283	0.07792666553747551	26.64108438335165	52.2821687667033	195.12258911132812	195.1363525390625
430	196.05958557128906	9.131833333333333					1	DETECTED	196.0596 m/z @9.13 [CD6645_1.mzXML]	196.05958557128906	9.131833333333333	8.8727	18.1225	9.249799999999999	34453.55859375	1445135.939454804	0	1283	0.09441620297008413	13.133512855362497	22.7848145858879	196.05929565429688	196.06813049316406
431	196.0897979736328	9.927416666666666					1	DETECTED	196.0898 m/z @9.93 [CD6645_1.mzXML]	196.0897979736328	9.927416666666666	0.6095333333333334	19.209166666666665	18.59963333333333	268203.3125	4416441.657272035	0	1283	0.1068812517559703	1.6083947990087781	1.4519863753784465	196.08534240722656	196.09800720214844
432	196.10415649414062	11.5734					1	DETECTED	196.1042 m/z @11.57 [CD6645_1.mzXML]	196.10415649414062	11.5734	11.519816666666665	11.929333333333334	0.4095166666666685	18920.9375	202017.2368188479	0	1283	0.2867670139639511	3.8213063763607797	6.6426127527215595	196.103271484375	196.1042022705078
433	196.2787628173828	9.898116666666665					1	DETECTED	196.2788 m/z @9.90 [CD6645_1.mzXML]	196.2787628173828	9.898116666666665	9.854083333333334	10.000683333333335	0.14660000000000117	11267.4326171875	72766.86000512714	0	1283	0.1478730125918588	1.6646479939440693	2.3292959878881385	196.2783660888672	196.27894592285156
434	196.8638458251953	1.97415					1	DETECTED	196.8638 m/z @1.97 [CD6645_1.mzXML]	196.8638458251953	1.97415	1.7017333333333333	9.260716666666667	7.558983333333334	31590.486328125	4877911.192893676	0	1283	0.22769205833686668	13.873936983787088	2.1903518120886867	196.86358642578125	196.87030029296875
435	197.06602478027344	9.289233333333334					1	DETECTED	197.0660 m/z @9.29 [CD6645_1.mzXML]	197.06602478027344	9.289233333333334	8.84145	19.756500000000003	10.915050000000003	36462.80859375	3185494.642264159	0	1283	0.5185102454124024	3.946463326944412	19.148943438937064	197.06248474121094	197.0733642578125
436	197.07960510253906	11.046966666666666					1	DETECTED	197.0796 m/z @11.05 [CD6645_1.mzXML]	197.07960510253906	11.046966666666666	10.4258	11.10845	0.6826499999999989	8770.107421875	159972.59677758766	0	1283	0.07749651284382963	0.5494902066004831	0.09898041320096611	197.07937622070312	197.0825653076172
437	197.09954833984375	1.7617833333333333					1	DETECTED	197.0995 m/z @1.76 [CD6645_1.mzXML]	197.09954833984375	1.7617833333333333	1.6868833333333333	10.925666666666666	9.238783333333334	57724.0546875	5197185.023328735	0	1283	0.05391747595515617	55.499965704716615	164.33739680825042	197.08981323242188	197.09954833984375
438	197.12762451171875	9.7335					1	DETECTED	197.1276 m/z @9.73 [CD6645_1.mzXML]	197.12762451171875	9.7335	9.2323	9.854083333333334	0.6217833333333331	23726.119140625	285292.63744592195	0	1283	0.09017539554039544	1.1713749618564528	2.345712825491329	197.12741088867188	197.12783813476562
439	198.03073120117188	10.480583333333334					1	DETECTED	198.0307 m/z @10.48 [CD6645_1.mzXML]	198.03073120117188	10.480583333333334	10.397533333333334	16.724333333333334	6.3268	42060.94921875	1241786.4984842236	0	1283	0.08901420798829918	2.2941845243935353	10.839135997615609	198.02142333984375	198.0396270751953
440	198.0516815185547	10.549266666666666					1	DETECTED	198.0517 m/z @10.55 [CD6645_1.mzXML]	198.0516815185547	10.549266666666666	6.6064	10.636416666666666	4.030016666666666	22707.919921875	1134094.6162812808	0	1283	0.1291968713448668	0.5274520690209774	0.05930838974314306	198.04541015625	198.05543518066406
441	198.10562133789062	13.494533333333333					1	DETECTED	198.1056 m/z @13.49 [CD6645_1.mzXML]	198.10562133789062	13.494533333333333	2.4700833333333336	18.798000000000002	16.327916666666667	3475.165283203125	1550465.9070522161	0	1283	7.339789764924738	0.7405320295645891	1.1012429553247596	198.0958251953125	198.1116180419922
442	198.8611297607422	2.04415					1	DETECTED	198.8611 m/z @2.04 [CD6645_1.mzXML]	198.8611297607422	2.04415	1.7017333333333333	2.34415	0.6424166666666666	28894.986328125	524846.6152562252	0	1283	0.22384710990091605	0.9380627889997561	0.8784208572304644	198.8603515625	198.861328125
443	198.9389190673828	1.52415					1	DETECTED	198.9389 m/z @1.52 [CD6645_1.mzXML]	198.9389190673828	1.52415	1.4178166666666667	1.64275	0.2249333333333332	213516.59375	1373085.3716878654	0	1283	0.10792379497052673	1.077415192627738	1.140990075929279	198.9379119873047	198.93911743164062
444	199.00985717773438	12.194700000000001					1	DETECTED	199.0099 m/z @12.19 [CD6645_1.mzXML]	199.00985717773438	12.194700000000001	9.643516666666667	19.739833333333333	10.096316666666667	3095.724609375	1020407.3184819329	0	1283	5.53474232870089	1.9787516903920395	2.957503380784079	199.00955200195312	199.01849365234375
445	199.18017578125	10.50775					1	DETECTED	199.1802 m/z @10.51 [CD6645_1.mzXML]	199.18017578125	10.50775	0.1852	19.958000000000002	19.772800000000004	1807.2509765625	1331647.0295794064	0	1283	14.513711769126076	0.95774784331391	0.9154956866278199	199.17840576171875	199.1809539794922
446	200.02774047851562	10.45325					1	DETECTED	200.0277 m/z @10.45 [CD6645_1.mzXML]	200.02774047851562	10.45325	1.8614333333333335	10.577183333333332	8.715749999999998	14184.802734375	4962687.50122998	0	1283	0.09186982230174934	0.5072122892131853	0.014424578426370637	200.0218505859375	200.02830505371094
447	200.03924560546875	1.6868833333333333					1	DETECTED	200.0392 m/z @1.69 [CD6645_1.mzXML]	200.03924560546875	1.6868833333333333	1.5984666666666667	2.7760833333333332	1.1776166666666665	42953.13671875	623502.9980155642	0	1283	0.0560724973625355	4.510946615495403	14.310136707680401	200.03909301757812	200.0434112548828
448	200.06707763671875	1.7905166666666665					1	DETECTED	200.0671 m/z @1.79 [CD6645_1.mzXML]	200.06707763671875	1.7905166666666665	1.7617833333333333	18.2545	16.492716666666666	235926.265625	1.6648961689077392E7	0	1283	0.052502419648483345	277.4657036546115	2.1166013211834254	200.06407165527344	200.06727600097656
449	200.126953125	2.0581166666666664					1	DETECTED	200.1270 m/z @2.06 [CD6645_1.mzXML]	200.126953125	2.0581166666666664	1.9322000000000001	7.0521666666666665	5.1199666666666666	19384.72265625	761044.628433563	0	1283	0.24347716750664095	20.330774321641368	7.950452692293282	200.12669372558594	200.1279296875
450	200.93663024902344	1.50905					1	DETECTED	200.9366 m/z @1.51 [CD6645_1.mzXML]	200.93663024902344	1.50905	1.4645333333333332	11.337333333333333	9.8728	26553.4609375	5839524.0585624995	0	1283	0.14554018862972806	110.88880569075229	220.77761138150458	200.93643188476562	200.94546508789062
451	200.9721221923828	1.50905					1	DETECTED	200.9721 m/z @1.51 [CD6645_1.mzXML]	200.9721221923828	1.50905	1.4494166666666668	18.684	17.234583333333333	48319.0703125	7991541.704413695	0	1283	0.09131698620916606	144.50461151481306	288.0092230296261	200.97181701660156	200.9742431640625
452	201.0147705078125	1.9181666666666668					1	DETECTED	201.0148 m/z @1.92 [CD6645_1.mzXML]	201.0147705078125	1.9181666666666668	1.7617833333333333	2.59525	0.8334666666666668	79072.671875	840948.0872822265	0	1283	0.11251156831278886	2.6648193541511214	2.1372363619224664	201.0143585205078	201.0156707763672
453	201.11117553710938	1.1243833333333333					1	DETECTED	201.1112 m/z @1.12 [CD6645_1.mzXML]	201.11117553710938	1.1243833333333333	0.10085000000000001	20.007833333333334	19.906983333333333	40143.46875	3.0499398720220916E7	0	1283	13.153808928693756	9.724638507132157	12.0308390028846	201.11012268066406	201.11154174804688
454	202.04656982421875	9.718883333333334					1	DETECTED	202.0466 m/z @9.72 [CD6645_1.mzXML]	202.04656982421875	9.718883333333334	1.7761833333333332	10.276616666666666	8.500433333333332	228254.859375	1.3902111610426875E7	1	1283	0.09588457044387688	0.5621065241103587	0.01969553830403621	202.0462646484375	202.0467987060547
455	202.11427307128906	1.3663833333333335					1	DETECTED	202.1143 m/z @1.37 [CD6645_1.mzXML]	202.11427307128906	1.3663833333333335	0.1512666666666667	20.007833333333334	19.856566666666666	4821.34228515625	3499435.262486203	0	1283	4.190494577314606	8.17064205083188	15.34128410166376	202.10597229003906	202.1151885986328
456	202.96969604492188	1.52415					1	DETECTED	202.9697 m/z @1.52 [CD6645_1.mzXML]	202.96969604492188	1.52415	1.4008666666666667	1.5688666666666669	0.16800000000000015	15703.9697265625	79828.32349121087	0	1283	0.07002382241550853	0.6813573070163594	0.36271461403271876	202.966552734375	202.9702606201172
457	203.0509490966797	1.7905166666666665					1	DETECTED	203.0509 m/z @1.79 [CD6645_1.mzXML]	203.0509490966797	1.7905166666666665	1.6576333333333333	19.44066666666667	17.783033333333336	3338916.75	4.6354420626929566E7	1	1283	0.18132404518200418	4.826360471466957	7.0917113449935165	203.04928588867188	203.05323791503906
458	203.8225860595703	9.218316666666668					1	DETECTED	203.8226 m/z @9.22 [CD6645_1.mzXML]	203.8225860595703	9.218316666666668	0.13436666666666666	9.303500000000001	9.169133333333335	18514.400390625	1891329.9464180914	0	1283	0.10053407275978188	1.0837674091183864	1.214826870400484	203.81832885742188	203.82803344726562
459	204.05459594726562	1.8044333333333333					1	DETECTED	204.0546 m/z @1.80 [CD6645_1.mzXML]	204.05459594726562	1.8044333333333333	1.7322833333333334	10.563183333333335	8.830900000000002	191029.265625	3377248.825102174	0	1283	0.09689993025124721	4.170290010280454	4.6842239832407095	204.0502166748047	204.0640411376953
460	204.10386657714844	10.785633333333333					1	DETECTED	204.1039 m/z @10.79 [CD6645_1.mzXML]	204.10386657714844	10.785633333333333	10.7361	10.848466666666667	0.1123666666666665	9630.0390625	48525.07194396932	0	1283	0.08431194683856624	1.1342530282638068	1.2685060565276136	204.10369873046875	204.10409545898438
461	204.12168884277344	1.9042999999999999					1	DETECTED	204.1217 m/z @1.90 [CD6645_1.mzXML]	204.12168884277344	1.9042999999999999	1.8614333333333335	10.494200000000001	8.632766666666667	892853.625	8863144.144180233	0	1283	0.0711294811450991	6.305922214342777	6.862026026161173	204.12161254882812	204.1224365234375
462	204.4154510498047	9.218316666666668					1	DETECTED	204.4155 m/z @9.22 [CD6645_1.mzXML]	204.4154510498047	9.218316666666668	9.175916666666666	9.274766666666666	0.09885000000000055	15165.64453125	73171.25750976593	0	1283	0.09718880511374373	1.1656839622640904	1.3313679245281809	204.4152069091797	204.4154510498047
463	204.95558166503906	1.6132					1	DETECTED	204.9556 m/z @1.61 [CD6645_1.mzXML]	204.95558166503906	1.6132	1.5390666666666666	14.439950000000001	12.900883333333335	50473.109375	7715122.037602052	0	1283	0.0977142294558544	87.01135341726614	165.7475068222493	204.9546661376953	204.95582580566406
464	205.0232391357422	1.8326					1	DETECTED	205.0232 m/z @1.83 [CD6645_1.mzXML]	205.0232391357422	1.8326	1.4178166666666667	1.8614333333333335	0.44361666666666677	45670.84375	556459.4061433108	0	1283	0.45465731093378814	0.534757102101499	0.08207853579701832	205.02291870117188	205.02346801757812
465	205.0462646484375	9.332183333333335					1	DETECTED	205.0463 m/z @9.33 [CD6645_1.mzXML]	205.0462646484375	9.332183333333335	1.7761833333333332	14.973966666666666	13.197783333333332	36260.43359375	4095231.843134093	0	1283	7.429370322467985	33.00417295342164	1.22422935019206	205.04605102539062	205.0555877685547
466	205.06607055664062	9.218316666666668					1	DETECTED	205.0661 m/z @9.22 [CD6645_1.mzXML]	205.06607055664062	9.218316666666668	9.161750000000001	17.46066666666667	8.298916666666667	6991.65283203125	1985801.2967206426	0	1283	0.0963935885106153	73.35518562168505	145.7103712433701	205.05703735351562	205.0741424560547
467	205.08456420898438	12.447650000000001					1	DETECTED	205.0846 m/z @12.45 [CD6645_1.mzXML]	205.08456420898438	12.447650000000001	0.1852	19.941	19.7558	20425.802734375	5048441.32247363	0	1283	7.50075575239625	0.6336446349335031	1.7428055248140033	205.0746612548828	205.08551025390625
468	205.09600830078125	9.218316666666668					1	DETECTED	205.0960 m/z @9.22 [CD6645_1.mzXML]	205.09600830078125	9.218316666666668	9.116633333333334	11.19915	2.082516666666665	5737550.5	3.9517346321929805E7	1	1283	0.09891201043762265	1.3664985370470493	1.6307601440059225	205.09579467773438	205.09658813476562
469	205.1250457763672	1.8901833333333333					1	DETECTED	205.1250 m/z @1.89 [CD6645_1.mzXML]	205.1250457763672	1.8901833333333333	1.8614333333333335	9.289233333333334	7.4278	83452.9765625	2155804.1654188232	0	1283	0.06606154159389943	128.72522652985694	16.689002979313795	205.11521911621094	205.12596130371094
470	205.9861602783203	11.351716666666666					1	DETECTED	205.9862 m/z @11.35 [CD6645_1.mzXML]	205.9861602783203	11.351716666666666	0.10085000000000001	20.007833333333334	19.906983333333333	31965.8515625	6294216.1641398305	0	1283	1.679535551753979	1.4963936451920365	4.357108566742915	205.9858856201172	205.99420166015625
471	206.08010864257812	10.292216666666667					1	DETECTED	206.0801 m/z @10.29 [CD6645_1.mzXML]	206.08010864257812	10.292216666666667	0.7969333333333334	19.739833333333333	18.9429	94213.71875	3275602.219985597	0	1283	0.09122111433011604	0.516643834841999	5.588602381087989	206.0800018310547	206.08885192871094
472	206.09933471679688	9.218316666666668					1	DETECTED	206.0993 m/z @9.22 [CD6645_1.mzXML]	206.09933471679688	9.218316666666668	9.131833333333333	9.898116666666665	0.7662833333333321	609653.3125	4008480.961295592	0	1283	0.09597602019980833	1.4349060788768553	1.6162109512754794	206.09918212890625	206.0999298095703
473	206.38143920898438	9.218316666666668					1	DETECTED	206.3814 m/z @9.22 [CD6645_1.mzXML]	206.38143920898438	9.218316666666668	9.1471	9.289233333333334	0.14213333333333367	18920.017578125	106682.33610687211	0	1283	0.13231187203832206	0.980639243874816	1.0098358325350225	206.38084411621094	206.38143920898438
474	206.8925323486328	1.7617833333333333					1	DETECTED	206.8925 m/z @1.76 [CD6645_1.mzXML]	206.8925323486328	1.7617833333333333	1.6722333333333335	6.6064	4.934166666666666	103243.15625	1842655.6269369507	0	1283	0.11018174871844377	27.549785966871454	1.586538653821727	206.8917236328125	206.89466857910156
475	206.99012756347656	16.429033333333333					1	DETECTED	206.9901 m/z @16.43 [CD6645_1.mzXML]	206.99012756347656	16.429033333333333	0.2695666666666667	19.99116666666667	19.721600000000002	8408.8271484375	2947742.0328676137	0	1283	2.6983929832757862	0.6099642186541565	0.4499351707199316	206.9859161376953	206.990966796875
476	207.01271057128906	1.7761833333333332					1	DETECTED	207.0127 m/z @1.78 [CD6645_1.mzXML]	207.01271057128906	1.7761833333333332	1.4339666666666666	15.1152	13.681233333333333	29143.8359375	3336476.290439668	0	1283	12.594956677141386	19.28313955775728	40.842048123809235	207.00799560546875	207.01690673828125
477	207.02552795410156	10.2447					1	DETECTED	207.0255 m/z @10.24 [CD6645_1.mzXML]	207.02552795410156	10.2447	9.567533333333333	11.841116666666666	2.273583333333333	9842.30859375	568738.9248411861	0	1283	0.620239217471374	1.6787472311100173	2.3574944622200347	207.02528381347656	207.0315704345703
478	207.0835418701172	10.3076					1	DETECTED	207.0835 m/z @10.31 [CD6645_1.mzXML]	207.0835418701172	10.3076	3.5412666666666666	10.397533333333334	6.8562666666666665	10797.853515625	1270299.7708521117	0	1283	0.10588562430436532	0.5066456475688457	0.013291295137691426	207.0830535888672	207.08877563476562
479	207.1034698486328	9.218316666666668					1	DETECTED	207.1035 m/z @9.22 [CD6645_1.mzXML]	207.1034698486328	9.218316666666668	5.784916666666667	10.000683333333335	4.215766666666668	23369.40625	525988.7701598512	0	1283	0.16537445309566579	2.9069979268652912	0.6698639501211929	207.09519958496094	207.1122283935547
480	208.04812622070312	16.005533333333332					1	DETECTED	208.0481 m/z @16.01 [CD6645_1.mzXML]	208.04812622070312	16.005533333333332	0.23588333333333333	19.790000000000003	19.55411666666667	14818.6845703125	3834689.293369201	0	1283	2.009096379988188	0.6199920945191133	0.7032497767186043	208.04730224609375	208.0485076904297
481	208.13238525390625	8.794933333333335					1	DETECTED	208.1324 m/z @8.79 [CD6645_1.mzXML]	208.13238525390625	8.794933333333335	8.4444	8.88805	0.4436499999999999	3402.967529296875	38307.717853363014	0	1283	0.15332173554205042	0.6328214149866843	0.26564282997336863	208.1310272216797	208.13299560546875
482	208.8894500732422	1.7471666666666665					1	DETECTED	208.8895 m/z @1.75 [CD6645_1.mzXML]	208.8894500732422	1.7471666666666665	1.6868833333333333	2.0299333333333336	0.3430500000000003	74830.453125	610200.1837014162	0	1283	0.09989865386688845	2.5930570298732283	3.9956702716998524	208.88934326171875	208.88992309570312
483	208.9342498779297	2.2297833333333332					1	DETECTED	208.9342 m/z @2.23 [CD6645_1.mzXML]	208.9342498779297	2.2297833333333332	2.0723166666666666	2.3151333333333333	0.24281666666666668	13733.1923828125	116302.16373779286	0	1283	0.12088707508905072	0.7710097375105844	0.5420194750211688	208.93368530273438	208.93447875976562
484	208.9778594970703	13.538933333333334					1	DETECTED	208.9779 m/z @13.54 [CD6645_1.mzXML]	208.9778594970703	13.538933333333334	11.380316666666666	15.534783333333333	4.154466666666668	16637.14453125	1446737.7379710686	0	1283	0.5753515671380036	0.9622983855401215	0.9245967710802429	208.97726440429688	208.98641967773438
485	209.03219604492188	1.4645333333333332					1	DETECTED	209.0322 m/z @1.46 [CD6645_1.mzXML]	209.03219604492188	1.4645333333333332	1.4008666666666667	5.474633333333333	4.073766666666667	37858.58984375	695804.2521269531	0	1283	0.12996647265871908	31.99293193717284	1.606605696128794	209.0320587158203	209.0324249267578
486	209.04444885253906	15.5998					1	DETECTED	209.0444 m/z @15.60 [CD6645_1.mzXML]	209.04444885253906	15.5998	0.2527333333333333	19.99116666666667	19.738433333333337	28463.521484375	7624659.831188997	0	1283	2.603842410624358	0.8263166314162643	0.7378759027479962	209.042724609375	209.0456085205078
487	209.09117126464844	7.731					1	DETECTED	209.0912 m/z @7.73 [CD6645_1.mzXML]	209.09117126464844	7.731	3.9671666666666665	8.610466666666667	4.643300000000001	16499.248046875	1070447.2538058162	0	1283	0.8074963649659939	0.6511832059663121	0.23641875318143762	209.09030151367188	209.10044860839844
488	209.1156463623047	12.03215					1	DETECTED	209.1156 m/z @12.03 [CD6645_1.mzXML]	209.1156463623047	12.03215	0.98635	12.630933333333333	11.644583333333333	1995111.625	1.605768841765989E7	1	1283	0.12048560325959201	2.2140580404875103	2.6835332444344333	209.11512756347656	209.1172332763672
489	209.16392517089844	9.808349999999999					1	DETECTED	209.1639 m/z @9.81 [CD6645_1.mzXML]	209.16392517089844	9.808349999999999	9.6892	16.216	6.5268000000000015	8428.40625	1016275.4861107176	0	1283	6.489832199487806	27.389005455308574	53.77801091061715	209.15512084960938	209.16624450683594
490	210.11936950683594	12.03215					1	DETECTED	210.1194 m/z @12.03 [CD6645_1.mzXML]	210.11936950683594	12.03215	4.190016666666667	12.788083333333333	8.598066666666666	215132.859375	4229042.807965394	0	1283	0.117161749166101	0.5109619255205659	0.020167283339785434	210.10968017578125	210.11952209472656
491	210.97105407714844	11.811316666666666					1	DETECTED	210.9711 m/z @11.81 [CD6645_1.mzXML]	210.97105407714844	11.811316666666666	11.560133333333333	17.230833333333333	5.6707	7026.64990234375	959864.3993884281	0	1283	0.21536307403118649	11.287970274036219	21.575940548072438	210.9626922607422	210.97128295898438
492	211.04086303710938	2.5260333333333334					1	DETECTED	211.0409 m/z @2.53 [CD6645_1.mzXML]	211.04086303710938	2.5260333333333334	1.4178166666666667	16.396066666666666	14.97825	15366.373046875	1267685.3907865603	0	1283	0.5026511206846402	6.7578166122749765	1.8435546150143953	211.04043579101562	211.0496063232422
493	211.05674743652344	9.389783333333332					1	DETECTED	211.0567 m/z @9.39 [CD6645_1.mzXML]	211.05674743652344	9.389783333333332	9.36105	15.178516666666667	5.817466666666666	9761.6064453125	1121288.6840989992	0	1283	0.07559031656702331	101.23201856149137	201.46403712298275	211.0567169189453	211.0653076171875
494	211.079345703125	14.280949999999999					1	DETECTED	211.0793 m/z @14.28 [CD6645_1.mzXML]	211.079345703125	14.280949999999999	9.493116666666667	16.921	7.427883333333332	7446.19580078125	1477331.7586311637	0	1283	0.7304940214088145	0.7757040414940649	0.5578291493922771	211.0786590576172	211.08193969726562
495	211.13169860839844	12.133216666666668					1	DETECTED	211.1317 m/z @12.13 [CD6645_1.mzXML]	211.13169860839844	12.133216666666668	0.10085000000000001	20.007833333333334	19.906983333333333	80783.109375	4606983.279768434	0	1283	0.10612764629854787	0.7858271869599316	0.07141405359666178	211.12332153320312	211.1328582763672
496	211.14324951171875	10.276616666666666					1	DETECTED	211.1432 m/z @10.28 [CD6645_1.mzXML]	211.14324951171875	10.276616666666666	10.197516666666667	10.4121	0.21458333333333357	21018.642578125	146579.25746765145	0	1283	0.10776767166283108	1.2450503814157665	1.8855819941135392	211.14285278320312	211.1434326171875
497	212.01834106445312	11.394749999999998					1	DETECTED	212.0183 m/z @11.39 [CD6645_1.mzXML]	212.01834106445312	11.394749999999998	11.292	11.439150000000001	0.14715000000000167	25048.873046875	134753.00310571326	0	1283	0.10609287468073525	0.716058394160602	0.43211678832120415	212.01719665527344	212.01885986328125
498	212.06695556640625	10.833066666666667					1	DETECTED	212.0670 m/z @10.83 [CD6645_1.mzXML]	212.06695556640625	10.833066666666667	10.801483333333334	10.940766666666667	0.1392833333333332	14074.17578125	74546.33338330069	0	1283	0.11331120910976189	2.205013192612107	3.410026385224213	212.0664825439453	212.06712341308594
499	212.8377227783203	1.9181666666666668					1	DETECTED	212.8377 m/z @1.92 [CD6645_1.mzXML]	212.8377227783203	1.9181666666666668	1.7322833333333334	2.3008	0.5685166666666668	22383.197265625	373919.4101671141	0	1283	0.2502842077707541	1.5292298036402758	2.0614387477063434	212.83749389648438	212.83810424804688
500	213.0309295654297	13.977983333333333					1	DETECTED	213.0309 m/z @13.98 [CD6645_1.mzXML]	213.0309295654297	13.977983333333333	1.2283666666666666	17.724833333333333	16.496466666666667	3932.660888671875	2071624.5549448547	0	1283	13.73164224580987	0.6469397119129072	0.23665289315794466	213.0228729248047	213.0330352783203
501	213.09756469726562	8.9036					1	DETECTED	213.0976 m/z @8.90 [CD6645_1.mzXML]	213.09756469726562	8.9036	7.21735	9.0866	1.869250000000001	5460.5390625	201071.55875323474	0	1283	0.29132134993985126	0.5542624166048924	0.10852483320978486	213.08837890625	213.09765625
502	213.1770477294922	10.535383333333334					1	DETECTED	213.1770 m/z @10.54 [CD6645_1.mzXML]	213.1770477294922	10.535383333333334	6.887816666666667	10.591366666666666	3.703549999999999	7482.8857421875	480720.5537494202	0	1283	0.09193118301230463	0.5076740658155664	0.015348131631132701	213.17630004882812	213.18373107910156
503	213.9581298828125	19.341					1	DETECTED	213.9581 m/z @19.34 [CD6645_1.mzXML]	213.9581298828125	19.341	0.20211666666666667	19.924500000000002	19.722383333333337	1672.7593994140625	1033882.8441289675	0	1283	0.7508219271782259	0.5152438360649741	0.030487672129948407	213.9564971923828	213.9591064453125
504	214.5492401123047	11.493333333333334					1	DETECTED	214.5492 m/z @11.49 [CD6645_1.mzXML]	214.5492401123047	11.493333333333334	11.466583333333334	11.738116666666667	0.2715333333333323	31558.296875	169813.4540955816	0	1283	0.06092116394823499	5.075389408099701	2.1554894441441728	214.545654296875	214.5502166748047
505	214.9161834716797	1.5390666666666666					1	DETECTED	214.9162 m/z @1.54 [CD6645_1.mzXML]	214.9161834716797	1.5390666666666666	1.4178166666666667	1.8467833333333334	0.4289666666666667	665899.3125	4890890.401449951	0	1283	0.1319355428736344	0.951785517444174	0.8616932139731915	214.91375732421875	214.9165496826172
506	214.98776245117188	1.50905					1	DETECTED	214.9878 m/z @1.51 [CD6645_1.mzXML]	214.98776245117188	1.50905	1.4494166666666668	1.5688666666666669	0.11945000000000006	49162.76953125	242216.38995996077	0	1283	0.0932061503402628	1.0015371716042507	0.9314404890919366	214.9873046875	214.98776245117188
507	215.01498413085938	1.97415					1	DETECTED	215.0150 m/z @1.97 [CD6645_1.mzXML]	215.01498413085938	1.97415	1.9181666666666668	11.709233333333334	9.791066666666667	73997.546875	2206080.283046233	0	1283	0.14926921223519551	15.920401755851579	17.07602155557172	215.01475524902344	215.02410888671875
508	215.14138793945312	15.357566666666665					1	DETECTED	215.1414 m/z @15.36 [CD6645_1.mzXML]	215.14138793945312	15.357566666666665	14.070016666666668	17.3785	3.3084833333333314	2845.681396484375	266866.3320401916	0	1283	0.06421845518495495	1.2847980013721165	1.569596002744233	215.1392822265625	215.14251708984375
509	216.92117309570312	1.6868833333333333					1	DETECTED	216.9212 m/z @1.69 [CD6645_1.mzXML]	216.92117309570312	1.6868833333333333	1.4494166666666668	6.50765	5.058233333333333	304248.3125	5517526.329443604	0	1283	0.13191658159303588	3.290769555691588	5.360613487408622	216.9122772216797	216.92483520507812
510	216.9493865966797	1.52415					1	DETECTED	216.9494 m/z @1.52 [CD6645_1.mzXML]	216.9493865966797	1.52415	1.4178166666666667	1.6282333333333334	0.2104166666666667	158675.15625	1099510.7687778317	0	1283	0.11601081191847862	1.0173473326931357	1.2413593120441917	216.94898986816406	216.9495849609375
511	217.04571533203125	10.925666666666666					1	DETECTED	217.0457 m/z @10.93 [CD6645_1.mzXML]	217.04571533203125	10.925666666666666	4.475416666666666	18.171666666666667	13.696250000000001	7853.11328125	1502021.852344025	0	1283	6.529387404545117	0.9963096199944463	0.9896878389911198	217.0454559326172	217.05458068847656
512	217.06854248046875	9.912583333333334					1	DETECTED	217.0685 m/z @9.91 [CD6645_1.mzXML]	217.06854248046875	9.912583333333334	4.384833333333333	10.50775	6.122916666666667	65481.01953125	1753077.0382376106	0	1283	0.10282510846465698	1.823882243803854	2.0530779177901826	217.05967712402344	217.069091796875
513	217.08062744140625	1.8901833333333333					1	DETECTED	217.0806 m/z @1.89 [CD6645_1.mzXML]	217.08062744140625	1.8901833333333333	1.0723999999999998	18.13883333333333	17.066433333333332	19719.82421875	3477540.7962382194	0	1283	1.3009118989946435	4.76053816628928	8.12510633349466	217.08006286621094	217.0889129638672
514	217.12059020996094	0.28653333333333336					1	DETECTED	217.1206 m/z @0.29 [CD6645_1.mzXML]	217.12059020996094	0.28653333333333336	0.10085000000000001	20.007833333333334	19.906983333333333	12859.001953125	4407141.185719057	0	1283	19.81201194737553	41.239943748657076	84.825709478506	217.11793518066406	217.1279296875
515	218.0206298828125	9.718883333333334					1	DETECTED	218.0206 m/z @9.72 [CD6645_1.mzXML]	218.0206298828125	9.718883333333334	9.673466666666666	17.95583333333333	8.282366666666665	20485.61328125	546024.6560813593	0	1283	0.09701218242883236	91.18201834862117	3.877072621713077	218.0186309814453	218.02073669433594
516	218.0415496826172	9.131833333333333					1	DETECTED	218.0415 m/z @9.13 [CD6645_1.mzXML]	218.0415496826172	9.131833333333333	4.705733333333333	10.197516666666667	5.491783333333334	14578.74609375	701445.1434953307	0	1283	0.06274236768045505	0.6203862693266459	19.338351073247537	218.0411376953125	218.0486297607422
517	218.13743591308594	2.0581166666666664					1	DETECTED	218.1374 m/z @2.06 [CD6645_1.mzXML]	218.13743591308594	2.0581166666666664	0.10085000000000001	20.007833333333334	19.906983333333333	43915.6953125	4197784.69771933	0	1283	2.057427192510476	3.856738408767513	0.7423944066763615	218.13656616210938	218.13877868652344
518	218.21031188964844	10.382816666666667					1	DETECTED	218.2103 m/z @10.38 [CD6645_1.mzXML]	218.21031188964844	10.382816666666667	10.382816666666667	10.480583333333334	0.09776666666666678	6642.52294921875	22983.857256713643	0	1283	0.058854371339077005	null	null	218.21014404296875	218.21116638183594
519	218.9182586669922	1.6868833333333333					1	DETECTED	218.9183 m/z @1.69 [CD6645_1.mzXML]	218.9182586669922	1.6868833333333333	1.4494166666666668	1.8044333333333333	0.35501666666666654	101381.6875	811322.9985214843	0	1283	0.1262530252925036	0.7425843973763976	2.7307939552762464	218.90911865234375	218.9182586669922
520	218.9687042236328	9.7335					1	DETECTED	218.9687 m/z @9.73 [CD6645_1.mzXML]	218.9687042236328	9.7335	9.6892	10.05985	0.37065000000000126	2532.873046875	41342.64785400391	0	1283	0.2948351408637784	4.183408577878138	7.3668171557562765	218.96856689453125	218.96939086914062
521	218.98265075683594	1.50905					1	DETECTED	218.9827 m/z @1.51 [CD6645_1.mzXML]	218.98265075683594	1.50905	1.4494166666666668	10.1201	8.670683333333335	24542.21875	2331639.441217896	0	1283	0.08986383296844624	72.69997205142555	144.39994410285107	218.9822540283203	218.9899139404297
522	219.02474975585938	1.7761833333333332					1	DETECTED	219.0247 m/z @1.78 [CD6645_1.mzXML]	219.02474975585938	1.7761833333333332	1.7017333333333333	18.07283333333333	16.3711	2416361.25	2.1155248457353864E7	1	1283	0.05895461963371962	3.7778223114550626	4.817887994470928	219.01478576660156	219.02708435058594
523	219.04257202148438	8.7328					1	DETECTED	219.0426 m/z @8.73 [CD6645_1.mzXML]	219.04257202148438	8.7328	1.4178166666666667	11.123733333333332	9.705916666666665	9978.287109375	907910.0798093564	0	1283	0.12174782780187776	18.97017506227756	0.4170753023584376	219.04222106933594	219.04812622070312
524	219.11622619628906	15.357566666666665					1	DETECTED	219.1162 m/z @15.36 [CD6645_1.mzXML]	219.11622619628906	15.357566666666665	1.0208	19.873833333333334	18.853033333333332	18334.6953125	2929347.7307725535	0	1283	1.0781896206549995	0.8162458655746657	0.501053484798088	219.10809326171875	219.12103271484375
525	219.1728057861328	12.258633333333334					1	DETECTED	219.1728 m/z @12.26 [CD6645_1.mzXML]	219.1728057861328	12.258633333333334	0.10085000000000001	19.941	19.840149999999998	32380.779296875	2438894.5356464847	0	1283	0.09893645145080399	1.2902018774110882	5.051288769588347	219.17213439941406	219.17413330078125
526	220.02833557128906	1.7761833333333332					1	DETECTED	220.0283 m/z @1.78 [CD6645_1.mzXML]	220.02833557128906	1.7761833333333332	1.7471666666666665	9.7335	7.986333333333333	132004.03125	2621219.9512644047	0	1283	0.06762097854993065	7.791127363494899	11.540637280340684	220.01866149902344	220.02902221679688
527	220.11712646484375	8.9036					1	DETECTED	220.1171 m/z @8.90 [CD6645_1.mzXML]	220.11712646484375	8.9036	4.8942	15.357566666666665	10.463366666666666	19817.3125	1472474.4234488525	0	1283	0.1307544910942955	0.5208548769242678	0.030786294934093062	220.11619567871094	220.12628173828125
528	220.9331817626953	1.5984666666666667					1	DETECTED	220.9332 m/z @1.60 [CD6645_1.mzXML]	220.9331817626953	1.5984666666666667	1.52415	1.7167833333333333	0.19263333333333343	166701.78125	994587.8014018558	0	1283	0.09078869906383824	1.3116763153856583	2.2422776332190004	220.9329376220703	220.93344116210938
529	221.0001678466797	13.18375					1	DETECTED	221.0002 m/z @13.18 [CD6645_1.mzXML]	221.0001678466797	13.18375	1.3836833333333334	20.007833333333334	18.62415	4714.5205078125	2296337.2613011496	0	1283	14.466976646607014	0.7891544398054249	0.5783088796108498	220.99020385742188	221.00653076171875
530	221.0231170654297	1.7761833333333332					1	DETECTED	221.0231 m/z @1.78 [CD6645_1.mzXML]	221.0231170654297	1.7761833333333332	1.7322833333333334	16.248566666666665	14.516283333333332	173861.546875	3436216.4373309333	0	1283	0.05655933732243734	5.523992144094471	6.42160843295019	221.01527404785156	221.0244140625
531	221.08001708984375	10.521749999999999					1	DETECTED	221.0800 m/z @10.52 [CD6645_1.mzXML]	221.08001708984375	10.521749999999999	10.46695	17.493833333333335	7.026883333333334	44882.3828125	2227613.023942626	0	1283	1.9442115842302474	11.663198352215986	22.470308014375178	221.0792999267578	221.0832977294922
532	221.09120178222656	8.62595					1	DETECTED	221.0912 m/z @8.63 [CD6645_1.mzXML]	221.09120178222656	8.62595	5.085766666666667	9.289233333333334	4.2034666666666665	20851.892578125	532003.7455059511	0	1283	0.1593095043321089	0.6164906443371944	0.2060772492745589	221.0903778076172	221.0917510986328
533	221.1159210205078	12.178816666666668					1	DETECTED	221.1159 m/z @12.18 [CD6645_1.mzXML]	221.1159210205078	12.178816666666668	0.16816666666666666	19.907500000000002	19.739333333333335	8177.58251953125	2844038.8672899776	0	1283	0.17874791288762815	0.821742925375951	0.6434858507519021	221.11546325683594	221.12062072753906
534	221.65245056152344	11.560133333333333					1	DETECTED	221.6525 m/z @11.56 [CD6645_1.mzXML]	221.65245056152344	11.560133333333333	11.519816666666665	11.654083333333334	0.13426666666666875	10354.294921875	58527.95719702176	0	1283	0.13831948604098265	1.6651508887970172	2.3303017775940345	221.65115356445312	221.65245056152344
535	222.0636444091797	15.357566666666665					1	DETECTED	222.0636 m/z @15.36 [CD6645_1.mzXML]	222.0636444091797	15.357566666666665	9.448200000000002	19.756500000000003	10.308300000000001	16666.734375	3076487.2999397274	0	1283	2.3073736871461605	0.8094061771637909	0.5383201531414662	222.0631866455078	222.06451416015625
536	222.8663330078125	1.7617833333333333					1	DETECTED	222.8663 m/z @1.76 [CD6645_1.mzXML]	222.8663330078125	1.7617833333333333	1.6868833333333333	18.912333333333333	17.22545	83766.2890625	1.0454571240795165E7	0	1283	0.09972230625725897	2.1303472020644154	3.026312596496573	222.85772705078125	222.87205505371094
537	222.9931182861328	13.569133333333333					1	DETECTED	222.9931 m/z @13.57 [CD6645_1.mzXML]	222.9931182861328	13.569133333333333	11.914433333333333	17.444000000000003	5.529566666666669	63108.37109375	4847107.002535097	0	1283	0.6179036366736614	2.000129098020104	5.465957445737979	222.98907470703125	222.99435424804688
538	223.06263732910156	11.681283333333333					1	DETECTED	223.0626 m/z @11.68 [CD6645_1.mzXML]	223.06263732910156	11.681283333333333	0.83135	19.275333333333332	18.443983333333332	74848.421875	8630273.907061253	0	1283	3.573906641304518	4.2558880717719365	9.936230212738833	223.0526580810547	223.06338500976562
539	223.09515380859375	11.5734					1	DETECTED	223.0952 m/z @11.57 [CD6645_1.mzXML]	223.09515380859375	11.5734	0.10085000000000001	20.007833333333334	19.906983333333333	2643320.5	2.8951350849314496E7	1	1283	0.13639286495381064	2.1647320471823566	2.3452870586478065	223.0908660888672	223.10379028320312
540	223.1314239501953	12.3696					1	DETECTED	223.1314 m/z @12.37 [CD6645_1.mzXML]	223.1314239501953	12.3696	10.785633333333333	12.524983333333333	1.73935	197195.046875	3091559.085218996	1	1283	0.11935126713633082	0.9608243615102022	0.6298185088792574	223.1290740966797	223.1319580078125
541	224.06192016601562	11.870733333333334					1	DETECTED	224.0619 m/z @11.87 [CD6645_1.mzXML]	224.06192016601562	11.870733333333334	11.752616666666666	17.493833333333335	5.741216666666668	10159.9580078125	648377.6886375733	0	1283	3.6774241421122476	22.65035756427389	37.03975982551796	224.05856323242188	224.06671142578125
542	224.09877014160156	11.5734					1	DETECTED	224.0988 m/z @11.57 [CD6645_1.mzXML]	224.09877014160156	11.5734	2.28655	19.259	16.972450000000002	321043.1875	1.3546326497649929E7	0	1283	0.12751995298253682	0.9137893903745621	0.0160003713546463	224.08924865722656	224.098876953125
543	224.86338806152344	1.7617833333333333					1	DETECTED	224.8634 m/z @1.76 [CD6645_1.mzXML]	224.86338806152344	1.7617833333333333	1.6722333333333335	2.0019666666666667	0.3297333333333332	65950.3125	726019.8883239743	0	1283	0.3001192327125122	1.841057137539553	2.584979248261068	224.86329650878906	224.86361694335938
544	224.94981384277344	12.194700000000001					1	DETECTED	224.9498 m/z @12.19 [CD6645_1.mzXML]	224.94981384277344	12.194700000000001	10.956150000000001	15.437999999999999	4.481849999999998	33489.3359375	2433974.685847627	0	1283	1.2838425066521548	1.6716131927669509	2.1541513077382533	224.94940185546875	224.95115661621094
545	225.03306579589844	1.7905166666666665					1	DETECTED	225.0331 m/z @1.79 [CD6645_1.mzXML]	225.03306579589844	1.7905166666666665	1.7761833333333332	13.87455	12.098366666666665	95692.4375	4231105.041236816	0	1283	0.15965832635445198	422.03604651162857	12.290691442649582	225.0259552001953	225.0421142578125
546	225.05929565429688	11.681283333333333					1	DETECTED	225.0593 m/z @11.68 [CD6645_1.mzXML]	225.05929565429688	11.681283333333333	1.3663833333333335	18.105833333333333	16.739449999999998	9686.6845703125	3051203.3458675845	0	1283	0.16609317690472736	0.7025121076544005	0.40307653519980613	225.05662536621094	225.06394958496094
547	225.07493591308594	10.2447					1	DETECTED	225.0749 m/z @10.24 [CD6645_1.mzXML]	225.07493591308594	10.2447	10.15025	10.292216666666667	0.1419666666666668	10816.9912109375	65865.37542663573	0	1283	0.10406886597358245	0.7515440268219512	0.5030880536439024	225.0745849609375	225.07508850097656
548	225.09739685058594	9.567533333333333					1	DETECTED	225.0974 m/z @9.57 [CD6645_1.mzXML]	225.09739685058594	9.567533333333333	9.507983333333334	12.888216666666667	3.380233333333333	63007.66796875	1285907.0480892933	0	1283	0.09641215604836262	1.8113485397284392	35.04519299021008	225.0963134765625	225.10263061523438
549	225.14691162109375	12.3696					1	DETECTED	225.1469 m/z @12.37 [CD6645_1.mzXML]	225.14691162109375	12.3696	12.35415	12.571133333333334	0.2169833333333333	45686.890625	316689.2453999019	0	1283	0.09432599611482573	7.022114347357284	13.044228694714567	225.146728515625	225.14724731445312
550	226.0436248779297	2.1150333333333333					1	DETECTED	226.0436 m/z @2.12 [CD6645_1.mzXML]	226.0436248779297	2.1150333333333333	1.05525	16.31373333333333	15.25848333333333	26379.84765625	2614767.4515124816	0	1283	0.12367928208070644	7.198869265730416	13.397738531460833	226.0409393310547	226.05177307128906
551	226.94989013671875	1.64275					1	DETECTED	226.9499 m/z @1.64 [CD6645_1.mzXML]	226.94989013671875	1.64275	1.5542	12.242600000000001	10.688400000000001	882032.375	8929720.825239988	0	1283	0.07991889669254415	1.3361634073896622	1.8161897802555578	226.94973754882812	226.95059204101562
552	227.0780487060547	9.204316666666667					1	DETECTED	227.0780 m/z @9.20 [CD6645_1.mzXML]	227.0780487060547	9.204316666666667	9.1471	9.628183333333334	0.4810833333333342	54568.15625	428394.3205629889	0	1283	0.10998929414508218	2.1477323923349934	4.001738362227432	227.07785034179688	227.07838439941406
553	227.10183715820312	8.702066666666667					1	DETECTED	227.1018 m/z @8.70 [CD6645_1.mzXML]	227.10183715820312	8.702066666666667	8.656383333333334	8.748050000000001	0.09166666666666679	2220.201904296875	8625.45110205079	0	1283	0.08880404871915282	1.003283473184981	1.0065669463699616	227.10154724121094	227.10206604003906
554	227.12368774414062	1.8614333333333335					1	DETECTED	227.1237 m/z @1.86 [CD6645_1.mzXML]	227.12368774414062	1.8614333333333335	1.8326	11.337333333333333	9.504733333333334	82398.484375	2041661.5555888063	0	1283	0.8119347724069639	7.958690242828467	5.444468400799717	227.12315368652344	227.1260986328125
555	227.1743621826172	9.808349999999999					1	DETECTED	227.1744 m/z @9.81 [CD6645_1.mzXML]	227.1743621826172	9.808349999999999	0.20211666666666667	19.924500000000002	19.722383333333337	115357.171875	3126327.3903682213	0	1283	0.13401254522537087	1.6910052341638508	3.8535393849136974	227.1732940673828	227.17535400390625
556	228.06201171875	10.292216666666667					1	DETECTED	228.0620 m/z @10.29 [CD6645_1.mzXML]	228.06201171875	10.292216666666667	10.260683333333333	10.46695	0.20626666666666793	40663.71875	255358.71686523588	0	1283	0.23907798902253674	3.270613107822376	5.024414236627068	228.06199645996094	228.0622100830078
557	229.1417694091797	0.10085000000000001					1	DETECTED	229.1418 m/z @0.10 [CD6645_1.mzXML]	229.1417694091797	0.10085000000000001	0.10085000000000001	20.007833333333334	19.906983333333333	86352.1640625	6.643671427233401E7	1	1283	3.324908984761373	null	null	229.14154052734375	229.14268493652344
558	229.1533203125	1.9181666666666668					1	DETECTED	229.1533 m/z @1.92 [CD6645_1.mzXML]	229.1533203125	1.9181666666666668	1.8614333333333335	2.0723166666666666	0.2108833333333331	95206.4609375	825080.7516513665	0	1283	0.0769567387861505	1.8585487661574607	2.6423029320110434	229.15301513671875	229.15335083007812
559	230.14559936523438	0.23588333333333333					1	DETECTED	230.1456 m/z @0.24 [CD6645_1.mzXML]	230.14559936523438	0.23588333333333333	0.13436666666666666	20.007833333333334	19.87346666666667	11843.537109375	8094114.116581666	0	1283	15.033603040170897	97.88277786898703	194.76555573797404	230.1448516845703	230.1461639404297
560	230.15623474121094	1.8901833333333333					1	DETECTED	230.1562 m/z @1.89 [CD6645_1.mzXML]	230.15623474121094	1.8901833333333333	1.8901833333333333	2.086466666666667	0.1962833333333336	13328.880859375	82551.52232934581	0	1283	0.12499987387643818	null	null	230.15615844726562	230.15736389160156
561	230.2462615966797	11.394749999999998					1	DETECTED	230.2463 m/z @11.39 [CD6645_1.mzXML]	230.2462615966797	11.394749999999998	11.3661	11.899833333333333	0.5337333333333341	175156.953125	1049113.0885849665	0	1283	0.08850873208757015	3.203886972509847	4.72597618144778	230.24609375	230.2475128173828
562	230.96510314941406	1.50905					1	DETECTED	230.9651 m/z @1.51 [CD6645_1.mzXML]	230.96510314941406	1.50905	1.4178166666666667	1.64275	0.2249333333333332	183727.453125	1158975.8014518428	0	1283	0.10666760891466365	1.3203558372045774	1.3742349417605282	230.96450805664062	230.96510314941406
563	230.98880004882812	2.0299333333333336					1	DETECTED	230.9888 m/z @2.03 [CD6645_1.mzXML]	230.98880004882812	2.0299333333333336	1.9460333333333333	2.3151333333333333	0.3691	9144.6181640625	101890.86935327138	0	1283	0.22409848080027617	2.199642431466023	3.3992848629320456	230.98733520507812	230.98974609375
564	231.13587951660156	15.131016666666666					1	DETECTED	231.1359 m/z @15.13 [CD6645_1.mzXML]	231.13587951660156	15.131016666666666	0.1175	20.007833333333334	19.890333333333334	395325.25	3.95157212211885E7	0	1283	0.8892504726049406	0.9474360499775653	2.7903794987633836	231.13259887695312	231.14413452148438
565	232.13938903808594	15.131016666666666					1	DETECTED	232.1394 m/z @15.13 [CD6645_1.mzXML]	232.13938903808594	15.131016666666666	0.16816666666666666	19.9745	19.80633333333333	28386.453125	3776521.12351746	0	1283	0.7651400277112153	0.8737765777152184	0.5496881419082398	232.1350860595703	232.1400146484375
566	232.15353393554688	8.459433333333333					1	DETECTED	232.1535 m/z @8.46 [CD6645_1.mzXML]	232.15353393554688	8.459433333333333	8.071383333333333	8.763766666666667	0.6923833333333338	57622.93359375	792145.4190935058	0	1283	0.1712004576272701	0.9367051822218428	0.6088921984347478	232.1531524658203	232.1536102294922
567	232.89498901367188	1.6868833333333333					1	DETECTED	232.8950 m/z @1.69 [CD6645_1.mzXML]	232.89498901367188	1.6868833333333333	1.64275	1.9322000000000001	0.2894500000000002	190017.203125	1462947.9032021484	0	1283	0.1271985377772149	3.212436731219703	5.360153890276958	232.89474487304688	232.89578247070312
568	232.92677307128906	1.5390666666666666					1	DETECTED	232.9268 m/z @1.54 [CD6645_1.mzXML]	232.92677307128906	1.5390666666666666	1.4178166666666667	1.6282333333333334	0.2104166666666667	83552.5859375	629335.4196033934	0	1283	0.13530742655952754	0.8856759931678689	0.8713999641975433	232.92616271972656	232.92745971679688
569	232.98403930664062	10.833066666666667					1	DETECTED	232.9840 m/z @10.83 [CD6645_1.mzXML]	232.98403930664062	10.833066666666667	10.367666666666667	16.086383333333334	5.718716666666667	16417.01953125	1044582.9060199586	0	1283	0.09723527588306169	5.80781837275672	10.56580274701414	232.98362731933594	232.9867401123047
570	233.03492736816406	12.03215					1	DETECTED	233.0349 m/z @12.03 [CD6645_1.mzXML]	233.03492736816406	12.03215	9.898116666666665	18.667666666666666	8.76955	10928.6064453125	1898261.8106676636	0	1283	3.5781853440609677	1.69040316290341	2.3519640331935747	233.02870178222656	233.04307556152344
571	233.1321563720703	15.29215					1	DETECTED	233.1322 m/z @15.29 [CD6645_1.mzXML]	233.1321563720703	15.29215	0.5244	19.9745	19.4501	16431.60546875	3018398.0013519893	0	1283	0.718770997966871	0.6175891171753943	0.2107453563487924	233.12503051757812	233.14077758789062
572	233.14756774902344	15.083666666666666					1	DETECTED	233.1476 m/z @15.08 [CD6645_1.mzXML]	233.14756774902344	15.083666666666666	0.6268666666666667	19.69	19.063133333333333	11094.5498046875	2717751.7438916606	0	1283	2.3066282456929255	0.6593137254901961	0.7994164778614029	233.14500427246094	233.1570587158203
573	235.0675811767578	11.885383333333333					1	DETECTED	235.0676 m/z @11.89 [CD6645_1.mzXML]	235.0675811767578	11.885383333333333	11.519816666666665	13.001333333333333	1.4815166666666677	32094.84375	533350.1107105716	0	1283	0.11181235271999057	2.026328986960877	3.0526579739217543	235.0623321533203	235.06866455078125
574	235.09115600585938	2.8597333333333332					1	DETECTED	235.0912 m/z @2.86 [CD6645_1.mzXML]	235.09115600585938	2.8597333333333332	0.10085000000000001	20.007833333333334	19.906983333333333	110086.3671875	3.2993237539335422E7	1	1283	4.2380387102551165	8.89919699810094	7.980753803421437	235.09030151367188	235.09178161621094
575	235.16757202148438	12.291066666666667					1	DETECTED	235.1676 m/z @12.29 [CD6645_1.mzXML]	235.16757202148438	12.291066666666667	0.4736666666666667	12.400183333333333	11.926516666666666	19582.251953125	4681251.591231323	0	1283	0.13335678129222472	0.5046167797767134	0.009233559553426742	235.16757202148438	235.16842651367188
576	236.0791015625	14.958333333333334					1	DETECTED	236.0791 m/z @14.96 [CD6645_1.mzXML]	236.0791015625	14.958333333333334	10.6057	17.839499999999997	7.233799999999997	6223.4306640625	911232.9583839109	0	1283	0.9178136952571592	0.8309682261313072	0.4444153776108133	236.0783233642578	236.08009338378906
577	236.09461975097656	3.26855					1	DETECTED	236.0946 m/z @3.27 [CD6645_1.mzXML]	236.09461975097656	3.26855	0.10085000000000001	19.958000000000002	19.85715	11510.1240234375	3067137.93465845	0	1283	2.850026498457849	4.04967720567093	7.38999823407558	236.09339904785156	236.0959930419922
578	236.90699768066406	1.6282333333333334					1	DETECTED	236.9070 m/z @1.63 [CD6645_1.mzXML]	236.90699768066406	1.6282333333333334	1.5688666666666669	1.6722333333333335	0.1033666666666666	15731.9853515625	71506.1407866211	0	1283	0.06204744499059456	0.8705783267827073	0.7411566535654146	236.90670776367188	236.90760803222656
579	236.97019958496094	11.944066666666666					1	DETECTED	236.9702 m/z @11.94 [CD6645_1.mzXML]	236.97019958496094	11.944066666666666	11.870733333333334	12.540066666666666	0.6693333333333324	8437.37890625	234665.52678906222	0	1283	0.24913445203681128	4.563636363636418	8.127272727272835	236.9687957763672	236.9705810546875
580	236.996826171875	1.97415					1	DETECTED	236.9968 m/z @1.97 [CD6645_1.mzXML]	236.996826171875	1.97415	1.9322000000000001	16.87216666666667	14.939966666666669	37796.3125	1792754.3917436828	0	1283	0.13122798334037533	178.06873261819658	9.609881671398023	236.9959716796875	237.00680541992188
581	237.01995849609375	11.123733333333332					1	DETECTED	237.0200 m/z @11.12 [CD6645_1.mzXML]	237.01995849609375	11.123733333333332	1.4178166666666667	11.123733333333332	9.705916666666665	5497.3310546875	1219195.4001368408	0	1283	0.06204904889166052	0.5	null	237.0135040283203	237.02902221679688
582	237.0783233642578	11.709233333333334					1	DETECTED	237.0783 m/z @11.71 [CD6645_1.mzXML]	237.0783233642578	11.709233333333334	8.489483333333334	18.619000000000003	10.12951666666667	16133.1474609375	2715272.6500566425	0	1283	3.311562362399508	2.780572908765023	4.03835374276012	237.07432556152344	237.0850830078125
583	237.11087036132812	11.811316666666666					1	DETECTED	237.1109 m/z @11.81 [CD6645_1.mzXML]	237.11087036132812	11.811316666666666	0.28653333333333336	19.958000000000002	19.671466666666667	41440.875	3632337.8459662804	0	1283	2.399231156424433	4.879319342647547	8.333913191552643	237.10690307617188	237.1188201904297
584	237.14724731445312	11.899833333333333					1	DETECTED	237.1472 m/z @11.90 [CD6645_1.mzXML]	237.14724731445312	11.899833333333333	11.626983333333333	12.178816666666668	0.5518333333333345	75079.484375	888362.1302817345	0	1283	0.4277946715881562	0.818554189959377	1.2302875731329959	237.14698791503906	237.14878845214844
585	237.4886016845703	10.521749999999999					1	DETECTED	237.4886 m/z @10.52 [CD6645_1.mzXML]	237.4886016845703	10.521749999999999	10.46695	10.6211	0.15414999999999957	11366.990234375	63511.56569689887	0	1283	0.09580381036768415	1.406478102189818	1.717219792122521	237.48773193359375	237.48863220214844
586	238.10565185546875	14.008733333333334					1	DETECTED	238.1057 m/z @14.01 [CD6645_1.mzXML]	238.10565185546875	14.008733333333334	7.7972	19.9745	12.177299999999999	19863.705078125	2893286.585297579	0	1283	0.3336837813485545	1.0929721808694701	0.9319097805606188	238.10462951660156	238.11473083496094
587	238.23318481445312	10.521749999999999					1	DETECTED	238.2332 m/z @10.52 [CD6645_1.mzXML]	238.23318481445312	10.521749999999999	10.46695	18.089499999999997	7.622549999999997	8262.2900390625	1083176.0202366938	0	1283	0.10262200303292168	69.54881386861513	138.09762773723025	238.2331085205078	238.23446655273438
588	238.84884643554688	13.0579					1	DETECTED	238.8488 m/z @13.06 [CD6645_1.mzXML]	238.84884643554688	13.0579	1.6868833333333333	13.0579	11.371016666666666	34082.3828125	1.4860624123373048E7	0	1283	11.351724301063456	0.5	null	238.83973693847656	238.84884643554688
589	238.96542358398438	12.210483333333334					1	DETECTED	238.9654 m/z @12.21 [CD6645_1.mzXML]	238.96542358398438	12.210483333333334	2.7760833333333332	18.78166666666667	16.005583333333337	126989.28125	9552205.97005194	1	1283	0.8172655327647789	0.6308255564439424	1.054168247645663	238.96456909179688	238.97470092773438
590	239.0623016357422	1.8614333333333335					1	DETECTED	239.0623 m/z @1.86 [CD6645_1.mzXML]	239.0623016357422	1.8614333333333335	1.52415	19.756500000000003	18.232350000000004	79826.7734375	3032211.398216186	0	1283	0.05232238535998879	4.802583281470632	4.212919789009282	239.05441284179688	239.07073974609375
591	239.08987426757812	10.521749999999999					1	DETECTED	239.0899 m/z @10.52 [CD6645_1.mzXML]	239.08987426757812	10.521749999999999	4.460366666666667	11.13875	6.678383333333333	2960408.5	2.067497836416968E7	1	1283	0.11019690683024663	1.564920672297377	1.8460953109440223	239.08840942382812	239.09127807617188
592	239.1381378173828	9.718883333333334					1	DETECTED	239.1381 m/z @9.72 [CD6645_1.mzXML]	239.1381378173828	9.718883333333334	9.673466666666666	10.50775	0.8342833333333335	55735.68359375	362633.60781378	0	1283	0.08818006441386927	2.155471075760797	2.5683297528311546	239.13754272460938	239.13938903808594
593	239.16256713867188	12.555733333333334					1	DETECTED	239.1626 m/z @12.56 [CD6645_1.mzXML]	239.16256713867188	12.555733333333334	5.393050000000001	12.730500000000001	7.3374500000000005	200688.4375	2470689.9044705825	0	1283	0.11027339389699264	1.9884268253843003	2.888198361230749	239.160400390625	239.16403198242188
594	239.23548889160156	13.71755					1	DETECTED	239.2355 m/z @13.72 [CD6645_1.mzXML]	239.23548889160156	13.71755	5.85025	15.809683333333334	9.959433333333333	34512.171875	4651509.603239962	0	1283	0.3149416948621617	0.632963871552714	0.05070083441284824	239.2348175048828	239.2368621826172
595	240.09353637695312	10.521749999999999					1	DETECTED	240.0935 m/z @10.52 [CD6645_1.mzXML]	240.09353637695312	10.521749999999999	4.0862	14.542166666666667	10.455966666666667	286318.59375	6016679.461328115	0	1283	0.1104275343797454	17.765107212692698	38.30376208074479	240.08853149414062	240.09939575195312
596	240.14466857910156	9.522833333333333					1	DETECTED	240.1447 m/z @9.52 [CD6645_1.mzXML]	240.14466857910156	9.522833333333333	9.4632	9.823450000000001	0.3602500000000006	7849.70166015625	81309.46399914555	0	1283	0.27916839770637836	3.020542202347737	4.960230353236627	240.14111328125	240.14613342285156
597	240.96583557128906	12.3696					1	DETECTED	240.9658 m/z @12.37 [CD6645_1.mzXML]	240.96583557128906	12.3696	0.3886833333333334	19.739833333333333	19.35115	17106.087890625	2652185.75759314	0	1283	0.3406809468905667	0.8075821966877882	6.255600881267867	240.95755004882812	240.96676635742188
598	241.02452087402344	8.7328					1	DETECTED	241.0245 m/z @8.73 [CD6645_1.mzXML]	241.02452087402344	8.7328	3.6142499999999997	17.989166666666666	14.374916666666666	5831.548828125	972588.8268970025	0	1283	0.08891133840523402	1.4041981290274266	56.98920621747495	241.0188751220703	241.0311279296875
599	241.09356689453125	10.50775					1	DETECTED	241.0936 m/z @10.51 [CD6645_1.mzXML]	241.09356689453125	10.50775	10.46695	10.636416666666666	0.16946666666666488	14891.90234375	91250.55921801688	0	1283	0.09353001438632624	2.076797385620941	2.822686091037135	241.09344482421875	241.09400939941406
600	241.10585021972656	11.5734					1	DETECTED	241.1059 m/z @11.57 [CD6645_1.mzXML]	241.10585021972656	11.5734	2.0299333333333336	19.99116666666667	17.961233333333336	930754.25	1.2273489296651362E7	0	1283	0.12228863195001693	1.886182499998904	2.318529625101368	241.09812927246094	241.10598754882812
601	242.01792907714844	2.1150333333333333					1	DETECTED	242.0179 m/z @2.12 [CD6645_1.mzXML]	242.01792907714844	2.1150333333333333	2.086466666666667	18.57	16.483533333333334	4234.4697265625	2175138.879235291	0	1283	14.410349875087322	288.5099183197226	496.5896718093983	242.01675415039062	242.02767944335938
602	242.0989990234375	8.919166666666666					1	DETECTED	242.0990 m/z @8.92 [CD6645_1.mzXML]	242.0989990234375	8.919166666666666	1.9181666666666668	10.549266666666666	8.6311	13261.9638671875	1994007.9117055053	0	1283	0.08324337732422826	0.6164190829881446	0.23283816597628923	242.0895233154297	242.09906005859375
603	242.1854248046875	9.628183333333334					1	DETECTED	242.1854 m/z @9.63 [CD6645_1.mzXML]	242.1854248046875	9.628183333333334	9.55255	9.718883333333334	0.1663333333333341	8605.5751953125	44026.016616271896	0	1283	0.07432085207796746	1.0996033494931627	0.875556617363179	242.18455505371094	242.1858673095703
604	242.9236297607422	1.6576333333333333					1	DETECTED	242.9236 m/z @1.66 [CD6645_1.mzXML]	242.9236297607422	1.6576333333333333	1.5390666666666666	1.8901833333333333	0.35111666666666674	308244.5	1829119.7669602048	1	1283	0.07776894439281223	1.2118922441634463	1.550722022823908	242.9235382080078	242.9246063232422
605	242.96078491210938	12.148066666666667					1	DETECTED	242.9608 m/z @12.15 [CD6645_1.mzXML]	242.96078491210938	12.148066666666667	1.4943666666666668	13.015166666666666	11.5208	6660.14306640625	2727598.7090545665	0	1283	10.763798527896352	0.5406947820944835	0.0813895641889671	242.960205078125	242.96527099609375
606	242.99362182617188	1.4793666666666667					1	DETECTED	242.9936 m/z @1.48 [CD6645_1.mzXML]	242.99362182617188	1.4793666666666667	1.4178166666666667	18.13883333333333	16.721016666666664	12560.0693359375	4711784.7427152395	0	1283	16.700708889773857	135.83279176821011	269.79572675304235	242.98870849609375	242.99691772460938
607	243.02273559570312	14.87955					1	DETECTED	243.0227 m/z @14.88 [CD6645_1.mzXML]	243.02273559570312	14.87955	2.386016666666667	18.1225	15.736483333333332	1962.961669921875	1142575.2879085992	0	1283	13.94649723089729	0.6297851421802212	0.2595702843604424	243.01382446289062	243.03115844726562
608	243.18153381347656	8.564633333333335					1	DETECTED	243.1815 m/z @8.56 [CD6645_1.mzXML]	243.18153381347656	8.564633333333335	8.53435	8.610466666666667	0.0761166666666675	3282.15234375	9115.315158569276	0	1283	0.10301899788306024	1.25674188222339	1.51348376444678	243.18153381347656	243.18234252929688
609	244.18899536132812	11.439150000000001					1	DETECTED	244.1890 m/z @11.44 [CD6645_1.mzXML]	244.18899536132812	11.439150000000001	11.424333333333333	11.493333333333334	0.06900000000000084	27115.96484375	56299.82788623024	0	1283	0.027552800220419726	2.3284589426319497	3.6569178852638995	244.18881225585938	244.18955993652344
610	244.20095825195312	9.131833333333333					1	DETECTED	244.2010 m/z @9.13 [CD6645_1.mzXML]	244.20095825195312	9.131833333333333	9.02695	12.540066666666666	3.513116666666667	64989.67578125	812751.5395103758	0	1283	0.10987927111638562	1.5388136652608098	2.2505008328657596	244.2003173828125	244.20852661132812
611	244.92230224609375	1.6576333333333333					1	DETECTED	244.9223 m/z @1.66 [CD6645_1.mzXML]	244.92230224609375	1.6576333333333333	1.5542	1.7167833333333333	0.1625833333333333	20186.384765625	100903.92283569335	0	1283	0.4730388085498254	0.7859329680953919	0.45837707891283574	244.921630859375	244.92701721191406
612	245.07298278808594	1.8326					1	DETECTED	245.0730 m/z @1.83 [CD6645_1.mzXML]	245.07298278808594	1.8326	1.81845	12.163516666666668	10.345066666666668	15543.900390625	1789159.1309707032	0	1283	9.7279797584469	62.087223723220106	139.35911685228479	245.0724334716797	245.08131408691406
613	245.18496704101562	8.779050000000002					1	DETECTED	245.1850 m/z @8.78 [CD6645_1.mzXML]	245.18496704101562	8.779050000000002	8.717433333333334	9.658433333333333	0.940999999999999	4168.8662109375	148421.64068988024	0	1283	0.9146959195494802	7.635921017040727	14.271842034081454	245.18470764160156	245.185302734375
614	245.22488403320312	14.4689					1	DETECTED	245.2249 m/z @14.47 [CD6645_1.mzXML]	245.22488403320312	14.4689	2.329833333333333	18.602666666666668	16.272833333333335	41616.06640625	3586852.355732086	0	1283	0.47518894052419114	0.7020910403087735	0.36911863280516277	245.2233123779297	245.22605895996094
615	246.1321258544922	1.8901833333333333					1	DETECTED	246.1321 m/z @1.89 [CD6645_1.mzXML]	246.1321258544922	1.8901833333333333	1.8901833333333333	3.2115	1.3213166666666667	15484.4482421875	369013.02938916	0	1283	0.2056092487782606	null	null	246.1316375732422	246.1326904296875
616	246.15078735351562	11.870733333333334					1	DETECTED	246.1508 m/z @11.87 [CD6645_1.mzXML]	246.15078735351562	11.870733333333334	10.494200000000001	15.858550000000001	5.36435	26180.14453125	1176505.0808164063	0	1283	0.1591600136942084	1.9484998547074786	2.9300904009234463	246.14724731445312	246.15870666503906
617	246.16897583007812	9.24635					1	DETECTED	246.1690 m/z @9.25 [CD6645_1.mzXML]	246.16897583007812	9.24635	0.1512666666666667	20.007833333333334	19.856566666666666	57950.0859375	4526038.121226655	0	1283	0.13834433683300595	6.219116713838106	1.2609549110973688	246.1653289794922	246.16978454589844
618	246.22804260253906	14.439950000000001					1	DETECTED	246.2280 m/z @14.44 [CD6645_1.mzXML]	246.22804260253906	14.439950000000001	14.251966666666668	15.178516666666667	0.9265499999999989	8642.9912109375	256558.36419848632	0	1283	0.265062839268543	2.4644472027661988	3.928894405532398	246.22775268554688	246.22911071777344
619	246.24111938476562	10.971200000000001					1	DETECTED	246.2411 m/z @10.97 [CD6645_1.mzXML]	246.24111938476562	10.971200000000001	10.925666666666666	11.077616666666668	0.15195000000000114	12342.875	77070.87273999074	0	1283	0.10893175957364498	1.668557833089264	2.4338325259786546	246.2406005859375	246.24188232421875
620	246.94241333007812	1.5542					1	DETECTED	246.9424 m/z @1.55 [CD6645_1.mzXML]	246.94241333007812	1.5542	1.4339666666666666	16.445316666666667	15.01135	83319.2734375	4543537.3760468755	0	1283	0.1313404777407896	0.8863877365088366	0.6553000425435326	246.9352569580078	246.94277954101562
621	247.04400634765625	13.817083333333333					1	DETECTED	247.0440 m/z @13.82 [CD6645_1.mzXML]	247.04400634765625	13.817083333333333	13.630216666666666	16.510366666666666	2.8801500000000004	7509.7685546875	398304.2637938841	0	1283	0.28817780384104275	7.706430610060639	6.908486970366627	247.04400634765625	247.04666137695312
622	247.09115600585938	2.73415					1	DETECTED	247.0912 m/z @2.73 [CD6645_1.mzXML]	247.09115600585938	2.73415	0.10085000000000001	20.007833333333334	19.906983333333333	144012.96875	2.042814599997476E7	0	1283	1.0930756483904434	6.805614357427466	9.11821535222218	247.08815002441406	247.092041015625
623	247.128662109375	12.38485					1	DETECTED	247.1287 m/z @12.38 [CD6645_1.mzXML]	247.128662109375	12.38485	8.236033333333333	13.933283333333332	5.697249999999999	16079.51953125	1755121.835533569	0	1283	1.5862808879718902	0.6866114434236267	0.37322288684725324	247.12472534179688	247.13072204589844
624	247.14303588867188	9.218316666666668					1	DETECTED	247.1430 m/z @9.22 [CD6645_1.mzXML]	247.14303588867188	9.218316666666668	9.175916666666666	9.332183333333335	0.156266666666669	30074.037109375	136950.08067260784	0	1283	0.07553103285527207	2.1039404813195857	2.5926875249990085	247.1427001953125	247.14344787597656
625	247.24026489257812	12.616483333333333					1	DETECTED	247.2403 m/z @12.62 [CD6645_1.mzXML]	247.24026489257812	12.616483333333333	7.26705	15.55115	8.284099999999999	20397.228515625	1503250.3905570065	0	1283	0.08127377157618199	0.7742969660337855	1.8151647357516258	247.23907470703125	247.24496459960938
626	248.0392303466797	9.718883333333334					1	DETECTED	248.0392 m/z @9.72 [CD6645_1.mzXML]	248.0392303466797	9.718883333333334	9.704216666666667	18.733	9.028783333333333	4772.76318359375	658890.9550598143	0	1283	0.04899503847971154	307.79943181817845	614.5988636363569	248.03895568847656	248.0486297607422
627	248.0941162109375	2.664416666666667					1	DETECTED	248.0941 m/z @2.66 [CD6645_1.mzXML]	248.0941162109375	2.664416666666667	0.1852	19.99116666666667	19.80596666666667	12008.2763671875	2212231.366153654	0	1283	6.4788478721916976	2.3131206679214804	2.4275144195431557	248.09349060058594	248.09561157226562
628	248.2210235595703	10.165933333333333					1	DETECTED	248.2210 m/z @10.17 [CD6645_1.mzXML]	248.2210235595703	10.165933333333333	10.104983333333333	10.292216666666667	0.18723333333333336	3980.715576171875	23950.270115600586	0	1283	0.17211314974769465	1.5359584358764002	2.0719168717528005	248.2205352783203	248.2216033935547
629	248.86891174316406	1.6868833333333333					1	DETECTED	248.8689 m/z @1.69 [CD6645_1.mzXML]	248.86891174316406	1.6868833333333333	1.6722333333333335	1.8326	0.16036666666666655	52411.82421875	325282.9227893066	0	1283	0.21471485919121425	5.4732650739477275	9.946530147895455	248.8688201904297	248.8690948486328
630	248.97576904296875	1.5390666666666666					1	DETECTED	248.9758 m/z @1.54 [CD6645_1.mzXML]	248.97576904296875	1.5390666666666666	1.4339666666666666	2.215433333333333	0.7814666666666663	9490.32421875	314745.6599202881	0	1283	0.11405552121070195	3.717729146844275	6.252198352228936	248.97451782226562	248.9761199951172
631	249.0023193359375	11.260250000000001					1	DETECTED	249.0023 m/z @11.26 [CD6645_1.mzXML]	249.0023193359375	11.260250000000001	1.8467833333333334	18.188	16.341216666666664	13531.1953125	4304853.638530244	0	1283	0.6181049119214617	0.8679701774762394	0.0779101011984523	248.99749755859375	249.00306701660156
632	249.15635681152344	9.778083333333333					1	DETECTED	249.1564 m/z @9.78 [CD6645_1.mzXML]	249.15635681152344	9.778083333333333	9.332183333333335	10.0747	0.7425166666666652	23195.216796875	295907.30805163534	0	1283	0.16399348902263	0.8504853152625448	1.1155169731222099	249.1560821533203	249.15704345703125
633	249.21591186523438	10.382816666666667					1	DETECTED	249.2159 m/z @10.38 [CD6645_1.mzXML]	249.21591186523438	10.382816666666667	10.089733333333333	15.324633333333333	5.2349	16389.61328125	1195014.4613806459	0	1283	0.4547998542981375	8.751942724447776	16.90046131950864	249.21572875976562	249.22186279296875
634	250.00059509277344	16.167566666666666					1	DETECTED	250.0006 m/z @16.17 [CD6645_1.mzXML]	250.00059509277344	16.167566666666666	10.685233333333334	18.798000000000002	8.112766666666667	1765.5184326171875	433362.46727526863	0	1283	0.7353029566880451	0.739900893780021	0.47980178756004205	249.99818420410156	250.0014190673828
635	250.6132049560547	12.944983333333333					1	DETECTED	250.6132 m/z @12.94 [CD6645_1.mzXML]	250.6132049560547	12.944983333333333	12.902516666666665	13.100433333333333	0.19791666666666785	12612.5693359375	82908.70972924812	0	1283	0.030004256832997456	2.330259026687552	3.6605180533751036	250.61212158203125	250.61341857910156
636	250.9970245361328	9.36105					1	DETECTED	250.9970 m/z @9.36 [CD6645_1.mzXML]	250.9970245361328	9.36105	1.4494166666666668	19.9745	18.52508333333333	2895.99072265625	1278899.5547982787	0	1283	14.167468764244527	1.1707496134384385	1.3414992268768773	250.99362182617188	251.00128173828125
637	251.1262969970703	12.03215					1	DETECTED	251.1263 m/z @12.03 [CD6645_1.mzXML]	251.1262969970703	12.03215	0.10085000000000001	20.007833333333334	19.906983333333333	485882.25	1.6065678849676633E7	1	1283	0.5120662041291641	0.5099418642157376	0.014200929009982351	251.1226348876953	251.12759399414062
638	252.1298065185547	12.03215					1	DETECTED	252.1298 m/z @12.03 [CD6645_1.mzXML]	252.1298065185547	12.03215	0.2527333333333333	20.007833333333334	19.755100000000002	80883.46875	3968616.2163275443	0	1283	0.09784468937087354	0.5253880583666932	0.6287462237614982	252.1206512451172	252.13055419921875
639	252.91590881347656	2.215433333333333					1	DETECTED	252.9159 m/z @2.22 [CD6645_1.mzXML]	252.91590881347656	2.215433333333333	2.1296	2.400116666666667	0.27051666666666696	6844.8134765625	71316.48706787113	0	1283	0.20684972391847234	1.5758252427184547	2.1516504854369094	252.91522216796875	252.9166259765625
640	253.03562927246094	11.586649999999999					1	DETECTED	253.0356 m/z @11.59 [CD6645_1.mzXML]	253.03562927246094	11.586649999999999	1.5984666666666667	15.989416666666667	14.39095	45058.453125	1.1936119495322263E7	0	1283	0.1377797471551574	0.7203987712146521	0.01686843872928887	253.03553771972656	253.04537963867188
641	253.05104064941406	11.796666666666665					1	DETECTED	253.0510 m/z @11.80 [CD6645_1.mzXML]	253.05104064941406	11.796666666666665	1.5836666666666666	19.9745	18.390833333333333	9042.3173828125	3482542.1648912025	0	1283	5.339495901479706	0.9003639152713862	4.974952207244317	253.04620361328125	253.05584716796875
642	253.10882568359375	12.3696					1	DETECTED	253.1088 m/z @12.37 [CD6645_1.mzXML]	253.10882568359375	12.3696	10.480583333333334	12.416233333333334	1.9356500000000008	12157.0185546875	531141.6830942385	0	1283	1.7890087846185594	0.5123432826602908	0.02468656532058171	253.1045379638672	253.10964965820312
643	253.19381713867188	14.755566666666665					1	DETECTED	253.1938 m/z @14.76 [CD6645_1.mzXML]	253.19381713867188	14.755566666666665	14.4689	15.405716666666667	0.9368166666666671	7377.33203125	247238.58546386726	0	1283	0.596498599297691	1.6339825581395435	2.267965116279087	253.19334411621094	253.1945343017578
644	254.13514709472656	13.674483333333335					1	DETECTED	254.1351 m/z @13.67 [CD6645_1.mzXML]	254.13514709472656	13.674483333333335	8.981566666666668	14.0395	5.057933333333333	18441.421875	1479786.0859028932	0	1283	0.1663218723439268	0.5390047177608165	0.07740224236133064	254.13461303710938	254.138427734375
645	254.1744384765625	14.008733333333334					1	DETECTED	254.1744 m/z @14.01 [CD6645_1.mzXML]	254.1744384765625	14.008733333333334	10.45325	17.625333333333334	7.172083333333333	9176.5908203125	1577838.3725494377	0	1283	0.526507841458896	1.0085947058299622	0.9574660358066375	254.1739959716797	254.1756591796875
646	254.82240295410156	1.97415					1	DETECTED	254.8224 m/z @1.97 [CD6645_1.mzXML]	254.82240295410156	1.97415	1.8901833333333333	2.3008	0.41061666666666685	21785.6640625	265784.75625854474	0	1283	0.21824509912273538	2.4451171099642703	3.7609734531569323	254.8220977783203	254.8228302001953
647	255.12152099609375	11.586649999999999					1	DETECTED	255.1215 m/z @11.59 [CD6645_1.mzXML]	255.12152099609375	11.586649999999999	8.934883333333334	11.973899999999999	3.039016666666665	286764.53125	3457854.921618409	0	1283	0.16544888412005676	0.9748215986835528	0.43069889546098417	255.11492919921875	255.12168884277344
648	255.17080688476562	13.947816666666666					1	DETECTED	255.1708 m/z @13.95 [CD6645_1.mzXML]	255.17080688476562	13.947816666666666	9.375416666666666	19.739833333333333	10.364416666666667	33669.90234375	4054053.7219430543	0	1283	0.49400723837877436	1.1311166586573684	0.9866668280470372	255.16937255859375	255.17233276367188
649	256.1250915527344	11.6					1	DETECTED	256.1251 m/z @11.60 [CD6645_1.mzXML]	256.1250915527344	11.6	11.506483333333334	11.811316666666666	0.30483333333333285	29699.7578125	275172.6457974843	0	1283	0.047190382388532015	1.18425744074483	1.3167404038097572	256.1238708496094	256.1254577636719
650	256.26165771484375	11.3661					1	DETECTED	256.2617 m/z @11.37 [CD6645_1.mzXML]	256.26165771484375	11.3661	0.4736666666666667	19.44066666666667	18.967000000000002	62798.7734375	4548423.849946501	0	1283	2.3699504295877176	0.6290043522968032	0.010933205354068576	256.2606506347656	256.2640380859375
651	256.8194580078125	1.9602666666666666					1	DETECTED	256.8195 m/z @1.96 [CD6645_1.mzXML]	256.8194580078125	1.9602666666666666	1.7322833333333334	2.34415	0.6118666666666666	32853.0234375	483573.76124304195	0	1283	0.20958853185490112	1.3419109584033926	1.6838219168067852	256.81884765625	256.81988525390625
652	257.07342529296875	2.400116666666667					1	DETECTED	257.0734 m/z @2.40 [CD6645_1.mzXML]	257.07342529296875	2.400116666666667	1.8901833333333333	12.226683333333334	10.336500000000001	12583.4716796875	1462546.1627698364	0	1283	0.298013727281782	10.135148385409854	1.322273126422998	257.0638732910156	257.0821838378906
653	257.22503662109375	12.03215					1	DETECTED	257.2250 m/z @12.03 [CD6645_1.mzXML]	257.22503662109375	12.03215	11.959249999999999	12.844733333333332	0.8854833333333332	13972.0263671875	265360.72872778313	0	1283	0.05363006628454414	6.073273891175072	11.146547782350144	257.222900390625	257.2254333496094
654	257.2459411621094	13.74575					1	DETECTED	257.2459 m/z @13.75 [CD6645_1.mzXML]	257.2459411621094	13.74575	0.20211666666666667	19.790000000000003	19.587883333333338	25224.7734375	2769573.3179445798	0	1283	1.9412212665656838	1.014875751388756	0.050357807506168036	257.2363586425781	257.24755859375
655	257.9778137207031	1.81845					1	DETECTED	257.9778 m/z @1.82 [CD6645_1.mzXML]	257.9778137207031	1.81845	1.81845	10.46695	8.6485	4959.19921875	1234995.026265198	0	1283	8.2760418758923	null	null	257.9778137207031	257.9806823730469
656	258.02862548828125	14.786433333333333					1	DETECTED	258.0286 m/z @14.79 [CD6645_1.mzXML]	258.02862548828125	14.786433333333333	0.16816666666666666	20.007833333333334	19.839666666666666	7303.7431640625	2329078.360801421	0	1283	4.664749103656403	0.6785916250900699	0.8225172408006953	258.0197448730469	258.0337829589844
657	258.8162841796875	2.0019666666666667					1	DETECTED	258.8163 m/z @2.00 [CD6645_1.mzXML]	258.8162841796875	2.0019666666666667	1.9322000000000001	14.942416666666666	13.010216666666667	11547.759765625	3877869.685871582	0	1283	0.22168775901704763	93.24092212135709	185.48184424271417	258.8141784667969	258.81671142578125
658	258.8975830078125	1.64275					1	DETECTED	258.8976 m/z @1.64 [CD6645_1.mzXML]	258.8975830078125	1.64275	1.5836666666666666	4.799083333333333	3.215416666666666	57587.36328125	1208472.0298773192	0	1283	0.05717470577555872	27.210860366713657	1.2685340659423847	258.8969421386719	258.9063415527344
659	258.93963623046875	1.97415					1	DETECTED	258.9396 m/z @1.97 [CD6645_1.mzXML]	258.93963623046875	1.97415	1.4339666666666666	1.97415	0.5401833333333335	11485.4375	236990.99984423825	0	1283	0.5361665468701222	0.5	null	258.93963623046875	258.9427795410156
660	258.9710388183594	1.4793666666666667					1	DETECTED	258.9710 m/z @1.48 [CD6645_1.mzXML]	258.9710388183594	1.4793666666666667	1.4178166666666667	2.1438166666666665	0.7259999999999998	15187.0625	289037.84005084226	0	1283	0.6193136690154191	5.897644191714052	10.631870756372374	258.9704284667969	258.9786682128906
661	259.0924072265625	11.811316666666666					1	DETECTED	259.0924 m/z @11.81 [CD6645_1.mzXML]	259.0924072265625	11.811316666666666	0.5754833333333333	11.959249999999999	11.383766666666666	17719.423828125	1415278.304897003	0	1283	0.06679448149765932	0.5065831046503003	0.01316620930060069	259.0908508300781	259.09307861328125
662	260.166015625	12.148066666666667					1	DETECTED	260.1660 m/z @12.15 [CD6645_1.mzXML]	260.166015625	12.148066666666667	0.5412333333333332	12.178816666666668	11.637583333333335	7476.43017578125	2949852.903137024	0	1283	0.1372621051455294	0.5013246507086343	0.0026493014172686634	260.15789794921875	260.1666564941406
663	260.1844482421875	9.883666666666667					1	DETECTED	260.1844 m/z @9.88 [CD6645_1.mzXML]	260.1844482421875	9.883666666666667	9.628183333333334	18.204833333333333	8.576649999999999	31425.759765625	1137343.2098392942	0	1283	0.09159912575355911	1.4733455907355004	0.9358993268713212	260.18328857421875	260.18511962890625
664	260.9216613769531	1.52415					1	DETECTED	260.9217 m/z @1.52 [CD6645_1.mzXML]	260.9216613769531	1.52415	1.4494166666666668	1.5836666666666666	0.13424999999999976	5513.2392578125	33380.10406970213	0	1283	0.12152850669400372	0.8981935771632483	0.7963871543264966	260.92132568359375	260.9220886230469
665	260.9753112792969	1.50905					1	DETECTED	260.9753 m/z @1.51 [CD6645_1.mzXML]	260.9753112792969	1.50905	1.4339666666666666	17.510166666666667	16.0762	7059.17822265625	3562286.331612244	0	1283	0.31325778513671065	107.05571587125408	213.1114317425082	260.97509765625	260.98504638671875
666	261.0096740722656	1.8044333333333333					1	DETECTED	261.0097 m/z @1.80 [CD6645_1.mzXML]	261.0096740722656	1.8044333333333333	1.4339666666666666	2.4978833333333332	1.0639166666666666	79281.515625	1594233.1838374636	0	1283	0.28035570133241183	1.3443627556135145	6.4101136518514235	261.00347900390625	261.0104064941406
667	261.07220458984375	10.521749999999999					1	DETECTED	261.0722 m/z @10.52 [CD6645_1.mzXML]	261.07220458984375	10.521749999999999	10.46695	12.35415	1.8872	15948.1767578125	339995.09252099565	0	1283	0.09129657864712115	1.4329763332107945	1.776103923744714	261.0695495605469	261.07586669921875
668	261.1434020996094	9.537633333333334					1	DETECTED	261.1434 m/z @9.54 [CD6645_1.mzXML]	261.1434020996094	9.537633333333334	0.13436666666666666	19.99116666666667	19.856800000000003	86583.28125	4809525.13855423	0	1283	3.0389310031628707	0.9516479185722463	0.8224633697392146	261.14202880859375	261.14483642578125
669	261.1881408691406	9.912583333333334					1	DETECTED	261.1881 m/z @9.91 [CD6645_1.mzXML]	261.1881408691406	9.912583333333334	0.10085000000000001	20.007833333333334	19.906983333333333	3621.3310546875	1929402.3285043028	0	1283	10.164945961310014	1.014447837962711	2.8211147742677505	261.1817932128906	261.1885986328125
670	263.0178527832031	11.796666666666665					1	DETECTED	263.0179 m/z @11.80 [CD6645_1.mzXML]	263.0178527832031	11.796666666666665	10.940766666666667	17.149	6.208233333333334	14102.20703125	1282170.3390586546	0	1283	0.8937969462871642	3.552282735356578	6.458154461584038	263.0170593261719	263.01983642578125
671	263.0875244140625	11.586649999999999					1	DETECTED	263.0875 m/z @11.59 [CD6645_1.mzXML]	263.0875244140625	11.586649999999999	0.30333333333333334	12.35415	12.050816666666668	1600192.25	2.3362717385127883E7	1	1283	0.1487286818122957	0.5139136660948361	0.018328436270164748	263.0831604003906	263.0918884277344
672	263.1379089355469	9.658433333333333					1	DETECTED	263.1379 m/z @9.66 [CD6645_1.mzXML]	263.1379089355469	9.658433333333333	9.628183333333334	9.7483	0.1201166666666662	18024.25390625	87635.25021655287	0	1283	0.08557847052310485	1.9853994490358853	2.9707988980717706	263.1378173828125	263.1382141113281
673	263.2354736328125	14.439950000000001					1	DETECTED	263.2355 m/z @14.44 [CD6645_1.mzXML]	263.2354736328125	14.439950000000001	0.40551666666666664	19.523833333333336	19.11831666666667	110482.625	7522665.077041504	0	1283	0.5584426050245526	0.7207444612904877	1.5096863213832679	263.2306213378906	263.2368469238281
674	264.091064453125	11.5734					1	DETECTED	264.0911 m/z @11.57 [CD6645_1.mzXML]	264.091064453125	11.5734	1.8614333333333335	12.003783333333333	10.142349999999999	199205.671875	1.4536802624758907E7	0	1283	0.1319242757652681	0.5158610439821967	0.021104416950884976	264.0861511230469	264.0912780761719
675	264.1695556640625	9.218316666666668					1	DETECTED	264.1696 m/z @9.22 [CD6645_1.mzXML]	264.1695556640625	9.218316666666668	9.1471	9.346316666666667	0.1992166666666666	45637.03515625	243752.99560144017	0	1283	0.0885112132327901	1.5416486783168155	1.7713596184584086	264.1690673828125	264.1791076660156
676	264.2385559082031	14.425416666666667					1	DETECTED	264.2386 m/z @14.43 [CD6645_1.mzXML]	264.2385559082031	14.425416666666667	10.7361	16.280966666666664	5.544866666666664	16080.1904296875	2732718.467584656	0	1283	4.296507045534215	0.7038064917344066	0.40684647311241867	264.2303161621094	264.2406311035156
677	264.8507080078125	1.7322833333333334					1	DETECTED	264.8507 m/z @1.73 [CD6645_1.mzXML]	264.8507080078125	1.7322833333333334	1.6868833333333333	1.7471666666666665	0.060283333333333244	22023.87890625	54096.48099926759	0	1283	0.11814829871269916	0.6639133627019064	0.3278267254038128	264.8503112792969	264.8511047363281
678	265.0213317871094	1.8044333333333333					1	DETECTED	265.0213 m/z @1.80 [CD6645_1.mzXML]	265.0213317871094	1.8044333333333333	1.7471666666666665	16.4944	14.747233333333332	66049.7578125	2457434.6423902283	0	1283	0.14677160012689994	66.61715348805038	16.68288285895417	265.0115966796875	265.0276184082031
679	265.0675964355469	10.229066666666666					1	DETECTED	265.0676 m/z @10.23 [CD6645_1.mzXML]	265.0675964355469	10.229066666666666	10.165933333333333	17.1165	6.950566666666665	2855.688232421875	452583.06766189577	0	1283	6.270583559179618	55.046726504752094	109.09345300950419	265.0671691894531	265.0751647949219
680	265.087158203125	1.7761833333333332					1	DETECTED	265.0872 m/z @1.78 [CD6645_1.mzXML]	265.087158203125	1.7761833333333332	0.1175	20.007833333333334	19.890333333333334	32678.50390625	4467517.112343477	0	1283	11.494148315978883	7.069391786661689	10.009291287267782	265.0795593261719	265.0921325683594
681	265.1172790527344	9.718883333333334					1	DETECTED	265.1173 m/z @9.72 [CD6645_1.mzXML]	265.1172790527344	9.718883333333334	9.643516666666667	16.199833333333334	6.5563166666666675	152790.671875	1418524.3649191249	0	1283	0.09102796856440243	1.6250665568678715	2.372733007390222	265.11474609375	265.1177673339844
682	265.1417236328125	12.35415					1	DETECTED	265.1417 m/z @12.35 [CD6645_1.mzXML]	265.1417236328125	12.35415	11.260250000000001	15.243233333333334	3.9829833333333333	63594.8203125	1575675.085895997	0	1283	0.08779161568781113	5.354853744479877	3.1834067829636012	265.1411437988281	265.15167236328125
683	265.25091552734375	12.616483333333333					1	DETECTED	265.2509 m/z @12.62 [CD6645_1.mzXML]	265.25091552734375	12.616483333333333	0.6605666666666666	16.05415	15.393583333333334	38315.6484375	3272005.7946347357	0	1283	0.25451850170742674	0.617371189276402	0.23786490962942208	265.2431945800781	265.2523498535156
684	265.97991943359375	10.213383333333333					1	DETECTED	265.9799 m/z @10.21 [CD6645_1.mzXML]	265.97991943359375	10.213383333333333	10.181666666666667	10.337733333333334	0.15606666666666769	16963.484375	93588.4970224612	0	1283	0.09756612375221785	2.4603258013663183	4.07454854285605	265.9798278808594	265.9803161621094
685	266.070556640625	15.858550000000001					1	DETECTED	266.0706 m/z @15.86 [CD6645_1.mzXML]	266.070556640625	15.858550000000001	9.4632	20.007833333333334	10.544633333333334	6159.017578125	1696107.9170833135	0	1283	3.0078357735665833	0.8243984561699776	0.5486552002407832	266.0694580078125	266.07147216796875
686	266.12078857421875	9.718883333333334					1	DETECTED	266.1208 m/z @9.72 [CD6645_1.mzXML]	266.12078857421875	9.718883333333334	9.658433333333333	9.868933333333333	0.2104999999999997	19703.443359375	116247.01901196259	0	1283	0.10389139825699623	1.7107365972958115	2.2412809728589416	266.1200256347656	266.1209716796875
687	266.92572021484375	1.5984666666666667					1	DETECTED	266.9257 m/z @1.60 [CD6645_1.mzXML]	266.92572021484375	1.5984666666666667	1.52415	1.6282333333333334	0.10408333333333353	41200.7578125	186173.68519726582	0	1283	0.10305519250783424	0.7002691186364656	0.39627486503873427	266.92559814453125	266.9263610839844
688	266.97869873046875	10.956150000000001					1	DETECTED	266.9787 m/z @10.96 [CD6645_1.mzXML]	266.97869873046875	10.956150000000001	10.785633333333333	11.062383333333335	0.2767500000000016	6155.85498046875	55214.51162548835	0	1283	0.1277689223322298	0.8115042517837938	0.6230085035675877	266.9737243652344	266.97869873046875
689	267.0303955078125	11.6					1	DETECTED	267.0304 m/z @11.60 [CD6645_1.mzXML]	267.0303955078125	11.6	11.506483333333334	11.856	0.34951666666666625	18394.0078125	236010.09622802754	0	1283	0.14614322327794227	1.8687399750490215	2.737479950098043	267.0295715332031	267.03082275390625
690	267.0572204589844	1.8901833333333333					1	DETECTED	267.0572 m/z @1.89 [CD6645_1.mzXML]	267.0572204589844	1.8901833333333333	1.8901833333333333	19.9745	18.084316666666666	11921.3779296875	2636622.624741578	0	1283	14.440116047043837	null	null	267.0563049316406	267.06719970703125
691	267.26641845703125	12.730500000000001					1	DETECTED	267.2664 m/z @12.73 [CD6645_1.mzXML]	267.26641845703125	12.730500000000001	12.210483333333334	12.944983333333333	0.7344999999999988	49529.51171875	728143.4484672841	0	1283	0.24043635288495935	0.7135120780409602	0.6414868206387124	267.2651672363281	267.267333984375
692	267.6453552246094	13.266666666666667					1	DETECTED	267.6454 m/z @13.27 [CD6645_1.mzXML]	267.6453552246094	13.266666666666667	3.71625	15.243233333333334	11.526983333333334	397546.84375	8438686.196363704	2	1283	0.24014232505817645	1.3943060653403834	1.335617193406815	267.63836669921875	267.6524658203125
693	267.97796630859375	10.2447					1	DETECTED	267.9780 m/z @10.24 [CD6645_1.mzXML]	267.97796630859375	10.2447	10.181666666666667	10.337733333333334	0.15606666666666769	15130.6220703125	87356.4185821535	0	1283	0.10524548960808922	1.2379693283976825	1.5804860258190987	267.9772644042969	267.9783630371094
694	268.14715576171875	13.307883333333333					1	DETECTED	268.1472 m/z @13.31 [CD6645_1.mzXML]	268.14715576171875	13.307883333333333	9.161750000000001	14.9898	5.828049999999999	82695.1953125	3976688.6099858996	0	1283	4.183527458124512	0.5466561245012762	0.08320449517603835	268.1411437988281	268.1533508300781
695	268.18963623046875	9.854083333333334					1	DETECTED	268.1896 m/z @9.85 [CD6645_1.mzXML]	268.18963623046875	9.854083333333334	6.1289	9.941883333333333	3.8129833333333334	8498.0400390625	643828.453479004	0	1283	0.10000555242911346	0.5117846548939425	0.023569309787885066	268.1890869140625	268.1971130371094
696	268.95672607421875	11.19915					1	DETECTED	268.9567 m/z @11.20 [CD6645_1.mzXML]	268.95672607421875	11.19915	1.4494166666666668	17.922666666666665	16.473249999999997	17932.328125	2453025.889360565	0	1283	0.15233668869906225	0.7614311657790552	12.983753249595274	268.94903564453125	268.9581298828125
697	269.0471496582031	1.9322000000000001					1	DETECTED	269.0471 m/z @1.93 [CD6645_1.mzXML]	269.0471496582031	1.9322000000000001	1.81845	11.959249999999999	10.140799999999999	11472.3740234375	2397806.5905615236	0	1283	0.42543672434443547	44.574945054944955	88.14989010988991	269.04547119140625	269.047607421875
698	269.1366882324219	12.046266666666666					1	DETECTED	269.1367 m/z @12.05 [CD6645_1.mzXML]	269.1366882324219	12.046266666666666	11.453100000000001	12.338233333333333	0.8851333333333322	222063.21875	1843855.2547043508	0	1283	0.18228929663026605	0.6504670770306334	2.038616633838786	269.1357421875	269.13812255859375
699	269.2245788574219	14.070016666666668					1	DETECTED	269.2246 m/z @14.07 [CD6645_1.mzXML]	269.2245788574219	14.070016666666668	13.831349999999999	15.405716666666667	1.574366666666668	84820.5625	2229743.196278017	0	1283	0.37233242595409166	2.0379210236016587	2.743856396734518	269.224365234375	269.2254333496094
700	270.1401062011719	12.03215					1	DETECTED	270.1401 m/z @12.03 [CD6645_1.mzXML]	270.1401062011719	12.03215	2.1007000000000002	12.148066666666667	10.047366666666667	32381.041015625	6377530.214919676	0	1283	0.18433806187513113	0.5058358380028428	0.011671676005685687	270.1396789550781	270.1451721191406
701	270.2281494140625	14.008733333333334					1	DETECTED	270.2281 m/z @14.01 [CD6645_1.mzXML]	270.2281494140625	14.008733333333334	13.904133333333334	16.118933333333334	2.2148000000000003	20956.138671875	564477.5704498902	0	1283	0.2739251288568383	10.586998087954155	6.296617413557709	270.2256774902344	270.22882080078125
702	270.7957763671875	1.9880333333333333					1	DETECTED	270.7958 m/z @1.99 [CD6645_1.mzXML]	270.7957763671875	1.9880333333333333	1.97415	2.258033333333333	0.28388333333333304	13620.9521484375	128389.44879516601	0	1283	0.13494830083266862	10.223889555822382	19.447779111644763	270.7955627441406	270.7965087890625
703	271.03826904296875	1.8044333333333333					1	DETECTED	271.0383 m/z @1.80 [CD6645_1.mzXML]	271.03826904296875	1.8044333333333333	1.7167833333333333	15.2759	13.559116666666666	101336.15625	1.0035619540331786E7	0	1283	0.08855145353855232	81.98475680706969	190.4204438066111	271.0379638671875	271.048095703125
704	271.16351318359375	10.769533333333333					1	DETECTED	271.1635 m/z @10.77 [CD6645_1.mzXML]	271.16351318359375	10.769533333333333	10.7361	10.879700000000001	0.14360000000000106	19446.751953125	112250.57059179638	0	1283	0.10107596345727288	2.1475573280159908	3.295114656031981	271.163330078125	271.163818359375
705	271.2039489746094	14.770983333333334					1	DETECTED	271.2039 m/z @14.77 [CD6645_1.mzXML]	271.2039489746094	14.770983333333334	11.10845	15.567366666666667	4.458916666666667	19679.24609375	1592098.8206306156	0	1283	0.5053921997734871	0.6087202846845534	0.3452975407149365	271.2037048339844	271.204833984375
706	271.2608947753906	12.555733333333334					1	DETECTED	271.2609 m/z @12.56 [CD6645_1.mzXML]	271.2608947753906	12.555733333333334	0.10085000000000001	20.007833333333334	19.906983333333333	33396.44921875	5448157.619237179	0	1283	0.15110688152752338	1.2914048669068328	0.7241446025878246	271.26055908203125	271.2630310058594
707	271.65631103515625	12.930883333333332					1	DETECTED	271.6563 m/z @12.93 [CD6645_1.mzXML]	271.65631103515625	12.930883333333332	12.873733333333332	13.100433333333333	0.226700000000001	40147.78125	353928.1292189938	0	1283	0.09553086391086474	1.9833770778652746	3.012894721615406	271.6559753417969	271.6571044921875
708	272.18475341796875	9.985766666666667					1	DETECTED	272.1848 m/z @9.99 [CD6645_1.mzXML]	272.18475341796875	9.985766666666667	9.346316666666667	10.05985	0.7135333333333342	5169.44580078125	129367.83840673839	0	1283	0.6434546166993673	0.5579273855135931	0.11585477102718611	272.1841125488281	272.18475341796875
709	272.20758056640625	14.755566666666665					1	DETECTED	272.2076 m/z @14.76 [CD6645_1.mzXML]	272.20758056640625	14.755566666666665	14.4689	15.243233333333334	0.7743333333333347	4728.826171875	130804.95796554576	0	1283	0.37580577822339123	1.350581395348846	1.701162790697692	272.2067565917969	272.2104797363281
710	272.25689697265625	11.3661					1	DETECTED	272.2569 m/z @11.37 [CD6645_1.mzXML]	272.25689697265625	11.3661	0.35455	19.924500000000002	19.569950000000002	19224.13671875	3758852.865897156	0	1283	7.168682583179329	1.1422664370200548	1.2682302385294597	272.2559814453125	272.2667541503906
711	272.6640319824219	13.280216666666666					1	DETECTED	272.6640 m/z @13.28 [CD6645_1.mzXML]	272.6640319824219	13.280216666666666	13.280216666666666	14.1317	0.8514833333333343	24893.81640625	372510.71956115775	0	1283	0.1574878518211449	null	null	272.65557861328125	272.66473388671875
712	272.7933349609375	1.97415					1	DETECTED	272.7933 m/z @1.97 [CD6645_1.mzXML]	272.7933349609375	1.97415	1.7617833333333333	2.2723	0.5105166666666667	18807.3671875	301322.43486962887	0	1283	0.21189909864640244	1.2019698634437288	1.4039397268874574	272.7926025390625	272.79400634765625
713	272.9425048828125	1.6132					1	DETECTED	272.9425 m/z @1.61 [CD6645_1.mzXML]	272.9425048828125	1.6132	1.5542	1.6722333333333335	0.11803333333333343	67076.75	312022.53391210944	0	1283	0.08331177062316786	1.000282485875708	1.0005649717514162	272.9424743652344	272.9429931640625
714	274.001708984375	11.229583333333332					1	DETECTED	274.0017 m/z @11.23 [CD6645_1.mzXML]	274.001708984375	11.229583333333332	10.769533333333333	17.675	6.905466666666667	13034.5146484375	1419455.9797409675	0	1283	3.430410975832821	5.560018546932955	9.660330125431429	273.9999084472656	274.0025939941406
715	274.12725830078125	10.50775					1	DETECTED	274.1273 m/z @10.51 [CD6645_1.mzXML]	274.12725830078125	10.50775	10.46695	10.591366666666666	0.12441666666666507	8887.83203125	46591.96788317834	0	1283	0.09868446623733185	1.5247140522875973	2.0494281045751945	274.1270751953125	274.12762451171875
716	274.1998291015625	11.1541					1	DETECTED	274.1998 m/z @11.15 [CD6645_1.mzXML]	274.1998291015625	11.1541	7.002966666666667	16.4944	9.491433333333333	6796.5078125	1394405.7413997801	0	1283	1.0376501015216082	1.1432339762635104	6.301123610228569	274.1987609863281	274.2041931152344
717	274.23590087890625	12.178816666666668					1	DETECTED	274.2359 m/z @12.18 [CD6645_1.mzXML]	274.23590087890625	12.178816666666668	12.163516666666668	12.27455	0.11103333333333154	7884.16259765625	46495.32260766556	0	1283	0.30579390476183654	3.6285403050108656	6.257080610021731	274.235595703125	274.23626708984375
718	274.2718505859375	11.3661					1	DETECTED	274.2719 m/z @11.37 [CD6645_1.mzXML]	274.2718505859375	11.3661	11.1842	12.3696	1.1853999999999996	2567298.75	1.6436423172701595E7	1	1283	0.09365917717507344	1.4702910811333298	1.7613601957070095	274.27166748046875	274.2729797363281
719	274.65313720703125	13.569133333333333					1	DETECTED	274.6531 m/z @13.57 [CD6645_1.mzXML]	274.65313720703125	13.569133333333333	6.392033333333333	13.918650000000001	7.526616666666668	23039.0390625	3543452.5515327156	0	1283	0.13738748289378933	0.5243494354730092	0.04869887094601831	274.6507568359375	274.655029296875
720	274.7894287109375	1.97415					1	DETECTED	274.7894 m/z @1.97 [CD6645_1.mzXML]	274.7894287109375	1.97415	1.9460333333333333	2.2297833333333332	0.28374999999999995	7425.04833984375	91974.79574157718	0	1283	0.22015020014777553	5.045939537640759	9.091879075281518	274.78924560546875	274.7904357910156
721	274.99798583984375	11.169283333333334					1	DETECTED	274.9980 m/z @11.17 [CD6645_1.mzXML]	274.99798583984375	11.169283333333334	1.4943666666666668	19.2425	17.74813333333333	15404.880859375	3716597.658333925	0	1283	0.9308521588771388	0.7868657651757242	0.3965053559491644	274.9903564453125	275.0013122558594
722	275.19866943359375	12.35415					1	DETECTED	275.1987 m/z @12.35 [CD6645_1.mzXML]	275.19866943359375	12.35415	12.322533333333332	12.509066666666666	0.18653333333333322	36612.72265625	237033.21594311626	0	1283	0.10957026650559953	2.949920927780563	5.258482042912734	275.1978759765625	275.1988830566406
723	275.2752380371094	11.351716666666666					1	DETECTED	275.2752 m/z @11.35 [CD6645_1.mzXML]	275.2752380371094	11.351716666666666	11.307816666666668	16.31373333333333	5.005916666666664	394164.125	3338757.072372303	1	1283	0.11083361371908218	2.362309118002869	2.9462292995815202	275.275146484375	275.28466796875
724	275.6312561035156	13.169983333333333					1	DETECTED	275.6313 m/z @13.17 [CD6645_1.mzXML]	275.6312561035156	13.169983333333333	11.723716666666666	13.599433333333334	1.8757166666666674	230943.890625	3235091.515308831	0	1283	0.15464630725855777	1.2398448675308733	1.0228600162777173	275.6235656738281	275.63189697265625
725	275.9966125488281	16.346983333333334					1	DETECTED	275.9966 m/z @16.35 [CD6645_1.mzXML]	275.9966125488281	16.346983333333334	0.76265	18.4705	17.70785	2146.465087890625	1023843.6140959475	0	1283	1.657095105025265	0.5681298526297778	0.13625970525955558	275.99578857421875	275.9977111816406
726	276.1330261230469	13.1976					1	DETECTED	276.1330 m/z @13.20 [CD6645_1.mzXML]	276.1330261230469	13.1976	4.1010333333333335	13.3631	9.262066666666666	52172.54296875	5606904.4497631835	0	1283	0.3149706241157606	0.5093765406181352	0.019162196870287612	276.1325988769531	276.1429443359375
727	276.6503601074219	13.266666666666667					1	DETECTED	276.6504 m/z @13.27 [CD6645_1.mzXML]	276.6503601074219	13.266666666666667	13.086316666666667	14.024383333333333	0.9380666666666659	51339.890625	868607.1802288805	0	1283	0.24625917336661196	2.6006838554662113	1.1566369423124427	276.64935302734375	276.6519470214844
728	276.9526672363281	1.5542					1	DETECTED	276.9527 m/z @1.55 [CD6645_1.mzXML]	276.9526672363281	1.5542	0.7285166666666666	1.5542	0.8256833333333334	6990.53515625	71436.89131225584	0	1283	0.09771273871467168	0.5	null	276.9526672363281	276.9624938964844
729	276.983154296875	1.9181666666666668					1	DETECTED	276.9832 m/z @1.92 [CD6645_1.mzXML]	276.983154296875	1.9181666666666668	1.1243833333333333	18.814	17.689616666666666	19844.818359375	2531006.8553249505	0	1283	0.1645665579679727	10.99860804778753	17.617942465498956	276.97900390625	276.99310302734375
730	277.03729248046875	10.50775					1	DETECTED	277.0373 m/z @10.51 [CD6645_1.mzXML]	277.03729248046875	10.50775	10.46695	10.6211	0.15414999999999957	16224.2890625	96387.48321093674	0	1283	0.11183358351658512	1.9326219516916756	2.7051639920634476	277.03680419921875	277.0373840332031
731	277.1026611328125	11.276166666666667					1	DETECTED	277.1027 m/z @11.28 [CD6645_1.mzXML]	277.1026611328125	11.276166666666667	2.609083333333333	12.003783333333333	9.3947	33213.9765625	2648859.2926176772	0	1283	0.6609939859331	0.5419758665448776	9.30290372652058	277.1020202636719	277.1032409667969
732	277.1393737792969	11.929333333333334					1	DETECTED	277.1394 m/z @11.93 [CD6645_1.mzXML]	277.1393737792969	11.929333333333334	8.356083333333334	13.100433333333333	4.744349999999999	20106.015625	2569293.3175559686	0	1283	3.60758289673449	0.6638704260826978	0.32774085216539545	277.13299560546875	277.1396179199219
733	277.1568298339844	15.29215					1	DETECTED	277.1568 m/z @15.29 [CD6645_1.mzXML]	277.1568298339844	15.29215	9.116633333333334	19.823500000000003	10.706866666666668	13102.5537109375	2650990.7725002435	0	1283	1.0182346000205253	0.7213350303224886	5.2670972513474625	277.1524353027344	277.1582946777344
734	277.1781921386719	12.163516666666668					1	DETECTED	277.1782 m/z @12.16 [CD6645_1.mzXML]	277.1781921386719	12.163516666666668	0.3886833333333334	19.773000000000003	19.38431666666667	14162.5341796875	2519248.476003815	0	1283	0.10716151052685596	0.8231248849948336	0.6462497699896673	277.17681884765625	277.17919921875
735	278.18426513671875	9.0866					1	DETECTED	278.1843 m/z @9.09 [CD6645_1.mzXML]	278.18426513671875	9.0866	9.056816666666666	12.163516666666668	3.106700000000002	5645.27197265625	528769.5010307619	0	1283	0.0698793512596243	52.155008393954546	103.31001678790909	278.1820068359375	278.18438720703125
736	278.6257019042969	12.916733333333333					1	DETECTED	278.6257 m/z @12.92 [CD6645_1.mzXML]	278.6257019042969	12.916733333333333	12.802266666666666	19.890833333333333	7.088566666666667	58472.5859375	4681004.485959932	0	1283	0.17905416009354091	30.963453698310936	2.7587896022386804	278.6248474121094	278.63128662109375
737	278.9804382324219	1.9322000000000001					1	DETECTED	278.9804 m/z @1.93 [CD6645_1.mzXML]	278.9804382324219	1.9322000000000001	1.4793666666666667	19.723333333333336	18.24396666666667	7860.814453125	3063004.881393799	0	1283	14.121302266491133	20.14423997055576	17.949678612649535	278.97198486328125	278.98175048828125
738	279.0821533203125	10.521749999999999					1	DETECTED	279.0822 m/z @10.52 [CD6645_1.mzXML]	279.0821533203125	10.521749999999999	1.3143666666666667	19.424333333333333	18.109966666666665	775697.3125	9517987.54946884	1	1283	0.10884284514532183	1.3819742718471282	1.5312926319657625	279.081298828125	279.09173583984375
739	279.15716552734375	12.431966666666666					1	DETECTED	279.1572 m/z @12.43 [CD6645_1.mzXML]	279.15716552734375	12.431966666666666	0.10085000000000001	20.007833333333334	19.906983333333333	141857.125	3.845943888966135E7	0	1283	0.19169790700505018	0.538635922548874	0.0901763075690996	279.1561279296875	279.1582946777344
740	279.2298583984375	13.524316666666666					1	DETECTED	279.2299 m/z @13.52 [CD6645_1.mzXML]	279.2298583984375	13.524316666666666	11.885383333333333	19.110333333333333	7.22495	85776.625	3207740.665240353	0	1283	0.17574417342551918	0.7353389187853835	0.2875207126637855	279.229248046875	279.230712890625
741	279.64483642578125	12.930883333333332					1	DETECTED	279.6448 m/z @12.93 [CD6645_1.mzXML]	279.64483642578125	12.930883333333332	12.75985	13.509366666666667	0.7495166666666666	148347.4375	2119192.0742221684	0	1283	0.19549128184713815	1.507519329107628	4.927708721269399	279.6441955566406	279.6455993652344
742	280.0899963378906	1.7617833333333333					1	DETECTED	280.0900 m/z @1.76 [CD6645_1.mzXML]	280.0899963378906	1.7617833333333333	1.6576333333333333	19.2425	17.584866666666667	283825.09375	5758233.364520926	0	1283	0.06567359496193981	63.53080683554378	96.66285048089748	280.084716796875	280.0903625488281
743	280.16046142578125	12.416233333333334					1	DETECTED	280.1605 m/z @12.42 [CD6645_1.mzXML]	280.16046142578125	12.416233333333334	0.1852	19.958000000000002	19.772800000000004	25884.828125	6703414.584756837	0	1283	0.14926492520837797	0.845483753487889	0.19471758070239387	280.1589050292969	280.1617431640625
744	280.6527099609375	13.335316666666667					1	DETECTED	280.6527 m/z @13.34 [CD6645_1.mzXML]	280.6527099609375	13.335316666666667	12.916733333333333	14.024383333333333	1.1076499999999996	186453.96875	2707379.2416401375	0	1283	0.16078720509474032	1.7379336094221989	2.668570454633381	280.6522216796875	280.65911865234375
745	281.0091857910156	11.5734					1	DETECTED	281.0092 m/z @11.57 [CD6645_1.mzXML]	281.0091857910156	11.5734	10.1201	11.7672	1.6471	32556.939453125	1496103.5956030276	0	1283	0.14563791837311513	0.5666758411890186	0.1333516823780372	281.0011901855469	281.009521484375
746	281.0820007324219	15.357566666666665					1	DETECTED	281.0820 m/z @15.36 [CD6645_1.mzXML]	281.0820007324219	15.357566666666665	9.643516666666667	19.623333333333335	9.979816666666668	17732.349609375	3315636.936400391	0	1283	2.225121121771368	0.7909805618426775	3.3094794426662153	281.0809020996094	281.0833435058594
747	281.0936584472656	1.7617833333333333					1	DETECTED	281.0937 m/z @1.76 [CD6645_1.mzXML]	281.0936584472656	1.7617833333333333	1.7167833333333333	19.490666666666666	17.773883333333334	21433.728515625	6763043.602074799	0	1283	8.794326585251088	197.4875925925929	195.4876022884652	281.0873718261719	281.0954284667969
748	281.11212158203125	9.478					1	DETECTED	281.1121 m/z @9.48 [CD6645_1.mzXML]	281.11212158203125	9.478	9.418733333333334	9.61265	0.19391666666666652	6711.25927734375	48649.14147656233	0	1283	0.08626458347430166	1.6359673790776348	2.2719347581552696	281.11181640625	281.1124267578125
749	281.2456970214844	14.454450000000001					1	DETECTED	281.2457 m/z @14.45 [CD6645_1.mzXML]	281.2456970214844	14.454450000000001	0.5412333333333332	19.756500000000003	19.21526666666667	184261.65625	1.0370775912784552E7	0	1283	0.5943923533264108	0.6922419805308239	0.35643825326673084	281.2447509765625	281.2475280761719
750	281.66064453125	14.1772					1	DETECTED	281.6606 m/z @14.18 [CD6645_1.mzXML]	281.66064453125	14.1772	9.507983333333334	16.086383333333334	6.5784	73980.2109375	4639509.818224425	0	1283	0.24426090094665653	0.704443643294914	7.311936980287851	281.6557312011719	281.66943359375
751	282.2186584472656	13.3631					1	DETECTED	282.2187 m/z @13.36 [CD6645_1.mzXML]	282.2186584472656	13.3631	0.1175	20.007833333333334	19.890333333333334	5939.05810546875	3792199.7715894175	0	1283	18.420621752139088	0.7508279478971633	0.5016558957943268	282.2186584472656	282.22137451171875
752	282.2491149902344	14.439950000000001					1	DETECTED	282.2491 m/z @14.44 [CD6645_1.mzXML]	282.2491149902344	14.439950000000001	10.895166666666666	15.77785	4.882683333333334	36325.3828125	5817931.931639769	0	1283	3.3176899621370612	0.6549062257937551	0.30601823530077116	282.24853515625	282.25799560546875
753	282.27740478515625	14.024383333333333					1	DETECTED	282.2774 m/z @14.02 [CD6645_1.mzXML]	282.27740478515625	14.024383333333333	11.856	16.05415	4.19815	95709.9296875	4036208.01896228	0	1283	0.25891546476352545	1.1869557158179878	8.585432031728034	282.27557373046875	282.28656005859375
754	282.90313720703125	1.5836666666666666					1	DETECTED	282.9031 m/z @1.58 [CD6645_1.mzXML]	282.90313720703125	1.5836666666666666	1.52415	1.64275	0.11860000000000004	119827.703125	449700.71029248077	0	1283	0.06179421252816808	0.9603259545500397	1.0234380189258523	282.90283203125	282.90338134765625
755	282.97174072265625	11.214233333333334					1	DETECTED	282.9717 m/z @11.21 [CD6645_1.mzXML]	282.97174072265625	11.214233333333334	10.940766666666667	16.264699999999998	5.323933333333331	14528.0283203125	1284288.6713183601	0	1283	1.1071319671032072	9.734154071184749	18.468308142369498	282.97076416015625	282.9751892089844
756	283.0063781738281	10.213383333333333					1	DETECTED	283.0064 m/z @10.21 [CD6645_1.mzXML]	283.0063781738281	10.213383333333333	7.5648833333333325	10.3076	2.7427166666666682	15064.3388671875	697927.1028642581	0	1283	0.07890475475066516	0.5177867975583667	0.03557359511673322	283.0061950683594	283.0079650878906
757	283.0247802734375	1.8901833333333333					1	DETECTED	283.0248 m/z @1.89 [CD6645_1.mzXML]	283.0247802734375	1.8901833333333333	1.8467833333333334	18.07283333333333	16.226049999999997	11631.6064453125	1473401.8768693241	0	1283	13.54004494420533	165.81065048543167	334.50104455313203	283.0247802734375	283.0279235839844
758	283.1055908203125	10.75285					1	DETECTED	283.1056 m/z @10.75 [CD6645_1.mzXML]	283.1055908203125	10.75285	8.564633333333335	17.675	9.110366666666666	9607.9833984375	790360.9177751469	0	1283	0.0869424717818923	2.081687523325692	3.1633750466513844	283.0975646972656	283.1072692871094
759	283.15228271484375	12.03215					1	DETECTED	283.1523 m/z @12.03 [CD6645_1.mzXML]	283.15228271484375	12.03215	11.973899999999999	12.447650000000001	0.47375000000000256	79670.8125	722666.9896733422	0	1283	0.16026712472254623	4.04964690934685	7.090578818869144	283.1511535644531	283.1526794433594
760	283.2610778808594	12.673366666666668					1	DETECTED	283.2611 m/z @12.67 [CD6645_1.mzXML]	283.2610778808594	12.673366666666668	0.10085000000000001	20.007833333333334	19.906983333333333	89475.5234375	4384759.057716794	0	1283	0.24244847641855571	0.6051420745733146	0.04179076613904402	283.2519226074219	283.2632141113281
761	283.2807922363281	14.008733333333334					1	DETECTED	283.2808 m/z @14.01 [CD6645_1.mzXML]	283.2807922363281	14.008733333333334	13.84575	14.439950000000001	0.5942000000000007	22111.072265625	353246.3251518557	0	1283	0.26141321772358594	1.8228857756416867	2.244559883161341	283.27972412109375	283.28125
762	284.1844787597656	9.041916666666667					1	DETECTED	284.1845 m/z @9.04 [CD6645_1.mzXML]	284.1844787597656	9.041916666666667	8.996833333333333	15.389483333333335	6.3926500000000015	11793.806640625	468349.466143677	0	1283	0.08122762790456584	70.89815157116308	8.170091764122173	284.18359375	284.18798828125
763	284.2928466796875	12.630933333333333					1	DETECTED	284.2928 m/z @12.63 [CD6645_1.mzXML]	284.2928466796875	12.630933333333333	5.83405	14.572233333333333	8.738183333333332	24897.595703125	1902991.7981159657	0	1283	0.12087714772219194	0.6428081007716772	0.2856162015433545	284.2923583984375	284.2984619140625
764	284.3294982910156	11.885383333333333					1	DETECTED	284.3295 m/z @11.89 [CD6645_1.mzXML]	284.3294982910156	11.885383333333333	11.841116666666666	11.989166666666668	0.14805000000000135	21304.658203125	128596.87958886704	0	1283	0.11180235738858002	1.6722515060240946	2.344503012048189	284.3287353515625	284.3297424316406
765	284.9078063964844	1.6722333333333335					1	DETECTED	284.9078 m/z @1.67 [CD6645_1.mzXML]	284.9078063964844	1.6722333333333335	1.6576333333333333	8.161616666666667	6.503983333333334	45411.88671875	3674790.64391272	0	1283	0.09583795375537463	222.739155251139	444.47831050227796	284.9075927734375	284.9173889160156
766	285.06280517578125	1.4645333333333332					1	DETECTED	285.0628 m/z @1.46 [CD6645_1.mzXML]	285.06280517578125	1.4645333333333332	1.4008666666666667	16.264699999999998	14.86383333333333	12501.4345703125	5702782.94149231	0	1283	0.1433460936109734	116.73167539267037	218.80556011250158	285.0614318847656	285.0697326660156
767	285.07672119140625	11.796666666666665					1	DETECTED	285.0767 m/z @11.80 [CD6645_1.mzXML]	285.07672119140625	11.796666666666665	11.738116666666667	11.826116666666667	0.08800000000000097	8060.96484375	30064.117564697073	0	1283	0.08089787243939028	0.7514944491887545	0.5029888983775089	285.0756530761719	285.0769348144531
768	285.2401428222656	13.029383333333334					1	DETECTED	285.2401 m/z @13.03 [CD6645_1.mzXML]	285.2401428222656	13.029383333333334	12.944983333333333	13.114433333333332	0.16944999999999943	30631.38671875	192606.56076318334	0	1283	0.10053344012054133	1.0038507109004648	0.8108819089606616	285.239501953125	285.2417297363281
769	285.27630615234375	12.70195					1	DETECTED	285.2763 m/z @12.70 [CD6645_1.mzXML]	285.27630615234375	12.70195	0.4905666666666667	19.924500000000002	19.433933333333336	21611.64453125	2333561.575606812	0	1283	0.20606436820673402	1.0480278245508405	1.2043323164224788	285.26904296875	285.2784729003906
770	286.14190673828125	11.929333333333334					1	DETECTED	286.1419 m/z @11.93 [CD6645_1.mzXML]	286.14190673828125	11.929333333333334	11.841116666666666	12.322533333333332	0.48141666666666616	189931.84375	1514932.8128869566	0	1283	0.1119209580061078	1.873053339794712	1.8776413706724882	286.1411437988281	286.14215087890625
771	286.1995849609375	10.337733333333334					1	DETECTED	286.1996 m/z @10.34 [CD6645_1.mzXML]	286.1995849609375	10.337733333333334	10.276616666666666	10.879700000000001	0.6030833333333359	314500.3125	2437484.513642821	1	1283	0.11957949718326333	2.032029628366197	2.3381175947578607	286.19891357421875	286.2001647949219
772	286.2475280761719	9.808349999999999					1	DETECTED	286.2475 m/z @9.81 [CD6645_1.mzXML]	286.2475280761719	9.808349999999999	8.950383333333333	19.0775	10.127116666666668	106187.578125	2355007.310361175	0	1283	0.20631642075360368	0.9772720523697354	1.126169594130316	286.24591064453125	286.2540283203125
773	287.01190185546875	1.7761833333333332					1	DETECTED	287.0119 m/z @1.78 [CD6645_1.mzXML]	287.01190185546875	1.7761833333333332	1.7617833333333333	1.9181666666666668	0.15638333333333354	39001.359375	199498.3451474613	0	1283	0.08292311560273125	5.429976851851871	9.859953703703741	287.0112609863281	287.0128173828125
774	287.09906005859375	9.718883333333334					1	DETECTED	287.0991 m/z @9.72 [CD6645_1.mzXML]	287.09906005859375	9.718883333333334	9.673466666666666	10.197516666666667	0.5240500000000008	131467.484375	1455291.4570597208	0	1283	0.1008486630120462	5.769357798164978	10.538715596329956	287.0987243652344	287.0991516113281
775	287.2033386230469	10.322733333333334					1	DETECTED	287.2033 m/z @10.32 [CD6645_1.mzXML]	287.2033386230469	10.322733333333334	10.276616666666666	11.944066666666666	1.6674500000000005	43553.72265625	685943.870262634	0	1283	0.11705426331423396	16.456878153084826	30.441345117248776	287.1979064941406	287.20361328125
776	287.2345886230469	14.024383333333333					1	DETECTED	287.2346 m/z @14.02 [CD6645_1.mzXML]	287.2345886230469	14.024383333333333	8.763766666666667	14.512550000000001	5.748783333333334	11320.69921875	1163100.8726385501	0	1283	0.19895413470264067	0.5463982359482572	0.09279647189651434	287.23406982421875	287.23736572265625
777	287.2509460449219	9.838883333333333					1	DETECTED	287.2509 m/z @9.84 [CD6645_1.mzXML]	287.2509460449219	9.838883333333333	9.628183333333334	10.045	0.4168166666666657	14053.16015625	164200.6915866699	0	1283	0.19845550832475745	0.9891235563993054	0.9614590498504662	287.2505187988281	287.251953125
778	287.6309509277344	12.930883333333332					1	DETECTED	287.6310 m/z @12.93 [CD6645_1.mzXML]	287.6309509277344	12.930883333333332	12.75985	13.584133333333334	0.8242833333333337	287901.8125	3193329.109232423	2	1283	0.20694080026313166	1.1875036881748429	1.1382169277252157	287.6297607421875	287.64080810546875
779	288.10211181640625	9.704216666666667					1	DETECTED	288.1021 m/z @9.70 [CD6645_1.mzXML]	288.10211181640625	9.704216666666667	9.673466666666666	9.763166666666667	0.08970000000000056	17478.486328125	74135.6975083003	0	1283	0.0982763670247504	1.4585365853658074	1.9170731707316149	288.1020812988281	288.1026611328125
780	288.2154846191406	10.652099999999999					1	DETECTED	288.2155 m/z @10.65 [CD6645_1.mzXML]	288.2154846191406	10.652099999999999	0.1852	19.99116666666667	19.80596666666667	109220.40625	3094679.688031008	1	1283	0.11817745064032792	1.5508915129358962	2.3839532395069214	288.2075500488281	288.2171936035156
781	288.6387023925781	13.335316666666667					1	DETECTED	288.6387 m/z @13.34 [CD6645_1.mzXML]	288.6387023925781	13.335316666666667	13.128566666666668	13.584133333333334	0.455566666666666	81595.6875	910629.3619560553	0	1283	0.14857376860877736	1.4744494191424606	1.2957421487995697	288.636962890625	288.63958740234375
782	288.7672424316406	1.97415					1	DETECTED	288.7672 m/z @1.97 [CD6645_1.mzXML]	288.7672424316406	1.97415	1.9322000000000001	2.1580333333333335	0.22583333333333333	10345.1865234375	78460.30197692866	0	1283	0.19126244008979398	2.691696464044502	4.383392928089004	288.7659912109375	288.7673645019531
783	288.9200134277344	1.5984666666666667					1	DETECTED	288.9200 m/z @1.60 [CD6645_1.mzXML]	288.9200134277344	1.5984666666666667	1.5390666666666666	1.7905166666666665	0.25144999999999995	374539.65625	2165712.7800112306	1	1283	0.08765141225570772	2.059645041585642	1.6691944047159348	288.91961669921875	288.92047119140625
784	289.17449951171875	1.2971166666666667					1	DETECTED	289.1745 m/z @1.30 [CD6645_1.mzXML]	289.17449951171875	1.2971166666666667	0.1175	19.941	19.8235	6603.46044921875	1880599.534892822	0	1283	5.329885605943841	8.402517767071222	4.4705705236034605	289.172607421875	289.1759033203125
785	289.64678955078125	11.811316666666666					1	DETECTED	289.6468 m/z @11.81 [CD6645_1.mzXML]	289.64678955078125	11.811316666666666	11.062383333333335	15.2759	4.213516666666665	25016.462890625	1941254.3994249885	0	1283	0.3424258081760527	2.5178137427617733	3.8330039862492895	289.63861083984375	289.6484680175781
786	289.6584167480469	13.294083333333333					1	DETECTED	289.6584 m/z @13.29 [CD6645_1.mzXML]	289.6584167480469	13.294083333333333	13.294083333333333	13.464699999999999	0.17061666666666575	23942.345703125	138532.1877209472	0	1283	0.13849386308982226	null	null	289.6576843261719	289.6584167480469
787	290.6260681152344	12.916733333333333					1	DETECTED	290.6261 m/z @12.92 [CD6645_1.mzXML]	290.6260681152344	12.916733333333333	8.370833333333334	19.291999999999998	10.921166666666664	31951.732421875	4295395.580124022	0	1283	0.07935258819929203	1.2012106146930932	1.4024212293861866	290.62200927734375	290.63568115234375
788	290.8527526855469	1.7471666666666665					1	DETECTED	290.8528 m/z @1.75 [CD6645_1.mzXML]	290.8527526855469	1.7471666666666665	1.6722333333333335	1.8467833333333334	0.17454999999999998	34165.4375	200186.74125732415	0	1283	0.08060752910962665	1.1647019572953776	0.04696664846446754	290.8525695800781	290.8533020019531
789	290.923583984375	2.73415					1	DETECTED	290.9236 m/z @2.73 [CD6645_1.mzXML]	290.923583984375	2.73415	0.10085000000000001	20.007833333333334	19.906983333333333	58153.109375	8514862.147617582	0	1283	0.7261396549343364	2.028186632920218	3.9433078061602385	290.9156494140625	290.9316711425781
790	291.1181945800781	12.03215					1	DETECTED	291.1182 m/z @12.03 [CD6645_1.mzXML]	291.1181945800781	12.03215	9.448200000000002	12.6015	3.153299999999998	907733.3125	7553777.974930928	1	1283	0.11272072401553856	2.3016821910552867	2.749451453258677	291.11572265625	291.11846923828125
791	291.6448059082031	12.873733333333332					1	DETECTED	291.6448 m/z @12.87 [CD6645_1.mzXML]	291.6448059082031	12.873733333333332	12.802266666666666	17.922666666666665	5.120399999999998	39577.44921875	1134282.2351536858	0	1283	0.14485579906674673	35.82369402985112	2.7595530419717216	291.6441345214844	291.64703369140625
792	291.9337158203125	2.73415					1	DETECTED	291.9337 m/z @2.73 [CD6645_1.mzXML]	291.9337158203125	2.73415	0.1175	20.007833333333334	19.890333333333334	44064.85546875	6487137.812998667	0	1283	0.8736878626963653	5.377362142380269	3.3725409156302897	291.9240417480469	291.9412536621094
793	292.0668029785156	16.641766666666665					1	DETECTED	292.0668 m/z @16.64 [CD6645_1.mzXML]	292.0668029785156	16.641766666666665	14.647466666666666	18.437333333333335	3.7898666666666685	4136.3916015625	478286.62282208254	0	1283	1.7340871987776296	0.9501746644603797	0.9003493289207593	292.06500244140625	292.0675048828125
794	292.1217041015625	12.03215					1	DETECTED	292.1217 m/z @12.03 [CD6645_1.mzXML]	292.1217041015625	12.03215	11.989166666666668	12.38485	0.3956833333333325	117151.4296875	908803.0282897973	0	1283	0.12241427010381756	6.897216567760323	3.9669007418455964	292.12103271484375	292.1228942871094
795	292.51397705078125	3.15505					1	DETECTED	292.5140 m/z @3.16 [CD6645_1.mzXML]	292.51397705078125	3.15505	2.483966666666667	16.4944	14.010433333333332	5912.8955078125	1289499.1219401548	0	1283	0.08297840903805698	10.438668819073637	2.8558826180134416	292.5115661621094	292.5228271484375
796	292.9393005371094	2.9435166666666666					1	DETECTED	292.9393 m/z @2.94 [CD6645_1.mzXML]	292.9393005371094	2.9435166666666666	2.442	8.116683333333333	5.674683333333332	8365.4833984375	608974.3228200077	0	1283	0.09442662528020351	5.657522182712441	4.221101450467483	292.9293212890625	292.94873046875
797	292.96466064453125	2.7479999999999998					1	DETECTED	292.9647 m/z @2.75 [CD6645_1.mzXML]	292.96466064453125	2.7479999999999998	2.4978833333333332	7.977433333333334	5.479550000000001	8234.677734375	519960.11209844996	0	1283	0.2831975033800247	4.2828881649607	7.506466224546945	292.95684814453125	292.97271728515625
798	292.9796142578125	3.0846500000000003					1	DETECTED	292.9796 m/z @3.08 [CD6645_1.mzXML]	292.9796142578125	3.0846500000000003	2.400116666666667	19.226	16.825883333333334	6078.36669921875	1073565.2205457762	0	1283	0.7725494314154675	12.290039442929489	1.7081797071647282	292.97515869140625	292.9804992675781
799	292.9911804199219	2.79005					1	DETECTED	292.9912 m/z @2.79 [CD6645_1.mzXML]	292.9911804199219	2.79005	1.0381	10.165933333333333	9.127833333333333	9358.2705078125	918187.2681849974	0	1283	0.5195580919438227	2.6050496113854087	1.1787902350746673	292.9832458496094	292.9915771484375
800	293.0026550292969	2.73415					1	DETECTED	293.0027 m/z @2.73 [CD6645_1.mzXML]	293.0026550292969	2.73415	2.483966666666667	19.873833333333334	17.389866666666666	10305.337890625	1705262.12046695	0	1283	0.4566473836989	12.469648598842706	10.498025899873326	292.9945373535156	293.0112609863281
801	293.02178955078125	2.7203166666666667					1	DETECTED	293.0218 m/z @2.72 [CD6645_1.mzXML]	293.02178955078125	2.7203166666666667	0.28653333333333336	19.44066666666667	19.154133333333334	14622.0458984375	2461276.20072757	0	1283	0.813434874020555	2.043052360823413	0.8791178211510033	293.0134582519531	293.0259094238281
802	293.0363464355469	2.609083333333333					1	DETECTED	293.0363 m/z @2.61 [CD6645_1.mzXML]	293.0363464355469	2.609083333333333	0.1175	19.924500000000002	19.807000000000002	15430.5458984375	2365480.764543395	0	1283	0.7310052325582346	2.769832816733342	2.9342775539563855	293.0276794433594	293.04083251953125
803	293.0516662597656	2.7760833333333332					1	DETECTED	293.0517 m/z @2.78 [CD6645_1.mzXML]	293.0516662597656	2.7760833333333332	0.1852	19.857000000000003	19.671800000000005	19083.892578125	2811427.681214234	0	1283	0.6594690626420765	1.5516150069372743	1.0605368594404239	293.0438232421875	293.0560607910156
804	293.0664367675781	2.7203166666666667					1	DETECTED	293.0664 m/z @2.72 [CD6645_1.mzXML]	293.0664367675781	2.7203166666666667	0.16816666666666666	19.9745	19.80633333333333	28027.47265625	4020514.9312381917	0	1283	0.626860980867165	3.721363338304304	2.7842393188431367	293.05853271484375	293.0674133300781
805	293.0957946777344	2.73415					1	DETECTED	293.0958 m/z @2.73 [CD6645_1.mzXML]	293.0957946777344	2.73415	0.10085000000000001	20.007833333333334	19.906983333333333	1.6187795E7	2.128468875375767E9	1	1283	0.8722939836035652	6.295539526983601	3.027820337212156	293.0948486328125	293.09698486328125
806	293.1142883300781	2.73415					1	DETECTED	293.1143 m/z @2.73 [CD6645_1.mzXML]	293.1142883300781	2.73415	0.1175	19.958000000000002	19.840500000000002	56551.24609375	7134027.427393736	0	1283	0.6378056798022524	5.367268607094722	2.3773124087498823	293.1101379394531	293.1237487792969
807	293.1250915527344	2.609083333333333					1	DETECTED	293.1251 m/z @2.61 [CD6645_1.mzXML]	293.1250915527344	2.609083333333333	0.13436666666666666	19.873833333333334	19.73946666666667	34088.078125	3746141.813841616	0	1283	0.7128344151270296	2.661066410515298	10.718291659833167	293.1246032714844	293.13507080078125
808	293.13623046875	2.7479999999999998					1	DETECTED	293.1362 m/z @2.75 [CD6645_1.mzXML]	293.13623046875	2.7479999999999998	0.4396833333333333	19.99116666666667	19.551483333333334	22229.626953125	3951478.638079223	0	1283	0.3299170915025016	2.077276039002925	1.8174038577381249	293.13519287109375	293.1412048339844
809	293.1514892578125	9.838883333333333					1	DETECTED	293.1515 m/z @9.84 [CD6645_1.mzXML]	293.1514892578125	9.838883333333333	0.23588333333333333	19.607000000000003	19.37111666666667	98521.2734375	9530766.823479611	0	1283	0.3711318797497025	0.5526132842454783	0.10490447776349882	293.142822265625	293.1613464355469
810	293.16766357421875	2.7203166666666667					1	DETECTED	293.1677 m/z @2.72 [CD6645_1.mzXML]	293.16766357421875	2.7203166666666667	0.3886833333333334	19.873833333333334	19.48515	15287.7822265625	3977708.2718330696	0	1283	0.8839508247232364	1.2804378392894549	14.125893971622085	293.1615295410156	293.1776123046875
811	293.189208984375	2.8040000000000003					1	DETECTED	293.1892 m/z @2.80 [CD6645_1.mzXML]	293.189208984375	2.8040000000000003	0.9695	19.0775	18.108	10114.3564453125	2479658.476177459	0	1283	0.15351953009062136	1.4866901995294082	2.82889105724837	293.1793212890625	293.1975402832031
812	293.2089538574219	12.3696					1	DETECTED	293.2090 m/z @12.37 [CD6645_1.mzXML]	293.2089538574219	12.3696	1.3491	19.907500000000002	18.558400000000002	27375.7109375	2412299.9947885443	0	1283	0.17629957633099558	0.9936744347665525	0.8893519902318507	293.1997375488281	293.2189025878906
813	293.2226867675781	2.7063833333333336					1	DETECTED	293.2227 m/z @2.71 [CD6645_1.mzXML]	293.2226867675781	2.7063833333333336	2.4562166666666667	8.101766666666666	5.64555	7301.72998046875	541563.5080551148	0	1283	0.474166195043245	11.283577614923376	10.158226893054932	293.218994140625	293.2319030761719
814	293.24212646484375	3.2404333333333333					1	DETECTED	293.2421 m/z @3.24 [CD6645_1.mzXML]	293.24212646484375	3.2404333333333333	2.442	12.673366666666668	10.231366666666668	6448.74609375	1311465.1299042054	0	1283	0.22543767204880982	6.407151505030688	1.8452177437666542	293.23406982421875	293.2503967285156
815	293.2771301269531	2.8597333333333332					1	DETECTED	293.2771 m/z @2.86 [CD6645_1.mzXML]	293.2771301269531	2.8597333333333332	2.59525	4.988916666666666	2.3936666666666664	4918.39501953125	257557.05465585328	0	1283	0.24784626244051822	4.52517486924192	8.05034973848384	293.2678527832031	293.2867736816406
816	293.3141784667969	2.8040000000000003					1	DETECTED	293.3142 m/z @2.80 [CD6645_1.mzXML]	293.3141784667969	2.8040000000000003	2.4978833333333332	9.567533333333333	7.06965	6507.80859375	608665.5034882204	0	1283	0.575316546764642	11.547313115914399	7.744889062385427	293.3063049316406	293.3227233886719
817	293.6781921386719	2.73415					1	DETECTED	293.6782 m/z @2.73 [CD6645_1.mzXML]	293.6781921386719	2.73415	2.4978833333333332	8.025233333333334	5.527350000000001	6279.73974609375	528216.67132251	0	1283	0.6025428776734763	11.697270033860038	5.300776864424757	293.6707458496094	293.6818542480469
818	294.0987854003906	2.73415					1	DETECTED	294.0988 m/z @2.73 [CD6645_1.mzXML]	294.0987854003906	2.73415	0.10085000000000001	20.007833333333334	19.906983333333333	1693038.375	1.9526436011571524E8	0	1283	0.9482310474028468	6.07451770761408	9.605019634290407	294.09814453125	294.1012878417969
819	294.2648620605469	2.73415					1	DETECTED	294.2649 m/z @2.73 [CD6645_1.mzXML]	294.2648620605469	2.73415	0.13436666666666666	17.312666666666665	17.1783	44994.91796875	5858769.59549158	0	1283	0.7932861817950831	2.0026339336995855	2.933068841906537	294.2639465332031	294.2655334472656
820	294.9366760253906	1.64275					1	DETECTED	294.9367 m/z @1.64 [CD6645_1.mzXML]	294.9366760253906	1.64275	1.5542	1.6722333333333335	0.11803333333333343	152842.703125	536022.6154414065	0	1283	0.07769665455379093	0.6726120597992268	0.390428947175639	294.9364318847656	294.9368896484375
821	294.95208740234375	11.169283333333334					1	DETECTED	294.9521 m/z @11.17 [CD6645_1.mzXML]	294.95208740234375	11.169283333333334	11.046966666666666	16.478283333333334	5.4313166666666675	7834.04296875	624597.230001282	0	1283	0.15198277243860048	22.20186673933751	43.40373347867502	294.9518127441406	294.95361328125
822	295.0562438964844	10.521749999999999					1	DETECTED	295.0562 m/z @10.52 [CD6645_1.mzXML]	295.0562438964844	10.521749999999999	10.494200000000001	12.046266666666666	1.552066666666665	25798.294921875	615992.4938886706	0	1283	0.13989834418125113	28.168179068362605	55.33635813672521	295.0558166503906	295.06158447265625
823	295.0999450683594	2.73415					1	DETECTED	295.0999 m/z @2.73 [CD6645_1.mzXML]	295.0999450683594	2.73415	0.10085000000000001	20.007833333333334	19.906983333333333	191325.5	2.606218007306044E7	0	1283	0.8311171117248222	11.800461917141627	2.120890246383804	295.0934753417969	295.1018371582031
824	295.1272888183594	9.643516666666667					1	DETECTED	295.1273 m/z @9.64 [CD6645_1.mzXML]	295.1272888183594	9.643516666666667	9.628183333333334	9.704216666666667	0.07603333333333318	41261.7578125	150907.9849160154	0	1283	0.088399983235119	2.4793478260870807	3.9586956521741614	295.1271057128906	295.12744140625
825	295.1924743652344	13.74575					1	DETECTED	295.1925 m/z @13.75 [CD6645_1.mzXML]	295.1924743652344	13.74575	1.4339666666666666	16.527	15.093033333333334	35848.94140625	4041036.851986604	0	1283	1.4788205180930891	0.5782970998270104	1.1294262185569246	295.18560791015625	295.2016296386719
826	295.2924499511719	2.73415					1	DETECTED	295.2924 m/z @2.73 [CD6645_1.mzXML]	295.2924499511719	2.73415	0.10085000000000001	20.007833333333334	19.906983333333333	58202.71875	7825332.0857399	0	1283	0.9217640174269235	6.483492856988767	2.6024632307713786	295.29132080078125	295.2946472167969
827	296.063720703125	1.7617833333333333					1	DETECTED	296.0637 m/z @1.76 [CD6645_1.mzXML]	296.063720703125	1.7617833333333333	1.7017333333333333	18.07283333333333	16.3711	185623.21875	1.7071541615827393E7	0	1283	0.12822835202487837	71.5154714667431	135.76623098515685	296.05694580078125	296.063720703125
828	296.1305236816406	9.658433333333333					1	DETECTED	296.1305 m/z @9.66 [CD6645_1.mzXML]	296.1305236816406	9.658433333333333	9.628183333333334	9.7483	0.1201166666666662	6295.90087890625	26566.185864776555	0	1283	0.08897454964034068	1.9853994490358853	2.9707988980717706	296.12969970703125	296.1309814453125
829	296.18365478515625	11.811316666666666					1	DETECTED	296.1837 m/z @11.81 [CD6645_1.mzXML]	296.18365478515625	11.811316666666666	9.898116666666665	19.507166666666667	9.609050000000002	39786.48046875	2801195.407228883	0	1283	0.18604097508445427	1.9797135922948854	2.3021330147031134	296.1814270019531	296.1836853027344
830	296.256591796875	13.509366666666667					1	DETECTED	296.2566 m/z @13.51 [CD6645_1.mzXML]	296.256591796875	13.509366666666667	13.42075	13.71755	0.2967999999999993	35266.28125	311092.907128661	0	1283	0.07460855853073767	1.674628549934167	2.349257099868334	296.2557373046875	296.2567138671875
831	296.988037109375	11.466583333333334					1	DETECTED	296.9880 m/z @11.47 [CD6645_1.mzXML]	296.988037109375	11.466583333333334	11.1541	12.555733333333334	1.4016333333333346	10698.603515625	534334.39477295	0	1283	0.5986534813216444	2.2427329457571004	3.4854658915142007	296.98651123046875	296.9891662597656
832	297.11663818359375	1.4645333333333332					1	DETECTED	297.1166 m/z @1.46 [CD6645_1.mzXML]	297.11663818359375	1.4645333333333332	1.4008666666666667	9.567533333333333	8.166666666666666	7524.0302734375	956194.7207980347	0	1283	0.07569252403711468	64.13612565445038	127.3723934496412	297.1069030761719	297.12493896484375
833	297.1783752441406	14.054716666666668					1	DETECTED	297.1784 m/z @14.05 [CD6645_1.mzXML]	297.1783752441406	14.054716666666668	9.6892	19.65666666666667	9.96746666666667	17359.771484375	2890266.1883919677	0	1283	2.029884522365336	1.0260995527574097	1.0946819164368882	297.1773986816406	297.1872253417969
834	298.147216796875	1.9322000000000001					1	DETECTED	298.1472 m/z @1.93 [CD6645_1.mzXML]	298.147216796875	1.9322000000000001	1.9322000000000001	2.442	0.5098	8123.48974609375	91306.58390380861	0	1283	0.014969116565568541	null	null	298.1458740234375	298.1484680175781
835	298.2720031738281	14.396283333333335					1	DETECTED	298.2720 m/z @14.40 [CD6645_1.mzXML]	298.2720031738281	14.396283333333335	10.439516666666666	16.921	6.481483333333333	121833.25	5829611.837359258	0	1283	0.4895487570605912	0.7759037567022998	0.39042396586391825	298.2713623046875	298.273193359375
836	298.6229248046875	12.630933333333333					1	DETECTED	298.6229 m/z @12.63 [CD6645_1.mzXML]	298.6229248046875	12.630933333333333	12.524983333333333	12.75985	0.234866666666667	56786.64453125	371773.05061694194	0	1283	0.13377449180081413	1.1083844580777114	1.3423761738943973	298.62255859375	298.623046875
837	299.1366271972656	11.307816666666668					1	DETECTED	299.1366 m/z @11.31 [CD6645_1.mzXML]	299.1366271972656	11.307816666666668	10.292216666666667	14.054716666666668	3.762500000000001	96851.6953125	5414732.954339294	0	1283	1.126432549332998	0.8497141365189349	1.7032622602701584	299.1360168457031	299.1455993652344
838	299.2754211425781	14.353100000000001					1	DETECTED	299.2754 m/z @14.35 [CD6645_1.mzXML]	299.2754211425781	14.353100000000001	11.796666666666665	15.858550000000001	4.061883333333336	22487.462890625	1329154.4277664192	0	1283	0.4270715352440959	0.7941330575529536	6.263470167976126	299.27490234375	299.2763366699219
839	299.2919921875	13.450050000000001					1	DETECTED	299.2920 m/z @13.45 [CD6645_1.mzXML]	299.2919921875	13.450050000000001	0.1175	19.99116666666667	19.87366666666667	12065.37890625	2755303.0072496356	0	1283	9.750704950121191	0.8528438043513642	0.6487462336277228	299.2912292480469	299.2947998046875
840	300.13232421875	12.859366666666666					1	DETECTED	300.1323 m/z @12.86 [CD6645_1.mzXML]	300.13232421875	12.859366666666666	10.769533333333333	13.225583333333333	2.4560499999999994	21028.294921875	1286697.719039917	0	1283	1.9479158669217451	0.5876186298747906	0.16812278532469066	300.13232421875	300.1407775878906
841	300.17889404296875	11.586649999999999					1	DETECTED	300.1789 m/z @11.59 [CD6645_1.mzXML]	300.17889404296875	11.586649999999999	9.522833333333333	12.163516666666668	2.6406833333333353	361216.125	5141863.620077696	0	1283	0.15609491136384968	2.4821922555438336	2.3656959005131237	300.177734375	300.1836853027344
842	300.21514892578125	10.685233333333334					1	DETECTED	300.2151 m/z @10.69 [CD6645_1.mzXML]	300.21514892578125	10.685233333333334	10.521749999999999	10.895166666666666	0.3734166666666674	17325.220703125	258583.47900952227	0	1283	0.3680416961488291	1.1420634111530104	1.2841268223060207	300.2138671875	300.21539306640625
843	301.1159362792969	10.769533333333333					1	DETECTED	301.1159 m/z @10.77 [CD6645_1.mzXML]	301.1159362792969	10.769533333333333	10.6211	10.879700000000001	0.2586000000000013	77547.578125	557820.0335778826	1	1283	0.09560789668924308	0.8710981360880357	0.5061204602896319	301.1157531738281	301.11688232421875
844	301.1386413574219	12.4633					1	DETECTED	301.1386 m/z @12.46 [CD6645_1.mzXML]	301.1386413574219	12.4633	0.13436666666666666	19.99116666666667	19.856800000000003	203485.9375	1.5635306498533575E7	1	1283	0.1253999687333689	0.727209436647265	0.023108084297865317	301.1364440917969	301.14141845703125
845	301.1822814941406	11.586649999999999					1	DETECTED	301.1823 m/z @11.59 [CD6645_1.mzXML]	301.1822814941406	11.586649999999999	11.519816666666665	11.723716666666666	0.20390000000000086	65082.41796875	434567.13881738286	0	1283	0.10946239727131157	1.5254364089775634	2.0508728179551268	301.1820373535156	301.1823425292969
846	301.21148681640625	13.479633333333334					1	DETECTED	301.2115 m/z @13.48 [CD6645_1.mzXML]	301.21148681640625	13.479633333333334	10.652099999999999	13.831349999999999	3.1792499999999997	97775.53125	2809554.880900878	0	1283	0.1669743911586714	0.562194963808266	3.696305621492032	301.21124267578125	301.2186584472656
847	302.0173645019531	11.0166					1	DETECTED	302.0174 m/z @11.02 [CD6645_1.mzXML]	302.0173645019531	11.0166	0.10085000000000001	20.007833333333334	19.906983333333333	44304.1015625	1.370184139035034E7	0	1283	1.290734650671057	2.1007236121942734	0.33016494755707815	302.0160827636719	302.0185852050781
848	302.2304382324219	10.817183333333332					1	DETECTED	302.2304 m/z @10.82 [CD6645_1.mzXML]	302.2304382324219	10.817183333333332	4.0862	10.986283333333335	6.900083333333335	33008.75390625	3873829.2516118158	0	1283	0.144386517500239	0.5125613147162749	0.021431019925228292	302.2267761230469	302.2308044433594
849	303.0252380371094	1.4494166666666668					1	DETECTED	303.0252 m/z @1.45 [CD6645_1.mzXML]	303.0252380371094	1.4494166666666668	0.1852	19.941	19.7558	7960.1123046875	2503809.8463453376	0	1283	13.811750535307526	7.813454972117121	508.23956365491426	303.0194396972656	303.0255126953125
850	303.0723571777344	9.704216666666667					1	DETECTED	303.0724 m/z @9.70 [CD6645_1.mzXML]	303.0723571777344	9.704216666666667	9.673466666666666	9.823450000000001	0.1499833333333349	16625.302734375	90394.60391674792	0	1283	0.09015541057939203	2.4387533875338088	3.877506775067617	303.0723571777344	303.0730895996094
851	303.2273864746094	14.353100000000001					1	DETECTED	303.2274 m/z @14.35 [CD6645_1.mzXML]	303.2273864746094	14.353100000000001	6.260933333333333	17.230833333333333	10.969899999999999	431063.28125	1.9728128024014987E7	1	1283	0.6208040328728401	0.7565857023985185	0.3703119778806925	303.225830078125	303.23004150390625
852	303.2507019042969	13.029383333333334					1	DETECTED	303.2507 m/z @13.03 [CD6645_1.mzXML]	303.2507019042969	13.029383333333334	12.97325	13.100433333333333	0.12718333333333298	22789.802734375	97855.45464233345	0	1283	0.030130558631094928	1.132868171021374	1.2657363420427477	303.25030517578125	303.25146484375
853	304.017578125	10.135216666666668					1	DETECTED	304.0176 m/z @10.14 [CD6645_1.mzXML]	304.017578125	10.135216666666668	1.4339666666666666	10.260683333333333	8.826716666666666	42915.69921875	882348.3033812264	0	1283	0.09008161555745176	1.5090294961969453	1.6908637696350943	304.0174865722656	304.0268859863281
854	304.0473937988281	16.608933333333333					1	DETECTED	304.0474 m/z @16.61 [CD6645_1.mzXML]	304.0473937988281	16.608933333333333	0.2527333333333333	19.756500000000003	19.50376666666667	4168.35693359375	1565431.2229767465	0	1283	0.8870483926995476	0.5962193745083415	0.19243874901668295	304.0459289550781	304.0534362792969
855	304.1487731933594	9.317933333333334					1	DETECTED	304.1488 m/z @9.32 [CD6645_1.mzXML]	304.1487731933594	9.317933333333334	9.24635	9.404283333333332	0.15793333333333237	10217.583984375	62060.145079589565	0	1283	0.11969415990975207	1.1031431897555024	1.2062863795110048	304.14849853515625	304.1490783691406
856	304.1740417480469	8.8727					1	DETECTED	304.1740 m/z @8.87 [CD6645_1.mzXML]	304.1740417480469	8.8727	8.81035	9.131833333333333	0.3214833333333331	17773.677734375	118893.50435528565	0	1283	0.09873750440573659	2.6197398785753157	5.618044749208608	304.173583984375	304.1743469238281
857	304.2101745605469	10.0747					1	DETECTED	304.2102 m/z @10.07 [CD6645_1.mzXML]	304.2101745605469	10.0747	10.030133333333334	10.591366666666666	0.5612333333333321	12882.044921875	153202.34305169666	0	1283	0.18134289973243334	3.255493046994627	5.037217418729643	304.2096862792969	304.2117614746094
858	304.23065185546875	14.338766666666666					1	DETECTED	304.2307 m/z @14.34 [CD6645_1.mzXML]	304.23065185546875	14.338766666666666	10.367666666666667	16.118933333333334	5.751266666666668	83552.109375	3905610.9434294426	0	1283	0.46773003442733874	0.7465545740479304	0.3347197607609877	304.2298889160156	304.2334899902344
859	304.8936767578125	1.6132					1	DETECTED	304.8937 m/z @1.61 [CD6645_1.mzXML]	304.8936767578125	1.6132	1.2455666666666665	1.7167833333333333	0.47121666666666684	115177.1328125	727635.0299129641	0	1283	0.10341616426160494	1.1898967579399664	1.523094857632536	304.893310546875	304.90008544921875
860	305.0437316894531	16.54335					1	DETECTED	305.0437 m/z @16.54 [CD6645_1.mzXML]	305.0437316894531	16.54335	9.493116666666667	19.924500000000002	10.431383333333335	2864.7470703125	853031.8949793701	0	1283	0.46133639691155537	0.7397899360304862	0.47957987206097225	305.04248046875	305.04437255859375
861	305.0854187011719	15.58355					1	DETECTED	305.0854 m/z @15.58 [CD6645_1.mzXML]	305.0854187011719	15.58355	14.632416666666668	17.608666666666668	2.9762500000000003	2924.20751953125	286382.3427829588	0	1283	null	1.564580850914699	2.129161701829398	305.08416748046875	305.0866394042969
862	305.1338195800781	12.3696					1	DETECTED	305.1338 m/z @12.37 [CD6645_1.mzXML]	305.1338195800781	12.3696	12.306566666666667	12.540066666666666	0.23349999999999937	106149.890625	778895.5916552745	0	1283	0.11991785406698163	1.852194606028553	2.704389212057106	305.1328125	305.13385009765625
863	305.24261474609375	12.616483333333333					1	DETECTED	305.2426 m/z @12.62 [CD6645_1.mzXML]	305.24261474609375	12.616483333333333	12.291066666666667	15.324633333333333	3.0335666666666654	227611.3125	4942410.058186821	1	1283	0.18392159241367523	3.389788116227441	3.7561910101857623	305.2342529296875	305.2461853027344
864	305.70782470703125	10.439516666666666					1	DETECTED	305.7078 m/z @10.44 [CD6645_1.mzXML]	305.70782470703125	10.439516666666666	10.4121	14.770983333333334	4.358883333333333	14069.8125	802087.2076545414	0	1283	0.1042345634421018	79.49331306991209	5.350579603362447	305.6980895996094	305.7084655761719
865	306.0149230957031	10.1201					1	DETECTED	306.0149 m/z @10.12 [CD6645_1.mzXML]	306.0149230957031	10.1201	10.089733333333333	10.337733333333334	0.2480000000000011	15017.8828125	84762.462979126	0	1283	0.09235249793022149	4.083424807903303	null	306.0140075683594	306.01495361328125
866	306.0823974609375	15.405716666666667					1	DETECTED	306.0824 m/z @15.41 [CD6645_1.mzXML]	306.0823974609375	15.405716666666667	9.303500000000001	19.623333333333335	10.319833333333333	6763.3916015625	1636287.1266557926	0	1283	1.7810492931795778	0.8455807042795925	0.44943655946595196	306.0806579589844	306.08349609375
867	307.1661376953125	11.0166					1	DETECTED	307.1661 m/z @11.02 [CD6645_1.mzXML]	307.1661376953125	11.0166	8.88805	19.958000000000002	11.069950000000002	746320.375	2.779919448772981E7	1	1283	0.37642980826816164	3.166159139465026	1.2534988470187962	307.16510009765625	307.1690368652344
868	308.0245056152344	10.45325					1	DETECTED	308.0245 m/z @10.45 [CD6645_1.mzXML]	308.0245056152344	10.45325	10.181666666666667	10.50775	0.32608333333333306	11613.2060546875	87727.98289733945	0	1283	0.029641218250187507	0.6003375268487248	0.20067505369744945	308.0184020996094	308.03033447265625
869	308.048583984375	10.45325					1	DETECTED	308.0486 m/z @10.45 [CD6645_1.mzXML]	308.048583984375	10.45325	6.821816666666667	12.478233333333332	5.656416666666665	3950190.5	3.56713133571312E7	0	1283	0.10013238267859492	1.7311582515106938	2.351687855438817	308.04754638671875	308.0493469238281
870	308.16973876953125	10.940766666666667					1	DETECTED	308.1697 m/z @10.94 [CD6645_1.mzXML]	308.16973876953125	10.940766666666667	10.045	17.5595	7.5145	95840.96875	4108768.7092070305	0	1283	0.3694291876396836	3.655367090673568	1.6723407684229494	308.168701171875	308.172119140625
871	308.876708984375	2.1580333333333335					1	DETECTED	308.8767 m/z @2.16 [CD6645_1.mzXML]	308.876708984375	2.1580333333333335	1.5984666666666667	2.34415	0.7456833333333333	11495.91015625	234763.700314331	0	1283	0.22285277942192083	0.6663042830761897	0.33260856615237944	308.8756103515625	308.8866271972656
872	309.0521545410156	10.45325					1	DETECTED	309.0522 m/z @10.45 [CD6645_1.mzXML]	309.0521545410156	10.45325	2.329833333333333	10.848466666666667	8.518633333333334	521229.875	2.3166514341431048E7	1	1283	0.09976994136662576	0.5125947681086087	2.3557006554125635	309.04681396484375	309.0526123046875
873	309.0805358886719	11.640333333333333					1	DETECTED	309.0805 m/z @11.64 [CD6645_1.mzXML]	309.0805358886719	11.640333333333333	11.229583333333332	11.738116666666667	0.5085333333333342	20340.0234375	379251.4018612061	0	1283	0.10802078248447877	0.6190302292554278	0.23806045851085564	309.07928466796875	309.08819580078125
874	309.1466979980469	9.375416666666666					1	DETECTED	309.1467 m/z @9.38 [CD6645_1.mzXML]	309.1466979980469	9.375416666666666	9.161750000000001	16.592766666666666	7.431016666666665	9319.4609375	1968237.81250415	0	1283	0.3631618864783519	17.38927457098298	2.5616346151924474	309.1395263671875	309.14923095703125
875	309.1622619628906	11.0166					1	DETECTED	309.1623 m/z @11.02 [CD6645_1.mzXML]	309.1622619628906	11.0166	10.05985	17.035166666666665	6.975316666666664	33285.96875	2417994.3167105103	0	1283	0.3732036556396263	3.6453183520599257	0.8691252487031826	309.1618957519531	309.16998291015625
876	309.20086669921875	12.774049999999999					1	DETECTED	309.2009 m/z @12.77 [CD6645_1.mzXML]	309.20086669921875	12.774049999999999	11.723716666666666	13.947816666666666	2.2241	24691.94140625	836613.4000559077	0	1283	0.055223808246619654	1.4167981409138932	1.8790784790674875	309.2005920410156	309.20477294921875
877	309.58026123046875	11.533133333333334					1	DETECTED	309.5803 m/z @11.53 [CD6645_1.mzXML]	309.58026123046875	11.533133333333334	11.519816666666665	11.5734	0.05358333333333398	21840.826171875	60003.25143115268	0	1283	0.06023229743617087	2.011889862327703	3.023779724655406	309.57952880859375	309.5806579589844
878	310.044921875	10.45325					1	DETECTED	310.0449 m/z @10.45 [CD6645_1.mzXML]	310.044921875	10.45325	10.382816666666667	11.229583333333332	0.8467666666666656	1382416.0	9372089.780090613	0	1283	0.09542757469342256	1.7260223860473602	2.295644714945935	310.04437255859375	310.0459899902344
879	310.19964599609375	10.6057					1	DETECTED	310.1996 m/z @10.61 [CD6645_1.mzXML]	310.19964599609375	10.6057	3.5561000000000003	16.379883333333332	12.823783333333331	122086.984375	5425440.479787595	0	1283	0.23716754266379603	0.5190912583087051	1.1072198569658633	310.197265625	310.1997985839844
880	310.8734130859375	2.1723					1	DETECTED	310.8734 m/z @2.17 [CD6645_1.mzXML]	310.8734130859375	2.1723	2.0723166666666666	2.3580666666666668	0.28575000000000017	11295.0703125	135112.26005847167	0	1283	0.21655517023020554	1.428988164694117	1.8579763293882336	310.8734130859375	310.8747253417969
881	310.9104309082031	1.64275					1	DETECTED	310.9104 m/z @1.64 [CD6645_1.mzXML]	310.9104309082031	1.64275	1.5688666666666669	1.7761833333333332	0.20731666666666637	87711.5625	440494.5757497557	0	1283	0.07030678661986967	1.375515408784782	2.0125374112926933	310.9102783203125	310.9114685058594
882	311.0034484863281	11.796666666666665					1	DETECTED	311.0034 m/z @11.80 [CD6645_1.mzXML]	311.0034484863281	11.796666666666665	9.582433333333334	18.619000000000003	9.036566666666669	6766.373046875	1194948.2208620303	0	1283	0.20409089748546627	2.040563325153931	2.2624354315214372	310.9957275390625	311.008056640625
883	311.04901123046875	10.439516666666666					1	DETECTED	311.0490 m/z @10.44 [CD6645_1.mzXML]	311.04901123046875	10.439516666666666	10.397533333333334	12.163516666666668	1.7659833333333346	177879.296875	1895174.944871834	0	1283	0.10347504003383712	20.672806548582777	40.238792701737914	311.04827880859375	311.0559997558594
884	311.078125	11.586649999999999					1	DETECTED	311.0781 m/z @11.59 [CD6645_1.mzXML]	311.078125	11.586649999999999	11.533133333333334	16.280966666666664	4.747833333333331	16582.392578125	1114782.7693903795	0	1283	0.13728814036879022	44.358455309873584	87.71691061974717	311.0701904296875	311.0851135253906
885	311.122314453125	8.763766666666667					1	DETECTED	311.1223 m/z @8.76 [CD6645_1.mzXML]	311.122314453125	8.763766666666667	8.5194	18.553833333333333	10.034433333333334	23175.97265625	835242.9661650996	0	1283	0.09022214533653461	20.12791181569274	41.1128977944977	311.12091064453125	311.1230163574219
886	311.16455078125	12.35415					1	DETECTED	311.1646 m/z @12.35 [CD6645_1.mzXML]	311.16455078125	12.35415	12.194700000000001	13.1976	1.0028999999999986	162529.921875	2550963.277625489	0	1283	0.27117479006144407	1.4024425658675495	1.8372886465088494	311.1632385253906	311.1649169921875
887	311.2028503417969	10.6211					1	DETECTED	311.2029 m/z @10.62 [CD6645_1.mzXML]	311.2028503417969	10.6211	10.494200000000001	16.773166666666665	6.278966666666664	22184.8671875	1520976.9838437496	0	1283	0.16427403287755027	18.574571956454793	41.306491440393984	311.1929931640625	311.203125
888	311.2339172363281	13.831349999999999					1	DETECTED	311.2339 m/z @13.83 [CD6645_1.mzXML]	311.2339172363281	13.831349999999999	13.703399999999998	14.070016666666668	0.36661666666666903	11322.7080078125	156567.81889563004	0	1283	0.23089604666854946	1.4326559854109744	1.865311970821949	311.2331848144531	311.23541259765625
889	311.630859375	12.8306					1	DETECTED	311.6309 m/z @12.83 [CD6645_1.mzXML]	311.630859375	12.8306	12.70195	12.930883333333332	0.2289333333333321	64392.6875	393958.2781323232	0	1283	0.10044481959259777	0.5675098207179752	null	311.6304626464844	311.6318054199219
890	312.02728271484375	13.253033333333333					1	DETECTED	312.0273 m/z @13.25 [CD6645_1.mzXML]	312.02728271484375	13.253033333333333	7.697766666666666	19.0775	11.379733333333334	56805.16015625	2508812.18978308	0	1283	0.19511434806890726	2.612664915926055	0.07591434208625084	312.01995849609375	312.028076171875
891	312.04150390625	10.439516666666666					1	DETECTED	312.0415 m/z @10.44 [CD6645_1.mzXML]	312.04150390625	10.439516666666666	10.4258	10.549266666666666	0.1234666666666655	47158.46875	230436.02538281394	0	1283	0.11034153528329504	4.500607533414682	8.001215066829364	312.0414733886719	312.0420227050781
892	312.1318664550781	12.859366666666666					1	DETECTED	312.1319 m/z @12.86 [CD6645_1.mzXML]	312.1318664550781	12.859366666666666	8.748050000000001	12.873733333333332	4.125683333333331	24459.435546875	1324406.9973098144	0	1283	4.08537517639979	0.5017472099368003	0.0035583438104121404	312.1252136230469	312.1325378417969
893	312.2145690917969	10.7361					1	DETECTED	312.2146 m/z @10.74 [CD6645_1.mzXML]	312.2145690917969	10.7361	10.591366666666666	10.848466666666667	0.2571000000000012	35840.140625	309054.7896723647	0	1283	0.15864067685561878	0.890861568813131	0.9534151282451818	312.2054443359375	312.2152404785156
894	312.360107421875	12.103766666666667					1	DETECTED	312.3601 m/z @12.10 [CD6645_1.mzXML]	312.360107421875	12.103766666666667	12.046266666666666	12.163516666666668	0.11725000000000207	21692.951171875	120346.85797265798	0	1283	0.10081032513249077	1.0195652173913048	1.0391304347826096	312.360107421875	312.3605041503906
895	312.6551513671875	2.539916666666667					1	DETECTED	312.6552 m/z @2.54 [CD6645_1.mzXML]	312.6551513671875	2.539916666666667	2.04415	10.276616666666666	8.232466666666665	13811.158203125	965671.4305578002	0	1283	0.48187935127885684	7.516314273526854	2.491690415036348	312.6543273925781	312.658935546875
896	313.09423828125	1.4645333333333332					1	DETECTED	313.0942 m/z @1.46 [CD6645_1.mzXML]	313.09423828125	1.4645333333333332	1.4008666666666667	19.341	17.940133333333335	22875.208984375	4549954.853565369	0	1283	0.11448437868670225	123.19446977056002	243.9776140605854	313.0935363769531	313.10003662109375
897	313.1548767089844	2.5536000000000003					1	DETECTED	313.1549 m/z @2.55 [CD6645_1.mzXML]	313.1548767089844	2.5536000000000003	2.5536000000000003	10.135216666666668	7.581616666666668	10998.7412109375	3113278.8942102054	0	1283	7.480884052114402	null	null	313.1522521972656	313.1548767089844
898	313.1650390625	12.3696					1	DETECTED	313.1650 m/z @12.37 [CD6645_1.mzXML]	313.1650390625	12.3696	12.148066666666667	12.5862	0.43813333333333304	37384.5234375	561576.2448304445	0	1283	0.29938872199439004	1.1585298181642847	1.4029065361631516	313.1597900390625	313.1662902832031
899	313.2713928222656	13.731583333333333					1	DETECTED	313.2714 m/z @13.73 [CD6645_1.mzXML]	313.2713928222656	13.731583333333333	0.21903333333333333	19.9745	19.755466666666667	699706.5625	1.517017223136472E7	1	1283	0.2849342282600613	1.4490938039732502	1.5171105490985202	313.27001953125	313.2735595703125
900	313.781982421875	2.5260333333333334					1	DETECTED	313.7820 m/z @2.53 [CD6645_1.mzXML]	313.781982421875	2.5260333333333334	2.1150333333333333	10.260683333333333	8.14565	11499.39453125	843984.0800984193	0	1283	0.11704196804682221	7.9968148474710645	14.745004586188987	313.78125	313.7837829589844
901	314.02740478515625	13.142516666666667					1	DETECTED	314.0274 m/z @13.14 [CD6645_1.mzXML]	314.02740478515625	13.142516666666667	11.709233333333334	13.266666666666667	1.557433333333334	19920.498046875	486563.42976635677	0	1283	0.09241420803940059	0.5433096503366397	0.08661930067327943	314.0257263183594	314.0281982421875
902	314.1939392089844	11.914433333333333					1	DETECTED	314.1939 m/z @11.91 [CD6645_1.mzXML]	314.1939392089844	11.914433333333333	11.781833333333333	12.03215	0.2503166666666665	14497.2666015625	118184.27609472636	0	1283	0.31890368836158167	0.943878833584715	0.88775766716943	314.193603515625	314.19525146484375
903	314.2303466796875	10.956150000000001					1	DETECTED	314.2303 m/z @10.96 [CD6645_1.mzXML]	314.2303466796875	10.956150000000001	10.848466666666667	11.738116666666667	0.8896499999999996	209216.71875	1949653.1466695543	1	1283	0.12671375923364359	1.5943798401009486	1.4831951143224613	314.22998046875	314.2314453125
904	314.7774658203125	1.9460333333333333					1	DETECTED	314.7775 m/z @1.95 [CD6645_1.mzXML]	314.7774658203125	1.9460333333333333	1.9042999999999999	2.1438166666666665	0.2395166666666666	12219.6015625	102985.16799890136	0	1283	0.16531829430002998	2.8696086261980778	4.7392172523961555	314.7762451171875	314.7776794433594
905	315.0562438964844	2.400116666666667					1	DETECTED	315.0562 m/z @2.40 [CD6645_1.mzXML]	315.0562438964844	2.400116666666667	1.4178166666666667	9.823450000000001	8.405633333333334	12945.708984375	1204528.7756621705	0	1283	1.0594582959877858	4.278546947639892	6.650382576432309	315.048095703125	315.06622314453125
906	315.076904296875	2.4562166666666667					1	DETECTED	315.0769 m/z @2.46 [CD6645_1.mzXML]	315.076904296875	2.4562166666666667	0.10085000000000001	20.007833333333334	19.906983333333333	4347875.0	3.2757108369106495E8	1	1283	0.517166830075265	6.838730034046239	11.703228794045433	315.0768127441406	315.07855224609375
907	315.1312255859375	11.351716666666666					1	DETECTED	315.1312 m/z @11.35 [CD6645_1.mzXML]	315.1312255859375	11.351716666666666	2.372	11.841116666666666	9.469116666666666	30092.08203125	1302531.0198842778	0	1283	0.16535197994997475	0.5272503029976818	0.05497790121582709	315.12213134765625	315.1389465332031
908	315.1605529785156	12.35415					1	DETECTED	315.1606 m/z @12.35 [CD6645_1.mzXML]	315.1605529785156	12.35415	2.400116666666667	12.540066666666666	10.139949999999999	18936.470703125	2590370.6625341796	0	1283	0.12163246656600357	0.5093387605024429	0.018677521004885688	315.15130615234375	315.1605529785156
909	315.2335205078125	10.956150000000001					1	DETECTED	315.2335 m/z @10.96 [CD6645_1.mzXML]	315.2335205078125	10.956150000000001	2.442	11.870733333333334	9.428733333333334	38629.19921875	2284198.895982605	0	1283	0.14141133534408468	0.5537096089059584	0.10741921781191696	315.2323303222656	315.2359924316406
910	315.2784729003906	13.71755					1	DETECTED	315.2785 m/z @13.72 [CD6645_1.mzXML]	315.2784729003906	13.71755	13.703399999999998	13.933283333333332	0.22988333333333344	13368.7021484375	131258.75348730493	0	1283	0.2884987606851812	8.123085983509572	15.246171967019144	315.27728271484375	315.2789306640625
911	316.0810241699219	2.4562166666666667					1	DETECTED	316.0810 m/z @2.46 [CD6645_1.mzXML]	316.0810241699219	2.4562166666666667	0.1175	19.99116666666667	19.87366666666667	379935.0625	3.2019635310779307E7	0	1283	0.5052900523878865	1.3063956244324724	3.053737211193025	316.0806884765625	316.08197021484375
912	316.173828125	10.521749999999999					1	DETECTED	316.1738 m/z @10.52 [CD6645_1.mzXML]	316.173828125	10.521749999999999	10.480583333333334	12.322533333333332	1.8419499999999989	22541.0546875	545386.44743933	0	1283	0.1091341346036021	22.371862348178777	43.74372469635755	316.1648254394531	316.1738586425781
913	316.21014404296875	9.131833333333333					1	DETECTED	316.2101 m/z @9.13 [CD6645_1.mzXML]	316.21014404296875	9.131833333333333	8.825816666666666	9.175916666666666	0.3500999999999994	5647.61181640625	46061.29278048679	0	1283	0.06827730898872808	0.5720276673383798	0.14405533467675966	316.2084655761719	316.2103576660156
914	316.24591064453125	11.123733333333332					1	DETECTED	316.2459 m/z @11.12 [CD6645_1.mzXML]	316.24591064453125	11.123733333333332	10.971200000000001	11.3661	0.39489999999999803	202067.75	1401323.0013344758	1	1283	0.10977261549704131	1.9312547661189021	2.904889873639849	316.24053955078125	316.24664306640625
915	317.0539855957031	15.021183333333333					1	DETECTED	317.0540 m/z @15.02 [CD6645_1.mzXML]	317.0539855957031	15.021183333333333	0.28653333333333336	19.99116666666667	19.704633333333334	8368.40625	2698829.491519776	0	1283	1.1566621844639702	0.6686495211400791	1.1207934951192609	317.052978515625	317.06329345703125
916	317.08245849609375	2.5260333333333334					1	DETECTED	317.0825 m/z @2.53 [CD6645_1.mzXML]	317.08245849609375	2.5260333333333334	0.10085000000000001	19.9745	19.873649999999998	53368.4140625	4837107.557927667	0	1283	0.5617944566894786	0.8909941628806383	2.9766376851983063	317.08074951171875	317.0859375
917	317.1126708984375	1.6576333333333333					1	DETECTED	317.1127 m/z @1.66 [CD6645_1.mzXML]	317.1126708984375	1.6576333333333333	0.8141166666666667	12.400183333333333	11.586066666666666	28854.927734375	2478625.3667385257	0	1283	0.11998250926266052	6.867716504317244	12.735433008634487	317.11138916015625	317.1138916015625
918	317.1763610839844	13.464699999999999					1	DETECTED	317.1764 m/z @13.46 [CD6645_1.mzXML]	317.1763610839844	13.464699999999999	5.393050000000001	15.4863	10.09325	61576.83984375	4364482.807894409	0	1283	0.19893530690280592	0.837646430526933	0.6847251009071248	317.1701965332031	317.1788635253906
919	317.2493896484375	11.13875					1	DETECTED	317.2494 m/z @11.14 [CD6645_1.mzXML]	317.2493896484375	11.13875	11.0932	14.146966666666666	3.0537666666666663	34634.51953125	3482708.0299882824	0	1283	2.578851550805748	33.52103915111567	63.85400527118335	317.2422180175781	317.2495422363281
920	317.5274353027344	2.5260333333333334					1	DETECTED	317.5274 m/z @2.53 [CD6645_1.mzXML]	317.5274353027344	2.5260333333333334	1.97415	18.733	16.75885	13434.59765625	1336271.858518585	0	1283	0.4909626737802446	7.07890069327054	12.15314189103767	317.5256042480469	317.535400390625
921	318.0626220703125	15.809683333333334					1	DETECTED	318.0626 m/z @15.81 [CD6645_1.mzXML]	318.0626220703125	15.809683333333334	9.808349999999999	19.391166666666667	9.582816666666668	4871.24267578125	1063391.776836242	0	1283	1.560666756767505	0.7983906354143523	0.48232016701946817	318.06219482421875	318.064208984375
922	318.18975830078125	9.332183333333335					1	DETECTED	318.1898 m/z @9.33 [CD6645_1.mzXML]	318.18975830078125	9.332183333333335	9.289233333333334	10.05985	0.7706166666666672	5845.400390625	103097.5954878537	0	1283	0.06147685618923582	8.97109041521125	16.9421808304225	318.1799011230469	318.1904296875
923	318.2976989746094	11.351716666666666					1	DETECTED	318.2977 m/z @11.35 [CD6645_1.mzXML]	318.2976989746094	11.351716666666666	11.307816666666668	11.944066666666666	0.6362499999999986	346066.40625	2216819.3381523355	1	1283	0.09483234015991293	2.353628315545324	4.095897639739661	318.2969665527344	318.2989807128906
924	318.934814453125	1.5836666666666666					1	DETECTED	318.9348 m/z @1.58 [CD6645_1.mzXML]	318.934814453125	1.5836666666666666	1.4178166666666667	1.5984666666666667	0.18064999999999998	13070.5361328125	44657.338577453644	0	1283	0.07232837740696763	0.5446186312933379	0.08923726258667568	318.934814453125	318.93914794921875
925	318.96746826171875	1.9181666666666668					1	DETECTED	318.9675 m/z @1.92 [CD6645_1.mzXML]	318.96746826171875	1.9181666666666668	1.4339666666666666	2.3151333333333333	0.8811666666666667	34344.23828125	638938.9257597962	0	1283	0.04126972932248729	0.9253258500649486	0.8040607569493673	318.96624755859375	318.97393798828125
926	319.0587158203125	16.005533333333332					1	DETECTED	319.0587 m/z @16.01 [CD6645_1.mzXML]	319.0587158203125	16.005533333333332	10.15025	19.391166666666667	9.240916666666667	3719.983154296875	898926.3309874269	0	1283	6.685432706330216	0.7891092659905443	0.5782185319810886	319.0578308105469	319.0609436035156
927	319.0710144042969	12.03215					1	DETECTED	319.0710 m/z @12.03 [CD6645_1.mzXML]	319.0710144042969	12.03215	11.944066666666666	12.338233333333333	0.394166666666667	149446.609375	1168036.6520194132	0	1283	0.11365990884580235	1.6426411136933452	2.4582460332176748	319.0697326660156	319.0711669921875
928	319.12689208984375	10.6685					1	DETECTED	319.1269 m/z @10.67 [CD6645_1.mzXML]	319.12689208984375	10.6685	10.50775	11.077616666666668	0.5698666666666679	5820.77734375	128604.55742700206	0	1283	0.1574936048962865	1.7725246241575965	2.545049248315193	319.1260681152344	319.1277160644531
929	319.1662902832031	11.214233333333334					1	DETECTED	319.1663 m/z @11.21 [CD6645_1.mzXML]	319.1662902832031	11.214233333333334	7.92835	14.310133333333333	6.381783333333333	15673.4365234375	2091032.2532050163	0	1283	0.11685294697187132	1.4210894459443473	1.9515448129682549	319.1631164550781	319.1749572753906
930	319.19232177734375	14.353100000000001					1	DETECTED	319.1923 m/z @14.35 [CD6645_1.mzXML]	319.19232177734375	14.353100000000001	10.785633333333333	16.346983333333334	5.561350000000001	167728.078125	7902469.3771442855	0	1283	0.4822740763504516	0.6900123261753621	1.3132866566694223	319.19122314453125	319.1941223144531
931	319.3013916015625	11.3661					1	DETECTED	319.3014 m/z @11.37 [CD6645_1.mzXML]	319.3013916015625	11.3661	2.5117333333333334	16.264699999999998	13.752966666666664	61168.9453125	4648355.109612669	0	1283	0.5163972345334589	0.7766205751587728	0.5532411503175456	319.2943420410156	319.3022766113281
932	320.1957092285156	14.324516666666666					1	DETECTED	320.1957 m/z @14.32 [CD6645_1.mzXML]	320.1957092285156	14.324516666666666	9.868933333333333	15.697166666666668	5.828233333333335	31556.888671875	2088904.2879703983	0	1283	5.533823261293598	0.6560552855495638	0.24245829197009144	320.1947937011719	320.2049865722656
933	320.86773681640625	1.64275					1	DETECTED	320.8677 m/z @1.64 [CD6645_1.mzXML]	320.86773681640625	1.64275	1.5542	1.64275	0.0885499999999999	19970.984375	70127.79512988284	0	1283	0.022600353278161123	0.5	null	320.867431640625	320.8680419921875
934	320.9646301269531	1.9181666666666668					1	DETECTED	320.9646 m/z @1.92 [CD6645_1.mzXML]	320.9646301269531	1.9181666666666668	1.7617833333333333	2.372	0.6102166666666666	19937.81640625	320693.3408790283	0	1283	0.28456735601463645	1.9510284557177848	2.9020569114355697	320.96343994140625	320.9658203125
935	321.1822204589844	11.796666666666665					1	DETECTED	321.1822 m/z @11.80 [CD6645_1.mzXML]	321.1822204589844	11.796666666666665	10.879700000000001	17.149	6.269299999999999	184065.578125	6554041.843704469	0	1283	0.30086230468437414	2.4517856989714746	1.2850687723886898	321.18035888671875	321.1841735839844
936	321.2074279785156	12.75985					1	DETECTED	321.2074 m/z @12.76 [CD6645_1.mzXML]	321.2074279785156	12.75985	1.4008666666666667	14.926916666666667	13.52605	45660.21484375	8029826.321306151	0	1283	0.30233185256299144	0.6049007557148258	0.0741824030776244	321.1996765136719	321.2094421386719
937	322.0639953613281	11.989166666666668					1	DETECTED	322.0640 m/z @11.99 [CD6645_1.mzXML]	322.0639953613281	11.989166666666668	11.944066666666666	18.287333333333333	6.343266666666667	228724.703125	3637195.2589286254	0	1283	0.12216464743227462	2.520435823712077	3.8071651832835496	322.0564270019531	322.064208984375
938	322.119384765625	11.307816666666668					1	DETECTED	322.1194 m/z @11.31 [CD6645_1.mzXML]	322.119384765625	11.307816666666668	10.15025	11.654083333333334	1.5038333333333345	275599.875	2618882.271009119	1	1283	0.107271131020104	3.3441215076007507	2.5727758430660534	322.11236572265625	322.12060546875
939	322.1856994628906	11.796666666666665					1	DETECTED	322.1857 m/z @11.80 [CD6645_1.mzXML]	322.1856994628906	11.796666666666665	11.681283333333333	19.143166666666666	7.461883333333333	26231.650390625	1472493.1258105785	0	1283	0.2099549758763235	32.33518705763433	63.67037411526866	322.182861328125	322.1861267089844
940	322.27178955078125	14.008733333333334					1	DETECTED	322.2718 m/z @14.01 [CD6645_1.mzXML]	322.27178955078125	14.008733333333334	13.84575	14.381816666666667	0.5360666666666667	16123.5078125	292234.7883768312	0	1283	0.19496378149560378	1.6445444319460099	2.2890888638920197	322.2711486816406	322.2727355957031
941	323.0189208984375	11.586649999999999					1	DETECTED	323.0189 m/z @11.59 [CD6645_1.mzXML]	323.0189208984375	11.586649999999999	1.8901833333333333	11.667666666666666	9.777483333333333	24263.681640625	6502995.626699766	0	1283	0.12701052487594566	0.5041776385900019	0.008675286767210017	323.0094299316406	323.0202331542969
942	323.0674133300781	11.973899999999999					1	DETECTED	323.0674 m/z @11.97 [CD6645_1.mzXML]	323.0674133300781	11.973899999999999	11.944066666666666	12.163516666666668	0.21945000000000192	33476.12109375	263917.0699899912	0	1283	0.12620847225334408	3.677932960893991	6.355865921787982	323.0670471191406	323.06787109375
943	323.1617126464844	10.563183333333335					1	DETECTED	323.1617 m/z @10.56 [CD6645_1.mzXML]	323.1617126464844	10.563183333333335	9.7483	12.103766666666667	2.3554666666666666	5882.71484375	475111.1597055663	0	1283	2.2649063134659997	1.4452784652199684	1.855933604537525	323.1604309082031	323.16497802734375
944	323.1779479980469	11.841116666666666					1	DETECTED	323.1779 m/z @11.84 [CD6645_1.mzXML]	323.1779479980469	11.841116666666666	11.681283333333333	19.907500000000002	8.22621666666667	7555.60791015625	1285985.3481472167	0	1283	5.191478684848793	25.73373305526592	44.77281302450745	323.1758117675781	323.1819763183594
945	323.2230529785156	14.070016666666668					1	DETECTED	323.2231 m/z @14.07 [CD6645_1.mzXML]	323.2230529785156	14.070016666666668	11.640333333333333	15.162516666666667	3.5221833333333343	30233.337890625	2175361.7545725103	0	1283	1.246549448878044	0.7248235366748751	0.402206152098699	323.2188720703125	323.2243347167969
946	323.99920654296875	12.242600000000001					1	DETECTED	323.9992 m/z @12.24 [CD6645_1.mzXML]	323.99920654296875	12.242600000000001	0.35455	19.44066666666667	19.08611666666667	15249.560546875	3751643.6257192367	0	1283	1.3907254266731357	1.445695204658759	1.0828014047436167	323.99761962890625	324.0014343261719
947	324.0439758300781	9.332183333333335					1	DETECTED	324.0440 m/z @9.33 [CD6645_1.mzXML]	324.0439758300781	9.332183333333335	9.260716666666667	10.260683333333333	0.9999666666666656	29856.283203125	334319.0447320546	0	1283	0.09986915531794693	6.763666657569822	13.116742789270479	324.04345703125	324.0446472167969
948	324.1346740722656	11.493333333333334					1	DETECTED	324.1347 m/z @11.49 [CD6645_1.mzXML]	324.1346740722656	11.493333333333334	11.424333333333333	12.844733333333332	1.420399999999999	1.0414835E7	8.63873036705768E7	1	1283	0.1282975887827753	2.07215570035884	2.891929960250593	324.13446044921875	324.13623046875
949	324.177490234375	15.793800000000001					1	DETECTED	324.1775 m/z @15.79 [CD6645_1.mzXML]	324.177490234375	15.793800000000001	8.84145	19.673166666666667	10.831716666666667	16893.607421875	4541955.72431082	0	1283	1.817907543953602	0.8112728911744012	0.6261211102265618	324.1689758300781	324.178466796875
950	324.19012451171875	9.718883333333334					1	DETECTED	324.1901 m/z @9.72 [CD6645_1.mzXML]	324.19012451171875	9.718883333333334	9.673466666666666	11.506483333333334	1.8330166666666674	30528.93359375	786810.5964807123	0	1283	0.09315166948596776	20.179999999999417	2.789518947764153	324.18951416015625	324.1911315917969
951	325.1388244628906	11.493333333333334					1	DETECTED	325.1388 m/z @11.49 [CD6645_1.mzXML]	325.1388244628906	11.493333333333334	8.825816666666666	12.338233333333333	3.5124166666666667	1350762.625	5.411402983384659E7	0	1283	0.12935286429208048	0.5426063190742995	0.05237055648014318	325.137451171875	325.1416931152344
952	325.17352294921875	15.357566666666665					1	DETECTED	325.1735 m/z @15.36 [CD6645_1.mzXML]	325.17352294921875	15.357566666666665	0.1512666666666667	19.99116666666667	19.8399	23406.54296875	5926772.128260405	0	1283	2.505250339109086	0.8511232028766498	0.7507848671303912	325.1723937988281	325.18304443359375
953	325.2112731933594	13.3631					1	DETECTED	325.2113 m/z @13.36 [CD6645_1.mzXML]	325.2112731933594	13.3631	13.307883333333333	13.802733333333332	0.49484999999999957	27922.119140625	319269.83602539153	0	1283	0.25269093270260257	4.480984002414742	7.961968004829484	325.2013854980469	325.21173095703125
954	325.23260498046875	13.029383333333334					1	DETECTED	325.2326 m/z @13.03 [CD6645_1.mzXML]	325.23260498046875	13.029383333333334	12.322533333333332	13.142516666666667	0.8199833333333348	58195.265625	705062.867748047	0	1283	0.14051914023651335	0.5800264082431447	0.22804469696888338	325.23187255859375	325.2348327636719
955	326.0413513183594	9.332183333333335					1	DETECTED	326.0414 m/z @9.33 [CD6645_1.mzXML]	326.0413513183594	9.332183333333335	9.274766666666666	9.808349999999999	0.5335833333333326	9132.4794921875	84004.41434753398	0	1283	0.1002245320420041	4.646589259796657	8.293178519593313	326.040283203125	326.0416259765625
956	326.1311340332031	11.493333333333334					1	DETECTED	326.1311 m/z @11.49 [CD6645_1.mzXML]	326.1311340332031	11.493333333333334	11.453100000000001	11.989166666666668	0.5360666666666667	362396.90625	2849755.038558094	0	1283	0.12758942467478285	3.370559156020725	4.2698898688705675	326.13067626953125	326.1318054199219
957	326.1764221191406	15.874766666666666					1	DETECTED	326.1764 m/z @15.87 [CD6645_1.mzXML]	326.1764221191406	15.874766666666666	14.1924	19.507166666666667	5.314766666666667	4816.84033203125	845373.9746492308	0	1283	0.4073101905201657	1.5795506330367934	2.159101266073587	326.1753845214844	326.1769104003906
958	326.84735107421875	2.215433333333333					1	DETECTED	326.8474 m/z @2.22 [CD6645_1.mzXML]	326.84735107421875	2.215433333333333	2.1296	2.2723	0.14270000000000005	7063.2587890625	46574.767882080065	0	1283	0.04399659948388468	0.8312621359223338	0.6625242718446676	326.84735107421875	326.848388671875
959	327.0061950683594	1.159					1	DETECTED	327.0062 m/z @1.16 [CD6645_1.mzXML]	327.0061950683594	1.159	0.1512666666666667	19.99116666666667	19.8399	9297.9169921875	5800616.387617181	0	1283	17.96160688091762	9.843824424450913	18.687648848901826	327.00408935546875	327.0124816894531
960	327.05072021484375	11.586649999999999					1	DETECTED	327.0507 m/z @11.59 [CD6645_1.mzXML]	327.05072021484375	11.586649999999999	1.5836666666666666	17.444000000000003	15.860333333333337	152500.90625	3.262246715816956E7	0	1283	0.1751887090669868	0.513460815738409	0.0226811736493939	327.048828125	327.0592041015625
961	327.13458251953125	11.493333333333334					1	DETECTED	327.1346 m/z @11.49 [CD6645_1.mzXML]	327.13458251953125	11.493333333333334	11.453100000000001	11.586649999999999	0.13354999999999784	55576.97265625	332089.9694550751	0	1283	0.0863851301494094	1.6596934548467093	2.3193869096934185	327.13409423828125	327.1352844238281
962	327.17218017578125	15.793800000000001					1	DETECTED	327.1722 m/z @15.79 [CD6645_1.mzXML]	327.17218017578125	15.793800000000001	10.352749999999999	18.2545	7.901750000000002	7704.55908203125	2032989.1874399418	0	1283	1.256166060887816	0.7261236342250116	0.4522472684500231	327.1704406738281	327.1726379394531
963	327.22705078125	13.933283333333332					1	DETECTED	327.2271 m/z @13.93 [CD6645_1.mzXML]	327.22705078125	13.933283333333332	2.6229500000000003	14.647466666666666	12.024516666666667	52966.9765625	5429171.78676758	0	1283	0.30232957427706886	0.6990542309712057	0.3794494424235599	327.2171936035156	327.23052978515625
964	327.28765869140625	11.811316666666666					1	DETECTED	327.2877 m/z @11.81 [CD6645_1.mzXML]	327.28765869140625	11.811316666666666	4.0862	14.572233333333333	10.486033333333333	13119.6689453125	4229862.5688232435	0	1283	0.21820064792132676	0.6786974091006177	0.35739481820123536	327.28173828125	327.2933349609375
965	328.0536804199219	11.626983333333333					1	DETECTED	328.0537 m/z @11.63 [CD6645_1.mzXML]	328.0536804199219	11.626983333333333	11.506483333333334	11.826116666666667	0.3196333333333339	19720.98828125	190859.04715063446	0	1283	0.2520186410226959	1.3262793914246238	1.6525587828492476	328.0527038574219	328.0552062988281
966	328.2096862792969	12.03215					1	DETECTED	328.2097 m/z @12.03 [CD6645_1.mzXML]	328.2096862792969	12.03215	1.3491	12.291066666666667	10.941966666666668	173797.03125	8944570.499779787	0	1283	0.11374022755144608	2.0477681613119953	2.347165771555086	328.1997985839844	328.2134094238281
967	328.2459411621094	11.123733333333332					1	DETECTED	328.2459 m/z @11.12 [CD6645_1.mzXML]	328.2459411621094	11.123733333333332	11.062383333333335	12.49365	1.4312666666666658	90353.453125	1459043.9988701178	0	1283	0.10518514589466044	10.770777176799774	22.47771179361458	328.2455139160156	328.2462158203125
968	328.8957214355469	1.5542					1	DETECTED	328.8957 m/z @1.55 [CD6645_1.mzXML]	328.8957214355469	1.5542	1.4494166666666668	1.6282333333333334	0.17881666666666662	65918.1484375	391617.3043198242	0	1283	0.0943706671947171	0.846321420170939	0.7258880101428841	328.8945617675781	328.8963623046875
969	328.9958801269531	1.7761833333333332					1	DETECTED	328.9959 m/z @1.78 [CD6645_1.mzXML]	328.9958801269531	1.7761833333333332	0.10085000000000001	19.99116666666667	19.890316666666667	38260.18359375	6541563.628932987	0	1283	0.05443156963736295	9.83941655142428	36.21694224001591	328.9958801269531	329.00457763671875
970	329.051025390625	11.613366666666668					1	DETECTED	329.0510 m/z @11.61 [CD6645_1.mzXML]	329.051025390625	11.613366666666668	11.519816666666665	11.738116666666667	0.21830000000000105	21531.34765625	182508.5117102054	0	1283	0.14249227126716235	1.1667557455905708	1.3335114911811419	329.0501708984375	329.0514831542969
971	329.1747741699219	12.35415					1	DETECTED	329.1748 m/z @12.35 [CD6645_1.mzXML]	329.1747741699219	12.35415	12.226683333333334	12.540066666666666	0.31338333333333246	18127.87890625	264038.8439038088	0	1283	0.29555378660793785	1.2292756276150576	1.4585512552301154	329.17449951171875	329.175537109375
972	329.2131042480469	12.03215					1	DETECTED	329.2131 m/z @12.03 [CD6645_1.mzXML]	329.2131042480469	12.03215	12.003783333333333	12.074883333333334	0.07110000000000127	33034.16015625	113302.60035644681	0	1283	0.2743659684452151	1.2532314923619405	1.5064629847238808	329.2126770019531	329.2133483886719
973	329.2450866699219	13.731583333333333					1	DETECTED	329.2451 m/z @13.73 [CD6645_1.mzXML]	329.2450866699219	13.731583333333333	11.077616666666668	14.942416666666666	3.864799999999999	148755.84375	4921356.87419348	0	1283	0.30520418130777216	0.6203677763141536	0.3329320938271979	329.2422180175781	329.2493591308594
974	330.0309753417969	10.45325					1	DETECTED	330.0310 m/z @10.45 [CD6645_1.mzXML]	330.0309753417969	10.45325	10.4121	13.100433333333333	2.6883333333333326	17616.166015625	611567.535006348	0	1283	0.08398605466669018	32.66504657756174	2.4494824946070715	330.0303649902344	330.03729248046875
975	330.24859619140625	13.947816666666666					1	DETECTED	330.2486 m/z @13.95 [CD6645_1.mzXML]	330.24859619140625	13.947816666666666	11.709233333333334	14.0395	2.3302666666666667	20512.109375	1791712.259336182	0	1283	2.286908768599748	0.5204779808658752	0.040955961731750305	330.2433776855469	330.24859619140625
976	330.3343200683594	11.899833333333333					1	DETECTED	330.3343 m/z @11.90 [CD6645_1.mzXML]	330.3343200683594	11.899833333333333	11.856	11.973899999999999	0.11789999999999878	17393.9296875	89445.82389550706	0	1283	0.21503303172124433	1.3448669201520689	1.6897338403041375	330.33367919921875	330.3351745605469
977	331.0516052246094	2.4562166666666667					1	DETECTED	331.0516 m/z @2.46 [CD6645_1.mzXML]	331.0516052246094	2.4562166666666667	0.20211666666666667	20.007833333333334	19.80571666666667	464797.75	2.7499679549572323E7	1	1283	0.5580011782450245	1.7978413064448646	1.6910989222383286	331.0425109863281	331.0527038574219
978	331.18597412109375	12.133216666666668					1	DETECTED	331.1860 m/z @12.13 [CD6645_1.mzXML]	331.18597412109375	12.133216666666668	12.103766666666667	12.338233333333333	0.23446666666666616	17861.37109375	143404.1686459961	0	1283	0.16453400426648734	3.980758347481512	6.961516694963024	331.18505859375	331.18603515625
979	331.2024230957031	11.1541					1	DETECTED	331.2024 m/z @11.15 [CD6645_1.mzXML]	331.2024230957031	11.1541	11.123733333333332	11.229583333333332	0.10585000000000022	10798.609375	56382.113575927695	0	1283	0.13488830104230054	1.742864983534531	2.485729967069062	331.2021484375	331.2029724121094
980	331.22454833984375	11.031766666666666					1	DETECTED	331.2245 m/z @11.03 [CD6645_1.mzXML]	331.22454833984375	11.031766666666666	10.986283333333335	11.10845	0.12216666666666498	13357.8564453125	70663.54637573227	0	1283	0.08258761923173275	1.3429827775742373	1.6859655551484747	331.2237854003906	331.2247314453125
981	331.2613830566406	14.786433333333333					1	DETECTED	331.2614 m/z @14.79 [CD6645_1.mzXML]	331.2613830566406	14.786433333333333	11.307816666666668	16.740666666666666	5.432849999999998	15491.2685546875	2016274.8306365958	0	1283	0.8032936399691106	0.6717450198943328	0.41100976655307075	331.2577819824219	331.2619323730469
982	331.2818298339844	13.71755					1	DETECTED	331.2818 m/z @13.72 [CD6645_1.mzXML]	331.2818298339844	13.71755	0.33731666666666665	16.756999999999998	16.41968333333333	437392.1875	1.2462455150873296E7	1	1283	0.30483800080151013	1.5614386270704033	2.997295583622212	331.2812805175781	331.2833557128906
983	332.05535888671875	2.5260333333333334					1	DETECTED	332.0554 m/z @2.53 [CD6645_1.mzXML]	332.05535888671875	2.5260333333333334	1.4008666666666667	9.658433333333333	8.257566666666666	49784.04296875	2689191.5486459667	0	1283	0.9828648736331294	1.5208448286628542	0.9148236802974337	332.0457458496094	332.05743408203125
984	332.162109375	10.229066666666666					1	DETECTED	332.1621 m/z @10.23 [CD6645_1.mzXML]	332.162109375	10.229066666666666	8.429733333333333	18.005666666666666	9.575933333333333	95541.1796875	4021580.955178802	0	1283	0.41514882534478303	1.2726215280138122	0.8877007989481911	332.1607666015625	332.1658630371094
985	332.2054443359375	9.673466666666666					1	DETECTED	332.2054 m/z @9.67 [CD6645_1.mzXML]	332.2054443359375	9.673466666666666	4.3251	9.7483	5.4232000000000005	7933.3857421875	894833.8185753177	0	1283	0.09822883231694135	0.5069959052919584	0.013991810583916747	332.2046813964844	332.2054443359375
986	332.2593994140625	11.885383333333333					1	DETECTED	332.2594 m/z @11.89 [CD6645_1.mzXML]	332.2593994140625	11.885383333333333	11.885383333333333	15.194533333333334	3.3091500000000007	5345.09765625	523613.72669067385	0	1283	3.230136662670521	null	null	332.2593994140625	332.2661437988281
987	332.3290710449219	11.796666666666665					1	DETECTED	332.3291 m/z @11.80 [CD6645_1.mzXML]	332.3290710449219	11.796666666666665	11.69535	11.929333333333334	0.23398333333333454	22798.5234375	146073.50382739241	0	1283	0.10725354806250031	1.154712946208276	1.3094258924165518	332.3283996582031	332.3294677734375
988	332.8693542480469	9.161750000000001					1	DETECTED	332.8694 m/z @9.16 [CD6645_1.mzXML]	332.8693542480469	9.161750000000001	9.116633333333334	9.19035	0.07371666666666599	4514.18115234375	14023.258885986364	0	1283	0.04727856816267817	0.8169560398965524	0.6339120797931048	332.86907958984375	332.87066650390625
989	333.0496520996094	2.442					1	DETECTED	333.0497 m/z @2.44 [CD6645_1.mzXML]	333.0496520996094	2.442	1.9042999999999999	9.07165	7.16735	30105.119140625	1672651.9074894711	0	1283	6.687089515724966	1.8704478549996268	14.692979826133925	333.0489196777344	333.052001953125
990	333.1488037109375	13.479633333333334					1	DETECTED	333.1488 m/z @13.48 [CD6645_1.mzXML]	333.1488037109375	13.479633333333334	10.685233333333334	15.534783333333333	4.849549999999999	37401.328125	2298734.051654083	0	1283	2.8140087508000953	0.744802156370375	0.6224327162581419	333.1388854980469	333.1496887207031
991	333.1658020019531	10.1201					1	DETECTED	333.1658 m/z @10.12 [CD6645_1.mzXML]	333.1658020019531	10.1201	9.658433333333333	15.97275	6.314316666666667	13279.681640625	1456864.1227085877	0	1283	0.30877308154320815	6.838610108303232	19.386770055547764	333.1639099121094	333.1699523925781
992	333.1820373535156	12.03215					1	DETECTED	333.1820 m/z @12.03 [CD6645_1.mzXML]	333.1820373535156	12.03215	11.7672	12.291066666666667	0.5238666666666667	14532.431640625	205814.01153442392	0	1283	0.23221338366946043	0.988614203937854	0.9772284078757081	333.1812438964844	333.18328857421875
993	333.2012023925781	12.3696					1	DETECTED	333.2012 m/z @12.37 [CD6645_1.mzXML]	333.2012023925781	12.3696	9.131833333333333	12.524983333333333	3.3931500000000003	81626.5	1065187.638345918	0	1283	0.10509929697986742	1.7115548319897604	3.1161515723675697	333.2005920410156	333.2090759277344
994	334.13800048828125	9.7335					1	DETECTED	334.1380 m/z @9.73 [CD6645_1.mzXML]	334.13800048828125	9.7335	1.81845	10.848466666666667	9.030016666666667	10026.50390625	2547086.3321137703	0	1283	0.09632736680652165	0.5704333305959323	0.14086666119186458	334.1313781738281	334.1457824707031
995	334.8342590332031	1.7471666666666665					1	DETECTED	334.8343 m/z @1.75 [CD6645_1.mzXML]	334.8342590332031	1.7471666666666665	1.7167833333333333	1.8326	0.11581666666666668	20189.12109375	90054.73879345697	0	1283	0.0757238967817091	1.9059243006034092	2.8118486012068185	334.83367919921875	334.83477783203125
996	334.9125061035156	1.5836666666666666					1	DETECTED	334.9125 m/z @1.58 [CD6645_1.mzXML]	334.9125061035156	1.5836666666666666	1.52415	1.6576333333333333	0.1334833333333334	78636.8359375	349654.52776000986	0	1283	0.08908334984204269	1.092350755955175	1.73760653232869	334.91217041015625	334.9129943847656
997	334.9405517578125	1.7905166666666665					1	DETECTED	334.9406 m/z @1.79 [CD6645_1.mzXML]	334.9405517578125	1.7905166666666665	1.4793666666666667	2.1007000000000002	0.6213333333333335	9951.12890625	260212.31792077646	0	1283	0.6131218847422348	0.9984466227435865	0.9968932454871731	334.9405517578125	334.9459228515625
998	335.1643981933594	11.214233333333334					1	DETECTED	335.1644 m/z @11.21 [CD6645_1.mzXML]	335.1643981933594	11.214233333333334	10.0154	15.97275	5.95735	75457.3515625	6251560.983574033	0	1283	3.4496410539323747	7.087741612451898	14.631739141244534	335.1620178222656	335.16583251953125
999	335.216552734375	12.524983333333333					1	DETECTED	335.2166 m/z @12.52 [CD6645_1.mzXML]	335.216552734375	12.524983333333333	12.447650000000001	12.616483333333333	0.16883333333333184	39048.125	190912.3467587895	0	1283	0.17217652062287847	1.091594827586217	1.1831896551724344	335.2165222167969	335.21710205078125
1000	336.0741882324219	11.307816666666668					1	DETECTED	336.0742 m/z @11.31 [CD6645_1.mzXML]	336.0741882324219	11.307816666666668	11.307816666666668	19.324666666666666	8.016849999999998	40973.32421875	5361155.400414488	0	1283	5.12201279761976	null	null	336.0719909667969	336.07525634765625
1001	336.1671447753906	11.24475					1	DETECTED	336.1671 m/z @11.24 [CD6645_1.mzXML]	336.1671447753906	11.24475	11.046966666666666	15.615933333333334	4.568966666666668	15507.865234375	1897472.52718805	0	1283	3.3946581617281115	11.550433976573677	20.18723234931891	336.1578369140625	336.1692199707031
1002	336.2510070800781	12.178816666666668					1	DETECTED	336.2510 m/z @12.18 [CD6645_1.mzXML]	336.2510070800781	12.178816666666668	11.899833333333333	18.830666666666666	6.930833333333332	14267.974609375	1962445.8182082518	0	1283	0.1162854055352458	12.421590298106166	23.84318059621233	336.25042724609375	336.2609558105469
1003	336.66241455078125	13.225583333333333					1	DETECTED	336.6624 m/z @13.23 [CD6645_1.mzXML]	336.66241455078125	13.225583333333333	13.043533333333333	13.71755	0.6740166666666667	56023.26953125	781040.3629584956	0	1283	0.1358780711180021	1.6721124826537073	2.525928042603596	336.6611328125	336.66278076171875
1004	336.9100646972656	1.5836666666666666					1	DETECTED	336.9101 m/z @1.58 [CD6645_1.mzXML]	336.9100646972656	1.5836666666666666	1.5542	1.6282333333333334	0.0740333333333334	12685.40234375	38225.393833496135	0	1283	0.05138530709058431	1.2562217194570204	1.5124434389140409	336.9086608886719	336.91046142578125
1005	337.0596923828125	2.372					1	DETECTED	337.0597 m/z @2.37 [CD6645_1.mzXML]	337.0596923828125	2.372	1.6576333333333333	19.159666666666666	17.502033333333333	493963.5625	2.024176921189976E7	1	1283	0.6991075619360467	0.9404708243270901	0.776758923755307	337.05767822265625	337.06964111328125
1006	337.11004638671875	12.046266666666666					1	DETECTED	337.1100 m/z @12.05 [CD6645_1.mzXML]	337.11004638671875	12.046266666666666	11.989166666666668	12.148066666666667	0.15889999999999915	8058.2060546875	62641.67630957036	0	1283	0.10027066438693133	1.3914185639229744	1.7828371278459487	337.11004638671875	337.11175537109375
1007	337.16510009765625	14.396283333333335					1	DETECTED	337.1651 m/z @14.40 [CD6645_1.mzXML]	337.16510009765625	14.396283333333335	10.895166666666666	15.422066666666666	4.5268999999999995	29858.64453125	2421625.475471986	0	1283	2.8637445098830163	0.6464962538636494	3.4678636792993	337.16290283203125	337.165771484375
1008	337.1799011230469	12.6592					1	DETECTED	337.1799 m/z @12.66 [CD6645_1.mzXML]	337.1799011230469	12.6592	12.118483333333334	13.086316666666667	0.9678333333333331	221880.578125	3833450.7358449637	0	1283	0.24298172422619047	0.8653063841286097	2.0746179358914767	337.17913818359375	337.1805725097656
1009	338.0631103515625	2.2297833333333332					1	DETECTED	338.0631 m/z @2.23 [CD6645_1.mzXML]	338.0631103515625	2.2297833333333332	1.8326	18.602666666666668	16.77006666666667	48713.00390625	1.0852806390350588E7	0	1283	9.313149368476823	21.111241660022667	41.222483320045335	338.0579833984375	338.0638122558594
1010	338.2299499511719	12.447650000000001					1	DETECTED	338.2299 m/z @12.45 [CD6645_1.mzXML]	338.2299499511719	12.447650000000001	0.10085000000000001	20.007833333333334	19.906983333333333	698513.375	2.4151198508685365E7	0	1283	0.25177605046633644	2.698878806804646	0.7764541775871865	338.2240295410156	338.232666015625
1011	338.33917236328125	12.616483333333333					1	DETECTED	338.3392 m/z @12.62 [CD6645_1.mzXML]	338.33917236328125	12.616483333333333	9.808349999999999	14.632416666666668	4.824066666666669	362492.03125	1.1043135579255488E7	0	1283	0.39493213265529903	0.5874329141986231	0.09838760103300495	338.3384094238281	338.346923828125
1012	339.1605529785156	14.41065					1	DETECTED	339.1606 m/z @14.41 [CD6645_1.mzXML]	339.1605529785156	14.41065	8.919166666666666	14.942416666666666	6.023250000000001	9658.76953125	1956330.2177094726	0	1283	0.40214279600939484	0.548417397849397	0.09683479569879405	339.1563720703125	339.1613464355469
1013	339.19561767578125	11.738116666666667					1	DETECTED	339.1956 m/z @11.74 [CD6645_1.mzXML]	339.19561767578125	11.738116666666667	3.2826333333333335	11.989166666666668	8.706533333333335	11204.798828125	2124806.6254479988	0	1283	0.3268759422285754	0.5148453961827533	0.02969079236550654	339.19219970703125	339.1966247558594
1014	339.2332458496094	12.431966666666666					1	DETECTED	339.2332 m/z @12.43 [CD6645_1.mzXML]	339.2332458496094	12.431966666666666	0.1852	19.756500000000003	19.571300000000004	138168.1875	5262308.375357391	0	1283	3.1401157033326648	2.2063169785759924	3.44325929140802	339.23223876953125	339.2351379394531
1015	339.2870178222656	14.266466666666668					1	DETECTED	339.2870 m/z @14.27 [CD6645_1.mzXML]	339.2870178222656	14.266466666666668	13.169983333333333	14.647466666666666	1.4774833333333337	11485.0478515625	641446.674871216	0	1283	0.48039889940617186	0.6737372509082056	0.34747450181641104	339.2860412597656	339.28765869140625
1016	339.3424377441406	12.6015					1	DETECTED	339.3424 m/z @12.60 [CD6645_1.mzXML]	339.3424377441406	12.6015	11.899833333333333	14.911266666666668	3.0114333333333345	88644.5703125	2812713.4278231193	0	1283	0.3788635972161227	2.145914489311166	0.7488489051156464	339.33416748046875	339.343017578125
1017	340.03857421875	10.439516666666666					1	DETECTED	340.0386 m/z @10.44 [CD6645_1.mzXML]	340.03857421875	10.439516666666666	10.135216666666668	11.738116666666667	1.6028999999999982	85890.4921875	1140487.5211499056	0	1283	0.13251928529879287	2.584379416801851	3.99684854815476	340.03204345703125	340.0387878417969
1018	340.09246826171875	11.19915					1	DETECTED	340.0925 m/z @11.20 [CD6645_1.mzXML]	340.09246826171875	11.19915	1.8614333333333335	11.19915	9.337716666666665	12232.880859375	1800060.3152659603	0	1283	0.07951869175446369	0.5	null	340.09149169921875	340.1018371582031
1019	340.130615234375	10.6211					1	DETECTED	340.1306 m/z @10.62 [CD6645_1.mzXML]	340.130615234375	10.6211	10.165933333333333	11.0932	0.9272666666666662	155711.28125	2677743.357702822	1	1283	0.38325750291938476	0.9951870513216194	0.7704035506904712	340.12957763671875	340.1314697265625
1020	340.2458801269531	11.19915					1	DETECTED	340.2459 m/z @11.20 [CD6645_1.mzXML]	340.2458801269531	11.19915	11.10845	18.651333333333334	7.542883333333334	16439.9140625	2038149.7133825682	0	1283	1.3972352078806676	41.581495773612644	82.16299154722529	340.2362365722656	340.2460021972656
1021	340.3913269042969	12.226683333333334					1	DETECTED	340.3913 m/z @12.23 [CD6645_1.mzXML]	340.3913269042969	12.226683333333334	12.194700000000001	12.258633333333334	0.06393333333333295	11563.8818359375	33084.740461181806	0	1283	0.07332690682027021	0.9994788952579573	0.9989577905159146	340.39056396484375	340.3919372558594
1022	340.779541015625	1.7617833333333333					1	DETECTED	340.7795 m/z @1.76 [CD6645_1.mzXML]	340.779541015625	1.7617833333333333	1.7322833333333334	1.8044333333333333	0.07214999999999994	12324.4013671875	39679.69991357426	0	1283	0.08937324402875713	1.222881355932208	1.4457627118644163	340.7786560058594	340.7799987792969
1023	340.92926025390625	1.6282333333333334					1	DETECTED	340.9293 m/z @1.63 [CD6645_1.mzXML]	340.92926025390625	1.6282333333333334	1.5542	1.6576333333333333	0.10343333333333327	41659.96875	175914.1528583984	0	1283	0.09446264358573098	0.6985592075641592	0.3758623633218897	340.9290466308594	340.9295959472656
1024	341.02984619140625	11.5734					1	DETECTED	341.0298 m/z @11.57 [CD6645_1.mzXML]	341.02984619140625	11.5734	11.506483333333334	12.210483333333334	0.7040000000000006	305460.0625	3448589.9594777795	0	1283	0.18599141985236045	3.395972292176148	3.765971654535464	341.0286865234375	341.0301208496094
1025	341.0526123046875	12.003783333333333					1	DETECTED	341.0526 m/z @12.00 [CD6645_1.mzXML]	341.0526123046875	12.003783333333333	10.494200000000001	16.855666666666668	6.361466666666667	28339.67578125	1562498.2167625737	0	1283	0.12234485468110812	1.7113528555548048	2.449860929932468	341.04742431640625	341.0533142089844
1026	341.1343688964844	10.636416666666666					1	DETECTED	341.1344 m/z @10.64 [CD6645_1.mzXML]	341.1343688964844	10.636416666666666	10.197516666666667	10.940766666666667	0.7432499999999997	23690.380859375	454567.4698836674	0	1283	0.35200274600103754	0.8467190704032835	0.4740234004349011	341.13299560546875	341.13482666015625
1027	341.1754150390625	12.716283333333333					1	DETECTED	341.1754 m/z @12.72 [CD6645_1.mzXML]	341.1754150390625	12.716283333333333	12.571133333333334	13.479633333333334	0.9085000000000001	21237.654296875	581081.0946811526	0	1283	0.7600542017138991	3.129521184981071	5.259042369962142	341.1746826171875	341.1771240234375
1028	341.3023376464844	12.70195					1	DETECTED	341.3023 m/z @12.70 [CD6645_1.mzXML]	341.3023376464844	12.70195	4.6592666666666664	19.424333333333333	14.765066666666666	673232.0625	1.238111775121798E7	1	1283	0.2023889878488756	0.8553184736052198	1.5798598017698382	341.3016357421875	341.30413818359375
1029	341.35052490234375	14.008733333333334					1	DETECTED	341.3505 m/z @14.01 [CD6645_1.mzXML]	341.35052490234375	14.008733333333334	11.944066666666666	14.498	2.553933333333333	34829.57421875	1064836.8206237794	0	1283	0.22983605493131698	0.6184856312560539	2.1957094676792943	341.3496398925781	341.35125732421875
1030	342.01336669921875	8.779050000000002					1	DETECTED	342.0134 m/z @8.78 [CD6645_1.mzXML]	342.01336669921875	8.779050000000002	0.10085000000000001	20.007833333333334	19.906983333333333	12357.162109375	4975702.473200565	0	1283	3.325383910127675	1.1469534772955987	0.3248336322811555	342.0105895996094	342.014404296875
1031	342.03314208984375	11.5734					1	DETECTED	342.0331 m/z @11.57 [CD6645_1.mzXML]	342.03314208984375	11.5734	1.4178166666666667	11.7672	10.349383333333334	46727.1640625	4837396.146311891	0	1283	1.2296951331517398	0.5095523389683978	0.19129739344503366	342.0275573730469	342.035888671875
1032	342.12646484375	10.6211					1	DETECTED	342.1265 m/z @10.62 [CD6645_1.mzXML]	342.12646484375	10.6211	10.50775	10.925666666666666	0.4179166666666667	6788.9931640625	103922.67439416463	0	1283	0.16929057023547323	1.8434789001617329	2.6869578003234658	342.1258850097656	342.12701416015625
1033	342.2249450683594	12.35415					1	DETECTED	342.2249 m/z @12.35 [CD6645_1.mzXML]	342.2249450683594	12.35415	12.306566666666667	12.478233333333332	0.17166666666666508	119536.4140625	720608.4600742206	0	1283	0.07135254307263317	1.8038528896672177	2.6877146679476978	342.2247619628906	342.2249450683594
1034	342.26129150390625	11.3661					1	DETECTED	342.2613 m/z @11.37 [CD6645_1.mzXML]	342.26129150390625	11.3661	11.260250000000001	13.74575	2.4854999999999983	62284.81640625	1844253.0249357896	0	1283	0.0884467295328637	11.748946242138745	19.048636468063226	342.2596740722656	342.26678466796875
1035	342.8659973144531	1.7017333333333333					1	DETECTED	342.8660 m/z @1.70 [CD6645_1.mzXML]	342.8659973144531	1.7017333333333333	1.6722333333333335	1.81845	0.14621666666666644	34657.74609375	192742.07252929683	0	1283	0.07354880379310069	2.4782485875706293	3.956497175141259	342.8650207519531	342.866455078125
1036	343.1903076171875	12.291066666666667					1	DETECTED	343.1903 m/z @12.29 [CD6645_1.mzXML]	343.1903076171875	12.291066666666667	12.178816666666668	15.29215	3.1133333333333315	211322.40625	4332905.330291931	1	1283	0.23556169308061747	7.677935538613769	20.928097116950987	343.1899108886719	343.193115234375
1037	343.29351806640625	12.03215					1	DETECTED	343.2935 m/z @12.03 [CD6645_1.mzXML]	343.29351806640625	12.03215	12.03215	12.133216666666668	0.10106666666666797	11780.0400390625	58016.58485376043	0	1283	0.08892897646458664	null	null	343.2926025390625	343.29351806640625
1038	344.0118713378906	11.214233333333334					1	DETECTED	344.0119 m/z @11.21 [CD6645_1.mzXML]	344.0118713378906	11.214233333333334	0.16816666666666666	19.823500000000003	19.655333333333335	13319.11328125	4664560.398778408	1	1283	5.101620726068765	0.8896982938119753	8.421510723528183	344.00689697265625	344.01312255859375
1039	344.19415283203125	12.306566666666667					1	DETECTED	344.1942 m/z @12.31 [CD6645_1.mzXML]	344.19415283203125	12.306566666666667	12.226683333333334	14.1317	1.9050166666666666	35113.50390625	887711.2242175288	0	1283	0.31377242343345735	12.181004115884074	22.301105931339947	344.1931457519531	344.1951599121094
1040	344.2773132324219	11.493333333333334					1	DETECTED	344.2773 m/z @11.49 [CD6645_1.mzXML]	344.2773132324219	11.493333333333334	11.466583333333334	11.626983333333333	0.1603999999999992	35682.46875	206893.72912109358	0	1283	0.12065593174296829	2.9981308411214997	4.9962616822429995	344.27691650390625	344.2782897949219
1041	344.6480407714844	13.18375					1	DETECTED	344.6480 m/z @13.18 [CD6645_1.mzXML]	344.6480407714844	13.18375	13.043533333333333	13.42075	0.3772166666666674	30069.578125	378762.581485596	0	1283	0.15528986583540139	1.3451206466183252	1.6902412932366504	344.6473388671875	344.6490173339844
1042	344.873291015625	1.5390666666666666					1	DETECTED	344.8733 m/z @1.54 [CD6645_1.mzXML]	344.873291015625	1.5390666666666666	1.4339666666666666	1.8901833333333333	0.4562166666666667	109698.1328125	895937.7255098266	0	1283	0.11402124807571634	2.2472769316891767	0.8757286387597352	344.86370849609375	344.87481689453125
1043	345.21514892578125	11.899833333333333					1	DETECTED	345.2151 m/z @11.90 [CD6645_1.mzXML]	345.21514892578125	11.899833333333333	11.870733333333334	12.163516666666668	0.2927833333333343	36261.0625	299019.7668139635	0	1283	0.12013055345063783	5.0306414662085475	9.061282932417095	345.2145690917969	345.2153015136719
1044	346.0069580078125	10.895166666666666					1	DETECTED	346.0070 m/z @10.90 [CD6645_1.mzXML]	346.0069580078125	10.895166666666666	0.10085000000000001	20.007833333333334	19.906983333333333	225212.09375	7.272480516964786E7	1	1283	5.008938762249951	1.0832937206904223	0.8609580839634081	346.0055236816406	346.0083923339844
1045	346.1172180175781	11.493333333333334					1	DETECTED	346.1172 m/z @11.49 [CD6645_1.mzXML]	346.1172180175781	11.493333333333334	11.439150000000001	11.929333333333334	0.4901833333333325	892108.5	7398997.982189912	0	1283	0.1197313337548156	4.523377422331645	2.820661807993687	346.1168212890625	346.1177673339844
1046	346.9064025878906	1.5688666666666669					1	DETECTED	346.9064 m/z @1.57 [CD6645_1.mzXML]	346.9064025878906	1.5688666666666669	1.4943666666666668	1.5984666666666667	0.10409999999999986	12600.939453125	51142.263884033186	0	1283	0.09892844026416237	0.6986577181208043	0.39731543624160864	346.9052734375	346.9067687988281
1047	347.0154724121094	10.895166666666666					1	DETECTED	347.0155 m/z @10.90 [CD6645_1.mzXML]	347.0154724121094	10.895166666666666	0.10085000000000001	19.958000000000002	19.85715	72416.5234375	1.089161899076461E7	0	1283	4.7177329669509	4.960669593023458	14.149909665052778	347.0075378417969	347.0186462402344
1048	347.12078857421875	11.493333333333334					1	DETECTED	347.1208 m/z @11.49 [CD6645_1.mzXML]	347.12078857421875	11.493333333333334	9.956416666666666	11.781833333333333	1.8254166666666674	138241.125	4254715.7286600275	0	1283	0.2234219280602492	0.5737771065341488	0.10653089777793844	347.1201171875	347.12249755859375
1049	347.1575622558594	11.214233333333334					1	DETECTED	347.1576 m/z @11.21 [CD6645_1.mzXML]	347.1575622558594	11.214233333333334	9.643516666666667	11.351716666666666	1.7081999999999997	39720.79296875	1362052.3159197986	0	1283	0.17503751989571725	0.5447086721709913	0.09025176632436656	347.1570129394531	347.158935546875
1050	347.1866760253906	12.35415					1	DETECTED	347.1867 m/z @12.35 [CD6645_1.mzXML]	347.1866760253906	12.35415	12.291066666666667	12.509066666666666	0.2179999999999982	12425.5244140625	113516.22398974537	0	1283	0.31589809815849	1.7278731836195413	2.4557463672390827	347.1856994628906	347.187255859375
1051	348.0191345214844	10.956150000000001					1	DETECTED	348.0191 m/z @10.96 [CD6645_1.mzXML]	348.0191345214844	10.956150000000001	5.085766666666667	19.80666666666667	14.7209	10931.439453125	2074232.8394314584	0	1283	4.251030674053373	1.2538278306640962	0.9575291497352647	348.01019287109375	348.0204772949219
1052	348.07659912109375	1.7322833333333334					1	DETECTED	348.0766 m/z @1.73 [CD6645_1.mzXML]	348.07659912109375	1.7322833333333334	1.6868833333333333	9.19035	7.503466666666667	37091.71484375	7044560.593719239	0	1283	0.09758246638303292	82.14956551704641	164.06685281780736	348.06793212890625	348.07684326171875
1053	348.3082580566406	13.76					1	DETECTED	348.3083 m/z @13.76 [CD6645_1.mzXML]	348.3082580566406	13.76	13.614733333333334	14.310133333333333	0.6953999999999994	82833.796875	1476629.833807616	0	1283	0.28579546094766073	1.9225297805741133	2.6454506526295742	348.30780029296875	348.3094177246094
1054	348.8658752441406	1.52415					1	DETECTED	348.8659 m/z @1.52 [CD6645_1.mzXML]	348.8658752441406	1.52415	1.4645333333333332	1.6722333333333335	0.20770000000000022	6981.53759765625	64898.07748742675	0	1283	0.0456508793068362	1.741962538440036	2.483925076880072	348.8658447265625	348.87445068359375
1055	349.015625	15.131016666666666					1	DETECTED	349.0156 m/z @15.13 [CD6645_1.mzXML]	349.015625	15.131016666666666	0.10085000000000001	20.007833333333334	19.906983333333333	16205.638671875	5876871.972415528	0	1283	3.267119360918361	0.7668755971989797	0.4926216956584307	349.0080261230469	349.01715087890625
1056	350.2550964355469	13.76					1	DETECTED	350.2551 m/z @13.76 [CD6645_1.mzXML]	350.2550964355469	13.76	13.674483333333335	14.008733333333334	0.33424999999999905	57613.50390625	567904.5781860341	0	1283	0.155845989798161	1.954297407912717	2.8830964836728703	350.2545166015625	350.2557678222656
1057	350.89007568359375	1.5836666666666666					1	DETECTED	350.8901 m/z @1.58 [CD6645_1.mzXML]	350.89007568359375	1.5836666666666666	1.52415	3.8337	2.3095499999999998	111839.9609375	1624337.7598287356	0	1283	0.07227676986884157	18.989715702078996	1.5687340215102767	350.8893737792969	350.89691162109375
1058	351.0112609863281	15.162516666666667					1	DETECTED	351.0113 m/z @15.16 [CD6645_1.mzXML]	351.0112609863281	15.162516666666667	0.40551666666666664	19.80666666666667	19.40115	7186.015625	2531281.2608598345	0	1283	1.5353829843998827	0.7745648863032902	0.5506425155780378	351.0088806152344	351.01800537109375
1059	351.22698974609375	13.731583333333333					1	DETECTED	351.2270 m/z @13.73 [CD6645_1.mzXML]	351.22698974609375	13.731583333333333	12.630933333333333	15.340750000000002	2.7098166666666685	101019.3203125	2891632.881462158	0	1283	0.29918823960440477	0.9024033327270278	7.836889665285231	351.2178649902344	351.2349853515625
1060	352.1636962890625	9.985766666666667					1	DETECTED	352.1637 m/z @9.99 [CD6645_1.mzXML]	352.1636962890625	9.985766666666667	9.763166666666667	19.126666666666665	9.363499999999998	11076.5185546875	676470.8502988284	0	1283	0.10157257033695721	21.032120395327947	0.6361054506950888	352.16168212890625	352.1728210449219
1061	352.2303466796875	13.731583333333333					1	DETECTED	352.2303 m/z @13.73 [CD6645_1.mzXML]	352.2303466796875	13.731583333333333	12.226683333333334	14.425416666666667	2.198733333333333	25347.88671875	1772386.0638371578	0	1283	1.5655877929372917	0.7305247303253819	0.49032437307570753	352.2218017578125	352.2303466796875
1062	352.894775390625	1.6722333333333335					1	DETECTED	352.8948 m/z @1.67 [CD6645_1.mzXML]	352.894775390625	1.6722333333333335	1.50905	1.7471666666666665	0.23811666666666653	65559.40625	279065.46245141595	0	1283	0.0523832966216522	0.7783939640029626	0.38408447480946806	352.89471435546875	352.898681640625
1063	353.0332336425781	1.8758000000000001					1	DETECTED	353.0332 m/z @1.88 [CD6645_1.mzXML]	353.0332336425781	1.8758000000000001	1.7617833333333333	18.15533333333333	16.393549999999998	164512.359375	6474935.108700777	0	1283	0.164656665953975	5.048225141883868	7.981373922558154	353.02337646484375	353.0343933105469
1064	353.1719970703125	10.135216666666668					1	DETECTED	353.1720 m/z @10.14 [CD6645_1.mzXML]	353.1719970703125	10.135216666666668	9.883666666666667	16.789666666666665	6.905999999999999	10151.8564453125	916333.3290725712	0	1283	0.15671227121312548	13.415717307678257	22.272903779205347	353.1708068847656	353.1778869628906
1065	353.24267578125	12.046266666666666					1	DETECTED	353.2427 m/z @12.05 [CD6645_1.mzXML]	353.24267578125	12.046266666666666	11.681283333333333	15.697166666666668	4.015883333333335	11317.033203125	1232504.4941543888	0	1283	3.1309345376366426	5.501461253938543	9.16579720066689	353.23345947265625	353.2442321777344
1066	353.263671875	13.731583333333333					1	DETECTED	353.2637 m/z @13.73 [CD6645_1.mzXML]	353.263671875	13.731583333333333	13.42075	15.5998	2.17905	789900.375	1.5812372987675773E7	1	1283	0.2898689323859891	1.4270032069127319	2.9910704605540688	353.2633056640625	353.264404296875
1067	354.0536193847656	10.769533333333333					1	DETECTED	354.0536 m/z @10.77 [CD6645_1.mzXML]	354.0536193847656	10.769533333333333	10.7022	11.453100000000001	0.7509000000000015	53607.765625	638133.2270285665	0	1283	0.09919684899911729	5.409284580869388	1.9041281671741546	354.0528869628906	354.05364990234375
1068	354.1092529296875	10.956150000000001					1	DETECTED	354.1093 m/z @10.96 [CD6645_1.mzXML]	354.1092529296875	10.956150000000001	10.910233333333334	11.214233333333334	0.30400000000000027	94135.015625	653504.4010664062	0	1283	0.1030701838176018	3.3183273171409	3.6613820898387384	354.10894775390625	354.1103515625
1069	355.009521484375	19.0775					1	DETECTED	355.0095 m/z @19.08 [CD6645_1.mzXML]	355.009521484375	19.0775	0.10085000000000001	20.007833333333334	19.906983333333333	7787.47705078125	1831122.1099529117	0	1283	0.8693391731372095	0.5335244595039392	0.06711206541872146	355.0066833496094	355.0115966796875
1070	355.0458984375	11.5734					1	DETECTED	355.0459 m/z @11.57 [CD6645_1.mzXML]	355.0458984375	11.5734	9.161750000000001	11.944066666666666	2.7823166666666648	11692.9228515625	1098808.645122253	0	1283	2.5061525247190506	0.5768491834774256	0.15369836695485123	355.0445251464844	355.0543212890625
1071	355.0813293457031	12.046266666666666					1	DETECTED	355.0813 m/z @12.05 [CD6645_1.mzXML]	355.0813293457031	12.046266666666666	11.973899999999999	12.258633333333334	0.2847333333333353	76994.46875	598974.2036950703	0	1283	0.13462589408757886	1.9256256241682999	2.914053612135151	355.0809326171875	355.0821533203125
1072	355.28131103515625	12.571133333333334					1	DETECTED	355.2813 m/z @12.57 [CD6645_1.mzXML]	355.28131103515625	12.571133333333334	7.068583333333334	13.42075	6.352166666666666	21398.41015625	2563059.69369464	0	1283	0.8018868013659013	0.5772020850938806	0.1544041701877613	355.2801208496094	355.2846984863281
1073	356.0503234863281	10.785633333333333					1	DETECTED	356.0503 m/z @10.79 [CD6645_1.mzXML]	356.0503234863281	10.785633333333333	10.719183333333332	10.879700000000001	0.16051666666666975	20269.759765625	116767.60119824283	0	1283	0.09085926796386445	1.2078003511412057	1.4156007022824115	356.0502624511719	356.0517578125
1074	356.07000732421875	10.1201					1	DETECTED	356.0700 m/z @10.12 [CD6645_1.mzXML]	356.07000732421875	10.1201	10.05985	19.69	9.63015	17328.623046875	1676068.579532105	0	1283	0.10025858502383045	79.9182572614109	5.398068309473926	356.063232421875	356.0703125
1075	356.2772216796875	11.493333333333334					1	DETECTED	356.2772 m/z @11.49 [CD6645_1.mzXML]	356.2772216796875	11.493333333333334	11.439150000000001	11.586649999999999	0.1474999999999973	55551.8046875	364901.78164062125	0	1283	0.17390089296925026	1.3611196554906122	1.7222393109812244	356.27655029296875	356.27777099609375
1076	356.9071044921875	1.6132					1	DETECTED	356.9071 m/z @1.61 [CD6645_1.mzXML]	356.9071044921875	1.6132	1.5542	17.47716666666667	15.92296666666667	93983.1171875	2732030.7157917484	0	1283	0.0813966370247241	134.94039548022616	257.23848834674897	356.89764404296875	356.9073486328125
1077	357.0064697265625	19.176					1	DETECTED	357.0065 m/z @19.18 [CD6645_1.mzXML]	357.0064697265625	19.176	0.2527333333333333	19.958000000000002	19.70526666666667	4660.44580078125	1323322.0002050789	0	1283	0.7579572736649247	0.5206623944421155	0.037229895843425724	357.005126953125	357.0083312988281
1078	357.10260009765625	8.779050000000002					1	DETECTED	357.1026 m/z @8.78 [CD6645_1.mzXML]	357.10260009765625	8.779050000000002	8.32625	8.88805	0.5617999999999999	8336.802734375	77682.92690899654	0	1283	0.1010200984600651	0.9701742076500854	1.015234380520653	357.1012268066406	357.1043701171875
1079	357.1697082519531	12.35415					1	DETECTED	357.1697 m/z @12.35 [CD6645_1.mzXML]	357.1697082519531	12.35415	12.338233333333333	12.524983333333333	0.18674999999999997	17611.12890625	152084.95565527413	0	1283	0.18019688548518964	5.8664921465965625	10.732984293193125	357.1693115234375	357.1701965332031
1080	357.21295166015625	9.317933333333334					1	DETECTED	357.2130 m/z @9.32 [CD6645_1.mzXML]	357.21295166015625	9.317933333333334	9.289233333333334	9.404283333333332	0.11504999999999832	4891.73681640625	20403.98508593726	0	1283	0.05826448759695779	2.004355400696792	3.008710801393584	357.21209716796875	357.21356201171875
1081	357.27642822265625	12.716283333333333					1	DETECTED	357.2764 m/z @12.72 [CD6645_1.mzXML]	357.27642822265625	12.716283333333333	11.796666666666665	15.162516666666667	3.365850000000002	27967.455078125	1246307.119192383	0	1283	0.5573313821009602	1.8300288163546388	2.6600576327092775	357.27496337890625	357.278076171875
1082	357.2972717285156	14.054716666666668					1	DETECTED	357.2973 m/z @14.05 [CD6645_1.mzXML]	357.2972717285156	14.054716666666668	12.571133333333334	15.55115	2.980016666666666	22802.916015625	1214282.799932251	0	1283	0.4581628367029609	0.8364252089510118	10.044691870234407	357.2969055175781	357.2987976074219
1083	358.0670166015625	10.089733333333333					1	DETECTED	358.0670 m/z @10.09 [CD6645_1.mzXML]	358.0670166015625	10.089733333333333	10.0747	10.197516666666667	0.12281666666666702	7360.005859375	34346.80213079856	0	1283	0.09168643417087985	4.08481152993352	7.169623059867041	358.066650390625	358.0682678222656
1084	358.2404479980469	13.84575					1	DETECTED	358.2404 m/z @13.85 [CD6645_1.mzXML]	358.2404479980469	13.84575	13.774133333333333	17.3455	3.571366666666668	6150.8095703125	501131.6846088259	0	1283	2.050228246232294	24.933907377239713	29.69944750041016	358.23614501953125	358.2418212890625
1085	358.25640869140625	11.062383333333335					1	DETECTED	358.2564 m/z @11.06 [CD6645_1.mzXML]	358.25640869140625	11.062383333333335	10.685233333333334	11.1842	0.4989666666666661	18053.35546875	168928.59656555147	0	1283	0.0861378405021096	0.6460742514685321	0.38403216056677025	358.2560119628906	358.25750732421875
1086	358.2933349609375	11.6					1	DETECTED	358.2933 m/z @11.60 [CD6645_1.mzXML]	358.2933349609375	11.6	11.546416666666666	12.003783333333333	0.45736666666666714	217372.296875	1635751.676256109	0	1283	0.10031580261087392	2.490295725445645	2.762661951488926	358.2923583984375	358.2934875488281
1087	358.3653869628906	12.046266666666666					1	DETECTED	358.3654 m/z @12.05 [CD6645_1.mzXML]	358.3653869628906	12.046266666666666	12.03215	12.163516666666668	0.1313666666666684	24952.32421875	120839.08381640747	0	1283	0.11641297833190656	4.652892561983642	8.82852312975075	358.364990234375	358.365966796875
1088	359.0411682128906	1.8901833333333333					1	DETECTED	359.0412 m/z @1.89 [CD6645_1.mzXML]	359.0411682128906	1.8901833333333333	1.64275	18.3705	16.72775	352631.0	1.052000557915246E7	0	1283	0.21251158289152383	1.9657664195820619	2.8079446525814116	359.0404357910156	359.04925537109375
1089	359.1214904785156	9.7483					1	DETECTED	359.1215 m/z @9.75 [CD6645_1.mzXML]	359.1214904785156	9.7483	9.718883333333334	9.778083333333333	0.05919999999999881	3406.917724609375	10269.39638775609	0	1283	0.11413157320360234	1.0062322946175595	1.0124645892351187	359.12127685546875	359.1221923828125
1090	359.31298828125	12.716283333333333					1	DETECTED	359.3130 m/z @12.72 [CD6645_1.mzXML]	359.31298828125	12.716283333333333	0.20211666666666667	18.830666666666666	18.62855	749839.875	1.264470472574004E7	1	1283	0.1870154839895104	0.8463854339821271	1.6838534051572691	359.3071594238281	359.3162536621094
1091	360.236083984375	4.384833333333333					1	DETECTED	360.2361 m/z @4.38 [CD6645_1.mzXML]	360.236083984375	4.384833333333333	3.4111	5.1503	1.7391999999999999	6157.90673828125	309517.82098089595	0	1283	0.5357685580841025	0.8930576475421061	0.5511960786544265	360.23468017578125	360.237060546875
1092	360.3160705566406	12.75985					1	DETECTED	360.3161 m/z @12.76 [CD6645_1.mzXML]	360.3160705566406	12.75985	5.556633333333334	15.307983333333334	9.75135	130019.984375	3829232.010900082	0	1283	2.92619639129445	3.5849628808939493	10.143361760694795	360.31060791015625	360.32379150390625
1093	360.8370666503906	1.7322833333333334					1	DETECTED	360.8371 m/z @1.73 [CD6645_1.mzXML]	360.8370666503906	1.7322833333333334	1.6722333333333335	1.7617833333333333	0.0895499999999998	22321.388671875	99544.4290664061	0	1283	0.08729415031270493	0.7456286427976677	0.4912572855953354	360.8368225097656	360.8374328613281
1094	360.92218017578125	1.5390666666666666					1	DETECTED	360.9222 m/z @1.54 [CD6645_1.mzXML]	360.92218017578125	1.5390666666666666	1.4645333333333332	14.942416666666666	13.477883333333333	8245.451171875	2794880.693225098	0	1283	13.459157082681948	90.41513864042932	173.1853560689954	360.9197998046875	360.92315673828125
1095	361.18017578125	12.133216666666668					1	DETECTED	361.1802 m/z @12.13 [CD6645_1.mzXML]	361.18017578125	12.133216666666668	12.018	12.322533333333332	0.30453333333333177	17649.21875	219274.3731874993	0	1283	0.2770413515409569	1.3215680601764688	1.6431361203529378	361.17901611328125	361.1819763183594
1096	361.1983947753906	11.169283333333334					1	DETECTED	361.1984 m/z @11.17 [CD6645_1.mzXML]	361.1983947753906	11.169283333333334	11.123733333333332	11.24475	0.12101666666666766	27268.69140625	121197.82892285119	0	1283	0.0924438591933896	1.328393706549526	1.6567874130990519	361.19805908203125	361.1986999511719
1097	362.0912170410156	11.493333333333334					1	DETECTED	362.0912 m/z @11.49 [CD6645_1.mzXML]	362.0912170410156	11.493333333333334	11.453100000000001	11.709233333333334	0.25613333333333266	69582.1875	470871.78052197036	0	1283	0.08367210033646266	3.183098591549304	5.366197183098608	362.09075927734375	362.0918884277344
1098	362.1126708984375	10.6057					1	DETECTED	362.1127 m/z @10.61 [CD6645_1.mzXML]	362.1126708984375	10.6057	10.521749999999999	10.956150000000001	0.4344000000000019	20738.71484375	289249.1429418953	0	1283	0.25284677134432343	2.5872543180464205	2.1923082489974317	362.110595703125	362.1128234863281
1099	362.92364501953125	1.64275					1	DETECTED	362.9236 m/z @1.64 [CD6645_1.mzXML]	362.92364501953125	1.64275	1.5836666666666666	2.2008333333333336	0.6171666666666671	188482.671875	1044791.5440253904	0	1283	0.06335193232966718	5.222849083215797	0.9507166798765121	362.9234924316406	362.931396484375
1100	363.1094055175781	1.4645333333333332					1	DETECTED	363.1094 m/z @1.46 [CD6645_1.mzXML]	363.1094055175781	1.4645333333333332	1.4008666666666667	18.089499999999997	16.688633333333332	12345.328125	4063232.078959961	0	1283	0.1463033809441554	114.28782167102798	218.07228348726738	363.10693359375	363.1102294921875
1101	363.2138671875	11.307816666666668					1	DETECTED	363.2139 m/z @11.31 [CD6645_1.mzXML]	363.2138671875	11.307816666666668	8.763766666666667	11.453100000000001	2.689333333333334	92330.875	1097160.5162220455	0	1283	0.05502777312144502	0.7834502532612527	0.309105147276807	363.20391845703125	363.21453857421875
1102	365.138427734375	12.3696					1	DETECTED	365.1384 m/z @12.37 [CD6645_1.mzXML]	365.138427734375	12.3696	12.338233333333333	12.509066666666666	0.1708333333333325	34638.76953125	197632.82210424807	0	1283	0.10803901547416217	2.723166843783168	4.845400496792412	365.13677978515625	365.13916015625
1103	365.19769287109375	14.324516666666666					1	DETECTED	365.1977 m/z @14.32 [CD6645_1.mzXML]	365.19769287109375	14.324516666666666	14.1772	15.324633333333333	1.1474333333333337	12035.7744140625	342552.2746250612	0	1283	0.4283493641091969	3.8944450729720543	5.402053708903318	365.1966247558594	365.1981506347656
1104	365.2082214355469	11.811316666666666					1	DETECTED	365.2082 m/z @11.81 [CD6645_1.mzXML]	365.2082214355469	11.811316666666666	11.466583333333334	16.216	4.749416666666667	32648.771484375	1685885.9801324469	0	1283	0.356223816865036	5.004861877132347	10.01738736591939	365.1982421875	365.2093505859375
1105	365.22979736328125	11.0932					1	DETECTED	365.2298 m/z @11.09 [CD6645_1.mzXML]	365.22979736328125	11.0932	11.062383333333335	11.214233333333334	0.1518499999999996	10100.1748046875	66606.65981249983	0	1283	0.11462549117704057	2.463764196863319	3.927528393726637	365.2292175292969	365.2301330566406
1106	366.834228515625	2.1438166666666665					1	DETECTED	366.8342 m/z @2.14 [CD6645_1.mzXML]	366.834228515625	2.1438166666666665	2.1150333333333333	2.258033333333333	0.1429999999999998	4207.62109375	31033.98931396484	0	1283	0.14256372624327973	2.4840764331210305	3.9681528662420607	366.8337097167969	366.83636474609375
1107	367.1219177246094	10.4258					1	DETECTED	367.1219 m/z @10.43 [CD6645_1.mzXML]	367.1219177246094	10.4258	1.8614333333333335	10.833066666666667	8.971633333333333	167229.90625	8878323.14245911	0	1283	0.09517560491351951	0.5099072952355966	0.018513362782674098	367.1175842285156	367.1234436035156
1108	367.1917419433594	13.817083333333333					1	DETECTED	367.1917 m/z @13.82 [CD6645_1.mzXML]	367.1917419433594	13.817083333333333	8.116683333333333	13.947816666666666	5.831133333333334	37917.09765625	1820399.8853762215	0	1283	0.17562473115494015	0.5114670315533413	0.022934063106682615	367.1839599609375	367.1919860839844
1109	367.98858642578125	12.291066666666667					1	DETECTED	367.9886 m/z @12.29 [CD6645_1.mzXML]	367.98858642578125	12.291066666666667	0.10085000000000001	20.007833333333334	19.906983333333333	36298.98046875	9926413.851118954	0	1283	2.840199078305808	0.8152035367595513	1.8594562291656702	367.98779296875	367.9924011230469
1110	368.0538635253906	11.5734					1	DETECTED	368.0539 m/z @11.57 [CD6645_1.mzXML]	368.0538635253906	11.5734	11.5734	11.654083333333334	0.08068333333333477	28243.96875	99724.61717187474	0	1283	0.07357849944392392	null	null	368.0535888671875	368.05419921875
1111	368.2770080566406	11.493333333333334					1	DETECTED	368.2770 m/z @11.49 [CD6645_1.mzXML]	368.2770080566406	11.493333333333334	11.439150000000001	11.752616666666666	0.313466666666665	48787.99609375	359890.91830859217	0	1283	0.07840650767075097	2.8926484158720642	4.7852968317441285	368.27593994140625	368.28668212890625
1112	368.8688049316406	1.6722333333333335					1	DETECTED	368.8688 m/z @1.67 [CD6645_1.mzXML]	368.8688049316406	1.6722333333333335	1.6576333333333333	3.1127666666666665	1.4551333333333332	44893.578125	827719.466617981	0	1283	0.06751720850314502	49.83333333333275	98.6666666666655	368.8672790527344	368.86883544921875
1113	369.0069274902344	1.9042999999999999					1	DETECTED	369.0069 m/z @1.90 [CD6645_1.mzXML]	369.0069274902344	1.9042999999999999	1.8044333333333333	16.789666666666665	14.985233333333332	12636.5419921875	2286403.867351562	0	1283	0.3914501408247322	75.26407992428665	149.0335936404203	368.99774169921875	369.0081787109375
1114	369.0605773925781	12.060733333333333					1	DETECTED	369.0606 m/z @12.06 [CD6645_1.mzXML]	369.0605773925781	12.060733333333333	11.973899999999999	12.306566666666667	0.3326666666666682	119987.140625	990061.6992990759	0	1283	0.12632283203283912	1.7783881185536379	1.8534986468129027	369.0594177246094	369.0616760253906
1115	369.1192321777344	10.45325					1	DETECTED	369.1192 m/z @10.45 [CD6645_1.mzXML]	369.1192321777344	10.45325	9.868933333333333	10.591366666666666	0.722433333333333	56345.69140625	557215.5848703631	0	1283	0.1108572900624214	0.6474971419149417	2.4284122830389965	369.1187438964844	369.1275634765625
1116	369.18121337890625	16.98633333333333					1	DETECTED	369.1812 m/z @16.99 [CD6645_1.mzXML]	369.18121337890625	16.98633333333333	8.025233333333334	18.005666666666666	9.980433333333332	1707.35302734375	669302.018894531	0	1283	0.03647191495958424	0.5568754579980881	0.11375091599617637	369.1759033203125	369.18267822265625
1117	369.23736572265625	13.71755					1	DETECTED	369.2374 m/z @13.72 [CD6645_1.mzXML]	369.23736572265625	13.71755	13.660183333333332	14.647466666666666	0.987283333333334	28985.3046875	503273.2586020513	0	1283	0.18089232427569257	8.605026147588598	7.593579739463593	369.22802734375	369.2376403808594
1118	369.3486328125	12.524983333333333					1	DETECTED	369.3486 m/z @12.52 [CD6645_1.mzXML]	369.3486328125	12.524983333333333	0.1175	19.907500000000002	19.790000000000003	84761.40625	7109242.077888403	0	1283	12.986664912828685	0.7583916583840321	0.30915257367227456	369.3475036621094	369.3534851074219
1119	370.0630798339844	12.103766666666667					1	DETECTED	370.0631 m/z @12.10 [CD6645_1.mzXML]	370.0630798339844	12.103766666666667	12.089316666666667	12.163516666666668	0.07420000000000115	13071.611328125	38369.54996557621	0	1283	0.10306678247993695	2.5674740484429335	4.134948096885867	370.0630798339844	370.0648498535156
1120	370.08514404296875	11.811316666666666					1	DETECTED	370.0851 m/z @11.81 [CD6645_1.mzXML]	370.08514404296875	11.811316666666666	9.317933333333334	12.060733333333333	2.742799999999999	273635.3125	3744594.9832817363	0	1283	0.10508208390624674	0.5892252875118763	0.1211610591505201	370.0841369628906	370.0925598144531
1121	370.105224609375	10.000683333333335					1	DETECTED	370.1052 m/z @10.00 [CD6645_1.mzXML]	370.105224609375	10.000683333333335	9.4632	10.104983333333333	0.6417833333333327	7051.31494140625	101316.5522130126	0	1283	0.09564533982982404	0.5970262643802893	0.2176681336667338	370.1042175292969	370.1058654785156
1122	370.12255859375	10.45325					1	DETECTED	370.1226 m/z @10.45 [CD6645_1.mzXML]	370.12255859375	10.45325	10.45325	10.535383333333334	0.08213333333333317	11235.8212890625	34536.065080810455	0	1283	0.07224763382290078	null	null	370.12225341796875	370.1230773925781
1123	370.2930908203125	11.626983333333333					1	DETECTED	370.2931 m/z @11.63 [CD6645_1.mzXML]	370.2930908203125	11.626983333333333	11.586649999999999	14.024383333333333	2.437733333333334	68497.53125	2227677.472700929	0	1283	0.10587880345182299	30.219834710742813	59.439669421485625	370.2928771972656	370.2979431152344
1124	370.3523254394531	12.5862					1	DETECTED	370.3523 m/z @12.59 [CD6645_1.mzXML]	370.3523254394531	12.5862	0.33731666666666665	19.673166666666667	19.33585	25953.267578125	3909796.9530551443	0	1283	0.2945881769394685	0.7547738365774438	0.3268792193132383	370.35064697265625	370.3548278808594
1125	371.0885925292969	11.811316666666666					1	DETECTED	371.0886 m/z @11.81 [CD6645_1.mzXML]	371.0885925292969	11.811316666666666	0.4227666666666667	17.47716666666667	17.0544	44479.83203125	8117292.162041564	0	1283	0.10730037207932952	0.7487520360361942	0.49750407207238867	371.0882873535156	371.09844970703125
1126	371.221923828125	11.752616666666666					1	DETECTED	371.2219 m/z @11.75 [CD6645_1.mzXML]	371.221923828125	11.752616666666666	5.03715	15.021183333333333	9.984033333333333	13807.830078125	1532497.2894404298	0	1283	0.8359867227329207	0.7433610967716315	0.4867221935432633	371.22039794921875	371.230712890625
1127	371.2615051269531	13.524316666666666					1	DETECTED	371.2615 m/z @13.52 [CD6645_1.mzXML]	371.2615051269531	13.524316666666666	13.294083333333333	15.162516666666667	1.8684333333333338	32744.873046875	735189.949819947	0	1283	0.18924645245239802	2.5919807629068035	39.65589131378651	371.2603454589844	371.2644348144531
1128	371.2929992675781	13.76					1	DETECTED	371.2930 m/z @13.76 [CD6645_1.mzXML]	371.2929992675781	13.76	11.586649999999999	18.188	6.60135	17152.427734375	2091518.8752893987	0	1283	1.3710806782051694	1.518703844295672	0.21240634077322026	371.2901611328125	371.2975158691406
1129	372.0818176269531	11.796666666666665					1	DETECTED	372.0818 m/z @11.80 [CD6645_1.mzXML]	372.0818176269531	11.796666666666665	9.2323	19.374333333333333	10.142033333333332	90494.4296875	3933103.6960930172	0	1283	0.19402637927163902	2.035730385428994	0.07282403786967447	372.0732727050781	372.091796875
1130	372.30828857421875	11.796666666666665					1	DETECTED	372.3083 m/z @11.80 [CD6645_1.mzXML]	372.30828857421875	11.796666666666665	11.654083333333334	11.826116666666667	0.17203333333333326	36242.49609375	241891.35796777334	0	1283	0.12592583334265228	0.603272939801296	0.20654587960259216	372.30828857421875	372.3092041015625
1131	372.735595703125	1.97415					1	DETECTED	372.7356 m/z @1.97 [CD6645_1.mzXML]	372.735595703125	1.97415	1.9181666666666668	2.215433333333333	0.2972666666666661	16635.171875	133774.64807519526	0	1283	0.08584910131156076	2.6549568323905905	1.1739809874914464	372.7349853515625	372.7365417480469
1132	372.8805847167969	1.64275					1	DETECTED	372.8806 m/z @1.64 [CD6645_1.mzXML]	372.8805847167969	1.64275	1.5542	1.6576333333333333	0.10343333333333327	39956.26953125	153013.59035644526	0	1283	0.0748964636956233	0.5840391492565408	0.1639062540497644	372.8803405761719	372.8818054199219
1133	373.08544921875	11.796666666666665					1	DETECTED	373.0854 m/z @11.80 [CD6645_1.mzXML]	373.08544921875	11.796666666666665	11.7672	11.929333333333334	0.16213333333333324	18567.7109375	103897.94419140607	0	1283	0.09019885438502051	2.7511312217196755	4.502262443439351	373.0845031738281	373.08575439453125
1134	375.0147399902344	1.8901833333333333					1	DETECTED	375.0147 m/z @1.89 [CD6645_1.mzXML]	375.0147399902344	1.8901833333333333	1.64275	10.322733333333334	8.679983333333334	122135.2109375	4223685.299100495	0	1283	0.3856753701445197	2.108588102088115	2.839142360659713	375.0060119628906	375.0157775878906
1135	375.21685791015625	12.291066666666667					1	DETECTED	375.2169 m/z @12.29 [CD6645_1.mzXML]	375.21685791015625	12.291066666666667	12.242600000000001	12.540066666666666	0.297466666666665	22473.7265625	246496.6502009268	0	1283	0.14132576807751462	3.068775790921607	5.137551581843214	375.21588134765625	375.2172546386719
1136	376.09124755859375	10.956150000000001					1	DETECTED	376.0912 m/z @10.96 [CD6645_1.mzXML]	376.09124755859375	10.956150000000001	1.0381	11.062383333333335	10.024283333333335	15905.15234375	753412.2448961183	0	1283	0.08127070014386639	0.5053555554435264	2.281675661114603	376.0906066894531	376.0975036621094
1137	376.3389587402344	12.6877					1	DETECTED	376.3390 m/z @12.69 [CD6645_1.mzXML]	376.3389587402344	12.6877	12.540066666666666	13.0579	0.5178333333333338	102116.09375	1292972.0297502426	0	1283	0.1681220325001025	1.7537818920749626	2.262859308761461	376.3374328613281	376.34173583984375
1138	376.6227111816406	10.591366666666666					1	DETECTED	376.6227 m/z @10.59 [CD6645_1.mzXML]	376.6227111816406	10.591366666666666	10.397533333333334	10.879700000000001	0.48216666666666796	16168.5791015625	182594.1123015744	0	1283	0.09960919041790461	1.243766122098033	1.6650971455424444	376.621337890625	376.6236572265625
1139	376.8993835449219	1.5542					1	DETECTED	376.8994 m/z @1.55 [CD6645_1.mzXML]	376.8993835449219	1.5542	1.4645333333333332	1.5542	0.08966666666666678	5492.1953125	19978.183854858373	0	1283	0.04586306329885259	0.5	null	376.8985290527344	376.9005432128906
1140	376.9259033203125	1.97415					1	DETECTED	376.9259 m/z @1.97 [CD6645_1.mzXML]	376.9259033203125	1.97415	1.8044333333333333	2.1865666666666663	0.382133333333333	15261.1533203125	208138.68737377916	0	1283	0.15156762599481466	1.125797898458213	1.2515957969164264	376.92437744140625	376.9266662597656
1141	377.2632751464844	13.321499999999999					1	DETECTED	377.2633 m/z @13.32 [CD6645_1.mzXML]	377.2632751464844	13.321499999999999	13.280216666666666	13.479633333333334	0.1994166666666679	16260.8203125	136038.12141992213	0	1283	0.09574430800946843	2.4152200242229167	3.830440048445834	377.2626953125	377.2638854980469
1142	377.6292724609375	12.258633333333334					1	DETECTED	377.6293 m/z @12.26 [CD6645_1.mzXML]	377.6292724609375	12.258633333333334	9.658433333333333	12.306566666666667	2.648133333333334	9424.30859375	680408.0552598876	0	1283	2.3102755273871196	0.5092172396995102	0.0187607745100535	377.6275939941406	377.63232421875
1143	378.2377014160156	12.400183333333333					1	DETECTED	378.2377 m/z @12.40 [CD6645_1.mzXML]	378.2377014160156	12.400183333333333	12.103766666666667	13.086316666666667	0.9825499999999998	65574.765625	825604.4983405758	0	1283	2.730813175481586	2.340862364414812	2.502862301078332	378.23748779296875	378.24151611328125
1144	378.8974304199219	1.64275					1	DETECTED	378.8974 m/z @1.64 [CD6645_1.mzXML]	378.8974304199219	1.64275	1.5984666666666667	1.7167833333333333	0.11831666666666663	116993.3046875	399660.63509252935	0	1283	0.05036634043640498	1.3359051561911957	1.6718103123823915	378.897216796875	378.8979187011719
1145	378.9227600097656	1.97415					1	DETECTED	378.9228 m/z @1.97 [CD6645_1.mzXML]	378.9227600097656	1.97415	1.9042999999999999	2.1007000000000002	0.19640000000000035	19230.685546875	124491.86810925303	0	1283	0.12552093688577792	1.4058697208303494	1.811739441660699	378.9217529296875	378.9237365722656
1146	379.279296875	14.100933333333334					1	DETECTED	379.2793 m/z @14.10 [CD6645_1.mzXML]	379.279296875	14.100933333333334	13.87455	15.422066666666666	1.5475166666666667	24370.37109375	634212.4152878119	0	1283	0.2734864280697078	2.4624673966656827	3.4876521419642716	379.2773132324219	379.28045654296875
1147	379.9632568359375	11.519816666666665					1	DETECTED	379.9633 m/z @11.52 [CD6645_1.mzXML]	379.9632568359375	11.519816666666665	11.466583333333334	11.654083333333334	0.1875	25087.388671875	194935.05951855483	0	1283	0.157625723497258	1.761114589856049	2.7053069482190844	379.96142578125	379.9642639160156
1148	380.25311279296875	12.630933333333333					1	DETECTED	380.2531 m/z @12.63 [CD6645_1.mzXML]	380.25311279296875	12.630933333333333	12.6015	15.340750000000002	2.739250000000002	103642.1796875	1288577.3804879133	0	1283	0.13353567048587323	46.533125707814165	92.06625141562833	380.24774169921875	380.254638671875
1149	381.0225524902344	1.8901833333333333					1	DETECTED	381.0226 m/z @1.89 [CD6645_1.mzXML]	381.0225524902344	1.8901833333333333	1.6282333333333334	15.858550000000001	14.230316666666667	154935.78125	4605319.465957673	0	1283	0.22078513538136324	1.6411214853985705	2.134308216169424	381.0127868652344	381.02484130859375
1150	381.103759765625	9.7335					1	DETECTED	381.1038 m/z @9.73 [CD6645_1.mzXML]	381.103759765625	9.7335	9.6892	9.793133333333333	0.10393333333333388	9827.103515625	38203.56690911843	0	1283	0.06770220300353813	1.1730624529721714	1.6375555292830006	381.1034851074219	381.10455322265625
1151	381.1922607421875	11.337333333333333					1	DETECTED	381.1923 m/z @11.34 [CD6645_1.mzXML]	381.1922607421875	11.337333333333333	11.24475	11.796666666666665	0.5519166666666653	97006.1015625	947371.1384030724	0	1283	0.10944539169823919	2.5332840524503095	3.123512206800889	381.1921691894531	381.19378662109375
1152	381.2947082519531	12.716283333333333					1	DETECTED	381.2947 m/z @12.72 [CD6645_1.mzXML]	381.2947082519531	12.716283333333333	12.226683333333334	16.641766666666665	4.415083333333332	808355.625	1.2851754913223464E7	1	1283	0.2268925790684566	0.8543468075429795	0.7500991912006001	381.2926025390625	381.296630859375
1153	381.4707336425781	11.519816666666665					1	DETECTED	381.4707 m/z @11.52 [CD6645_1.mzXML]	381.4707336425781	11.519816666666665	11.479800000000001	11.586649999999999	0.10684999999999789	20700.576171875	114273.87532617102	0	1283	0.12426320998254958	1.3350687213661403	1.6701374427322808	381.4707336425781	381.4715881347656
1154	382.29815673828125	12.716283333333333					1	DETECTED	382.2982 m/z @12.72 [CD6645_1.mzXML]	382.29815673828125	12.716283333333333	12.38485	13.42075	1.0358999999999998	205175.21875	3538651.5765488255	0	1283	0.6351093533904599	1.9415648814978446	0.7163495511667983	382.2961730957031	382.299560546875
1155	383.1131896972656	1.7905166666666665					1	DETECTED	383.1132 m/z @1.79 [CD6645_1.mzXML]	383.1131896972656	1.7905166666666665	1.7322833333333334	9.404283333333332	7.671999999999999	348182.46875	4944274.226823488	0	1283	0.12924778955705252	4.117223750567204	7.260803600081337	383.11279296875	383.1172790527344
1156	383.2078857421875	11.519816666666665					1	DETECTED	383.2079 m/z @11.52 [CD6645_1.mzXML]	383.2078857421875	11.519816666666665	11.424333333333333	17.493833333333335	6.0695000000000014	7584873.5	7.829032446933314E7	1	1283	0.1555720410791981	2.3793920303580913	2.976568555760549	383.1981201171875	383.21044921875
1157	383.30126953125	12.716283333333333					1	DETECTED	383.3013 m/z @12.72 [CD6645_1.mzXML]	383.30126953125	12.716283333333333	5.085766666666667	12.873733333333332	7.787966666666665	22144.2109375	3520384.586899536	0	1283	0.3876623233120249	0.5103171257516419	0.02063425150328383	383.2996826171875	383.30865478515625
1158	384.1167907714844	1.8467833333333334					1	DETECTED	384.1168 m/z @1.85 [CD6645_1.mzXML]	384.1167907714844	1.8467833333333334	1.8467833333333334	9.116633333333334	7.269850000000001	26689.70703125	6191183.564442139	0	1283	7.177345738358901	null	null	384.1128234863281	384.1167907714844
1159	384.2122497558594	11.519816666666665					1	DETECTED	384.2122 m/z @11.52 [CD6645_1.mzXML]	384.2122497558594	11.519816666666665	11.424333333333333	12.49365	1.0693166666666674	1180833.875	1.2350047352184298E7	0	1283	0.15073241882056188	2.2214115533921697	2.3394537089156002	384.2111511230469	384.212646484375
1160	384.8421936035156	1.6868833333333333					1	DETECTED	384.8422 m/z @1.69 [CD6645_1.mzXML]	384.8421936035156	1.6868833333333333	1.6576333333333333	1.7322833333333334	0.0746500000000001	15323.400390625	42371.57788916013	0	1283	0.04097296513499993	1.276068376068378	1.552136752136756	384.8421936035156	384.8443298339844
1161	385.2044982910156	11.519816666666665					1	DETECTED	385.2045 m/z @11.52 [CD6645_1.mzXML]	385.2044982910156	11.519816666666665	11.466583333333334	11.723716666666666	0.2571333333333321	247563.734375	2251179.8985790983	0	1283	0.15967181948594167	2.5532180507729665	3.775939148125729	385.2041931152344	385.205078125
1162	385.270263671875	12.8165					1	DETECTED	385.2703 m/z @12.82 [CD6645_1.mzXML]	385.270263671875	12.8165	12.673366666666668	12.859366666666666	0.18599999999999817	16300.04296875	126499.51658056636	0	1283	0.16228429673897615	0.6497438285980465	0.2994876571960929	385.270263671875	385.2718200683594
1163	385.30706787109375	11.959249999999999					1	DETECTED	385.3071 m/z @11.96 [CD6645_1.mzXML]	385.30706787109375	11.959249999999999	10.3076	19.958000000000002	9.650400000000001	38709.70703125	5296731.796569402	0	1283	2.9156162419613523	2.2063404307183303	4.821930105034198	385.30462646484375	385.3124084472656
1164	386.07879638671875	10.925666666666666					1	DETECTED	386.0788 m/z @10.93 [CD6645_1.mzXML]	386.07879638671875	10.925666666666666	0.1175	19.99116666666667	19.87366666666667	4524.28466796875	2075268.066943481	0	1283	7.872715774367219	0.919381948834986	0.9160608088598244	386.0773010253906	386.08203125
1165	386.20782470703125	11.519816666666665					1	DETECTED	386.2078 m/z @11.52 [CD6645_1.mzXML]	386.20782470703125	11.519816666666665	11.519816666666665	11.781833333333333	0.2620166666666677	43063.5078125	299299.3544191899	0	1283	0.09369498895711637	null	null	386.2061462402344	386.2090148925781
1166	386.30999755859375	12.018					1	DETECTED	386.3100 m/z @12.02 [CD6645_1.mzXML]	386.30999755859375	12.018	0.7116	16.31373333333333	15.602133333333331	6603.95361328125	2270218.151306519	0	1283	2.607964094898996	0.689969103044883	0.3799382060897661	386.3035888671875	386.3119201660156
1167	386.32391357421875	11.811316666666666					1	DETECTED	386.3239 m/z @11.81 [CD6645_1.mzXML]	386.32391357421875	11.811316666666666	11.796666666666665	18.651333333333334	6.8546666666666685	34448.5625	1990006.7260544444	0	1283	0.10214891832019646	233.94766780430106	466.8953356086021	386.32275390625	386.32562255859375
1168	387.17779541015625	11.5734					1	DETECTED	387.1778 m/z @11.57 [CD6645_1.mzXML]	387.17779541015625	11.5734	11.506483333333334	12.118483333333334	0.6120000000000001	178929.96875	1511328.1801959209	0	1283	0.12749169263696025	5.998303353835619	2.3429321011450184	387.1766357421875	387.18115234375
1169	388.074462890625	11.24475					1	DETECTED	388.0745 m/z @11.24 [CD6645_1.mzXML]	388.074462890625	11.24475	0.10085000000000001	20.007833333333334	19.906983333333333	7143.72705078125	2338448.2700492544	0	1283	2.9539397085221566	0.893178480304621	3.6397122397522237	388.069580078125	388.0784606933594
1170	388.7097473144531	1.9602666666666666					1	DETECTED	388.7097 m/z @1.96 [CD6645_1.mzXML]	388.7097473144531	1.9602666666666666	1.9042999999999999	2.2723	0.3680000000000001	17478.5234375	197945.08477795406	0	1283	0.20936156844302323	3.28767123287671	4.360891717252864	388.7088317871094	388.71002197265625
1171	389.01934814453125	1.6282333333333334					1	DETECTED	389.0193 m/z @1.63 [CD6645_1.mzXML]	389.01934814453125	1.6282333333333334	1.5836666666666666	1.64275	0.05908333333333338	12840.185546875	33809.79568066407	0	1283	0.043945806738163506	0.6628646222887036	0.32572924457740715	389.01837158203125	389.02008056640625
1172	389.9701843261719	12.478233333333332					1	DETECTED	389.9702 m/z @12.48 [CD6645_1.mzXML]	389.9701843261719	12.478233333333332	2.2008333333333336	19.958000000000002	17.75716666666667	14013.6455078125	3492016.731196897	0	1283	0.765961951052649	1.8356279223876808	2.4207757272687758	389.9677734375	389.9726257324219
1173	390.3550109863281	13.74575					1	DETECTED	390.3550 m/z @13.75 [CD6645_1.mzXML]	390.3550109863281	13.74575	13.524316666666666	14.1772	0.6528833333333335	39945.65234375	748096.9714472656	0	1283	0.24221083388469822	1.4359578133673314	1.803991391601125	390.3537292480469	390.355712890625
1174	390.7957763671875	1.7905166666666665					1	DETECTED	390.7958 m/z @1.79 [CD6645_1.mzXML]	390.7957763671875	1.7905166666666665	1.7017333333333333	1.7905166666666665	0.08878333333333321	18533.279296875	66167.70567968747	0	1283	0.08043470478554293	0.5	null	390.7948913574219	390.7963562011719
1175	390.9887390136719	1.9181666666666668					1	DETECTED	390.9887 m/z @1.92 [CD6645_1.mzXML]	390.9887390136719	1.9181666666666668	1.7017333333333333	2.41405	0.7123166666666667	20046.8671875	439511.8015788574	0	1283	0.359110184411058	1.6455798552287069	2.2911597104574137	390.97918701171875	390.99005126953125
1176	391.281005859375	13.043533333333333					1	DETECTED	391.2810 m/z @13.04 [CD6645_1.mzXML]	391.281005859375	13.043533333333333	0.10085000000000001	20.007833333333334	19.906983333333333	18115.85546875	8302340.225554567	0	1283	10.803570931299124	0.7690438999640724	0.6046377844928217	391.271728515625	391.2832336425781
1177	394.0727233886719	9.317933333333334					1	DETECTED	394.0727 m/z @9.32 [CD6645_1.mzXML]	394.0727233886719	9.317933333333334	9.1471	9.448200000000002	0.3011000000000017	9186.74609375	90689.34374462908	0	1283	0.12200622141059725	0.881268292682927	0.8143345388441978	394.07086181640625	394.0732421875
1178	394.29351806640625	11.626983333333333					1	DETECTED	394.2935 m/z @11.63 [CD6645_1.mzXML]	394.29351806640625	11.626983333333333	11.6	13.450050000000001	1.8500500000000013	14437.8193359375	474924.76245605457	0	1283	0.07442665648254376	34.2813465101909	4.927773045247472	394.2907409667969	394.29351806640625
1179	394.8711853027344	1.64275					1	DETECTED	394.8712 m/z @1.64 [CD6645_1.mzXML]	394.8711853027344	1.64275	1.6132	1.6722333333333335	0.05903333333333349	24968.271484375	67768.41682421876	0	1283	0.08122143438304552	0.9988719684151195	0.997743936830239	394.8704528808594	394.8717956542969
1180	395.27392578125	12.5862					1	DETECTED	395.2739 m/z @12.59 [CD6645_1.mzXML]	395.27392578125	12.5862	12.509066666666666	12.774049999999999	0.26498333333333335	29564.94140625	296123.94544506865	0	1283	0.10106743137747465	1.7176966292134648	2.4353932584269296	395.2718505859375	395.2742614746094
1181	396.08544921875	12.003783333333333					1	DETECTED	396.0854 m/z @12.00 [CD6645_1.mzXML]	396.08544921875	12.003783333333333	12.003783333333333	12.118483333333334	0.11470000000000091	9123.595703125	34081.08116894575	0	1283	0.03632876983936306	null	null	396.0841369628906	396.08544921875
1182	396.3084411621094	11.69535					1	DETECTED	396.3084 m/z @11.70 [CD6645_1.mzXML]	396.3084411621094	11.69535	11.681283333333333	11.826116666666667	0.14483333333333448	12678.6162109375	87968.31114111382	0	1283	0.08326553062578945	5.148104265402964	9.296208530805927	396.3073425292969	396.3091735839844
1183	396.8828430175781	1.5688666666666669					1	DETECTED	396.8828 m/z @1.57 [CD6645_1.mzXML]	396.8828430175781	1.5688666666666669	1.52415	1.6282333333333334	0.10408333333333353	27912.275390625	103448.99643518077	0	1283	0.06195129476323946	1.11894961316127	1.4312193669730258	396.8811340332031	396.8829650878906
1184	396.99725341796875	1.8901833333333333					1	DETECTED	396.9973 m/z @1.89 [CD6645_1.mzXML]	396.99725341796875	1.8901833333333333	0.33731666666666665	2.5117333333333334	2.1744166666666667	52770.3828125	1480647.5410630791	0	1283	0.23669954626761625	0.7012286963938773	2.2164600138322585	396.98748779296875	396.9993591308594
1185	397.2644348144531	13.479633333333334					1	DETECTED	397.2644 m/z @13.48 [CD6645_1.mzXML]	397.2644348144531	13.479633333333334	12.630933333333333	13.479633333333334	0.8487000000000009	76508.3046875	2160407.7804765645	0	1283	0.8182476894422237	0.5	null	397.2644348144531	397.26910400390625
1186	397.4122619628906	12.416233333333334					1	DETECTED	397.4123 m/z @12.42 [CD6645_1.mzXML]	397.4122619628906	12.416233333333334	11.973899999999999	12.916733333333333	0.9428333333333345	70759.4921875	1313598.4086999514	0	1283	0.2380017545256834	1.6418973808729473	4.702183493479437	397.4088439941406	397.41265869140625
1187	398.32403564453125	11.811316666666666					1	DETECTED	398.3240 m/z @11.81 [CD6645_1.mzXML]	398.32403564453125	11.811316666666666	11.781833333333333	12.8165	1.0346666666666664	56956.9453125	583734.8441326926	0	1283	0.1057119367513284	17.546636517806682	6.379871013989488	398.323486328125	398.3246154785156
1188	398.7585144042969	13.524316666666666					1	DETECTED	398.7585 m/z @13.52 [CD6645_1.mzXML]	398.7585144042969	13.524316666666666	2.0299333333333336	15.825733333333334	13.7958	91261.2109375	5415633.969995848	0	1283	0.45464058805623964	0.8818061675115564	1.8517114737628249	398.7570495605469	398.76416015625
1189	399.1258239746094	11.123733333333332					1	DETECTED	399.1258 m/z @11.12 [CD6645_1.mzXML]	399.1258239746094	11.123733333333332	11.062383333333335	18.287333333333333	7.224949999999998	7604.85107421875	1020735.2122216795	0	1283	0.11862841107651612	58.8830480847621	116.7660961695242	399.1251525878906	399.12689208984375
1190	399.2033386230469	10.879700000000001					1	DETECTED	399.2033 m/z @10.88 [CD6645_1.mzXML]	399.2033386230469	10.879700000000001	10.494200000000001	11.10845	0.6142499999999984	38296.8203125	565378.8259769278	0	1283	0.13400286442477416	0.7966926070038881	0.623848756616001	399.2024841308594	399.20477294921875
1191	399.3241882324219	12.6592					1	DETECTED	399.3242 m/z @12.66 [CD6645_1.mzXML]	399.3241882324219	12.6592	2.04415	16.086383333333334	14.042233333333334	15530.0703125	4891919.458020508	0	1283	1.0301111532691785	0.6614303904990242	0.3228607809980484	399.320068359375	399.328125
1192	400.3395690917969	11.959249999999999					1	DETECTED	400.3396 m/z @11.96 [CD6645_1.mzXML]	400.3395690917969	11.959249999999999	11.914433333333333	12.540066666666666	0.625633333333333	286949.53125	2242512.9497180204	1	1283	0.12316269285636317	2.974887216793863	4.0053032035019065	400.3375244140625	400.3397521972656
1193	400.823974609375	1.7322833333333334					1	DETECTED	400.8240 m/z @1.73 [CD6645_1.mzXML]	400.823974609375	1.7322833333333334	1.6722333333333335	16.135033333333332	14.4628	31698.30078125	4850095.921956909	0	1283	0.11646674356624787	120.42298084929239	239.84596169858474	400.8167419433594	400.8250732421875
1194	402.8998107910156	1.5836666666666666					1	DETECTED	402.8998 m/z @1.58 [CD6645_1.mzXML]	402.8998107910156	1.5836666666666666	1.5390666666666666	1.6282333333333334	0.08916666666666684	52908.9375	205697.3457480471	0	1283	0.0936919191554586	0.9996263079222746	0.9733936785644915	402.89923095703125	402.9001770019531
1195	403.0046081542969	1.7761833333333332					1	DETECTED	403.0046 m/z @1.78 [CD6645_1.mzXML]	403.0046081542969	1.7761833333333332	1.6576333333333333	8.62595	6.9683166666666665	172889.1875	4287888.754056884	0	1283	0.20868307305600564	3.343014654758518	5.2307745524307885	403.0044860839844	403.00640869140625
1196	404.2046813964844	11.586649999999999					1	DETECTED	404.2047 m/z @11.59 [CD6645_1.mzXML]	404.2046813964844	11.586649999999999	11.519816666666665	11.752616666666666	0.232800000000001	25856.076171875	186458.91705212466	0	1283	0.11830816326251359	1.7416458852867915	2.483291770573583	404.20416259765625	404.205322265625
1197	405.08038330078125	12.306566666666667					1	DETECTED	405.0804 m/z @12.31 [CD6645_1.mzXML]	405.08038330078125	12.306566666666667	9.971033333333333	19.093833333333336	9.122800000000003	5629.17578125	1133142.0595595094	0	1283	5.378585758161536	1.9530442725430308	2.0887154613061134	405.0777282714844	405.0849304199219
1198	405.13323974609375	10.535383333333334					1	DETECTED	405.1332 m/z @10.54 [CD6645_1.mzXML]	405.13323974609375	10.535383333333334	10.494200000000001	10.895166666666666	0.40096666666666536	8356.1767578125	58664.32627526847	0	1283	0.07319899367517735	4.868069607446439	2.2223420559245772	405.1325988769531	405.1418151855469
1199	405.41839599609375	12.148066666666667					1	DETECTED	405.4184 m/z @12.15 [CD6645_1.mzXML]	405.41839599609375	12.148066666666667	0.4736666666666667	12.226683333333334	11.753016666666667	7564.8203125	1835178.25680362	0	1283	0.0986815221996622	0.5033670538385985	0.006734107677196858	405.4121398925781	405.42529296875
1200	406.7448425292969	13.450050000000001					1	DETECTED	406.7448 m/z @13.45 [CD6645_1.mzXML]	406.7448425292969	13.450050000000001	9.7335	15.083666666666666	5.3501666666666665	52968.98046875	3908315.696671968	0	1283	1.7422334295894082	0.6876589734136254	0.31356543958069805	406.7437438964844	406.74798583984375
1201	408.9161376953125	1.6282333333333334					1	DETECTED	408.9161 m/z @1.63 [CD6645_1.mzXML]	408.9161376953125	1.6282333333333334	1.5542	1.6868833333333333	0.13268333333333326	62452.98828125	292297.4977226561	0	1283	0.08337495153787478	0.8961053579468695	0.7799013025826134	408.9158020019531	408.91693115234375
1202	409.1600036621094	11.560133333333333					1	DETECTED	409.1600 m/z @11.56 [CD6645_1.mzXML]	409.1600036621094	11.560133333333333	11.506483333333334	11.929333333333334	0.4228500000000004	122420.359375	1092723.5673830558	0	1283	0.14007327074588893	3.184351090801166	3.0788234904750365	409.1578063964844	409.1602783203125
1203	409.1851806640625	9.218316666666668					1	DETECTED	409.1852 m/z @9.22 [CD6645_1.mzXML]	409.1851806640625	9.218316666666668	7.233866666666667	9.317933333333334	2.0840666666666676	81077.9921875	451799.8787278126	0	1283	0.0676736184809581	1.156317550656496	1.229394055751235	409.1839904785156	409.1856384277344
1204	410.1631774902344	11.586649999999999					1	DETECTED	410.1632 m/z @11.59 [CD6645_1.mzXML]	410.1631774902344	11.586649999999999	11.533133333333334	11.709233333333334	0.17609999999999992	31770.56640625	222068.73028808457	0	1283	0.22352000367101965	1.6452818436624579	2.2905636873249158	410.1620788574219	410.16357421875
1205	410.2515563964844	3.6288666666666667					1	DETECTED	410.2516 m/z @3.63 [CD6645_1.mzXML]	410.2515563964844	3.6288666666666667	3.1127666666666665	5.768616666666667	2.655850000000001	4563.654296875	304899.5518426513	0	1283	1.0261684512119515	2.5729994187173024	4.145998837434605	410.2486267089844	410.2539367675781
1206	410.7585754394531	13.335316666666667					1	DETECTED	410.7586 m/z @13.34 [CD6645_1.mzXML]	410.7585754394531	13.335316666666667	12.888216666666667	15.454166666666667	2.565950000000001	53745.78515625	2082911.4987651985	0	1283	0.6179023541426574	2.0355228317508214	2.340473993905585	410.7569580078125	410.7610168457031
1207	410.853271484375	1.7017333333333333					1	DETECTED	410.8533 m/z @1.70 [CD6645_1.mzXML]	410.853271484375	1.7017333333333333	1.7017333333333333	1.7905166666666665	0.08878333333333321	42807.20703125	144390.52427832028	0	1283	0.046631388054258816	null	null	410.8526611328125	410.8540954589844
1208	412.9714050292969	1.8044333333333333					1	DETECTED	412.9714 m/z @1.80 [CD6645_1.mzXML]	412.9714050292969	1.8044333333333333	1.7761833333333332	2.3580666666666668	0.5818833333333335	10860.3232421875	192461.46627770993	0	1283	0.481105528199284	10.298820058997014	19.59764011799403	412.9696044921875	412.97259521484375
1209	413.14013671875	9.375416666666666					1	DETECTED	413.1401 m/z @9.38 [CD6645_1.mzXML]	413.14013671875	9.375416666666666	9.317933333333334	17.658666666666665	8.340733333333331	6717.21484375	790741.4263992916	0	1283	0.14228793664543815	72.54914467961895	144.0982893592379	413.1318664550781	413.1423034667969
1210	413.1823425292969	10.971200000000001					1	DETECTED	413.1823 m/z @10.97 [CD6645_1.mzXML]	413.1823425292969	10.971200000000001	8.671533333333334	11.123733333333332	2.4521999999999977	21961.400390625	839603.9543574217	0	1283	0.08179673218551287	0.5331642266995211	0.06632845339904221	413.1807556152344	413.1846923828125
1211	413.2634582519531	1.64275					1	DETECTED	413.2635 m/z @1.64 [CD6645_1.mzXML]	413.2634582519531	1.64275	0.13436666666666666	19.958000000000002	19.823633333333337	11953.54296875	2955182.257655794	0	1283	11.522661049890818	4.22603812861904	30.640790607710542	413.25689697265625	413.2691955566406
1212	413.3377380371094	12.291066666666667					1	DETECTED	413.3377 m/z @12.29 [CD6645_1.mzXML]	413.3377380371094	12.291066666666667	11.169283333333334	16.806	5.636716666666667	59841.578125	5595895.463268308	0	1283	2.5173828858124345	2.213370612356915	5.0903204865607306	413.3365478515625	413.34112548828125
1213	414.34173583984375	12.291066666666667					1	DETECTED	414.3417 m/z @12.29 [CD6645_1.mzXML]	414.34173583984375	12.291066666666667	11.69535	16.05415	4.3588000000000005	17038.46875	1237812.8962406921	0	1283	0.5274014293512685	2.9466010089162777	4.8183946067473205	414.34039306640625	414.3448181152344
1214	414.99603271484375	1.52415					1	DETECTED	414.9960 m/z @1.52 [CD6645_1.mzXML]	414.99603271484375	1.52415	1.4178166666666667	1.52415	0.10633333333333317	3175.0078125	17269.50912915038	0	1283	0.09896507632492457	0.5	null	414.9942321777344	414.9971008300781
1215	415.12078857421875	11.19915					1	DETECTED	415.1208 m/z @11.20 [CD6645_1.mzXML]	415.12078857421875	11.19915	11.0166	11.24475	0.2281499999999994	13518.26953125	105758.67273266536	0	1283	0.10569794838702684	0.6248972884141346	0.24979457682826914	415.1203308105469	415.12158203125
1216	415.2088928222656	11.885383333333333					1	DETECTED	415.2089 m/z @11.89 [CD6645_1.mzXML]	415.2088928222656	11.885383333333333	11.826116666666667	12.210483333333334	0.38436666666666675	308028.59375	2487512.3814169895	1	1283	0.1316092149687602	2.4429687681551835	3.016684883817661	415.2083740234375	415.20916748046875
1217	415.23370361328125	13.71755					1	DETECTED	415.2337 m/z @13.72 [CD6645_1.mzXML]	415.23370361328125	13.71755	13.435383333333334	14.1924	0.7570166666666651	83539.5625	1490433.269377685	0	1283	0.24903576064980015	1.5280668564236928	3.1159607196656838	415.2333984375	415.2351989746094
1218	415.3168029785156	12.338233333333333					1	DETECTED	415.3168 m/z @12.34 [CD6645_1.mzXML]	415.3168029785156	12.338233333333333	9.927416666666666	12.35415	2.4267333333333347	6501.107421875	388272.4937523499	0	1283	0.12618860992152392	0.5033010943732762	0.006602188746552329	415.3138732910156	415.3216552734375
1219	416.9993896484375	1.8901833333333333					1	DETECTED	416.9994 m/z @1.89 [CD6645_1.mzXML]	416.9993896484375	1.8901833333333333	1.7617833333333333	2.5260333333333334	0.7642500000000001	64190.203125	1428737.7488563233	0	1283	0.17990779834098403	3.0309986955956263	4.9446610148417705	416.99908447265625	417.0012512207031
1220	418.385986328125	12.6877					1	DETECTED	418.3860 m/z @12.69 [CD6645_1.mzXML]	418.385986328125	12.6877	12.616483333333333	12.802266666666666	0.1857833333333332	37298.16796875	261254.73905322107	0	1283	0.1185829201796782	1.3043529136438123	1.6087058272876247	418.3852233886719	418.3866271972656
1221	418.7445983886719	13.015166666666666					1	DETECTED	418.7446 m/z @13.02 [CD6645_1.mzXML]	418.7445983886719	13.015166666666666	11.709233333333334	18.437333333333335	6.728100000000001	40056.6640625	2286858.2344720475	0	1283	0.19534613793424604	2.5759737607841164	0.49076311465220257	418.7415466308594	418.7464599609375
1222	418.876953125	1.5984666666666667					1	DETECTED	418.8770 m/z @1.60 [CD6645_1.mzXML]	418.876953125	1.5984666666666667	1.5390666666666666	1.64275	0.10368333333333335	78226.1796875	310689.25343066425	0	1283	0.06665620628626279	0.8727553310886628	0.7449435073876168	418.87677001953125	418.87835693359375
1223	418.97833251953125	1.7761833333333332					1	DETECTED	418.9783 m/z @1.78 [CD6645_1.mzXML]	418.97833251953125	1.7761833333333332	1.6576333333333333	2.2723	0.6146666666666667	54786.48828125	830365.6339304199	0	1283	0.14241185684578128	2.5924363840854787	4.323344708307257	418.9779357910156	418.98095703125
1224	419.3233337402344	12.873733333333332					1	DETECTED	419.3233 m/z @12.87 [CD6645_1.mzXML]	419.3233337402344	12.873733333333332	0.1175	19.99116666666667	19.87366666666667	23455.982421875	4546683.818527893	0	1283	19.24149859159208	1.0834194043492846	0.5869022559332563	419.3133544921875	419.3233337402344
1225	420.1558532714844	11.13875					1	DETECTED	420.1559 m/z @11.14 [CD6645_1.mzXML]	420.1558532714844	11.13875	10.45325	11.19915	0.7458999999999989	9591.423828125	165265.0773370967	0	1283	0.6926594080212087	0.5440554339897882	0.0881108679795764	420.1552734375	420.1578063964844
1226	420.8820495605469	1.6722333333333335					1	DETECTED	420.8820 m/z @1.67 [CD6645_1.mzXML]	420.8820495605469	1.6722333333333335	1.64275	1.7905166666666665	0.1477666666666666	73335.4375	279698.6857729493	0	1283	0.05129748183189542	2.6348578258755535	3.976007035142097	420.8810729980469	420.8829345703125
1227	421.78057861328125	14.310133333333333					1	DETECTED	421.7806 m/z @14.31 [CD6645_1.mzXML]	421.78057861328125	14.310133333333333	14.1317	15.243233333333334	1.111533333333334	26409.041015625	582132.7153103639	0	1283	0.3351511079422913	2.483050052660822	3.5529710255520186	421.7778625488281	421.78216552734375
1228	422.1359558105469	9.346316666666667					1	DETECTED	422.1360 m/z @9.35 [CD6645_1.mzXML]	422.1359558105469	9.346316666666667	9.289233333333334	9.389783333333332	0.10054999999999836	3054.359130859375	12317.365551635545	0	1283	0.06337402253435087	0.8807299270072911	0.7614598540145823	422.1355895996094	422.13671875
1229	422.32440185546875	11.796666666666665					1	DETECTED	422.3244 m/z @11.80 [CD6645_1.mzXML]	422.32440185546875	11.796666666666665	11.752616666666666	11.973899999999999	0.22128333333333217	36451.79296875	216048.50526379328	0	1283	0.09481235248546938	2.5117290957246228	3.999356460053784	422.3221740722656	422.3246765136719
1230	424.0594482421875	11.479800000000001					1	DETECTED	424.0594 m/z @11.48 [CD6645_1.mzXML]	424.0594482421875	11.479800000000001	2.9998833333333335	15.036933333333334	12.03705	85186.140625	3647235.2446417212	0	1283	0.06497258359289226	0.7097386963315283	3.9221293399531985	424.0589599609375	424.0692138671875
1231	424.339599609375	11.885383333333333					1	DETECTED	424.3396 m/z @11.89 [CD6645_1.mzXML]	424.339599609375	11.885383333333333	11.841116666666666	12.509066666666666	0.6679499999999994	460147.96875	3568293.0321457386	1	1283	0.11179546475027635	3.298285925840287	4.89056399690982	424.3376159667969	424.341064453125
1232	424.8936767578125	1.6132					1	DETECTED	424.8937 m/z @1.61 [CD6645_1.mzXML]	424.8936767578125	1.6132	1.5390666666666666	18.733	17.193933333333334	125822.625	3.39984917097016E7	0	1283	0.07967833623621545	127.19092261244656	294.1044725394983	424.8917541503906	424.8949890136719
1233	426.3551940917969	12.03215					1	DETECTED	426.3552 m/z @12.03 [CD6645_1.mzXML]	426.3551940917969	12.03215	11.870733333333334	17.165166666666668	5.294433333333334	465553.40625	4260312.193135937	1	1283	0.11837667037583088	2.185399578382124	2.0420216449515745	426.3452453613281	426.3644714355469
1234	426.8268737792969	1.6868833333333333					1	DETECTED	426.8269 m/z @1.69 [CD6645_1.mzXML]	426.8268737792969	1.6868833333333333	1.6576333333333333	1.7905166666666665	0.13288333333333324	34523.5859375	193023.17665820304	0	1283	0.06124192714185317	2.2715099715099702	3.54301994301994	426.8265380859375	426.8274841308594
1235	427.05279541015625	9.418733333333334					1	DETECTED	427.0528 m/z @9.42 [CD6645_1.mzXML]	427.05279541015625	9.418733333333334	9.332183333333335	16.691666666666666	7.359483333333332	25792.330078125	531359.1528800055	0	1283	0.0906551339913193	4.796980946699475	6.488873439523048	427.052490234375	427.06219482421875
1236	427.15802001953125	11.667666666666666					1	DETECTED	427.1580 m/z @11.67 [CD6645_1.mzXML]	427.15802001953125	11.667666666666666	11.626983333333333	11.781833333333333	0.1548499999999997	14300.1533203125	79872.67243701109	0	1283	0.13422945113235407	1.9031134780828083	2.8062269561656166	427.1566162109375	427.15802001953125
1237	428.3708190917969	12.148066666666667					1	DETECTED	428.3708 m/z @12.15 [CD6645_1.mzXML]	428.3708190917969	12.148066666666667	12.03215	12.291066666666667	0.2589166666666678	70350.703125	507077.61362793023	0	1283	0.10729306865188448	1.150358802495624	2.3073373572353812	428.36102294921875	428.3713684082031
1238	429.04962158203125	9.389783333333332					1	DETECTED	429.0496 m/z @9.39 [CD6645_1.mzXML]	429.04962158203125	9.389783333333332	9.375416666666666	9.507983333333334	0.1325666666666674	9481.421875	48094.30936792033	0	1283	0.08630525289003188	4.6136890951279295	8.808353746935317	429.0489196777344	429.05010986328125
1239	429.3736267089844	12.148066666666667					1	DETECTED	429.3736 m/z @12.15 [CD6645_1.mzXML]	429.3736267089844	12.148066666666667	11.796666666666665	15.422066666666666	3.625400000000001	17254.85546875	1062563.1282479246	0	1283	0.06249096320219216	4.374251478622324	7.563136841173345	429.367919921875	429.3742370605469
1240	430.24169921875	9.61265					1	DETECTED	430.2417 m/z @9.61 [CD6645_1.mzXML]	430.24169921875	9.61265	9.597466666666666	9.718883333333334	0.1214166666666685	5111.373046875	21895.913296447943	0	1283	0.0723938194096867	3.9983534577384603	6.996706915476921	430.2413024902344	430.24249267578125
1241	430.37738037109375	13.524316666666666					1	DETECTED	430.3774 m/z @13.52 [CD6645_1.mzXML]	430.37738037109375	13.524316666666666	13.307883333333333	14.87955	1.5716666666666672	75742.0390625	1674088.1181192638	0	1283	0.20424246234092358	2.577150376353636	2.155406655935424	430.37701416015625	430.3796691894531
1242	430.74530029296875	12.242600000000001					1	DETECTED	430.7453 m/z @12.24 [CD6645_1.mzXML]	430.74530029296875	12.242600000000001	11.69535	13.239316666666667	1.5439666666666678	19886.240234375	919144.2917553718	0	1283	1.1230289376294245	1.4106593573930222	4.563695748490024	430.7432556152344	430.7470703125
1243	430.910888671875	1.64275					1	DETECTED	430.9109 m/z @1.64 [CD6645_1.mzXML]	430.910888671875	1.64275	1.5542	10.75285	9.19865	197831.609375	8768561.908797365	0	1283	0.057409143550544384	51.94042913608137	0.7374434332445375	430.9100036621094	430.9188537597656
1244	431.1758728027344	12.5862					1	DETECTED	431.1759 m/z @12.59 [CD6645_1.mzXML]	431.1758728027344	12.5862	9.19035	12.916733333333333	3.7263833333333327	84978.046875	3409496.5412491434	0	1283	0.20506524635320567	0.5482126693778965	0.09288095329184508	431.1666564941406	431.17620849609375
1245	431.3128356933594	12.730500000000001					1	DETECTED	431.3128 m/z @12.73 [CD6645_1.mzXML]	431.3128356933594	12.730500000000001	2.7203166666666667	12.844733333333332	10.124416666666665	59401.99609375	9222058.98826758	0	1283	10.068298291505554	0.5057058562030997	0.011411712406199473	431.3116760253906	431.3207702636719
1246	431.38128662109375	13.614733333333334					1	DETECTED	431.3813 m/z @13.61 [CD6645_1.mzXML]	431.38128662109375	13.614733333333334	13.391633333333335	14.6782	1.2865666666666655	23540.4375	562123.2850703733	0	1283	0.23177641666358362	2.8833856267742553	1.7919053631029114	431.38006591796875	431.3857727050781
1247	432.1790771484375	12.571133333333334					1	DETECTED	432.1791 m/z @12.57 [CD6645_1.mzXML]	432.1790771484375	12.571133333333334	3.804483333333333	12.70195	8.897466666666666	21959.9765625	2438328.119802977	0	1283	0.21624392801274084	0.5074610408004577	0.01492208160091553	432.17822265625	432.18865966796875
1248	432.2355041503906	11.885383333333333					1	DETECTED	432.2355 m/z @11.89 [CD6645_1.mzXML]	432.2355041503906	11.885383333333333	9.131833333333333	12.03215	2.900316666666667	48426.76953125	1552753.3645150145	0	1283	0.14120615279272997	0.5266504451828851	0.0497929846497917	432.2351379394531	432.2447814941406
1249	432.3074645996094	12.210483333333334					1	DETECTED	432.3075 m/z @12.21 [CD6645_1.mzXML]	432.3074645996094	12.210483333333334	12.194700000000001	17.757833333333334	5.563133333333333	14885.5654296875	971179.2805623778	0	1283	0.03486053291421776	176.23442449841684	351.4688489968337	432.303955078125	432.3174133300781
1250	432.97381591796875	1.9042999999999999					1	DETECTED	432.9738 m/z @1.90 [CD6645_1.mzXML]	432.97381591796875	1.9042999999999999	1.7167833333333333	2.539916666666667	0.8231333333333337	36869.95703125	774858.4714599609	0	1283	0.1699062899040833	1.9637263353690597	2.857178750198454	432.9728088378906	432.9752502441406
1251	433.0589599609375	11.613366666666668					1	DETECTED	433.0590 m/z @11.61 [CD6645_1.mzXML]	433.0589599609375	11.613366666666668	7.764216666666667	11.796666666666665	4.032449999999998	21897.36328125	1095449.4935263675	0	1283	0.15011176637570856	0.523810451658158	0.047620903316315896	433.0575866699219	433.06048583984375
1252	435.33123779296875	10.521749999999999					1	DETECTED	435.3312 m/z @10.52 [CD6645_1.mzXML]	435.33123779296875	10.521749999999999	1.1071666666666669	11.723716666666666	10.61655	7727.4052734375	1007924.4770182492	0	1283	0.1164504088292091	0.5638353618057093	0.018692585517461283	435.3300476074219	435.3371887207031
1253	437.1909484863281	11.870733333333334					1	DETECTED	437.1909 m/z @11.87 [CD6645_1.mzXML]	437.1909484863281	11.870733333333334	6.7391	12.291066666666667	5.551966666666668	239374.421875	4035954.231193174	0	1283	0.14149080003001835	0.5233934291596609	0.03577093346971595	437.18463134765625	437.1982421875
1254	438.29510498046875	13.391633333333335					1	DETECTED	438.2951 m/z @13.39 [CD6645_1.mzXML]	438.29510498046875	13.391633333333335	3.6580166666666667	16.461850000000002	12.803833333333335	15527.3154296875	2640267.1835496835	0	1283	0.10429713043279598	0.6577120186569911	0.3154240373139823	438.289306640625	438.2984313964844
1255	438.98114013671875	1.8901833333333333					1	DETECTED	438.9811 m/z @1.89 [CD6645_1.mzXML]	438.98114013671875	1.8901833333333333	1.7017333333333333	8.595133333333333	6.8934	52169.78515625	1225198.1689064023	0	1283	0.08575367078256657	1.9062921660296817	2.6240992273855133	438.9804992675781	438.9841003417969
1256	440.3697204589844	12.133216666666668					1	DETECTED	440.3697 m/z @12.13 [CD6645_1.mzXML]	440.3697204589844	12.133216666666668	12.103766666666667	15.437999999999999	3.334233333333332	7936.619140625	654581.6549505616	0	1283	0.14443854416612645	56.60837577815381	112.21675155630761	440.3682556152344	440.3714599609375
1257	440.86785888671875	1.6132					1	DETECTED	440.8679 m/z @1.61 [CD6645_1.mzXML]	440.86785888671875	1.6132	1.5542	1.6722333333333335	0.11803333333333343	47157.71875	200595.05363281263	0	1283	0.49607766019000943	1.000282485875708	0.9930616011248967	440.86572265625	440.8691711425781
1258	442.314208984375	11.811316666666666					1	DETECTED	442.3142 m/z @11.81 [CD6645_1.mzXML]	442.314208984375	11.811316666666666	11.7672	12.03215	0.2649499999999989	33116.38671875	233734.62141455078	0	1283	0.08460874405988861	3.002833396297749	5.005666792595498	442.31195068359375	442.31488037109375
1259	442.87579345703125	1.52415					1	DETECTED	442.8758 m/z @1.52 [CD6645_1.mzXML]	442.87579345703125	1.52415	1.4645333333333332	16.724333333333334	15.2598	11922.17578125	3267842.4094063416	0	1283	0.09155153719856957	127.98266703941854	248.84509019779924	442.8679504394531	442.8768005371094
1260	443.4178161621094	12.291066666666667					1	DETECTED	443.4178 m/z @12.29 [CD6645_1.mzXML]	443.4178161621094	12.291066666666667	2.4978833333333332	12.5862	10.088316666666667	15961.265625	1837434.970003296	0	1283	0.20730877810836645	0.5150683043137148	1.5238307176864223	443.4146423339844	443.419189453125
1261	444.23590087890625	8.414716666666667					1	DETECTED	444.2359 m/z @8.41 [CD6645_1.mzXML]	444.23590087890625	8.414716666666667	8.056266666666666	8.62595	0.5696833333333338	3101.96630859375	54743.01930474864	0	1283	0.19123669325045434	0.7946482540568165	0.589296508113633	444.23529052734375	444.2388610839844
1262	445.3655700683594	13.494533333333333					1	DETECTED	445.3656 m/z @13.49 [CD6645_1.mzXML]	445.3655700683594	13.494533333333333	11.870733333333334	14.832733333333334	2.9619999999999997	11784.6591796875	976491.5653171996	0	1283	0.47376679307406633	0.9120581352383302	0.8241162704766604	445.36260986328125	445.366455078125
1263	445.3962707519531	12.4633					1	DETECTED	445.3963 m/z @12.46 [CD6645_1.mzXML]	445.3962707519531	12.4633	11.973899999999999	12.5862	0.6123000000000012	12721.341796875	303689.3891250002	0	1283	0.5463593863336325	0.6255619125459738	0.2511238250919476	445.39404296875	445.3989562988281
1264	446.2516784667969	11.560133333333333					1	DETECTED	446.2517 m/z @11.56 [CD6645_1.mzXML]	446.2516784667969	11.560133333333333	8.794933333333335	12.306566666666667	3.5116333333333323	302425.40625	3834460.364046873	0	1283	0.12679042456651324	3.2681587949113196	3.685998950527224	446.2503967285156	446.25213623046875
1265	446.8844909667969	1.64275					1	DETECTED	446.8845 m/z @1.64 [CD6645_1.mzXML]	446.8844909667969	1.64275	1.5688666666666669	1.7017333333333333	0.13286666666666647	101526.9609375	402172.0989667968	0	1283	0.05750598535870943	0.9151256200627589	0.9324436730453399	446.8838806152344	446.88702392578125
1266	448.3394775390625	11.870733333333334					1	DETECTED	448.3395 m/z @11.87 [CD6645_1.mzXML]	448.3394775390625	11.870733333333334	11.856	12.148066666666667	0.2920666666666669	24378.83203125	178658.19866931095	0	1283	0.11163787087257404	9.911764705881959	13.567551423637955	448.3381042480469	448.34027099609375
1267	449.19830322265625	12.3696					1	DETECTED	449.1983 m/z @12.37 [CD6645_1.mzXML]	449.19830322265625	12.3696	4.384833333333333	12.571133333333334	8.186300000000001	39016.77734375	2716476.483100708	0	1283	0.2845453734643897	0.512619863657047	0.02620171904338356	449.197998046875	449.20526123046875
1268	450.3544616699219	13.072083333333333					1	DETECTED	450.3545 m/z @13.07 [CD6645_1.mzXML]	450.3544616699219	13.072083333333333	0.1175	20.007833333333334	19.890333333333334	129678.0078125	5026719.934107336	0	1283	0.14960022101561243	0.9965169716869107	0.46285388768978125	450.3510437011719	450.3600158691406
1269	452.3703308105469	12.103766666666667					1	DETECTED	452.3703 m/z @12.10 [CD6645_1.mzXML]	452.3703308105469	12.103766666666667	1.3318666666666668	19.324666666666666	17.9928	16503.26953125	7022533.4665473625	0	1283	0.057162473176822104	0.835172996407319	0.6703459928146379	452.3698425292969	452.3777160644531
1270	453.1649169921875	11.870733333333334					1	DETECTED	453.1649 m/z @11.87 [CD6645_1.mzXML]	453.1649169921875	11.870733333333334	8.686766666666667	11.973899999999999	3.2871333333333315	15673.0830078125	1527930.0317180173	0	1283	0.16354908919512035	0.516200965252986	0.032401930505972065	453.1644592285156	453.1747741699219
1271	453.3418884277344	10.521749999999999					1	DETECTED	453.3419 m/z @10.52 [CD6645_1.mzXML]	453.3418884277344	10.521749999999999	10.030133333333334	16.641766666666665	6.611633333333332	145414.875	2437400.817749385	0	1283	0.11631551806823026	1.3333972744958915	2.6610821807937457	453.3388366699219	453.3434143066406
1272	454.28961181640625	13.072083333333333					1	DETECTED	454.2896 m/z @13.07 [CD6645_1.mzXML]	454.28961181640625	13.072083333333333	2.7621666666666664	14.755566666666665	11.993399999999998	65205.4921875	4764521.293539916	0	1283	0.15272576788536796	0.5816438865493577	8.898190707966005	454.2884826660156	454.29241943359375
1273	454.3866882324219	12.178816666666668					1	DETECTED	454.3867 m/z @12.18 [CD6645_1.mzXML]	454.3866882324219	12.178816666666668	3.0138666666666665	12.291066666666667	9.2772	12006.984375	3342575.1337897955	0	1283	0.16917439206451235	0.5061238741073328	0.012247748214665602	454.3816223144531	454.3866882324219
1274	454.9546813964844	1.8044333333333333					1	DETECTED	454.9547 m/z @1.80 [CD6645_1.mzXML]	454.9546813964844	1.8044333333333333	1.7167833333333333	2.372	0.6552166666666666	19335.7734375	388916.77922363277	0	1283	0.5126000692029891	3.7376877733409386	6.475375546681877	454.9542541503906	454.9571228027344
1275	458.3463134765625	11.6					1	DETECTED	458.3463 m/z @11.60 [CD6645_1.mzXML]	458.3463134765625	11.6	11.586649999999999	13.086316666666667	1.499666666666668	15443.9404296875	482236.41509143054	0	1283	0.031063417079069566	56.167290886388436	111.33458177277687	458.343505859375	458.34783935546875
1276	458.8533020019531	1.5390666666666666					1	DETECTED	458.8533 m/z @1.54 [CD6645_1.mzXML]	458.8533020019531	1.5390666666666666	1.4494166666666668	1.6282333333333334	0.17881666666666662	27904.65234375	156363.419576416	0	1283	0.09772623069467978	0.9973043316601621	0.994608663320324	458.8526916503906	458.8551940917969
1277	459.2452697753906	13.211383333333334					1	DETECTED	459.2453 m/z @13.21 [CD6645_1.mzXML]	459.2452697753906	13.211383333333334	12.27455	13.494533333333333	1.2199833333333334	32010.64453125	977721.5687252202	0	1283	0.3933543812822027	0.6511207970112074	0.15154884260834908	459.23614501953125	459.2479248046875
1278	460.9631042480469	1.7761833333333332					1	DETECTED	460.9631 m/z @1.78 [CD6645_1.mzXML]	460.9631042480469	1.7761833333333332	1.6868833333333333	2.34415	0.6572666666666667	27721.0234375	383214.5836834717	0	1283	0.14285548344158738	2.9833201615379834	4.902592513355205	460.96099853515625	460.9665832519531
1279	461.059326171875	9.204316666666667					1	DETECTED	461.0593 m/z @9.20 [CD6645_1.mzXML]	461.059326171875	9.204316666666667	9.131833333333333	9.912583333333334	0.7807500000000012	9624.6787109375	106085.30306274415	0	1283	0.10232945719246622	1.3309171101436457	1.4526032802920223	461.0569152832031	461.0598449707031
1280	461.08978271484375	12.074883333333334					1	DETECTED	461.0898 m/z @12.07 [CD6645_1.mzXML]	461.08978271484375	12.074883333333334	5.784916666666667	12.148066666666667	6.36315	13889.22265625	990142.9532581483	0	1283	0.1002816940234581	0.505817465911319	0.01163493182263807	461.0876159667969	461.0973815917969
1281	462.858154296875	1.6576333333333333					1	DETECTED	462.8582 m/z @1.66 [CD6645_1.mzXML]	462.858154296875	1.6576333333333333	1.5984666666666667	1.6868833333333333	0.08841666666666659	21569.291015625	70952.66217968744	0	1283	0.05180134833204875	0.7471830985915496	0.4320382495766733	462.858154296875	462.85931396484375
1282	463.2997741699219	13.029383333333334					1	DETECTED	463.2998 m/z @13.03 [CD6645_1.mzXML]	463.2997741699219	13.029383333333334	12.97325	13.114433333333332	0.14118333333333233	16201.79296875	83985.1039931638	0	1283	0.06255533486305254	1.2575712589073538	1.5151425178147073	463.2990417480469	463.3008728027344
1283	464.154296875	15.357566666666665					1	DETECTED	464.1543 m/z @15.36 [CD6645_1.mzXML]	464.154296875	15.357566666666665	0.10085000000000001	20.007833333333334	19.906983333333333	12766.41796875	3354127.063388092	0	1283	1.1925616545048943	0.6587803579945436	0.17781027031942112	464.15106201171875	464.1588134765625
1284	464.1886901855469	10.833066666666667					1	DETECTED	464.1887 m/z @10.83 [CD6645_1.mzXML]	464.1886901855469	10.833066666666667	6.49115	10.940766666666667	4.4496166666666666	13194.1484375	1101813.2877886966	0	1283	0.13655962255211662	0.5124023568700458	0.024804713740091616	464.18798828125	464.19073486328125
[truncated: 132 more rows]
