# Supplementary material for: MSFC: a new feature construction method for accurate diagnosis of mass spectrometry data
Source: Sci Rep. 2023 Sep 21;13:15694. doi: 10.1038/s41598-023-42395-5 (PMC10514077; doi:10.1038/s41598-023-42395-5)
Supplement: Supplementary file 1 — Supplementary Information. [file 41598_2023_42395_MOESM1_ESM.zip › dataset/CHD dataset/1-batch/P/CD6647_1.mzXML_chromatograms.csv]

row ID	row m/z	row retention time	row identity (main ID)	row identity (all IDs)	row identity (main ID + details)	row comment	row number of detected peaks	CD6647_1.mzXML Peak status	CD6647_1.mzXML Peak name	CD6647_1.mzXML Peak m/z	CD6647_1.mzXML Peak RT	CD6647_1.mzXML Peak RT start	CD6647_1.mzXML Peak RT end	CD6647_1.mzXML Peak duration time	CD6647_1.mzXML Peak height	CD6647_1.mzXML Peak area	CD6647_1.mzXML Peak charge	CD6647_1.mzXML Peak # data points	CD6647_1.mzXML Peak FWHM	CD6647_1.mzXML Peak tailing factor	CD6647_1.mzXML Peak asymmetry factor	CD6647_1.mzXML Peak m/z min	CD6647_1.mzXML Peak m/z max
1	54.060909271240234	8.390933333333333					1	DETECTED	54.0609 m/z @8.39 [CD6647_1.mzXML]	54.060909271240234	8.390933333333333	8.123416666666666	19.735833333333336	11.61241666666667	1308.8287353515625	508968.3703328554	0	1290	0.2568387637474441	21.704099433057085	42.40819886611417	54.052490234375	54.06901550292969
2	55.05369186401367	12.430366666666666					1	DETECTED	55.0537 m/z @12.43 [CD6647_1.mzXML]	55.05369186401367	12.430366666666666	0.13386666666666666	19.997166666666665	19.8633	3369.50732421875	1498479.242308717	0	1290	10.771516705829743	0.8076810474525271	0.9168767833072532	55.043739318847656	55.060184478759766
3	60.080284118652344	14.245783333333332					1	DETECTED	60.0803 m/z @14.25 [CD6647_1.mzXML]	60.080284118652344	14.245783333333332	0.10118333333333333	19.997166666666665	19.89598333333333	331041.96875	7.356889521324702E7	0	1290	1.2993152408375135	0.9847468167171344	1.1507504918961053	60.08003616333008	60.085227966308594
4	61.039180755615234	1.84875					1	DETECTED	61.0392 m/z @1.85 [CD6647_1.mzXML]	61.039180755615234	1.84875	0.10118333333333333	19.997166666666665	19.89598333333333	182532.484375	3580004.134986937	0	1290	0.15365022788320193	3.4329241517594404	4.765608157457006	61.03489685058594	61.0394172668457
5	61.08356475830078	14.186533333333333					1	DETECTED	61.0836 m/z @14.19 [CD6647_1.mzXML]	61.08356475830078	14.186533333333333	8.5084	19.883	11.3746	6700.93359375	1799305.0512526864	0	1290	3.086170763329914	1.0016143803127788	0.9216207956489889	61.083290100097656	61.09162902832031
6	68.9818115234375	1.5078666666666665					1	DETECTED	68.9818 m/z @1.51 [CD6647_1.mzXML]	68.9818115234375	1.5078666666666665	1.43275	1.6266	0.19385000000000008	10662.4921875	69773.05805993655	0	1290	0.17217872200411377	1.2903261593077469	1.580652318615494	68.98170471191406	68.98185729980469
7	69.03306579589844	2.0167333333333333					1	DETECTED	69.0331 m/z @2.02 [CD6647_1.mzXML]	69.03306579589844	2.0167333333333333	1.9196333333333333	14.304633333333333	12.385	12880.732421875	1084372.1985343932	0	1290	0.10209180499684267	63.774459320288386	3.8691421288003855	69.02926635742188	69.04279327392578
8	69.0693359375	11.489916666666666					1	DETECTED	69.0693 m/z @11.49 [CD6647_1.mzXML]	69.0693359375	11.489916666666666	0.10118333333333333	19.997166666666665	19.89598333333333	9289.0947265625	3973370.4598466796	0	1290	13.600554153072007	0.698534151246989	3.377505328770439	69.06743621826172	69.06967163085938
9	70.98005676269531	1.4784					1	DETECTED	70.9801 m/z @1.48 [CD6647_1.mzXML]	70.98005676269531	1.4784	0.55345	17.758	17.204549999999998	8580.8564453125	1913826.4907054747	0	1290	0.10238498355225056	9.300259473485053	244.8952743219379	70.9715347290039	70.98722839355469
10	72.04142761230469	1.8204166666666666					1	DETECTED	72.0414 m/z @1.82 [CD6647_1.mzXML]	72.04142761230469	1.8204166666666666	1.7923499999999999	19.899166666666666	18.106816666666667	4275.05029296875	1392230.438721405	0	1290	14.07339574815376	322.56799287410905	574.7100626290999	72.03512573242188	72.04927825927734
11	72.08029174804688	1.9612833333333335					1	DETECTED	72.0803 m/z @1.96 [CD6647_1.mzXML]	72.08029174804688	1.9612833333333335	0.26816666666666666	8.7661	8.497933333333332	77481.9609375	2282563.6193461316	0	1290	0.14673161294541992	0.7181988172544254	5.784702105675624	72.08013153076172	72.08364868164062
12	73.0449447631836	11.460416666666667					1	DETECTED	73.0449 m/z @11.46 [CD6647_1.mzXML]	73.0449447631836	11.460416666666667	0.11728333333333334	19.997166666666665	19.879883333333332	10562.1640625	3470488.2541808467	0	1290	5.22257099390243	0.8805538930303027	2.881596771624644	73.03620147705078	73.04654693603516
13	75.94734191894531	2.5234					1	DETECTED	75.9473 m/z @2.52 [CD6647_1.mzXML]	75.94734191894531	2.5234	2.35795	16.233516666666667	13.875566666666666	6536.72412109375	1074313.7527241516	0	1290	0.3553687369220442	41.93280950941879	82.86561901883758	75.9380874633789	75.9505615234375
14	77.03823852539062	8.361466666666667					1	DETECTED	77.0382 m/z @8.36 [CD6647_1.mzXML]	77.03823852539062	8.361466666666667	1.5375666666666667	17.547166666666666	16.0096	1585.857666015625	659389.4050865782	0	1290	0.15273830116122156	1.1730535324374625	1.3461070648749247	77.02983856201172	77.04795837402344
15	80.94725799560547	1.7488333333333335					1	DETECTED	80.9473 m/z @1.75 [CD6647_1.mzXML]	80.94725799560547	1.7488333333333335	1.6414	17.044333333333334	15.402933333333333	194464.640625	4822451.277790161	0	1290	0.30288859768140575	3.5332900921917365	5.732301754668876	80.9379653930664	80.94757843017578
16	81.0691146850586	12.70075					1	DETECTED	81.0691 m/z @12.70 [CD6647_1.mzXML]	81.0691146850586	12.70075	0.10118333333333333	19.980666666666664	19.87948333333333	6008.775390625	2136276.17887888	0	1290	9.314576835260556	0.7403851768750802	2.0714273588301575	81.06199645996094	81.07459259033203
17	82.01701354980469	1.4482166666666667					1	DETECTED	82.0170 m/z @1.45 [CD6647_1.mzXML]	82.01701354980469	1.4482166666666667	1.4161499999999998	10.394566666666666	8.978416666666666	6129.80615234375	756948.1674805298	0	1290	0.08331513659547962	139.9961018711008	278.9922037422016	82.01649475097656	82.01726531982422
18	82.94430541992188	1.7488333333333335					1	DETECTED	82.9443 m/z @1.75 [CD6647_1.mzXML]	82.94430541992188	1.7488333333333335	1.6860166666666667	2.3718833333333333	0.6858666666666666	84744.359375	1165526.3626816408	0	1290	0.18430618411316524	5.71016935245768	7.920522752799016	82.93521881103516	82.94450378417969
19	83.02091217041016	1.8204166666666666					1	DETECTED	83.0209 m/z @1.82 [CD6647_1.mzXML]	83.02091217041016	1.8204166666666666	0.48628333333333335	19.980666666666664	19.49438333333333	3552687.5	1.8770888386750646E7	0	1290	0.059665342450762715	2.3232751528368776	3.0572734406424265	83.013916015625	83.02960205078125
20	83.08483123779297	11.330483333333332					1	DETECTED	83.0848 m/z @11.33 [CD6647_1.mzXML]	83.08483123779297	11.330483333333332	0.10118333333333333	19.997166666666665	19.89598333333333	23001.91796875	4895178.287438966	0	1290	0.2448606832975937	1.8792167989060393	0.35459246527370286	83.08441162109375	83.0853500366211
21	84.0245132446289	1.83455					1	DETECTED	84.0245 m/z @1.83 [CD6647_1.mzXML]	84.0245132446289	1.83455	0.11728333333333334	13.719866666666666	13.602583333333333	27865.44140625	3034676.7818046873	0	1290	0.06297275414934767	3.9605332116930008	10.857718157297594	84.01465606689453	84.02885437011719
22	84.04385375976562	2.215883333333333					1	DETECTED	84.0439 m/z @2.22 [CD6647_1.mzXML]	84.04385375976562	2.215883333333333	0.10118333333333333	19.899166666666666	19.79798333333333	21330.548828125	2974231.4460041192	0	1290	0.933208280092614	2.8838454629142234	4.310521152783524	84.04150390625	84.05227661132812
23	84.61893463134766	1.4933					1	DETECTED	84.6189 m/z @1.49 [CD6647_1.mzXML]	84.61893463134766	1.4933	1.43275	13.308633333333335	11.875883333333334	3839.442626953125	2210845.4323132634	0	1290	0.0852072998219564	98.06674924304966	195.13349848609934	84.61146545410156	84.6190414428711
24	84.95909881591797	1.4933					1	DETECTED	84.9591 m/z @1.49 [CD6647_1.mzXML]	84.95909881591797	1.4933	0.10118333333333333	19.980666666666664	19.87948333333333	1056144.625	1.875144701620595E7	0	1290	0.1558146267225733	1.9077922265204632	1.9073078815503086	84.95294952392578	84.95948028564453
25	85.02792358398438	2.0028166666666665					1	DETECTED	85.0279 m/z @2.00 [CD6647_1.mzXML]	85.02792358398438	2.0028166666666665	1.5966166666666666	9.249333333333334	7.6527166666666675	45703.18359375	2629144.861219545	0	1290	0.2278976739964731	3.3080345303136394	3.8790939003843756	85.02206420898438	85.02814483642578
26	85.06436157226562	7.644833333333334					1	DETECTED	85.0644 m/z @7.64 [CD6647_1.mzXML]	85.06436157226562	7.644833333333334	0.11728333333333334	19.980666666666664	19.86338333333333	4342.8857421875	2358598.363189939	0	1290	17.863783007125804	1.3193790365612537	1.638758073122507	85.0641860961914	85.06462097167969
27	85.9610595703125	13.8613					1	DETECTED	85.9611 m/z @13.86 [CD6647_1.mzXML]	85.9610595703125	13.8613	1.4161499999999998	13.8613	12.44515	27398.09765625	5608316.17658313	0	1290	12.394219189171737	0.5	null	85.9610595703125	85.9673080444336
28	86.05961608886719	2.7567666666666666					1	DETECTED	86.0596 m/z @2.76 [CD6647_1.mzXML]	86.05961608886719	2.7567666666666666	0.13386666666666666	19.980666666666664	19.846799999999998	15892.107421875	2549874.590110901	0	1290	0.5375199464884699	1.5082794690801207	2.279201684992716	86.05937194824219	86.05986022949219
29	86.09587860107422	4.091566666666667					1	DETECTED	86.0959 m/z @4.09 [CD6647_1.mzXML]	86.09587860107422	4.091566666666667	2.9803	13.990766666666667	11.010466666666668	178783.265625	1.1675421506796084E7	1	1290	0.9947117371505416	0.8855382015397723	0.5950926353516863	86.08763885498047	86.09629821777344
30	86.99225616455078	1.4933					1	DETECTED	86.9923 m/z @1.49 [CD6647_1.mzXML]	86.99225616455078	1.4933	1.39885	1.6712	0.2723500000000001	47318.72265625	367049.37536486814	0	1290	0.06486025759793446	1.5352152947776716	2.120609805962827	86.99212646484375	86.99234008789062
31	87.0799789428711	7.414816666666667					1	DETECTED	87.0800 m/z @7.41 [CD6647_1.mzXML]	87.0799789428711	7.414816666666667	0.10118333333333333	19.997166666666665	19.89598333333333	92711.203125	4.738624096393584E7	1	1290	15.587696619612984	1.0248982593874891	1.0722107202448683	87.07965087890625	87.08173370361328
32	88.03874969482422	2.7981166666666666					1	DETECTED	88.0387 m/z @2.80 [CD6647_1.mzXML]	88.03874969482422	2.7981166666666666	1.9196333333333333	10.210633333333334	8.291	7464.40478515625	1010050.6273165895	0	1290	1.0110436230274389	4.71892845624087	1.8375550254375088	88.03811645507812	88.03900909423828
33	88.08332824707031	7.5631					1	DETECTED	88.0833 m/z @7.56 [CD6647_1.mzXML]	88.08332824707031	7.5631	0.10118333333333333	19.997166666666665	19.89598333333333	5602.17724609375	3111108.936387482	0	1290	7.7288068749853664	1.333168421875523	1.1175512664529315	88.0746841430664	88.08354187011719
34	88.11457061767578	11.54915					1	DETECTED	88.1146 m/z @11.55 [CD6647_1.mzXML]	88.11457061767578	11.54915	0.20088333333333336	19.590333333333334	19.38945	22125.9375	3016651.6947662975	0	1290	0.5881264580080305	2.2384821213422397	2.594102575616761	88.10497283935547	88.1181640625
35	88.95214080810547	1.4933					1	DETECTED	88.9521 m/z @1.49 [CD6647_1.mzXML]	88.95214080810547	1.4933	1.39885	1.7488333333333335	0.34998333333333354	17558.30859375	174271.43123791507	0	1290	0.13140259975856017	1.808305505995206	2.8236504887916	88.95204162597656	88.95520782470703
36	88.96781158447266	11.504683333333332					1	DETECTED	88.9678 m/z @11.50 [CD6647_1.mzXML]	88.96781158447266	11.504683333333332	10.9139	19.184166666666666	8.270266666666666	21627.15234375	1899308.6274260562	0	1290	0.8307845094648609	6.479659733992984	11.769364972581275	88.96739959716797	88.96809387207031
37	89.03802490234375	9.2214					1	DETECTED	89.0380 m/z @9.22 [CD6647_1.mzXML]	89.03802490234375	9.2214	0.15048333333333333	19.94816666666667	19.797683333333335	13552.1962890625	3101346.0453048097	0	1290	0.05710642124991416	8.253996199492743	1.366513290121739	89.03397369384766	89.0478744506836
38	89.05931091308594	10.180266666666666					1	DETECTED	89.0593 m/z @10.18 [CD6647_1.mzXML]	89.05931091308594	10.180266666666666	0.10118333333333333	19.997166666666665	19.89598333333333	16193.65625	4647705.362524049	0	1290	0.9606286371471651	1.3339674146469023	4.3095010724395015	89.05874633789062	89.05952453613281
39	89.9604721069336	11.675916666666666					1	DETECTED	89.9605 m/z @11.68 [CD6647_1.mzXML]	89.9604721069336	11.675916666666666	10.85045	18.1125	7.26205	13057.0263671875	1358873.70365274	0	1290	0.28972910132929997	4.398754240025851	7.797508480051701	89.96018981933594	89.96061706542969
40	90.0544204711914	1.84875					1	DETECTED	90.0544 m/z @1.85 [CD6647_1.mzXML]	90.0544204711914	1.84875	0.13386666666666666	19.980666666666664	19.846799999999998	209550.078125	6273448.662790714	0	1290	0.18837508708923667	6.0941316167935184	6.2578176279787465	90.05430603027344	90.05952453613281
41	90.97601318359375	1.6414					1	DETECTED	90.9760 m/z @1.64 [CD6647_1.mzXML]	90.97601318359375	1.6414	1.5522666666666667	15.327183333333332	13.774916666666666	560162.9375	1.7092842244319703E7	0	1290	0.15088781295682563	74.75487688501292	162.29395115835794	90.97184753417969	90.9840316772461
42	91.03848266601562	10.363766666666667					1	DETECTED	91.0385 m/z @10.36 [CD6647_1.mzXML]	91.03848266601562	10.363766666666667	0.10118333333333333	19.997166666666665	19.89598333333333	42884.3046875	2.5618546481297094E7	0	1290	7.936657305105846	0.9693457625191836	0.34983854135610415	91.0382080078125	91.04096221923828
43	91.05380249023438	9.2214					1	DETECTED	91.0538 m/z @9.22 [CD6647_1.mzXML]	91.05380249023438	9.2214	0.10118333333333333	19.997166666666665	19.89598333333333	140295.875	1.1824146336507319E7	0	1290	0.10217616091727244	2.9846520763707596	1.0101281634201114	91.04618072509766	91.06031799316406
44	92.04182434082031	10.9139					1	DETECTED	92.0418 m/z @10.91 [CD6647_1.mzXML]	92.04182434082031	10.9139	0.21773333333333333	19.915666666666667	19.69793333333333	1801.9068603515625	1260335.8914095755	0	1290	6.079348459816519	0.9207940539445595	0.8415881078891192	92.0415267944336	92.04240417480469
45	92.05721282958984	9.277283333333333					1	DETECTED	92.0572 m/z @9.28 [CD6647_1.mzXML]	92.05721282958984	9.277283333333333	3.6078333333333332	17.806166666666666	14.198333333333332	8277.62109375	756239.2396852415	0	1290	0.09526093724987561	1.2521790767475975	6.936356770725941	92.05696868896484	92.05996704101562
46	93.06954956054688	8.316966666666666					1	DETECTED	93.0695 m/z @8.32 [CD6647_1.mzXML]	93.06954956054688	8.316966666666666	0.16706666666666664	19.768166666666666	19.6011	12582.96484375	1877817.9223747866	0	1290	0.4045465077527073	1.2862855225352015	0.33213663335181465	93.06029510498047	93.06988525390625
47	94.041015625	8.390933333333333					1	DETECTED	94.0410 m/z @8.39 [CD6647_1.mzXML]	94.041015625	8.390933333333333	0.6707666666666667	19.072166666666664	18.4014	18474.02734375	1585063.19673169	0	1290	0.2278450833681518	0.5312040481762351	0.9580307449488955	94.04045867919922	94.04943084716797
48	94.06358337402344	13.29505					1	DETECTED	94.0636 m/z @13.30 [CD6647_1.mzXML]	94.06358337402344	13.29505	5.309533333333333	18.434833333333334	13.1253	4292.2998046875	1573913.3507623593	0	1290	10.103839503385942	0.8218190849684115	0.9301722676339288	94.06358337402344	94.07307434082031
49	95.04878234863281	8.376066666666667					1	DETECTED	95.0488 m/z @8.38 [CD6647_1.mzXML]	95.04878234863281	8.376066666666667	0.4527333333333334	19.168166666666664	18.71543333333333	15223.2138671875	1329768.3572575382	0	1290	0.19860841425834153	0.5457291229146047	0.046557218257962135	95.04439544677734	95.04927062988281
50	95.08491516113281	13.790316666666666					1	DETECTED	95.0849 m/z @13.79 [CD6647_1.mzXML]	95.08491516113281	13.790316666666666	0.10118333333333333	19.94816666666667	19.846983333333334	8951.39453125	1827837.57467685	0	1290	0.2053602102024925	0.787120557354953	0.5921479758191492	95.08444213867188	95.092041015625
51	96.92112731933594	1.7488333333333335					1	DETECTED	96.9211 m/z @1.75 [CD6647_1.mzXML]	96.92112731933594	1.7488333333333335	1.6562333333333332	9.334166666666667	7.677933333333334	162915.4375	3396166.051438721	0	1290	0.26881479481399384	3.6918386522749986	5.489477826561448	96.91922760009766	96.92865753173828
52	97.02792358398438	2.427516666666667					1	DETECTED	97.0279 m/z @2.43 [CD6647_1.mzXML]	97.02792358398438	2.427516666666667	0.11728333333333334	18.047666666666665	17.93038333333333	10577.6953125	2332716.257990508	0	1290	0.8835703738618363	3.8716636944625433	1.620145352715254	97.02747344970703	97.03705596923828
53	97.0562744140625	11.417316666666666					1	DETECTED	97.0563 m/z @11.42 [CD6647_1.mzXML]	97.0562744140625	11.417316666666666	0.13386666666666666	19.980666666666664	19.846799999999998	8403.2060546875	2494769.391606323	0	1290	9.177551889978773	0.8794650572298365	6.196123755199013	97.0562744140625	97.06460571289062
54	97.10029602050781	11.2665					1	DETECTED	97.1003 m/z @11.27 [CD6647_1.mzXML]	97.10029602050781	11.2665	0.10118333333333333	19.997166666666665	19.89598333333333	10986.671875	2471091.419492338	0	1290	4.050390270208814	1.474079049002702	1.436227830920293	97.09799194335938	97.10802459716797
55	98.91814422607422	1.7488333333333335					1	DETECTED	98.9181 m/z @1.75 [CD6647_1.mzXML]	98.91814422607422	1.7488333333333335	1.6562333333333332	14.6119	12.955666666666668	40586.25390625	3675838.604531861	0	1290	0.2814664312754389	69.95500359971184	138.9100071994237	98.9180679321289	98.92788696289062
56	98.98355865478516	2.045183333333333					1	DETECTED	98.9836 m/z @2.05 [CD6647_1.mzXML]	98.98355865478516	2.045183333333333	0.10118333333333333	19.997166666666665	19.89598333333333	27172.806640625	5516763.746573978	0	1290	11.06594399846339	26.511318234685465	9.87000167766454	98.97474670410156	98.98394775390625
57	98.9949722290039	1.8204166666666666					1	DETECTED	98.9950 m/z @1.82 [CD6647_1.mzXML]	98.9949722290039	1.8204166666666666	1.7923499999999999	2.215883333333333	0.4235333333333333	222060.140625	1338271.9340478515	0	1290	0.0675306417017536	7.545130641330161	4.419008173821565	98.99488830566406	98.99932098388672
58	99.0434799194336	1.98895					1	DETECTED	99.0435 m/z @1.99 [CD6647_1.mzXML]	99.0434799194336	1.98895	0.36875	19.817	19.44825	20075.21484375	2771581.372263885	0	1290	0.7151941744189072	6.001805332674978	2.413164491560809	99.04093170166016	99.04378509521484
59	100.07503509521484	8.858666666666666					1	DETECTED	100.0750 m/z @8.86 [CD6647_1.mzXML]	100.07503509521484	8.858666666666666	0.10118333333333333	19.932000000000002	19.830816666666667	203602.640625	4335294.902040678	1	1290	0.12357779967195803	1.2388674979844383	1.306178219510799	100.07133483886719	100.0765380859375
60	101.00765991210938	1.4933					1	DETECTED	101.0077 m/z @1.49 [CD6647_1.mzXML]	101.00765991210938	1.4933	0.11728333333333334	19.964333333333332	19.84705	1002861.0	1.295376972526904E7	1	1290	0.1130521322411766	1.5166747526880948	2.089464177325736	101.00727844238281	101.00818634033203
61	101.05307006835938	11.704749999999999					1	DETECTED	101.0531 m/z @11.70 [CD6647_1.mzXML]	101.05307006835938	11.704749999999999	4.878033333333334	19.606333333333335	14.7283	10753.84765625	4431145.915604371	0	1290	10.69099690734555	1.0787250093383107	1.1574500186766217	101.05050659179688	101.05941772460938
62	101.09529113769531	11.31465					1	DETECTED	101.0953 m/z @11.31 [CD6647_1.mzXML]	101.09529113769531	11.31465	0.10118333333333333	19.997166666666665	19.89598333333333	21383.56640625	8818566.138093134	0	1290	4.910785174815641	3.9911903931574018	2.9125711700819696	101.09513092041016	101.1007308959961
63	102.00859069824219	1.4933					1	DETECTED	102.0086 m/z @1.49 [CD6647_1.mzXML]	102.00859069824219	1.4933	1.4161499999999998	18.144833333333334	16.728683333333336	88516.4765625	3151530.851362305	0	1290	0.1373990305572137	59.13024471723296	2.0896164539934454	102.00841522216797	102.0118637084961
64	102.0543441772461	2.0028166666666665					1	DETECTED	102.0543 m/z @2.00 [CD6647_1.mzXML]	102.0543441772461	2.0028166666666665	0.10118333333333333	19.915666666666667	19.81448333333333	33365.0390625	4352813.868814575	0	1290	6.378835264205666	4.881402612676042	5.063446553475559	102.04480743408203	102.05479431152344
65	102.09066009521484	1.8064					1	DETECTED	102.0907 m/z @1.81 [CD6647_1.mzXML]	102.09066009521484	1.8064	0.11728333333333334	19.997166666666665	19.879883333333332	13349.779296875	3346776.200492065	0	1290	9.155454800366416	8.058382530740829	11.359424470184189	102.0874252319336	102.09901428222656
66	102.12699890136719	12.613566666666665					1	DETECTED	102.1270 m/z @12.61 [CD6647_1.mzXML]	102.12699890136719	12.613566666666665	0.6540833333333332	19.915666666666667	19.261583333333334	10328.955078125	2321169.88220407	0	1290	1.9614727600505866	0.8052849273031584	2.7260156450679474	102.12673950195312	102.12886810302734
67	102.96967315673828	1.4933					1	DETECTED	102.9697 m/z @1.49 [CD6647_1.mzXML]	102.96967315673828	1.4933	0.4192666666666666	14.626949999999999	14.207683333333332	325208.5	4660044.873628235	0	1290	0.1741340412340764	1.72777005302433	2.0983357487835477	102.96949768066406	102.97444915771484
68	103.03834533691406	2.0167333333333333					1	DETECTED	103.0383 m/z @2.02 [CD6647_1.mzXML]	103.03834533691406	2.0167333333333333	0.36875	19.980666666666664	19.611916666666666	97308.03125	5856542.570890265	0	1290	0.35143524313318286	1.4678591906444154	0.8748075587378945	103.0318603515625	103.04252624511719
69	103.05363464355469	8.390933333333333					1	DETECTED	103.0536 m/z @8.39 [CD6647_1.mzXML]	103.05363464355469	8.390933333333333	7.9866166666666665	8.858666666666666	0.8720499999999998	356046.28125	6060593.167928718	1	1290	0.3173640926912604	0.8754245582911927	0.4820695520924694	103.0536117553711	103.0538558959961
70	103.0746078491211	10.960266666666666					1	DETECTED	103.0746 m/z @10.96 [CD6647_1.mzXML]	103.0746078491211	10.960266666666666	0.10118333333333333	19.997166666666665	19.89598333333333	97715.234375	1.510659466213426E7	0	1290	0.4968772636725429	1.0777731065503067	3.776144504045675	103.06971740722656	103.08065032958984
71	104.05709838867188	8.419966666666665					1	DETECTED	104.0571 m/z @8.42 [CD6647_1.mzXML]	104.05709838867188	8.419966666666665	7.923	9.514366666666666	1.5913666666666657	22719.5859375	477662.8701441651	0	1290	0.3067158010590614	0.834084778304065	0.44490208338447246	104.04901885986328	104.05728149414062
72	104.06998443603516	2.10205					1	DETECTED	104.0700 m/z @2.10 [CD6647_1.mzXML]	104.06998443603516	2.10205	0.43593333333333334	19.94816666666667	19.512233333333334	20390.306640625	3324298.4790606406	0	1290	12.447965847963557	1.968057954166449	6.511366775002452	104.06954956054688	104.07843780517578
73	104.10624694824219	1.7923499999999999					1	DETECTED	104.1062 m/z @1.79 [CD6647_1.mzXML]	104.10624694824219	1.7923499999999999	1.7167666666666668	19.427666666666667	17.7109	1098279.375	9563617.158354972	1	1290	0.06219575607747996	1.8553410911924453	1.6873938040540135	104.10614776611328	104.10648345947266
74	104.96283721923828	11.876616666666667					1	DETECTED	104.9628 m/z @11.88 [CD6647_1.mzXML]	104.96283721923828	11.876616666666667	0.10118333333333333	19.94816666666667	19.846983333333334	9206.283203125	2426100.7691985476	0	1290	11.40118041725608	0.8427283638535595	0.7680135176227268	104.96244812011719	104.96544647216797
75	105.00273132324219	1.4933					1	DETECTED	105.0027 m/z @1.49 [CD6647_1.mzXML]	105.00273132324219	1.4933	1.4161499999999998	19.525333333333332	18.109183333333334	36511.9609375	1.0964800673102416E7	0	1290	0.13934965371847996	117.36346943184232	2.1211838970973043	104.99529266357422	105.00981903076172
76	105.05416870117188	4.7846					1	DETECTED	105.0542 m/z @4.78 [CD6647_1.mzXML]	105.05416870117188	4.7846	3.6947833333333335	8.49355	4.798766666666667	5100.4619140625	421184.655216095	0	1290	4.052003947239733	2.201639419474224	3.215306283575497	105.04424285888672	105.060791015625
77	105.07106018066406	14.049533333333333					1	DETECTED	105.0711 m/z @14.05 [CD6647_1.mzXML]	105.07106018066406	14.049533333333333	0.11728333333333334	19.997166666666665	19.879883333333332	59932.5859375	1.1544951534499025E7	0	1290	1.7037538970210377	0.7550848707294802	1.1092740848020255	105.069091796875	105.07279968261719
78	106.04923248291016	1.84875					1	DETECTED	106.0492 m/z @1.85 [CD6647_1.mzXML]	106.04923248291016	1.84875	0.55345	19.997166666666665	19.443716666666663	12276.390625	1405921.1608686526	0	1290	1.4196939673674227	1.5456062203102334	1.2514991589621591	106.04073333740234	106.04988098144531
79	106.06444549560547	12.415					1	DETECTED	106.0644 m/z @12.41 [CD6647_1.mzXML]	106.06444549560547	12.415	0.13386666666666666	19.964333333333332	19.830466666666666	5057.58154296875	1725914.3354136057	0	1290	5.419540408743504	0.8073549129559161	2.6596116313257054	106.06411743164062	106.07431030273438
80	106.94989776611328	1.6562333333333332					1	DETECTED	106.9499 m/z @1.66 [CD6647_1.mzXML]	106.94989776611328	1.6562333333333332	1.5668499999999999	16.687166666666666	15.120316666666666	90846.3125	2090613.142867493	0	1290	0.08874157427057439	81.61371885179622	3.417127495553565	106.9419174194336	106.95646667480469
81	106.9626693725586	1.5229333333333335					1	DETECTED	106.9627 m/z @1.52 [CD6647_1.mzXML]	106.9626693725586	1.5229333333333335	1.43275	16.8655	15.43275	6608.9189453125	2798546.0210315245	0	1290	0.11247077105659087	85.56320458325617	170.12640916651233	106.96182250976562	106.96319580078125
82	107.05181884765625	5.14745					1	DETECTED	107.0518 m/z @5.15 [CD6647_1.mzXML]	107.05181884765625	5.14745	0.13386666666666666	19.784499999999998	19.65063333333333	8164.603515625	1504502.509046875	0	1290	0.5289766621329104	0.969059164312517	1.168831204338577	107.04397583007812	107.05220031738281
83	108.08028411865234	6.806016666666666					1	DETECTED	108.0803 m/z @6.81 [CD6647_1.mzXML]	108.08028411865234	6.806016666666666	0.13386666666666666	19.997166666666665	19.8633	2553.959228515625	1584015.9084640506	0	1290	14.77732171586522	1.4885231896764912	1.9770463793529822	108.079833984375	108.08070373535156
84	109.06440734863281	8.390933333333333					1	DETECTED	109.0644 m/z @8.39 [CD6647_1.mzXML]	109.06440734863281	8.390933333333333	1.5814833333333334	17.077166666666667	15.495683333333334	12421.5146484375	1489303.179723695	0	1290	0.12595515370616717	0.5156068194330385	0.5139041870429985	109.06141662597656	109.06468200683594
85	109.10037231445312	12.714616666666666					1	DETECTED	109.1004 m/z @12.71 [CD6647_1.mzXML]	109.10037231445312	12.714616666666666	0.2512166666666667	19.866666666666667	19.61545	6783.40478515625	1835480.691697846	0	1290	3.0460049692967583	1.215470059599998	1.3842329335570314	109.09756469726562	109.10950469970703
86	110.05943298339844	2.3154833333333333					1	DETECTED	110.0594 m/z @2.32 [CD6647_1.mzXML]	110.05943298339844	2.3154833333333333	0.18405	19.784499999999998	19.60045	5833.1171875	1570185.4992258905	0	1290	0.4939861956544531	4.597950518430477	8.198985396903295	110.05789184570312	110.06877136230469
87	111.04329681396484	2.05965					1	DETECTED	111.0433 m/z @2.06 [CD6647_1.mzXML]	111.04329681396484	2.05965	0.10118333333333333	19.997166666666665	19.89598333333333	8191.57666015625	3211189.9556274703	0	1290	6.736317372960744	3.9294199821935925	6.742070937467519	111.04283142089844	111.0438461303711
88	112.03624725341797	1.7781					1	DETECTED	112.0362 m/z @1.78 [CD6647_1.mzXML]	112.03624725341797	1.7781	1.4161499999999998	13.086133333333333	11.669983333333333	338344.90625	4024700.4877672116	0	1290	0.0795737690052658	0.7841506264553569	0.26140366455538877	112.02769470214844	112.03919219970703
89	112.89501190185547	1.7638					1	DETECTED	112.8950 m/z @1.76 [CD6647_1.mzXML]	112.89501190185547	1.7638	1.6562333333333332	2.2016333333333336	0.5454000000000003	115822.734375	1497281.5149912115	0	1290	0.2569774690748292	2.535171986365043	3.905477945049562	112.89495849609375	112.89524841308594
90	113.02024841308594	2.2870833333333334					1	DETECTED	113.0202 m/z @2.29 [CD6647_1.mzXML]	113.02024841308594	2.2870833333333334	0.2512166666666667	19.932000000000002	19.680783333333334	388172.5	1.4164832851760468E7	0	1290	0.5194517416884739	1.0499341196993828	2.951300011155612	113.0199203491211	113.021728515625
91	113.03536224365234	1.4482166666666667					1	DETECTED	113.0354 m/z @1.45 [CD6647_1.mzXML]	113.03536224365234	1.4482166666666667	1.4161499999999998	19.282	17.865850000000002	8964.37890625	1856652.3493107005	0	1290	12.300213779637994	244.3679575274621	457.0872561769518	113.03370666503906	113.03787231445312
92	114.05438232421875	2.7150499999999997					1	DETECTED	114.0544 m/z @2.72 [CD6647_1.mzXML]	114.05438232421875	2.7150499999999997	0.10118333333333333	19.997166666666665	19.89598333333333	36699.171875	6112160.4935105955	0	1290	2.7270808964361617	3.745698815152682	1.5715249911009566	114.05364227294922	114.05484771728516
93	114.06552124023438	1.8204166666666666					1	DETECTED	114.0655 m/z @1.82 [CD6647_1.mzXML]	114.06552124023438	1.8204166666666666	1.7923499999999999	11.1607	9.36835	947192.5	9277108.158281375	0	1290	0.05983071147302477	9.378621606076903	9.851941145205192	114.05586242675781	114.07542419433594
94	114.09090423583984	9.7507					1	DETECTED	114.0909 m/z @9.75 [CD6647_1.mzXML]	114.09090423583984	9.7507	0.46946666666666664	19.997166666666665	19.5277	5457.65283203125	1591668.990543335	0	1290	0.3685750609669274	1.0519991955092176	0.020966215670461114	114.09037780761719	114.09647369384766
95	114.89185333251953	1.7638					1	DETECTED	114.8919 m/z @1.76 [CD6647_1.mzXML]	114.89185333251953	1.7638	1.6562333333333332	2.3437333333333332	0.6875	32491.326171875	415629.32472155767	0	1290	0.10277921477802643	3.195692593740312	3.249428950550893	114.89180755615234	114.89212036132812
96	114.98717498779297	1.4933					1	DETECTED	114.9872 m/z @1.49 [CD6647_1.mzXML]	114.98717498779297	1.4933	1.39885	15.516133333333332	14.117283333333333	42669.09765625	4774577.634456665	0	1290	0.15028435279945085	77.55937504746798	174.18882292869012	114.98692321777344	114.9872055053711
97	115.03594970703125	1.84875					1	DETECTED	115.0359 m/z @1.85 [CD6647_1.mzXML]	115.03594970703125	1.84875	0.20088333333333336	19.899166666666666	19.698283333333332	230921.609375	2682243.9375182497	0	1290	0.03151608327556721	0.5804209944549328	0.09940476230553084	115.03291320800781	115.04420471191406
98	115.05377960205078	9.2214					1	DETECTED	115.0538 m/z @9.22 [CD6647_1.mzXML]	115.05377960205078	9.2214	0.13386666666666666	18.339499999999997	18.20563333333333	84392.9609375	2667360.441726531	0	1290	0.8956376439285574	19.25357415438655	1.817359495472591	115.05207061767578	115.0579833984375
99	115.06883239746094	1.84875					1	DETECTED	115.0688 m/z @1.85 [CD6647_1.mzXML]	115.06883239746094	1.84875	0.10118333333333333	18.736833333333333	18.63565	30393.3359375	2635675.7337057497	0	1290	0.07657809442155439	2.8153428397067715	4.6470282097677975	115.06643676757812	115.07536315917969
100	115.11112976074219	11.647266666666667					1	DETECTED	115.1111 m/z @11.65 [CD6647_1.mzXML]	115.11112976074219	11.647266666666667	0.13386666666666666	19.997166666666665	19.8633	6943.85009765625	2532682.02547049	0	1290	5.602888218825066	0.8626166032622856	0.6985834226962503	115.1080322265625	115.11800384521484
101	116.05716705322266	9.2214					1	DETECTED	116.0572 m/z @9.22 [CD6647_1.mzXML]	116.05716705322266	9.2214	9.179183333333333	9.305566666666666	0.12638333333333307	10341.3056640625	40727.56498742652	0	1290	0.04994561246247642	1.496841689696013	1.993683379392026	116.05691528320312	116.0573959350586
102	116.06975555419922	1.84875					1	DETECTED	116.0698 m/z @1.85 [CD6647_1.mzXML]	116.06975555419922	1.84875	0.10118333333333333	19.980666666666664	19.87948333333333	2578541.0	2.023961197741291E7	1	1290	0.038403050599130184	0.5969214086285116	13.119959407688626	116.0695571899414	116.07809448242188
103	116.4357681274414	1.4933					1	DETECTED	116.4358 m/z @1.49 [CD6647_1.mzXML]	116.4357681274414	1.4933	1.43275	1.5814833333333334	0.14873333333333338	8255.884765625	55381.36167578122	0	1290	0.16294772705872562	1.2281860721167062	1.4563721442334125	116.4357681274414	116.43608093261719
104	116.98497009277344	1.4933					1	DETECTED	116.9850 m/z @1.49 [CD6647_1.mzXML]	116.98497009277344	1.4933	0.10118333333333333	19.997166666666665	19.89598333333333	2752711.25	4.870180162842833E7	0	1290	0.15626381447951831	67.38385210104903	1.8845704893593165	116.98493194580078	116.9856948852539
105	117.05683898925781	9.2214					1	DETECTED	117.0568 m/z @9.22 [CD6647_1.mzXML]	117.05683898925781	9.2214	0.4527333333333334	19.427666666666667	18.974933333333333	172173.21875	1.4850014100729851E7	0	1290	0.10375351990940374	0.5135400413677169	0.02044753021505572	117.05084228515625	117.05701446533203
106	117.07328796386719	1.84875					1	DETECTED	117.0733 m/z @1.85 [CD6647_1.mzXML]	117.07328796386719	1.84875	1.83455	9.348666666666666	7.514116666666666	114184.6015625	1914266.0185028075	0	1290	0.03683608652806325	264.5815727699532	4.05799364801532	117.06942749023438	117.07350158691406
107	117.09031677246094	11.44595					1	DETECTED	117.0903 m/z @11.45 [CD6647_1.mzXML]	117.09031677246094	11.44595	0.3185333333333333	19.85	19.531466666666667	98437.046875	5109537.003915738	0	1290	0.211533125579507	3.292057537368352	0.5771813421203429	117.09014892578125	117.09085845947266
108	117.98857116699219	1.4933					1	DETECTED	117.9886 m/z @1.49 [CD6647_1.mzXML]	117.98857116699219	1.4933	1.39885	18.6415	17.24265	30190.849609375	1.2684545246127933E7	0	1290	0.1356909801220434	91.27924827951284	181.55849655902566	117.98514556884766	117.98920440673828
109	118.06424713134766	9.2214					1	DETECTED	118.0642 m/z @9.22 [CD6647_1.mzXML]	118.06424713134766	9.2214	2.0311833333333333	10.302733333333332	8.27155	1976759.375	1.4439023470252262E7	1	1290	0.10112194675062725	1.4955322431981521	1.695066170472247	118.05714416503906	118.06482696533203
110	118.08528137207031	1.9612833333333335					1	DETECTED	118.0853 m/z @1.96 [CD6647_1.mzXML]	118.08528137207031	1.9612833333333335	0.10118333333333333	19.997166666666665	19.89598333333333	2428393.25	6.424908011914142E7	1	1290	0.16146151121609753	2.3652157334143076	5.221187207968365	118.08502960205078	118.0859603881836
111	118.97833251953125	11.675916666666666					1	DETECTED	118.9783 m/z @11.68 [CD6647_1.mzXML]	118.97833251953125	11.675916666666666	0.11728333333333334	19.997166666666665	19.879883333333332	55768.234375	5808400.941642177	0	1290	0.7636478454444706	0.8601726030750079	0.14614672744086782	118.97799682617188	118.98152923583984
112	119.01824188232422	1.4933					1	DETECTED	119.0182 m/z @1.49 [CD6647_1.mzXML]	119.01824188232422	1.4933	1.39885	16.800333333333334	15.401483333333335	293930.3125	3713719.521160797	0	1290	0.11633881675184421	1.9662245676464	2.1125382305679783	119.01554107666016	119.01881408691406
113	119.04842376708984	3.9739500000000003					1	DETECTED	119.0484 m/z @3.97 [CD6647_1.mzXML]	119.04842376708984	3.9739500000000003	2.15875	7.8088500000000005	5.6501	6874.9404296875	557465.660425476	0	1290	0.4856190742605144	1.5563298810048476	0.199151725111219	119.04454040527344	119.04876708984375
114	119.06788635253906	9.2214					1	DETECTED	119.0679 m/z @9.22 [CD6647_1.mzXML]	119.06788635253906	9.2214	4.2250499999999995	10.348	6.122950000000001	104768.90625	1277882.178871885	0	1290	0.12069325452917212	0.5737690347133805	0.1494544973766285	119.06501770019531	119.07279205322266
115	119.0888671875	1.9612833333333335					1	DETECTED	119.0889 m/z @1.96 [CD6647_1.mzXML]	119.0888671875	1.9612833333333335	0.21773333333333333	19.964333333333332	19.7466	94330.0234375	5134910.508931455	0	1290	0.1356904338562983	1.0452383050606178	0.7334735884941097	119.0810775756836	119.0897216796875
116	119.1536865234375	14.245783333333332					1	DETECTED	119.1537 m/z @14.25 [CD6647_1.mzXML]	119.1536865234375	14.245783333333332	0.10118333333333333	19.980666666666664	19.87948333333333	70522.328125	1.5328569864131317E7	0	1290	1.2859129564207645	0.7046862672569713	6.47203695790607	119.15330505371094	119.1540756225586
117	119.50934600830078	8.390933333333333					1	DETECTED	119.5093 m/z @8.39 [CD6647_1.mzXML]	119.50934600830078	8.390933333333333	8.123416666666666	12.039966666666666	3.916550000000001	4630.3046875	568745.1436470951	0	1290	0.2125939461492301	7.320198118497275	13.64039623699455	119.50370025634766	119.50934600830078
118	120.0648193359375	1.9612833333333335					1	DETECTED	120.0648 m/z @1.96 [CD6647_1.mzXML]	120.0648193359375	1.9612833333333335	0.6877166666666666	18.92716666666667	18.23945	38865.3359375	2396346.886172516	0	1290	0.22637245334419998	1.2606507867319865	0.9452705982909945	120.06033325195312	120.06940460205078
119	120.07999420166016	8.390933333333333					1	DETECTED	120.0800 m/z @8.39 [CD6647_1.mzXML]	120.07999420166016	8.390933333333333	3.32025	19.265666666666668	15.945416666666668	1381226.0	2.5160000283216175E7	1	1290	0.22720027652770902	0.8078710496521903	0.46523457010501895	120.07109832763672	120.08953094482422
120	120.98001098632812	1.4933					1	DETECTED	120.9800 m/z @1.49 [CD6647_1.mzXML]	120.98001098632812	1.4933	1.4161499999999998	15.279599999999999	13.863449999999998	45482.71484375	3746120.2935876455	0	1290	0.15383331269217626	67.91158944882811	128.10351827781963	120.9776840209961	120.98811340332031
121	121.02767181396484	12.4754					1	DETECTED	121.0277 m/z @12.48 [CD6647_1.mzXML]	121.02767181396484	12.4754	0.10118333333333333	19.980666666666664	19.87948333333333	29099.314453125	6834179.023800788	0	1290	1.3431958764114782	0.9168337490032367	0.692222570353837	121.02692413330078	121.03112030029297
122	121.07125091552734	1.84875					1	DETECTED	121.0713 m/z @1.85 [CD6647_1.mzXML]	121.07125091552734	1.84875	0.13386666666666666	19.932000000000002	19.798133333333336	587951.1875	9200025.516770996	0	1290	0.15191067862379248	0.7486711634853331	5.305289893364016	121.06403350830078	121.07811737060547
123	121.08363342285156	8.390933333333333					1	DETECTED	121.0836 m/z @8.39 [CD6647_1.mzXML]	121.08363342285156	8.390933333333333	7.95505	8.949916666666667	0.9948666666666668	70041.3671875	1324551.8575538353	0	1290	0.2223799945051237	0.9682102571923213	0.5380386137194721	121.08350372314453	121.08375549316406
124	121.98645782470703	12.415					1	DETECTED	121.9865 m/z @12.41 [CD6647_1.mzXML]	121.98645782470703	12.415	10.734283333333334	19.136166666666668	8.401883333333334	22705.7578125	2162111.357063417	0	1290	1.3305553526235272	2.4994942633598787	4.160664425034576	121.98612976074219	121.9869155883789
125	122.05701446533203	8.858666666666666					1	DETECTED	122.0570 m/z @8.86 [CD6647_1.mzXML]	122.05701446533203	8.858666666666666	0.38553333333333334	19.525333333333332	19.139799999999997	12299.7001953125	1622900.6142522884	0	1290	0.12714525059180737	1.1997286552414679	0.14592367854130756	122.05674743652344	122.06023406982422
126	122.095947265625	8.658883333333334					1	DETECTED	122.0959 m/z @8.66 [CD6647_1.mzXML]	122.095947265625	8.658883333333334	0.10118333333333333	19.980666666666664	19.87948333333333	19019.798828125	3079228.8464731774	0	1290	0.10497484563928161	1.719750384090104	64.03134935092406	122.08680725097656	122.1018295288086
127	122.9237060546875	1.6712					1	DETECTED	122.9237 m/z @1.67 [CD6647_1.mzXML]	122.9237060546875	1.6712	1.5668499999999999	19.3795	17.81265	53995.9375	5503574.424587799	0	1290	0.1197393194565386	50.98841196206839	101.42585255567805	122.92364501953125	122.929443359375
128	123.04866027832031	12.871166666666666					1	DETECTED	123.0487 m/z @12.87 [CD6647_1.mzXML]	123.04866027832031	12.871166666666666	0.15048333333333333	19.997166666666665	19.84668333333333	10675.43359375	2553304.498142822	0	1290	15.098635370677354	0.8841579058240188	1.01885249646423	123.04230499267578	123.05521392822266
129	123.9818344116211	11.675916666666666					1	DETECTED	123.9818 m/z @11.68 [CD6647_1.mzXML]	123.9818344116211	11.675916666666666	0.28495000000000004	16.979333333333333	16.694383333333334	11054.4482421875	1637870.5898377986	0	1290	0.6000642553145745	0.7327904567654487	7.48932078562216	123.98150634765625	123.98921966552734
130	124.0361099243164	1.8774166666666665					1	DETECTED	124.0361 m/z @1.88 [CD6647_1.mzXML]	124.0361099243164	1.8774166666666665	0.13386666666666666	19.216666666666665	19.0828	32786.51171875	1762917.1275610046	0	1290	1.8325865158627064	0.6468442395999066	0.1697671986183006	124.03581237792969	124.04188537597656
131	124.050048828125	9.378066666666665					1	DETECTED	124.0500 m/z @9.38 [CD6647_1.mzXML]	124.050048828125	9.378066666666665	9.363466666666666	9.6032	0.23973333333333358	4201.57861328125	29388.680505859415	0	1290	0.08592304268125517	8.21004566210062	15.42009132420124	124.0498275756836	124.05027770996094
132	124.99889373779297	13.000316666666667					1	DETECTED	124.9989 m/z @13.00 [CD6647_1.mzXML]	124.99889373779297	13.000316666666667	12.084283333333333	14.406333333333333	2.322049999999999	17586.9296875	627276.0462359613	0	1290	0.055219235226415364	1.2674484189076087	1.0070590441863603	124.99847412109375	124.99972534179688
133	125.02021789550781	1.7923499999999999					1	DETECTED	125.0202 m/z @1.79 [CD6647_1.mzXML]	125.02021789550781	1.7923499999999999	0.18405	19.915666666666667	19.731616666666667	32465.361328125	2664574.523382173	0	1290	0.05575528767174864	5.5286767632554294	13.850729219115678	125.01445007324219	125.02640533447266
134	126.05179595947266	1.86325					1	DETECTED	126.0518 m/z @1.86 [CD6647_1.mzXML]	126.05179595947266	1.86325	0.15048333333333333	19.735833333333336	19.585350000000002	70511.3515625	1877101.4551171875	0	1290	0.1368624311782558	0.9864780845134828	2.5069312485410817	126.0516357421875	126.06112670898438
135	126.09073638916016	9.118933333333333					1	DETECTED	126.0907 m/z @9.12 [CD6647_1.mzXML]	126.09073638916016	9.118933333333333	8.858666666666666	19.443833333333334	10.585166666666668	13766.4912109375	979609.409812073	0	1290	0.08047184033443422	20.335233094262318	2.1262765149151117	126.09053802490234	126.09754943847656
136	127.03822326660156	2.0167333333333333					1	DETECTED	127.0382 m/z @2.02 [CD6647_1.mzXML]	127.03822326660156	2.0167333333333333	0.11728333333333334	19.997166666666665	19.879883333333332	35643.3671875	4572429.138590825	0	1290	0.27022550453833305	4.814650940147426	5.98649086257054	127.03141784667969	127.04724884033203
137	128.01004028320312	1.7781					1	DETECTED	128.0100 m/z @1.78 [CD6647_1.mzXML]	128.01004028320312	1.7781	1.7167666666666668	19.866666666666667	18.1499	26106.89453125	4214132.536677673	0	1290	14.04204737743652	62.34183604822524	239.14046770907277	128.010009765625	128.01710510253906
138	128.06991577148438	2.427516666666667					1	DETECTED	128.0699 m/z @2.43 [CD6647_1.mzXML]	128.06991577148438	2.427516666666667	0.2512166666666667	19.899166666666666	19.647949999999998	30294.369140625	4083587.335168183	0	1290	0.7422514330140597	1.4469649305304606	0.7300502970768842	128.0611572265625	128.0703125
139	129.01344299316406	1.8064					1	DETECTED	129.0134 m/z @1.81 [CD6647_1.mzXML]	129.01344299316406	1.8064	1.4161499999999998	19.412	17.99585	11864.9169921875	5506835.5367012285	0	1290	13.433730557957709	23.056822549647652	31.740918337332868	129.01206970214844	129.01759338378906
140	129.0538787841797	2.0167333333333333					1	DETECTED	129.0539 m/z @2.02 [CD6647_1.mzXML]	129.0538787841797	2.0167333333333333	0.10118333333333333	19.997166666666665	19.89598333333333	60903.08203125	7616177.527043892	0	1290	0.33955916033438416	2.814893883595026	5.114611775886073	129.04405212402344	129.0544891357422
141	130.04905700683594	2.05965					1	DETECTED	130.0491 m/z @2.06 [CD6647_1.mzXML]	130.04905700683594	2.05965	0.11728333333333334	19.997166666666665	19.879883333333332	38653.9140625	3592788.966473544	0	1290	1.2657096812872135	2.3934152464723177	1.405117114474763	130.04180908203125	130.0498809814453
142	130.06448364257812	10.557883333333333					1	DETECTED	130.0645 m/z @10.56 [CD6647_1.mzXML]	130.06448364257812	10.557883333333333	0.16706666666666664	19.671166666666668	19.5041	115555.9921875	2713532.36749258	0	1290	1.3518597598783106	0.5609640812644477	0.07974672052261389	130.05714416503906	130.071533203125
143	130.08547973632812	1.9612833333333335					1	DETECTED	130.0855 m/z @1.96 [CD6647_1.mzXML]	130.08547973632812	1.9612833333333335	0.11728333333333334	19.915666666666667	19.798383333333334	49156.8671875	2956147.8972330955	0	1290	0.957925692996924	4.008439209550606	2.735702910279006	130.07701110839844	130.08612060546875
144	130.93214416503906	1.5522666666666667					1	DETECTED	130.9321 m/z @1.55 [CD6647_1.mzXML]	130.93214416503906	1.5522666666666667	1.4482166666666667	12.582716666666666	11.1345	12456.0087890625	5609697.050625733	0	1290	0.059068726060823806	53.50552618933206	106.01105237866413	130.93211364746094	130.93582153320312
145	130.96420288085938	1.4933					1	DETECTED	130.9642 m/z @1.49 [CD6647_1.mzXML]	130.96420288085938	1.4933	0.11728333333333334	19.997166666666665	19.879883333333332	1159969.75	1.4954337362203972E7	0	1290	0.1535237993624794	2.687831442978923	1.8986098281445085	130.9615936279297	130.9649200439453
146	131.01828002929688	1.4933					1	DETECTED	131.0183 m/z @1.49 [CD6647_1.mzXML]	131.01828002929688	1.4933	1.43275	1.6414	0.20865	46941.92578125	285791.8917576904	0	1290	0.08815395736562359	1.7229562345169251	2.4459124690338503	131.01803588867188	131.0184326171875
147	131.04867553710938	8.390933333333333					1	DETECTED	131.0487 m/z @8.39 [CD6647_1.mzXML]	131.04867553710938	8.390933333333333	8.07845	8.582783333333333	0.5043333333333333	5381.89404296875	91590.63558862312	0	1290	0.22024737628597535	0.8069763720731786	0.6139527441463573	131.04833984375	131.0489044189453
148	131.06781005859375	10.557883333333333					1	DETECTED	131.0678 m/z @10.56 [CD6647_1.mzXML]	131.06781005859375	10.557883333333333	1.3817	19.525333333333332	18.143633333333334	9976.0712890625	2479281.5866694325	0	1290	1.3944900249380954	0.9886263533676857	0.7801925204697412	131.06700134277344	131.07257080078125
149	131.08082580566406	2.66005					1	DETECTED	131.0808 m/z @2.66 [CD6647_1.mzXML]	131.08082580566406	2.66005	0.8557	19.6875	18.8318	7778.00927734375	1718620.4985141298	0	1290	0.5995192477247726	1.6456309429711917	2.8450852726721436	131.08018493652344	131.0891571044922
150	131.4423370361328	3.9596					1	DETECTED	131.4423 m/z @3.96 [CD6647_1.mzXML]	131.4423370361328	3.9596	3.3343833333333333	5.729866666666666	2.395483333333333	9330.9072265625	633019.1301693115	0	1290	1.0267088445226387	1.9157225495161672	2.8314450990323343	131.43655395507812	131.44264221191406
151	131.75001525878906	2.087833333333333					1	DETECTED	131.7500 m/z @2.09 [CD6647_1.mzXML]	131.75001525878906	2.087833333333333	2.087833333333333	4.7846	2.696766666666667	26993.86328125	1547129.4406696477	0	1290	1.968089491635964	null	null	131.7488250732422	131.75001525878906
152	131.96774291992188	1.4933					1	DETECTED	131.9677 m/z @1.49 [CD6647_1.mzXML]	131.96774291992188	1.4933	0.23446666666666666	19.915666666666667	19.6812	17568.10546875	3649085.5587783805	0	1290	9.558622997898098	3.43015869125375	90.83854428865241	131.95997619628906	131.96835327148438
153	132.043701171875	9.54425					1	DETECTED	132.0437 m/z @9.54 [CD6647_1.mzXML]	132.043701171875	9.54425	4.032533333333333	15.264216666666666	11.231683333333333	29857.029296875	5704539.318621095	0	1290	0.0853645044473339	0.5304924559238748	0.07619578133932753	132.03411865234375	132.0526885986328
154	132.06471252441406	2.68745					1	DETECTED	132.0647 m/z @2.69 [CD6647_1.mzXML]	132.06471252441406	2.68745	0.10118333333333333	19.997166666666665	19.89598333333333	210933.015625	2.565543871053799E7	0	1290	0.8630236526305168	3.5877106208208445	12.342951888885752	132.05935668945312	132.06504821777344
155	132.0758514404297	1.84875					1	DETECTED	132.0759 m/z @1.85 [CD6647_1.mzXML]	132.0758514404297	1.84875	1.8204166666666666	9.54425	7.723833333333333	812464.4375	1.0858783247119261E7	0	1290	0.03485742759904964	3.4250028454884904	249.65153146877324	132.0698699951172	132.08551025390625
156	132.0897979736328	4.018066666666667					1	DETECTED	132.0898 m/z @4.02 [CD6647_1.mzXML]	132.0897979736328	4.018066666666667	3.477816666666667	15.17255	11.694733333333332	4374.0546875	1810954.026067627	0	1290	0.8936184445163962	10.823445935523678	20.646891871047355	132.0864715576172	132.0908660888672
157	132.1008758544922	4.018066666666667					1	DETECTED	132.1009 m/z @4.02 [CD6647_1.mzXML]	132.1008758544922	4.018066666666667	0.7211666666666667	19.12	18.398833333333336	2876118.25	1.6396717679158694E8	1	1290	0.9931468607038636	0.9168197781107319	0.7977429957898143	132.100830078125	132.10812377929688
158	132.1111602783203	5.957483333333333					1	DETECTED	132.1112 m/z @5.96 [CD6647_1.mzXML]	132.1111602783203	5.957483333333333	3.5064166666666665	5.957483333333333	2.4510666666666667	25085.126953125	1250374.6080851443	0	1290	2.008506750616499	0.5	null	132.1109161376953	132.1211395263672
159	132.12347412109375	3.9446166666666667					1	DETECTED	132.1235 m/z @3.94 [CD6647_1.mzXML]	132.12347412109375	3.9446166666666667	3.6947833333333335	4.522916666666666	0.8281333333333327	3237.2275390625	89217.70247778317	0	1290	0.529030673709121	1.6573715810540361	2.3147431621080723	132.1211700439453	132.13143920898438
160	132.45423889160156	4.018066666666667					1	DETECTED	132.4542 m/z @4.02 [CD6647_1.mzXML]	132.45423889160156	4.018066666666667	3.3343833333333333	4.769216666666667	1.4348333333333336	7348.27294921875	366865.2086733399	0	1290	0.7914443125010804	1.0493405816532992	1.0986811633065985	132.45408630371094	132.45455932617188
161	132.7603759765625	10.833916666666665					1	DETECTED	132.7604 m/z @10.83 [CD6647_1.mzXML]	132.7603759765625	10.833916666666665	3.4062666666666668	18.530166666666666	15.123899999999999	19280.958984375	1.2190169757992737E7	0	1290	14.571046496560975	1.018081088904297	1.21295631607096	132.7603759765625	132.76626586914062
162	132.957275390625	11.73525					1	DETECTED	132.9573 m/z @11.74 [CD6647_1.mzXML]	132.957275390625	11.73525	0.10118333333333333	19.997166666666665	19.89598333333333	426071.375	4.148366294469283E7	0	1290	1.4381387076655763	0.8446757613749046	2.1217176101240898	132.9495086669922	132.96560668945312
163	132.99745178222656	1.4933					1	DETECTED	132.9975 m/z @1.49 [CD6647_1.mzXML]	132.99745178222656	1.4933	1.4161499999999998	1.5814833333333334	0.16533333333333355	39175.9296875	223662.58535546876	0	1290	0.14315620361525738	1.0715057247785675	0.9680780014156556	132.9973907470703	132.99757385253906
164	133.03347778320312	1.4933					1	DETECTED	133.0335 m/z @1.49 [CD6647_1.mzXML]	133.03347778320312	1.4933	0.16706666666666664	19.363166666666665	19.196099999999998	1323112.875	1.9957005800854024E7	1	1290	0.10793048152604046	1.5214982105763237	2.1167234732162776	133.03097534179688	133.0342254638672
165	133.04864501953125	2.05965					1	DETECTED	133.0486 m/z @2.06 [CD6647_1.mzXML]	133.04864501953125	2.05965	1.9612833333333335	17.774166666666666	15.812883333333332	20150.771484375	2037530.7883511954	0	1290	0.2915963285256664	27.64025024871139	21.982548720563273	133.04791259765625	133.04913330078125
166	133.07424926757812	13.55435					1	DETECTED	133.0742 m/z @13.55 [CD6647_1.mzXML]	133.07424926757812	13.55435	0.8387833333333333	19.833666666666666	18.994883333333334	36638.1796875	1.034367789753653E7	0	1290	8.55765136353968	0.8996839028010112	0.590619738289452	133.06756591796875	133.0836944580078
167	133.10430908203125	4.032533333333333					1	DETECTED	133.1043 m/z @4.03 [CD6647_1.mzXML]	133.10430908203125	4.032533333333333	1.5078666666666665	19.980666666666664	18.4728	126624.6171875	1.034666452203412E7	0	1290	1.00092435003189	0.7340210372714511	0.7593851650376415	133.0956573486328	133.1051483154297
168	133.95748901367188	11.460416666666667					1	DETECTED	133.9575 m/z @11.46 [CD6647_1.mzXML]	133.95748901367188	11.460416666666667	0.38553333333333334	19.964333333333332	19.578799999999998	10057.0654296875	2489448.881424194	0	1290	1.323796710662199	0.8839280473985428	0.7678560947970857	133.95724487304688	133.9655303955078
169	134.0178985595703	1.7638					1	DETECTED	134.0179 m/z @1.76 [CD6647_1.mzXML]	134.0178985595703	1.7638	1.7012166666666666	19.168166666666664	17.466949999999997	46271.0234375	2667384.885010712	0	1290	0.08454983412396944	139.54953395472677	278.0990679094536	134.0155029296875	134.02203369140625
170	134.03456115722656	1.4933					1	DETECTED	134.0346 m/z @1.49 [CD6647_1.mzXML]	134.03456115722656	1.4933	0.16706666666666664	19.899166666666666	19.7321	125818.2578125	3666115.041560728	0	1290	0.11516045530959151	6.035081878683485	14.529380380591137	134.03395080566406	134.04444885253906
171	134.05934143066406	10.2718					1	DETECTED	134.0593 m/z @10.27 [CD6647_1.mzXML]	134.05934143066406	10.2718	9.438483333333332	19.4925	10.054016666666667	10369.0888671875	917556.707328491	0	1290	0.4494100700119219	6.032530650612999	16.975148463944556	134.0589141845703	134.06610107421875
172	134.10537719726562	4.032533333333333					1	DETECTED	134.1054 m/z @4.03 [CD6647_1.mzXML]	134.10537719726562	4.032533333333333	3.2918666666666665	4.692066666666666	1.4002	7879.7822265625	382811.6327773439	0	1290	0.5901944422833192	0.945229522952295	0.8801020323186006	134.1051025390625	134.10780334472656
173	134.95750427246094	11.2665					1	DETECTED	134.9575 m/z @11.27 [CD6647_1.mzXML]	134.95750427246094	11.2665	0.10118333333333333	19.997166666666665	19.89598333333333	77306.3671875	1.025861922796164E7	0	1290	1.7752041044285374	0.9124990654704341	5.292008534117865	134.95726013183594	134.95849609375
174	134.99557495117188	1.4933					1	DETECTED	134.9956 m/z @1.49 [CD6647_1.mzXML]	134.99557495117188	1.4933	1.4161499999999998	18.015333333333334	16.599183333333336	186079.0625	3925242.9519617916	0	1290	0.15438323424060485	6.7390683121791275	11.581524650654083	134.99490356445312	135.00401306152344
175	135.03123474121094	1.4933					1	DETECTED	135.0312 m/z @1.49 [CD6647_1.mzXML]	135.03123474121094	1.4933	1.4784	19.168166666666664	17.689766666666664	127643.2734375	3851730.1713486947	0	1290	0.1250078607265246	365.8622055771145	11.531548191482976	135.02127075195312	135.03184509277344
176	135.04345703125	10.195333333333334					1	DETECTED	135.0435 m/z @10.20 [CD6647_1.mzXML]	135.04345703125	10.195333333333334	0.6038166666666667	18.799833333333332	18.196016666666665	8657.5947265625	1514334.1083623047	0	1290	0.07890215787610622	0.9485474142949237	0.8970948285898473	135.0426788330078	135.04403686523438
177	135.10067749023438	9.423416666666666					1	DETECTED	135.1007 m/z @9.42 [CD6647_1.mzXML]	135.10067749023438	9.423416666666666	9.378066666666665	14.005216666666666	4.62715	8356.845703125	500875.6547245485	0	1290	0.07778804387224625	51.01598676956901	2.0425027353038105	135.09674072265625	135.10107421875
178	136.04722595214844	1.8204166666666666					1	DETECTED	136.0472 m/z @1.82 [CD6647_1.mzXML]	136.04722595214844	1.8204166666666666	1.7923499999999999	11.906783333333333	10.114433333333334	446118.65625	3975891.504359009	0	1290	0.0984272564483828	3.9417030094178087	5.496547293382364	136.04530334472656	136.05421447753906
179	136.07473754882812	3.9739500000000003					1	DETECTED	136.0747 m/z @3.97 [CD6647_1.mzXML]	136.07473754882812	3.9739500000000003	0.13386666666666666	19.94816666666667	19.814300000000003	16579.0390625	2381486.8930029934	0	1290	0.38222191542614103	1.5570766112324204	0.32027333555714793	136.07424926757812	136.0756378173828
180	136.95303344726562	13.057416666666667					1	DETECTED	136.9530 m/z @13.06 [CD6647_1.mzXML]	136.95303344726562	13.057416666666667	0.15048333333333333	19.899166666666666	19.748683333333332	27328.1796875	4047952.3978022737	0	1290	0.41343746753596555	1.0305118450897364	0.6473042748733789	136.9524688720703	136.95391845703125
181	137.0287628173828	1.5229333333333335					1	DETECTED	137.0288 m/z @1.52 [CD6647_1.mzXML]	137.0287628173828	1.5229333333333335	1.4482166666666667	1.5668499999999999	0.11863333333333315	6212.07470703125	33493.15880969238	0	1290	0.04367295820884132	0.7938880214142292	0.5877760428284585	137.02854919433594	137.02891540527344
182	137.044921875	3.32025					1	DETECTED	137.0449 m/z @3.32 [CD6647_1.mzXML]	137.044921875	3.32025	1.8204166666666666	8.643916666666666	6.823499999999999	28665.65234375	1658507.9039817501	0	1290	0.473837157944609	2.280100327933103	0.4966698021284538	137.0446014404297	137.0508270263672
183	137.05905151367188	9.363466666666666					1	DETECTED	137.0591 m/z @9.36 [CD6647_1.mzXML]	137.05905151367188	9.363466666666666	3.9446166666666667	10.5131	6.568483333333333	5241.26220703125	493429.7276452941	0	1290	0.06348171615354481	0.6060772427113995	0.21215448542279897	137.05870056152344	137.0592498779297
184	137.1314239501953	13.776316666666666					1	DETECTED	137.1314 m/z @13.78 [CD6647_1.mzXML]	137.1314239501953	13.776316666666666	0.10118333333333333	19.997166666666665	19.89598333333333	6673.17529296875	3011097.748383909	0	1290	19.393634858098533	0.7274511644005908	1.0592514735728815	137.1309814453125	137.13238525390625
185	138.0515899658203	1.86325					1	DETECTED	138.0516 m/z @1.86 [CD6647_1.mzXML]	138.0515899658203	1.86325	0.28495000000000004	19.768166666666666	19.483216666666667	783956.375	4919173.437926025	0	1290	0.059093869210263605	0.5289533775376014	3.692791063236796	138.04652404785156	138.05479431152344
186	138.98870849609375	1.5078666666666665					1	DETECTED	138.9887 m/z @1.51 [CD6647_1.mzXML]	138.98870849609375	1.5078666666666665	1.4482166666666667	1.5229333333333335	0.07471666666666676	4565.85791015625	17879.94514550784	0	1290	0.871351126967292	0.6262922604079385	0.25258452081587707	138.9884796142578	138.98886108398438
187	139.04110717773438	13.961266666666667					1	DETECTED	139.0411 m/z @13.96 [CD6647_1.mzXML]	139.04110717773438	13.961266666666667	0.13386666666666666	19.899166666666666	19.7653	125334.15625	1.727086830586496E7	0	1290	2.8119100591213915	0.9302167346401686	0.7220849081924555	139.0355682373047	139.049560546875
188	139.07223510742188	9.393383333333333					1	DETECTED	139.0722 m/z @9.39 [CD6647_1.mzXML]	139.07223510742188	9.393383333333333	0.6540833333333332	16.671	16.016916666666667	4495.40283203125	1140683.3277016906	0	1290	0.11401856318542158	0.9163729741893897	0.8327459483787794	139.0662841796875	139.07496643066406
189	140.06719970703125	1.7781					1	DETECTED	140.0672 m/z @1.78 [CD6647_1.mzXML]	140.06719970703125	1.7781	0.40238333333333337	9.958133333333334	9.555750000000002	796919.375	8410590.503652433	1	1290	0.16190972990643515	6.774517921313428	7.566162417666995	140.06321716308594	140.07041931152344
190	140.97930908203125	1.8204166666666666					1	DETECTED	140.9793 m/z @1.82 [CD6647_1.mzXML]	140.97930908203125	1.8204166666666666	1.8204166666666666	1.8774166666666665	0.05699999999999994	25638.71875	71208.9060302735	0	1290	0.053608867168140506	null	null	140.97923278808594	140.97940063476562
191	141.03765869140625	14.064716666666667					1	DETECTED	141.0377 m/z @14.06 [CD6647_1.mzXML]	141.03765869140625	14.064716666666667	2.6462999999999997	17.7415	15.095199999999998	5978.92138671875	2156606.2161123967	0	1290	3.0284126656449253	0.6610023281102896	0.16227530336884405	141.03094482421875	141.04049682617188
192	141.051513671875	9.363466666666666					1	DETECTED	141.0515 m/z @9.36 [CD6647_1.mzXML]	141.051513671875	9.363466666666666	2.509783333333333	18.387	15.877216666666667	73925.0703125	1557466.5573077104	0	1290	0.1049048743577341	1.4541214151784005	0.3548408698033035	141.048095703125	141.05392456054688
193	141.09043884277344	1.1253666666666668					1	DETECTED	141.0904 m/z @1.13 [CD6647_1.mzXML]	141.09043884277344	1.1253666666666668	0.11728333333333334	19.997166666666665	19.879883333333332	2200.890380859375	1372855.113439728	0	1290	4.8887163432154095	9.860238075555921	18.72047615111184	141.08969116210938	141.0909423828125
194	142.04647827148438	1.8064					1	DETECTED	142.0465 m/z @1.81 [CD6647_1.mzXML]	142.04647827148438	1.8064	1.7331166666666666	19.980666666666664	18.247549999999997	37474.75	2257818.6721130977	0	1290	0.13160229942706425	3.1291946836025075	4.0162370326673305	142.0387420654297	142.04910278320312
195	142.06436157226562	9.2214					1	DETECTED	142.0644 m/z @9.22 [CD6647_1.mzXML]	142.06436157226562	9.2214	9.1649	15.389833333333334	6.224933333333334	125121.8515625	1053979.6114057903	0	1290	0.08856448173314568	1.7700018194122369	1.6781670151380705	142.05722045898438	142.06495666503906
196	142.94703674316406	1.6562333333333332					1	DETECTED	142.9470 m/z @1.66 [CD6647_1.mzXML]	142.94703674316406	1.6562333333333332	1.4933	19.08833333333333	17.59503333333333	35551.9453125	3801517.8892031866	0	1290	0.06907220502125222	2.5127743564316836	5.904904898776942	142.93731689453125	142.9553985595703
197	143.03054809570312	1.7923499999999999					1	DETECTED	143.0305 m/z @1.79 [CD6647_1.mzXML]	143.03054809570312	1.7923499999999999	0.33515	18.92716666666667	18.59201666666667	276293.03125	5103137.46150754	0	1290	0.15908766406939856	0.5967273859207262	4.2923513248109515	143.0277557373047	143.03945922851562
198	143.05300903320312	1.8204166666666666					1	DETECTED	143.0530 m/z @1.82 [CD6647_1.mzXML]	143.05300903320312	1.8204166666666666	1.8064	18.209166666666665	16.402766666666665	1144870.125	6.729148318165772E7	0	1290	0.052760037363309475	575.2042168907001	1731.4430688826958	143.05294799804688	143.06256103515625
199	143.0722198486328	9.2214					1	DETECTED	143.0722 m/z @9.22 [CD6647_1.mzXML]	143.0722198486328	9.2214	0.10118333333333333	19.997166666666665	19.89598333333333	122302.578125	4814070.397225187	0	1290	0.09769527597542194	0.5159327493876329	0.01907634033643424	143.0633087158203	143.0811767578125
200	143.10580444335938	11.114299999999998					1	DETECTED	143.1058 m/z @11.11 [CD6647_1.mzXML]	143.10580444335938	11.114299999999998	0.5030166666666667	18.047666666666665	17.544649999999997	5700.77734375	2233373.9343716432	0	1290	3.712580551650319	0.8266978389355985	0.653395677871197	143.09817504882812	143.1061553955078
201	144.0436553955078	9.2214					1	DETECTED	144.0437 m/z @9.22 [CD6647_1.mzXML]	144.0436553955078	9.2214	9.1649	12.8853	3.7204000000000015	32395.501953125	652495.1538819578	0	1290	0.21636857813454924	1.9544736642712268	2.063988767030911	144.03421020507812	144.04391479492188
202	144.07980346679688	9.2214					1	DETECTED	144.0798 m/z @9.22 [CD6647_1.mzXML]	144.07980346679688	9.2214	0.2512166666666667	19.703666666666667	19.45245	1408054.375	1.027329614793252E7	0	1290	0.11626341928564443	1.511182414326521	1.7477878543759393	144.07945251464844	144.08035278320312
203	144.1008758544922	1.8774166666666665					1	DETECTED	144.1009 m/z @1.88 [CD6647_1.mzXML]	144.1008758544922	1.8774166666666665	0.8220333333333334	15.4527	14.630666666666666	24095.330078125	1584494.7715628354	0	1290	1.1937221190081766	1.4667240549137657	1.6636663356958394	144.10060119628906	144.10736083984375
204	144.13719177246094	10.9757					1	DETECTED	144.1372 m/z @10.98 [CD6647_1.mzXML]	144.13719177246094	10.9757	10.9139	15.484383333333334	4.570483333333334	5372.40234375	352109.4637256471	0	1290	0.07454070493199083	36.97802049622447	72.95604099244893	144.1371307373047	144.1385040283203
205	144.9911651611328	1.84875					1	DETECTED	144.9912 m/z @1.85 [CD6647_1.mzXML]	144.9911651611328	1.84875	1.39885	17.918666666666663	16.519816666666664	171018.484375	3.2253318928959962E7	0	1290	0.07301497190222506	19.078433298141196	55.14502004042193	144.9910888671875	144.99160766601562
206	145.0486297607422	2.0167333333333333					1	DETECTED	145.0486 m/z @2.02 [CD6647_1.mzXML]	145.0486297607422	2.0167333333333333	0.11728333333333334	19.932000000000002	19.81471666666667	206893.46875	1.144081551156974E7	0	1290	0.2553451185780906	1.3743478264811566	0.913602607624096	145.0477752685547	145.0493621826172
207	145.08346557617188	9.2353					1	DETECTED	145.0835 m/z @9.24 [CD6647_1.mzXML]	145.08346557617188	9.2353	0.587	19.85	19.263	121670.5	2216617.3229162577	0	1290	0.07775961979016444	0.5079444302172967	0.012314053614701002	145.08291625976562	145.09178161621094
208	146.05905151367188	9.2214					1	DETECTED	146.0591 m/z @9.22 [CD6647_1.mzXML]	146.05905151367188	9.2214	0.11728333333333334	19.964333333333332	19.84705	1675816.625	1.2805553989011575E7	1	1290	0.09766140195241135	1.5086022878687095	1.7178876052680785	146.0521240234375	146.05978393554688
209	146.08026123046875	2.0028166666666665					1	DETECTED	146.0803 m/z @2.00 [CD6647_1.mzXML]	146.08026123046875	2.0028166666666665	1.0744	19.980666666666664	18.906266666666664	182082.765625	9116163.255608883	0	1290	0.570602204823067	null	null	146.07437133789062	146.0810089111328
210	146.11669921875	1.8204166666666666					1	DETECTED	146.1167 m/z @1.82 [CD6647_1.mzXML]	146.11669921875	1.8204166666666666	1.8064	9.348666666666666	7.5422666666666665	79095.4609375	3602990.013016236	0	1290	11.121987696229333	258.1379756645213	526.6800334879033	146.11656188964844	146.11695861816406
211	147.01303100585938	1.4933					1	DETECTED	147.0130 m/z @1.49 [CD6647_1.mzXML]	147.01303100585938	1.4933	1.4161499999999998	18.847166666666666	17.431016666666668	335096.5625	5519781.818133792	0	1290	0.13164794695513593	68.51951677379643	133.010643995558	147.0070037841797	147.01351928710938
212	147.06265258789062	9.2214					1	DETECTED	147.0627 m/z @9.22 [CD6647_1.mzXML]	147.06265258789062	9.2214	0.10118333333333333	19.980666666666664	19.87948333333333	136587.15625	3729593.4065208687	0	1290	0.10313211723332927	1.548015114999957	1.8029149403462517	147.0527801513672	147.06504821777344
213	147.0754852294922	1.9612833333333335					1	DETECTED	147.0755 m/z @1.96 [CD6647_1.mzXML]	147.0754852294922	1.9612833333333335	1.7781	18.847166666666666	17.069066666666668	199881.421875	6278162.984134799	0	1290	0.19925603868157138	2.901684643585725	3.680429934914354	147.06570434570312	147.07943725585938
214	147.11192321777344	1.5966166666666666					1	DETECTED	147.1119 m/z @1.60 [CD6647_1.mzXML]	147.11192321777344	1.5966166666666666	1.2959333333333334	17.628	16.332066666666666	181733.453125	4334726.251130033	0	1290	0.1394226909701788	2.6311085889042096	5.011275819777153	147.1051788330078	147.1191864013672
215	148.01388549804688	1.4933					1	DETECTED	148.0139 m/z @1.49 [CD6647_1.mzXML]	148.01388549804688	1.4933	1.43275	1.6266	0.19385000000000008	37815.65625	263375.7704750978	0	1290	0.1475251306460481	1.6007431874483877	2.2014863748967755	148.01373291015625	148.0139923095703
216	148.04177856445312	2.10205					1	DETECTED	148.0418 m/z @2.10 [CD6647_1.mzXML]	148.04177856445312	2.10205	1.3646500000000001	10.603	9.23835	39276.65234375	2419797.984295685	0	1290	0.650675271771946	5.925948599574576	1.2066478239562213	148.03640747070312	148.0421905517578
217	148.0595245361328	1.84875					1	DETECTED	148.0595 m/z @1.85 [CD6647_1.mzXML]	148.0595245361328	1.84875	1.8064	10.195333333333334	8.388933333333334	52733.35546875	1968307.5116034853	0	1290	0.2121082382907704	87.16819371029942	29.23135910138132	148.05908203125	148.0662841796875
218	148.08168029785156	16.427883333333334					1	DETECTED	148.0817 m/z @16.43 [CD6647_1.mzXML]	148.08168029785156	16.427883333333334	0.33515	19.980666666666664	19.645516666666666	4056.7333984375	1839606.846228179	0	1290	2.7242882074644683	0.6103847077977222	0.34457937837567715	148.07501220703125	148.08200073242188
219	148.0960693359375	1.9334833333333334					1	DETECTED	148.0961 m/z @1.93 [CD6647_1.mzXML]	148.0960693359375	1.9334833333333334	1.9334833333333334	5.795016666666667	3.861533333333334	19311.388671875	560661.488330841	0	1290	0.15447926003630408	null	null	148.09571838378906	148.0965118408203
220	148.9342498779297	1.7488333333333335					1	DETECTED	148.9342 m/z @1.75 [CD6647_1.mzXML]	148.9342498779297	1.7488333333333335	1.6860166666666667	13.846816666666665	12.160799999999998	91350.3984375	1.5712886614243163E7	0	1290	0.14987991165116865	96.7959671000264	192.5919342000528	148.93423461914062	148.9402618408203
221	149.0112762451172	1.4933					1	DETECTED	149.0113 m/z @1.49 [CD6647_1.mzXML]	149.0112762451172	1.4933	0.23446666666666666	18.307166666666667	18.0727	311005.71875	1.2931343362167722E7	0	1290	0.15927290237288072	5.448149541222826	9.726754881371884	149.00152587890625	149.01148986816406
222	149.02232360839844	12.4754					1	DETECTED	149.0223 m/z @12.48 [CD6647_1.mzXML]	149.02232360839844	12.4754	0.10118333333333333	19.997166666666665	19.89598333333333	236506.4375	5.443394534480508E7	1	1290	0.15109595759308725	0.5172396018787289	0.2761111582399897	149.02220153808594	149.02577209472656
223	149.06375122070312	11.892066666666667					1	DETECTED	149.0638 m/z @11.89 [CD6647_1.mzXML]	149.06375122070312	11.892066666666667	7.923	11.892066666666667	3.9690666666666665	33161.38671875	3881782.765762268	0	1290	3.560006158562677	0.5	null	149.05894470214844	149.06375122070312
224	149.11660766601562	10.076583333333334					1	DETECTED	149.1166 m/z @10.08 [CD6647_1.mzXML]	149.11660766601562	10.076583333333334	10.016883333333334	10.210633333333334	0.19374999999999964	5732.97998046875	38417.843074493365	0	1290	0.0847821456647253	1.6226968174204484	2.2453936348408967	149.11636352539062	149.11676025390625
225	149.9918975830078	1.7638					1	DETECTED	149.9919 m/z @1.76 [CD6647_1.mzXML]	149.9918975830078	1.7638	1.7012166666666666	19.282	17.580783333333333	18317.208984375	5446761.363270263	0	1290	0.044365067095574195	140.45898801597846	279.9179760319569	149.99172973632812	149.99684143066406
226	150.01280212402344	1.6860166666666667					1	DETECTED	150.0128 m/z @1.69 [CD6647_1.mzXML]	150.01280212402344	1.6860166666666667	1.4482166666666667	1.6860166666666667	0.2378	11159.4013671875	109752.40710937504	0	1290	0.14652262436338015	0.5	null	150.01280212402344	150.01486206054688
227	150.02572631835938	12.490216666666667					1	DETECTED	150.0257 m/z @12.49 [CD6647_1.mzXML]	150.02572631835938	12.490216666666667	0.10118333333333333	19.997166666666665	19.89598333333333	22182.876953125	4720988.980011046	0	1290	12.457510275969392	0.5998184466786584	1.0223225987644051	150.02523803710938	150.0265655517578
228	150.0574493408203	2.7013000000000003					1	DETECTED	150.0574 m/z @2.70 [CD6647_1.mzXML]	150.0574493408203	2.7013000000000003	1.6414	9.809983333333333	8.168583333333334	93426.71875	3879420.824425536	0	1290	0.8212018802304089	0.7582585939036253	0.4557698330879992	150.05152893066406	150.05772399902344
229	150.9312744140625	1.7012166666666666					1	DETECTED	150.9313 m/z @1.70 [CD6647_1.mzXML]	150.9312744140625	1.7012166666666666	1.6712	1.9196333333333333	0.24843333333333328	28191.587890625	223311.2855624999	0	1290	0.04850013886116078	4.13825652415326	7.276513048306518	150.93115234375	150.9313507080078
230	150.96768188476562	11.389133333333332					1	DETECTED	150.9677 m/z @11.39 [CD6647_1.mzXML]	150.96768188476562	11.389133333333332	0.28495000000000004	19.932000000000002	19.647050000000004	13748.3037109375	3034246.737128965	0	1290	0.8959069356426888	0.8842114846380089	0.772163484429376	150.9608154296875	150.9761505126953
231	151.04437255859375	1.4933					1	DETECTED	151.0444 m/z @1.49 [CD6647_1.mzXML]	151.04437255859375	1.4933	1.43275	10.94495	9.5122	21293.701171875	1010361.3521188356	0	1290	0.18843626060522567	78.5483071841452	156.0966143682904	151.03807067871094	151.05242919921875
232	151.0609130859375	8.552999999999999					1	DETECTED	151.0609 m/z @8.55 [CD6647_1.mzXML]	151.0609130859375	8.552999999999999	2.5777666666666668	8.6288	6.051033333333333	7229.8017578125	988030.640337219	0	1290	5.987745546178472	0.5063428485359011	0.012685697071802105	151.06076049804688	151.06118774414062
233	152.02122497558594	1.8204166666666666					1	DETECTED	152.0212 m/z @1.82 [CD6647_1.mzXML]	152.02122497558594	1.8204166666666666	1.7923499999999999	10.572666666666667	8.780316666666668	281408.75	2714826.0169068594	0	1290	0.06891572190040063	4.264655064711837	8.341866704580406	152.0160369873047	152.03121948242188
234	152.05311584472656	2.6325999999999996					1	DETECTED	152.0531 m/z @2.63 [CD6647_1.mzXML]	152.05311584472656	2.6325999999999996	0.10118333333333333	19.980666666666664	19.87948333333333	5527.69482421875	2240861.639227294	0	1290	7.63559069912359	3.9265529841656512	1.4936850843247502	152.0458526611328	152.05601501464844
235	152.9462127685547	1.5966166666666666					1	DETECTED	152.9462 m/z @1.60 [CD6647_1.mzXML]	152.9462127685547	1.5966166666666666	1.5375666666666667	1.8916	0.3540333333333332	130235.5546875	857423.6480395506	0	1290	0.08684787757412638	2.181526890721725	3.034206335967504	152.94598388671875	152.94639587402344
236	153.0567626953125	13.705833333333334					1	DETECTED	153.0568 m/z @13.71 [CD6647_1.mzXML]	153.0567626953125	13.705833333333334	0.4192666666666666	19.023666666666667	18.604400000000002	130398.4453125	1.9254253365804385E7	0	1290	2.4052978683058406	0.6772142442841304	0.5239902316309946	153.05120849609375	153.06558227539062
237	154.02560424804688	1.86325					1	DETECTED	154.0256 m/z @1.86 [CD6647_1.mzXML]	154.02560424804688	1.86325	1.8064	2.2445166666666667	0.4381166666666667	123568.25	602577.4676706541	0	1290	0.058164668181126755	1.6859009045508218	1.933177980741322	154.01939392089844	154.02590942382812
238	154.08322143554688	3.5784666666666665					1	DETECTED	154.0832 m/z @3.58 [CD6647_1.mzXML]	154.08322143554688	3.5784666666666665	0.6540833333333332	6.512066666666667	5.857983333333333	6251.24072265625	686744.2644349367	0	1290	0.3200420248540614	1.0015758308019356	1.0031516616038711	154.08279418945312	154.08578491210938
239	154.29164123535156	14.245783333333332					1	DETECTED	154.2916 m/z @14.25 [CD6647_1.mzXML]	154.29164123535156	14.245783333333332	8.704766666666666	19.703666666666667	10.9989	7482.60693359375	1645593.4386605225	0	1290	0.7003806866191233	0.9924983682296572	1.0578411966621362	154.29122924804688	154.29258728027344
240	154.6819610595703	14.245783333333332					1	DETECTED	154.6820 m/z @14.25 [CD6647_1.mzXML]	154.6819610595703	14.245783333333332	9.378066666666665	19.216666666666665	9.8386	5107.15283203125	1300031.0679329834	0	1290	6.064484599155323	1.0105970287232549	1.02119405744651	154.68161010742188	154.68247985839844
241	154.8795166015625	1.9612833333333335					1	DETECTED	154.8795 m/z @1.96 [CD6647_1.mzXML]	154.8795166015625	1.9612833333333335	1.7331166666666666	15.658716666666667	13.9256	14031.767578125	1688369.5940336916	0	1290	0.2969570052626418	30.516289262235183	60.03257852447037	154.8791046142578	154.88731384277344
242	154.95468139648438	11.1756					1	DETECTED	154.9547 m/z @11.18 [CD6647_1.mzXML]	154.95468139648438	11.1756	7.5467	18.403166666666667	10.856466666666666	7912.23974609375	1834783.1377397464	0	1290	0.976358256141312	1.4958343667043277	1.9916687334086556	154.9543914794922	154.96444702148438
243	155.02749633789062	2.7705166666666665					1	DETECTED	155.0275 m/z @2.77 [CD6647_1.mzXML]	155.02749633789062	2.7705166666666665	1.9196333333333333	19.883	17.963366666666666	20811.421875	2978916.1824246524	0	1290	0.31512115726586876	4.047734145044284	9.73315299400114	155.02708435058594	155.03118896484375
244	155.0673370361328	10.348					1	DETECTED	155.0673 m/z @10.35 [CD6647_1.mzXML]	155.0673370361328	10.348	9.305566666666666	10.439766666666666	1.1341999999999999	11593.861328125	198038.79707192996	0	1290	0.10555176620123419	0.5448361031810678	0.08334783367883282	155.06704711914062	155.06771850585938
245	155.07810974121094	1.6712					1	DETECTED	155.0781 m/z @1.67 [CD6647_1.mzXML]	155.07810974121094	1.6712	1.5668499999999999	9.378066666666665	7.811216666666666	58301.65625	1817848.1367049562	0	1290	0.08126618295559696	37.42796677846983	72.32013177539184	155.06997680664062	155.07852172851562
246	155.12974548339844	14.245783333333332					1	DETECTED	155.1297 m/z @14.25 [CD6647_1.mzXML]	155.12974548339844	14.245783333333332	0.10118333333333333	19.997166666666665	19.89598333333333	2265013.25	4.199239650677982E8	1	1290	1.045114138123827	2.520881041563752	3.0102579825004887	155.12960815429688	155.13043212890625
247	155.97422790527344	14.717283333333334					1	DETECTED	155.9742 m/z @14.72 [CD6647_1.mzXML]	155.97422790527344	14.717283333333334	8.735116666666666	19.590333333333334	10.855216666666667	6741.84326171875	1699177.6332036443	0	1290	5.180319273379309	0.90729808040565	0.8145961608112999	155.97348022460938	155.9752960205078
248	156.04115295410156	1.7781					1	DETECTED	156.0412 m/z @1.78 [CD6647_1.mzXML]	156.04115295410156	1.7781	1.7331166666666666	10.3791	8.645983333333334	403736.6875	3783619.235858885	0	1290	0.05744683614036883	4.132161122815794	3.6075641896572157	156.04100036621094	156.0414581298828
249	156.07577514648438	1.9474166666666666					1	DETECTED	156.0758 m/z @1.95 [CD6647_1.mzXML]	156.07577514648438	1.9474166666666666	1.5078666666666665	12.144766666666667	10.6369	30218.73828125	1841864.8943859255	0	1290	0.8068051914170049	11.824306091790254	23.228424717294498	156.0673370361328	156.07684326171875
250	156.13336181640625	14.245783333333332					1	DETECTED	156.1334 m/z @14.25 [CD6647_1.mzXML]	156.13336181640625	14.245783333333332	0.11728333333333334	19.997166666666665	19.879883333333332	106548.703125	2.1314603767847594E7	0	1290	1.0485402440720542	0.7037821278481031	0.9797622040051007	156.1328582763672	156.13406372070312
251	157.12689208984375	14.245783333333332					1	DETECTED	157.1269 m/z @14.25 [CD6647_1.mzXML]	157.12689208984375	14.245783333333332	0.10118333333333333	19.997166666666665	19.89598333333333	598690.5	1.1576610926464579E8	0	1290	0.9236632862673666	2.9130496208333505	1.0851325945912642	157.1266632080078	157.1276397705078
252	158.1304931640625	14.245783333333332					1	DETECTED	158.1305 m/z @14.25 [CD6647_1.mzXML]	158.1304931640625	14.245783333333332	0.10118333333333333	19.997166666666665	19.89598333333333	31039.42578125	6664003.621074312	0	1290	1.396284930223148	0.98921683152387	1.4942959013652113	158.1299591064453	158.14015197753906
253	158.15313720703125	11.719916666666668					1	DETECTED	158.1531 m/z @11.72 [CD6647_1.mzXML]	158.15313720703125	11.719916666666668	1.0236666666666667	11.798083333333333	10.774416666666665	18285.369140625	1502131.5300082401	0	1290	4.343788854506423	0.5079615184901323	0.01617302548725043	158.1529541015625	158.15353393554688
254	158.96302795410156	1.6414					1	DETECTED	158.9630 m/z @1.64 [CD6647_1.mzXML]	158.96302795410156	1.6414	1.5522666666666667	12.460316666666667	10.908050000000001	583195.3125	8169082.546041505	0	1290	0.08061370272358759	2.114510460808891	3.618856239531608	158.96292114257812	158.9636993408203
255	159.07562255859375	2.6325999999999996					1	DETECTED	159.0756 m/z @2.63 [CD6647_1.mzXML]	159.07562255859375	2.6325999999999996	0.2512166666666667	19.12	18.868783333333333	8330.1875	1830720.375920624	0	1290	2.67804944617212	3.961727427335653	2.047180273058599	159.0746612548828	159.0762939453125
256	159.0909881591797	9.2214					1	DETECTED	159.0910 m/z @9.22 [CD6647_1.mzXML]	159.0909881591797	9.2214	0.7883666666666667	10.363766666666667	9.5754	164383.1875	3135728.336215389	0	1290	0.17866778146110462	1.7829357437730111	1.775686319641629	159.09043884277344	159.10079956054688
257	159.98155212402344	11.2987					1	DETECTED	159.9816 m/z @11.30 [CD6647_1.mzXML]	159.98155212402344	11.2987	0.46946666666666664	19.85	19.380533333333336	13766.322265625	4306544.963030944	0	1290	0.7524856652739818	0.894824810620635	0.7896496212412699	159.98094177246094	159.98165893554688
258	160.03355407714844	1.86325					1	DETECTED	160.0336 m/z @1.86 [CD6647_1.mzXML]	160.03355407714844	1.86325	1.7488333333333335	1.9196333333333333	0.17079999999999984	58653.05859375	210040.07123046878	0	1290	0.037714207749177664	0.7463947560087396	1.8628959278310533	160.03326416015625	160.03582763671875
259	160.05958557128906	2.7150499999999997					1	DETECTED	160.0596 m/z @2.72 [CD6647_1.mzXML]	160.05958557128906	2.7150499999999997	0.10118333333333333	19.997166666666665	19.89598333333333	393908.25	5.1601556063823625E7	1	1290	0.850720696075911	10.192956626837294	7.411534393459312	160.05519104003906	160.05999755859375
260	160.0750732421875	9.2353					1	DETECTED	160.0751 m/z @9.24 [CD6647_1.mzXML]	160.0750732421875	9.2353	4.707433333333333	19.200499999999998	14.493066666666664	66455.96875	3968237.5171784637	0	1290	0.12543138843754953	0.6275454329740555	0.24919183594321462	160.07460021972656	160.07550048828125
261	160.13233947753906	1.8774166666666665					1	DETECTED	160.1323 m/z @1.88 [CD6647_1.mzXML]	160.13233947753906	1.8774166666666665	1.8774166666666665	10.210633333333334	8.333216666666667	41785.1171875	3821440.7865729984	0	1290	8.292579722273166	null	null	160.13201904296875	160.1326141357422
262	161.01132202148438	1.4482166666666667					1	DETECTED	161.0113 m/z @1.45 [CD6647_1.mzXML]	161.01132202148438	1.4482166666666667	1.4161499999999998	1.7923499999999999	0.3762000000000001	13980.12890625	145809.58953405765	0	1290	0.09717939981932222	5.865904365904322	10.731808731808645	161.00262451171875	161.0115203857422
263	161.02304077148438	12.383933333333333					1	DETECTED	161.0230 m/z @12.38 [CD6647_1.mzXML]	161.02304077148438	12.383933333333333	1.4933	16.153183333333335	14.659883333333335	79035.359375	1.0491468062709592E7	0	1290	1.1945297849248728	0.6785886805628641	2.6196545001975236	161.0167999267578	161.03147888183594
264	161.06300354003906	2.7150499999999997					1	DETECTED	161.0630 m/z @2.72 [CD6647_1.mzXML]	161.06300354003906	2.7150499999999997	0.10118333333333333	19.964333333333332	19.863149999999997	24556.84375	3292831.2883836683	0	1290	0.30272095891643636	1.731488807177813	3.0764946788205814	161.05824279785156	161.0703887939453
265	161.9867401123047	16.947166666666668					1	DETECTED	161.9867 m/z @16.95 [CD6647_1.mzXML]	161.9867401123047	16.947166666666668	0.18405	19.997166666666665	19.813116666666666	2446.350830078125	1267884.3448684688	0	1290	19.20604079975082	0.5909735361463211	0.1819470722926423	161.9800262451172	161.98760986328125
266	162.09689331054688	14.049533333333333					1	DETECTED	162.0969 m/z @14.05 [CD6647_1.mzXML]	162.09689331054688	14.049533333333333	9.558816666666667	19.784499999999998	10.22568333333333	8005.82373046875	1775735.5707469485	0	1290	5.111682024700464	1.138535794212505	0.8600080197355662	162.09652709960938	162.0976104736328
267	162.11126708984375	1.8064					1	DETECTED	162.1113 m/z @1.81 [CD6647_1.mzXML]	162.11126708984375	1.8064	1.7331166666666666	10.63575	8.902633333333334	2834242.0	2.6323690923652474E7	1	1290	0.12543114444253312	4.64324689566841	6.2090280997102	162.1112060546875	162.11224365234375
268	162.9904327392578	1.4933					1	DETECTED	162.9904 m/z @1.49 [CD6647_1.mzXML]	162.9904327392578	1.4933	0.5199166666666667	19.932000000000002	19.412083333333335	573943.9375	9928847.58430207	0	1290	0.18338256379530704	1.544446086068339	1.946282747530426	162.98294067382812	162.99642944335938
269	163.03636169433594	13.10065					1	DETECTED	163.0364 m/z @13.10 [CD6647_1.mzXML]	163.03636169433594	13.10065	0.10118333333333333	19.997166666666665	19.89598333333333	47600.06640625	5450338.470056031	0	1290	7.297689927208289	0.7719376261573982	0.42139932471257774	163.0283660888672	163.0447540283203
270	163.05938720703125	10.89855					1	DETECTED	163.0594 m/z @10.90 [CD6647_1.mzXML]	163.05938720703125	10.89855	0.5199166666666667	11.282383333333334	10.762466666666667	142697.21875	7698614.154426082	1	1290	9.044419277338296	0.5364032112187159	0.03977696807983621	163.0584259033203	163.0600128173828
271	163.0745391845703	11.6053					1	DETECTED	163.0745 m/z @11.61 [CD6647_1.mzXML]	163.0745391845703	11.6053	11.534733333333332	11.73525	0.2005166666666689	42633.16015625	259320.3345737315	0	1290	0.08081189658075161	1.42076051015587	1.5066226819848636	163.07421875	163.07470703125
272	163.09365844726562	15.342916666666667					1	DETECTED	163.0937 m/z @15.34 [CD6647_1.mzXML]	163.09365844726562	15.342916666666667	4.091566666666667	19.800833333333333	15.709266666666666	15690.0556640625	4048317.6583596803	0	1290	2.7632905852919247	0.9031583304007978	0.6568104654948242	163.09292602539062	163.09671020507812
273	163.11489868164062	1.7923499999999999					1	DETECTED	163.1149 m/z @1.79 [CD6647_1.mzXML]	163.11489868164062	1.7923499999999999	1.7781	12.320400000000001	10.542300000000001	146807.28125	8156840.638616454	0	1290	0.23421513241471703	369.87229638952203	741.1334902504925	163.11045837402344	163.12318420410156
274	163.97593688964844	0.8557					1	DETECTED	163.9759 m/z @0.86 [CD6647_1.mzXML]	163.97593688964844	0.8557	0.10118333333333333	19.997166666666665	19.89598333333333	29826.533203125	8011576.230584745	0	1290	18.096627333373114	6.318053828698456	5.793753142562915	163.9700469970703	163.97662353515625
275	163.99386596679688	1.4933					1	DETECTED	163.9939 m/z @1.49 [CD6647_1.mzXML]	163.99386596679688	1.4933	1.39885	18.736833333333333	17.337983333333334	16490.373046875	4492197.802656188	0	1290	0.10460571719028211	75.46048899176328	163.08793904927	163.9862823486328	163.99415588378906
276	164.058837890625	10.89855					1	DETECTED	164.0588 m/z @10.90 [CD6647_1.mzXML]	164.058837890625	10.89855	3.5639499999999997	11.114299999999998	7.550349999999998	11904.841796875	2162360.096477173	0	1290	0.17580212137526807	0.5147076868540887	0.02941537370817742	164.058837890625	164.06297302246094
277	164.09075927734375	1.9612833333333335					1	DETECTED	164.0908 m/z @1.96 [CD6647_1.mzXML]	164.09075927734375	1.9612833333333335	1.8774166666666665	14.991383333333333	13.113966666666666	29722.732421875	1843919.9820539546	0	1290	0.38481701574015004	13.789434057492707	13.59558403922233	164.09063720703125	164.09666442871094
278	164.9290771484375	1.6562333333333332					1	DETECTED	164.9291 m/z @1.66 [CD6647_1.mzXML]	164.9290771484375	1.6562333333333332	1.6414	4.37325	2.7318499999999997	54884.33203125	1359728.7470765386	0	1290	0.056657889817935736	92.08483146067464	183.16966292134927	164.92884826660156	164.93153381347656
279	164.9835968017578	11.675916666666666					1	DETECTED	164.9836 m/z @11.68 [CD6647_1.mzXML]	164.9835968017578	11.675916666666666	0.10118333333333333	19.980666666666664	19.87948333333333	161498.390625	1.526221881476449E7	0	1290	1.418686489895963	0.7789026550278568	2.3964367507889666	164.97605895996094	164.9846954345703
280	165.02378845214844	1.4933					1	DETECTED	165.0238 m/z @1.49 [CD6647_1.mzXML]	165.02378845214844	1.4933	1.43275	1.5966166666666666	0.1638666666666666	15713.560546875	89607.86650854496	0	1290	0.12760751037799034	1.3531516652903908	1.7063033305807815	165.02345275878906	165.02389526367188
281	165.05384826660156	3.9596					1	DETECTED	165.0538 m/z @3.96 [CD6647_1.mzXML]	165.05384826660156	3.9596	2.7567666666666666	10.9757	8.218933333333332	12278.4033203125	1366449.615606446	0	1290	7.204540438180442	3.4164888457807945	0.2758632834760462	165.05360412597656	165.05648803710938
282	165.07489013671875	2.0028166666666665					1	DETECTED	165.0749 m/z @2.00 [CD6647_1.mzXML]	165.07489013671875	2.0028166666666665	1.8774166666666665	14.80775	12.930333333333333	44107.7265625	1806129.3223184813	0	1290	0.2921866794481711	3.081954883032046	4.251252327216082	165.06842041015625	165.0752410888672
283	165.15908813476562	15.627516666666667					1	DETECTED	165.1591 m/z @15.63 [CD6647_1.mzXML]	165.15908813476562	15.627516666666667	0.33515	19.964333333333332	19.629183333333334	28411.22265625	7147713.506385256	0	1290	1.9091667819196445	0.8065604805913281	0.6182390881692038	165.15676879882812	165.1593475341797
284	166.0253448486328	1.43275					1	DETECTED	166.0253 m/z @1.43 [CD6647_1.mzXML]	166.0253448486328	1.43275	0.10118333333333333	19.997166666666665	19.89598333333333	57479.34375	4772118.453826142	0	1290	0.0710013438323902	38.43052616793727	178.62616361765492	166.02455139160156	166.02789306640625
285	166.05245971679688	2.15875					1	DETECTED	166.0525 m/z @2.16 [CD6647_1.mzXML]	166.05245971679688	2.15875	1.98895	14.567450000000001	12.578500000000002	14889.001953125	4639607.548524169	0	1290	0.7536897049495663	19.155796994519825	35.900571905031455	166.05027770996094	166.0619354248047
286	166.0740203857422	8.419966666666665					1	DETECTED	166.0740 m/z @8.42 [CD6647_1.mzXML]	166.0740203857422	8.419966666666665	3.065116666666667	12.7285	9.663383333333334	5882.974609375	1369937.7705279542	0	1290	0.08601421591398584	0.9023019630179496	0.8046039260358994	166.06484985351562	166.0742950439453
287	166.0853271484375	8.390933333333333					1	DETECTED	166.0853 m/z @8.39 [CD6647_1.mzXML]	166.0853271484375	8.390933333333333	0.7883666666666667	18.387	17.598633333333332	3446749.5	6.922119893852417E7	1	1290	0.282557817205614	0.8381958247874588	0.5164456266905978	166.08291625976562	166.08604431152344
288	166.09632873535156	8.478433333333333					1	DETECTED	166.0963 m/z @8.48 [CD6647_1.mzXML]	166.09632873535156	8.478433333333333	8.07845	8.53805	0.4596	6529.890625	100682.7527485352	0	1290	0.0934517199462146	0.5745239384974377	0.14904787699487537	166.0959014892578	166.1040802001953
289	166.117431640625	2.6189166666666663					1	DETECTED	166.1174 m/z @2.62 [CD6647_1.mzXML]	166.117431640625	2.6189166666666663	2.6189166666666663	11.389133333333332	8.770216666666666	11427.80859375	2879334.801434022	0	1290	5.8268624928962405	null	null	166.10877990722656	166.12347412109375
290	166.58360290527344	8.405366666666668					1	DETECTED	166.5836 m/z @8.41 [CD6647_1.mzXML]	166.58360290527344	8.405366666666668	8.07845	14.141266666666667	6.0628166666666665	8623.810546875	835671.859902466	0	1290	0.3096119373284534	9.272724955391261	17.545449910782523	166.5833282470703	166.5930633544922
291	166.9840087890625	12.415					1	DETECTED	166.9840 m/z @12.41 [CD6647_1.mzXML]	166.9840087890625	12.415	0.10118333333333333	19.997166666666665	19.89598333333333	83769.5234375	1.1813196855363373E7	0	1290	1.8739945236752522	2.039849917416957	1.5090540123523655	166.98284912109375	166.9849395751953
292	167.03053283691406	1.9196333333333333					1	DETECTED	167.0305 m/z @1.92 [CD6647_1.mzXML]	167.03053283691406	1.9196333333333333	1.8064	9.8986	8.0922	50191.1875	1384664.556566406	0	1290	0.18656934522517754	27.647174744421836	58.04417467991382	167.0208282470703	167.03347778320312
293	167.06707763671875	10.3791					1	DETECTED	167.0671 m/z @10.38 [CD6647_1.mzXML]	167.06707763671875	10.3791	10.1212	10.557883333333333	0.43668333333333287	5158.16162109375	80867.7493792723	0	1290	0.29136222329810835	0.8466136745508608	0.6517239019933677	167.0667724609375	167.0674285888672
294	167.0887908935547	8.390933333333333					1	DETECTED	167.0888 m/z @8.39 [CD6647_1.mzXML]	167.0887908935547	8.390933333333333	7.776116666666667	10.106416666666666	2.3302999999999994	236141.796875	4432513.570840402	0	1290	0.2600642575094181	1.0622386406911641	0.6135892384596073	167.08847045898438	167.0896759033203
295	168.09246826171875	8.390933333333333					1	DETECTED	168.0925 m/z @8.39 [CD6647_1.mzXML]	168.09246826171875	8.390933333333333	5.778499999999999	8.598099999999999	2.8195999999999994	8263.201171875	281647.53921466076	0	1290	0.23444308912174527	0.5396501346126853	0.07930026922537066	168.08956909179688	168.0989990234375
296	168.979248046875	11.31465					1	DETECTED	168.9792 m/z @11.31 [CD6647_1.mzXML]	168.979248046875	11.31465	0.15048333333333333	19.997166666666665	19.84668333333333	33584.46484375	4966578.300757472	0	1290	2.3980058757119593	0.8388698354109023	6.551621830424669	168.97898864746094	168.9883270263672
297	169.0348663330078	2.99485					1	DETECTED	169.0349 m/z @2.99 [CD6647_1.mzXML]	169.0348663330078	2.99485	1.98895	19.932000000000002	17.943050000000003	169000.296875	7168702.682875665	0	1290	0.3847990999283244	0.972674657142218	0.7463258684686522	169.0294647216797	169.03553771972656
298	169.0574493408203	1.7923499999999999					1	DETECTED	169.0574 m/z @1.79 [CD6647_1.mzXML]	169.0574493408203	1.7923499999999999	1.7331166666666666	11.129883333333334	9.396766666666668	68303.2265625	6396110.3211021125	0	1290	0.1832234084094968	78.41832615616384	155.2253734634256	169.04843139648438	169.06407165527344
299	169.09381103515625	1.6712					1	DETECTED	169.0938 m/z @1.67 [CD6647_1.mzXML]	169.09381103515625	1.6712	1.5522666666666667	8.81265	7.260383333333333	58557.21875	5740153.807027955	0	1290	0.06954067776119377	30.522911995515695	60.04582399103139	169.09375	169.0968780517578
300	169.14578247070312	14.538083333333333					1	DETECTED	169.1458 m/z @14.54 [CD6647_1.mzXML]	169.14578247070312	14.538083333333333	9.393383333333333	19.3795	9.986116666666668	7769.32470703125	1567195.8930443728	0	1290	0.6148413890796913	0.9705246823591916	0.4625355830443719	169.14524841308594	169.14634704589844
301	170.03167724609375	1.83455					1	DETECTED	170.0317 m/z @1.83 [CD6647_1.mzXML]	170.03167724609375	1.83455	1.7923499999999999	3.192633333333333	1.4002833333333333	22059.1328125	460738.41146704106	0	1290	0.045871755578862805	16.591034755134274	23.710886747343302	170.0316162109375	170.0416259765625
302	170.0592803955078	9.2214					1	DETECTED	170.0593 m/z @9.22 [CD6647_1.mzXML]	170.0592803955078	9.2214	9.149883333333333	9.854216666666668	0.7043333333333344	348196.25	2171403.0271617933	0	1290	0.09185127847372776	1.4830577114715042	1.6682278982783634	170.0592803955078	170.0596160888672
303	170.09580993652344	0.9395833333333333					1	DETECTED	170.0958 m/z @0.94 [CD6647_1.mzXML]	170.09580993652344	0.9395833333333333	0.11728333333333334	19.997166666666665	19.879883333333332	9102.80078125	6568438.305991334	0	1290	14.791683301504776	12.087974786168875	23.175949572337746	170.0908660888672	170.09629821777344
304	171.03233337402344	1.5078666666666665					1	DETECTED	171.0323 m/z @1.51 [CD6647_1.mzXML]	171.03233337402344	1.5078666666666665	1.4482166666666667	17.854	16.405783333333332	5686.373046875	1820880.6292799378	0	1290	0.15349160187144073	137.5170438670025	265.97125742944246	171.02685546875	171.03250122070312
305	171.0626678466797	9.2214					1	DETECTED	171.0627 m/z @9.22 [CD6647_1.mzXML]	171.0626678466797	9.2214	4.032533333333333	10.256416666666667	6.223883333333333	42025.578125	1482291.186470031	0	1290	0.07045939518144984	0.5997343671707375	1.9110778534955046	171.06211853027344	171.06350708007812
306	171.1485137939453	1.2616833333333333					1	DETECTED	171.1485 m/z @1.26 [CD6647_1.mzXML]	171.1485137939453	1.2616833333333333	0.11728333333333334	19.964333333333332	19.84705	7944.408203125	5467488.767088869	0	1290	17.227948321808825	8.671378014680183	16.342756029360363	171.14297485351562	171.14886474609375
307	172.0237579345703	15.437166666666666					1	DETECTED	172.0238 m/z @15.44 [CD6647_1.mzXML]	172.0237579345703	15.437166666666666	0.23446666666666666	19.5415	19.307033333333333	5541.25634765625	2016707.166051819	0	1290	5.539114848439949	0.6349869869606495	0.22461304951497787	172.02291870117188	172.0242919921875
308	172.0360107421875	9.54425					1	DETECTED	172.0360 m/z @9.54 [CD6647_1.mzXML]	172.0360107421875	9.54425	2.0737666666666668	12.856683333333333	10.782916666666665	8133.095703125	1576490.3495134276	0	1290	0.07267194903426422	0.7217014070932491	67.80717191906935	172.0360107421875	172.03961181640625
309	172.06826782226562	1.8204166666666666					1	DETECTED	172.0683 m/z @1.82 [CD6647_1.mzXML]	172.06826782226562	1.8204166666666666	1.7923499999999999	1.8774166666666665	0.08506666666666662	20520.01953125	73625.29287499998	0	1290	0.15008685777463637	1.5154394299287395	2.030878859857479	172.06817626953125	172.06869506835938
310	172.13262939453125	10.256416666666667					1	DETECTED	172.1326 m/z @10.26 [CD6647_1.mzXML]	172.13262939453125	10.256416666666667	10.210633333333334	10.9757	0.7650666666666659	14127.8388671875	230894.89653540013	0	1290	0.1579542576044375	8.355296687295352	15.710593374590706	172.132080078125	172.1326904296875
311	172.97738647460938	1.4933					1	DETECTED	172.9774 m/z @1.49 [CD6647_1.mzXML]	172.97738647460938	1.4933	1.43275	1.5375666666666667	0.10481666666666678	7766.21484375	30290.23162084964	0	1290	0.07669041366748663	0.8655381227635558	0.7310762455271115	172.97738647460938	172.98646545410156
312	173.02000427246094	16.816333333333333					1	DETECTED	173.0200 m/z @16.82 [CD6647_1.mzXML]	173.02000427246094	16.816333333333333	0.21773333333333333	19.899166666666666	19.68143333333333	7137.28173828125	2555123.3005760824	0	1290	2.4952550325266785	0.5928642576281534	0.4809002326063475	173.01914978027344	173.0204315185547
313	173.08041381835938	8.582783333333333					1	DETECTED	173.0804 m/z @8.58 [CD6647_1.mzXML]	173.08041381835938	8.582783333333333	8.405366666666668	8.598099999999999	0.1927333333333312	1505.5814208984375	14636.649392333882	0	1290	0.0770438698589242	0.5431658055425046	0.08633161108500918	173.08026123046875	173.0804443359375
314	173.96043395996094	11.235366666666666					1	DETECTED	173.9604 m/z @11.24 [CD6647_1.mzXML]	173.96043395996094	11.235366666666666	0.10118333333333333	19.980666666666664	19.87948333333333	8398.7958984375	2152817.869205627	0	1290	1.5139447010542266	0.7562023579801114	0.7261508788932723	173.95994567871094	173.96116638183594
315	174.0778350830078	14.686916666666667					1	DETECTED	174.0778 m/z @14.69 [CD6647_1.mzXML]	174.0778350830078	14.686916666666667	0.40238333333333337	19.055999999999997	18.653616666666665	8602.1494140625	2737199.9600767824	0	1290	1.5762364760231247	0.6529305589262044	0.7658938420862774	174.0758819580078	174.07847595214844
316	174.12750244140625	11.73525					1	DETECTED	174.1275 m/z @11.74 [CD6647_1.mzXML]	174.12750244140625	11.73525	0.23446666666666666	19.997166666666665	19.7627	4278.88330078125	1768423.3334065855	0	1290	9.473678983295406	0.8591893015982968	1.3155459126653248	174.12521362304688	174.128173828125
317	174.93702697753906	1.6414					1	DETECTED	174.9370 m/z @1.64 [CD6647_1.mzXML]	174.93702697753906	1.6414	1.5814833333333334	1.8916	0.3101166666666666	121598.328125	878274.8655126952	0	1290	0.08799948032718441	2.587899860917943	4.029655387668291	174.93663024902344	174.9373779296875
318	174.99049377441406	2.2586999999999997					1	DETECTED	174.9905 m/z @2.26 [CD6647_1.mzXML]	174.99049377441406	2.2586999999999997	0.10118333333333333	19.817	19.715816666666665	41385.13671875	3055141.4533663644	0	1290	0.453904549681873	4.158533338244547	0.7761522721851536	174.98899841308594	174.99163818359375
319	175.0074462890625	13.508983333333333					1	DETECTED	175.0074 m/z @13.51 [CD6647_1.mzXML]	175.0074462890625	13.508983333333333	10.016883333333334	18.863	8.846116666666665	8639.556640625	1511826.1401761477	0	1290	0.3965006900251318	1.2665898265609044	0.8917658178340762	175.0070037841797	175.00833129882812
320	175.03057861328125	1.4482166666666667					1	DETECTED	175.0306 m/z @1.45 [CD6647_1.mzXML]	175.03057861328125	1.4482166666666667	1.4482166666666667	19.735833333333336	18.28761666666667	14015.7001953125	3113447.7781818854	0	1290	1.6872612882879747	null	null	175.02224731445312	175.03952026367188
321	175.07420349121094	15.126883333333334					1	DETECTED	175.0742 m/z @15.13 [CD6647_1.mzXML]	175.07420349121094	15.126883333333334	9.7807	19.3145	9.5338	13043.283203125	2407698.267070922	0	1290	2.1964258756098243	0.8744871636742411	0.6719826294375144	175.0732421875	175.07481384277344
322	175.11819458007812	1.8064					1	DETECTED	175.1182 m/z @1.81 [CD6647_1.mzXML]	175.11819458007812	1.8064	1.5375666666666667	19.00766666666667	17.470100000000002	51769.00390625	2203964.472522797	0	1290	0.2246305472605683	1.6710184178573626	2.1052399973096514	175.11062622070312	175.11875915527344
323	176.0699005126953	10.557883333333333					1	DETECTED	176.0699 m/z @10.56 [CD6647_1.mzXML]	176.0699005126953	10.557883333333333	8.980933333333333	19.606333333333335	10.625400000000003	89028.78125	1682897.1245830674	0	1290	0.07984338855771078	0.548466574996978	0.17098299588845223	176.0607452392578	176.07374572753906
324	176.96986389160156	1.4933					1	DETECTED	176.9699 m/z @1.49 [CD6647_1.mzXML]	176.96986389160156	1.4933	1.4161499999999998	13.29505	11.8789	38608.91796875	9001807.793316893	0	1290	0.6347148061754724	76.98574206092	150.77197929714987	176.96974182128906	176.9796600341797
325	176.99856567382812	14.493933333333333					1	DETECTED	176.9986 m/z @14.49 [CD6647_1.mzXML]	176.99856567382812	14.493933333333333	1.43275	18.594	17.161250000000003	4685.05419921875	2632910.201446197	0	1290	2.109888696665367	0.6569561716587702	0.3139123433175403	176.98876953125	177.00631713867188
326	177.06002807617188	1.6562333333333332					1	DETECTED	177.0600 m/z @1.66 [CD6647_1.mzXML]	177.06002807617188	1.6562333333333332	1.5522666666666667	14.582433333333334	13.030166666666668	58573.578125	4229538.419035828	0	1290	0.07877671703873945	63.89819669537408	142.19429081578133	177.05223083496094	177.06553649902344
327	177.0749053955078	2.0028166666666665					1	DETECTED	177.0749 m/z @2.00 [CD6647_1.mzXML]	177.0749053955078	2.0028166666666665	1.9196333333333333	10.587733333333334	8.6681	13325.2041015625	2263106.098585083	0	1290	0.3253562335349489	52.102384291725215	103.20476858345044	177.072998046875	177.07545471191406
328	177.08631896972656	7.513850000000001					1	DETECTED	177.0863 m/z @7.51 [CD6647_1.mzXML]	177.08631896972656	7.513850000000001	0.13386666666666666	19.980666666666664	19.846799999999998	70006.828125	4092458.6368502756	0	1290	0.9385208255256394	1.639392787069846	0.4582483003511672	177.07699584960938	177.09471130371094
329	177.16275024414062	12.6289					1	DETECTED	177.1628 m/z @12.63 [CD6647_1.mzXML]	177.16275024414062	12.6289	0.15048333333333333	19.997166666666665	19.84668333333333	6878.3212890625	2680586.017910796	0	1290	5.311295458543466	0.7952404485077567	3.0414402143632393	177.1580352783203	177.16331481933594
330	178.11767578125	1.9057333333333333					1	DETECTED	178.1177 m/z @1.91 [CD6647_1.mzXML]	178.11767578125	1.9057333333333333	1.86325	19.216666666666665	17.353416666666664	17806.1015625	2856534.2804266354	0	1290	0.09333302788195641	204.23793644566555	407.4758728913311	178.1174774169922	178.1246337890625
331	178.96231079101562	11.534733333333332					1	DETECTED	178.9623 m/z @11.53 [CD6647_1.mzXML]	178.96231079101562	11.534733333333332	0.26816666666666666	19.833666666666666	19.5655	9760.580078125	2394550.7410044256	0	1290	0.5414908019121771	1.4489963257763778	1.8666379350352102	178.96192932128906	178.96351623535156
332	179.03933715820312	1.5375666666666667					1	DETECTED	179.0393 m/z @1.54 [CD6647_1.mzXML]	179.03933715820312	1.5375666666666667	1.4161499999999998	2.455	1.0388500000000003	17853.953125	377284.81401123054	0	1290	0.13778836382466264	4.278037062457095	6.968997303090352	179.03125	179.03961181640625
333	179.05294799804688	14.37765					1	DETECTED	179.0529 m/z @14.38 [CD6647_1.mzXML]	179.05294799804688	14.37765	10.240883333333333	18.2585	8.017616666666669	5771.77099609375	1111572.7826468197	0	1290	1.7724159550325975	0.9690680321990608	0.7924556831354768	179.0523681640625	179.0548095703125
334	179.0695343017578	10.54285					1	DETECTED	179.0695 m/z @10.54 [CD6647_1.mzXML]	179.0695343017578	10.54285	0.15048333333333333	19.997166666666665	19.84668333333333	19983.453125	2131379.74326242	0	1290	0.09122252916383289	1.4466052289042188	0.010531228247337938	179.06198120117188	179.0697479248047
335	180.02781677246094	11.577233333333334					1	DETECTED	180.0278 m/z @11.58 [CD6647_1.mzXML]	180.02781677246094	11.577233333333334	11.5634	11.675916666666666	0.11251666666666615	7730.7841796875	42543.79047265615	0	1290	0.9077781899201387	4.066867469879229	7.133734939758459	180.02748107910156	180.0286865234375
336	180.06483459472656	9.7507					1	DETECTED	180.0648 m/z @9.75 [CD6647_1.mzXML]	180.06483459472656	9.7507	2.087833333333333	10.498366666666668	8.410533333333333	57366.796875	1738437.7166558865	0	1290	0.10631009832706972	0.508569856230058	1.404710882481449	180.064453125	180.07199096679688
337	180.08705139160156	8.858666666666666					1	DETECTED	180.0871 m/z @8.86 [CD6647_1.mzXML]	180.08705139160156	8.858666666666666	2.35795	19.104	16.74605	5990.83154296875	1302801.9419678648	0	1290	0.06895163858228237	1.2880156803224263	39.43904750405064	180.0784454345703	180.08753967285156
338	180.9030303955078	1.9474166666666666					1	DETECTED	180.9030 m/z @1.95 [CD6647_1.mzXML]	180.9030303955078	1.9474166666666666	1.6266	2.2445166666666667	0.6179166666666667	14739.318359375	326850.7253759766	0	1290	0.3583932052474512	0.9630370408852412	0.9260740817704824	180.89370727539062	180.90318298339844
339	181.00120544433594	1.5668499999999999					1	DETECTED	181.0012 m/z @1.57 [CD6647_1.mzXML]	181.00120544433594	1.5668499999999999	1.4161499999999998	12.771533333333334	11.355383333333334	11772.3076171875	3639249.7006588136	0	1290	0.1470546324365738	37.67545896925458	71.24077627567468	181.00071716308594	181.00979614257812
340	181.04847717285156	12.460316666666667					1	DETECTED	181.0485 m/z @12.46 [CD6647_1.mzXML]	181.04847717285156	12.460316666666667	0.11728333333333334	19.980666666666664	19.86338333333333	13675.7509765625	2320600.635539948	0	1290	0.1587613554400562	0.7165764244373057	0.29193035970849873	181.04534912109375	181.04994201660156
341	181.0712127685547	9.378066666666665					1	DETECTED	181.0712 m/z @9.38 [CD6647_1.mzXML]	181.0712127685547	9.378066666666665	3.8418666666666668	11.704749999999999	7.862883333333333	139989.40625	3057567.3859992414	0	1290	0.3641415236447827	14.021166919456705	4.347067048789219	181.06365966796875	181.07395935058594
342	181.08444213867188	11.577233333333334					1	DETECTED	181.0844 m/z @11.58 [CD6647_1.mzXML]	181.08444213867188	11.577233333333334	1.2442	12.3363	11.0921	2719933.75	2.128777555183527E7	1	1290	0.11310618803688754	2.039258833051493	2.522969714891265	181.08242797851562	181.0855712890625
343	182.088134765625	11.577233333333334					1	DETECTED	182.0881 m/z @11.58 [CD6647_1.mzXML]	182.088134765625	11.577233333333334	1.9750666666666667	13.086133333333333	11.111066666666666	216005.765625	1.211491789516368E7	1	1290	7.851903660310032	0.5592040633264496	null	182.07925415039062	182.08828735351562
344	182.14907836914062	15.627516666666667					1	DETECTED	182.1491 m/z @15.63 [CD6647_1.mzXML]	182.14907836914062	15.627516666666667	0.10118333333333333	19.997166666666665	19.89598333333333	77283.4140625	1.8519811824057437E7	0	1290	1.65500545473291	0.8025133140441884	0.6340254119121136	182.14767456054688	182.14993286132812
345	182.9693603515625	13.97575					1	DETECTED	182.9694 m/z @13.98 [CD6647_1.mzXML]	182.9693603515625	13.97575	1.4482166666666667	13.97575	12.527533333333333	18254.501953125	8856150.334503053	0	1290	12.475714825055032	0.5	null	182.96139526367188	182.9693603515625
346	183.0795135498047	11.876616666666667					1	DETECTED	183.0795 m/z @11.88 [CD6647_1.mzXML]	183.0795135498047	11.876616666666667	2.0028166666666665	12.1765	10.173683333333335	84663.8515625	4239762.731549835	0	1290	0.11586393964358521	0.5132100305511502	0.039559068940087115	183.07933044433594	183.08871459960938
347	183.15257263183594	16.44408333333333					1	DETECTED	183.1526 m/z @16.44 [CD6647_1.mzXML]	183.15257263183594	16.44408333333333	0.11728333333333334	19.997166666666665	19.879883333333332	4886.8046875	1901246.626200287	0	1290	2.6813209514987264	0.6088113816955354	0.20560147356246808	183.14920043945312	183.15321350097656
348	184.07212829589844	13.000316666666667					1	DETECTED	184.0721 m/z @13.00 [CD6647_1.mzXML]	184.07212829589844	13.000316666666667	10.85045	15.579916666666666	4.729466666666665	139060.078125	3765132.3660842883	0	1290	0.19057339710631105	1.426956528856037	3.4076468632318972	184.0716552734375	184.08169555664062
349	184.08274841308594	11.892066666666667					1	DETECTED	184.0827 m/z @11.89 [CD6647_1.mzXML]	184.08274841308594	11.892066666666667	11.829749999999999	11.965983333333332	0.1362333333333332	13205.263671875	75722.3427797849	0	1290	0.14339224513790327	1.093073014174894	1.1861460283497884	184.0824737548828	184.0831298828125
350	184.09327697753906	1.7923499999999999					1	DETECTED	184.0933 m/z @1.79 [CD6647_1.mzXML]	184.09327697753906	1.7923499999999999	1.7488333333333335	10.45435	8.705516666666666	667685.6875	4089758.777730464	0	1290	0.045775586982586436	2.4130049095550032	3.782594227370625	184.09315490722656	184.09637451171875
351	184.99864196777344	1.4482166666666667					1	DETECTED	184.9986 m/z @1.45 [CD6647_1.mzXML]	184.99864196777344	1.4482166666666667	1.39885	11.220216666666666	9.821366666666666	16097.8271484375	1903651.1068860474	0	1290	0.08723088986875416	99.7170485416366	207.97571421167075	184.99478149414062	184.9994354248047
352	185.04098510742188	1.8916					1	DETECTED	185.0410 m/z @1.89 [CD6647_1.mzXML]	185.04098510742188	1.8916	0.7549166666666667	10.409366666666667	9.65445	416257.09375	5964257.462011164	0	1290	0.1319827447317936	29.646153682605163	2.5474540440040503	185.03125	185.0443878173828
353	185.1275634765625	9.149883333333333					1	DETECTED	185.1276 m/z @9.15 [CD6647_1.mzXML]	185.1275634765625	9.149883333333333	9.0573	13.961266666666667	4.903966666666667	69025.078125	1040970.1778433846	0	1290	0.10758370237524417	2.446958788649619	2.400626638464891	185.11761474609375	185.12814331054688
354	186.07257080078125	1.8916					1	DETECTED	186.0726 m/z @1.89 [CD6647_1.mzXML]	186.07257080078125	1.8916	0.33515	17.854	17.51885	117640.4140625	2548485.2673933413	0	1290	0.126810193896586	1.4586484034561196	1.8696550240557055	186.07229614257812	186.07594299316406
355	186.22010803222656	11.504683333333332					1	DETECTED	186.2201 m/z @11.50 [CD6647_1.mzXML]	186.22010803222656	11.504683333333332	10.06185	16.574383333333333	6.512533333333334	15478.6279296875	1405227.1684807125	0	1290	0.07201188470574316	2.256855723691811	3.8285608058378715	186.22010803222656	186.2236785888672
356	186.9219207763672	1.5375666666666667					1	DETECTED	186.9219 m/z @1.54 [CD6647_1.mzXML]	186.9219207763672	1.5375666666666667	1.4482166666666667	1.5814833333333334	0.13326666666666664	12508.681640625	76197.60457250974	0	1290	0.12487384077425379	0.7457563887334447	0.4915127774668896	186.92156982421875	186.9219207763672
357	186.95135498046875	9.2214					1	DETECTED	186.9514 m/z @9.22 [CD6647_1.mzXML]	186.95135498046875	9.2214	9.179183333333333	9.291500000000001	0.1123166666666684	21229.392578125	102417.36478344726	0	1290	0.09093137883382951	1.3302408211607026	1.6604816423214053	186.95120239257812	186.9517059326172
358	187.05645751953125	1.8774166666666665					1	DETECTED	187.0565 m/z @1.88 [CD6647_1.mzXML]	187.05645751953125	1.8774166666666665	1.84875	10.54285	8.694099999999999	1038956.9375	8277620.510687928	1	1290	0.05352428484542604	4.367846913166131	4.5893674077288535	187.05551147460938	187.0601043701172
359	187.0702667236328	2.66005					1	DETECTED	187.0703 m/z @2.66 [CD6647_1.mzXML]	187.0702667236328	2.66005	0.28495000000000004	19.427666666666667	19.14271666666667	24558.240234375	5184379.91639813	0	1290	1.3671862067104428	2.3856665306952722	4.996034358296079	187.06982421875	187.08021545410156
360	187.12515258789062	11.2665					1	DETECTED	187.1252 m/z @11.27 [CD6647_1.mzXML]	187.12515258789062	11.2665	0.10118333333333333	19.997166666666665	19.89598333333333	7999.3212890625	3385515.91593115	0	1290	8.625374552343118	0.8909726399758775	6.7234607985777695	187.1246337890625	187.13204956054688
361	187.47164916992188	9.2214					1	DETECTED	187.4716 m/z @9.22 [CD6647_1.mzXML]	187.47164916992188	9.2214	9.1649	14.005216666666666	4.840316666666666	16229.9150390625	717034.4166159665	0	1290	0.10427389873069792	42.834660766961825	1.7958175140831845	187.4716033935547	187.4736328125
362	188.06944274902344	9.2214					1	DETECTED	188.0694 m/z @9.22 [CD6647_1.mzXML]	188.06944274902344	9.2214	1.8774166666666665	15.627516666666667	13.7501	6471220.0	4.285772454243476E7	1	1290	0.09797392467139332	1.5015920463443064	1.6894851987385044	188.05963134765625	188.07855224609375
363	188.08848571777344	9.2353					1	DETECTED	188.0885 m/z @9.24 [CD6647_1.mzXML]	188.08848571777344	9.2353	2.05965	16.55845	14.498800000000001	12090.3994140625	2574986.4421961363	0	1290	0.0447273964780468	0.9789821893196923	0.936413088983207	188.08653259277344	188.0966033935547
364	188.10977172851562	10.45435					1	DETECTED	188.1098 m/z @10.45 [CD6647_1.mzXML]	188.10977172851562	10.45435	9.179183333333333	10.45435	1.2751666666666672	7723.28662109375	439563.21773217776	0	1290	1.1940277360661078	0.5	null	188.10015869140625	188.10977172851562
365	189.02294921875	13.691666666666666					1	DETECTED	189.0229 m/z @13.69 [CD6647_1.mzXML]	189.02294921875	13.691666666666666	11.876616666666667	15.913333333333332	4.036716666666665	13371.3759765625	924463.6028117068	0	1290	0.24328247681657267	0.8097421931795769	0.6138598058086585	189.01976013183594	189.0240478515625
366	189.0361328125	10.9139					1	DETECTED	189.0361 m/z @10.91 [CD6647_1.mzXML]	189.0361328125	10.9139	1.43275	11.129883333333334	9.697133333333333	13860.42578125	3319481.570606812	0	1290	9.565849332084564	0.5113901443038732	0.044606396586704296	189.03575134277344	189.04598999023438
367	189.07289123535156	9.2214					1	DETECTED	189.0729 m/z @9.22 [CD6647_1.mzXML]	189.07289123535156	9.2214	9.149883333333333	11.9511	2.801216666666667	622402.0	4628733.433577616	0	1290	0.08828487052771017	1.5016106115785994	1.7463888748670442	189.06973266601562	189.07327270507812
368	189.08595275878906	2.9385					1	DETECTED	189.0860 m/z @2.94 [CD6647_1.mzXML]	189.08595275878906	2.9385	0.10118333333333333	19.997166666666665	19.89598333333333	82734.5078125	1.929153566565704E7	0	1290	1.434157122501038	8.354586719050323	5.9954641528505075	189.0852813720703	189.0902557373047
369	189.19749450683594	9.2214					1	DETECTED	189.1975 m/z @9.22 [CD6647_1.mzXML]	189.19749450683594	9.2214	9.1934	9.319799999999999	0.1263999999999985	20755.671875	99252.53454418866	0	1290	0.08739468867714528	2.257142857142936	3.514285714285872	189.1973419189453	189.1981201171875
370	190.07669067382812	9.207433333333334					1	DETECTED	190.0767 m/z @9.21 [CD6647_1.mzXML]	190.07669067382812	9.207433333333334	2.05965	19.216666666666665	17.157016666666664	27540.666015625	2930824.1558554685	0	1290	0.08865711454185465	0.6335035936425992	2.609585909558169	190.07284545898438	190.0854034423828
371	190.0889434814453	9.972800000000001					1	DETECTED	190.0889 m/z @9.97 [CD6647_1.mzXML]	190.0889434814453	9.972800000000001	0.13386666666666666	19.866666666666667	19.7328	9057.81640625	2143700.7637066045	0	1290	4.9040811612130115	1.0706234392224305	1.128717974641055	190.0870819091797	190.08998107910156
372	190.14273071289062	10.363766666666667					1	DETECTED	190.1427 m/z @10.36 [CD6647_1.mzXML]	190.14273071289062	10.363766666666667	10.106416666666666	13.6773	3.5708833333333345	22481.05078125	1373834.0300025635	0	1290	0.34428325872102583	6.937795479567371	12.018191659353635	190.13595581054688	190.14309692382812
373	191.01673889160156	2.9803					1	DETECTED	191.0167 m/z @2.98 [CD6647_1.mzXML]	191.01673889160156	2.9803	2.8962333333333334	16.169283333333333	13.27305	4461.13037109375	1733359.98979544	0	1290	12.559501023714214	78.94359635210144	152.59098757032945	191.0071258544922	191.01715087890625
374	191.0391387939453	1.8064					1	DETECTED	191.0391 m/z @1.81 [CD6647_1.mzXML]	191.0391387939453	1.8064	1.4161499999999998	16.169283333333333	14.753133333333333	104505.65625	2783647.310363099	0	1290	0.2097283478120171	1.3412795289094355	1.442266852701606	191.03208923339844	191.04527282714844
375	191.07542419433594	1.6712					1	DETECTED	191.0754 m/z @1.67 [CD6647_1.mzXML]	191.07542419433594	1.6712	1.5668499999999999	1.7012166666666666	0.13436666666666675	137797.84375	585200.7465834959	0	1290	0.06931092879818768	0.6434743408052749	0.37845591402074086	191.07542419433594	191.07565307617188
376	191.97669982910156	1.83455					1	DETECTED	191.9767 m/z @1.83 [CD6647_1.mzXML]	191.97669982910156	1.83455	0.15048333333333333	19.833666666666666	19.683183333333332	5011.23193359375	1385980.6455363159	0	1290	18.853258597408	5.8439442223189895	10.687888444637979	191.9698944091797	191.97669982910156
377	192.0076141357422	11.417316666666666					1	DETECTED	192.0076 m/z @11.42 [CD6647_1.mzXML]	192.0076141357422	11.417316666666666	0.16706666666666664	19.997166666666665	19.830099999999998	9879.724609375	2049400.635077118	0	1290	0.7309652139101956	0.8593259608625251	0.6097350751494184	192.00672912597656	192.0084686279297
378	192.02305603027344	1.7923499999999999					1	DETECTED	192.0231 m/z @1.79 [CD6647_1.mzXML]	192.02305603027344	1.7923499999999999	1.7638	11.647266666666667	9.883466666666667	17497.19140625	1275632.7613818971	0	1290	0.16406674164508006	173.0904845300651	32.97486909328596	192.01918029785156	192.0321502685547
379	192.06484985351562	7.759816666666667					1	DETECTED	192.0648 m/z @7.76 [CD6647_1.mzXML]	192.06484985351562	7.759816666666667	4.614466666666667	9.468616666666666	4.854149999999999	3970.780029296875	419737.4110623473	0	1290	1.8723769456890382	0.7716390862702083	0.5432781725404167	192.06414794921875	192.068115234375
380	192.9604034423828	2.1872833333333332					1	DETECTED	192.9604 m/z @2.19 [CD6647_1.mzXML]	192.9604034423828	2.1872833333333332	0.15048333333333333	17.10983333333333	16.959349999999997	23590.7265625	2528836.2396247564	0	1290	0.1501648263025559	4.163233994501177	7.326467989002356	192.96017456054688	192.96446228027344
381	193.03369140625	1.6562333333333332					1	DETECTED	193.0337 m/z @1.66 [CD6647_1.mzXML]	193.03369140625	1.6562333333333332	1.6266	16.1055	14.4789	11036.779296875	1053472.5117167358	0	1290	1.805679449193238	244.30089988751533	487.60179977503066	193.02479553222656	193.0343780517578
382	193.0849609375	10.54285					1	DETECTED	193.0850 m/z @10.54 [CD6647_1.mzXML]	193.0849609375	10.54285	10.483416666666667	11.235366666666666	0.751949999999999	17294.681640625	139309.31491271986	0	1290	0.15911263096106865	1.6270729568646747	1.870441136649333	193.08494567871094	193.08839416503906
383	193.1501007080078	1.5229333333333335					1	DETECTED	193.1501 m/z @1.52 [CD6647_1.mzXML]	193.1501007080078	1.5229333333333335	0.3017166666666667	16.735833333333332	16.434116666666664	10819.19921875	2313742.167042451	0	1290	14.358553570502592	6.121471139885617	11.231833664392749	193.1501007080078	193.1582794189453
384	194.00384521484375	1.4933					1	DETECTED	194.0038 m/z @1.49 [CD6647_1.mzXML]	194.00384521484375	1.4933	1.4161499999999998	11.417316666666666	10.001166666666666	16995.728515625	4286073.503401123	0	1290	9.991108632472539	64.81637502700345	128.6327500540069	194.0037841796875	194.0083465576172
385	194.0325469970703	16.493016666666666					1	DETECTED	194.0325 m/z @16.49 [CD6647_1.mzXML]	194.0325469970703	16.493016666666666	6.430350000000001	19.899166666666666	13.468816666666665	3646.946533203125	1056002.412565155	0	1290	1.1193809529134207	0.6692468861799391	0.33849377235987815	194.03196716308594	194.03564453125
386	194.95713806152344	2.173083333333333					1	DETECTED	194.9571 m/z @2.17 [CD6647_1.mzXML]	194.95713806152344	2.173083333333333	2.0737666666666668	16.233516666666667	14.159749999999999	7266.41552734375	2316521.6683839713	0	1290	13.065873545473798	71.28587011243525	141.5717402248705	194.95713806152344	194.96324157714844
387	194.9757843017578	11.8455					1	DETECTED	194.9758 m/z @11.85 [CD6647_1.mzXML]	194.9757843017578	11.8455	11.6053	13.322533333333332	1.7172333333333327	14726.8642578125	752065.5019438482	0	1290	0.5215228323810024	3.574590618928673	6.149181237857346	194.97518920898438	194.97740173339844
388	195.02890014648438	16.54175					1	DETECTED	195.0289 m/z @16.54 [CD6647_1.mzXML]	195.02890014648438	16.54175	9.438483333333332	19.94816666666667	10.509683333333337	6206.10791015625	1449509.8005407716	0	1290	3.1709344911533	0.7397781771766981	0.4795563543533963	195.0269317626953	195.02951049804688
389	195.08670043945312	9.928483333333332					1	DETECTED	195.0867 m/z @9.93 [CD6647_1.mzXML]	195.08670043945312	9.928483333333332	0.10118333333333333	19.997166666666665	19.89598333333333	132650.140625	9102381.58914538	0	1290	0.10115318156587172	4.09188188258516	0.020992246105836596	195.085205078125	195.0959014892578
390	195.1005096435547	11.5634					1	DETECTED	195.1005 m/z @11.56 [CD6647_1.mzXML]	195.1005096435547	11.5634	1.5375666666666667	14.538083333333333	13.000516666666666	69340.8515625	5853900.107482296	0	1290	0.4029814685969857	0.5223667857571708	1.795500372199516	195.10000610351562	195.10198974609375
391	195.11195373535156	9.363466666666666					1	DETECTED	195.1120 m/z @9.36 [CD6647_1.mzXML]	195.11195373535156	9.363466666666666	9.291500000000001	17.886333333333333	8.594833333333332	17179.83984375	608135.851310486	0	1290	0.13199386433453775	1.8684306987133394	2.0144747366654947	195.1118621826172	195.1157989501953
392	195.14840698242188	9.647400000000001					1	DETECTED	195.1484 m/z @9.65 [CD6647_1.mzXML]	195.14840698242188	9.647400000000001	9.58835	15.658716666666667	6.070366666666667	101066.296875	1668021.5939313336	0	1290	0.08266950004214735	1.5914635807493545	1.814358937312721	195.14820861816406	195.15489196777344
393	196.01060485839844	2.8261499999999997					1	DETECTED	196.0106 m/z @2.83 [CD6647_1.mzXML]	196.01060485839844	2.8261499999999997	0.15048333333333333	19.85	19.699516666666668	5188.1796875	1853714.4746037594	0	1290	19.08017229172843	3.681235206179146	1.777273910230126	196.0010986328125	196.01060485839844
394	196.05960083007812	10.180266666666666					1	DETECTED	196.0596 m/z @10.18 [CD6647_1.mzXML]	196.05960083007812	10.180266666666666	9.103383333333333	17.790166666666668	8.686783333333334	18217.3671875	1182436.220441834	0	1290	0.09642737074317154	4.760017261992627	5.2673661784558075	196.05923461914062	196.06784057617188
395	196.09017944335938	9.913383333333334					1	DETECTED	196.0902 m/z @9.91 [CD6647_1.mzXML]	196.09017944335938	9.913383333333334	0.7211666666666667	18.2255	17.504333333333335	9752.310546875	2146302.9596755984	0	1290	0.12588111774026878	2.5064514950026133	1.6665358404422945	196.08969116210938	196.09800720214844
396	196.1517333984375	9.647400000000001					1	DETECTED	196.1517 m/z @9.65 [CD6647_1.mzXML]	196.1517333984375	9.647400000000001	9.1934	9.706516666666666	0.5131166666666651	12240.166015625	127646.15988842746	0	1290	0.10102600688198748	0.9812181164958355	1.0182133029590343	196.15098571777344	196.15573120117188
397	196.86395263671875	1.9612833333333335					1	DETECTED	196.8640 m/z @1.96 [CD6647_1.mzXML]	196.86395263671875	1.9612833333333335	1.7167666666666668	13.3502	11.633433333333333	38312.734375	2700942.1530269776	0	1290	0.17820848724267546	1.1614578275434446	1.3990892600127767	196.8634490966797	196.86436462402344
398	197.0636444091797	15.218016666666667					1	DETECTED	197.0636 m/z @15.22 [CD6647_1.mzXML]	197.0636444091797	15.218016666666667	8.9036	19.883	10.979399999999998	13121.9853515625	2577770.058208986	0	1290	1.6297434333117167	0.8631881625256452	0.5909195516056043	197.0610809326172	197.06578063964844
399	197.07945251464844	11.082933333333333					1	DETECTED	197.0795 m/z @11.08 [CD6647_1.mzXML]	197.07945251464844	11.082933333333333	10.409366666666667	11.129883333333334	0.7205166666666667	7869.048828125	214270.98375512697	0	1290	0.5967944946842785	0.5348517840352359	0.06970356807047176	197.07737731933594	197.0802459716797
400	197.12765502929688	9.766066666666667					1	DETECTED	197.1277 m/z @9.77 [CD6647_1.mzXML]	197.12765502929688	9.766066666666667	9.2214	9.883566666666667	0.6621666666666677	29280.302734375	249163.59542776557	0	1290	0.10396904165074261	1.1940770780091623	1.7239216889272686	197.12742614746094	197.12835693359375
401	198.03076171875	10.468916666666667					1	DETECTED	198.0308 m/z @10.47 [CD6647_1.mzXML]	198.03076171875	10.468916666666667	2.9102333333333332	10.498366666666668	7.588133333333334	6439.2353515625	1747309.3445808107	0	1290	1.3332346932510646	0.5019480906066092	0.0038961812132184363	198.03050231933594	198.0360870361328
402	198.0516815185547	10.557883333333333					1	DETECTED	198.0517 m/z @10.56 [CD6647_1.mzXML]	198.0516815185547	10.557883333333333	10.5131	10.652516666666665	0.13941666666666563	31823.990234375	145140.22243261663	0	1290	0.07212078187334292	1.6264903714370755	1.8053609131205257	198.05157470703125	198.0517578125
403	198.08389282226562	1.84875					1	DETECTED	198.0839 m/z @1.85 [CD6647_1.mzXML]	198.08389282226562	1.84875	1.7923499999999999	13.6773	11.88495	34032.0234375	2284363.682726807	0	1290	0.04366706454155933	105.36303191489361	null	198.0747833251953	198.08837890625
404	198.09649658203125	10.210633333333334					1	DETECTED	198.0965 m/z @10.21 [CD6647_1.mzXML]	198.09649658203125	10.210633333333334	8.53805	18.594	10.055950000000001	1991.3826904296875	821162.5057762148	0	1290	6.92769972541274	3.006113297792835	5.01222659558567	198.0952911376953	198.0973358154297
405	198.86099243164062	1.9612833333333335					1	DETECTED	198.8610 m/z @1.96 [CD6647_1.mzXML]	198.86099243164062	1.9612833333333335	1.7781	2.3297833333333333	0.5516833333333333	32954.94921875	498886.6463912353	0	1290	0.2368579564378417	1.3201909860476737	1.604644992324954	198.8605194091797	198.86154174804688
406	198.93917846679688	1.5229333333333335					1	DETECTED	198.9392 m/z @1.52 [CD6647_1.mzXML]	198.93917846679688	1.5229333333333335	1.4161499999999998	1.6414	0.22525000000000017	227686.546875	1618442.5387841798	0	1290	0.12011515126680639	1.0813091494879037	1.1408231552204247	198.93817138671875	198.93927001953125
407	199.01036071777344	11.7825					1	DETECTED	199.0104 m/z @11.78 [CD6647_1.mzXML]	199.01036071777344	11.7825	10.990933333333334	19.459999999999997	8.469066666666663	2818.580810546875	832441.3749959716	0	1290	5.825207015103089	5.349559944414032	9.699119888828063	199.00860595703125	199.01715087890625
408	199.1432647705078	8.858666666666666					1	DETECTED	199.1433 m/z @8.86 [CD6647_1.mzXML]	199.1432647705078	8.858666666666666	8.7661	17.4665	8.7004	6661.814453125	1310959.9226743772	0	1290	0.08650555596694076	46.99531868923309	86.76598861553967	199.13328552246094	199.1467742919922
409	199.93983459472656	1.5229333333333335					1	DETECTED	199.9398 m/z @1.52 [CD6647_1.mzXML]	199.93983459472656	1.5229333333333335	1.4635666666666665	1.5966166666666666	0.1330500000000001	27012.775390625	140979.59923779307	0	1290	0.10893116352149379	1.1205783267827008	1.2411566535654015	199.9394989013672	199.93984985351562
410	200.03929138183594	1.6860166666666667					1	DETECTED	200.0393 m/z @1.69 [CD6647_1.mzXML]	200.03929138183594	1.6860166666666667	1.61155	18.705166666666667	17.093616666666666	41534.52734375	2556401.9482158506	0	1290	0.06100360835851726	114.773612354521	7.663380125019534	200.0392608642578	200.04757690429688
411	200.0671844482422	1.7923499999999999					1	DETECTED	200.0672 m/z @1.79 [CD6647_1.mzXML]	200.0671844482422	1.7923499999999999	1.7638	1.8916	0.1277999999999999	285398.125	934868.5643105449	0	1290	0.050418108583419885	2.2381786339754917	3.7477032980235907	200.06704711914062	200.0674285888672
412	200.1270294189453	2.10205					1	DETECTED	200.1270 m/z @2.10 [CD6647_1.mzXML]	200.1270294189453	2.10205	1.9334833333333334	5.1635333333333335	3.2300500000000003	17662.26953125	592729.9066628112	0	1290	0.2422824305938882	9.58092742732845	3.045890716336899	200.12660217285156	200.1278839111328
413	200.93679809570312	1.5229333333333335					1	DETECTED	200.9368 m/z @1.52 [CD6647_1.mzXML]	200.93679809570312	1.5229333333333335	1.4482166666666667	1.5668499999999999	0.11863333333333315	33638.55859375	171489.04082373047	0	1290	0.11552552216271184	0.7938880214142292	0.5877760428284585	200.93653869628906	200.93679809570312
414	200.97218322753906	1.4933					1	DETECTED	200.9722 m/z @1.49 [CD6647_1.mzXML]	200.97218322753906	1.4933	1.4482166666666667	1.61155	0.16333333333333333	65500.24609375	376183.0309365235	0	1290	0.08820638843671769	1.8114602587800357	2.6229205175600714	200.9719696044922	200.97222900390625
415	201.0149688720703	1.8916					1	DETECTED	201.0150 m/z @1.89 [CD6647_1.mzXML]	201.0149688720703	1.8916	1.4784	8.750499999999999	7.272099999999999	64915.5078125	1638890.0912421572	0	1290	0.10061494214376099	0.9285477775693677	0.8220936783518865	201.00625610351562	201.01499938964844
416	201.11122131347656	0.4527333333333334					1	DETECTED	201.1112 m/z @0.45 [CD6647_1.mzXML]	201.11122131347656	0.4527333333333334	0.10118333333333333	19.997166666666665	19.89598333333333	43785.33984375	3.336611644953662E7	0	1290	14.30608008498582	28.297515763523435	37.66677016609143	201.11048889160156	201.11158752441406
417	202.04647827148438	1.9196333333333333					1	DETECTED	202.0465 m/z @1.92 [CD6647_1.mzXML]	202.04647827148438	1.9196333333333333	1.7638	9.735999999999999	7.972199999999999	21413.59765625	6596031.687715942	0	1290	0.26464637794715373	25.579251336898402	0.7606103256902954	202.04615783691406	202.04698181152344
418	202.1146240234375	19.443833333333334					1	DETECTED	202.1146 m/z @19.44 [CD6647_1.mzXML]	202.1146240234375	19.443833333333334	0.11728333333333334	19.997166666666665	19.879883333333332	4937.5107421875	3676446.657479496	0	1290	3.755791271329505	0.5143153675470618	0.02863073509412342	202.10574340820312	202.115234375
419	202.96990966796875	1.5375666666666667					1	DETECTED	202.9699 m/z @1.54 [CD6647_1.mzXML]	202.96990966796875	1.5375666666666667	1.43275	13.057416666666667	11.624666666666666	18691.865234375	7384086.796683839	0	1290	0.09365807222440936	55.45237716648109	108.94443844728012	202.96966552734375	202.9749298095703
420	203.03057861328125	1.86325					1	DETECTED	203.0306 m/z @1.86 [CD6647_1.mzXML]	203.03057861328125	1.86325	1.43275	9.4083	7.97555	182293.1875	4823337.49022937	0	1290	1.6085475502914681	9.197516059208679	17.586760998845303	203.02175903320312	203.03683471679688
421	203.0513153076172	1.8064					1	DETECTED	203.0513 m/z @1.81 [CD6647_1.mzXML]	203.0513153076172	1.8064	1.6414	19.4925	17.8511	2438076.0	3.503324128188706E7	1	1290	0.10524579120272648	3.860329155472036	5.424114532572474	203.0507049560547	203.05250549316406
422	203.82293701171875	9.2214					1	DETECTED	203.8229 m/z @9.22 [CD6647_1.mzXML]	203.82293701171875	9.2214	9.1649	9.393383333333333	0.22848333333333315	24033.689453125	138743.95924462788	0	1290	0.09983955193208338	2.0219764011799475	3.043952802359895	203.8224639892578	203.8231658935547
423	204.05474853515625	1.7923499999999999					1	DETECTED	204.0547 m/z @1.79 [CD6647_1.mzXML]	204.05474853515625	1.7923499999999999	1.7488333333333335	12.192200000000001	10.443366666666668	143497.640625	2980727.0253633712	0	1290	0.1033011084426001	7.263188395537204	11.580215252472055	204.0546112060547	204.06472778320312
424	204.1045684814453	10.076583333333334					1	DETECTED	204.1046 m/z @10.08 [CD6647_1.mzXML]	204.1045684814453	10.076583333333334	10.032	10.9294	0.8973999999999993	16421.67578125	263598.48302868655	0	1290	0.08677568013115078	10.064299065420483	2.056348602617156	204.10360717773438	204.10467529296875
425	204.12173461914062	1.9057333333333333					1	DETECTED	204.1217 m/z @1.91 [CD6647_1.mzXML]	204.12173461914062	1.9057333333333333	1.84875	10.483416666666667	8.634666666666668	1207881.875	1.4079688073300628E7	0	1290	0.1429133405384082	5.2983894538436465	7.779965074538649	204.12161254882812	204.12245178222656
426	204.41534423828125	9.2214					1	DETECTED	204.4153 m/z @9.22 [CD6647_1.mzXML]	204.41534423828125	9.2214	9.207433333333334	9.26325	0.05581666666666507	18631.904296875	52705.57253564379	0	1290	0.08101590006613968	1.9982100238665432	2.9964200477330865	204.4153289794922	204.4155731201172
427	204.95579528808594	1.6266					1	DETECTED	204.9558 m/z @1.63 [CD6647_1.mzXML]	204.95579528808594	1.6266	1.5522666666666667	1.6712	0.11893333333333334	69884.3984375	299523.12496240245	0	1290	0.07608794293659815	0.7999999999999997	0.5854420666882518	204.9556884765625	204.95616149902344
428	204.99530029296875	12.272783333333333					1	DETECTED	204.9953 m/z @12.27 [CD6647_1.mzXML]	204.99530029296875	12.272783333333333	1.4635666666666665	13.226383333333333	11.762816666666666	5875.12841796875	3020411.5237183827	0	1290	1.369261442071748	0.5441105044614704	0.08822100892294074	204.9882354736328	205.0004425048828
429	205.0555877685547	1.7923499999999999					1	DETECTED	205.0556 m/z @1.79 [CD6647_1.mzXML]	205.0555877685547	1.7923499999999999	1.7781	11.980583333333334	10.202483333333333	28988.4375	2487217.447088134	0	1290	7.603822498012252	269.22091667500376	536.5127459493318	205.04615783691406	205.0638427734375
430	205.08473205566406	12.4754					1	DETECTED	205.0847 m/z @12.48 [CD6647_1.mzXML]	205.08473205566406	12.4754	0.18405	19.866666666666667	19.682616666666668	24148.40234375	4824258.770694763	0	1290	18.951799564122254	0.7668284037131349	0.5541558435241141	205.08053588867188	205.0856475830078
431	205.0959930419922	9.2214					1	DETECTED	205.0960 m/z @9.22 [CD6647_1.mzXML]	205.0959930419922	9.2214	9.118933333333333	11.09885	1.9799166666666679	7461343.5	4.568125487733772E7	1	1290	0.08788589032407579	1.5208575221723157	1.6906329548009082	205.09576416015625	205.09645080566406
432	205.12510681152344	1.9057333333333333					1	DETECTED	205.1251 m/z @1.91 [CD6647_1.mzXML]	205.12510681152344	1.9057333333333333	1.86325	9.319799999999999	7.456549999999999	111497.5859375	3064267.233191772	0	1290	0.13110258561939436	86.390400568653	9.602773354378273	205.11514282226562	205.1348876953125
433	205.78009033203125	9.207433333333334					1	DETECTED	205.7801 m/z @9.21 [CD6647_1.mzXML]	205.78009033203125	9.207433333333334	9.1649	9.378066666666665	0.21316666666666606	14991.4443359375	95271.25170660365	0	1290	0.10686561061478628	2.505877742946611	3.061554840794914	205.77963256835938	205.78021240234375
434	205.98594665527344	11.330483333333332					1	DETECTED	205.9859 m/z @11.33 [CD6647_1.mzXML]	205.98594665527344	11.330483333333332	0.10118333333333333	19.997166666666665	19.89598333333333	27357.86328125	5641807.798072703	0	1290	1.1862677151573653	1.5101155877960797	5.1907709666600645	205.98570251464844	205.9942626953125
435	206.0803680419922	10.348					1	DETECTED	206.0804 m/z @10.35 [CD6647_1.mzXML]	206.0803680419922	10.348	0.9227666666666666	18.161	17.238233333333334	44257.75	1237321.3264008178	0	1290	0.09548317783049676	1.2165864721461346	3.2052052649197167	206.0800018310547	206.0891876220703
436	206.099365234375	9.2214					1	DETECTED	206.0994 m/z @9.22 [CD6647_1.mzXML]	206.099365234375	9.2214	9.134316666666667	10.717883333333333	1.5835666666666661	778304.5625	4638903.827356152	0	1290	0.08262505385559216	1.4894393454733976	1.6839536585718295	206.09934997558594	206.09986877441406
437	206.38104248046875	9.2214					1	DETECTED	206.3810 m/z @9.22 [CD6647_1.mzXML]	206.38104248046875	9.2214	9.207433333333334	9.363466666666666	0.15603333333333147	23125.875	98455.22611608809	0	1290	0.0856052283708788	5.585918854415912	10.171837708831823	206.38092041015625	206.38165283203125
438	206.89251708984375	1.7488333333333335					1	DETECTED	206.8925 m/z @1.75 [CD6647_1.mzXML]	206.89251708984375	1.7488333333333335	1.6712	2.045183333333333	0.3739833333333331	102218.1171875	913873.3593903809	0	1290	0.12848312782678462	2.408651781880631	2.6856063761719193	206.89251708984375	206.89291381835938
439	206.99012756347656	16.59048333333333					1	DETECTED	206.9901 m/z @16.59 [CD6647_1.mzXML]	206.99012756347656	16.59048333333333	0.13386666666666666	19.997166666666665	19.8633	7648.595703125	2963329.886818816	0	1290	2.13592979263502	0.6107285458179779	0.20993260714001186	206.98617553710938	206.9907989501953
440	207.01571655273438	12.1765					1	DETECTED	207.0157 m/z @12.18 [CD6647_1.mzXML]	207.01571655273438	12.1765	1.4161499999999998	14.991383333333333	13.575233333333333	12876.7646484375	3279999.1907012933	0	1290	1.3310015222667602	0.6307988742621444	6.114612304129318	207.0128936767578	207.025634765625
441	207.10946655273438	9.134316666666667					1	DETECTED	207.1095 m/z @9.13 [CD6647_1.mzXML]	207.10946655273438	9.134316666666667	9.072483333333334	9.58835	0.5158666666666658	28762.94921875	298785.5952088004	0	1290	0.18526452413117944	2.342372504585041	3.47739885135569	207.10337829589844	207.11558532714844
442	207.1486358642578	9.393383333333333					1	DETECTED	207.1486 m/z @9.39 [CD6647_1.mzXML]	207.1486358642578	9.393383333333333	9.363466666666666	9.423416666666666	0.059950000000000614	2761.108154296875	7510.629004211396	0	1290	0.038635886873633396	1.0019498607242394	1.0038997214484786	207.14817810058594	207.1486358642578
443	208.04812622070312	15.218016666666667					1	DETECTED	208.0481 m/z @15.22 [CD6647_1.mzXML]	208.04812622070312	15.218016666666667	1.6860166666666667	19.833666666666666	18.14765	13709.9091796875	5038286.516932492	0	1290	0.24537552299039334	0.8905556389619097	0.7451899787190652	208.04527282714844	208.05580139160156
444	208.88955688476562	1.7488333333333335					1	DETECTED	208.8896 m/z @1.75 [CD6647_1.mzXML]	208.88955688476562	1.7488333333333335	1.6712	2.0167333333333333	0.34553333333333325	68410.984375	629679.89627478	0	1290	0.18972944334047614	2.240256647123863	3.3223862028672486	208.88943481445312	208.8902587890625
445	208.9344482421875	2.144566666666667					1	DETECTED	208.9344 m/z @2.14 [CD6647_1.mzXML]	208.9344482421875	2.144566666666667	2.045183333333333	2.3154833333333333	0.2703000000000002	13717.29296875	150774.40721069346	0	1290	0.19943057907991424	1.3598859634412153	1.7197719268824303	208.93402099609375	208.93453979492188
446	208.97775268554688	13.539150000000001					1	DETECTED	208.9778 m/z @13.54 [CD6647_1.mzXML]	208.97775268554688	13.539150000000001	11.719916666666668	15.77045	4.050533333333332	12012.8515625	1193269.4521325687	0	1290	0.9283264346530142	1.1132528354435016	1.2265056708870035	208.97714233398438	208.97824096679688
447	209.0323028564453	1.4482166666666667					1	DETECTED	209.0323 m/z @1.45 [CD6647_1.mzXML]	209.0323028564453	1.4482166666666667	1.4161499999999998	1.5814833333333334	0.16533333333333355	35591.9453125	225907.15579638674	0	1290	0.10158359612569545	2.5779625779625617	4.279410694027586	209.03211975097656	209.03248596191406
448	209.04454040527344	16.1371					1	DETECTED	209.0445 m/z @16.14 [CD6647_1.mzXML]	209.04454040527344	16.1371	0.13386666666666666	19.997166666666665	19.8633	24321.3203125	5944710.220549863	0	1290	2.7440464140337397	0.7808725707053886	1.6787638151073403	209.04388427734375	209.04559326171875
449	209.09124755859375	7.8088500000000005					1	DETECTED	209.0912 m/z @7.81 [CD6647_1.mzXML]	209.09124755859375	7.8088500000000005	4.8941333333333334	9.7507	4.856566666666667	23665.4140625	1685298.1237777707	0	1290	0.6244165200852949	0.5670190485739354	0.19169506845075568	209.08201599121094	209.09173583984375
450	209.11599731445312	12.039966666666666					1	DETECTED	209.1160 m/z @12.04 [CD6647_1.mzXML]	209.11599731445312	12.039966666666666	11.1607	12.643966666666667	1.4832666666666672	428771.3125	3765312.651062758	1	1290	0.12245432211049234	0.791203531587031	0.28554830924264535	209.10752868652344	209.11708068847656
451	209.1278076171875	8.7661					1	DETECTED	209.1278 m/z @8.77 [CD6647_1.mzXML]	209.1278076171875	8.7661	8.719899999999999	8.82805	0.10815000000000019	5906.98291015625	22781.721473785543	0	1290	0.06626802411316568	1.17045454545453	1.9534858897505762	209.127685546875	209.12838745117188
452	209.1641845703125	9.795333333333334					1	DETECTED	209.1642 m/z @9.80 [CD6647_1.mzXML]	209.1641845703125	9.795333333333334	5.746049999999999	9.928483333333332	4.182433333333333	7587.53125	271799.1907629395	0	1290	0.3034596848512141	0.5164411809497153	0.03288236189943045	209.16392517089844	209.17286682128906
453	211.04080200195312	2.399583333333333					1	DETECTED	211.0408 m/z @2.40 [CD6647_1.mzXML]	211.04080200195312	2.399583333333333	1.43275	8.123416666666666	6.690666666666665	19123.416015625	1053035.85165448	0	1290	0.4462288411294617	3.460093087398724	0.7197319429851533	211.0399169921875	211.04122924804688
454	211.0791778564453	14.449866666666667					1	DETECTED	211.0792 m/z @14.45 [CD6647_1.mzXML]	211.0791778564453	14.449866666666667	13.632299999999999	16.816333333333333	3.1840333333333337	9149.42578125	575309.3758576656	0	1290	0.7715791437130903	1.7342416653755073	2.4796589708941923	211.07791137695312	211.08010864257812
455	211.13182067871094	12.160866666666667					1	DETECTED	211.1318 m/z @12.16 [CD6647_1.mzXML]	211.13182067871094	12.160866666666667	0.10118333333333333	19.997166666666665	19.89598333333333	14956.0673828125	3863327.72617291	0	1290	0.11457544062166392	1.5409675969290357	2.1953805008485894	211.1218719482422	211.1328582763672
456	211.14320373535156	10.287333333333333					1	DETECTED	211.1432 m/z @10.29 [CD6647_1.mzXML]	211.14320373535156	10.287333333333333	8.67395	10.468916666666667	1.7949666666666673	24107.640625	454650.59731707774	0	1290	0.11841339614041857	2.4025011376207486	3.9806386702940846	211.1427459716797	211.14349365234375
457	212.01846313476562	11.3606					1	DETECTED	212.0185 m/z @11.36 [CD6647_1.mzXML]	212.01846313476562	11.3606	1.1084833333333333	18.2585	17.15001666666667	100185.171875	7950606.475637756	0	1290	0.07692214677843978	0.836413456083053	6.268414249228759	212.00933837890625	212.02310180664062
458	212.83779907226562	1.9612833333333335					1	DETECTED	212.8378 m/z @1.96 [CD6647_1.mzXML]	212.83779907226562	1.9612833333333335	1.7167666666666668	2.3857666666666666	0.6689999999999998	27034.27734375	416421.42579772964	0	1290	0.4925430941901503	1.3680049076409235	1.3804620375169352	212.83734130859375	212.8383026123047
459	212.99835205078125	1.8916					1	DETECTED	212.9984 m/z @1.89 [CD6647_1.mzXML]	212.99835205078125	1.8916	1.8774166666666665	1.9334833333333334	0.05606666666666693	30590.814453125	84508.00634863292	0	1290	0.06197650223925488	1.9764982373677975	2.952996474735595	212.998291015625	212.9984130859375
460	213.0313262939453	14.930516666666668					1	DETECTED	213.0313 m/z @14.93 [CD6647_1.mzXML]	213.0313262939453	14.930516666666668	5.681233333333334	17.758	12.076766666666664	3126.888427734375	1269081.2974841308	0	1290	10.570976451792703	0.6528487792747905	0.3056975585495811	213.0311279296875	213.03965759277344
461	213.1586151123047	10.783783333333334					1	DETECTED	213.1586 m/z @10.78 [CD6647_1.mzXML]	213.1586151123047	10.783783333333334	9.839633333333333	15.405616666666667	5.5659833333333335	4069.77978515625	876113.152329132	0	1290	5.124552625358358	2.9476160214655143	4.8952320429310285	213.15740966796875	213.16314697265625
462	213.1768798828125	10.54285					1	DETECTED	213.1769 m/z @10.54 [CD6647_1.mzXML]	213.1768798828125	10.54285	10.498366666666668	12.813966666666666	2.315599999999998	9237.7646484375	285039.71582678193	0	1290	0.055865643653511654	26.027725739978223	51.055451479956446	213.17672729492188	213.18324279785156
463	214.00511169433594	1.8064					1	DETECTED	214.0051 m/z @1.81 [CD6647_1.mzXML]	214.00511169433594	1.8064	1.7781	13.014216666666666	11.236116666666666	20352.779296875	1945459.2423797909	0	1290	0.08225457034258365	198.51796230859838	396.03592461719677	214.004638671875	214.01394653320312
464	214.91639709472656	1.5522666666666667					1	DETECTED	214.9164 m/z @1.55 [CD6647_1.mzXML]	214.91639709472656	1.5522666666666667	1.4161499999999998	13.524049999999999	12.107899999999999	674148.1875	7776683.036625242	0	1290	0.12365745462080824	0.8268395312858668	0.5929042461351237	214.91525268554688	214.9167938232422
465	214.98785400390625	1.5229333333333335					1	DETECTED	214.9879 m/z @1.52 [CD6647_1.mzXML]	214.98785400390625	1.5229333333333335	1.4482166666666667	1.5814833333333334	0.13326666666666664	71652.7734375	388997.3780107423	0	1290	0.0957025799736404	0.8918135177336591	0.7836270354673184	214.98770141601562	214.98793029785156
466	215.01513671875	1.9612833333333335					1	DETECTED	215.0151 m/z @1.96 [CD6647_1.mzXML]	215.01513671875	1.9612833333333335	1.9057333333333333	10.587733333333334	8.682	87130.5078125	1958858.3908407593	0	1290	0.0993470667546239	8.790903235825745	18.960532802352468	215.0146484375	215.0221405029297
467	215.12652587890625	11.205316666666667					1	DETECTED	215.1265 m/z @11.21 [CD6647_1.mzXML]	215.12652587890625	11.205316666666667	5.551833333333334	18.498	12.946166666666667	6727.474609375	1227671.1479632873	0	1290	0.11317703083914843	1.1449725685344434	1.289945137068887	215.12625122070312	215.1277618408203
468	215.14114379882812	15.218016666666667					1	DETECTED	215.1411 m/z @15.22 [CD6647_1.mzXML]	215.14114379882812	15.218016666666667	14.245783333333332	18.291166666666665	4.0453833333333336	2349.46728515625	269451.1780523378	0	1290	0.22156688110296408	2.080459080467648	3.1609181609352954	215.14065551757812	215.14271545410156
469	215.91983032226562	1.5522666666666667					1	DETECTED	215.9198 m/z @1.55 [CD6647_1.mzXML]	215.91983032226562	1.5522666666666667	1.43275	1.5966166666666666	0.1638666666666666	19640.744140625	130279.15915283198	0	1290	0.13058783377879668	0.6816751012935729	0.3731710481517914	215.91978454589844	215.92005920410156
470	216.92132568359375	1.7012166666666666					1	DETECTED	216.9213 m/z @1.70 [CD6647_1.mzXML]	216.92132568359375	1.7012166666666666	1.4635666666666665	13.691666666666666	12.2281	254230.765625	8046022.975760011	0	1290	0.15413918702369256	1.2782817180590962	3.781414382000763	216.9114990234375	216.9216766357422
471	216.94970703125	1.5375666666666667					1	DETECTED	216.9497 m/z @1.54 [CD6647_1.mzXML]	216.94970703125	1.5375666666666667	1.4161499999999998	6.822333333333333	5.406183333333333	174174.5	3605223.7070977786	0	1290	0.12570048598174344	0.9324816128346602	0.8359246457347925	216.94329833984375	216.94972229003906
472	217.0458984375	10.9294					1	DETECTED	217.0459 m/z @10.93 [CD6647_1.mzXML]	217.0458984375	10.9294	1.43275	17.45	16.01725	10956.1455078125	1526978.8792733462	0	1290	0.33706571671796226	0.734244690803357	7.690059183085747	217.0372314453125	217.05331420898438
473	217.08059692382812	1.9750666666666667					1	DETECTED	217.0806 m/z @1.98 [CD6647_1.mzXML]	217.08059692382812	1.9750666666666667	1.9334833333333334	19.168166666666664	17.23468333333333	16539.55859375	2473345.9797028503	0	1290	0.8571705694425147	79.80013662559057	147.49550870283625	217.080078125	217.0884552001953
474	217.1203155517578	0.10118333333333333					1	DETECTED	217.1203 m/z @0.10 [CD6647_1.mzXML]	217.1203155517578	0.10118333333333333	0.10118333333333333	19.997166666666665	19.89598333333333	9668.4140625	3376081.25321875	0	1290	18.809757738106253	null	null	217.1200408935547	217.1215057373047
475	217.22618103027344	11.73525					1	DETECTED	217.2262 m/z @11.74 [CD6647_1.mzXML]	217.22618103027344	11.73525	4.7999	13.55435	8.754449999999999	7970.12890625	1567997.639919311	0	1290	0.06723028416659638	0.6311469500457798	0.26229390009155973	217.2176513671875	217.22853088378906
476	218.0416259765625	10.195333333333334					1	DETECTED	218.0416 m/z @10.20 [CD6647_1.mzXML]	218.0416259765625	10.195333333333334	4.2988333333333335	18.307166666666667	14.008333333333333	6741.30859375	888263.404914612	0	1290	0.08011059332270776	1.18785155035473	0.013105750963369288	218.04112243652344	218.048583984375
477	218.12002563476562	11.250633333333333					1	DETECTED	218.1200 m/z @11.25 [CD6647_1.mzXML]	218.12002563476562	11.250633333333333	11.190466666666667	18.450666666666667	7.260199999999999	4445.37744140625	1611950.9431300047	0	1290	7.271034492364484	60.334072022161735	119.66814404432347	218.11863708496094	218.12059020996094
478	218.13746643066406	2.0028166666666665					1	DETECTED	218.1375 m/z @2.00 [CD6647_1.mzXML]	218.13746643066406	2.0028166666666665	0.11728333333333334	19.997166666666665	19.879883333333332	79284.359375	5636565.08403076	0	1290	0.17727544892695368	10.719774764204663	0.8074705468658531	218.1361083984375	218.1383056640625
479	218.21043395996094	10.439766666666666					1	DETECTED	218.2104 m/z @10.44 [CD6647_1.mzXML]	218.21043395996094	10.439766666666666	10.394566666666666	10.498366666666668	0.10380000000000145	6760.25048828125	31611.929063110463	0	1290	0.07490553476889694	1.148230088495605	1.2964601769912096	218.21034240722656	218.21084594726562
480	218.96900939941406	9.766066666666667					1	DETECTED	218.9690 m/z @9.77 [CD6647_1.mzXML]	218.96900939941406	9.766066666666667	9.558816666666667	10.256416666666667	0.6975999999999996	11131.3076171875	254549.25460241712	0	1290	0.38822241460613327	1.6829915560916744	2.3033221568439406	218.96873474121094	218.969482421875
481	218.98260498046875	1.5229333333333335					1	DETECTED	218.9826 m/z @1.52 [CD6647_1.mzXML]	218.98260498046875	1.5229333333333335	1.4482166666666667	1.5522666666666667	0.10404999999999998	35312.4296875	154290.28235205082	0	1290	0.35360763523687555	0.6962971224626355	0.3925942449252711	218.9825439453125	218.98269653320312
482	219.0250244140625	1.7781					1	DETECTED	219.0250 m/z @1.78 [CD6647_1.mzXML]	219.0250244140625	1.7781	1.7167666666666668	10.394566666666666	8.6778	1976432.875	1.7740908810987964E7	1	1290	0.06850668593307008	4.095571183057083	5.064355835206725	219.01576232910156	219.02601623535156
483	219.0426025390625	8.719899999999999					1	DETECTED	219.0426 m/z @8.72 [CD6647_1.mzXML]	219.0426025390625	8.719899999999999	8.567833333333335	11.1607	2.5928666666666658	8451.3369140625	478145.8034096377	0	1290	2.4656690018229828	8.239822124785666	16.138995438042265	219.04205322265625	219.04635620117188
484	219.1161346435547	15.218016666666667					1	DETECTED	219.1161 m/z @15.22 [CD6647_1.mzXML]	219.1161346435547	15.218016666666667	0.5199166666666667	19.964333333333332	19.444416666666665	15385.908203125	2987466.9608962433	0	1290	1.4199228764100358	0.8485043629519291	0.8033583212662423	219.10934448242188	219.1168975830078
485	219.1730194091797	12.24055					1	DETECTED	219.1730 m/z @12.24 [CD6647_1.mzXML]	219.1730194091797	12.24055	0.11728333333333334	19.997166666666665	19.879883333333332	23645.208984375	2245393.192200776	0	1290	1.6424196123185144	0.7027092835989701	1.0948490518624698	219.1717987060547	219.17449951171875
486	219.98294067382812	1.4933					1	DETECTED	219.9829 m/z @1.49 [CD6647_1.mzXML]	219.98294067382812	1.4933	1.43275	1.4933	0.060550000000000104	8625.5185546875	16476.014037292487	0	1290	0.01969695787187109	0.5	null	219.98294067382812	219.98548889160156
487	220.02859497070312	1.7781					1	DETECTED	220.0286 m/z @1.78 [CD6647_1.mzXML]	220.02859497070312	1.7781	1.7488333333333335	2.3437333333333332	0.5948999999999998	110835.0078125	930422.4438797596	0	1290	0.0744084464013981	7.504430515331539	11.117640936683477	220.02330017089844	220.035888671875
488	220.11672973632812	8.93455					1	DETECTED	220.1167 m/z @8.93 [CD6647_1.mzXML]	220.11672973632812	8.93455	8.7972	15.500266666666667	6.7030666666666665	15418.84765625	910928.5946819149	0	1290	0.11111968735687938	24.401407596165576	39.15985600199733	220.11593627929688	220.11993408203125
489	220.1680450439453	12.813966666666666					1	DETECTED	220.1680 m/z @12.81 [CD6647_1.mzXML]	220.1680450439453	12.813966666666666	4.522916666666666	12.971933333333334	8.449016666666669	12215.8818359375	1398099.1428048098	0	1290	0.12392779072710347	0.5095263366320714	0.019052673264142492	220.1679229736328	220.1767120361328
490	220.9333953857422	1.5966166666666666					1	DETECTED	220.9334 m/z @1.60 [CD6647_1.mzXML]	220.9333953857422	1.5966166666666666	1.5375666666666667	1.7167666666666668	0.17920000000000003	156364.09375	788184.5362939455	0	1290	0.07325576911678167	1.6495284920208597	2.0422668739928818	220.93313598632812	220.9336395263672
491	220.9803466796875	1.4933					1	DETECTED	220.9803 m/z @1.49 [CD6647_1.mzXML]	220.9803466796875	1.4933	1.4482166666666667	1.5375666666666667	0.08935000000000004	10814.6240234375	37862.729383545	0	1290	0.060895010288557705	0.9909426987060996	0.9818853974121992	220.97987365722656	220.9803466796875
492	220.996337890625	1.4635666666666665					1	DETECTED	220.9963 m/z @1.46 [CD6647_1.mzXML]	220.996337890625	1.4635666666666665	1.4161499999999998	18.192999999999998	16.77685	3561.662841796875	1863505.2946652833	0	1290	15.046625886803545	176.90878734622146	352.8175746924429	220.99594116210938	221.00628662109375
493	221.0234375	1.7781					1	DETECTED	221.0234 m/z @1.78 [CD6647_1.mzXML]	221.0234375	1.7781	1.7167666666666668	15.500266666666667	13.7835	119146.5	3722818.7107537226	0	1290	0.06753557326518922	4.425972672328148	5.766975088167737	221.0188751220703	221.02490234375
494	221.05226135253906	11.5634					1	DETECTED	221.0523 m/z @11.56 [CD6647_1.mzXML]	221.05226135253906	11.5634	11.534733333333332	11.750616666666668	0.21588333333333587	22834.00390625	173290.66543603592	0	1290	0.15107646533964214	3.7654069767440617	6.530813953488123	221.05189514160156	221.05238342285156
495	221.0912322998047	8.643916666666666					1	DETECTED	221.0912 m/z @8.64 [CD6647_1.mzXML]	221.0912322998047	8.643916666666666	4.269283333333333	12.430366666666666	8.161083333333334	15107.705078125	2071709.8365643003	0	1290	3.855458724353504	1.1454283526511428	1.1641633238045839	221.08291625976562	221.09210205078125
496	221.15211486816406	12.913833333333335					1	DETECTED	221.1521 m/z @12.91 [CD6647_1.mzXML]	221.15211486816406	12.913833333333335	0.16706666666666664	14.034600000000001	13.867533333333334	13474.7900390625	1718282.3628557133	0	1290	0.0620112917654243	0.5439627827187548	0.08792556543750962	221.15170288085938	221.15310668945312
497	222.06361389160156	15.06645					1	DETECTED	222.0636 m/z @15.07 [CD6647_1.mzXML]	222.06361389160156	15.06645	9.558816666666667	19.735833333333336	10.177016666666669	15542.1298828125	3208337.6391248154	0	1290	2.169697679238963	0.9239010706353004	0.613388171491982	222.0628204345703	222.06455993652344
498	222.8664093017578	1.7488333333333335					1	DETECTED	222.8664 m/z @1.75 [CD6647_1.mzXML]	222.8664093017578	1.7488333333333335	1.6860166666666667	8.242833333333333	6.556816666666666	86498.3828125	1988751.7516206056	0	1290	0.11947102446958091	52.190103475722935	103.38020695144589	222.86337280273438	222.86676025390625
499	222.9932098388672	13.632299999999999					1	DETECTED	222.9932 m/z @13.63 [CD6647_1.mzXML]	222.9932098388672	13.632299999999999	11.006216666666667	18.6415	7.635283333333334	63011.76953125	6278369.918519775	0	1290	0.696635330411441	2.8987263164869317	2.6227886831236416	222.9861297607422	222.99954223632812
500	223.05996704101562	15.218016666666667					1	DETECTED	223.0600 m/z @15.22 [CD6647_1.mzXML]	223.05996704101562	15.218016666666667	0.6540833333333332	19.055999999999997	18.401916666666665	35461.23046875	7388348.118625493	0	1290	1.7945438806414415	0.6309926718700087	0.6811886554125508	223.05905151367188	223.06309509277344
501	223.09506225585938	11.591383333333333					1	DETECTED	223.0951 m/z @11.59 [CD6647_1.mzXML]	223.09506225585938	11.591383333333333	0.10118333333333333	19.997166666666665	19.89598333333333	1236917.625	1.807720082040267E7	1	1290	0.12046523853764413	0.508737358923007	1.9806484831784141	223.0909881591797	223.0959930419922
502	223.1315155029297	12.383933333333333					1	DETECTED	223.1315 m/z @12.38 [CD6647_1.mzXML]	223.1315155029297	12.383933333333333	3.1640666666666664	12.582716666666666	9.41865	86479.3515625	3262433.502685424	0	1290	0.09442078269023035	0.5107801631260033	2.1571765873488977	223.12937927246094	223.1326904296875
503	223.1679229736328	14.141266666666667					1	DETECTED	223.1679 m/z @14.14 [CD6647_1.mzXML]	223.1679229736328	14.141266666666667	5.664983333333334	15.279599999999999	9.614616666666665	5720.30029296875	1280130.4972881472	0	1290	0.7457704342078646	0.5671481407928396	0.13429628158567908	223.1676483154297	223.16908264160156
504	224.0692901611328	9.2214					1	DETECTED	224.0693 m/z @9.22 [CD6647_1.mzXML]	224.0692901611328	9.2214	9.2214	18.080166666666667	8.858766666666668	6848.49169921875	1533825.298887695	0	1290	6.44306979941404	null	null	224.05931091308594	224.0692901611328
505	224.09864807128906	11.591383333333333					1	DETECTED	224.0986 m/z @11.59 [CD6647_1.mzXML]	224.09864807128906	11.591383333333333	1.5814833333333334	18.847166666666666	17.26568333333333	143132.5	1.2796543954905454E7	0	1290	0.1507872739438021	0.8253073820060454	0.5685520546400343	224.09133911132812	224.0987548828125
506	224.95004272460938	11.8455					1	DETECTED	224.9500 m/z @11.85 [CD6647_1.mzXML]	224.95004272460938	11.8455	11.082933333333333	15.141950000000001	4.059016666666668	29472.4453125	2083542.7440417195	0	1290	0.8430224531110557	2.661417580976529	4.376314362121327	224.9494171142578	224.951171875
507	225.03317260742188	1.7923499999999999					1	DETECTED	225.0332 m/z @1.79 [CD6647_1.mzXML]	225.03317260742188	1.7923499999999999	0.5366333333333333	13.55435	13.017716666666667	73367.3359375	8117105.36361209	0	1290	0.1701199867085017	5.183381336023254	9.366762672046509	225.0265655517578	225.04270935058594
508	225.1068572998047	1.8774166666666665					1	DETECTED	225.1069 m/z @1.88 [CD6647_1.mzXML]	225.1068572998047	1.8774166666666665	1.86325	13.776316666666666	11.913066666666666	47380.32421875	4603261.468201661	0	1290	0.18167745823475312	420.461176470595	688.2053617216376	225.09848022460938	225.11448669433594
509	226.0437774658203	2.087833333333333					1	DETECTED	226.0438 m/z @2.09 [CD6647_1.mzXML]	226.0437774658203	2.087833333333333	2.0311833333333333	15.754466666666668	13.723283333333335	30240.345703125	2029955.7883385925	0	1290	0.15903584194888953	121.12341865254515	4.906884700054843	226.0436553955078	226.05160522460938
510	226.9501190185547	1.6414					1	DETECTED	226.9501 m/z @1.64 [CD6647_1.mzXML]	226.9501190185547	1.6414	1.5375666666666667	12.304633333333333	10.767066666666667	850197.625	9714788.894243162	0	1290	0.06716897105416186	1.5575782758317427	1.2463953271708277	226.94915771484375	226.95130920410156
511	227.07809448242188	9.2214					1	DETECTED	227.0781 m/z @9.22 [CD6647_1.mzXML]	227.07809448242188	9.2214	9.1649	9.348666666666666	0.18376666666666708	69991.7109375	437920.2456806622	0	1290	0.10564242633016008	1.6262536873156443	2.551960173087862	227.07809448242188	227.0784912109375
512	227.10194396972656	8.704766666666666					1	DETECTED	227.1019 m/z @8.70 [CD6647_1.mzXML]	227.10194396972656	8.704766666666666	8.53805	9.943366666666666	1.4053166666666659	2647.22509765625	89965.81471362294	0	1290	1.3177701914160007	4.214685594321719	7.429371188643438	227.1014404296875	227.10232543945312
513	227.17457580566406	9.795333333333334					1	DETECTED	227.1746 m/z @9.80 [CD6647_1.mzXML]	227.17457580566406	9.795333333333334	0.9395833333333333	19.915666666666667	18.97608333333333	107513.4140625	3322838.038808197	0	1290	0.1451034528763664	1.9920852766194568	0.9074575959753576	227.17320251464844	227.17822265625
514	228.06227111816406	10.332516666666667					1	DETECTED	228.0623 m/z @10.33 [CD6647_1.mzXML]	228.06227111816406	10.332516666666667	10.302733333333332	10.424800000000001	0.12206666666666877	19761.5234375	103459.9675158699	0	1290	0.09870353899412088	2.0492445439283347	3.0984890878566693	228.06166076660156	228.06239318847656
515	229.14193725585938	0.10118333333333333					1	DETECTED	229.1419 m/z @0.10 [CD6647_1.mzXML]	229.14193725585938	0.10118333333333333	0.10118333333333333	19.997166666666665	19.89598333333333	87047.234375	6.467541863700392E7	1	1290	9.176015657101216	null	null	229.14154052734375	229.14276123046875
516	229.1533203125	2.0028166666666665					1	DETECTED	229.1533 m/z @2.00 [CD6647_1.mzXML]	229.1533203125	2.0028166666666665	1.86325	2.0737666666666668	0.21051666666666669	104916.1015625	965053.6226191404	0	1290	0.1967963940151245	0.754179603534752	0.5083592070695039	229.15310668945312	229.1534881591797
517	230.1457061767578	1.0744					1	DETECTED	230.1457 m/z @1.07 [CD6647_1.mzXML]	230.1457061767578	1.0744	0.11728333333333334	19.980666666666664	19.86338333333333	11427.5791015625	8053217.9281188855	0	1290	15.780482150401442	10.376678217563166	19.75335643512633	230.14483642578125	230.1461639404297
518	230.1565704345703	1.9612833333333335					1	DETECTED	230.1566 m/z @1.96 [CD6647_1.mzXML]	230.1565704345703	1.9612833333333335	1.9612833333333335	2.0737666666666668	0.11248333333333327	12001.619140625	61449.51242504872	0	1290	0.10023748559656931	null	null	230.15615844726562	230.1570587158203
519	230.2462921142578	11.417316666666666					1	DETECTED	230.2463 m/z @11.42 [CD6647_1.mzXML]	230.2462921142578	11.417316666666666	11.389133333333332	11.921483333333333	0.532350000000001	530616.25	3449704.4692605026	1	1290	0.10400151534398105	3.5662959430150636	5.092268691464521	230.24615478515625	230.24720764160156
520	230.96522521972656	1.5229333333333335					1	DETECTED	230.9652 m/z @1.52 [CD6647_1.mzXML]	230.96522521972656	1.5229333333333335	1.43275	1.6266	0.19385000000000008	196354.3125	1370886.9591782226	0	1290	0.11761050740365131	1.0916449794048746	1.0084096415402148	230.96495056152344	230.9652557373047
521	231.13589477539062	15.111866666666666					1	DETECTED	231.1359 m/z @15.11 [CD6647_1.mzXML]	231.13589477539062	15.111866666666666	0.10118333333333333	19.997166666666665	19.89598333333333	344567.59375	3.627678488837578E7	1	1290	0.8580370798984926	0.9664770381714595	3.078991696494548	231.13491821289062	231.13690185546875
522	232.1392822265625	15.218016666666667					1	DETECTED	232.1393 m/z @15.22 [CD6647_1.mzXML]	232.1392822265625	15.218016666666667	10.195333333333334	19.932000000000002	9.736666666666668	23401.943359375	2693473.245255035	0	1290	0.6631812421960053	0.930137683188692	0.6023457393003194	232.13473510742188	232.14048767089844
523	232.15333557128906	8.552999999999999					1	DETECTED	232.1533 m/z @8.55 [CD6647_1.mzXML]	232.15333557128906	8.552999999999999	8.0479	9.393383333333333	1.3454833333333323	267730.25	2820939.9373116405	1	1290	0.13548397124031908	0.8075599782237444	0.4524713777746599	232.15280151367188	232.15382385253906
524	232.89511108398438	1.7012166666666666					1	DETECTED	232.8951 m/z @1.70 [CD6647_1.mzXML]	232.89511108398438	1.7012166666666666	1.6414	1.9474166666666666	0.3060166666666666	167845.453125	1455079.8851635742	0	1290	0.137703020911085	2.5579548620785744	3.695354844845196	232.89503479003906	232.8956298828125
525	232.92698669433594	1.5522666666666667					1	DETECTED	232.9270 m/z @1.55 [CD6647_1.mzXML]	232.92698669433594	1.5522666666666667	1.1253666666666668	1.6266	0.5012333333333332	86308.8828125	677869.454659149	0	1290	0.12531734505048964	0.8047481841190135	0.6330748363902946	232.9225311279297	232.92726135253906
526	232.9844512939453	11.006216666666667					1	DETECTED	232.9845 m/z @11.01 [CD6647_1.mzXML]	232.9844512939453	11.006216666666667	10.150783333333333	18.144833333333334	7.994050000000001	3610.761474609375	959614.9487803347	0	1290	7.5251896686713415	4.672514904726647	8.345029809453294	232.98434448242188	232.98712158203125
527	233.02952575683594	13.875383333333334					1	DETECTED	233.0295 m/z @13.88 [CD6647_1.mzXML]	233.02952575683594	13.875383333333334	9.824766666666667	18.720833333333335	8.896066666666668	3402.97216796875	1023416.9518354493	0	1290	5.692262537763437	1.0981126330558724	1.1962252661117447	233.02880859375	233.0321807861328
528	233.11341857910156	15.248516666666665					1	DETECTED	233.1134 m/z @15.25 [CD6647_1.mzXML]	233.11341857910156	15.248516666666665	0.16706666666666664	19.980666666666664	19.813599999999997	11184.1142578125	4019006.4922638247	0	1290	17.23409775909165	0.7245794794189042	0.20719100290376521	233.11058044433594	233.11465454101562
529	233.1319122314453	15.141950000000001					1	DETECTED	233.1319 m/z @15.14 [CD6647_1.mzXML]	233.1319122314453	15.141950000000001	10.348	19.671166666666668	9.323166666666667	13978.5400390625	1605648.0120782778	0	1290	0.94718312265503	0.8834243419931671	0.4814675651058185	233.1299591064453	233.1409454345703
530	233.15670776367188	8.567833333333335					1	DETECTED	233.1567 m/z @8.57 [CD6647_1.mzXML]	233.15670776367188	8.567833333333335	8.302416666666666	17.10983333333333	8.807416666666665	25899.552734375	2897811.916462889	0	1290	0.1750307330682439	6.383913122273651	0.4705295342948594	233.14706420898438	233.15716552734375
531	234.0786590576172	9.58835					1	DETECTED	234.0787 m/z @9.59 [CD6647_1.mzXML]	234.0786590576172	9.58835	9.529383333333334	10.150783333333333	0.6213999999999995	3411.395263671875	70778.87755447385	0	1290	0.40962984095753896	5.269078575466366	9.538157150932731	234.0780029296875	234.07920837402344
532	234.97982788085938	1.9057333333333333					1	DETECTED	234.9798 m/z @1.91 [CD6647_1.mzXML]	234.97982788085938	1.9057333333333333	1.8774166666666665	11.7825	9.905083333333334	17812.16796875	1372544.297309021	0	1290	0.09433165232448903	174.89846968805116	348.79693937610233	234.9798126220703	234.9873046875
533	235.06768798828125	11.9511					1	DETECTED	235.0677 m/z @11.95 [CD6647_1.mzXML]	235.06768798828125	11.9511	11.591383333333333	11.995683333333334	0.404300000000001	15069.716796875	143929.00453222654	0	1290	0.38819941377266076	0.5619700690358156	0.41711490805309714	235.06259155273438	235.06785583496094
534	235.09136962890625	7.513850000000001					1	DETECTED	235.0914 m/z @7.51 [CD6647_1.mzXML]	235.09136962890625	7.513850000000001	0.10118333333333333	19.997166666666665	19.89598333333333	146974.328125	3.483785184103316E7	1	1290	4.134424927121222	1.0421127930384977	0.525182615697944	235.0902862548828	235.09190368652344
535	235.16761779785156	12.320400000000001					1	DETECTED	235.1676 m/z @12.32 [CD6647_1.mzXML]	235.16761779785156	12.320400000000001	11.995683333333334	12.415	0.4193166666666652	17509.392578125	140333.0903883668	0	1290	0.08679209369341478	0.6456654519324506	0.2913309038649013	235.1674346923828	235.16929626464844
536	235.17965698242188	9.58835					1	DETECTED	235.1797 m/z @9.59 [CD6647_1.mzXML]	235.17965698242188	9.58835	9.54425	9.677033333333332	0.13278333333333237	26377.296875	141637.5415562741	0	1290	0.09403672992239187	1.5054799697656644	2.010959939531329	235.17938232421875	235.1796875
537	236.0790252685547	15.187733333333334					1	DETECTED	236.0790 m/z @15.19 [CD6647_1.mzXML]	236.0790252685547	15.187733333333334	10.1212	17.41783333333333	7.296633333333331	4895.7841796875	927522.5173769526	0	1290	0.47912538777237224	0.720081449511829	0.4401628990236578	236.0786895751953	236.0799560546875
538	236.09469604492188	3.0511166666666667					1	DETECTED	236.0947 m/z @3.05 [CD6647_1.mzXML]	236.09469604492188	3.0511166666666667	0.11728333333333334	19.997166666666665	19.879883333333332	10325.4970703125	3193795.906106689	0	1290	3.9855866328938325	3.1369784144972583	6.853286111968871	236.09353637695312	236.09571838378906
539	236.11192321777344	10.348					1	DETECTED	236.1119 m/z @10.35 [CD6647_1.mzXML]	236.11192321777344	10.348	10.317583333333333	15.929033333333333	5.61145	6985.3779296875	1472819.7957102968	0	1290	0.18562245469070682	92.24301369862783	183.48602739725567	236.1117706298828	236.12142944335938
540	236.18310546875	9.58835					1	DETECTED	236.1831 m/z @9.59 [CD6647_1.mzXML]	236.18310546875	9.58835	9.558816666666667	9.632683333333334	0.07386666666666741	4356.33349609375	12810.47477050787	0	1290	0.03700250417189643	1.2505643340857975	1.501128668171595	236.182373046875	236.1835174560547
541	236.90737915039062	1.6266					1	DETECTED	236.9074 m/z @1.63 [CD6647_1.mzXML]	236.90737915039062	1.6266	1.5522666666666667	1.6860166666666667	0.13375000000000004	10844.8876953125	57834.9350900879	0	1290	0.08965864461367179	0.8996636771300447	0.7993273542600895	236.9068145751953	236.90798950195312
542	236.97000122070312	12.2082					1	DETECTED	236.9700 m/z @12.21 [CD6647_1.mzXML]	236.97000122070312	12.2082	11.619183333333332	12.490216666666667	0.8710333333333349	7922.21875	228038.5101378177	0	1290	0.1472458119055986	0.7393961687558361	0.4787923375116722	236.96946716308594	236.971435546875
543	236.99691772460938	2.0028166666666665					1	DETECTED	236.9969 m/z @2.00 [CD6647_1.mzXML]	236.99691772460938	2.0028166666666665	1.9196333333333333	17.692999999999998	15.773366666666664	39472.1328125	2141864.340722717	0	1290	0.14133136244756583	94.81085954718512	2.1139737273013512	236.99183654785156	237.00672912597656
544	237.0753173828125	14.914816666666667					1	DETECTED	237.0753 m/z @14.91 [CD6647_1.mzXML]	237.0753173828125	14.914816666666667	10.106416666666666	18.387	8.280583333333334	9250.4111328125	2100435.957172637	0	1290	1.2971190775022965	0.9025098214313483	0.7891449989365669	237.0747833251953	237.0805206298828
545	237.11073303222656	11.8455					1	DETECTED	237.1107 m/z @11.85 [CD6647_1.mzXML]	237.11073303222656	11.8455	0.36875	19.71966666666667	19.35091666666667	30951.162109375	2479451.9773553764	0	1290	0.05430733468821458	0.7342737073080866	6.213853125462366	237.1064453125	237.11322021484375
546	237.14720153808594	11.936333333333332					1	DETECTED	237.1472 m/z @11.94 [CD6647_1.mzXML]	237.14720153808594	11.936333333333332	11.534733333333332	12.2082	0.673466666666668	24110.203125	440378.8844432377	0	1290	0.07794876137135098	0.838479415670652	0.676958831341304	237.1444091796875	237.1475372314453
547	238.10594177246094	13.889666666666667					1	DETECTED	238.1059 m/z @13.89 [CD6647_1.mzXML]	238.10594177246094	13.889666666666667	4.462983333333333	18.831333333333337	14.368350000000003	14112.7333984375	2306999.3780602715	0	1290	1.6410763509622956	0.7170643653083253	1.0135689378622144	238.0990447998047	238.10690307617188
548	238.8404541015625	1.7488333333333335					1	DETECTED	238.8405 m/z @1.75 [CD6647_1.mzXML]	238.8404541015625	1.7488333333333335	1.6860166666666667	1.7923499999999999	0.10633333333333317	31770.720703125	134714.26757421877	0	1290	0.1060192257666992	0.8463783496948769	0.6927566993897539	238.83998107910156	238.8404541015625
549	238.965576171875	12.224583333333333					1	DETECTED	238.9656 m/z @12.22 [CD6647_1.mzXML]	238.965576171875	12.224583333333333	9.573483333333334	18.768166666666666	9.194683333333332	94632.515625	6860173.854891177	0	1290	0.8720030004301869	1.094050277403631	1.1603441677676913	238.96449279785156	238.9705352783203
550	239.0623779296875	1.84875					1	DETECTED	239.0624 m/z @1.85 [CD6647_1.mzXML]	239.0623779296875	1.84875	1.5229333333333335	17.966833333333334	16.4439	70678.9375	2374257.788761963	0	1290	0.051558364777079424	1.372786199600009	1.0849587677987995	239.05258178710938	239.06808471679688
551	239.09005737304688	10.54285					1	DETECTED	239.0901 m/z @10.54 [CD6647_1.mzXML]	239.09005737304688	10.54285	10.225533333333335	11.082933333333333	0.8573999999999984	353819.53125	2186322.7640726264	1	1290	0.0874947998714255	1.4412064376894471	1.8560600509827103	239.08726501464844	239.09068298339844
552	239.13845825195312	9.7507					1	DETECTED	239.1385 m/z @9.75 [CD6647_1.mzXML]	239.13845825195312	9.7507	9.706516666666666	9.839633333333333	0.13311666666666788	4291.39208984375	26554.480916870314	0	1290	0.12412209844068478	1.5064126744624384	2.012825348924877	239.1378936767578	239.13845825195312
553	239.1626739501953	12.567166666666667					1	DETECTED	239.1627 m/z @12.57 [CD6647_1.mzXML]	239.1626739501953	12.567166666666667	12.0106	12.771533333333334	0.7609333333333339	70014.359375	775403.3220341803	0	1290	0.08968436402123459	0.6835958555429121	0.3671917110858243	239.1598663330078	239.1641387939453
554	239.23545837402344	13.8613					1	DETECTED	239.2355 m/z @13.86 [CD6647_1.mzXML]	239.23545837402344	13.8613	13.322533333333332	18.387	5.064466666666668	43939.5546875	1288940.768733155	0	1290	0.30602207135483006	9.685393862538055	1.2423647506289792	239.2260284423828	239.24191284179688
555	240.09820556640625	13.057416666666667					1	DETECTED	240.0982 m/z @13.06 [CD6647_1.mzXML]	240.09820556640625	13.057416666666667	8.390933333333333	18.768166666666666	10.377233333333333	40010.33984375	2262106.2089184877	0	1290	2.482424894303028	1.1118901099686058	26.537696456684102	240.09255981445312	240.1062469482422
556	240.23895263671875	13.762183333333333					1	DETECTED	240.2390 m/z @13.76 [CD6647_1.mzXML]	240.23895263671875	13.762183333333333	13.705833333333334	14.019733333333333	0.3138999999999985	10444.0322265625	109303.09652197221	0	1290	0.06981131416417341	2.7852706299911953	4.570541259982391	240.23789978027344	240.2391815185547
557	240.96597290039062	12.224583333333333					1	DETECTED	240.9660 m/z @12.22 [CD6647_1.mzXML]	240.96597290039062	12.224583333333333	6.03845	16.832666666666668	10.794216666666667	16926.921875	1609846.0903157953	0	1290	0.4787586453125918	0.8724526360031037	0.7449052720062077	240.96054077148438	240.96726989746094
558	241.02984619140625	1.9612833333333335					1	DETECTED	241.0298 m/z @1.96 [CD6647_1.mzXML]	241.02984619140625	1.9612833333333335	1.9612833333333335	17.611666666666668	15.650383333333334	6725.06298828125	1351911.543355286	0	1290	6.8039200255553896	null	null	241.02398681640625	241.0313720703125
559	241.06748962402344	10.348					1	DETECTED	241.0675 m/z @10.35 [CD6647_1.mzXML]	241.06748962402344	10.348	1.8916	10.468916666666667	8.577316666666666	20757.94140625	1538122.8364046633	0	1290	0.11816762125270941	4.642958828005318	1.9376006844950748	241.066650390625	241.06765747070312
560	241.10574340820312	11.591383333333333					1	DETECTED	241.1057 m/z @11.59 [CD6647_1.mzXML]	241.10574340820312	11.591383333333333	1.98895	11.980583333333334	9.991633333333333	380087.5	9135204.62048963	0	1290	0.11855733881768238	0.509007849289042	0.014658032391749025	241.0978240966797	241.10598754882812
561	241.15362548828125	1.9612833333333335					1	DETECTED	241.1536 m/z @1.96 [CD6647_1.mzXML]	241.15362548828125	1.9612833333333335	1.9057333333333333	10.2718	8.366066666666667	10806.5966796875	666766.2634916382	0	1290	9.570181324065857	75.32513795093581	30.469817397356437	241.15176391601562	241.154541015625
562	242.01768493652344	2.1162					1	DETECTED	242.0177 m/z @2.12 [CD6647_1.mzXML]	242.01768493652344	2.1162	2.0167333333333333	19.15216666666667	17.135433333333335	6968.38037109375	2538889.0558411554	0	1290	13.036409530359613	76.75380646218967	140.4943133716038	242.0175323486328	242.02749633789062
563	242.09869384765625	8.918983333333333					1	DETECTED	242.0987 m/z @8.92 [CD6647_1.mzXML]	242.09869384765625	8.918983333333333	8.858666666666666	8.980933333333333	0.12226666666666652	5471.88232421875	30095.8133845215	0	1290	0.12079559397741413	1.013539651837517	1.027079303675034	242.0982666015625	242.09873962402344
564	242.2103271484375	12.415					1	DETECTED	242.2103 m/z @12.41 [CD6647_1.mzXML]	242.2103271484375	12.415	12.02535	12.658716666666667	0.6333666666666673	12016.828125	231746.4500344246	0	1290	0.073326528998642	0.8127379271996252	0.6254758543992505	242.2093048095703	242.2105255126953
565	242.92391967773438	1.6414					1	DETECTED	242.9239 m/z @1.64 [CD6647_1.mzXML]	242.92391967773438	1.6414	1.5522666666666667	19.443833333333334	17.891566666666666	298514.875	5367738.43125409	0	1290	0.0621999124442254	1.6310229897609765	2.2107490267968593	242.9236602783203	242.92578125
566	242.99388122558594	1.4784					1	DETECTED	242.9939 m/z @1.48 [CD6647_1.mzXML]	242.99388122558594	1.4784	1.4161499999999998	13.184483333333333	11.768333333333333	21374.271484375	2548546.857364014	0	1290	0.048970117683305725	93.27573914070679	196.2262991119575	242.9910430908203	242.99395751953125
567	243.02349853515625	14.07995					1	DETECTED	243.0235 m/z @14.08 [CD6647_1.mzXML]	243.02349853515625	14.07995	9.987416666666666	18.307166666666667	8.31975	2423.973876953125	623131.0766323243	0	1290	5.5976400276604625	1.0164547631458918	1.0329095262917833	243.0135498046875	243.0240478515625
568	244.11666870117188	9.54425					1	DETECTED	244.1167 m/z @9.54 [CD6647_1.mzXML]	244.11666870117188	9.54425	9.529383333333334	9.617816666666666	0.0884333333333327	5728.810546875	21789.630966308367	0	1290	0.05410277480230974	2.974215246636811	4.948430493273622	244.11666870117188	244.11756896972656
569	244.20082092285156	9.149883333333333					1	DETECTED	244.2008 m/z @9.15 [CD6647_1.mzXML]	244.20082092285156	9.149883333333333	9.0573	9.809983333333333	0.7526833333333336	89907.0390625	738240.3247435924	0	1290	0.10307241095897801	1.57522722177733	1.5245889664955092	244.20062255859375	244.20132446289062
570	245.1486358642578	10.256416666666667					1	DETECTED	245.1486 m/z @10.26 [CD6647_1.mzXML]	245.1486358642578	10.256416666666667	10.195333333333334	10.287333333333333	0.09199999999999875	4302.45361328125	18629.94858654773	0	1290	0.27850883160676787	0.7530695770804913	0.5061391541609825	245.1480255126953	245.14891052246094
571	245.18524169921875	9.617816666666666					1	DETECTED	245.1852 m/z @9.62 [CD6647_1.mzXML]	245.18524169921875	9.617816666666666	5.9898	9.647400000000001	3.6576000000000013	4413.6484375	306218.2689765017	0	1290	0.8286822402488969	0.5040770669006484	0.008154133801296811	245.18092346191406	245.1854705810547
572	245.2248077392578	14.37765					1	DETECTED	245.2248 m/z @14.38 [CD6647_1.mzXML]	245.2248077392578	14.37765	1.3304166666666668	18.450666666666667	17.12025	42828.75390625	3254848.9538240656	0	1290	3.478085932814908	2.280558442468739	1.7798685041678641	245.2234649658203	245.2262420654297
573	246.15081787109375	11.892066666666667					1	DETECTED	246.1508 m/z @11.89 [CD6647_1.mzXML]	246.15081787109375	11.892066666666667	1.9334833333333334	12.0993	10.165816666666666	44884.56640625	5012796.994736203	0	1290	0.13181750152393512	0.5104047597131453	1.837261252459088	246.14797973632812	246.1586151123047
574	246.1690673828125	9.249333333333334					1	DETECTED	246.1691 m/z @9.25 [CD6647_1.mzXML]	246.1690673828125	9.249333333333334	0.2512166666666667	19.980666666666664	19.729449999999996	148025.890625	4985064.099075191	0	1290	0.10092510187542025	1.0791402087455957	1.1392157674509924	246.16787719726562	246.17022705078125
575	246.22816467285156	14.449866666666667					1	DETECTED	246.2282 m/z @14.45 [CD6647_1.mzXML]	246.22816467285156	14.449866666666667	14.28975	15.126883333333334	0.837133333333334	8421.1376953125	215912.558690369	0	1290	0.44661865067098994	2.6141355261788224	4.228271052357645	246.2278289794922	246.22879028320312
576	246.24114990234375	10.9757					1	DETECTED	246.2411 m/z @10.98 [CD6647_1.mzXML]	246.24114990234375	10.9757	10.94495	11.09885	0.15390000000000015	17142.76171875	98064.17007244892	0	1290	0.10344785635996345	2.502439024390296	4.098657176637656	246.24105834960938	246.2415771484375
577	246.94264221191406	1.5522666666666667					1	DETECTED	246.9426 m/z @1.55 [CD6647_1.mzXML]	246.94264221191406	1.5522666666666667	1.43275	1.6266	0.19385000000000008	91502.1875	620894.9536123045	0	1290	0.1252306351119854	0.8168202247844935	0.6046387790429769	246.94241333007812	246.94290161132812
578	247.09130859375	2.66005					1	DETECTED	247.0913 m/z @2.66 [CD6647_1.mzXML]	247.09130859375	2.66005	0.10118333333333333	19.997166666666665	19.89598333333333	143534.421875	2.2696348578804523E7	0	1290	0.9636150360695819	13.414864573140134	4.721058473775669	247.0877685546875	247.096435546875
579	247.12741088867188	13.733833333333333					1	DETECTED	247.1274 m/z @13.73 [CD6647_1.mzXML]	247.12741088867188	13.733833333333333	8.463683333333334	13.990766666666667	5.527083333333334	6923.98486328125	1101238.7921525878	0	1290	5.2554103987737975	0.5243762827750001	0.048752565550000355	247.12648010253906	247.12899780273438
580	247.14306640625	9.2214					1	DETECTED	247.1431 m/z @9.22 [CD6647_1.mzXML]	247.14306640625	9.2214	9.1649	9.573483333333334	0.4085833333333344	121176.125	674073.4170046346	0	1290	0.08119952113344553	1.783189338118298	2.203651710194999	247.14187622070312	247.1434326171875
581	247.24050903320312	12.658716666666667					1	DETECTED	247.2405 m/z @12.66 [CD6647_1.mzXML]	247.24050903320312	12.658716666666667	10.94495	14.3632	3.4182500000000005	21124.16796875	1170970.3037622683	0	1290	0.43334147915793686	0.9972915410499292	0.9945830820998586	247.23983764648438	247.24432373046875
582	248.1464385986328	9.2214					1	DETECTED	248.1464 m/z @9.22 [CD6647_1.mzXML]	248.1464385986328	9.2214	2.087833333333333	9.348666666666666	7.260833333333333	18151.337890625	1228090.6819143065	0	1290	0.08459090161090721	0.5089202689631648	0.01868997630560735	248.14572143554688	248.14865112304688
583	248.8690185546875	1.7012166666666666					1	DETECTED	248.8690 m/z @1.70 [CD6647_1.mzXML]	248.8690185546875	1.7012166666666666	1.6562333333333332	18.015333333333334	16.3591	38638.015625	4571105.157771485	0	1290	0.1357168681912202	181.8351241200443	362.6702482400886	248.868896484375	248.8787384033203
584	248.97607421875	1.5229333333333335					1	DETECTED	248.9761 m/z @1.52 [CD6647_1.mzXML]	248.97607421875	1.5229333333333335	1.43275	16.0089	14.57615	11038.6806640625	1982351.175767914	0	1290	0.6047978089820556	80.8139900203288	155.45852224824472	248.9741668701172	248.98313903808594
585	249.00204467773438	11.330483333333332					1	DETECTED	249.0020 m/z @11.33 [CD6647_1.mzXML]	249.00204467773438	11.330483333333332	11.067383333333334	16.930833333333332	5.8634499999999985	12279.03125	948772.5830114135	0	1290	0.5341523258543166	11.1430064614216	20.4717451539679	249.00074768066406	249.00473022460938
586	249.02716064453125	1.86325					1	DETECTED	249.0272 m/z @1.86 [CD6647_1.mzXML]	249.02716064453125	1.86325	1.84875	14.853633333333333	13.004883333333332	33736.68359375	3902167.8534885254	0	1290	0.026499007857840873	448.4442528735576	895.8885057471152	249.02587890625	249.0363311767578
587	249.15650939941406	9.795333333333334					1	DETECTED	249.1565 m/z @9.80 [CD6647_1.mzXML]	249.15650939941406	9.795333333333334	9.4083	10.106416666666666	0.6981166666666656	22833.595703125	274792.69408926414	0	1290	0.13885935400119642	0.9434315125924415	0.9963236232516781	249.1558837890625	249.16188049316406
588	249.21609497070312	10.363766666666667					1	DETECTED	249.2161 m/z @10.36 [CD6647_1.mzXML]	249.21609497070312	10.363766666666667	10.1212	11.037	0.9158000000000008	15228.7109375	292008.07733239717	0	1290	0.23015364422147222	1.8877284595300265	0.9804395098914376	249.2158203125	249.2202911376953
589	251.12640380859375	12.039966666666666					1	DETECTED	251.1264 m/z @12.04 [CD6647_1.mzXML]	251.12640380859375	12.039966666666666	0.10118333333333333	19.997166666666665	19.89598333333333	116276.0859375	1.3565461446949948E7	0	1290	10.191320844974332	0.6521246040506231	1.106612577777814	251.12229919433594	251.12864685058594
590	252.1295928955078	12.084283333333333					1	DETECTED	252.1296 m/z @12.08 [CD6647_1.mzXML]	252.1295928955078	12.084283333333333	0.16706666666666664	19.997166666666665	19.830099999999998	19094.171875	2481449.4456189577	0	1290	0.12994026113550916	2.3408558778928206	1.8868968433267395	252.1204071044922	252.1302032470703
591	253.03536987304688	11.54915					1	DETECTED	253.0354 m/z @11.55 [CD6647_1.mzXML]	253.03536987304688	11.54915	11.54915	11.766566666666668	0.2174166666666686	25092.77734375	183063.1086165777	0	1290	0.14407065857661472	null	null	253.03526306152344	253.03590393066406
592	253.04603576660156	1.5814833333333334					1	DETECTED	253.0460 m/z @1.58 [CD6647_1.mzXML]	253.04603576660156	1.5814833333333334	1.5814833333333334	19.964333333333332	18.382849999999998	8118.6923828125	3305381.7995859697	0	1290	15.698743963170648	null	null	253.04603576660156	253.0523681640625
593	253.1259002685547	1.8204166666666666					1	DETECTED	253.1259 m/z @1.82 [CD6647_1.mzXML]	253.1259002685547	1.8204166666666666	1.7923499999999999	8.735116666666666	6.9427666666666665	50508.01953125	2623908.489219116	0	1290	0.046484094670063536	123.68349168646073	1.727714942381696	253.1194305419922	253.12640380859375
594	253.1937713623047	14.792466666666666					1	DETECTED	253.1938 m/z @14.79 [CD6647_1.mzXML]	253.1937713623047	14.792466666666666	11.235366666666666	15.77045	4.5350833333333345	22242.443359375	1317538.8719519048	0	1290	0.45301289583340854	0.6492405283130688	0.2593904533047816	253.19207763671875	253.19436645507812
595	254.1353302001953	13.705833333333334					1	DETECTED	254.1353 m/z @13.71 [CD6647_1.mzXML]	254.1353302001953	13.705833333333334	1.8064	14.049533333333333	12.243133333333333	25800.966796875	3599683.2319810176	0	1290	0.15589686578029394	0.5365958649504938	0.12305145846836248	254.1291961669922	254.1377410888672
596	254.82244873046875	1.98895					1	DETECTED	254.8224 m/z @1.99 [CD6647_1.mzXML]	254.82244873046875	1.98895	1.8774166666666665	2.272866666666667	0.3954500000000003	27338.919921875	272251.7929327393	0	1290	0.43880824736698565	1.7727884040645536	2.5455768081291072	254.82147216796875	254.8226318359375
597	255.12132263183594	11.591383333333333					1	DETECTED	255.1213 m/z @11.59 [CD6647_1.mzXML]	255.12132263183594	11.591383333333333	10.63575	13.449766666666667	2.8140166666666673	124894.34375	1817139.334350101	0	1290	0.34299361287772534	0.7493132855048629	0.6214571684056928	255.11175537109375	255.1227264404297
598	255.1708984375	14.186533333333333					1	DETECTED	255.1709 m/z @14.19 [CD6647_1.mzXML]	255.1708984375	14.186533333333333	9.54425	18.991666666666667	9.447416666666667	17346.494140625	2437067.650389557	0	1290	0.9295409591071309	1.058563402430457	0.8166558731998653	255.1612091064453	255.1722412109375
599	255.20973205566406	11.921483333333333					1	DETECTED	255.2097 m/z @11.92 [CD6647_1.mzXML]	255.20973205566406	11.921483333333333	10.1212	14.991383333333333	4.870183333333333	9088.2470703125	1273938.096526489	0	1290	0.11739432783388892	1.3526157919586737	1.705231583917347	255.2090606689453	255.20985412597656
600	256.2619323730469	11.3606					1	DETECTED	256.2619 m/z @11.36 [CD6647_1.mzXML]	256.2619323730469	11.3606	1.0066	19.980666666666664	18.974066666666666	118587.0546875	5086381.151853269	0	1290	0.0650099643951858	0.9162674650698603	0.013959818676958731	256.2613220214844	256.2638244628906
601	256.81927490234375	1.9612833333333335					1	DETECTED	256.8193 m/z @1.96 [CD6647_1.mzXML]	256.81927490234375	1.9612833333333335	1.7167666666666668	2.1872833333333332	0.47051666666666647	33379.8046875	391751.5612905274	0	1290	0.15848161079117729	0.962136187035648	0.953298889848243	256.8186340332031	256.8199157714844
602	257.0733642578125	2.2870833333333334					1	DETECTED	257.0734 m/z @2.29 [CD6647_1.mzXML]	257.0733642578125	2.2870833333333334	2.1304166666666666	19.964333333333332	17.833916666666667	11347.5185546875	2299932.555735229	0	1290	0.4130692017636819	24.032677208970338	41.0798026722044	257.0643005371094	257.0816650390625
603	257.2247619628906	12.813966666666666					1	DETECTED	257.2248 m/z @12.81 [CD6647_1.mzXML]	257.2247619628906	12.813966666666666	11.980583333333334	15.802116666666667	3.821533333333333	20468.2265625	1503201.3261914668	0	1290	0.8572278239719822	2.29278243305402	3.58556486610804	257.2242431640625	257.2252502441406
604	257.2459716796875	13.705833333333334					1	DETECTED	257.2460 m/z @13.71 [CD6647_1.mzXML]	257.2459716796875	13.705833333333334	0.13386666666666666	19.703666666666667	19.5698	29339.408203125	3136819.98356839	0	1290	1.36690054089501	0.8013239288773492	0.04945301499419544	257.2434387207031	257.24786376953125
605	257.97991943359375	10.2718					1	DETECTED	257.9799 m/z @10.27 [CD6647_1.mzXML]	257.97991943359375	10.2718	9.809983333333333	10.54285	0.7328666666666663	5219.859375	120665.28364611816	0	1290	0.3137990044738981	0.7934606084665615	0.586921216933123	257.97900390625	257.98028564453125
606	258.0277099609375	11.220216666666666					1	DETECTED	258.0277 m/z @11.22 [CD6647_1.mzXML]	258.0277099609375	11.220216666666666	0.11728333333333334	19.997166666666665	19.879883333333332	6781.89892578125	2218479.157217134	0	1290	3.542694861423149	0.8952536566913248	13.99022726103123	258.027587890625	258.0314636230469
607	258.81646728515625	1.9612833333333335					1	DETECTED	258.8165 m/z @1.96 [CD6647_1.mzXML]	258.81646728515625	1.9612833333333335	1.7488333333333335	2.15875	0.4099166666666665	15955.0283203125	224283.47957885746	0	1290	0.09023342501469744	0.9647368008158776	0.9294736016317554	258.81591796875	258.81683349609375
608	258.8979797363281	1.6414					1	DETECTED	258.8980 m/z @1.64 [CD6647_1.mzXML]	258.8979797363281	1.6414	1.5966166666666666	1.7781	0.18148333333333344	54253.54296875	251775.6703356934	0	1290	0.04812750951817302	2.0262374395236304	1.8191853444596362	258.89715576171875	258.8981018066406
609	258.9425964355469	1.5229333333333335					1	DETECTED	258.9426 m/z @1.52 [CD6647_1.mzXML]	258.9425964355469	1.5229333333333335	1.4161499999999998	17.255999999999997	15.839849999999997	7221.9765625	3960975.0649753413	0	1290	15.759250044828574	74.16817543311977	147.33635086623954	258.9423522949219	258.94952392578125
610	258.9714660644531	1.4784					1	DETECTED	258.9715 m/z @1.48 [CD6647_1.mzXML]	258.9714660644531	1.4784	1.4161499999999998	2.0028166666666665	0.5866666666666667	12621.748046875	227939.6369885252	0	1290	0.06329544376084084	4.628409766582607	8.530910814741764	258.9713134765625	258.9789123535156
611	259.0261535644531	13.990766666666667					1	DETECTED	259.0262 m/z @13.99 [CD6647_1.mzXML]	259.0261535644531	13.990766666666667	10.498366666666668	18.466333333333335	7.967966666666667	8132.05419921875	1233951.9343079834	0	1290	0.19750024107035635	1.1407580269537665	0.7956248922920779	259.0246276855469	259.0337219238281
612	259.09259033203125	11.8455					1	DETECTED	259.0926 m/z @11.85 [CD6647_1.mzXML]	259.09259033203125	11.8455	8.153116666666667	12.415	4.261883333333332	20522.056640625	527895.8069866028	0	1290	0.09641035049337354	0.5769810770507993	0.15017598441350402	259.0919494628906	259.0976867675781
613	259.65643310546875	13.17065					1	DETECTED	259.6564 m/z @13.17 [CD6647_1.mzXML]	259.65643310546875	13.17065	12.986066666666666	13.600816666666667	0.6147500000000008	15466.71484375	308475.3479020995	0	1290	0.3180251885715073	1.6652370203160214	2.3304740406320428	259.64697265625	259.6570739746094
614	260.02197265625	10.572666666666667					1	DETECTED	260.0220 m/z @10.57 [CD6647_1.mzXML]	260.02197265625	10.572666666666667	10.54285	10.619200000000001	0.07635000000000147	3544.712646484375	12265.754235229515	0	1290	0.10558845712301768	1.2803242034656317	1.5606484069312632	260.0216064453125	260.022216796875
615	260.1668395996094	12.114183333333333					1	DETECTED	260.1668 m/z @12.11 [CD6647_1.mzXML]	260.1668395996094	12.114183333333333	12.039966666666666	13.043166666666668	1.0032000000000014	9639.474609375	249781.44711669936	0	1290	0.11893859781063121	6.758589714799028	12.517179429598055	260.15863037109375	260.1668395996094
616	260.18450927734375	9.8986					1	DETECTED	260.1845 m/z @9.90 [CD6647_1.mzXML]	260.18450927734375	9.8986	9.721366666666666	17.125833333333333	7.404466666666666	86878.140625	949194.2999247719	0	1290	0.08555591237139382	0.6936303857215227	2.5462883938582075	260.1827087402344	260.1857604980469
617	260.97625732421875	1.5375666666666667					1	DETECTED	260.9763 m/z @1.54 [CD6647_1.mzXML]	260.97625732421875	1.5375666666666667	1.4482166666666667	1.5522666666666667	0.10404999999999998	7721.06005859375	35402.34621362304	0	1290	0.10867180594828274	0.582260772243984	0.16452154448796785	260.9750671386719	260.97625732421875
618	261.0096435546875	1.9612833333333335					1	DETECTED	261.0096 m/z @1.96 [CD6647_1.mzXML]	261.0096435546875	1.9612833333333335	1.43275	16.996	15.563249999999998	59058.90234375	4016277.6199655756	0	1290	0.11913615300021374	0.9173740289190472	0.7611617102732089	261.0001525878906	261.01043701171875
619	261.0749816894531	12.415					1	DETECTED	261.0750 m/z @12.41 [CD6647_1.mzXML]	261.0749816894531	12.415	10.5131	12.415	1.9018999999999995	3529.789306640625	278478.37508197024	0	1290	1.8541225167725095	0.5	null	261.0715637207031	261.0749816894531
620	261.1432800292969	9.54425					1	DETECTED	261.1433 m/z @9.54 [CD6647_1.mzXML]	261.1432800292969	9.54425	0.3520333333333333	19.866666666666667	19.514633333333332	112281.953125	3336494.075549683	0	1290	0.0910756535357109	10.41069615057183	22.429535049341727	261.1418762207031	261.14520263671875
621	261.18798828125	9.8986					1	DETECTED	261.1880 m/z @9.90 [CD6647_1.mzXML]	261.18798828125	9.8986	0.10118333333333333	19.997166666666665	19.89598333333333	10499.21875	1857632.2243654479	0	1290	0.09042330539006116	3.4545834505466906	2.4497721944151003	261.1824035644531	261.1883239746094
622	262.14666748046875	9.558816666666667					1	DETECTED	262.1467 m/z @9.56 [CD6647_1.mzXML]	262.14666748046875	9.558816666666667	9.393383333333333	9.617816666666666	0.2244333333333337	13874.1328125	86831.02781646728	0	1290	0.08408265859920405	0.678319564779364	0.3566391295587279	262.14666748046875	262.1468811035156
623	262.2518310546875	12.415					1	DETECTED	262.2518 m/z @12.41 [CD6647_1.mzXML]	262.2518310546875	12.415	12.352	12.551516666666666	0.1995166666666659	12743.3857421875	87251.46013342311	0	1290	0.11183273510280323	1.5834656084656316	2.166931216931263	262.2511291503906	262.2519836425781
624	263.0176696777344	11.675916666666666					1	DETECTED	263.0177 m/z @11.68 [CD6647_1.mzXML]	263.0176696777344	11.675916666666666	11.037	16.44408333333333	5.407083333333331	18448.439453125	1330752.8656834713	0	1290	0.42251853954329555	4.231446458849624	1.1086348590591955	263.0169372558594	263.01873779296875
625	263.08740234375	11.577233333333334					1	DETECTED	263.0874 m/z @11.58 [CD6647_1.mzXML]	263.08740234375	11.577233333333334	0.5366333333333333	12.192200000000001	11.655566666666669	887224.9375	2.302577012909798E7	1	1290	0.12632764511901762	0.512035775092177	0.01788427090132551	263.0832214355469	263.09161376953125
626	263.1382141113281	9.677033333333332					1	DETECTED	263.1382 m/z @9.68 [CD6647_1.mzXML]	263.1382141113281	9.677033333333332	9.647400000000001	9.735999999999999	0.08859999999999779	19345.1640625	72290.05049658111	0	1290	0.06839466292247387	1.4949381327334796	1.9898762654669595	263.1378479003906	263.1383972167969
627	263.17779541015625	10.06185					1	DETECTED	263.1778 m/z @10.06 [CD6647_1.mzXML]	263.17779541015625	10.06185	9.1649	11.995683333333334	2.8307833333333345	15227.7333984375	1030622.6260335082	0	1290	0.10600071290345525	0.5602545882764739	0.1151268162863201	263.1712341308594	263.1780090332031
628	263.2354736328125	14.449866666666667					1	DETECTED	263.2355 m/z @14.45 [CD6647_1.mzXML]	263.2354736328125	14.449866666666667	0.16706666666666664	19.980666666666664	19.813599999999997	112650.0859375	7846834.269609945	0	1290	3.359580040126632	0.7240158554637823	1.4716514340455678	263.23095703125	263.2418212890625
629	264.0908508300781	11.591383333333333					1	DETECTED	264.0909 m/z @11.59 [CD6647_1.mzXML]	264.0908508300781	11.591383333333333	1.9196333333333333	11.921483333333333	10.00185	105567.1484375	5552229.228296144	0	1290	0.16372672742840422	0.5115878273026749	0.01592262631296027	264.0875549316406	264.0951232910156
630	264.1692810058594	9.2214					1	DETECTED	264.1693 m/z @9.22 [CD6647_1.mzXML]	264.1692810058594	9.2214	8.658883333333334	9.514366666666666	0.855483333333332	60999.27734375	332139.92252151313	0	1290	0.06323785764750767	1.3473672658153426	2.4711657217642338	264.16876220703125	264.17022705078125
631	265.0216369628906	1.8064					1	DETECTED	265.0216 m/z @1.81 [CD6647_1.mzXML]	265.0216369628906	1.8064	1.7638	16.330750000000002	14.566950000000002	47490.45703125	2583445.8917604373	0	1290	0.09544037538469574	13.34902602311991	25.253950289466623	265.0119934082031	265.02301025390625
632	265.0795593261719	1.8204166666666666					1	DETECTED	265.0796 m/z @1.82 [CD6647_1.mzXML]	265.0795593261719	1.8204166666666666	0.10118333333333333	19.997166666666665	19.89598333333333	20042.8203125	3564248.9718153076	0	1290	1.751655515127097	5.567316441068098	9.959003153172757	265.0733642578125	265.0848083496094
633	265.1169738769531	9.735999999999999					1	DETECTED	265.1170 m/z @9.74 [CD6647_1.mzXML]	265.1169738769531	9.735999999999999	9.662266666666666	10.1212	0.4589333333333343	146541.59375	896591.7586962351	1	1290	0.09118585546212898	1.4811685614929404	1.9107271187528458	265.11639404296875	265.1183776855469
634	265.1415710449219	11.31465					1	DETECTED	265.1416 m/z @11.31 [CD6647_1.mzXML]	265.1415710449219	11.31465	11.282383333333334	12.490216666666667	1.2078333333333333	23796.77734375	725121.8337028807	0	1290	1.4720258634578798	18.716425619834713	36.432851239669425	265.14044189453125	265.14227294921875
635	265.2508544921875	12.658716666666667					1	DETECTED	265.2509 m/z @12.66 [CD6647_1.mzXML]	265.2508544921875	12.658716666666667	0.7549166666666667	19.654999999999998	18.90008333333333	47467.9921875	2320923.0656729722	0	1290	0.18185103051458995	8.434726150850823	13.790179513340147	265.24993896484375	265.2524719238281
636	265.9800720214844	10.256416666666667					1	DETECTED	265.9801 m/z @10.26 [CD6647_1.mzXML]	265.9800720214844	10.256416666666667	1.4635666666666665	14.899533333333332	13.435966666666666	17345.427734375	1542245.6842320552	0	1290	0.07177426885726668	0.7640279696950741	0.011095356877701709	265.9704284667969	265.98992919921875
637	266.0704040527344	15.786333333333333					1	DETECTED	266.0704 m/z @15.79 [CD6647_1.mzXML]	266.0704040527344	15.786333333333333	9.4838	19.50883333333333	10.025033333333331	5598.26123046875	1536622.0340458981	0	1290	0.8114457314732988	0.7953177558230552	0.5453636607338915	266.06878662109375	266.0712585449219
638	266.1204833984375	9.721366666666666					1	DETECTED	266.1205 m/z @9.72 [CD6647_1.mzXML]	266.1204833984375	9.721366666666666	9.691699999999999	9.868883333333335	0.17718333333333547	18064.66796875	107769.971770875	0	1290	0.10087174975519098	2.9862359550561424	4.214149293441997	266.1202392578125	266.12091064453125
639	266.92620849609375	1.5814833333333334					1	DETECTED	266.9262 m/z @1.58 [CD6647_1.mzXML]	266.92620849609375	1.5814833333333334	1.5375666666666667	1.61155	0.07398333333333329	50676.57421875	156748.95504101558	0	1290	0.06226974447753286	0.8423149905123347	0.6223273314800875	266.92596435546875	266.9263916015625
640	267.0572814941406	1.9057333333333333					1	DETECTED	267.0573 m/z @1.91 [CD6647_1.mzXML]	267.0572814941406	1.9057333333333333	1.9057333333333333	19.6875	17.781766666666666	11802.2255859375	2813451.6717609866	0	1290	14.830260873866276	null	null	267.0567626953125	267.0672607421875
641	267.2664489746094	12.70075					1	DETECTED	267.2664 m/z @12.70 [CD6647_1.mzXML]	267.2664489746094	12.70075	5.09915	12.943083333333334	7.843933333333334	62218.44140625	1455033.5951105955	0	1290	0.23144359782838997	0.8055141380290431	0.9936952210140452	267.26544189453125	267.26715087890625
642	267.64532470703125	13.2401					1	DETECTED	267.6453 m/z @13.24 [CD6647_1.mzXML]	267.64532470703125	13.2401	12.957600000000001	15.141950000000001	2.1843500000000002	323469.875	6456739.838588317	2	1290	0.27984801385336944	1.4880146496296112	1.8278429816486834	267.64434814453125	267.64593505859375
643	267.97821044921875	10.256416666666667					1	DETECTED	267.9782 m/z @10.26 [CD6647_1.mzXML]	267.97821044921875	10.256416666666667	10.195333333333334	10.332516666666667	0.13718333333333277	17293.244140625	79894.66295141562	0	1290	0.07922828612824517	1.122919508867678	1.332667216330901	267.9776306152344	267.9784240722656
644	268.153076171875	9.2214					1	DETECTED	268.1531 m/z @9.22 [CD6647_1.mzXML]	268.153076171875	9.2214	9.1649	13.435333333333334	4.270433333333335	452008.46875	5736324.593823843	0	1290	0.07106489761256363	1.5482393871240614	1.8441610700497335	268.1466369628906	268.1540832519531
645	268.18963623046875	9.868883333333335					1	DETECTED	268.1896 m/z @9.87 [CD6647_1.mzXML]	268.18963623046875	9.868883333333335	9.809983333333333	10.180266666666666	0.3702833333333331	109737.1640625	576224.3749235825	0	1290	0.07938498414034889	1.4716640008585518	1.7584351134217913	268.1893005371094	268.1903076171875
646	268.9560852050781	11.519499999999999					1	DETECTED	268.9561 m/z @11.52 [CD6647_1.mzXML]	268.9560852050781	11.519499999999999	7.101133333333333	18.911333333333335	11.810200000000002	12714.244140625	1520754.7292155148	0	1290	0.5573932905304275	1.336489351268569	14.225711075339653	268.95477294921875	268.9618225097656
647	269.04681396484375	1.9334833333333334					1	DETECTED	269.0468 m/z @1.93 [CD6647_1.mzXML]	269.04681396484375	1.9334833333333334	1.8204166666666666	2.4412333333333334	0.6208166666666668	12972.57421875	258802.1436243897	0	1290	0.4312457811748489	2.745356721698109	4.490713443396218	269.0462341308594	269.047607421875
648	269.086181640625	1.4933					1	DETECTED	269.0862 m/z @1.49 [CD6647_1.mzXML]	269.086181640625	1.4933	1.4161499999999998	1.5375666666666667	0.12141666666666695	6587.31591796875	30750.520465820347	0	1290	0.050632243606689276	0.7868870166342613	0.5737740332685226	269.0852355957031	269.0870666503906
649	269.1368408203125	12.054666666666666					1	DETECTED	269.1368 m/z @12.05 [CD6647_1.mzXML]	269.1368408203125	12.054666666666666	11.995683333333334	12.272783333333333	0.277099999999999	55619.2890625	406739.42543518194	0	1290	0.1204588463372982	1.8714228859257807	2.2755504347423243	269.1362609863281	269.1370849609375
650	269.22479248046875	14.186533333333333					1	DETECTED	269.2248 m/z @14.19 [CD6647_1.mzXML]	269.22479248046875	14.186533333333333	6.087283333333334	15.389833333333334	9.30255	95280.3046875	4524036.215083588	0	1290	0.4314114614169071	1.6396435364082413	1.7254871259886988	269.2187194824219	269.22552490234375
651	269.2823486328125	13.832616666666667					1	DETECTED	269.2823 m/z @13.83 [CD6647_1.mzXML]	269.2823486328125	13.832616666666667	0.4527333333333334	19.915666666666667	19.462933333333332	8746.0859375	2237628.7954487	0	1290	7.963883759503089	0.8381462887360588	0.6321014191454275	269.28143310546875	269.2840881347656
652	270.14013671875	12.039966666666666					1	DETECTED	270.1401 m/z @12.04 [CD6647_1.mzXML]	270.14013671875	12.039966666666666	12.02535	12.114183333333333	0.08883333333333354	7855.79150390625	35531.13120483421	0	1290	0.15507159736726805	3.0387685290763464	5.077537058152693	270.1401062011719	270.14056396484375
653	270.228271484375	14.141266666666667					1	DETECTED	270.2283 m/z @14.14 [CD6647_1.mzXML]	270.228271484375	14.141266666666667	13.946499999999999	14.671883333333334	0.725383333333335	21071.2421875	479937.45987573266	0	1290	0.4121046600946432	1.8621855211363934	2.7243710422727867	270.22784423828125	270.2287292480469
654	271.0384826660156	1.7923499999999999					1	DETECTED	271.0385 m/z @1.79 [CD6647_1.mzXML]	271.0384826660156	1.7923499999999999	1.7331166666666666	16.979333333333333	15.246216666666665	80506.4375	6434308.928699218	0	1290	0.08808691106531419	128.69625773776045	2.7924543870035663	271.0380859375	271.04193115234375
655	271.1424255371094	12.871166666666666					1	DETECTED	271.1424 m/z @12.87 [CD6647_1.mzXML]	271.1424255371094	12.871166666666666	10.483416666666667	13.212150000000001	2.7287333333333343	22086.529296875	1141705.5517641304	0	1290	0.7224933273217076	0.5714026454472486	0.1896298646411899	271.1413879394531	271.1447448730469
656	271.2041931152344	14.762166666666667					1	DETECTED	271.2042 m/z @14.76 [CD6647_1.mzXML]	271.2041931152344	14.762166666666667	11.190466666666667	16.1213	4.930833333333334	51800.03125	2819000.9441601583	0	1290	0.5231984463589292	0.674934479157074	2.1444280338719586	271.2018737792969	271.2049865722656
657	271.2409973144531	12.129433333333333					1	DETECTED	271.2410 m/z @12.13 [CD6647_1.mzXML]	271.2409973144531	12.129433333333333	12.084283333333333	14.231183333333332	2.1468999999999987	10232.6201171875	457333.23136340326	0	1290	0.050809373123342993	23.77519379844982	46.55038759689964	271.2313232421875	271.2410888671875
658	271.26129150390625	12.643966666666667					1	DETECTED	271.2613 m/z @12.64 [CD6647_1.mzXML]	271.26129150390625	12.643966666666667	0.10118333333333333	19.997166666666665	19.89598333333333	49657.84765625	4844739.80810748	0	1290	0.15668398958708174	0.7248837985417907	0.23282851447612085	271.25994873046875	271.2635192871094
659	271.65643310546875	12.943083333333334					1	DETECTED	271.6564 m/z @12.94 [CD6647_1.mzXML]	271.65643310546875	12.943083333333334	12.8996	13.086133333333333	0.18653333333333322	32621.724609375	234871.711501465	0	1290	0.13705717304835652	2.1448830969719648	3.289766193943929	271.6561279296875	271.65679931640625
660	272.20751953125	14.838333333333333					1	DETECTED	272.2075 m/z @14.84 [CD6647_1.mzXML]	272.20751953125	14.838333333333333	14.406333333333333	15.89765	1.491316666666668	11553.1484375	381516.37822647096	0	1290	0.43836446487873637	1.7260609567901235	1.153669466388877	272.2069396972656	272.20849609375
661	272.25665283203125	11.417316666666666					1	DETECTED	272.2567 m/z @11.42 [CD6647_1.mzXML]	272.25665283203125	11.417316666666666	0.3017166666666667	18.831333333333337	18.52961666666667	42811.625	4386221.58360614	0	1290	0.06780368824295913	0.8334960176088863	0.6669920352177724	272.2563781738281	272.2662353515625
662	272.6640625	13.406616666666668					1	DETECTED	272.6641 m/z @13.41 [CD6647_1.mzXML]	272.6640625	13.406616666666668	12.92845	13.524049999999999	0.5955999999999992	17166.708984375	315837.13409204123	0	1290	0.1471297942770704	0.6227953990937578	0.24559079818751567	272.6579284667969	272.66485595703125
663	272.7931823730469	1.9612833333333335					1	DETECTED	272.7932 m/z @1.96 [CD6647_1.mzXML]	272.7931823730469	1.9612833333333335	1.7167666666666668	2.2586999999999997	0.5419333333333329	20618.349609375	299406.18652246083	0	1290	0.29416143346374723	1.1081725853725026	1.216345170745005	272.7926330566406	272.7940368652344
664	272.9427185058594	1.6266					1	DETECTED	272.9427 m/z @1.63 [CD6647_1.mzXML]	272.9427185058594	1.6266	1.5522666666666667	13.308633333333335	11.756366666666668	75003.8046875	1.0361887724521728E7	0	1290	0.07527383088032158	76.42745691825607	0.6894035201809858	272.9427185058594	272.95050048828125
665	273.2197570800781	11.876616666666667					1	DETECTED	273.2198 m/z @11.88 [CD6647_1.mzXML]	273.2197570800781	11.876616666666667	11.876616666666667	16.63895	4.762333333333334	8581.806640625	915437.3275253914	0	1290	2.509481696016998	null	null	273.21746826171875	273.22100830078125
666	274.0018005371094	11.235366666666666					1	DETECTED	274.0018 m/z @11.24 [CD6647_1.mzXML]	274.0018005371094	11.235366666666666	10.9294	19.476166666666664	8.546766666666665	11642.8232421875	1139851.9438856812	0	1290	0.1067322869032239	9.385828514193696	18.679208921788504	274.0008239746094	274.0072937011719
667	274.2001647949219	10.225533333333335					1	DETECTED	274.2002 m/z @10.23 [CD6647_1.mzXML]	274.2001647949219	10.225533333333335	10.150783333333333	16.8655	6.714716666666668	6050.4990234375	502896.1821215209	0	1290	0.03338636657955618	44.914492753622206	88.82898550724441	274.19879150390625	274.20135498046875
668	274.2716979980469	11.3749					1	DETECTED	274.2717 m/z @11.37 [CD6647_1.mzXML]	274.2716979980469	11.3749	11.235366666666666	15.658716666666667	4.423350000000001	4038270.5	2.470025241209966E7	1	1290	0.08147847071240832	1.9996428758297828	2.8167986697105896	274.2716979980469	274.273681640625
669	274.6528625488281	13.55435					1	DETECTED	274.6529 m/z @13.55 [CD6647_1.mzXML]	274.6528625488281	13.55435	13.449766666666667	13.6773	0.2275333333333336	12509.8974609375	121065.81609082026	0	1290	0.18673053611441048	1.0878087649402504	1.1756175298805007	274.6523132324219	274.65362548828125
670	274.7903137207031	1.98895					1	DETECTED	274.7903 m/z @1.99 [CD6647_1.mzXML]	274.7903137207031	1.98895	1.9612833333333335	2.15875	0.19746666666666646	10817.9267578125	80864.55128369137	0	1290	0.15019711329498286	3.568674698795198	6.137349397590396	274.78985595703125	274.7906188964844
671	274.87957763671875	1.7012166666666666					1	DETECTED	274.8796 m/z @1.70 [CD6647_1.mzXML]	274.87957763671875	1.7012166666666666	1.6712	1.8916	0.22039999999999993	24790.953125	231176.0720522459	0	1290	0.13512760153048053	3.671293725707949	6.342587451415898	274.87939453125	274.8802185058594
672	274.9985656738281	11.250633333333333					1	DETECTED	274.9986 m/z @11.25 [CD6647_1.mzXML]	274.9985656738281	11.250633333333333	9.766066666666667	18.323500000000003	8.557433333333336	13325.7861328125	1475190.0871341245	0	1290	0.8087612409253566	2.164350230888526	3.056492178126592	274.99615478515625	275.0025329589844
673	275.019775390625	1.4784					1	DETECTED	275.0198 m/z @1.48 [CD6647_1.mzXML]	275.019775390625	1.4784	1.43275	1.4933	0.060550000000000104	9259.029296875	18865.425066040036	0	1290	0.026808483081468992	0.6631982475355985	0.32639649507119706	275.01959228515625	275.0201110839844
674	275.19281005859375	12.0993					1	DETECTED	275.1928 m/z @12.10 [CD6647_1.mzXML]	275.19281005859375	12.0993	12.0993	12.520583333333333	0.42128333333333323	8125.939453125	136218.53386596713	0	1290	0.24873346071506042	null	null	275.19281005859375	275.1995544433594
675	275.2754211425781	11.3606					1	DETECTED	275.2754 m/z @11.36 [CD6647_1.mzXML]	275.2754211425781	11.3606	11.3606	11.965983333333332	0.6053833333333323	595299.25	3127021.3752648933	0	1290	0.12023686799759581	null	null	275.27508544921875	275.27618408203125
676	275.63140869140625	13.184483333333333					1	DETECTED	275.6314 m/z @13.18 [CD6647_1.mzXML]	275.63140869140625	13.184483333333333	11.876616666666667	13.524049999999999	1.647433333333332	116062.9375	2275009.053511959	0	1290	0.15509632291793096	0.6147108144290098	1.083396672148685	275.630615234375	275.63214111328125
677	275.9964599609375	15.627516666666667					1	DETECTED	275.9965 m/z @15.63 [CD6647_1.mzXML]	275.9964599609375	15.627516666666667	10.06185	18.784166666666668	8.722316666666668	2476.406982421875	652589.9009544067	0	1290	1.1588244876887082	0.7835823800682759	0.5671647601365516	275.9947814941406	275.9978332519531
678	276.13287353515625	13.143					1	DETECTED	276.1329 m/z @13.14 [CD6647_1.mzXML]	276.13287353515625	13.143	4.1208	13.3364	9.215599999999998	35736.35546875	2881051.2844509264	0	1290	0.14525833879627648	0.5113906816612486	0.022966927159070647	276.1319885253906	276.142822265625
679	276.65069580078125	13.226383333333333					1	DETECTED	276.6507 m/z @13.23 [CD6647_1.mzXML]	276.65069580078125	13.226383333333333	13.11495	13.832616666666667	0.7176666666666662	56475.40625	757290.2297705056	0	1290	0.20075572593513513	3.2201615315585057	5.440323063117011	276.6496887207031	276.6520690917969
680	276.9832458496094	1.7781					1	DETECTED	276.9832 m/z @1.78 [CD6647_1.mzXML]	276.9832458496094	1.7781	1.4482166666666667	18.673166666666667	17.22495	20996.61328125	1933419.240711639	0	1290	0.254993545662928	26.10763906431567	null	276.97467041015625	276.99322509765625
681	277.1568298339844	15.437166666666666					1	DETECTED	277.1568 m/z @15.44 [CD6647_1.mzXML]	277.1568298339844	15.437166666666666	9.691699999999999	19.184166666666666	9.492466666666667	14656.2412109375	2140281.3088338627	0	1290	0.8679204024933629	0.7215419171520652	0.4832765022940617	277.15155029296875	277.1578063964844
682	277.17816162109375	12.192200000000001					1	DETECTED	277.1782 m/z @12.19 [CD6647_1.mzXML]	277.17816162109375	12.192200000000001	5.406833333333334	19.768166666666666	14.36133333333333	16718.98828125	2011742.6559636835	0	1290	0.11052242612284857	1.0582577212727386	1.1165154425454773	277.17755126953125	277.1798400878906
683	277.21429443359375	12.567166666666667					1	DETECTED	277.2143 m/z @12.57 [CD6647_1.mzXML]	277.21429443359375	12.567166666666667	11.829749999999999	14.1563	2.326550000000001	28952.595703125	787343.8083226326	0	1290	1.5589431980988984	1.5266861545415986	2.211959483330212	277.2112121582031	277.2152099609375
684	278.62603759765625	13.057416666666667					1	DETECTED	278.6260 m/z @13.06 [CD6647_1.mzXML]	278.62603759765625	13.057416666666667	12.785816666666667	15.157116666666667	2.3712999999999997	26871.83203125	2084232.7515092778	0	1290	2.112631399144071	4.36542709867453	7.730854197349061	278.6208190917969	278.6261291503906
685	278.9806213378906	1.98895					1	DETECTED	278.9806 m/z @1.99 [CD6647_1.mzXML]	278.9806213378906	1.98895	1.98895	19.347166666666666	17.358216666666667	7084.6533203125	2944882.9638782013	0	1290	13.290682432927895	null	null	278.978759765625	278.9819030761719
686	279.08258056640625	10.54285					1	DETECTED	279.0826 m/z @10.54 [CD6647_1.mzXML]	279.08258056640625	10.54285	0.5701	18.35533333333333	17.78523333333333	100654.4765625	5211215.3978575105	0	1290	0.09129306461165321	0.7545663232117756	0.5160207499634389	279.08245849609375	279.09246826171875
687	279.1571044921875	12.460316666666667					1	DETECTED	279.1571 m/z @12.46 [CD6647_1.mzXML]	279.1571044921875	12.460316666666667	0.10118333333333333	19.997166666666665	19.89598333333333	164402.796875	3.448930796102053E7	0	1290	0.16164932184288716	0.542480911650625	0.11466689988788376	279.1565856933594	279.1583251953125
688	279.2300720214844	13.494066666666667					1	DETECTED	279.2301 m/z @13.49 [CD6647_1.mzXML]	279.2300720214844	13.494066666666667	11.719916666666668	15.264216666666666	3.544299999999998	42453.91796875	2061058.44834082	0	1290	0.20836730123791014	0.6891193468026346	0.32869202717831175	279.22900390625	279.2308044433594
689	279.64495849609375	13.000316666666667					1	DETECTED	279.6450 m/z @13.00 [CD6647_1.mzXML]	279.64495849609375	13.000316666666667	12.785816666666667	13.464383333333334	0.6785666666666668	114329.421875	1367485.788273436	0	1290	0.15878779641750462	1.2253278085209611	2.2228103075519594	279.6443786621094	279.6457214355469
690	280.0901794433594	1.7488333333333335					1	DETECTED	280.0902 m/z @1.75 [CD6647_1.mzXML]	280.0901794433594	1.7488333333333335	1.6712	18.339499999999997	16.6683	87453.921875	5045291.075933348	0	1290	0.06698502348029933	79.73638241426696	188.96029135561974	280.0849609375	280.0914001464844
691	280.1603698730469	12.445233333333334					1	DETECTED	280.1604 m/z @12.45 [CD6647_1.mzXML]	280.1603698730469	12.445233333333334	0.16706666666666664	19.997166666666665	19.830099999999998	30099.720703125	6358696.941969602	0	1290	0.1112658513669178	8.67419335546486	1.2766752894034048	280.1531677246094	280.162109375
692	280.6528015136719	13.364433333333332					1	DETECTED	280.6528 m/z @13.36 [CD6647_1.mzXML]	280.6528015136719	13.364433333333332	10.348	14.141266666666667	3.793266666666666	205482.484375	3752788.4631212195	0	1290	0.22985655096272595	1.7962536794549468	1.0200218683435802	280.6517028808594	280.65350341796875
693	281.00885009765625	11.6053					1	DETECTED	281.0089 m/z @11.61 [CD6647_1.mzXML]	281.00885009765625	11.6053	11.534733333333332	14.6119	3.0771666666666686	21217.248046875	484734.160558106	0	1290	0.08107655555518711	21.803259329239093	42.60651865847819	281.008544921875	281.01617431640625
694	281.082275390625	15.579916666666666					1	DETECTED	281.0823 m/z @15.58 [CD6647_1.mzXML]	281.082275390625	15.579916666666666	9.706516666666666	19.525333333333332	9.818816666666667	15557.357421875	3362758.555786317	0	1290	2.6117943019192325	0.7856179912748371	0.582154269407961	281.0805358886719	281.08343505859375
695	281.1118469238281	9.617816666666666					1	DETECTED	281.1118 m/z @9.62 [CD6647_1.mzXML]	281.1118469238281	9.617816666666666	9.453650000000001	9.617816666666666	0.1641666666666648	3757.526123046875	22586.182435973973	0	1290	0.04734436120053864	0.5	null	281.1115417480469	281.1128845214844
696	281.24578857421875	14.449866666666667					1	DETECTED	281.2458 m/z @14.45 [CD6647_1.mzXML]	281.24578857421875	14.449866666666667	0.36875	19.964333333333332	19.595583333333334	165090.46875	1.279735195561501E7	1	1290	3.3156113930452413	0.8523874329798384	0.45169105171785007	281.2445068359375	281.2477111816406
697	281.66070556640625	14.186533333333333					1	DETECTED	281.6607 m/z @14.19 [CD6647_1.mzXML]	281.66070556640625	14.186533333333333	11.14515	16.282033333333334	5.136883333333335	68476.59375	3817921.5208795164	0	1290	0.5550225562660938	1.229195723390493	1.3396723102888615	281.6546630859375	281.6695556640625
698	282.2202453613281	19.703666666666667					1	DETECTED	282.2202 m/z @19.70 [CD6647_1.mzXML]	282.2202453613281	19.703666666666667	0.10118333333333333	19.964333333333332	19.863149999999997	4661.9560546875	3071674.746590664	0	1290	10.817326497750674	0.506648817454251	0.016915241682849146	282.2185974121094	282.22186279296875
699	282.2580871582031	11.3606					1	DETECTED	282.2581 m/z @11.36 [CD6647_1.mzXML]	282.2580871582031	11.3606	10.89855	16.346983333333334	5.448433333333334	44668.64453125	4152524.3336882307	0	1290	3.264572402527909	6.03126700994301	13.146923522726292	282.248291015625	282.2580871582031
700	282.2771911621094	13.990766666666667					1	DETECTED	282.2772 m/z @13.99 [CD6647_1.mzXML]	282.2771911621094	13.990766666666667	11.861216666666667	14.868816666666667	3.0076	89309.3671875	2868517.855221925	0	1290	0.3582653820971373	1.2677535283286048	4.358732618508543	282.2761535644531	282.2779541015625
701	282.8215637207031	1.7638					1	DETECTED	282.8216 m/z @1.76 [CD6647_1.mzXML]	282.8215637207031	1.7638	1.6860166666666667	1.8916	0.20558333333333323	19549.94921875	124777.75487109378	0	1290	0.08269925669217004	1.3215127490893503	1.6430254981787007	282.8211669921875	282.822509765625
702	282.9037170410156	1.5814833333333334					1	DETECTED	282.9037 m/z @1.58 [CD6647_1.mzXML]	282.9037170410156	1.5814833333333334	1.5375666666666667	1.6266	0.0890333333333333	91644.671875	329787.39092382824	0	1290	0.06234830993271734	1.0136622390891852	0.9304726358725591	282.9032287597656	282.9038391113281
703	282.971923828125	11.6901					1	DETECTED	282.9719 m/z @11.69 [CD6647_1.mzXML]	282.971923828125	11.6901	11.082933333333333	17.125833333333333	6.0428999999999995	10945.0771484375	1517038.9562494198	0	1290	0.6537517445367058	4.976310732912438	8.952621465824876	282.9713134765625	282.9753723144531
704	283.00640869140625	10.256416666666667					1	DETECTED	283.0064 m/z @10.26 [CD6647_1.mzXML]	283.00640869140625	10.256416666666667	10.210633333333334	11.876616666666667	1.6659833333333331	14247.638671875	351609.9630251458	0	1290	0.0818577939548657	18.19421186749209	35.38842373498418	283.0036926269531	283.0067443847656
705	283.1056823730469	10.767133333333334					1	DETECTED	283.1057 m/z @10.77 [CD6647_1.mzXML]	283.1056823730469	10.767133333333334	8.567833333333335	10.882616666666667	2.3147833333333327	7739.2880859375	321057.69025860575	0	1290	2.2614151844752346	0.5262545658467088	0.05250913169341775	283.1021728515625	283.107177734375
706	283.1522216796875	12.054666666666666					1	DETECTED	283.1522 m/z @12.05 [CD6647_1.mzXML]	283.1522216796875	12.054666666666666	12.0106	12.415	0.404399999999999	20274.498046875	220402.26569311542	0	1290	0.09610641920377638	4.588502269289034	8.177004538578068	283.1519470214844	283.1527099609375
707	283.24017333984375	15.036433333333333					1	DETECTED	283.2402 m/z @15.04 [CD6647_1.mzXML]	283.24017333984375	15.036433333333333	14.80775	16.62285	1.8150999999999993	4512.1591796875	247185.4967381591	0	1290	0.8622556726404014	3.9685882953137623	6.937176590627525	283.2398681640625	283.24127197265625
708	283.2611389160156	12.658716666666667					1	DETECTED	283.2611 m/z @12.66 [CD6647_1.mzXML]	283.2611389160156	12.658716666666667	0.15048333333333333	19.964333333333332	19.81385	110496.4296875	3778630.3398342268	0	1290	0.13743837411246496	2.807076476932271	5.906950427195784	283.25177001953125	283.2630310058594
709	283.28057861328125	13.990766666666667					1	DETECTED	283.2806 m/z @13.99 [CD6647_1.mzXML]	283.28057861328125	13.990766666666667	13.889666666666667	15.279599999999999	1.3899333333333317	18502.29296875	524237.86950866744	0	1290	0.23445536157664293	6.874052093636612	4.466620238294134	283.27227783203125	283.2811584472656
710	284.1838684082031	9.042183333333332					1	DETECTED	284.1839 m/z @9.04 [CD6647_1.mzXML]	284.1838684082031	9.042183333333332	8.153116666666667	10.046733333333332	1.8936166666666647	38354.46875	677455.8460156256	0	1290	0.06785741012509128	0.8545681686275315	0.10058332711618245	284.18365478515625	284.19134521484375
711	284.2928466796875	12.643966666666667					1	DETECTED	284.2928 m/z @12.64 [CD6647_1.mzXML]	284.2928466796875	12.643966666666667	0.46946666666666664	15.126883333333334	14.657416666666666	27054.611328125	1769407.0394771728	0	1290	0.11401837559155759	0.601972018015798	12.725982751330191	284.2894592285156	284.29327392578125
712	284.3294677734375	11.906783333333333					1	DETECTED	284.3295 m/z @11.91 [CD6647_1.mzXML]	284.3294677734375	11.906783333333333	11.8455	12.24055	0.39505000000000123	22826.623046875	188721.42023168894	0	1290	0.10329562287243377	3.2231438672830968	5.212894594578507	284.3281555175781	284.3298645019531
713	284.908203125	1.6712					1	DETECTED	284.9082 m/z @1.67 [CD6647_1.mzXML]	284.908203125	1.6712	1.5966166666666666	1.8916	0.2949833333333334	34527.1328125	322919.08022314456	0	1290	0.16628787312916526	1.977541899441338	2.955083798882676	284.906982421875	284.9083557128906
714	284.9243469238281	1.5522666666666667					1	DETECTED	284.9243 m/z @1.55 [CD6647_1.mzXML]	284.9243469238281	1.5522666666666667	1.4784	1.5814833333333334	0.10308333333333342	7076.857421875	30220.23952819823	0	1290	0.8082041991416685	0.6977662454873644	0.3955324909747288	284.9235534667969	284.9246826171875
715	285.0044860839844	10.256416666666667					1	DETECTED	285.0045 m/z @10.26 [CD6647_1.mzXML]	285.0044860839844	10.256416666666667	10.225533333333335	10.332516666666667	0.1069833333333321	14884.5205078125	57787.442700438856	0	1290	0.08664098245339957	1.7320561252024393	2.782154040847554	285.00396728515625	285.00457763671875
716	285.0629577636719	1.4482166666666667					1	DETECTED	285.0630 m/z @1.45 [CD6647_1.mzXML]	285.0629577636719	1.4482166666666667	1.39885	19.752	18.35315	16664.453125	3271148.7156227413	0	1290	0.10365032211999248	185.88605671843305	360.7642564140079	285.05657958984375	285.0721740722656
717	285.2400817871094	13.000316666666667					1	DETECTED	285.2401 m/z @13.00 [CD6647_1.mzXML]	285.2400817871094	13.000316666666667	12.957600000000001	13.156833333333333	0.19923333333333204	41737.62890625	315062.95650195255	0	1290	0.14723391298960564	2.3320327740929137	3.6640655481858273	285.2400817871094	285.24114990234375
718	285.2768249511719	12.67275					1	DETECTED	285.2768 m/z @12.67 [CD6647_1.mzXML]	285.2768249511719	12.67275	0.33515	19.866666666666667	19.53151666666667	25689.763671875	2241114.6116969604	0	1290	5.508424329547429	1.1131329285303833	0.0513191221430689	285.2760314941406	285.27960205078125
719	286.1026916503906	8.7661					1	DETECTED	286.1027 m/z @8.77 [CD6647_1.mzXML]	286.1026916503906	8.7661	8.582783333333333	8.82805	0.24526666666666586	2738.233154296875	19387.79902487191	0	1290	0.10621521851447646	0.6689699063551221	0.33793981271024426	286.1017761230469	286.1033020019531
720	286.19976806640625	10.394566666666666					1	DETECTED	286.1998 m/z @10.39 [CD6647_1.mzXML]	286.19976806640625	10.394566666666666	10.302733333333332	10.960266666666666	0.6575333333333333	170223.328125	1230557.9176270147	1	1290	0.10674518581867787	1.5525153828648173	1.4682341910323888	286.19927978515625	286.2003173828125
721	286.2478332519531	9.795333333333334					1	DETECTED	286.2478 m/z @9.80 [CD6647_1.mzXML]	286.2478332519531	9.795333333333334	9.149883333333333	19.233	10.083116666666667	81529.21875	2503433.0894644796	0	1290	0.1632142815714701	1.1596181169590243	1.4331309685236266	286.2440490722656	286.2491149902344
722	287.011962890625	1.7923499999999999					1	DETECTED	287.0120 m/z @1.79 [CD6647_1.mzXML]	287.011962890625	1.7923499999999999	1.7638	1.9196333333333333	0.15583333333333327	33337.1796875	159577.0558330076	0	1290	0.4927793472127988	2.729130180969073	4.458260361938146	287.0116882324219	287.0123596191406
723	287.0987548828125	9.735999999999999					1	DETECTED	287.0988 m/z @9.74 [CD6647_1.mzXML]	287.0987548828125	9.735999999999999	9.691699999999999	9.795333333333334	0.10363333333333458	134222.875	622540.2965742247	0	1290	0.09081004756476574	1.1696764484575066	1.339352896915013	287.0987548828125	287.0992431640625
724	287.2032470703125	10.394566666666666					1	DETECTED	287.2032 m/z @10.39 [CD6647_1.mzXML]	287.2032470703125	10.394566666666666	10.317583333333333	14.656666666666666	4.339083333333333	24153.24609375	1098634.6345529791	0	1290	0.11272565927874467	28.181965793462005	20.824648572983687	287.1979675292969	287.2035827636719
725	287.26702880859375	11.54915					1	DETECTED	287.2670 m/z @11.55 [CD6647_1.mzXML]	287.26702880859375	11.54915	11.534733333333332	11.6901	0.15536666666666754	29897.271484375	129296.9671401376	0	1290	0.0723096070689433	5.3884393063581335	8.042284523757573	287.26702880859375	287.2684020996094
726	287.63092041015625	12.971933333333334					1	DETECTED	287.6309 m/z @12.97 [CD6647_1.mzXML]	287.63092041015625	12.971933333333334	6.28285	13.267466666666667	6.984616666666668	136158.484375	2723741.6099639875	0	1290	0.1838622640620109	0.8686390557699342	1.3012684443646179	287.62982177734375	287.63250732421875
727	288.1020812988281	9.735999999999999					1	DETECTED	288.1021 m/z @9.74 [CD6647_1.mzXML]	288.1020812988281	9.735999999999999	9.691699999999999	9.7807	0.08900000000000041	19731.697265625	74194.65793383827	0	1290	0.09449462580008117	1.0045146726862397	1.0090293453724797	288.1020812988281	288.1026916503906
728	288.1968688964844	12.567166666666667					1	DETECTED	288.1969 m/z @12.57 [CD6647_1.mzXML]	288.1968688964844	12.567166666666667	12.460316666666667	12.643966666666667	0.1836500000000001	14197.46875	113470.09597338899	0	1290	0.10088755333796584	0.8593823116518515	0.7187646233037029	288.196533203125	288.19744873046875
729	288.2151184082031	10.668849999999999					1	DETECTED	288.2151 m/z @10.67 [CD6647_1.mzXML]	288.2151184082031	10.668849999999999	0.10118333333333333	19.997166666666665	19.89598333333333	345946.21875	4433683.960360027	1	1290	0.10244484607044768	2.8500359774131474	3.418621746709587	288.21368408203125	288.2168273925781
730	288.63909912109375	13.3502					1	DETECTED	288.6391 m/z @13.35 [CD6647_1.mzXML]	288.63909912109375	13.3502	12.943083333333334	13.585083333333333	0.6419999999999995	46631.5859375	787758.0148918447	0	1290	0.4150950578029047	0.7884717730380338	0.547025902676973	288.631103515625	288.639892578125
731	288.9201965332031	1.5966166666666666					1	DETECTED	288.9202 m/z @1.60 [CD6647_1.mzXML]	288.9201965332031	1.5966166666666666	1.5375666666666667	1.7488333333333335	0.2112666666666667	356057.5625	1633453.0822910161	1	1290	0.0687799713199202	1.5127037022378336	1.6954385181138882	288.919677734375	288.92059326171875
732	289.21868896484375	10.668849999999999					1	DETECTED	289.2187 m/z @10.67 [CD6647_1.mzXML]	289.21868896484375	10.668849999999999	10.652516666666665	19.557666666666666	8.90515	48634.78515625	1553304.9881793836	0	1290	1.7218115830139507	45.61431927274397	92.26696323934176	289.2142639160156	289.2210693359375
733	289.64703369140625	11.675916666666666					1	DETECTED	289.6470 m/z @11.68 [CD6647_1.mzXML]	289.64703369140625	11.675916666666666	11.09885	15.279599999999999	4.180749999999998	22745.2421875	1769018.8543076785	0	1290	0.2520462015868592	3.1744279845444403	5.3713657188417905	289.63934326171875	289.6482849121094
734	290.26666259765625	11.417316666666666					1	DETECTED	290.2667 m/z @11.42 [CD6647_1.mzXML]	290.26666259765625	11.417316666666666	2.7567666666666666	11.54915	8.792383333333333	52142.87109375	1585574.0287607424	0	1290	0.18218912751666316	0.5076111409398556	0.015222281879711195	290.2583923339844	290.267333984375
735	290.6654357910156	14.3192					1	DETECTED	290.6654 m/z @14.32 [CD6647_1.mzXML]	290.6654357910156	14.3192	0.46946666666666664	15.658716666666667	15.18925	7890.18603515625	3767254.9073866247	0	1290	0.21281611925373234	0.5483589335053383	0.09671786701067649	290.6622009277344	290.6672058105469
736	290.8531799316406	1.7488333333333335					1	DETECTED	290.8532 m/z @1.75 [CD6647_1.mzXML]	290.8531799316406	1.7488333333333335	1.7012166666666666	6.39745	4.696233333333334	31831.318359375	2525741.961242188	0	1290	0.08732631980592065	49.31291564578209	97.62583129156417	290.85296630859375	290.85882568359375
737	290.9234924316406	2.7150499999999997					1	DETECTED	290.9235 m/z @2.72 [CD6647_1.mzXML]	290.9234924316406	2.7150499999999997	0.10118333333333333	19.997166666666665	19.89598333333333	63429.8046875	1.0139596272769216E7	0	1290	0.8954101850016936	6.340594665141087	3.471418490665339	290.9145202636719	290.9326171875
738	291.11846923828125	12.039966666666666					1	DETECTED	291.1185 m/z @12.04 [CD6647_1.mzXML]	291.11846923828125	12.039966666666666	2.2870833333333334	14.231183333333332	11.944099999999999	233401.4375	1.1611032149130011E7	1	1290	0.11982211130701614	0.5105661940772562	3.5717297463687174	291.1159362792969	291.1186828613281
739	291.6450500488281	12.913833333333335					1	DETECTED	291.6451 m/z @12.91 [CD6647_1.mzXML]	291.6450500488281	12.913833333333335	12.828433333333333	13.253766666666667	0.42533333333333445	29854.662109375	343458.4860913088	0	1290	0.1053935461971598	2.4902419984386768	3.9804839968773535	291.6445007324219	291.6455993652344
740	291.9338684082031	2.66005					1	DETECTED	291.9339 m/z @2.66 [CD6647_1.mzXML]	291.9338684082031	2.66005	0.13386666666666666	19.980666666666664	19.846799999999998	45404.78125	6536301.389247255	0	1290	0.8683968162220497	4.310813836380752	3.829088034574472	291.9314270019531	291.9343566894531
741	292.06646728515625	16.153183333333335					1	DETECTED	292.0665 m/z @16.15 [CD6647_1.mzXML]	292.06646728515625	16.153183333333335	14.508466666666667	18.705166666666667	4.1967	3243.873046875	450265.69412481703	0	1290	1.5460273926187558	1.2758124499660521	1.5516248999321045	292.0650634765625	292.0676574707031
742	292.12176513671875	12.039966666666666					1	DETECTED	292.1218 m/z @12.04 [CD6647_1.mzXML]	292.12176513671875	12.039966666666666	11.995683333333334	12.256583333333333	0.26089999999999947	32273.29296875	256723.94281030315	0	1290	0.1270261787731961	2.945803537824659	4.717576557116627	292.12152099609375	292.122314453125
743	292.5145263671875	2.7150499999999997					1	DETECTED	292.5145 m/z @2.72 [CD6647_1.mzXML]	292.5145263671875	2.7150499999999997	2.4686833333333333	8.781383333333334	6.312700000000001	7511.564453125	566430.3893267212	0	1290	0.39967785487392105	12.811595183331095	9.34036766453542	292.5058898925781	292.5216979980469
744	292.87774658203125	2.8119					1	DETECTED	292.8777 m/z @2.81 [CD6647_1.mzXML]	292.87774658203125	2.8119	2.5505833333333334	6.1522499999999996	3.601666666666666	6037.1572265625	369094.46782693494	0	1290	0.4416470984601695	6.89138337904203	12.78276675808406	292.8694763183594	292.8852233886719
745	292.9305419921875	2.5505833333333334					1	DETECTED	292.9305 m/z @2.55 [CD6647_1.mzXML]	292.9305419921875	2.5505833333333334	0.11728333333333334	9.647400000000001	9.530116666666668	8676.9814453125	982471.8851633605	0	1290	0.5592289544353641	0.9932678603005842	0.9682200130336622	292.92236328125	292.9394836425781
746	292.9531555175781	2.4824333333333333					1	DETECTED	292.9532 m/z @2.48 [CD6647_1.mzXML]	292.9531555175781	2.4824333333333333	2.427516666666667	6.103516666666667	3.6759999999999997	5478.77001953125	416477.960283142	0	1290	0.068864807543914	33.46889226100175	33.962223191121645	292.9524230957031	292.9618225097656
747	292.9721374511719	2.7013000000000003					1	DETECTED	292.9721 m/z @2.70 [CD6647_1.mzXML]	292.9721374511719	2.7013000000000003	0.9227666666666666	8.287616666666667	7.36485	6967.9873046875	786629.026893646	0	1290	0.6120490254821895	2.0704841067546287	1.2243041597152182	292.9640197753906	292.9805908203125
748	292.9910583496094	2.68745					1	DETECTED	292.9911 m/z @2.69 [CD6647_1.mzXML]	292.9910583496094	2.68745	1.3129666666666668	19.997166666666665	18.684199999999997	8716.1044921875	1732009.266470764	0	1290	0.8689908144340688	6.796808497738543	1.4139893625530173	292.9826965332031	292.999267578125
749	293.01025390625	2.7705166666666665					1	DETECTED	293.0103 m/z @2.77 [CD6647_1.mzXML]	293.01025390625	2.7705166666666665	2.427516666666667	19.883	17.455483333333333	9749.2294921875	1787246.8795314636	0	1290	0.41105509506070215	25.445310981535506	10.934638155479549	293.0019836425781	293.0106201171875
750	293.02166748046875	2.5505833333333334					1	DETECTED	293.0217 m/z @2.55 [CD6647_1.mzXML]	293.02166748046875	2.5505833333333334	0.13386666666666666	19.866666666666667	19.7328	17117.052734375	2001076.3952428894	0	1290	0.713093686198714	1.2518483419491457	3.1571872050810255	293.0121154785156	293.0226135253906
751	293.032958984375	2.7150499999999997					1	DETECTED	293.0330 m/z @2.72 [CD6647_1.mzXML]	293.032958984375	2.7150499999999997	0.13386666666666666	19.980666666666664	19.846799999999998	21278.271484375	2614828.583208434	0	1290	0.2193629899292615	2.022618710818688	2.713581295910331	293.0247497558594	293.0408630371094
752	293.0516357421875	2.68745					1	DETECTED	293.0516 m/z @2.69 [CD6647_1.mzXML]	293.0516357421875	2.68745	0.16706666666666664	19.980666666666664	19.813599999999997	25916.7734375	3531241.5335053694	0	1290	0.6529006092532801	4.904225139088576	2.511953733850119	293.0433654785156	293.0602111816406
753	293.0703430175781	2.66005					1	DETECTED	293.0703 m/z @2.66 [CD6647_1.mzXML]	293.0703430175781	2.66005	0.13386666666666666	19.833666666666666	19.6998	45084.390625	4385459.610239504	0	1290	0.5748840311984762	3.883257310091213	7.366355251339658	293.06048583984375	293.0703430175781
754	293.09588623046875	2.66005					1	DETECTED	293.0959 m/z @2.66 [CD6647_1.mzXML]	293.09588623046875	2.66005	0.10118333333333333	19.997166666666665	19.89598333333333	1.780626E7	2.3495000927806907E9	1	1290	0.848525048223443	6.131211120707584	3.4260754794562387	293.0937805175781	293.0975036621094
755	293.1212463378906	2.5505833333333334					1	DETECTED	293.1212 m/z @2.55 [CD6647_1.mzXML]	293.1212463378906	2.5505833333333334	0.15048333333333333	19.997166666666665	19.84668333333333	39726.75390625	4569876.286679566	0	1290	0.09556559768496165	3.766870346108203	7.899065025615521	293.1203918457031	293.1302795410156
756	293.13299560546875	2.7981166666666666					1	DETECTED	293.1330 m/z @2.80 [CD6647_1.mzXML]	293.13299560546875	2.7981166666666666	0.13386666666666666	19.94816666666667	19.814300000000003	25415.61328125	4472334.808269593	0	1290	0.3196433027828669	2.6852869783970723	2.2473201492188912	293.13153076171875	293.1408996582031
757	293.1512451171875	9.795333333333334					1	DETECTED	293.1512 m/z @9.80 [CD6647_1.mzXML]	293.1512451171875	9.795333333333334	0.10118333333333333	19.899166666666666	19.79798333333333	349072.1875	1.395709604967762E7	0	1290	0.4637503660427118	0.5432859274205737	0.08569398793290565	293.14276123046875	293.1602478027344
758	293.17681884765625	13.8185					1	DETECTED	293.1768 m/z @13.82 [CD6647_1.mzXML]	293.17681884765625	13.8185	0.13386666666666666	18.784166666666668	18.6503	54303.4296875	6466884.98664566	0	1290	0.30629343636188544	0.7556772774934282	0.1253465773292993	293.1668395996094	293.1867370605469
759	293.1926574707031	2.6051833333333336					1	DETECTED	293.1927 m/z @2.61 [CD6647_1.mzXML]	293.1926574707031	2.6051833333333336	0.5030166666666667	19.932000000000002	19.428983333333335	7460.62060546875	1681818.1828869628	0	1290	1.1441966322695043	4.621180528026638	1.259477770995456	293.18743896484375	293.1943664550781
760	293.2043762207031	2.7150499999999997					1	DETECTED	293.2044 m/z @2.72 [CD6647_1.mzXML]	293.2043762207031	2.7150499999999997	0.9227666666666666	12.536116666666667	11.61335	11105.349609375	1521835.16886499	0	1290	0.7670262139537933	1.250197391515313	1.7457018466807779	293.1962585449219	293.2128601074219
761	293.22711181640625	2.729116666666667					1	DETECTED	293.2271 m/z @2.73 [CD6647_1.mzXML]	293.22711181640625	2.729116666666667	2.427516666666667	9.6032	7.175683333333332	6996.71142578125	688051.5134377746	0	1290	0.29602119543163585	11.896026746242258	6.100735138926001	293.2173767089844	293.2322998046875
762	293.2430725097656	12.643966666666667					1	DETECTED	293.2431 m/z @12.64 [CD6647_1.mzXML]	293.2430725097656	12.643966666666667	0.8387833333333333	12.7285	11.889716666666667	10563.658203125	1442482.9417369382	0	1290	10.120716279598845	0.5056474536627863	0.009938296258868702	293.2334289550781	293.2529602050781
763	293.2747802734375	13.086133333333333					1	DETECTED	293.2748 m/z @13.09 [CD6647_1.mzXML]	293.2747802734375	13.086133333333333	1.0405833333333334	13.086133333333333	12.045549999999999	10911.1787109375	3012611.200087128	0	1290	10.34510161675664	0.5	null	293.26483154296875	293.284423828125
764	293.314453125	2.7429666666666668					1	DETECTED	293.3145 m/z @2.74 [CD6647_1.mzXML]	293.314453125	2.7429666666666668	1.3817	9.972800000000001	8.5911	7906.46337890625	806250.4875346678	0	1290	0.4429943907475393	3.1555536510113127	1.6414035240582183	293.31011962890625	293.322998046875
765	293.67864990234375	2.7429666666666668					1	DETECTED	293.6786 m/z @2.74 [CD6647_1.mzXML]	293.67864990234375	2.7429666666666668	0.4192666666666666	8.658883333333334	8.239616666666667	6416.30712890625	781337.5506858213	0	1290	0.6231015969478304	1.7729519014215833	2.2095344803101717	293.67132568359375	293.68218994140625
766	294.09893798828125	2.66005					1	DETECTED	294.0989 m/z @2.66 [CD6647_1.mzXML]	294.09893798828125	2.66005	0.10118333333333333	19.997166666666665	19.89598333333333	1798116.0	2.1431830470228553E8	1	1290	0.8435461852825163	6.842304109818026	9.650843955276844	294.0984802246094	294.1003112792969
767	294.2648620605469	2.66005					1	DETECTED	294.2649 m/z @2.66 [CD6647_1.mzXML]	294.2648620605469	2.66005	0.5030166666666667	18.94333333333333	18.440316666666664	46446.51953125	6898517.213436066	0	1290	2.7920380642363476	2.3374293146138054	2.8534702022095333	294.2636413574219	294.2658386230469
768	294.86529541015625	1.7167666666666668					1	DETECTED	294.8653 m/z @1.72 [CD6647_1.mzXML]	294.86529541015625	1.7167666666666668	1.7167666666666668	1.7923499999999999	0.07558333333333311	13194.4677734375	47634.663058837876	0	1290	0.08211852487668758	null	null	294.8641662597656	294.86572265625
769	294.93682861328125	1.6414					1	DETECTED	294.9368 m/z @1.64 [CD6647_1.mzXML]	294.93682861328125	1.6414	1.5668499999999999	1.6860166666666667	0.11916666666666687	146493.28125	520795.23035839864	0	1290	0.057864745649389926	0.8126255325540007	0.7212739569458371	294.9366149902344	294.93756103515625
770	294.9527587890625	11.235366666666666					1	DETECTED	294.9528 m/z @11.24 [CD6647_1.mzXML]	294.9527587890625	11.235366666666666	11.0218	11.235366666666666	0.21356666666666513	6722.00439453125	45314.230343383664	0	1290	0.0440694273651534	0.5	null	294.95196533203125	294.9530944824219
771	295.1002197265625	2.7567666666666666					1	DETECTED	295.1002 m/z @2.76 [CD6647_1.mzXML]	295.1002197265625	2.7567666666666666	0.10118333333333333	19.997166666666665	19.89598333333333	198765.15625	2.632629162210334E7	0	1290	0.915442266177549	3.772889076532339	6.597894528688277	295.0953674316406	295.10296630859375
772	295.1273193359375	9.677033333333332					1	DETECTED	295.1273 m/z @9.68 [CD6647_1.mzXML]	295.1273193359375	9.677033333333332	9.632683333333334	9.706516666666666	0.0738333333333312	48853.828125	169854.8088691378	0	1290	0.07901555944683203	0.8323938369034353	0.6647876738068705	295.127197265625	295.1273498535156
773	295.1470947265625	9.868883333333335					1	DETECTED	295.1471 m/z @9.87 [CD6647_1.mzXML]	295.1470947265625	9.868883333333335	9.6032	10.287333333333333	0.6841333333333335	14423.8603515625	337028.31294287124	0	1290	0.23658219362272703	1.2874976475754254	1.5749952951508506	295.1470642089844	295.14752197265625
774	295.1924743652344	13.790316666666666					1	DETECTED	295.1925 m/z @13.79 [CD6647_1.mzXML]	295.1924743652344	13.790316666666666	1.43275	15.611799999999999	14.179049999999998	44778.1640625	4423051.638861574	0	1290	1.5041817907296497	0.5149069673456649	0.3090169301869558	295.18572998046875	295.2013854980469
775	295.2239685058594	12.598366666666667					1	DETECTED	295.2240 m/z @12.60 [CD6647_1.mzXML]	295.2239685058594	12.598366666666667	11.719916666666668	12.658716666666667	0.9387999999999987	16026.525390625	356186.433464478	0	1290	0.06457190475120278	0.5343502760544139	0.11495049177486402	295.2234191894531	295.2255859375
776	295.2925109863281	2.7981166666666666					1	DETECTED	295.2925 m/z @2.80 [CD6647_1.mzXML]	295.2925109863281	2.7981166666666666	0.13386666666666666	19.964333333333332	19.830466666666666	62306.9921875	8468971.047188813	0	1290	0.7988819376654126	4.123332983979409	1.7526746269459714	295.29132080078125	295.2944030761719
777	296.0639953613281	1.7488333333333335					1	DETECTED	296.0640 m/z @1.75 [CD6647_1.mzXML]	296.0639953613281	1.7488333333333335	1.6860166666666667	1.7781	0.0920833333333333	70709.796875	268647.2974326177	0	1290	0.06604063716889619	0.7329530379410972	0.46590607588219446	296.0635681152344	296.0640563964844
778	296.1308288574219	9.677033333333332					1	DETECTED	296.1308 m/z @9.68 [CD6647_1.mzXML]	296.1308288574219	9.677033333333332	9.617816666666666	9.721366666666666	0.10355000000000025	7126.4677734375	32634.530168701218	0	1290	0.0900296670120877	0.8743315508021506	0.7486631016043012	296.1301574707031	296.1308898925781
779	296.1838073730469	11.8455					1	DETECTED	296.1838 m/z @11.85 [CD6647_1.mzXML]	296.1838073730469	11.8455	10.002166666666666	18.895500000000002	8.893333333333336	33524.359375	1840933.2610385115	0	1290	0.15305726754885995	4.168866459687548	5.235076220267422	296.181396484375	296.1839904785156
780	296.9874267578125	11.675916666666666					1	DETECTED	296.9874 m/z @11.68 [CD6647_1.mzXML]	296.9874267578125	11.675916666666666	9.958133333333334	17.982666666666667	8.024533333333332	10206.80078125	1695649.3305317988	0	1290	0.0424448372941022	2.3357233644134423	3.671446728826884	296.9867248535156	296.9928283691406
781	297.1165771484375	1.4784					1	DETECTED	297.1166 m/z @1.48 [CD6647_1.mzXML]	297.1165771484375	1.4784	1.4161499999999998	16.849	15.43285	10480.8974609375	1872214.3699727478	0	1290	0.13656678547944634	65.80268101731748	130.42779576336625	297.10809326171875	297.125244140625
782	297.1512145996094	1.8064					1	DETECTED	297.1512 m/z @1.81 [CD6647_1.mzXML]	297.1512145996094	1.8064	1.7923499999999999	1.84875	0.056400000000000006	47990.84375	112083.65874072255	0	1290	0.04143613587258077	2.0071174377224033	3.0142348754448065	297.15057373046875	297.15179443359375
783	297.1787109375	13.889666666666667					1	DETECTED	297.1787 m/z @13.89 [CD6647_1.mzXML]	297.1787109375	13.889666666666667	10.046733333333332	19.12	9.073266666666669	10081.6650390625	1744097.6238612358	0	1290	2.1114668812864323	1.0414722876913594	1.4937040770859373	297.1771545410156	297.1871032714844
784	298.2719421386719	14.37765					1	DETECTED	298.2719 m/z @14.38 [CD6647_1.mzXML]	298.2719421386719	14.37765	10.2718	17.272333333333332	7.0005333333333315	107671.40625	5445561.64349805	0	1290	0.4749587127798556	3.4472660051804858	0.4236652050036604	298.2715148925781	298.2729797363281
785	299.1368408203125	12.871166666666666					1	DETECTED	299.1368 m/z @12.87 [CD6647_1.mzXML]	299.1368408203125	12.871166666666666	10.032	13.719866666666666	3.6878666666666664	155799.875	6710510.878583893	0	1290	1.6988885390590749	0.6685084733525055	0.2186064255140494	299.1356506347656	299.13836669921875
786	299.2754211425781	14.391933333333332					1	DETECTED	299.2754 m/z @14.39 [CD6647_1.mzXML]	299.2754211425781	14.391933333333332	11.037	15.913333333333332	4.876333333333331	19451.9140625	1559713.7115563957	0	1290	0.5056461558907426	0.6891682727026005	0.30679352857792824	299.27459716796875	299.2766418457031
787	300.17852783203125	11.591383333333333					1	DETECTED	300.1785 m/z @11.59 [CD6647_1.mzXML]	300.17852783203125	11.591383333333333	9.363466666666666	11.995683333333334	2.632216666666668	267490.53125	5500751.418783451	0	1290	0.13758351241155076	0.5448465327460633	0.06447875779944305	300.17816162109375	300.1827697753906
788	301.1159362792969	10.783783333333334					1	DETECTED	301.1159 m/z @10.78 [CD6647_1.mzXML]	301.1159362792969	10.783783333333334	10.619200000000001	10.8667	0.24749999999999872	79316.0	486141.18617431325	1	1290	0.08379833365385636	0.6634142266004335	1.0980478487131888	301.1158447265625	301.1225280761719
789	301.13897705078125	12.4754					1	DETECTED	301.1390 m/z @12.48 [CD6647_1.mzXML]	301.13897705078125	12.4754	0.28495000000000004	19.866666666666667	19.58171666666667	234667.359375	1.5132820326649107E7	1	1290	0.15082966698650324	0.8007489806635802	0.02092525158816054	301.13177490234375	301.140869140625
790	301.18194580078125	11.591383333333333					1	DETECTED	301.1819 m/z @11.59 [CD6647_1.mzXML]	301.18194580078125	11.591383333333333	11.54915	12.6289	1.0797500000000007	36414.94140625	1447350.2350141618	0	1290	0.1470406897332932	12.783149171270589	24.566298342541177	301.1814880371094	301.1822814941406
791	301.211669921875	13.479099999999999					1	DETECTED	301.2117 m/z @13.48 [CD6647_1.mzXML]	301.211669921875	13.479099999999999	13.420833333333333	13.6773	0.2564666666666682	53763.87109375	577481.2065234384	0	1290	0.15367166733713056	2.200800915331828	3.4016018306636564	301.2113037109375	301.2119140625
792	302.0176086425781	11.052116666666667					1	DETECTED	302.0176 m/z @11.05 [CD6647_1.mzXML]	302.0176086425781	11.052116666666667	0.10118333333333333	19.997166666666665	19.89598333333333	50822.91015625	1.4586283032300172E7	0	1290	4.13991621433766	1.0842203363381189	2.0776792077194246	302.01629638671875	302.0186462402344
793	302.14208984375	12.460316666666667					1	DETECTED	302.1421 m/z @12.46 [CD6647_1.mzXML]	302.14208984375	12.460316666666667	1.5078666666666665	18.2255	16.717633333333335	38792.42578125	5511785.590868501	0	1290	0.14337754860105534	1.9368932338729967	3.018614307844513	302.1394958496094	302.1434326171875
794	302.3033752441406	11.675916666666666					1	DETECTED	302.3034 m/z @11.68 [CD6647_1.mzXML]	302.3033752441406	11.675916666666666	11.6617	11.995683333333334	0.3339833333333342	41135.8125	216125.1182730715	0	1290	0.09646895722626603	12.441720710173282	17.81178143048319	302.30267333984375	302.3037109375
795	303.02569580078125	1.4482166666666667					1	DETECTED	303.0257 m/z @1.45 [CD6647_1.mzXML]	303.02569580078125	1.4482166666666667	0.16706666666666664	19.964333333333332	19.797266666666665	8941.8232421875	2106591.312107422	0	1290	9.603127564443964	7.726365635041434	11.689869552832155	303.0187683105469	303.029541015625
796	303.07244873046875	9.721366666666666					1	DETECTED	303.0724 m/z @9.72 [CD6647_1.mzXML]	303.07244873046875	9.721366666666666	9.677033333333332	9.854216666666668	0.17718333333333547	18656.26953125	103799.49551391699	0	1290	0.08653556172145471	1.9983082706766757	2.4508959414389957	303.0721130371094	303.07281494140625
797	303.2273864746094	14.449866666666667					1	DETECTED	303.2274 m/z @14.45 [CD6647_1.mzXML]	303.2273864746094	14.449866666666667	9.883566666666667	17.223666666666666	7.3401	411266.53125	1.91219112293197E7	1	1290	0.4254419278304926	0.745907917367263	3.8986734827447327	303.21826171875	303.22900390625
798	303.2507019042969	13.071733333333333					1	DETECTED	303.2507 m/z @13.07 [CD6647_1.mzXML]	303.2507019042969	13.071733333333333	13.000316666666667	13.129083333333334	0.12876666666666736	20544.533203125	112840.4108151853	0	1290	0.0549448822048646	0.9015169194865942	0.8030338389731884	303.25030517578125	303.2514953613281
799	304.0473327636719	17.174666666666667					1	DETECTED	304.0473 m/z @17.17 [CD6647_1.mzXML]	304.0473327636719	17.174666666666667	9.721366666666666	19.980666666666664	10.259299999999998	3030.12939453125	875993.9105109249	0	1290	0.0958678606155452	0.6882387667207812	0.37647753344156243	304.0455017089844	304.04852294921875
800	304.1489562988281	9.348666666666666					1	DETECTED	304.1490 m/z @9.35 [CD6647_1.mzXML]	304.1489562988281	9.348666666666666	9.277283333333333	9.393383333333333	0.11609999999999943	4098.89306640625	21245.93641052252	0	1290	0.14000818777188861	0.8132150361895825	0.6264300723791649	304.1479797363281	304.1490173339844
801	304.17327880859375	8.918983333333333					1	DETECTED	304.1733 m/z @8.92 [CD6647_1.mzXML]	304.17327880859375	8.918983333333333	3.4205666666666668	17.579166666666666	14.1586	9574.814453125	2123221.900265991	0	1290	0.11097176449513846	1.2875161031205953	1.5750322062411906	304.1688232421875	304.1739501953125
802	304.2103271484375	10.106416666666666					1	DETECTED	304.2103 m/z @10.11 [CD6647_1.mzXML]	304.2103271484375	10.106416666666666	10.046733333333332	14.80775	4.761016666666668	30758.46484375	495667.44228097505	0	1290	0.08330245097057087	2.4822211163847823	3.6075422119956597	304.20989990234375	304.2137451171875
803	304.2306823730469	14.449866666666667					1	DETECTED	304.2307 m/z @14.45 [CD6647_1.mzXML]	304.2306823730469	14.449866666666667	10.348	16.201383333333332	5.853383333333332	81222.1953125	5044735.885976807	0	1290	0.40098400087000385	0.6672723371223469	0.3208889915469844	304.229736328125	304.23199462890625
804	304.29766845703125	11.54915					1	DETECTED	304.2977 m/z @11.55 [CD6647_1.mzXML]	304.29766845703125	11.54915	11.519499999999999	11.619183333333332	0.09968333333333312	24196.5234375	113019.64831054688	0	1290	0.14071730171196073	1.6810005621135333	2.3620011242270667	304.29736328125	304.2984924316406
805	304.89404296875	1.5966166666666666					1	DETECTED	304.8940 m/z @1.60 [CD6647_1.mzXML]	304.89404296875	1.5966166666666666	0.9730666666666666	1.7638	0.7907333333333334	92192.578125	645323.9212658084	0	1290	0.07849596259946057	0.6340576804853929	1.9417424688548768	304.8935852050781	304.9036865234375
806	305.04351806640625	15.817916666666667					1	DETECTED	305.0435 m/z @15.82 [CD6647_1.mzXML]	305.04351806640625	15.817916666666667	0.3017166666666667	19.752	19.45028333333333	2452.1494140625	1338164.5385052487	0	1290	16.337754825244623	0.6267734153121683	0.25354683062433664	305.0419921875	305.04522705078125
807	305.0860290527344	15.279599999999999					1	DETECTED	305.0860 m/z @15.28 [CD6647_1.mzXML]	305.0860290527344	15.279599999999999	15.051466666666666	16.7195	1.6680333333333337	2699.14794921875	158151.05835891736	0	1290	0.5666472018300848	3.6558299240210594	6.311659848042119	305.08404541015625	305.08807373046875
808	305.1338195800781	12.383933333333333					1	DETECTED	305.1338 m/z @12.38 [CD6647_1.mzXML]	305.1338195800781	12.383933333333333	12.320400000000001	12.520583333333333	0.2001833333333316	48891.3828125	316223.0847802731	0	1290	0.09720237841281154	1.5754197271773516	2.101678772394573	305.1332702636719	305.1341857910156
809	305.21319580078125	10.106416666666666					1	DETECTED	305.2132 m/z @10.11 [CD6647_1.mzXML]	305.21319580078125	10.106416666666666	10.06185	15.081283333333333	5.019433333333334	5375.4072265625	717217.7490090027	0	1290	0.16133324272502847	56.313762154076606	3.136401979307504	305.2122802734375	305.2140808105469
810	305.24273681640625	12.658716666666667					1	DETECTED	305.2427 m/z @12.66 [CD6647_1.mzXML]	305.24273681640625	12.658716666666667	11.0218	19.671166666666668	8.649366666666667	251685.046875	4627561.813362881	0	1290	0.15744218749925665	6.481818713798246	15.313436721321585	305.2336120605469	305.2479553222656
811	306.0821838378906	15.642916666666668					1	DETECTED	306.0822 m/z @15.64 [CD6647_1.mzXML]	306.0821838378906	15.642916666666668	9.363466666666666	18.831333333333337	9.467866666666671	6014.7529296875	1587632.2764584348	0	1290	1.9753747256161525	0.753877064604915	0.435709737309587	306.0799865722656	306.083740234375
812	307.1663513183594	11.037					1	DETECTED	307.1664 m/z @11.04 [CD6647_1.mzXML]	307.1663513183594	11.037	8.873433333333333	19.298166666666667	10.424733333333334	166934.09375	7470661.05661663	1	1290	0.6552186280830217	2.1209938466821394	1.5151671027483098	307.1651306152344	307.16796875
813	307.2611999511719	12.144766666666667					1	DETECTED	307.2612 m/z @12.14 [CD6647_1.mzXML]	307.2611999511719	12.144766666666667	12.144766666666667	14.6119	2.467133333333333	15736.50390625	621606.9872392574	0	1290	0.1594151697084154	null	null	307.25701904296875	307.2615051269531
814	308.04833984375	10.468916666666667					1	DETECTED	308.0483 m/z @10.47 [CD6647_1.mzXML]	308.04833984375	10.468916666666667	0.9060333333333334	10.750533333333333	9.8445	612964.25	5558133.151294254	1	1290	0.08719534908021664	1.9251790429321862	1.6042495373596717	308.0482177734375	308.05133056640625
815	308.170166015625	11.052116666666667					1	DETECTED	308.1702 m/z @11.05 [CD6647_1.mzXML]	308.170166015625	11.052116666666667	10.032	16.768	6.736000000000001	24863.482421875	1388531.5194096977	0	1290	0.350893922321152	3.0110153992154247	1.003554327517722	308.1692199707031	308.1716613769531
816	308.87689208984375	2.2016333333333336					1	DETECTED	308.8769 m/z @2.20 [CD6647_1.mzXML]	308.87689208984375	2.2016333333333336	2.0311833333333333	19.200499999999998	17.169316666666663	12800.82421875	2399211.5988865965	0	1290	0.15969534918192752	50.3646719468074	99.72934389361481	308.8699951171875	308.8778991699219
817	309.0521545410156	10.468916666666667					1	DETECTED	309.0522 m/z @10.47 [CD6647_1.mzXML]	309.0521545410156	10.468916666666667	2.3013	10.572666666666667	8.271366666666667	82343.5703125	1.937781575897485E7	0	1290	7.981790171504143	0.5063742454639454	0.014068673589068329	309.0465087890625	309.0526123046875
818	309.2247314453125	13.733833333333333					1	DETECTED	309.2247 m/z @13.73 [CD6647_1.mzXML]	309.2247314453125	13.733833333333333	13.691666666666666	14.064716666666667	0.373050000000001	6185.5	76283.00922680674	0	1290	0.10646757636969717	4.423517786561274	7.847035573122549	309.2174987792969	309.2261657714844
819	310.0455017089844	10.468916666666667					1	DETECTED	310.0455 m/z @10.47 [CD6647_1.mzXML]	310.0455017089844	10.468916666666667	10.409366666666667	11.114299999999998	0.7049333333333312	192660.21875	1367428.5681876217	0	1290	0.09386461166340965	6.188981381836892	2.072327172897825	310.0455017089844	310.046142578125
820	310.19970703125	10.652516666666665					1	DETECTED	310.1997 m/z @10.65 [CD6647_1.mzXML]	310.19970703125	10.652516666666665	2.4686833333333333	16.784166666666668	14.315483333333335	60555.5703125	6985722.965705534	1	1290	0.1093648085534884	0.8746196770054785	0.016681744373593994	310.1908264160156	310.2064208984375
821	310.3081359863281	12.799983333333333					1	DETECTED	310.3081 m/z @12.80 [CD6647_1.mzXML]	310.3081359863281	12.799983333333333	12.785816666666667	13.129083333333334	0.3432666666666666	28407.228515625	284767.42587719724	0	1290	0.16518111472940333	12.115294117647442	20.165996467375905	310.307373046875	310.3096008300781
822	310.87420654296875	2.1304166666666666					1	DETECTED	310.8742 m/z @2.13 [CD6647_1.mzXML]	310.87420654296875	2.1304166666666666	2.10205	2.272866666666667	0.17081666666666662	13283.4892578125	101531.79796362294	0	1290	0.32389368950319897	3.0108695652174156	5.021739130434831	310.8736572265625	310.87457275390625
823	310.9107666015625	1.6414					1	DETECTED	310.9108 m/z @1.64 [CD6647_1.mzXML]	310.9107666015625	1.6414	1.5814833333333334	13.464383333333334	11.882900000000001	106721.484375	4707941.559678223	0	1290	0.0477273113754999	1.3846080484854284	1.1574364940009703	310.90362548828125	310.9109802246094
824	311.0026550292969	12.160866666666667					1	DETECTED	311.0027 m/z @12.16 [CD6647_1.mzXML]	311.0026550292969	12.160866666666667	9.6032	18.482166666666668	8.878966666666669	5269.91796875	1067811.7087611393	0	1290	0.39709189474279327	1.7357552456666228	1.7595005904251801	311.00164794921875	311.0082092285156
825	311.0489807128906	10.468916666666667					1	DETECTED	311.0490 m/z @10.47 [CD6647_1.mzXML]	311.0489807128906	10.468916666666667	10.424800000000001	10.572666666666667	0.14786666666666548	29761.6171875	155725.7865158696	0	1290	0.057937215184027835	1.675859463543658	2.2896140518395147	311.0488586425781	311.0493469238281
826	311.122314453125	8.781383333333334					1	DETECTED	311.1223 m/z @8.78 [CD6647_1.mzXML]	311.122314453125	8.781383333333334	7.101133333333333	15.722816666666667	8.621683333333333	18962.125	1114532.1840110782	0	1290	0.0922471234155342	10.852005919083343	24.825077382407095	311.1143798828125	311.1253662109375
827	311.164306640625	12.367983333333333					1	DETECTED	311.1643 m/z @12.37 [CD6647_1.mzXML]	311.164306640625	12.367983333333333	12.129433333333333	12.658716666666667	0.5292833333333338	96041.65625	1344126.560637085	0	1290	0.2542363980543776	1.7599693455797154	2.4410846308524667	311.1555480957031	311.1647644042969
828	311.18756103515625	13.719866666666666					1	DETECTED	311.1876 m/z @13.72 [CD6647_1.mzXML]	311.18756103515625	13.719866666666666	9.423416666666666	14.493933333333333	5.070516666666666	8654.408203125	1366875.277006775	0	1290	4.310392791791504	0.5900821220620124	0.18016424412402476	311.1865539550781	311.19281005859375
829	311.20294189453125	10.652516666666665					1	DETECTED	311.2029 m/z @10.65 [CD6647_1.mzXML]	311.20294189453125	10.652516666666665	10.587733333333334	16.427883333333334	5.8401499999999995	10397.59375	882054.6869103393	0	1290	0.09691139387363812	40.64267232799109	77.04262305544289	311.19329833984375	311.2032775878906
830	312.0274353027344	13.198416666666667					1	DETECTED	312.0274 m/z @13.20 [CD6647_1.mzXML]	312.0274353027344	13.198416666666667	11.675916666666666	18.419	6.743083333333335	32159.12890625	1477968.781751648	0	1290	0.2908284721306895	2.577994411255518	4.261070946430472	312.0208435058594	312.028076171875
831	312.12799072265625	8.888466666666666					1	DETECTED	312.1280 m/z @8.89 [CD6647_1.mzXML]	312.12799072265625	8.888466666666666	8.598099999999999	8.93455	0.336450000000001	9066.904296875	70788.67850952162	0	1290	0.06160674659744281	0.5793536907358516	0.15870738147170335	312.1255187988281	312.1285400390625
832	312.2145080566406	10.783783333333334					1	DETECTED	312.2145 m/z @10.78 [CD6647_1.mzXML]	312.2145080566406	10.783783333333334	10.63575	10.990933333333334	0.3551833333333345	34898.23828125	282178.1369201658	0	1290	0.11877450413930113	1.3496813610955412	1.182610288443978	312.2138671875	312.21539306640625
833	312.3604736328125	12.0695					1	DETECTED	312.3605 m/z @12.07 [CD6647_1.mzXML]	312.3604736328125	12.0695	12.039966666666666	12.256583333333333	0.2166166666666669	26120.734375	180410.29458764708	0	1290	0.11088882894548391	3.6477085224038492	6.203492944836699	312.3599853515625	312.3617858886719
834	312.6563415527344	2.4412333333333334					1	DETECTED	312.6563 m/z @2.44 [CD6647_1.mzXML]	312.6563415527344	2.4412333333333334	0.8387833333333333	19.265666666666668	18.426883333333336	19255.701171875	1822941.7092709355	0	1290	0.33296346469089055	1.0763260853683922	17.63199637695492	312.6542053222656	312.65948486328125
835	313.0338134765625	1.6414					1	DETECTED	313.0338 m/z @1.64 [CD6647_1.mzXML]	313.0338134765625	1.6414	1.5966166666666666	1.6860166666666667	0.08940000000000015	21239.560546875	82181.0875634766	0	1290	0.11213891485033245	0.9981391886862674	0.9962783773725349	313.0332946777344	313.0342102050781
836	313.0942077636719	1.4933					1	DETECTED	313.0942 m/z @1.49 [CD6647_1.mzXML]	313.0942077636719	1.4933	0.26816666666666666	19.055999999999997	18.78783333333333	25261.19921875	4218662.509039978	0	1290	0.12856987778377116	6.978245757636149	170.24630683482198	313.0929870605469	313.10009765625
837	313.1533203125	10.046733333333332					1	DETECTED	313.1533 m/z @10.05 [CD6647_1.mzXML]	313.1533203125	10.046733333333332	10.016883333333334	12.8996	2.8827166666666653	6752.03369140625	554948.0052471315	0	1290	0.07685750874785491	48.286711334453344	88.54319775878774	313.1522216796875	313.1542053222656
838	313.164794921875	12.430366666666666					1	DETECTED	313.1648 m/z @12.43 [CD6647_1.mzXML]	313.164794921875	12.430366666666666	12.272783333333333	13.508983333333333	1.2362000000000002	31134.69140625	734242.5852788086	0	1290	0.24682111686217922	3.9223691168693855	6.198633683226816	313.1645812988281	313.16558837890625
839	313.2142639160156	11.052116666666667					1	DETECTED	313.2143 m/z @11.05 [CD6647_1.mzXML]	313.2142639160156	11.052116666666667	11.0218	11.1607	0.13889999999999958	10054.369140625	47781.259718689005	0	1290	0.08761078368516628	2.2908191313909265	4.861109504449463	313.2135009765625	313.2149353027344
840	313.271484375	13.776316666666666					1	DETECTED	313.2715 m/z @13.78 [CD6647_1.mzXML]	313.271484375	13.776316666666666	0.18405	19.784499999999998	19.60045	842933.4375	1.9053420562925655E7	1	1290	0.28792457815199946	1.2917234142914633	1.2549429160676988	313.27001953125	313.2739562988281
841	314.2301940917969	11.006216666666667					1	DETECTED	314.2302 m/z @11.01 [CD6647_1.mzXML]	314.2301940917969	11.006216666666667	10.9294	11.489916666666666	0.5605166666666666	409745.6875	3246103.222886226	1	1290	0.11892746355444572	1.570227334724794	1.6023100262183476	314.2301940917969	314.2309265136719
842	314.7769775390625	1.9750666666666667					1	DETECTED	314.7770 m/z @1.98 [CD6647_1.mzXML]	314.7769775390625	1.9750666666666667	1.9196333333333333	2.144566666666667	0.22493333333333365	10837.5712890625	99532.64010278325	0	1290	0.15027391483990127	2.0288634996993373	3.0577269993986746	314.7760925292969	314.7779235839844
843	315.06585693359375	1.4161499999999998					1	DETECTED	315.0659 m/z @1.42 [CD6647_1.mzXML]	315.06585693359375	1.4161499999999998	1.4161499999999998	10.135933333333332	8.719783333333332	15910.3447265625	1369672.7599668577	0	1290	0.09254445360070784	null	null	315.0563049316406	315.06646728515625
844	315.07733154296875	2.4412333333333334					1	DETECTED	315.0773 m/z @2.44 [CD6647_1.mzXML]	315.07733154296875	2.4412333333333334	0.10118333333333333	19.997166666666665	19.89598333333333	5428646.5	3.9596335038638544E8	1	1290	0.3914173367657545	3.3925221578597284	12.853840780544374	315.0769958496094	315.0785217285156
845	315.1313171386719	11.3606					1	DETECTED	315.1313 m/z @11.36 [CD6647_1.mzXML]	315.1313171386719	11.3606	2.3437333333333332	11.980583333333334	9.63685	41486.61328125	4521388.974477661	0	1290	0.08573609119218517	0.5217922649138556	0.03997131807121058	315.122314453125	315.1390075683594
846	315.16021728515625	12.3996					1	DETECTED	315.1602 m/z @12.40 [CD6647_1.mzXML]	315.16021728515625	12.3996	2.3857666666666666	12.582716666666666	10.19695	10580.251953125	2502256.3364519044	0	1290	9.951823822466848	0.5091431852603898	0.018286370520779603	315.1561584472656	315.16107177734375
847	315.2337646484375	11.006216666666667					1	DETECTED	315.2338 m/z @11.01 [CD6647_1.mzXML]	315.2337646484375	11.006216666666667	10.9139	11.129883333333334	0.21598333333333386	72366.0390625	520343.45082397445	0	1290	0.11699186211264134	1.2592354745306709	1.265238005570886	315.2335205078125	315.23443603515625
848	316.0811767578125	2.4412333333333334					1	DETECTED	316.0812 m/z @2.44 [CD6647_1.mzXML]	316.0811767578125	2.4412333333333334	0.11728333333333334	19.94816666666667	19.830883333333336	458013.6875	3.880142973297143E7	0	1290	0.4865377971849001	1.1112398895501854	4.670449361393654	316.0801086425781	316.08209228515625
849	316.24578857421875	11.1607					1	DETECTED	316.2458 m/z @11.16 [CD6647_1.mzXML]	316.24578857421875	11.1607	10.94495	11.73525	0.7903000000000002	696306.75	4715172.053103517	1	1290	0.09607423266814585	0.6527477658271116	0.13465646410230028	316.2358703613281	316.24609375
850	317.0539855957031	15.06645					1	DETECTED	317.0540 m/z @15.07 [CD6647_1.mzXML]	317.0539855957031	15.06645	0.6540833333333332	19.800833333333333	19.14675	11648.650390625	3005544.2810214236	0	1290	1.0736852813597189	0.664247255250699	0.3284945105013981	317.052734375	317.05572509765625
851	317.0823059082031	2.4412333333333334					1	DETECTED	317.0823 m/z @2.44 [CD6647_1.mzXML]	317.0823059082031	2.4412333333333334	0.11728333333333334	19.997166666666665	19.879883333333332	65299.265625	5510589.2149373805	0	1290	0.48568465411875783	0.9454053949465068	2.918111640220542	317.08087158203125	317.089111328125
852	317.1122131347656	1.7488333333333335					1	DETECTED	317.1122 m/z @1.75 [CD6647_1.mzXML]	317.1122131347656	1.7488333333333335	0.21773333333333333	15.579916666666666	15.362183333333332	24153.05078125	4763349.290117095	0	1290	0.23221262384806218	5.0167145625149665	7.030306173725801	317.1024169921875	317.1141662597656
853	317.1764221191406	13.494066666666667					1	DETECTED	317.1764 m/z @13.49 [CD6647_1.mzXML]	317.1764221191406	13.494066666666667	10.9139	13.616583333333333	2.702683333333333	39655.95703125	1430875.540510499	0	1290	0.15536304261623002	0.5237420063303403	0.09614181762695136	317.1690673828125	317.18609619140625
854	317.2494812011719	11.1607					1	DETECTED	317.2495 m/z @11.16 [CD6647_1.mzXML]	317.2494812011719	11.1607	11.09885	14.171683333333334	3.0728333333333335	125533.0078125	2458076.071484128	0	1290	0.09298001624651775	21.1971732678938	42.73770538932937	317.2420349121094	317.2496643066406
855	317.5263671875	2.4412333333333334					1	DETECTED	317.5264 m/z @2.44 [CD6647_1.mzXML]	317.5263671875	2.4412333333333334	1.2787666666666666	18.847166666666666	17.5684	18816.234375	1664191.575259522	0	1290	0.4735252518998392	1.36215290228681	6.160156525331401	317.5250244140625	317.52923583984375
856	318.0632629394531	15.548					1	DETECTED	318.0633 m/z @15.55 [CD6647_1.mzXML]	318.0632629394531	15.548	9.913383333333334	19.3795	9.466116666666666	3975.689208984375	849580.8850594179	0	1290	1.0612146004057674	0.8399965096708738	0.6799930193417477	318.056640625	318.0643615722656
857	318.17974853515625	10.076583333333334					1	DETECTED	318.1797 m/z @10.08 [CD6647_1.mzXML]	318.17974853515625	10.076583333333334	10.032	10.150783333333333	0.11878333333333302	6421.15283203125	30445.8353561404	0	1290	0.08239332964419432	1.3321495327102677	1.6642990654205352	318.1792297363281	318.17974853515625
858	318.1898498535156	9.348666666666666					1	DETECTED	318.1898 m/z @9.35 [CD6647_1.mzXML]	318.1898498535156	9.348666666666666	9.319799999999999	10.135933333333332	0.8161333333333332	28796.03515625	179409.21524597195	0	1290	0.06964400757193978	2.9116940961485125	3.4822576059732717	318.17999267578125	318.1898498535156
859	318.2977600097656	11.3749					1	DETECTED	318.2978 m/z @11.37 [CD6647_1.mzXML]	318.2977600097656	11.3749	11.345583333333334	14.868816666666667	3.5232333333333337	546247.6875	4140279.878765063	1	1290	0.0850563152037882	4.061954823719105	4.913166612869188	318.29693603515625	318.2992858886719
860	318.9676208496094	2.0028166666666665					1	DETECTED	318.9676 m/z @2.00 [CD6647_1.mzXML]	318.9676208496094	2.0028166666666665	1.7488333333333335	2.272866666666667	0.5240333333333334	20114.71875	327936.61323339853	0	1290	0.1507951184452745	1.0316293720060385	1.1246485970565396	318.9670104980469	318.9684753417969
861	319.0589294433594	16.1213					1	DETECTED	319.0589 m/z @16.12 [CD6647_1.mzXML]	319.0589294433594	16.1213	9.839633333333333	19.443833333333334	9.6042	3567.17529296875	841681.7632839966	0	1290	6.766305803868514	0.764462722207482	0.5289254444149639	319.0574645996094	319.0607604980469
862	319.1269836425781	10.619200000000001					1	DETECTED	319.1270 m/z @10.62 [CD6647_1.mzXML]	319.1269836425781	10.619200000000001	10.002166666666666	10.767133333333334	0.7649666666666679	5900.0810546875	98508.47636987311	0	1290	0.1700001177774073	0.6198746691156599	0.23974933823131994	319.1261901855469	319.1287536621094
863	319.16363525390625	9.6032					1	DETECTED	319.1636 m/z @9.60 [CD6647_1.mzXML]	319.16363525390625	9.6032	9.558816666666667	9.691699999999999	0.13288333333333213	18239.02734375	77679.81092480451	0	1290	0.07525082871282507	1.6194169870175763	1.9517758922363748	319.1627502441406	319.16400146484375
864	319.1921691894531	14.479233333333333					1	DETECTED	319.1922 m/z @14.48 [CD6647_1.mzXML]	319.1921691894531	14.479233333333333	3.6509833333333335	16.54175	12.890766666666668	134553.84375	7900892.981931676	0	1290	0.4512976774727999	0.669020146766729	0.25639535972123123	319.18353271484375	319.1978454589844
865	319.2610168457031	13.29505					1	DETECTED	319.2610 m/z @13.30 [CD6647_1.mzXML]	319.2610168457031	13.29505	10.587733333333334	13.378366666666667	2.790633333333332	17508.876953125	1038919.6583417968	0	1290	0.07299545760728243	0.5153873146227199	0.030774629245439854	319.2587585449219	319.262939453125
866	319.30126953125	11.3606					1	DETECTED	319.3013 m/z @11.36 [CD6647_1.mzXML]	319.30126953125	11.3606	11.345583333333334	11.619183333333332	0.2735999999999983	115669.484375	757743.735913571	0	1290	0.06909469966278436	9.109877913429862	16.568903574077957	319.2932434082031	319.3013610839844
867	320.00286865234375	16.509066666666666					1	DETECTED	320.0029 m/z @16.51 [CD6647_1.mzXML]	320.00286865234375	16.509066666666666	10.106416666666666	19.3145	9.208083333333333	2823.033935546875	758559.4178918455	0	1290	0.8515892372599261	0.7190837647953061	0.4381675295906122	320.0020751953125	320.0043029785156
868	320.19573974609375	14.420883333333334					1	DETECTED	320.1957 m/z @14.42 [CD6647_1.mzXML]	320.19573974609375	14.420883333333334	11.09885	15.7387	4.639849999999999	24088.62109375	1826680.8667590334	0	1290	3.7224685619664957	1.2280914651118933	0.2942589013082978	320.1949768066406	320.1971435546875
869	320.8677062988281	1.5966166666666666					1	DETECTED	320.8677 m/z @1.60 [CD6647_1.mzXML]	320.8677062988281	1.5966166666666666	1.5814833333333334	1.6414	0.05991666666666662	15779.767578125	42224.72966015626	0	1290	0.05576099200132978	1.979625550660806	2.959251101321612	320.8674011230469	320.8680725097656
870	320.96484375	1.9750666666666667					1	DETECTED	320.9648 m/z @1.98 [CD6647_1.mzXML]	320.96484375	1.9750666666666667	1.7638	2.15875	0.3949499999999999	14363.9462890625	195128.52557006822	0	1290	0.1105282912888419	0.9347191543073521	0.8694383086147042	320.9641418457031	320.9659423828125
871	321.0001525878906	16.0089					1	DETECTED	321.0002 m/z @16.01 [CD6647_1.mzXML]	321.0001525878906	16.0089	9.987416666666666	18.403166666666667	8.415750000000001	2425.882568359375	572286.5870374752	0	1290	2.2926348073156966	0.6988103706451068	0.39762074129021363	320.9976806640625	321.0006408691406
872	321.2074279785156	12.67275					1	DETECTED	321.2074 m/z @12.67 [CD6647_1.mzXML]	321.2074279785156	12.67275	1.4635666666666665	16.784166666666668	15.3206	45116.6328125	6149875.617875242	0	1290	0.2967506038555907	0.6067960936148967	0.03974274442171848	321.1986999511719	321.20947265625
873	321.2772521972656	12.144766666666667					1	DETECTED	321.2773 m/z @12.14 [CD6647_1.mzXML]	321.2772521972656	12.144766666666667	11.936333333333332	12.367983333333333	0.4316500000000012	6274.26904296875	117859.28839965837	0	1290	0.2567333738600883	1.0354629777706623	1.0709259555413246	321.2760925292969	321.278076171875
874	322.0641784667969	11.995683333333334					1	DETECTED	322.0642 m/z @12.00 [CD6647_1.mzXML]	322.0641784667969	11.995683333333334	3.449183333333333	19.3795	15.930316666666666	12385.8203125	2698877.9743653564	0	1290	0.10922012519391622	0.9319789777491758	0.863957955498352	322.0564880371094	322.07305908203125
875	323.018798828125	11.591383333333333					1	DETECTED	323.0188 m/z @11.59 [CD6647_1.mzXML]	323.018798828125	11.591383333333333	1.9196333333333333	11.719916666666668	9.800283333333335	15762.7939453125	5469870.237718262	0	1290	9.704295563664777	0.5066447816234567	0.01361693023887845	323.009765625	323.0196533203125
876	323.1651306152344	11.876616666666667					1	DETECTED	323.1651 m/z @11.88 [CD6647_1.mzXML]	323.1651306152344	11.876616666666667	9.883566666666667	12.0106	2.1270333333333333	6262.32177734375	359579.65171380626	0	1290	0.140067659242618	0.5336126372477693	0.06722527449553856	323.15966796875	323.1656188964844
877	323.180419921875	11.936333333333332					1	DETECTED	323.1804 m/z @11.94 [CD6647_1.mzXML]	323.180419921875	11.936333333333332	10.002166666666666	19.768166666666666	9.766	4652.4169921875	1186090.322632934	0	1290	5.688412264526905	2.524601464885826	4.049202929771652	323.1796875	323.1825256347656
878	323.2235412597656	14.231183333333332					1	DETECTED	323.2235 m/z @14.23 [CD6647_1.mzXML]	323.2235412597656	14.231183333333332	1.43275	15.389833333333334	13.957083333333333	36369.8671875	3036243.0266838395	0	1290	0.4880105800671579	0.5454006505716684	0.06530759324373567	323.222412109375	323.22625732421875
879	323.9988708496094	12.445233333333334					1	DETECTED	323.9989 m/z @12.45 [CD6647_1.mzXML]	323.9988708496094	12.445233333333334	0.18405	19.6225	19.43845	21409.189453125	4198093.911160492	0	1290	1.2504857199582098	1.475872878040874	1.1958041501436092	323.99749755859375	324.001708984375
880	324.0445251464844	9.348666666666666					1	DETECTED	324.0445 m/z @9.35 [CD6647_1.mzXML]	324.0445251464844	9.348666666666666	9.291500000000001	9.4083	0.11679999999999957	7707.439453125	37479.21270495619	0	1290	0.09049736389305885	1.0215743440233411	1.0431486880466823	324.0439453125	324.0445251464844
881	324.1776428222656	15.913333333333332					1	DETECTED	324.1776 m/z @15.91 [CD6647_1.mzXML]	324.1776428222656	15.913333333333332	0.28495000000000004	19.573833333333333	19.288883333333334	15041.322265625	4617009.412275696	0	1290	3.0204820065678017	0.6171106416423965	0.47334365444578846	324.1761779785156	324.1784973144531
882	324.1900634765625	9.721366666666666					1	DETECTED	324.1901 m/z @9.72 [CD6647_1.mzXML]	324.1900634765625	9.721366666666666	9.691699999999999	9.8986	0.20690000000000097	27342.43359375	156012.59132775996	0	1290	0.08800812071393338	3.487078651685324	3.7036341787090854	324.1898193359375	324.19329833984375
883	324.80584716796875	1.7488333333333335					1	DETECTED	324.8058 m/z @1.75 [CD6647_1.mzXML]	324.80584716796875	1.7488333333333335	1.7167666666666668	1.8916	0.17483333333333317	11410.7724609375	72536.64303613282	0	1290	0.06695233814030588	2.726091476091472	4.452182952182944	324.8051452636719	324.8064270019531
884	325.0538024902344	1.83455					1	DETECTED	325.0538 m/z @1.83 [CD6647_1.mzXML]	325.0538024902344	1.83455	1.7923499999999999	11.6053	9.81295	21109.158203125	4805811.801687256	0	1290	9.772338120343111	116.2671800947867	231.53436018957336	325.0525817871094	325.0579528808594
885	325.17388916015625	15.913333333333332					1	DETECTED	325.1739 m/z @15.91 [CD6647_1.mzXML]	325.17388916015625	15.913333333333332	0.587	19.94816666666667	19.36116666666667	21637.400390625	5365189.356893524	0	1290	3.030669171700726	0.8821504209856935	0.6179303673533092	325.17205810546875	325.1746520996094
886	325.23272705078125	13.043166666666668					1	DETECTED	325.2327 m/z @13.04 [CD6647_1.mzXML]	325.23272705078125	13.043166666666668	4.55295	13.156833333333333	8.603883333333332	70115.8828125	2208955.6427844246	0	1290	0.12094983450719177	0.5066939791485492	1.1862296051407553	325.2228698730469	325.23443603515625
887	325.9405822753906	1.5229333333333335					1	DETECTED	325.9406 m/z @1.52 [CD6647_1.mzXML]	325.9405822753906	1.5229333333333335	1.43275	1.5522666666666667	0.11951666666666672	4923.48583984375	24506.209136413574	0	1290	0.07937410810880086	0.6626316762151163	0.3176468824391015	325.9398193359375	325.9412841796875
888	326.8477783203125	2.15875					1	DETECTED	326.8478 m/z @2.16 [CD6647_1.mzXML]	326.8477783203125	2.15875	2.05965	2.3154833333333333	0.25583333333333336	9349.1416015625	85056.72564794924	0	1290	0.10620790997713359	1.2907837201479992	1.5815674402959985	326.8470764160156	326.8483581542969
889	327.00616455078125	0.6373833333333334					1	DETECTED	327.0062 m/z @0.64 [CD6647_1.mzXML]	327.00616455078125	0.6373833333333334	0.15048333333333333	19.997166666666665	19.84668333333333	6282.2646484375	4228018.748812863	0	1290	2.6772498918324583	20.38065653453823	39.76131306907646	327.0045166015625	327.0129089355469
890	327.05059814453125	11.591383333333333					1	DETECTED	327.0506 m/z @11.59 [CD6647_1.mzXML]	327.05059814453125	11.591383333333333	1.61155	11.798083333333333	10.186533333333333	80009.3359375	1.4845720642376833E7	0	1290	0.17849207259951072	0.5102924489686197	0.015715796379008946	327.0489501953125	327.05072021484375
891	327.17236328125	15.913333333333332					1	DETECTED	327.1724 m/z @15.91 [CD6647_1.mzXML]	327.17236328125	15.913333333333332	10.287333333333333	18.720833333333335	8.433500000000002	6576.7548828125	1571452.5976638184	0	1290	0.8407592725297661	0.749511198009243	0.49902239601848614	327.1708068847656	327.173828125
892	327.2247009277344	12.643966666666667					1	DETECTED	327.2247 m/z @12.64 [CD6647_1.mzXML]	327.2247009277344	12.643966666666667	12.352	14.671883333333334	2.3198833333333333	30344.380859375	1488345.0411312259	0	1290	1.3795973480836867	3.9728564904669414	23.903706876761447	327.2180480957031	327.22796630859375
893	327.2505187988281	12.2082					1	DETECTED	327.2505 m/z @12.21 [CD6647_1.mzXML]	327.2505187988281	12.2082	12.1765	12.3363	0.15979999999999883	9315.16796875	77220.28220996063	0	1290	0.14088707307147175	2.520504731861264	4.041009463722528	327.2503662109375	327.2510070800781
894	327.28717041015625	11.8455					1	DETECTED	327.2872 m/z @11.85 [CD6647_1.mzXML]	327.28717041015625	11.8455	11.704749999999999	14.717283333333334	3.0125333333333355	13029.7978515625	990725.3835021973	0	1290	0.17872994392833164	10.7017169923031	20.4034339846062	327.2806701660156	327.28790283203125
895	328.2096252441406	12.039966666666666					1	DETECTED	328.2096 m/z @12.04 [CD6647_1.mzXML]	328.2096252441406	12.039966666666666	11.995683333333334	12.1765	0.18081666666666685	38599.765625	245718.24443554773	0	1290	0.10311750338116354	2.041588257433233	3.2458183908316633	328.20953369140625	328.2100524902344
896	328.24603271484375	11.14515					1	DETECTED	328.2460 m/z @11.15 [CD6647_1.mzXML]	328.24603271484375	11.14515	4.707433333333333	11.9511	7.243666666666667	126378.3671875	2544758.156601317	0	1290	0.1137035377811042	7.262335455761186	16.671286553165377	328.2456970214844	328.25146484375
897	328.8962097167969	1.5522666666666667					1	DETECTED	328.8962 m/z @1.55 [CD6647_1.mzXML]	328.8962097167969	1.5522666666666667	1.4482166666666667	1.5966166666666666	0.14839999999999987	77250.84375	402828.7288894041	0	1290	0.2838927903422741	0.713118692936088	0.4224956802388113	328.89599609375	328.8966064453125
898	328.99627685546875	1.7923499999999999					1	DETECTED	328.9963 m/z @1.79 [CD6647_1.mzXML]	328.99627685546875	1.7923499999999999	0.10118333333333333	19.997166666666665	19.89598333333333	28687.083984375	4271931.626296385	0	1290	0.13147924452974524	4.344283198890111	37.19195056639075	328.9957275390625	329.0047607421875
899	329.0506896972656	11.591383333333333					1	DETECTED	329.0507 m/z @11.59 [CD6647_1.mzXML]	329.0506896972656	11.591383333333333	11.54915	11.675916666666666	0.1267666666666667	13151.349609375	67976.73476245106	0	1290	0.1117567021936896	1.5007892659826203	2.0015785319652406	329.05023193359375	329.05120849609375
900	329.1749267578125	12.367983333333333					1	DETECTED	329.1749 m/z @12.37 [CD6647_1.mzXML]	329.1749267578125	12.367983333333333	12.367983333333333	13.3502	0.9822166666666661	12324.7021484375	454221.00632299815	0	1290	0.08452125649958475	null	null	329.1737365722656	329.1756286621094
901	329.245361328125	13.804416666666667					1	DETECTED	329.2454 m/z @13.80 [CD6647_1.mzXML]	329.245361328125	13.804416666666667	11.09885	14.449866666666667	3.3510166666666663	59559.6640625	2465735.6261549075	0	1290	0.3433249723469345	0.6041302628436236	0.37288019505247083	329.2417907714844	329.2496337890625
902	330.2442321777344	11.766566666666668					1	DETECTED	330.2442 m/z @11.77 [CD6647_1.mzXML]	330.2442321777344	11.766566666666668	11.719916666666668	14.11055	2.390633333333332	13482.1298828125	1135954.0263416746	0	1290	0.09711975394761119	25.623079671311366	50.24615934262273	330.2436218261719	330.24896240234375
903	330.89361572265625	1.5668499999999999					1	DETECTED	330.8936 m/z @1.57 [CD6647_1.mzXML]	330.89361572265625	1.5668499999999999	1.5078666666666665	1.6562333333333332	0.14836666666666676	10495.5126953125	73745.47192358397	0	1290	0.08976404579882513	1.2576999152302906	1.5153998304605814	330.8931579589844	330.9005432128906
904	331.0008544921875	11.5634					1	DETECTED	331.0009 m/z @11.56 [CD6647_1.mzXML]	331.0008544921875	11.5634	1.7638	17.23966666666667	15.475866666666668	10245.84765625	5778405.614351198	0	1290	9.884562753121665	0.7896172632896582	0.5792345265793164	330.9931945800781	331.0013122558594
905	331.0516357421875	2.4412333333333334					1	DETECTED	331.0516 m/z @2.44 [CD6647_1.mzXML]	331.0516357421875	2.4412333333333334	0.10118333333333333	19.997166666666665	19.89598333333333	668107.0625	3.486651987667613E7	1	1290	0.3888970998172807	1.6753036880094296	1.8316749419533525	331.0423889160156	331.0530090332031
906	331.2026672363281	11.1756					1	DETECTED	331.2027 m/z @11.18 [CD6647_1.mzXML]	331.2026672363281	11.1756	11.129883333333334	11.250633333333333	0.12074999999999925	22680.998046875	120197.07821435518	0	1290	0.09487088242999242	1.320634341961381	1.6412686839227624	331.197998046875	331.2027893066406
907	331.22479248046875	11.067383333333334					1	DETECTED	331.2248 m/z @11.07 [CD6647_1.mzXML]	331.22479248046875	11.067383333333334	10.54285	12.520583333333333	1.9777333333333331	17238.744140625	615832.872859375	0	1290	0.0861218941588291	1.8852313167259753	2.7704626334519507	331.21502685546875	331.22833251953125
908	331.26043701171875	11.475116666666667					1	DETECTED	331.2604 m/z @11.48 [CD6647_1.mzXML]	331.26043701171875	11.475116666666667	10.652516666666665	15.817916666666667	5.165400000000002	47290.98046875	2169577.8387568668	0	1290	0.10293314972957468	2.674274856270207	11.259312004560226	331.260009765625	331.2623596191406
909	331.281982421875	13.747866666666665					1	DETECTED	331.2820 m/z @13.75 [CD6647_1.mzXML]	331.281982421875	13.747866666666665	13.420833333333333	16.379283333333333	2.958450000000001	603359.375	1.194251613020084E7	1	1290	0.27533658218734836	1.38665682159254	3.177338894301769	331.2816162109375	331.2833557128906
910	332.055419921875	2.455					1	DETECTED	332.0554 m/z @2.46 [CD6647_1.mzXML]	332.055419921875	2.455	1.2616833333333333	19.331	18.069316666666666	61564.36328125	4080938.2185574947	0	1290	0.3433753864195803	1.2768626455280714	0.9269269870803752	332.046142578125	332.0570983886719
911	332.1622619628906	10.256416666666667					1	DETECTED	332.1623 m/z @10.26 [CD6647_1.mzXML]	332.1622619628906	10.256416666666667	8.287616666666667	18.080166666666667	9.79255	82824.8671875	3287117.38036273	0	1290	0.42962779554106234	1.2288593838145783	0.8091698783115321	332.1611633300781	332.1676330566406
912	332.2052917480469	9.706516666666666					1	DETECTED	332.2053 m/z @9.71 [CD6647_1.mzXML]	332.2052917480469	9.706516666666666	9.662266666666666	9.735999999999999	0.0737333333333332	6219.22021484375	23554.546168701127	0	1290	0.21080052741611865	0.8331450094161963	0.6662900188323926	332.2047119140625	332.20556640625
913	332.3289794921875	11.7825					1	DETECTED	332.3290 m/z @11.78 [CD6647_1.mzXML]	332.3289794921875	11.7825	11.7825	11.936333333333332	0.15383333333333127	15505.24609375	71468.44745934967	0	1290	0.0752194642716777	null	null	332.3287048339844	332.3302307128906
914	332.8378601074219	1.7488333333333335					1	DETECTED	332.8379 m/z @1.75 [CD6647_1.mzXML]	332.8378601074219	1.7488333333333335	1.7012166666666666	18.94333333333333	17.242116666666664	15838.2255859375	7835388.155101349	0	1290	0.11408238777940438	181.05127756387742	361.10255512775484	332.83245849609375	332.8379211425781
915	333.0496520996094	2.5370166666666667					1	DETECTED	333.0497 m/z @2.54 [CD6647_1.mzXML]	333.0496520996094	2.5370166666666667	1.9334833333333334	9.7807	7.847216666666666	38272.5703125	2169456.7047828054	0	1290	0.5366079131102106	6.252935133160016	11.053267334261648	333.048583984375	333.0514221191406
916	333.1422424316406	10.9139					1	DETECTED	333.1422 m/z @10.91 [CD6647_1.mzXML]	333.1422424316406	10.9139	10.619200000000001	15.595916666666666	4.976716666666665	29547.185546875	1670628.2084205928	0	1290	0.20001040287155902	7.714404608879715	1.4435011730180798	333.136962890625	333.1516418457031
917	333.1659851074219	10.256416666666667					1	DETECTED	333.1660 m/z @10.26 [CD6647_1.mzXML]	333.1659851074219	10.256416666666667	9.839633333333333	11.719916666666668	1.8802833333333346	12690.833984375	591026.2464095468	0	1290	0.21478442012352517	0.922896417638419	0.9367739894173517	333.16455078125	333.17010498046875
918	333.18206787109375	12.160866666666667					1	DETECTED	333.1821 m/z @12.16 [CD6647_1.mzXML]	333.18206787109375	12.160866666666667	11.704749999999999	12.536116666666667	0.8313666666666677	24825.166015625	673696.2941342774	0	1290	0.36761660665207785	0.9113530894873366	0.8227061789746734	333.1813659667969	333.1826171875
919	333.20111083984375	12.383933333333333					1	DETECTED	333.2011 m/z @12.38 [CD6647_1.mzXML]	333.20111083984375	12.383933333333333	9.691699999999999	12.520583333333333	2.8288833333333336	17400.791015625	1266325.6367378244	0	1290	0.12016544893730519	0.5253984455704153	0.051411352619580374	333.2010803222656	333.2099609375
920	334.13818359375	9.766066666666667					1	DETECTED	334.1382 m/z @9.77 [CD6647_1.mzXML]	334.13818359375	9.766066666666667	9.721366666666666	11.09885	1.377483333333334	15022.8056640625	285687.63818536384	0	1290	0.08436766847422561	1.5312454303838294	1.9659217969490337	334.13800048828125	334.1459045410156
921	334.9128112792969	1.5966166666666666					1	DETECTED	334.9128 m/z @1.60 [CD6647_1.mzXML]	334.9128112792969	1.5966166666666666	1.5375666666666667	14.732366666666667	13.1948	77854.28125	6039206.113437012	0	1290	0.07540021648577189	1.0405618872254385	0.9932722813900304	334.9126892089844	334.9208984375
922	335.1645812988281	11.675916666666666					1	DETECTED	335.1646 m/z @11.68 [CD6647_1.mzXML]	335.1645812988281	11.675916666666666	10.210633333333334	16.914166666666667	6.703533333333333	129664.8828125	5540685.220498538	0	1290	0.607653307556582	1.5444652015574063	1.8820653945782684	335.1627197265625	335.1671142578125
923	335.2170104980469	12.551516666666666					1	DETECTED	335.2170 m/z @12.55 [CD6647_1.mzXML]	335.2170104980469	12.551516666666666	12.520583333333333	12.686933333333334	0.16635000000000133	60721.0546875	379850.562041015	0	1290	0.10412468081126391	2.6888469827586294	4.717240166429386	335.2164306640625	335.21710205078125
924	335.24114990234375	14.479233333333333					1	DETECTED	335.2411 m/z @14.48 [CD6647_1.mzXML]	335.24114990234375	14.479233333333333	11.6901	15.691066666666668	4.000966666666669	13767.87109375	973487.1064688731	0	1290	0.3575875431906663	0.7172419150512706	0.32666591751678714	335.2402038574219	335.2423095703125
925	336.07403564453125	15.849549999999999					1	DETECTED	336.0740 m/z @15.85 [CD6647_1.mzXML]	336.07403564453125	15.849549999999999	5.8113166666666665	19.4925	13.681183333333333	2496.5498046875	955584.2511476439	0	1290	2.2327001069629215	0.6814537418602875	0.36290748372057513	336.06573486328125	336.07537841796875
926	336.1679382324219	11.6901					1	DETECTED	336.1679 m/z @11.69 [CD6647_1.mzXML]	336.1679382324219	11.6901	11.0218	14.792466666666666	3.7706666666666653	21299.8046875	1762692.033427124	0	1290	0.879670603335553	2.8210883335827273	4.6421766671654545	336.1671142578125	336.1687316894531
927	336.251220703125	12.192200000000001					1	DETECTED	336.2512 m/z @12.19 [CD6647_1.mzXML]	336.251220703125	12.192200000000001	11.995683333333334	14.777233333333333	2.7815499999999993	17573.0859375	546626.7467698362	0	1290	0.09978265734639358	7.077135103044661	13.154270206089322	336.2433166503906	336.25238037109375
928	336.6619873046875	13.2401					1	DETECTED	336.6620 m/z @13.24 [CD6647_1.mzXML]	336.6619873046875	13.2401	13.086133333333333	13.762183333333333	0.67605	45308.96484375	733272.8583753654	0	1290	0.223704107787297	2.1954427365230487	3.357938424038351	336.6616516113281	336.66259765625
929	337.0596923828125	2.3297833333333333					1	DETECTED	337.0597 m/z @2.33 [CD6647_1.mzXML]	337.0596923828125	2.3297833333333333	1.6414	19.298166666666667	17.656766666666666	542810.875	2.2847473748362616E7	1	1290	0.7312785125076771	1.1456631068080463	0.9810378712547221	337.0577697753906	337.0696105957031
930	337.1649475097656	11.675916666666666					1	DETECTED	337.1649 m/z @11.68 [CD6647_1.mzXML]	337.1649475097656	11.675916666666666	10.85045	15.484383333333334	4.633933333333333	30606.296875	1701521.391037964	0	1290	0.23317203728663927	2.636424931767866	4.835819307297495	337.1637268066406	337.16644287109375
931	337.1798400878906	12.658716666666667					1	DETECTED	337.1798 m/z @12.66 [CD6647_1.mzXML]	337.1798400878906	12.658716666666667	12.4754	13.057416666666667	0.5820166666666662	146291.140625	2110464.3400292983	0	1290	0.22099379764870264	1.5274160878426866	2.833488824551549	337.1791687011719	337.1813049316406
932	338.06524658203125	12.536116666666667					1	DETECTED	338.0652 m/z @12.54 [CD6647_1.mzXML]	338.06524658203125	12.536116666666667	1.8204166666666666	12.536116666666667	10.7157	459449.59375	2.5235180573486086E7	0	1290	11.287473563367955	0.5	null	338.0594177246094	338.06524658203125
933	338.2301330566406	12.460316666666667					1	DETECTED	338.2301 m/z @12.46 [CD6647_1.mzXML]	338.2301330566406	12.460316666666667	0.10118333333333333	19.997166666666665	19.89598333333333	774106.75	2.379399936456421E7	0	1290	0.1385991514056517	2.957736961386415	0.0057736176207362705	338.229248046875	338.2318420410156
934	338.339111328125	12.6289					1	DETECTED	338.3391 m/z @12.63 [CD6647_1.mzXML]	338.339111328125	12.6289	12.0993	15.051466666666666	2.952166666666667	408163.4375	9483081.978848144	1	1290	0.195688502459209	0.9164918142382451	1.0080213906578122	338.3390808105469	338.3408203125
935	339.1960144042969	11.8455					1	DETECTED	339.1960 m/z @11.85 [CD6647_1.mzXML]	339.1960144042969	11.8455	11.250633333333333	11.980583333333334	0.7299500000000005	18400.8671875	471394.6006791994	0	1290	0.32068453778674133	0.6135408494900825	0.22708169898016503	339.19500732421875	339.19671630859375
936	339.23358154296875	12.3996					1	DETECTED	339.2336 m/z @12.40 [CD6647_1.mzXML]	339.23358154296875	12.3996	0.5366333333333333	19.94816666666667	19.411533333333335	98813.9609375	4770106.1520838905	0	1290	0.7151603011017933	1.3936818188655646	4.490288272213353	339.2254943847656	339.2354736328125
937	339.28759765625	14.245783333333332					1	DETECTED	339.2876 m/z @14.25 [CD6647_1.mzXML]	339.28759765625	14.245783333333332	13.281183333333333	14.853633333333333	1.57245	10724.568359375	453741.7581896974	0	1290	0.26499001240543407	0.8150787891353937	0.6301575782707873	339.28668212890625	339.2880859375
938	339.3423767089844	12.658716666666667					1	DETECTED	339.3424 m/z @12.66 [CD6647_1.mzXML]	339.3423767089844	12.658716666666667	12.160866666666667	13.420833333333333	1.2599666666666653	115802.96875	1990056.9666674798	0	1290	0.14119249759455954	1.3521766198335265	0.7214218164516581	339.33453369140625	339.3431701660156
939	340.0321960449219	11.619183333333332					1	DETECTED	340.0322 m/z @11.62 [CD6647_1.mzXML]	340.0321960449219	11.619183333333332	9.26325	11.647266666666667	2.3840166666666676	7962.080078125	534708.7806517949	0	1290	1.1306356660962322	0.5059601290359097	0.011920258071819293	340.0315246582031	340.03900146484375
940	340.24578857421875	11.220216666666666					1	DETECTED	340.2458 m/z @11.22 [CD6647_1.mzXML]	340.24578857421875	11.220216666666666	11.09885	16.1371	5.03825	31980.810546875	1771126.8174959728	0	1290	0.1283593345707743	19.6580869514862	36.78362699543998	340.23590087890625	340.24609375
941	340.7799987792969	1.7638					1	DETECTED	340.7800 m/z @1.76 [CD6647_1.mzXML]	340.7799987792969	1.7638	1.7012166666666666	1.9057333333333333	0.20451666666666668	11759.9638671875	115858.57551611327	0	1290	0.1989593669846912	1.6339547270306234	2.2679094540612468	340.7791442871094	340.78106689453125
942	340.92950439453125	1.6266					1	DETECTED	340.9295 m/z @1.63 [CD6647_1.mzXML]	340.92950439453125	1.6266	1.5522666666666667	1.6712	0.11893333333333334	55359.21875	227246.78660424816	0	1290	0.06873638249492231	0.7829030843110109	0.6656838598676381	340.92926025390625	340.93072509765625
943	341.0296325683594	11.591383333333333					1	DETECTED	341.0296 m/z @11.59 [CD6647_1.mzXML]	341.0296325683594	11.591383333333333	11.534733333333332	12.039966666666666	0.5052333333333348	186095.890625	1543247.8062009332	0	1290	0.126758141784034	3.511985336398685	3.797530711893772	341.02838134765625	341.030029296875
944	341.30230712890625	12.742883333333333					1	DETECTED	341.3023 m/z @12.74 [CD6647_1.mzXML]	341.30230712890625	12.742883333333333	12.272783333333333	16.427883333333334	4.155100000000001	797846.0	1.184630004731188E7	1	1290	0.21632798645468654	0.8961079236674235	1.2888005724209854	341.3010559082031	341.30474853515625
945	341.3505554199219	14.005216666666666					1	DETECTED	341.3506 m/z @14.01 [CD6647_1.mzXML]	341.3505554199219	14.005216666666666	13.875383333333334	14.5231	0.6477166666666658	27622.802734375	499354.0038693843	0	1290	0.2831952305071912	2.494415917843409	3.9013437249154745	341.34954833984375	341.3510437011719
946	342.01275634765625	8.858666666666666					1	DETECTED	342.0128 m/z @8.86 [CD6647_1.mzXML]	342.01275634765625	8.858666666666666	0.10118333333333333	19.997166666666665	19.89598333333333	10140.029296875	5360366.980830814	0	1290	12.557484615494381	1.1359418326041155	1.0953731735872694	342.01123046875	342.01495361328125
947	342.03265380859375	11.577233333333334					1	DETECTED	342.0327 m/z @11.58 [CD6647_1.mzXML]	342.03265380859375	11.577233333333334	1.4161499999999998	11.719916666666668	10.303766666666668	26153.01953125	2138893.52566626	0	1290	0.14124645122741342	0.5069988289257013	0.014095189671278102	342.0275573730469	342.0355224609375
948	342.26129150390625	11.3606					1	DETECTED	342.2613 m/z @11.36 [CD6647_1.mzXML]	342.26129150390625	11.3606	11.282383333333334	13.97575	2.693366666666666	163596.25	2136553.0119062467	0	1290	0.1411996895308949	13.253467690517233	2.103898324932027	342.2608337402344	342.2669982910156
949	342.86627197265625	1.6860166666666667					1	DETECTED	342.8663 m/z @1.69 [CD6647_1.mzXML]	342.86627197265625	1.6860166666666667	1.6712	1.8064	0.1352	24311.68359375	154569.8314941405	0	1290	0.0588527009759614	4.562429696287953	8.124859392575907	342.8656921386719	342.86700439453125
950	343.0296325683594	11.619183333333332					1	DETECTED	343.0296 m/z @11.62 [CD6647_1.mzXML]	343.0296325683594	11.619183333333332	1.6414	11.6617	10.020299999999999	14563.4892578125	6272307.310820314	0	1290	2.014634171677958	0.5021305667424462	0.004261133484892368	343.0226135253906	343.0296325683594
951	343.19061279296875	12.415					1	DETECTED	343.1906 m/z @12.41 [CD6647_1.mzXML]	343.19061279296875	12.415	11.798083333333333	14.732366666666667	2.934283333333335	136218.421875	2489400.3847821048	0	1290	0.10700157998008564	3.83617881582723	10.54214569781805	343.1900329589844	343.19305419921875
952	343.3089294433594	12.714616666666666					1	DETECTED	343.3089 m/z @12.71 [CD6647_1.mzXML]	343.3089294433594	12.714616666666666	12.67275	13.990766666666667	1.3180166666666668	17417.947265625	758329.7031711426	0	1290	0.19240365244404067	15.740644904458998	30.481289808917996	343.3013000488281	343.30926513671875
953	344.0116882324219	11.037					1	DETECTED	344.0117 m/z @11.04 [CD6647_1.mzXML]	344.0116882324219	11.037	0.13386666666666666	19.94816666666667	19.814300000000003	18337.27734375	5156944.981254997	1	1290	4.144542738095316	1.178709769127173	3.5846690550831144	344.01055908203125	344.0138854980469
954	344.20477294921875	9.958133333333334					1	DETECTED	344.2048 m/z @9.96 [CD6647_1.mzXML]	344.20477294921875	9.958133333333334	9.928483333333332	9.987416666666666	0.05893333333333395	5875.16943359375	17328.94327844272	0	1290	0.08183464839890853	0.9938167509836436	0.9876335019672873	344.204345703125	344.2053527832031
955	344.27685546875	11.504683333333332					1	DETECTED	344.2769 m/z @11.50 [CD6647_1.mzXML]	344.27685546875	11.504683333333332	11.475116666666667	14.435383333333334	2.9602666666666675	116585.5859375	1800820.482415774	0	1290	0.10342273285941062	3.430218619719193	4.800459522068896	344.2671203613281	344.277587890625
956	344.8635559082031	1.7781					1	DETECTED	344.8636 m/z @1.78 [CD6647_1.mzXML]	344.8635559082031	1.7781	1.6712	1.7781	0.1069	17319.951171875	88665.73431591802	0	1290	0.10885909067414445	0.5	null	344.8629455566406	344.8635559082031
957	344.8736267089844	1.5522666666666667					1	DETECTED	344.8736 m/z @1.55 [CD6647_1.mzXML]	344.8736267089844	1.5522666666666667	1.43275	1.7488333333333335	0.3160833333333335	120115.6953125	786909.6224975584	0	1290	0.07583783491065876	0.8222756808858622	0.6102856585275912	344.8636779785156	344.8739929199219
958	346.0069274902344	11.037					1	DETECTED	346.0069 m/z @11.04 [CD6647_1.mzXML]	346.0069274902344	11.037	0.10118333333333333	19.997166666666665	19.89598333333333	277526.6875	7.807904272154666E7	1	1290	4.821426879632375	1.083676066931105	0.5760613120365765	346.00579833984375	346.0083312988281
959	346.9063415527344	1.5522666666666667					1	DETECTED	346.9063 m/z @1.55 [CD6647_1.mzXML]	346.9063415527344	1.5522666666666667	1.4784	1.5814833333333334	0.10308333333333342	13037.4931640625	56469.98720117184	0	1290	0.06927155766916226	0.6977662454873644	0.3955324909747288	346.9063415527344	346.90704345703125
960	347.0153503417969	11.0218					1	DETECTED	347.0154 m/z @11.02 [CD6647_1.mzXML]	347.0153503417969	11.0218	0.18405	19.964333333333332	19.780283333333333	103179.96875	1.3273952704600867E7	0	1290	0.4479705677246315	7.062962659229758	12.945976020369121	347.00823974609375	347.0184326171875
961	347.12225341796875	9.987416666666666					1	DETECTED	347.1223 m/z @9.99 [CD6647_1.mzXML]	347.12225341796875	9.987416666666666	9.7807	10.032	0.2513000000000005	3417.69580078125	41247.37489910882	0	1290	0.07082755872110091	0.6078368136741117	0.21567362734822346	347.1214904785156	347.1225280761719
962	347.1575622558594	11.2665					1	DETECTED	347.1576 m/z @11.27 [CD6647_1.mzXML]	347.1575622558594	11.2665	9.662266666666666	11.2665	1.604233333333335	53619.6015625	1183567.8086129753	0	1290	1.7849857069648447	0.5	null	347.1575622558594	347.1591796875
963	348.0186462402344	10.94495					1	DETECTED	348.0186 m/z @10.94 [CD6647_1.mzXML]	348.0186462402344	10.94495	5.4712499999999995	19.899166666666666	14.427916666666667	12900.2939453125	1930283.564749847	0	1290	0.16818609852672672	1.3179308937890881	1.000146000078185	348.0097961425781	348.02069091796875
964	348.2875061035156	12.144766666666667					1	DETECTED	348.2875 m/z @12.14 [CD6647_1.mzXML]	348.2875061035156	12.144766666666667	11.6901	12.383933333333333	0.693833333333334	10074.70703125	208194.17149914577	0	1290	0.3288768089861236	0.7630131964809367	0.5260263929618734	348.2862854003906	348.2887878417969
965	348.3084716796875	13.762183333333333					1	DETECTED	348.3085 m/z @13.76 [CD6647_1.mzXML]	348.3084716796875	13.762183333333333	13.55435	14.26055	0.7062000000000008	107588.0390625	1883006.5953662114	0	1290	0.2829977499558769	2.362137578682751	3.3959187970281133	348.3080749511719	348.30950927734375
966	349.0155944824219	15.4214					1	DETECTED	349.0156 m/z @15.42 [CD6647_1.mzXML]	349.0155944824219	15.4214	0.10118333333333333	19.997166666666665	19.89598333333333	16393.671875	5993475.853368834	0	1290	1.6115287803426543	0.7721911258146101	0.633438360979351	349.0136413574219	349.0170593261719
967	350.25543212890625	13.747866666666665					1	DETECTED	350.2554 m/z @13.75 [CD6647_1.mzXML]	350.25543212890625	13.747866666666665	13.662749999999999	14.095616666666666	0.4328666666666674	87279.1796875	1020888.8686977525	0	1290	0.23168143278426356	2.4733479640671403	3.364645144984965	350.2546691894531	350.2558288574219
968	350.89056396484375	1.5814833333333334					1	DETECTED	350.8906 m/z @1.58 [CD6647_1.mzXML]	350.89056396484375	1.5814833333333334	1.5375666666666667	1.6414	0.10383333333333322	95839.1484375	366263.5506572266	0	1290	0.06224898003617163	1.182163187855788	1.345684675608577	350.89013671875	350.89068603515625
969	350.9412841796875	9.027033333333332					1	DETECTED	350.9413 m/z @9.03 [CD6647_1.mzXML]	350.9412841796875	9.027033333333332	8.858666666666666	9.103383333333333	0.24471666666666714	4638.93359375	42966.27032110583	0	1290	0.030083439778502807	0.7267372797465905	0.4534745594931811	350.9410705566406	350.9432373046875
970	351.0106506347656	15.006316666666667					1	DETECTED	351.0107 m/z @15.01 [CD6647_1.mzXML]	351.0106506347656	15.006316666666667	0.18405	19.964333333333332	19.780283333333333	7371.57763671875	2740959.522796569	0	1290	3.3279060994713205	0.6672489362850486	0.9275860490630382	351.00909423828125	351.0129699707031
971	351.2109069824219	12.445233333333334					1	DETECTED	351.2109 m/z @12.45 [CD6647_1.mzXML]	351.2109069824219	12.445233333333334	12.24055	12.520583333333333	0.280033333333332	6676.7685546875	72701.54537048351	0	1290	0.11455524778811288	0.6840648155687609	0.3681296311375217	351.2099914550781	351.2123718261719
972	351.22705078125	13.776316666666666					1	DETECTED	351.2271 m/z @13.78 [CD6647_1.mzXML]	351.22705078125	13.776316666666666	13.691666666666666	15.611799999999999	1.9201333333333324	45441.30078125	1091339.2997773134	0	1290	0.29751953667450337	6.861551965358027	10.583979084148954	351.2171936035156	351.2273254394531
973	352.1636047363281	10.002166666666666					1	DETECTED	352.1636 m/z @10.00 [CD6647_1.mzXML]	352.1636047363281	10.002166666666666	9.691699999999999	19.08833333333333	9.396633333333332	18099.07421875	599333.1942067869	0	1290	0.09036812259768823	1.470904916829498	0.38127393841660473	352.1629943847656	352.1710205078125
974	352.22265625	12.288866666666667					1	DETECTED	352.2227 m/z @12.29 [CD6647_1.mzXML]	352.22265625	12.288866666666667	12.256583333333333	14.80775	2.551166666666667	18540.490234375	1025765.7650369881	0	1290	0.2702478641428616	39.512132163138205	78.02426432627641	352.2219543457031	352.23187255859375
975	353.0335388183594	2.2586999999999997					1	DETECTED	353.0335 m/z @2.26 [CD6647_1.mzXML]	353.0335388183594	2.2586999999999997	1.7167666666666668	18.6415	16.924733333333332	168430.296875	7809560.995697301	0	1290	0.6511436650357678	1.253939881229861	0.9710170161317203	353.02362060546875	353.03515625
976	353.1670837402344	10.016883333333334					1	DETECTED	353.1671 m/z @10.02 [CD6647_1.mzXML]	353.1670837402344	10.016883333333334	9.972800000000001	17.67683333333333	7.70403333333333	4381.279296875	815961.980993408	0	1290	6.2943793734900435	87.38034026465084	154.02201328317116	353.1669921875	353.17706298828125
977	353.2427673339844	12.114183333333333					1	DETECTED	353.2428 m/z @12.11 [CD6647_1.mzXML]	353.2427673339844	12.114183333333333	10.9757	14.991383333333333	4.0156833333333335	22680.966796875	1469091.935933838	0	1290	0.5614767679998316	1.7118230201277487	3.7884523359400437	353.2331237792969	353.2447509765625
978	353.26373291015625	13.747866666666665					1	DETECTED	353.2637 m/z @13.75 [CD6647_1.mzXML]	353.26373291015625	13.747866666666665	13.420833333333333	15.579916666666666	2.1590833333333332	1024334.0625	2.0932378688887153E7	1	1290	0.28615711047502757	1.4587167380478274	2.7142070758357417	353.2628173828125	353.2649841308594
979	355.00958251953125	19.136166666666668					1	DETECTED	355.0096 m/z @19.14 [CD6647_1.mzXML]	355.00958251953125	19.136166666666668	0.10118333333333333	19.997166666666665	19.89598333333333	9262.8515625	2434072.4606968965	0	1290	16.52670600307334	0.5376150223074095	0.5364803906830012	355.0072326660156	355.0118713378906
980	355.08154296875	12.0695					1	DETECTED	355.0815 m/z @12.07 [CD6647_1.mzXML]	355.08154296875	12.0695	11.995683333333334	12.1765	0.18081666666666685	17762.873046875	122174.37135034226	0	1290	0.15691861475298552	1.224768570783489	1.4276585850856658	355.0812683105469	355.08209228515625
981	355.12359619140625	10.817066666666667					1	DETECTED	355.1236 m/z @10.82 [CD6647_1.mzXML]	355.12359619140625	10.817066666666667	10.734283333333334	17.758	7.023716666666665	9277.4365234375	610316.2913093566	0	1290	0.11842427384707932	42.42228709482579	83.84457418965158	355.1232604980469	355.1335144042969
982	355.2701416015625	13.733833333333333					1	DETECTED	355.2701 m/z @13.73 [CD6647_1.mzXML]	355.2701416015625	13.733833333333333	11.829749999999999	14.034600000000001	2.204850000000002	21498.400390625	1578262.6264141859	0	1290	1.7536972103756483	0.5789793864064076	0.15449278344050618	355.2602844238281	355.27069091796875
983	355.2812805175781	12.598366666666667					1	DETECTED	355.2813 m/z @12.60 [CD6647_1.mzXML]	355.2812805175781	12.598366666666667	12.4754	13.435333333333334	0.9599333333333337	31637.48046875	895331.5655053708	0	1290	0.7274686554058309	3.9032258064516143	6.806451612903229	355.2806396484375	355.28216552734375
984	356.07012939453125	10.1212					1	DETECTED	356.0701 m/z @10.12 [CD6647_1.mzXML]	356.07012939453125	10.1212	10.091516666666667	10.483416666666667	0.3918999999999997	7081.181640625	67571.68343334972	0	1290	0.09983474048253171	6.6013475575520415	12.202695115104083	356.0696105957031	356.0709228515625
985	356.27667236328125	11.489916666666666					1	DETECTED	356.2767 m/z @11.49 [CD6647_1.mzXML]	356.27667236328125	11.489916666666666	11.460416666666667	13.961266666666667	2.50085	44269.359375	1037228.3395311276	0	1290	0.09761363418576607	42.387288135595014	83.77457627119003	356.27374267578125	356.27838134765625
986	356.90716552734375	1.61155					1	DETECTED	356.9072 m/z @1.61 [CD6647_1.mzXML]	356.90716552734375	1.61155	1.5668499999999999	1.6860166666666667	0.11916666666666687	97290.5	353142.4948623048	0	1290	0.06245072629936832	1.332960477255776	1.5026044850497733	356.9059143066406	356.90789794921875
987	357.0065612792969	18.911333333333335					1	DETECTED	357.0066 m/z @18.91 [CD6647_1.mzXML]	357.0065612792969	18.911333333333335	0.18405	19.964333333333332	19.780283333333333	4701.271484375	1400561.9699420473	0	1290	15.998919581200752	0.5281140617476996	0.08203305436792252	357.0046081542969	357.0091552734375
988	357.16961669921875	12.320400000000001					1	DETECTED	357.1696 m/z @12.32 [CD6647_1.mzXML]	357.16961669921875	12.320400000000001	12.320400000000001	12.582716666666666	0.2623166666666652	12209.1474609375	141842.595695312	0	1290	0.15152428494781134	null	null	357.1690368652344	357.170166015625
989	357.2135314941406	12.598366666666667					1	DETECTED	357.2135 m/z @12.60 [CD6647_1.mzXML]	357.2135314941406	12.598366666666667	9.305566666666666	12.598366666666667	3.2928000000000015	11956.732421875	614726.7203759158	0	1290	3.337045435090939	0.5	null	357.2066345214844	357.21380615234375
990	357.276123046875	12.70075					1	DETECTED	357.2761 m/z @12.70 [CD6647_1.mzXML]	357.276123046875	12.70075	11.750616666666668	15.976816666666668	4.2262	76732.5390625	1797291.4692441998	0	1290	0.7097189545495848	1.098814733853797	3.2467418040052323	357.2756042480469	357.2791442871094
991	357.29730224609375	12.567166666666667					1	DETECTED	357.2973 m/z @12.57 [CD6647_1.mzXML]	357.29730224609375	12.567166666666667	12.490216666666667	15.389833333333334	2.8996166666666667	16802.404296875	1169186.0954526365	0	1290	1.9414156832759897	16.864127378547817	32.13776570848468	357.2965087890625	357.2987365722656
992	358.2563781738281	11.082933333333333					1	DETECTED	358.2564 m/z @11.08 [CD6647_1.mzXML]	358.2563781738281	11.082933333333333	10.619200000000001	11.235366666666666	0.6161666666666648	18477.607421875	182528.35533953804	0	1290	0.1062652085024478	0.6643545140885565	1.878070805789468	358.2546691894531	358.2577819824219
993	358.29296875	11.6053					1	DETECTED	358.2930 m/z @11.61 [CD6647_1.mzXML]	358.29296875	11.6053	11.5634	14.245783333333332	2.6823833333333322	75646.0234375	863059.898239258	0	1290	0.11974107040711068	2.5443642837349074	3.2458094930028154	358.2923583984375	358.3007507324219
994	358.3659362792969	12.0993					1	DETECTED	358.3659 m/z @12.10 [CD6647_1.mzXML]	358.3659362792969	12.0993	9.249333333333334	12.192200000000001	2.942866666666667	15386.0	1235568.4159860841	0	1290	0.06664397399459077	0.5162984362390207	0.03259687247804139	358.3640441894531	358.3745422363281
995	359.04156494140625	1.86325					1	DETECTED	359.0416 m/z @1.86 [CD6647_1.mzXML]	359.04156494140625	1.86325	1.6266	18.096333333333334	16.469733333333334	302539.65625	1.11376744130539E7	0	1290	0.35957384615251153	2.2131389440553106	3.0023269574314186	359.0400390625	359.0438537597656
996	359.3128967285156	12.742883333333333					1	DETECTED	359.3129 m/z @12.74 [CD6647_1.mzXML]	359.3128967285156	12.742883333333333	0.8892333333333333	18.498	17.608766666666668	867697.9375	1.3062194536137715E7	1	1290	0.1823924478646397	0.8897876625202364	0.5112936799150302	359.3124084472656	359.3174743652344
997	359.9467468261719	8.996183333333333					1	DETECTED	359.9467 m/z @9.00 [CD6647_1.mzXML]	359.9467468261719	8.996183333333333	8.858666666666666	10.6852	1.8265333333333338	5895.103515625	229561.95138647457	0	1290	0.03140529991633656	6.6411344079505605	12.282268815901121	359.94134521484375	359.947998046875
998	360.2364196777344	3.9596					1	DETECTED	360.2364 m/z @3.96 [CD6647_1.mzXML]	360.2364196777344	3.9596	3.391966666666667	5.8278	2.435833333333333	5615.35107421875	333214.3397961427	0	1290	0.8931382765430236	2.1456045569322924	2.0319206466330217	360.23541259765625	360.23712158203125
999	360.31610107421875	12.799983333333333					1	DETECTED	360.3161 m/z @12.80 [CD6647_1.mzXML]	360.31610107421875	12.799983333333333	12.383933333333333	13.086133333333333	0.7021999999999995	136580.734375	2049190.6289501986	0	1290	0.6328757195610919	0.849652472010469	0.9764991078666297	360.3142395019531	360.3233947753906
1000	361.1800231933594	12.2082					1	DETECTED	361.1800 m/z @12.21 [CD6647_1.mzXML]	361.1800231933594	12.2082	12.0993	12.415	0.31569999999999965	17224.697265625	216548.27251733362	0	1290	0.1947105130439457	1.449494949494945	1.89898989898989	361.1793518066406	361.1806945800781
1001	361.198486328125	11.190466666666667					1	DETECTED	361.1985 m/z @11.19 [CD6647_1.mzXML]	361.198486328125	11.190466666666667	11.14515	11.2665	0.1213500000000014	26498.888671875	139203.9417326663	0	1290	0.10074369304085984	1.3389113644722017	1.5335529708141467	361.1977844238281	361.19866943359375
1002	361.318603515625	12.714616666666666					1	DETECTED	361.3186 m/z @12.71 [CD6647_1.mzXML]	361.318603515625	12.714616666666666	5.940816666666667	16.59048333333333	10.649666666666665	20321.34375	1797841.3908941655	0	1290	0.13129364910023433	0.7860924936274075	1.927337636088444	361.3091735839844	361.3277893066406
1003	362.9239501953125	1.6414					1	DETECTED	362.9240 m/z @1.64 [CD6647_1.mzXML]	362.9239501953125	1.6414	1.5814833333333334	2.2586999999999997	0.6772166666666664	185192.546875	991780.4563780518	0	1290	0.05180787360595773	5.6513212795549395	0.715669539709787	362.923828125	362.9314270019531
1004	363.1099548339844	1.4635666666666665					1	DETECTED	363.1100 m/z @1.46 [CD6647_1.mzXML]	363.1099548339844	1.4635666666666665	1.39885	18.625666666666667	17.226816666666668	13094.994140625	2884783.520487183	0	1290	0.06380073059520175	125.57463273680823	266.48266703347656	363.10736083984375	363.111328125
1005	363.2139587402344	11.330483333333332					1	DETECTED	363.2140 m/z @11.33 [CD6647_1.mzXML]	363.2139587402344	11.330483333333332	11.052116666666667	11.704749999999999	0.6526333333333323	238914.59375	1990910.43459448	1	1290	0.09659770124547151	0.9137881724905014	0.34839680946220924	363.21356201171875	363.2158508300781
1006	364.21722412109375	11.3606					1	DETECTED	364.2172 m/z @11.36 [CD6647_1.mzXML]	364.21722412109375	11.3606	11.31465	11.431716666666667	0.11706666666666621	48227.05859375	239167.74581347549	0	1290	0.07668050341061061	1.273848385926741	1.5476967718534822	364.2169494628906	364.2173156738281
1007	365.1974182128906	14.391933333333332					1	DETECTED	365.1974 m/z @14.39 [CD6647_1.mzXML]	365.1974182128906	14.391933333333332	14.186533333333333	15.484383333333334	1.2978500000000004	11449.1630859375	309393.98451507546	0	1290	0.3791140513678837	3.159323271665058	3.903632092094511	365.1949768066406	365.1988220214844
1008	365.20916748046875	11.44595					1	DETECTED	365.2092 m/z @11.45 [CD6647_1.mzXML]	365.20916748046875	11.44595	11.44595	12.367983333333333	0.9220333333333333	48966.2109375	445926.98442199785	0	1290	0.5025564862949885	null	null	365.20660400390625	365.2128601074219
1009	365.22967529296875	11.1756					1	DETECTED	365.2297 m/z @11.18 [CD6647_1.mzXML]	365.22967529296875	11.1756	11.09885	11.235366666666666	0.1365166666666653	8474.083984375	56891.01825683539	0	1290	0.19307554416791284	0.8893593919652605	0.778718783930521	365.2294006347656	365.2303771972656
1010	367.1188049316406	1.86325					1	DETECTED	367.1188 m/z @1.86 [CD6647_1.mzXML]	367.1188049316406	1.86325	1.84875	10.528166666666667	8.679416666666668	55581.65625	6866438.276594241	0	1290	8.604724580560593	8.509190581241603	14.421283550402828	367.1179504394531	367.12213134765625
1011	367.15325927734375	12.613566666666665					1	DETECTED	367.1533 m/z @12.61 [CD6647_1.mzXML]	367.15325927734375	12.613566666666665	6.642816666666667	12.613566666666665	5.970749999999999	7762.220703125	1294435.598596588	0	1290	4.3556200252868855	0.5	null	367.1471252441406	367.15411376953125
1012	367.2432861328125	12.288866666666667					1	DETECTED	367.2433 m/z @12.29 [CD6647_1.mzXML]	367.2432861328125	12.288866666666667	10.1212	12.320400000000001	2.199200000000001	12777.6748046875	1070001.8126840822	0	1290	0.6673741500052195	0.5072735660464402	0.014547132092880447	367.2425537109375	367.2515563964844
1013	367.9844055175781	12.3996					1	DETECTED	367.9844 m/z @12.40 [CD6647_1.mzXML]	367.9844055175781	12.3996	0.13386666666666666	19.997166666666665	19.8633	55074.18359375	1.1927874798663657E7	0	1290	2.0159879567353727	1.4495274501049662	2.0770811783763268	367.9844055175781	367.9914245605469
1014	368.2764892578125	11.504683333333332					1	DETECTED	368.2765 m/z @11.50 [CD6647_1.mzXML]	368.2764892578125	11.504683333333332	11.460416666666667	12.192200000000001	0.7317833333333343	130821.9296875	1030779.7434952374	0	1290	0.11604656894377285	2.793074140324041	4.654950178053071	368.2750244140625	368.2849426269531
1015	368.86920166015625	1.6712					1	DETECTED	368.8692 m/z @1.67 [CD6647_1.mzXML]	368.86920166015625	1.6712	1.6712	1.8064	0.1352	35143.69140625	122692.72366406227	0	1290	0.029351809173062238	null	null	368.8682556152344	368.8695983886719
1016	369.0074157714844	2.2302166666666663					1	DETECTED	369.0074 m/z @2.23 [CD6647_1.mzXML]	369.0074157714844	2.2302166666666663	1.9474166666666666	16.379283333333333	14.431866666666666	13789.3837890625	1835815.3046273193	0	1290	0.37434050629247695	25.51603017444604	50.03206034889208	368.99798583984375	369.0080261230469
1017	369.06060791015625	12.039966666666666					1	DETECTED	369.0606 m/z @12.04 [CD6647_1.mzXML]	369.06060791015625	12.039966666666666	11.995683333333334	12.2082	0.2125166666666658	30003.447265625	213632.8066333015	0	1290	0.11402008370508021	2.4693161704387516	3.7578591865297004	369.0602722167969	369.0610046386719
1018	369.11920166015625	10.483416666666667					1	DETECTED	369.1192 m/z @10.48 [CD6647_1.mzXML]	369.11920166015625	10.483416666666667	10.1655	12.320400000000001	2.1549000000000014	10316.25390625	589531.3345646976	0	1290	0.062218513683884424	3.3890956749672325	5.778191349934465	369.1186828613281	369.1273498535156
1019	369.23785400390625	13.804416666666667					1	DETECTED	369.2379 m/z @13.80 [CD6647_1.mzXML]	369.23785400390625	13.804416666666667	13.662749999999999	14.656666666666666	0.9939166666666672	37615.953125	738291.3107313842	0	1290	0.28433537465653735	3.5079411764705695	19.320613222580253	369.228515625	369.23785400390625
1020	369.34869384765625	12.658716666666667					1	DETECTED	369.3487 m/z @12.66 [CD6647_1.mzXML]	369.34869384765625	12.658716666666667	0.13386666666666666	19.997166666666665	19.8633	370559.15625	1.7731241417020436E7	1	1290	0.5397065718394511	1.3584855657346946	0.5424052541886201	369.3477783203125	369.3586120605469
1021	370.0850524902344	11.798083333333333					1	DETECTED	370.0851 m/z @11.80 [CD6647_1.mzXML]	370.0850524902344	11.798083333333333	10.587733333333334	12.039966666666666	1.4522333333333322	75909.0625	3338603.374419982	0	1290	1.3121054011876208	0.5934252769676372	0.21175601021682716	370.0850524902344	370.0870056152344
1022	370.2928466796875	11.675916666666666					1	DETECTED	370.2928 m/z @11.68 [CD6647_1.mzXML]	370.2928466796875	11.675916666666666	11.591383333333333	13.903816666666668	2.3124333333333347	289745.625	4246587.6248569405	0	1290	0.09903985814023386	9.92598207723661	1.1543343114046036	370.29278564453125	370.2987976074219
1023	370.3521728515625	12.613566666666665					1	DETECTED	370.3522 m/z @12.61 [CD6647_1.mzXML]	370.3521728515625	12.613566666666665	0.43593333333333334	19.654999999999998	19.219066666666663	102860.8828125	5790236.208668242	0	1290	0.3283752877354491	1.8079785513731592	3.5275352526988004	370.35150146484375	370.3551330566406
1024	370.86602783203125	1.6712					1	DETECTED	370.8660 m/z @1.67 [CD6647_1.mzXML]	370.86602783203125	1.6712	1.6414	1.7638	0.12240000000000006	14403.80859375	58634.68063500984	0	1290	0.06174907219821035	2.053691275167783	3.107382550335566	370.86517333984375	370.8667907714844
1025	371.1861267089844	16.073216666666667					1	DETECTED	371.1861 m/z @16.07 [CD6647_1.mzXML]	371.1861267089844	16.073216666666667	10.256416666666667	17.012	6.755583333333334	2009.93603515625	444468.5034302062	0	1290	0.4055935714523411	0.5806958579746023	0.16139171594920457	371.18426513671875	371.1883239746094
1026	371.2218933105469	11.7825					1	DETECTED	371.2219 m/z @11.78 [CD6647_1.mzXML]	371.2218933105469	11.7825	6.512066666666667	12.129433333333333	5.617366666666666	20198.115234375	847348.1430397951	0	1290	0.34324733955120657	0.5329131696950914	0.06582633939018279	371.2210693359375	371.230224609375
1027	371.26190185546875	13.524049999999999					1	DETECTED	371.2619 m/z @13.52 [CD6647_1.mzXML]	371.26190185546875	13.524049999999999	13.281183333333333	15.051466666666666	1.7702833333333334	32585.669921875	920974.6062415165	0	1290	0.19752688480302183	1.9459661343239816	2.8377362265760966	371.26104736328125	371.2634582519531
1028	371.2961730957031	11.647266666666667					1	DETECTED	371.2962 m/z @11.65 [CD6647_1.mzXML]	371.2961730957031	11.647266666666667	11.6053	14.3192	2.7139000000000006	59381.58203125	2876435.4022572013	0	1290	0.10422329918636919	29.469127482310867	61.02472435759787	371.29156494140625	371.2975769042969
1029	371.3558654785156	12.67275					1	DETECTED	371.3559 m/z @12.67 [CD6647_1.mzXML]	371.3558654785156	12.67275	12.144766666666667	15.17255	3.027783333333332	13914.884765625	880604.1463317255	0	1290	0.35078886694271283	2.8673095741658505	4.734619148331701	371.35443115234375	371.35650634765625
1030	371.76336669921875	13.569600000000001					1	DETECTED	371.7634 m/z @13.57 [CD6647_1.mzXML]	371.76336669921875	13.569600000000001	13.479099999999999	13.832616666666667	0.3535166666666676	13964.3994140625	158897.8167482913	0	1290	0.03650082963709522	1.9531307550644135	2.906261510128827	371.76324462890625	371.7637023925781
1031	372.08203125	11.798083333333333					1	DETECTED	372.0820 m/z @11.80 [CD6647_1.mzXML]	372.08203125	11.798083333333333	9.1649	11.936333333333332	2.7714333333333325	28406.6328125	1593768.2716636946	0	1290	0.11164578072808773	0.5281394248670184	0.0560522665964213	372.0817565917969	372.09161376953125
1032	372.3084411621094	11.7825					1	DETECTED	372.3084 m/z @11.78 [CD6647_1.mzXML]	372.3084411621094	11.7825	10.619200000000001	12.192200000000001	1.5730000000000004	58178.19140625	611114.6499953901	0	1290	0.08807377471699063	0.676093870884553	6.508507829082662	372.2992248535156	372.30902099609375
1033	372.73541259765625	1.9612833333333335					1	DETECTED	372.7354 m/z @1.96 [CD6647_1.mzXML]	372.73541259765625	1.9612833333333335	1.9196333333333333	2.1872833333333332	0.26764999999999994	15722.23828125	125446.91435913088	0	1290	0.08647636880590603	3.2130852340936222	4.641050658839175	372.7348937988281	372.73699951171875
1034	372.88067626953125	1.6266					1	DETECTED	372.8807 m/z @1.63 [CD6647_1.mzXML]	372.88067626953125	1.6266	1.5522666666666667	1.6414	0.08913333333333329	25540.955078125	101246.46413696285	0	1290	0.13322966480196308	0.599551569506726	0.1991031390134518	372.8805236816406	372.8811340332031
1035	373.12579345703125	12.2082					1	DETECTED	373.1258 m/z @12.21 [CD6647_1.mzXML]	373.12579345703125	12.2082	1.4482166666666667	12.2082	10.759983333333333	6453.07080078125	2482374.8333694455	0	1290	0.08132598241839872	0.5	null	373.12506103515625	373.12615966796875
1036	373.2714538574219	12.304633333333333					1	DETECTED	373.2715 m/z @12.30 [CD6647_1.mzXML]	373.2714538574219	12.304633333333333	11.861216666666667	12.3363	0.4750833333333322	15486.3671875	206503.86075634792	0	1290	0.49734300539460996	0.5357075737643296	0.0714151475286593	373.2705078125	373.2718811035156
1037	373.3121337890625	11.7825					1	DETECTED	373.3121 m/z @11.78 [CD6647_1.mzXML]	373.3121337890625	11.7825	7.0022	11.8455	4.843299999999999	12236.267578125	1827785.8237399291	0	1290	0.07185638188814991	0.5065895445892517	0.013179089178503196	373.31146240234375	373.3212585449219
1038	374.3241882324219	12.304633333333333					1	DETECTED	374.3242 m/z @12.30 [CD6647_1.mzXML]	374.3241882324219	12.304633333333333	11.719916666666668	14.6119	2.8919833333333322	8152.92431640625	639741.4717687374	0	1290	2.710390241295327	2.472978365590177	3.9459567311803543	374.3226013183594	374.32525634765625
1039	375.01513671875	1.86325					1	DETECTED	375.0151 m/z @1.86 [CD6647_1.mzXML]	375.01513671875	1.86325	1.5668499999999999	10.394566666666666	8.827716666666666	119517.5546875	4693399.692267884	0	1290	0.679566606387124	2.1237794296067767	2.962812324999808	375.00531005859375	375.0165710449219
1040	375.216064453125	12.415					1	DETECTED	375.2161 m/z @12.41 [CD6647_1.mzXML]	375.216064453125	12.415	10.63575	12.582716666666666	1.9469666666666665	14900.927734375	527367.9423619994	0	1290	0.1472628464413006	0.5471312819071708	0.09426256381434157	375.20806884765625	375.2179870605469
1041	376.3392028808594	12.742883333333333					1	DETECTED	376.3392 m/z @12.74 [CD6647_1.mzXML]	376.3392028808594	12.742883333333333	3.1496333333333335	13.747866666666665	10.598233333333331	109399.0078125	3316449.3148558326	0	1290	0.1915282379702692	1.1820077820274364	1.8363579426073406	376.3330078125	376.3399658203125
1042	376.622314453125	10.619200000000001					1	DETECTED	376.6223 m/z @10.62 [CD6647_1.mzXML]	376.622314453125	10.619200000000001	10.557883333333333	10.960266666666666	0.40238333333333287	27489.751953125	178742.75594879143	0	1290	0.08879537545251992	3.1047147836182187	4.035262760861332	376.62060546875	376.6230163574219
1043	376.9262390136719	1.9612833333333335					1	DETECTED	376.9262 m/z @1.96 [CD6647_1.mzXML]	376.9262390136719	1.9612833333333335	1.9612833333333335	2.045183333333333	0.08389999999999964	13387.10546875	40192.62640869125	0	1290	0.038144501048560375	null	null	376.925537109375	376.9270935058594
1044	377.6298522949219	12.256583333333333					1	DETECTED	377.6299 m/z @12.26 [CD6647_1.mzXML]	377.6298522949219	12.256583333333333	8.93455	12.367983333333333	3.4334333333333333	12216.5888671875	615786.9965132443	0	1290	1.2107257371670492	0.5247326221037848	0.04978285232548402	377.62042236328125	377.63134765625
1045	378.0281066894531	15.187733333333334					1	DETECTED	378.0281 m/z @15.19 [CD6647_1.mzXML]	378.0281066894531	15.187733333333334	15.141950000000001	17.4665	2.3245499999999986	1456.2828369140625	131869.30550845328	0	1290	0.8870963242389784	25.38642155078305	49.7728431015661	378.01885986328125	378.0325012207031
1046	378.2378845214844	12.415					1	DETECTED	378.2379 m/z @12.41 [CD6647_1.mzXML]	378.2378845214844	12.415	12.2082	13.3364	1.1281999999999996	72658.8671875	895397.8277037371	0	1290	0.12157495695689668	0.9830785447702748	0.9711964500907733	378.2377014160156	378.2402648925781
1047	378.89752197265625	1.6414					1	DETECTED	378.8975 m/z @1.64 [CD6647_1.mzXML]	378.89752197265625	1.6414	1.5966166666666666	1.6562333333333332	0.05961666666666665	107924.3515625	248671.21187890586	0	1290	0.047387317344737445	0.665612206922217	0.3312244138444339	378.8974914550781	378.8977355957031
1048	379.0814514160156	12.415					1	DETECTED	379.0815 m/z @12.41 [CD6647_1.mzXML]	379.0814514160156	12.415	10.9139	12.567166666666667	1.653266666666667	22674.11328125	447981.64780969324	0	1290	1.80641933793971	0.5506850531832216	0.10373350665290945	379.08038330078125	379.0855407714844
1049	379.24139404296875	12.367983333333333					1	DETECTED	379.2414 m/z @12.37 [CD6647_1.mzXML]	379.24139404296875	12.367983333333333	11.619183333333332	13.616583333333333	1.9974000000000007	14654.7353515625	873096.8380308846	0	1290	0.7918961796453221	1.3337339743589731	2.289832873579293	379.2395935058594	379.2496032714844
1050	379.27880859375	14.28975					1	DETECTED	379.2788 m/z @14.29 [CD6647_1.mzXML]	379.27880859375	14.28975	13.946499999999999	15.264216666666666	1.3177166666666675	14648.2236328125	410486.6468319702	0	1290	0.3059902776881245	1.6936910668943106	1.6003667737214584	379.2777099609375	379.28070068359375
1051	379.403076171875	9.1649					1	DETECTED	379.4031 m/z @9.16 [CD6647_1.mzXML]	379.403076171875	9.1649	9.0573	9.1934	0.13610000000000078	8651.6650390625	45306.927621521114	0	1290	0.17599245145544096	0.6324349442379236	0.29921154547464884	379.402099609375	379.4035949707031
1052	380.2529602050781	12.658716666666667					1	DETECTED	380.2530 m/z @12.66 [CD6647_1.mzXML]	380.2529602050781	12.658716666666667	12.613566666666665	13.585083333333333	0.9715166666666679	112761.3515625	1023252.5449365231	0	1290	0.11549834200612175	10.758767072720252	3.469330455421684	380.24957275390625	380.2541198730469
1053	381.0230407714844	1.7781					1	DETECTED	381.0230 m/z @1.78 [CD6647_1.mzXML]	381.0230407714844	1.7781	1.6414	2.496283333333333	0.854883333333333	150574.40625	3858596.2896093745	0	1290	0.26356534080352456	2.9985145946336886	4.64396766324294	381.0226745605469	381.0238037109375
1054	381.29461669921875	12.742883333333333					1	DETECTED	381.2946 m/z @12.74 [CD6647_1.mzXML]	381.29461669921875	12.742883333333333	2.8962333333333334	15.706933333333334	12.8107	973063.125	1.681394651977195E7	1	1290	0.275569578791373	0.8998180937334073	0.7406571031942479	381.2906188964844	381.29595947265625
1055	381.9846496582031	18.625666666666667					1	DETECTED	381.9846 m/z @18.63 [CD6647_1.mzXML]	381.9846496582031	18.625666666666667	0.11728333333333334	19.932000000000002	19.81471666666667	1944.1536865234375	1099283.5761352235	0	1290	18.422645567533493	0.5352903143890652	0.07058062877813034	381.9820251464844	381.98760986328125
1056	382.29803466796875	12.771533333333334					1	DETECTED	382.2980 m/z @12.77 [CD6647_1.mzXML]	382.29803466796875	12.771533333333334	2.7013000000000003	13.014216666666666	10.312916666666666	182021.515625	8345529.2096757805	0	1290	0.2359404565933758	0.09005473150043003	0.5204826946298878	382.2901306152344	382.2983703613281
1057	383.1134338378906	1.7781					1	DETECTED	383.1134 m/z @1.78 [CD6647_1.mzXML]	383.1134338378906	1.7781	1.7331166666666666	2.3437333333333332	0.6106166666666666	206585.421875	2273214.9584821765	0	1290	0.13869247868113121	5.774847171896916	8.247486081440007	383.1131591796875	383.1142578125
1058	383.3011779785156	12.742883333333333					1	DETECTED	383.3012 m/z @12.74 [CD6647_1.mzXML]	383.3011779785156	12.742883333333333	12.643966666666667	12.913833333333335	0.26986666666666714	29460.732421875	228157.54094799754	0	1290	0.042125228983843854	1.3641112047177892	1.7282224094355785	383.2995300292969	383.302001953125
1059	384.117919921875	1.9334833333333334					1	DETECTED	384.1179 m/z @1.93 [CD6647_1.mzXML]	384.117919921875	1.9334833333333334	1.8204166666666666	9.134316666666667	7.3139	17769.240234375	1583033.1925920416	0	1290	7.236192559950672	32.36848284326286	61.78453579346585	384.11181640625	384.117919921875
1060	385.1954345703125	11.3749					1	DETECTED	385.1954 m/z @11.37 [CD6647_1.mzXML]	385.1954345703125	11.3749	11.31465	11.403316666666665	0.0886666666666649	25314.59375	97989.71469872922	0	1290	0.09925817929049785	0.7358229598893362	0.47164591977867254	385.1944580078125	385.1960144042969
1061	385.30712890625	15.06645					1	DETECTED	385.3071 m/z @15.07 [CD6647_1.mzXML]	385.30712890625	15.06645	6.266633333333333	18.275	12.008366666666666	163765.109375	1.782695551789305E7	0	1290	1.6747677425008227	1.2467696684624605	0.5640058464907034	385.30523681640625	385.3103332519531
1062	386.0804748535156	10.990933333333334					1	DETECTED	386.0805 m/z @10.99 [CD6647_1.mzXML]	386.0804748535156	10.990933333333334	0.16706666666666664	19.980666666666664	19.813599999999997	3460.27392578125	1567240.0158891596	0	1290	8.212869286325743	0.915273654516562	0.830547309033124	386.076171875	386.081787109375
1063	386.2867126464844	11.44595					1	DETECTED	386.2867 m/z @11.45 [CD6647_1.mzXML]	386.2867126464844	11.44595	11.114299999999998	12.445233333333334	1.330933333333336	23677.431640625	1130311.7303780522	0	1290	0.12300284169883824	2.006532991607613	3.0130659832152262	386.2781677246094	386.2880859375
1064	386.31072998046875	15.06645					1	DETECTED	386.3107 m/z @15.07 [CD6647_1.mzXML]	386.31072998046875	15.06645	11.14515	17.4665	6.321350000000001	32542.560546875	3499845.610325072	0	1290	1.4716328959709077	0.7562713477276117	0.4505039168832352	386.30938720703125	386.3121032714844
1065	386.9219970703125	1.61155					1	DETECTED	386.9220 m/z @1.61 [CD6647_1.mzXML]	386.9219970703125	1.61155	1.5522666666666667	1.6266	0.07433333333333336	13674.9638671875	41578.983276977626	0	1290	0.057794808735614156	0.626932808546528	0.253865617093056	386.9219970703125	386.9231262207031
1066	387.17779541015625	11.577233333333334					1	DETECTED	387.1778 m/z @11.58 [CD6647_1.mzXML]	387.17779541015625	11.577233333333334	11.519499999999999	12.129433333333333	0.6099333333333341	430382.1875	3539440.010856089	1	1290	0.14809906062497014	2.7962667499141936	2.923126281367944	387.17724609375	387.1791687011719
1067	387.3440246582031	12.3363					1	DETECTED	387.3440 m/z @12.34 [CD6647_1.mzXML]	387.3440246582031	12.3363	12.160866666666667	14.07995	1.919083333333333	9643.5791015625	534574.886045288	0	1290	0.3457914159747162	5.469551586547623	9.939103173095246	387.3402404785156	387.3537292480469
1068	388.1810302734375	11.577233333333334					1	DETECTED	388.1810 m/z @11.58 [CD6647_1.mzXML]	388.1810302734375	11.577233333333334	11.519499999999999	12.02535	0.5058500000000006	107916.78125	784558.3894239516	0	1290	0.1087038208014004	2.074945982143335	2.686257737840932	388.180419921875	388.1856994628906
1069	388.4092712402344	9.134316666666667					1	DETECTED	388.4093 m/z @9.13 [CD6647_1.mzXML]	388.4092712402344	9.134316666666667	9.087783333333334	9.179183333333333	0.09139999999999837	3581.443603515625	11545.058809509255	0	1290	0.043560323237523235	0.9820916905444096	0.9641833810888191	388.40771484375	388.4094543457031
1070	388.7093811035156	2.0028166666666665					1	DETECTED	388.7094 m/z @2.00 [CD6647_1.mzXML]	388.7093811035156	2.0028166666666665	1.9474166666666666	2.2445166666666667	0.29710000000000014	19110.716796875	171706.43625146474	0	1290	0.14032847524548897	2.6814079422382737	3.9903196607164015	388.7088317871094	388.7102355957031
1071	389.9696350097656	12.582716666666666					1	DETECTED	389.9696 m/z @12.58 [CD6647_1.mzXML]	389.9696350097656	12.582716666666666	2.3154833333333333	19.768166666666666	17.452683333333333	22592.11328125	3713751.316686218	0	1290	0.5066500165409842	1.7735065797905247	2.092137385743901	389.9692687988281	389.9746398925781
1072	390.3551025390625	13.747866666666665					1	DETECTED	390.3551 m/z @13.75 [CD6647_1.mzXML]	390.3551025390625	13.747866666666665	11.719916666666668	14.171683333333334	2.451766666666666	45201.015625	1623080.4490800784	0	1290	0.24107673650974704	0.6044938649046252	0.1723162433285373	390.3544616699219	390.3557434082031
1073	390.7956848144531	1.7488333333333335					1	DETECTED	390.7957 m/z @1.75 [CD6647_1.mzXML]	390.7956848144531	1.7488333333333335	1.6860166666666667	1.8064	0.12038333333333329	18817.703125	91251.3520067139	0	1290	0.06968744154532702	0.9582117272486055	0.9164234544972111	390.7954406738281	390.79913330078125
1074	390.9888000488281	1.8916					1	DETECTED	390.9888 m/z @1.89 [CD6647_1.mzXML]	390.9888000488281	1.8916	1.6712	10.85045	9.17925	20114.779296875	3233448.688788086	0	1290	0.5707334875815548	20.824069872958265	40.64813974591653	390.9879455566406	390.9908447265625
1075	391.28106689453125	13.057416666666667					1	DETECTED	391.2811 m/z @13.06 [CD6647_1.mzXML]	391.28106689453125	13.057416666666667	0.10118333333333333	19.997166666666665	19.89598333333333	28364.443359375	7154822.407013057	0	1290	0.12899401494696683	0.844678373081126	0.19791521630418088	391.2718200683594	391.28472900390625
1076	391.3584289550781	13.8185					1	DETECTED	391.3584 m/z @13.82 [CD6647_1.mzXML]	391.3584289550781	13.8185	13.705833333333334	13.903816666666668	0.19798333333333318	11440.986328125	97710.91941064474	0	1290	0.07323329872083484	0.8786242603550356	0.7572485207100712	391.3576965332031	391.3594970703125
1077	392.276123046875	11.519499999999999					1	DETECTED	392.2761 m/z @11.52 [CD6647_1.mzXML]	392.276123046875	11.519499999999999	0.5199166666666667	19.866666666666667	19.34675	24422.341796875	2553479.290748198	0	1290	0.5120823348129289	2.0419492348140236	0.4955424216808053	392.27606201171875	392.2861022949219
1078	392.7922058105469	1.7488333333333335					1	DETECTED	392.7922 m/z @1.75 [CD6647_1.mzXML]	392.7922058105469	1.7488333333333335	1.7012166666666666	1.8774166666666665	0.1761999999999999	20070.1015625	127591.45415893562	0	1290	0.07366924725182322	1.8501925096254728	2.7003850192509455	392.7921142578125	392.7939453125
1079	394.0729675292969	9.291500000000001					1	DETECTED	394.0730 m/z @9.29 [CD6647_1.mzXML]	394.0729675292969	9.291500000000001	2.0311833333333333	9.49925	7.468066666666667	7419.1162109375	795169.5000387571	0	1290	0.09646015012489073	0.5143072271870602	0.9436520391093529	394.07049560546875	394.0738220214844
1080	394.22088623046875	8.376066666666667					1	DETECTED	394.2209 m/z @8.38 [CD6647_1.mzXML]	394.22088623046875	8.376066666666667	8.0479	8.567833333333335	0.5199333333333342	2679.057861328125	52853.228639556975	0	1290	0.10713905700156445	0.792178770949723	0.584357541899446	394.2190856933594	394.2220764160156
1081	394.292724609375	11.647266666666667					1	DETECTED	394.2927 m/z @11.65 [CD6647_1.mzXML]	394.292724609375	11.647266666666667	11.6053	11.813716666666666	0.20841666666666647	31078.716796875	205315.31895459016	0	1290	0.26334620008931964	2.483121525019826	3.966243050039652	394.292236328125	394.2932434082031
1082	395.27362060546875	12.598366666666667					1	DETECTED	395.2736 m/z @12.60 [CD6647_1.mzXML]	395.27362060546875	12.598366666666667	9.334166666666667	12.771533333333334	3.4373666666666676	34452.359375	983202.753751861	0	1290	null	0.5265251312215347	2.160846878581491	395.2727355957031	395.2745666503906
1083	395.3605041503906	12.304633333333333					1	DETECTED	395.3605 m/z @12.30 [CD6647_1.mzXML]	395.3605041503906	12.304633333333333	12.24055	12.383933333333333	0.14338333333333253	11037.4111328125	63293.800700195294	0	1290	0.1237921730103082	1.118725617685312	1.2374512353706242	395.3591613769531	395.3611145019531
1084	396.30859375	11.704749999999999					1	DETECTED	396.3086 m/z @11.70 [CD6647_1.mzXML]	396.30859375	11.704749999999999	11.6901	11.861216666666667	0.17111666666666814	23908.466796875	161888.85201562612	0	1290	0.12575180719904822	5.8401592719000925	10.680318543800185	396.3076171875	396.3086853027344
1085	396.8832092285156	1.5814833333333334					1	DETECTED	396.8832 m/z @1.58 [CD6647_1.mzXML]	396.8832092285156	1.5814833333333334	1.5375666666666667	1.61155	0.07398333333333329	25493.345703125	86315.60388671872	0	1290	0.07147084325102471	0.8423149905123347	0.6730519008610973	396.88238525390625	396.88427734375
1086	396.9972839355469	1.7781					1	DETECTED	396.9973 m/z @1.78 [CD6647_1.mzXML]	396.9972839355469	1.7781	1.6562333333333332	12.842366666666667	11.186133333333334	51469.1171875	4075605.9783113413	0	1290	0.21773114794579485	45.89496717724285	5.352000894642191	396.9909362792969	396.9980773925781
1087	397.26849365234375	12.742883333333333					1	DETECTED	397.2685 m/z @12.74 [CD6647_1.mzXML]	397.26849365234375	12.742883333333333	12.4754	13.747866666666665	1.2724666666666646	51370.5390625	855057.2116560041	0	1290	1.0123979590333256	2.2262909514181195	0.8368241052056974	397.26800537109375	397.27081298828125
1088	397.4124450683594	12.505166666666666					1	DETECTED	397.4124 m/z @12.51 [CD6647_1.mzXML]	397.4124450683594	12.505166666666666	0.18405	13.600816666666667	13.416766666666668	65196.5859375	2908644.862391937	0	1290	0.32256267809526484	3.0066178707903615	5.020100113367539	397.4111328125	397.41436767578125
1089	398.3239440917969	11.8455					1	DETECTED	398.3239 m/z @11.85 [CD6647_1.mzXML]	398.3239440917969	11.8455	11.798083333333333	12.160866666666667	0.36278333333333457	116433.4765625	745273.5350018324	0	1290	0.10174264089860863	2.7889728927545256	3.092883605881262	398.32281494140625	398.32440185546875
1090	398.416015625	12.567166666666667					1	DETECTED	398.4160 m/z @12.57 [CD6647_1.mzXML]	398.416015625	12.567166666666667	0.4527333333333334	12.771533333333334	12.318800000000001	18838.779296875	4279972.34849759	0	1290	0.11216022857406394	0.5084348421854923	0.016869684370984503	398.4148864746094	398.423828125
1091	398.75885009765625	13.569600000000001					1	DETECTED	398.7589 m/z @13.57 [CD6647_1.mzXML]	398.75885009765625	13.569600000000001	11.73525	15.706933333333334	3.971683333333333	61320.70703125	2861609.201962281	0	1290	0.38506605424468887	0.8738975028190668	0.8112529041028729	398.7501525878906	398.76080322265625
1092	399.32708740234375	11.8455					1	DETECTED	399.3271 m/z @11.85 [CD6647_1.mzXML]	399.32708740234375	11.8455	11.813716666666666	16.3145	4.500783333333333	24793.904296875	1410436.0925871271	0	1290	0.8864803329097501	61.7620453735374	94.09380040803494	399.320556640625	399.3277587890625
1093	400.33966064453125	11.980583333333334					1	DETECTED	400.3397 m/z @11.98 [CD6647_1.mzXML]	400.33966064453125	11.980583333333334	11.936333333333332	16.201383333333332	4.2650500000000005	389063.8125	3347842.5534850783	1	1290	0.10384615020240595	3.4176071301803956	3.542210193004794	400.3300476074219	400.3402404785156
1094	400.82440185546875	1.7638					1	DETECTED	400.8244 m/z @1.76 [CD6647_1.mzXML]	400.82440185546875	1.7638	1.6712	5.22865	3.5574500000000002	23741.095703125	1175639.641740234	0	1290	0.12794129991912784	19.208693304535636	37.41738660907127	400.81744384765625	400.82550048828125
1095	401.3431396484375	12.02535					1	DETECTED	401.3431 m/z @12.03 [CD6647_1.mzXML]	401.3431396484375	12.02535	5.196216666666667	19.63883333333333	14.442616666666662	75412.765625	1.516902791380225E7	0	1290	8.699019391689959	0.6198218316660473	0.23333797797135963	401.3372497558594	401.34454345703125
1096	401.6219787597656	10.960266666666666					1	DETECTED	401.6220 m/z @10.96 [CD6647_1.mzXML]	401.6219787597656	10.960266666666666	10.256416666666667	11.067383333333334	0.8109666666666673	10259.953125	149637.9098143925	0	1290	0.7032677919035741	0.5760933911107965	0.16523882437455337	401.620849609375	401.62469482421875
1097	402.8997802734375	1.61155					1	DETECTED	402.8998 m/z @1.61 [CD6647_1.mzXML]	402.8997802734375	1.61155	1.5078666666666665	1.6266	0.11873333333333358	57850.7578125	209615.0509038089	0	1290	0.06834349787022975	0.5992849788066743	0.2169140744391167	402.8964538574219	402.900390625
1098	403.0047912597656	1.6712					1	DETECTED	403.0048 m/z @1.67 [CD6647_1.mzXML]	403.0047912597656	1.6712	1.6414	2.4412333333333334	0.7998333333333334	183810.3125	3665670.1056928714	0	1290	0.28779719356555344	12.93108712277874	25.922056152653123	403.004638671875	403.0058288574219
1099	404.20440673828125	11.591383333333333					1	DETECTED	404.2044 m/z @11.59 [CD6647_1.mzXML]	404.20440673828125	11.591383333333333	11.534733333333332	11.829749999999999	0.29501666666666715	53626.1953125	379947.19181158516	0	1290	0.1210831881074359	1.1049609513987577	3.57746375938075	404.2021179199219	404.2054443359375
1100	404.68267822265625	1.9612833333333335					1	DETECTED	404.6827 m/z @1.96 [CD6647_1.mzXML]	404.68267822265625	1.9612833333333335	1.9474166666666666	2.215883333333333	0.26846666666666663	9927.3037109375	95091.20060180666	0	1290	0.180865619406126	9.680288461538286	18.36057692307657	404.68084716796875	404.68450927734375
1101	405.0796813964844	12.686933333333334					1	DETECTED	405.0797 m/z @12.69 [CD6647_1.mzXML]	405.0796813964844	12.686933333333334	10.8667	18.991666666666667	8.124966666666667	8536.6337890625	1084465.7572141113	0	1290	1.723962254665624	1.3271730510234148	1.9265097100319075	405.07763671875	405.08489990234375
1102	405.1334228515625	10.54285					1	DETECTED	405.1334 m/z @10.54 [CD6647_1.mzXML]	405.1334228515625	10.54285	10.528166666666667	10.89855	0.37038333333333284	11112.0361328125	81805.32559698421	0	1290	0.13688843851901034	12.612372304200669	7.876747666769426	405.1330871582031	405.1341247558594
1103	405.4178466796875	12.160866666666667					1	DETECTED	405.4178 m/z @12.16 [CD6647_1.mzXML]	405.4178466796875	12.160866666666667	12.144766666666667	12.256583333333333	0.11181666666666601	11503.4853515625	55686.82159008744	0	1290	0.10301036331192748	3.472567287784706	5.945134575569412	405.4174499511719	405.41851806640625
1104	406.7452392578125	12.288866666666667					1	DETECTED	406.7452 m/z @12.29 [CD6647_1.mzXML]	406.7452392578125	12.288866666666667	11.205316666666667	14.171683333333334	2.9663666666666675	35074.35546875	2301687.2715235604	0	1290	0.5567284499545977	1.3602256259328904	1.1991201040896493	406.7423400878906	406.7466735839844
1105	407.42340087890625	9.011316666666666					1	DETECTED	407.4234 m/z @9.01 [CD6647_1.mzXML]	407.42340087890625	9.011316666666666	8.81265	9.1649	0.35224999999999973	15943.0625	155638.2787108767	0	1290	0.1854321433014512	0.9507694242222536	1.4381819841590373	407.4230651855469	407.4252014160156
1106	408.7660827636719	1.7331166666666666					1	DETECTED	408.7661 m/z @1.73 [CD6647_1.mzXML]	408.7660827636719	1.7331166666666666	1.7012166666666666	13.832616666666667	12.1314	24503.16796875	9140074.70920752	0	1290	0.09472749688792259	190.14733542319723	379.83103777194907	408.76593017578125	408.7734375
1107	408.9165344238281	1.61155					1	DETECTED	408.9165 m/z @1.61 [CD6647_1.mzXML]	408.9165344238281	1.61155	1.5522666666666667	1.6562333333333332	0.10396666666666654	81100.6015625	291000.5097186279	0	1290	0.0664375544905833	0.8871327967717149	0.8501635124024596	408.9154357910156	408.917236328125
1108	409.1597595214844	11.6053					1	DETECTED	409.1598 m/z @11.61 [CD6647_1.mzXML]	409.1597595214844	11.6053	11.519499999999999	12.0993	0.5798000000000005	350946.375	2957411.0034394623	0	1290	0.11512547433519771	1.8468528235195538	1.5292300420614455	409.1587829589844	409.1601867675781
1109	409.1852111816406	9.2214					1	DETECTED	409.1852 m/z @9.22 [CD6647_1.mzXML]	409.1852111816406	9.2214	9.1649	9.348666666666666	0.18376666666666708	115300.53125	465571.9880281964	0	1290	0.06310185135154533	1.3309063500639464	1.6965816761118047	409.1850280761719	409.18731689453125
1110	409.3255615234375	12.415					1	DETECTED	409.3256 m/z @12.41 [CD6647_1.mzXML]	409.3255615234375	12.415	12.129433333333333	14.1563	2.026866666666667	11422.35546875	658261.5589206545	0	1290	0.18851279201432902	3.5488502392903074	6.097700478580615	409.3250732421875	409.32769775390625
1111	410.16290283203125	11.5634					1	DETECTED	410.1629 m/z @11.56 [CD6647_1.mzXML]	410.16290283203125	11.5634	4.738283333333333	11.73525	6.996966666666667	88425.078125	7765633.119584475	0	1290	0.11174681835682065	0.5144499775587066	0.025066600416630797	410.1623840332031	410.164306640625
1112	410.2516174316406	4.0766333333333336					1	DETECTED	410.2516 m/z @4.08 [CD6647_1.mzXML]	410.2516174316406	4.0766333333333336	3.2776	5.03505	1.75745	3580.917236328125	211029.86338668826	0	1290	1.2583570617117918	1.0997350965750279	1.1994701931500558	410.2479553222656	410.2557067871094
1113	410.75909423828125	13.435333333333334					1	DETECTED	410.7591 m/z @13.44 [CD6647_1.mzXML]	410.75909423828125	13.435333333333334	1.7781	15.17255	13.394449999999999	35854.35546875	7894906.799353517	0	1290	0.5812836298473201	0.5498537671336535	0.06814168653608242	410.7562561035156	410.763916015625
1114	410.85321044921875	1.7012166666666666					1	DETECTED	410.8532 m/z @1.70 [CD6647_1.mzXML]	410.85321044921875	1.7012166666666666	1.6860166666666667	1.7923499999999999	0.10633333333333317	28754.314453125	119433.94816308588	0	1290	0.22049535640198914	3.497807017543882	5.995614035087764	410.8527526855469	410.8537292480469
1115	412.9710693359375	1.8916					1	DETECTED	412.9711 m/z @1.89 [CD6647_1.mzXML]	412.9710693359375	1.8916	1.7331166666666666	2.3154833333333333	0.5823666666666667	12931.0546875	229529.0770844727	0	1290	0.32837025615653026	1.837312020191398	2.674624040382796	412.9694519042969	412.9734191894531
1116	413.14007568359375	9.363466666666666					1	DETECTED	413.1401 m/z @9.36 [CD6647_1.mzXML]	413.14007568359375	9.363466666666666	9.334166666666667	15.611799999999999	6.277633333333332	8223.4140625	784002.061200745	0	1290	5.319673460539596	107.12684869169796	196.57711484810446	413.13287353515625	413.1470642089844
1117	413.2630920410156	13.043166666666668					1	DETECTED	413.2631 m/z @13.04 [CD6647_1.mzXML]	413.2630920410156	13.043166666666668	0.13386666666666666	19.980666666666664	19.846799999999998	18605.16796875	2793253.7212593704	0	1290	2.0867316616696847	1.0170682456193874	0.9141038408386417	413.2605895996094	413.2679138183594
1118	413.3385314941406	11.995683333333334					1	DETECTED	413.3385 m/z @12.00 [CD6647_1.mzXML]	413.3385314941406	11.995683333333334	11.766566666666668	16.05685	4.290283333333333	8787.0888671875	970120.4112561338	0	1290	2.556853105547008	9.362660944206027	15.193700483628904	413.3361511230469	413.3396301269531
1119	413.7919006347656	14.406333333333333					1	DETECTED	413.7919 m/z @14.41 [CD6647_1.mzXML]	413.7919006347656	14.406333333333333	5.746049999999999	14.508466666666667	8.762416666666667	4657.84130859375	1283030.3638647462	0	1290	0.10853521324459514	0.505896650802418	0.011793301604836008	413.7882995605469	413.7922668457031
1120	414.297607421875	12.256583333333333					1	DETECTED	414.2976 m/z @12.26 [CD6647_1.mzXML]	414.297607421875	12.256583333333333	11.647266666666667	16.574383333333333	4.927116666666667	46089.95703125	1314467.149660095	0	1290	0.14800886539974378	2.906668882714044	4.776678476503614	414.2926330566406	414.3011474609375
1121	414.9953308105469	1.4784					1	DETECTED	414.9953 m/z @1.48 [CD6647_1.mzXML]	414.9953308105469	1.4784	1.43275	1.5078666666666665	0.0751166666666665	3378.83056640625	12572.700972045874	0	1290	0.08239419614871868	0.8227455275648033	0.6454910551296068	414.9952697753906	414.99725341796875
1122	415.20904541015625	11.906783333333333					1	DETECTED	415.2090 m/z @11.91 [CD6647_1.mzXML]	415.20904541015625	11.906783333333333	11.8455	14.686916666666667	2.8414166666666674	220341.5	2226387.984101071	1	1290	0.1303452795944704	2.307795801147821	2.438227617799512	415.2083740234375	415.2095031738281
1123	415.2337951660156	13.762183333333333					1	DETECTED	415.2338 m/z @13.76 [CD6647_1.mzXML]	415.2337951660156	13.762183333333333	12.160866666666667	14.275133333333335	2.1142666666666674	92551.2734375	2498399.362261352	0	1290	0.28303732933576775	1.263680680423529	1.2630828251304287	415.2311096191406	415.2345886230469
1124	415.2789611816406	12.686933333333334					1	DETECTED	415.2790 m/z @12.69 [CD6647_1.mzXML]	415.2789611816406	12.686933333333334	12.272783333333333	13.308633333333335	1.0358500000000017	22696.5390625	565450.476460694	0	1290	0.2805119717487887	1.2505734637208727	1.5011469274417455	415.2787780761719	415.2808532714844
1125	415.41259765625	9.027033333333332					1	DETECTED	415.4126 m/z @9.03 [CD6647_1.mzXML]	415.41259765625	9.027033333333332	8.7972	9.839633333333333	1.0424333333333333	85146.3984375	911075.462101532	0	1290	0.1654019514555216	1.0748150004298243	0.5500208880944519	415.4123229980469	415.4165344238281
1126	417.0000915527344	1.86325					1	DETECTED	417.0001 m/z @1.86 [CD6647_1.mzXML]	417.0000915527344	1.86325	1.7331166666666666	11.619183333333332	9.886066666666665	68112.765625	3103574.889296631	0	1290	0.23996671338386033	2.734867174160053	4.341323570091699	416.9984130859375	417.0094299316406
1127	418.38641357421875	12.742883333333333					1	DETECTED	418.3864 m/z @12.74 [CD6647_1.mzXML]	418.38641357421875	12.742883333333333	12.6289	12.943083333333334	0.31418333333333415	33532.265625	336950.6601076659	0	1290	0.2052185927092136	1.378198567041966	1.7563971340839324	418.38543701171875	418.3869323730469
1128	418.7448425292969	13.057416666666667					1	DETECTED	418.7448 m/z @13.06 [CD6647_1.mzXML]	418.7448425292969	13.057416666666667	11.647266666666667	13.585083333333333	1.9378166666666665	18700.373046875	795276.1594869382	0	1290	0.8766509005508443	0.6870959354205818	0.46949020284773907	418.7431640625	418.7471008300781
1129	418.877685546875	1.5966166666666666					1	DETECTED	418.8777 m/z @1.60 [CD6647_1.mzXML]	418.877685546875	1.5966166666666666	1.5375666666666667	11.766566666666668	10.229000000000001	70172.171875	1937806.901107727	0	1290	10.215351272981506	88.21162103755023	190.68392815780072	418.8772888183594	418.8874816894531
1130	418.9787902832031	1.6860166666666667					1	DETECTED	418.9788 m/z @1.69 [CD6647_1.mzXML]	418.9787902832031	1.6860166666666667	1.6562333333333332	2.3297833333333333	0.6735500000000001	40138.26953125	875568.3473491212	0	1290	0.6356308392038221	11.307498601007214	21.61499720201443	418.9783935546875	418.9803466796875
1131	419.3118896484375	11.431716666666667					1	DETECTED	419.3119 m/z @11.43 [CD6647_1.mzXML]	419.3118896484375	11.431716666666667	0.11728333333333334	19.997166666666665	19.879883333333332	7118.6875	2059474.8921863101	0	1290	13.024502939635932	1.271678330087778	1.634332011019084	419.3096008300781	419.3168640136719
1132	420.15643310546875	11.1607					1	DETECTED	420.1564 m/z @11.16 [CD6647_1.mzXML]	420.15643310546875	11.1607	9.54425	11.250633333333333	1.7063833333333331	11678.865234375	241493.1953817138	0	1290	0.12265784639744304	0.5278181611968612	0.12929749711120533	420.1485290527344	420.1580810546875
1133	420.8822021484375	1.6562333333333332					1	DETECTED	420.8822 m/z @1.66 [CD6647_1.mzXML]	420.8822021484375	1.6562333333333332	1.6562333333333332	1.7781	0.12186666666666679	62615.78515625	155406.13329687534	0	1290	0.03153794893843864	null	null	420.88092041015625	420.88250732421875
1134	421.7801208496094	14.406333333333333					1	DETECTED	421.7801 m/z @14.41 [CD6647_1.mzXML]	421.7801208496094	14.406333333333333	14.171683333333334	15.126883333333334	0.9551999999999996	18736.693359375	460029.74596051045	0	1290	0.43523127578230536	2.0462629758605693	2.7076532376155247	421.7789306640625	421.7835388183594
1135	422.1373596191406	9.348666666666666					1	DETECTED	422.1374 m/z @9.35 [CD6647_1.mzXML]	422.1373596191406	9.348666666666666	9.291500000000001	10.701516666666667	1.4100166666666656	2631.154296875	95699.32551306157	0	1290	1.3375817901836964	12.332507288629985	23.66501457725997	422.1322937011719	422.1378479003906
1136	422.3243408203125	11.798083333333333					1	DETECTED	422.3243 m/z @11.80 [CD6647_1.mzXML]	422.3243408203125	11.798083333333333	11.766566666666668	11.921483333333333	0.15491666666666504	19912.076171875	127090.21394555588	0	1290	0.11709415176063054	2.4576943416183066	3.9153886832366127	422.32208251953125	422.3243408203125
1137	424.3396911621094	11.921483333333333					1	DETECTED	424.3397 m/z @11.92 [CD6647_1.mzXML]	424.3396911621094	11.921483333333333	11.861216666666667	12.567166666666667	0.7059499999999996	543789.9375	3715984.9518681588	1	1290	0.09726156222159688	2.148583926121729	2.3993232355949776	424.33758544921875	424.3404235839844
1138	424.41802978515625	8.965733333333333					1	DETECTED	424.4180 m/z @8.97 [CD6647_1.mzXML]	424.41802978515625	8.965733333333333	8.81265	9.514366666666666	0.7017166666666661	33909.37109375	391219.2251418145	0	1290	0.13674229455046572	1.182052138941934	1.2333310746627728	424.41748046875	424.4200744628906
1139	424.8939514160156	1.61155					1	DETECTED	424.8940 m/z @1.61 [CD6647_1.mzXML]	424.8939514160156	1.61155	1.5522666666666667	1.6562333333333332	0.10396666666666654	107574.84375	399835.28506909194	0	1290	0.06157690549402184	0.880840688051511	0.833829700770728	424.89056396484375	424.89471435546875
1140	425.1330871582031	11.54915					1	DETECTED	425.1331 m/z @11.55 [CD6647_1.mzXML]	425.1330871582031	11.54915	11.54915	16.493016666666666	4.943866666666667	23474.875	587776.16287262	0	1290	0.10235972014108263	null	null	425.1284484863281	425.134765625
1141	426.3549499511719	12.02535					1	DETECTED	426.3549 m/z @12.03 [CD6647_1.mzXML]	426.3549499511719	12.02535	11.921483333333333	12.582716666666666	0.6612333333333336	867563.0	6539581.475715346	1	1290	0.1349811955076632	1.4670706435246526	1.4511835031205436	426.3459777832031	426.356201171875
1142	426.8274230957031	1.7012166666666666					1	DETECTED	426.8274 m/z @1.70 [CD6647_1.mzXML]	426.8274230957031	1.7012166666666666	1.6712	1.83455	0.16334999999999988	27014.46484375	148865.62704003893	0	1290	0.10070979979026418	2.720988339811222	4.441976679622444	426.8257751464844	426.82818603515625
1143	427.06231689453125	12.520583333333333					1	DETECTED	427.0623 m/z @12.52 [CD6647_1.mzXML]	427.06231689453125	12.520583333333333	9.378066666666665	17.2885	7.910433333333334	6881.97265625	1242975.9623629763	0	1290	7.883538680449073	1.2586143801942178	1.5172287603884356	427.0525207519531	427.06951904296875
1144	427.3585510253906	12.02535					1	DETECTED	427.3586 m/z @12.03 [CD6647_1.mzXML]	427.3585510253906	12.02535	12.0106	12.383933333333333	0.3733333333333331	230344.609375	1341135.6171142652	0	1290	0.12781350795811264	7.673233112336241	8.205199467099787	427.35748291015625	427.35894775390625
1145	427.429931640625	12.658716666666667					1	DETECTED	427.4299 m/z @12.66 [CD6647_1.mzXML]	427.429931640625	12.658716666666667	11.813716666666666	14.930516666666668	3.1168000000000013	14372.951171875	955825.4364924318	0	1290	0.986114870034573	1.8442603550295853	1.8523535552277126	427.4288330078125	427.43316650390625
1146	428.3709411621094	12.160866666666667					1	DETECTED	428.3709 m/z @12.16 [CD6647_1.mzXML]	428.3709411621094	12.160866666666667	11.995683333333334	12.415	0.4193166666666652	107163.53125	796134.0861347665	0	1290	0.09547961674817884	1.1686133320206362	0.9125839824404297	428.3617248535156	428.3716125488281
1147	428.8237609863281	1.6712					1	DETECTED	428.8238 m/z @1.67 [CD6647_1.mzXML]	428.8237609863281	1.6712	1.6712	1.7923499999999999	0.12114999999999987	16411.83984375	85107.37208422841	0	1290	0.05214829700453638	null	null	428.8237609863281	428.8249816894531
1148	429.2367248535156	11.417316666666666					1	DETECTED	429.2367 m/z @11.42 [CD6647_1.mzXML]	429.2367248535156	11.417316666666666	3.065116666666667	11.750616666666668	8.685500000000001	160751.90625	6079363.739087917	0	1290	0.1321246827926572	0.5097817216060064	0.017320671193213018	429.235595703125	429.2462463378906
1149	429.3736267089844	12.160866666666667					1	DETECTED	429.3736 m/z @12.16 [CD6647_1.mzXML]	429.3736267089844	12.160866666666667	11.647266666666667	15.111866666666666	3.464599999999999	26274.044921875	1316836.6895708004	0	1290	0.804810265860672	2.9110479759048498	7.938560476309899	429.3688049316406	429.3743896484375
1150	430.24005126953125	11.489916666666666					1	DETECTED	430.2401 m/z @11.49 [CD6647_1.mzXML]	430.24005126953125	11.489916666666666	9.617816666666666	11.489916666666666	1.8720999999999997	28253.8984375	1216546.309932068	0	1290	0.11372340678646076	0.5	null	430.24005126953125	430.24298095703125
1151	430.3776550292969	13.524049999999999					1	DETECTED	430.3777 m/z @13.52 [CD6647_1.mzXML]	430.3776550292969	13.524049999999999	11.067383333333334	15.036433333333333	3.9690499999999993	77355.78125	2767459.16335608	0	1290	0.2826329472496045	0.7574125012505735	0.2155158503016278	430.37579345703125	430.38037109375
1152	430.9110412597656	1.6414					1	DETECTED	430.9110 m/z @1.64 [CD6647_1.mzXML]	430.9110412597656	1.6414	1.5668499999999999	2.9663666666666666	1.3995166666666667	187193.9375	960603.8418455202	0	1290	0.05617379322093119	0.8874248161221278	0.6863006146241105	430.9109191894531	430.9173889160156
1153	431.1758117675781	12.67275					1	DETECTED	431.1758 m/z @12.67 [CD6647_1.mzXML]	431.1758117675781	12.67275	9.179183333333333	13.903816666666668	4.724633333333335	64967.56640625	2147574.8662402965	0	1290	0.2946152703055702	0.6792681746315453	0.7306945375653928	431.1668701171875	431.17742919921875
1154	431.2739562988281	12.288866666666667					1	DETECTED	431.2740 m/z @12.29 [CD6647_1.mzXML]	431.2739562988281	12.288866666666667	12.256583333333333	12.320400000000001	0.06381666666666774	9842.7744140625	32866.759791504504	0	1290	0.0950900458389885	0.9883840991223539	0.9767681982447078	431.2735290527344	431.2749328613281
1155	431.3262939453125	14.126066666666667					1	DETECTED	431.3263 m/z @14.13 [CD6647_1.mzXML]	431.3262939453125	14.126066666666667	11.876616666666667	16.153183333333335	4.2765666666666675	4757.81201171875	694542.7393786013	0	1290	0.19850987541207665	0.9505805122733709	0.5219373639418071	431.3257141113281	431.3306884765625
1156	431.381103515625	13.524049999999999					1	DETECTED	431.3811 m/z @13.52 [CD6647_1.mzXML]	431.381103515625	13.524049999999999	11.829749999999999	14.508466666666667	2.678716666666668	31462.845703125	937061.885586915	0	1290	0.0290156676866431	0.6844387650820658	0.34274905815138373	431.3764953613281	431.38812255859375
1157	431.4259033203125	8.93455					1	DETECTED	431.4259 m/z @8.93 [CD6647_1.mzXML]	431.4259033203125	8.93455	0.33515	10.498366666666668	10.163216666666667	6670.5849609375	1035125.5655388182	0	1290	0.0555187256416243	0.5909259173120606	0.18185183462412122	431.41888427734375	431.42767333984375
1158	432.1793518066406	12.643966666666667					1	DETECTED	432.1794 m/z @12.64 [CD6647_1.mzXML]	432.1793518066406	12.643966666666667	12.415	15.691066666666668	3.2760666666666687	18821.40625	814834.8999802244	0	1290	0.11350058951786046	7.154025331198089	13.308050662396179	432.1782531738281	432.1816101074219
1159	432.23529052734375	11.892066666666667					1	DETECTED	432.2353 m/z @11.89 [CD6647_1.mzXML]	432.23529052734375	11.892066666666667	11.8455	12.054666666666666	0.2091666666666665	35397.8125	220150.79149951116	0	1290	0.2463524346198831	2.2458840372225977	3.088006317946776	432.23486328125	432.2361755371094
1160	432.30804443359375	12.24055					1	DETECTED	432.3080 m/z @12.24 [CD6647_1.mzXML]	432.30804443359375	12.24055	11.675916666666666	15.111866666666666	3.43595	39959.3203125	1362945.6735678706	0	1290	0.16567073824325185	3.042638290335903	0.32776830561407283	432.30670166015625	432.3167724609375
1161	432.9738464355469	1.8916					1	DETECTED	432.9738 m/z @1.89 [CD6647_1.mzXML]	432.9738464355469	1.8916	1.6860166666666667	2.496283333333333	0.8102666666666662	32009.53515625	836765.2670657961	0	1290	0.38349079174316425	1.9948252737804986	2.725263779475568	432.973388671875	432.9751892089844
1162	433.0581359863281	11.577233333333334					1	DETECTED	433.0581 m/z @11.58 [CD6647_1.mzXML]	433.0581359863281	11.577233333333334	11.54915	11.6617	0.1125500000000006	12942.5419921875	60330.03724707049	0	1290	0.0716176063640237	2.003857566765485	3.0077151335309704	433.0569763183594	433.0596008300781
1163	434.9708557128906	1.9057333333333333					1	DETECTED	434.9709 m/z @1.91 [CD6647_1.mzXML]	434.9708557128906	1.9057333333333333	1.9057333333333333	5.4874	3.581666666666667	12254.1298828125	681803.1754567262	0	1290	0.3638108524798349	null	null	434.9704895019531	434.9719543457031
1164	435.148193359375	11.965983333333332					1	DETECTED	435.1482 m/z @11.97 [CD6647_1.mzXML]	435.148193359375	11.965983333333332	6.07105	12.084283333333333	6.013233333333334	24326.28125	920749.804128449	0	1290	0.07059379437546554	0.5100340405319824	0.020068081063964776	435.13934326171875	435.15765380859375
1165	435.3305969238281	11.704749999999999					1	DETECTED	435.3306 m/z @11.70 [CD6647_1.mzXML]	435.3305969238281	11.704749999999999	6.36465	11.766566666666668	5.401916666666668	9931.15234375	633830.4975996095	0	1290	2.2663015270435487	0.5323662122427716	0.06095906191053388	435.32403564453125	435.3318786621094
1166	437.1910705566406	11.906783333333333					1	DETECTED	437.1911 m/z @11.91 [CD6647_1.mzXML]	437.1910705566406	11.906783333333333	11.829749999999999	12.2082	0.37845000000000084	166640.1875	1275830.0782268052	0	1290	0.11867794618723693	1.9492712498368305	2.0380760403477027	437.1896057128906	437.1925048828125
1167	438.2956848144531	13.3364					1	DETECTED	438.2957 m/z @13.34 [CD6647_1.mzXML]	438.2956848144531	13.3364	13.322533333333332	13.539150000000001	0.21661666666666868	13262.6318359375	108973.2881713873	0	1290	0.10364896931574918	7.8106971153845475	14.621394230769095	438.29266357421875	438.2962951660156
1168	438.98175048828125	1.8064					1	DETECTED	438.9818 m/z @1.81 [CD6647_1.mzXML]	438.98175048828125	1.8064	1.6562333333333332	2.4412333333333334	0.7850000000000001	39855.14453125	841995.018270996	0	1290	0.3009311125800518	2.5344854730921136	3.86221892395426	438.98089599609375	438.9834899902344
1169	439.1502380371094	11.460416666666667					1	DETECTED	439.1502 m/z @11.46 [CD6647_1.mzXML]	439.1502380371094	11.460416666666667	11.460416666666667	15.4214	3.960983333333333	5970.599609375	796474.196505829	0	1290	3.3764536541208283	null	null	439.1424865722656	439.1502380371094
1170	440.8684387207031	1.61155					1	DETECTED	440.8684 m/z @1.61 [CD6647_1.mzXML]	440.8684387207031	1.61155	1.5814833333333334	1.6562333333333332	0.07474999999999987	43817.31640625	122018.54228613287	0	1290	0.061309099328873184	1.243070953436804	1.4861419068736084	440.8677978515625	440.86859130859375
1171	442.3134460449219	11.8455					1	DETECTED	442.3134 m/z @11.85 [CD6647_1.mzXML]	442.3134460449219	11.8455	11.798083333333333	11.980583333333334	0.182500000000001	15333.654296875	115110.61555188015	0	1290	0.1392082543564772	1.9244288224956079	2.8488576449912157	442.3122863769531	442.3143615722656
1172	442.8761291503906	1.5522666666666667					1	DETECTED	442.8761 m/z @1.55 [CD6647_1.mzXML]	442.8761291503906	1.5522666666666667	1.4482166666666667	1.5814833333333334	0.13326666666666664	14761.919921875	61947.85098114007	0	1290	0.11525933742827643	0.640397244914304	0.2807944898286081	442.8758239746094	442.87835693359375
1173	443.2639465332031	12.913833333333335					1	DETECTED	443.2639 m/z @12.91 [CD6647_1.mzXML]	443.2639465332031	12.913833333333335	12.6289	12.913833333333335	0.2849333333333348	12332.16015625	125862.38117358452	0	1290	0.09990816966862859	0.5	null	443.2625427246094	443.265869140625
1174	443.41766357421875	12.288866666666667					1	DETECTED	443.4177 m/z @12.29 [CD6647_1.mzXML]	443.41766357421875	12.288866666666667	12.160866666666667	12.551516666666666	0.39064999999999905	17613.8984375	236192.81291186484	0	1290	0.21262346798121357	1.525976562499995	2.05195312499999	443.41754150390625	443.41864013671875
1175	444.22113037109375	9.721366666666666					1	DETECTED	444.2211 m/z @9.72 [CD6647_1.mzXML]	444.22113037109375	9.721366666666666	9.677033333333332	18.625666666666667	8.948633333333335	7025.13623046875	425485.3128906863	0	1290	0.10575988228070443	100.92443609022355	200.8488721804471	444.21966552734375	444.229736328125
1176	444.2371826171875	8.390933333333333					1	DETECTED	444.2372 m/z @8.39 [CD6647_1.mzXML]	444.2371826171875	8.390933333333333	7.970933333333333	16.784166666666668	8.813233333333335	3010.764404296875	496763.45046057133	0	1290	0.23177697080150494	10.491944444444448	19.983888888888895	444.23516845703125	444.2457580566406
1177	445.2317199707031	10.94495					1	DETECTED	445.2317 m/z @10.94 [CD6647_1.mzXML]	445.2317199707031	10.94495	10.9139	11.750616666666668	0.8367166666666677	17789.8828125	258821.8944807137	0	1290	0.11727494215166345	13.47369833601699	25.94739667203398	445.2231140136719	445.2326965332031
1178	445.3642272949219	13.406616666666668					1	DETECTED	445.3642 m/z @13.41 [CD6647_1.mzXML]	445.3642272949219	13.406616666666668	8.419966666666665	14.626949999999999	6.2069833333333335	16739.498046875	1779932.907299071	0	1290	0.5677229028910009	0.6223600346257838	0.24490545409522682	445.361572265625	445.3666076660156
1179	445.3970947265625	12.415					1	DETECTED	445.3971 m/z @12.41 [CD6647_1.mzXML]	445.3970947265625	12.415	6.03845	12.6289	6.59045	20895.6328125	2352070.0888544326	0	1290	0.2685867575204952	0.5167723925947417	0.03354478518948345	445.39581298828125	445.4061584472656
1180	446.25115966796875	11.6053					1	DETECTED	446.2512 m/z @11.61 [CD6647_1.mzXML]	446.25115966796875	11.6053	8.81265	15.358616666666668	6.5459666666666685	896545.125	1.2834283978527976E7	1	1290	0.1312895792603328	1.5944401803652066	1.5701695235903712	446.2494812011719	446.2517395019531
1181	446.667236328125	2.0167333333333333					1	DETECTED	446.6672 m/z @2.02 [CD6647_1.mzXML]	446.667236328125	2.0167333333333333	1.9334833333333334	8.316966666666666	6.3834833333333325	9651.857421875	1033460.0748374022	0	1290	0.10935644877267081	38.33923923923931	75.67847847847864	446.667236328125	446.670166015625
1182	446.7984313964844	13.719866666666666					1	DETECTED	446.7984 m/z @13.72 [CD6647_1.mzXML]	446.7984313964844	13.719866666666666	13.6773	14.07995	0.4026499999999995	16128.6015625	164945.76099829067	0	1290	0.13165426462541419	4.729639780736196	8.459279561472393	446.7975769042969	446.79998779296875
1183	446.8851623535156	1.6414					1	DETECTED	446.8852 m/z @1.64 [CD6647_1.mzXML]	446.8851623535156	1.6414	1.5814833333333334	1.7012166666666666	0.11973333333333325	86909.796875	275446.15605712874	0	1290	0.04787983639405757	0.9130706578937332	0.4250618552910679	446.8815612792969	446.8863525390625
1184	447.2542724609375	11.54915					1	DETECTED	447.2543 m/z @11.55 [CD6647_1.mzXML]	447.2542724609375	11.54915	11.54915	11.9511	0.40195000000000114	188607.515625	1599489.0128496117	0	1290	null	null	null	447.2542724609375	447.2561950683594
1185	447.34405517578125	14.538083333333333					1	DETECTED	447.3441 m/z @14.54 [CD6647_1.mzXML]	447.34405517578125	14.538083333333333	11.876616666666667	15.311100000000001	3.4344833333333344	8646.0244140625	841202.8234213871	0	1290	0.433025236615034	0.6452238114322933	0.2904476228645868	447.3424377441406	447.346435546875
1186	448.33953857421875	11.906783333333333					1	DETECTED	448.3395 m/z @11.91 [CD6647_1.mzXML]	448.33953857421875	11.906783333333333	11.861216666666667	12.054666666666666	0.19344999999999857	38424.73828125	241479.7092016596	0	1290	0.09950300378019605	2.1227139722019235	3.117641713145217	448.3382263183594	448.3398742675781
1187	449.0094299316406	1.6712					1	DETECTED	449.0094 m/z @1.67 [CD6647_1.mzXML]	449.0094299316406	1.6712	1.6266	1.7331166666666666	0.10651666666666659	26644.974609375	80661.6492832032	0	1290	0.3150851867007074	1.194133034379671	1.388266068759342	449.0094299316406	449.0103454589844
1188	449.198486328125	12.352					1	DETECTED	449.1985 m/z @12.35 [CD6647_1.mzXML]	449.198486328125	12.352	12.272783333333333	12.551516666666666	0.2787333333333333	22240.49609375	244103.54511254898	0	1290	0.18827388547120272	1.7593099095308065	1.9966039754571612	449.1973876953125	449.19964599609375
1189	450.31866455078125	12.224583333333333					1	DETECTED	450.3187 m/z @12.22 [CD6647_1.mzXML]	450.31866455078125	12.224583333333333	12.192200000000001	12.367983333333333	0.17578333333333163	22670.7890625	176521.05365038986	0	1290	0.16649500868702916	2.7141019042718404	4.428203808543681	450.3182067871094	450.3190612792969
1190	450.3550720214844	13.057416666666667					1	DETECTED	450.3551 m/z @13.06 [CD6647_1.mzXML]	450.3550720214844	13.057416666666667	0.10118333333333333	19.980666666666664	19.87948333333333	155769.109375	5305352.423282104	0	1290	0.15164750056463028	0.851744859807004	0.3803514195975274	450.3510437011719	450.3593444824219
1191	452.37115478515625	12.0993					1	DETECTED	452.3712 m/z @12.10 [CD6647_1.mzXML]	452.37115478515625	12.0993	6.806016666666666	13.028833333333333	6.222816666666667	30056.087890625	2680429.075319642	0	1290	0.09389132683847201	0.587803096376855	0.17560619275370995	452.362060546875	452.3743896484375
1192	453.1651611328125	11.892066666666667					1	DETECTED	453.1652 m/z @11.89 [CD6647_1.mzXML]	453.1651611328125	11.892066666666667	11.8455	12.02535	0.17985000000000007	12713.4853515625	84851.6868520507	0	1290	0.09402317532705062	1.9311023622047077	2.8622047244094153	453.16326904296875	453.16583251953125
1193	453.34136962890625	10.54285					1	DETECTED	453.3414 m/z @10.54 [CD6647_1.mzXML]	453.34136962890625	10.54285	10.032	16.996	6.963999999999999	157379.796875	1816005.7467569858	1	1290	0.11023476520330178	1.679331607997578	1.8571929383207244	453.3389892578125	453.3447570800781
1194	454.2899475097656	13.071733333333333					1	DETECTED	454.2899 m/z @13.07 [CD6647_1.mzXML]	454.2899475097656	13.071733333333333	12.943083333333334	16.411916666666666	3.4688333333333325	48030.140625	904354.6034912096	0	1290	0.0984736466170375	13.481668609923709	2.0644975239747603	454.2803955078125	454.29132080078125
1195	454.38641357421875	12.192200000000001					1	DETECTED	454.3864 m/z @12.19 [CD6647_1.mzXML]	454.38641357421875	12.192200000000001	2.5234	12.304633333333333	9.781233333333333	19808.828125	4245189.169660642	0	1290	0.10752641093828963	0.5058142341000605	0.011628468200121197	454.3815002441406	454.38720703125
1196	454.955810546875	1.7781					1	DETECTED	454.9558 m/z @1.78 [CD6647_1.mzXML]	454.955810546875	1.7781	1.6712	2.4412333333333334	0.7700333333333333	22490.73046875	482717.96819494636	0	1290	0.5595200727839487	3.6016526348612414	5.074682845861937	454.9549865722656	454.9582824707031
1197	456.3288269042969	11.489916666666666					1	DETECTED	456.3288 m/z @11.49 [CD6647_1.mzXML]	456.3288269042969	11.489916666666666	11.460416666666667	19.915666666666667	8.45525	53371.53515625	2317596.3823922724	0	1290	0.10060678457258732	143.30932203390438	285.61864406780876	456.3222961425781	456.3301696777344
1198	458.3453369140625	11.6053					1	DETECTED	458.3453 m/z @11.61 [CD6647_1.mzXML]	458.3453369140625	11.6053	11.577233333333334	11.766566666666668	0.1893333333333338	46737.27734375	278266.5445731193	0	1290	0.12038717636389862	3.372921615202013	4.8859260989305255	458.3446044921875	458.3454895019531
1199	458.8543701171875	1.5375666666666667					1	DETECTED	458.8544 m/z @1.54 [CD6647_1.mzXML]	458.8543701171875	1.5375666666666667	1.4635666666666665	1.5814833333333334	0.11791666666666689	27058.5625	129518.37347753902	0	1290	0.07817951821768943	0.7967342342342326	0.5370821753079983	458.8534240722656	458.85455322265625
1200	459.2459716796875	13.198416666666667					1	DETECTED	459.2460 m/z @13.20 [CD6647_1.mzXML]	459.2459716796875	13.198416666666667	8.598099999999999	13.494066666666667	4.895966666666668	40187.9140625	1761240.4329913324	0	1290	0.15103190622042817	0.5321336574656093	1.5440866097234969	459.236083984375	459.2536315917969
1201	459.3409423828125	12.460316666666667					1	DETECTED	459.3409 m/z @12.46 [CD6647_1.mzXML]	459.3409423828125	12.460316666666667	11.675916666666666	12.67275	0.9968333333333348	7943.3662109375	305983.72564697283	0	1290	0.20532167632652687	0.6354113547509771	0.27082270950195414	459.3397216796875	459.34881591796875
1202	460.96331787109375	1.7638					1	DETECTED	460.9633 m/z @1.76 [CD6647_1.mzXML]	460.96331787109375	1.7638	1.6712	2.3297833333333333	0.6585833333333333	25323.302734375	402716.81573217764	0	1290	0.18958138340479302	3.60060520402607	6.09924249009731	460.9628601074219	460.9656066894531
1203	462.8585205078125	1.6414					1	DETECTED	462.8585 m/z @1.64 [CD6647_1.mzXML]	462.8585205078125	1.6414	1.61155	1.6712	0.05964999999999998	25731.62890625	48427.20937524411	0	1290	0.027282349079368995	0.9991624790619785	0.998324958123957	462.8585205078125	462.86016845703125
1204	463.2995910644531	13.000316666666667					1	DETECTED	463.2996 m/z @13.00 [CD6647_1.mzXML]	463.2995910644531	13.000316666666667	12.986066666666666	13.086133333333333	0.10006666666666675	19302.9453125	92877.63311083989	0	1290	0.06911937369488363	3.511111111110981	6.022222222221962	463.2983703613281	463.3002014160156
1205	464.15338134765625	11.037					1	DETECTED	464.1534 m/z @11.04 [CD6647_1.mzXML]	464.15338134765625	11.037	0.10118333333333333	19.997166666666665	19.89598333333333	14213.7841796875	3110186.292643552	0	1290	4.168362258104434	0.9229742552724937	0.8533758540839567	464.1512451171875	464.15777587890625
1206	464.21649169921875	10.619200000000001					1	DETECTED	464.2165 m/z @10.62 [CD6647_1.mzXML]	464.21649169921875	10.619200000000001	10.572666666666667	10.734283333333334	0.16161666666666719	16646.66796875	91143.50077929671	0	1290	0.09347113123992301	1.7365687679082742	2.459778813779829	464.2149353027344	464.2166748046875
1207	464.37091064453125	13.479099999999999					1	DETECTED	464.3709 m/z @13.48 [CD6647_1.mzXML]	464.37091064453125	13.479099999999999	13.378366666666667	14.348700000000001	0.9703333333333344	13121.3935546875	355801.1296400146	0	1290	0.29118459009345266	4.816346790205209	8.632693580410418	464.3687744140625	464.3725280761719
1208	464.870361328125	1.5966166666666666					1	DETECTED	464.8704 m/z @1.60 [CD6647_1.mzXML]	464.870361328125	1.5966166666666666	1.5522666666666667	1.6414	0.08913333333333329	17323.875	47068.03236218263	0	1290	0.047298171411748635	1.0048853814355525	1.009770762871105	464.8634338378906	464.87060546875
1209	466.31427001953125	11.980583333333334					1	DETECTED	466.3143 m/z @11.98 [CD6647_1.mzXML]	466.31427001953125	11.980583333333334	11.936333333333332	12.971933333333334	1.0356000000000023	15355.1142578125	393959.9109609381	0	1290	0.1454149838286476	11.70169491525382	22.40338983050764	466.31341552734375	466.3150329589844
1210	467.1500549316406	11.675916666666666					1	DETECTED	467.1501 m/z @11.68 [CD6647_1.mzXML]	467.1500549316406	11.675916666666666	11.6053	11.766566666666668	0.161266666666668	19175.39453125	105173.05318823247	0	1290	0.0877029779494034	1.1418456455039128	1.2836912910078255	467.1493835449219	467.1504211425781
1211	468.3051452636719	12.67275					1	DETECTED	468.3051 m/z @12.67 [CD6647_1.mzXML]	468.3051452636719	12.67275	12.505166666666666	13.524049999999999	1.0188833333333331	248619.140625	2383227.953946528	0	1290	0.13190728440023847	1.284534836943281	2.0432529155086128	468.3000793457031	468.3061828613281
1212	469.32647705078125	12.0993					1	DETECTED	469.3265 m/z @12.10 [CD6647_1.mzXML]	469.32647705078125	12.0993	11.813716666666666	15.4527	3.638983333333334	7536.21630859375	830340.0347784124	0	1290	2.64102141021117	6.371140939597317	10.165772502771759	469.3232116699219	469.32855224609375
1213	469.38543701171875	12.415					1	DETECTED	469.3854 m/z @12.41 [CD6647_1.mzXML]	469.38543701171875	12.415	12.224583333333333	12.582716666666666	0.35813333333333297	15364.646484375	145198.77040673816	0	1290	0.1657524282343399	0.9403938730853425	0.8807877461706851	469.3845520019531	469.3887634277344
1214	470.8872375488281	1.5966166666666666					1	DETECTED	470.8872 m/z @1.60 [CD6647_1.mzXML]	470.8872375488281	1.5966166666666666	1.5668499999999999	1.6266	0.05975000000000019	28839.669921875	72694.46429785171	0	1290	0.05182408534842442	1.0036394176931704	1.007278835386341	470.8863525390625	470.88848876953125
1215	470.9925537109375	1.6562333333333332					1	DETECTED	470.9926 m/z @1.66 [CD6647_1.mzXML]	470.9925537109375	1.6562333333333332	1.6414	1.7781	0.13670000000000004	36222.91796875	99991.90600073269	0	1290	0.034114274649612364	4.607865168539352	4.770533555525862	470.99114990234375	470.99432373046875
1216	472.2471923828125	11.577233333333334					1	DETECTED	472.2472 m/z @11.58 [CD6647_1.mzXML]	472.2471923828125	11.577233333333334	11.519499999999999	11.813716666666666	0.29421666666666724	82993.7265625	607918.26909131	0	1290	0.11898208327279747	2.502958439404328	2.8181981733316577	472.24591064453125	472.2476806640625
1217	472.3003845214844	12.224583333333333					1	DETECTED	472.3004 m/z @12.22 [CD6647_1.mzXML]	472.3003845214844	12.224583333333333	12.192200000000001	12.415	0.22279999999999767	33441.3125	256021.76864721655	0	1290	0.12192112882801176	3.440041173443248	5.880082346886496	472.2994079589844	472.3009033203125
1218	473.25067138671875	11.577233333333334					1	DETECTED	473.2507 m/z @11.58 [CD6647_1.mzXML]	473.25067138671875	11.577233333333334	11.5634	12.92845	1.36505	27350.728515625	492774.56304418965	0	1290	1.30290170702931	49.33915662650275	9.283993886112514	473.2467956542969	473.25146484375
1219	474.28240966796875	11.892066666666667					1	DETECTED	474.2824 m/z @11.89 [CD6647_1.mzXML]	474.28240966796875	11.892066666666667	11.829749999999999	12.415	0.5852500000000003	654953.4375	4906739.678605465	1	1290	0.1453483059924281	2.364498997149014	2.7397151704817397	474.2813415527344	474.2825012207031
1220	474.83154296875	1.5522666666666667					1	DETECTED	474.8315 m/z @1.55 [CD6647_1.mzXML]	474.83154296875	1.5522666666666667	1.4482166666666667	8.123416666666666	6.6751999999999985	20786.537109375	1911586.4871782223	0	1290	0.11397528807225732	31.287844486427133	66.4142934228199	474.8295593261719	474.83660888671875
1221	475.28594970703125	11.892066666666667					1	DETECTED	475.2859 m/z @11.89 [CD6647_1.mzXML]	475.28594970703125	11.892066666666667	11.892066666666667	12.352	0.45993333333333375	196178.59375	1050513.0935087856	0	1290	0.08217170875959035	null	null	475.2855529785156	475.2860412597656
1222	475.3233337402344	10.54285					1	DETECTED	475.3233 m/z @10.54 [CD6647_1.mzXML]	475.3233337402344	10.54285	7.200383333333334	10.9757	3.775316666666666	87001.3046875	759123.1562884509	0	1290	0.1088839651726321	0.9148657172516665	1.3765040902223264	475.3189697265625	475.32952880859375
1223	476.9046936035156	1.6266					1	DETECTED	476.9047 m/z @1.63 [CD6647_1.mzXML]	476.9046936035156	1.6266	1.5814833333333334	9.49925	7.917766666666667	21981.361328125	2494824.0856787106	0	1290	0.058939880334952566	87.747691171038	174.495382342076	476.9037780761719	476.9052734375
1224	476.9383544921875	1.7781					1	DETECTED	476.9384 m/z @1.78 [CD6647_1.mzXML]	476.9383544921875	1.7781	1.7012166666666666	3.391966666666667	1.6907500000000002	18454.775390625	404822.1089138185	0	1290	0.20129349347799108	10.99555603728592	7.087802361661201	476.9292297363281	476.9424743652344
1225	477.10174560546875	4.04725					1	DETECTED	477.1017 m/z @4.05 [CD6647_1.mzXML]	477.10174560546875	4.04725	3.85655	4.58355	0.7269999999999999	1674.0897216796875	46932.442756011944	0	1290	0.22336047195459408	1.906135291033035	2.81227058206607	477.099609375	477.10455322265625
1226	478.28973388671875	12.8853					1	DETECTED	478.2897 m/z @12.89 [CD6647_1.mzXML]	478.28973388671875	12.8853	12.771533333333334	13.000316666666667	0.22878333333333245	94771.8828125	667843.0741601579	0	1290	0.11313793121211546	1.00549370055669	1.01098740111338	478.28924560546875	478.2898254394531
1227	478.32550048828125	13.198416666666667					1	DETECTED	478.3255 m/z @13.20 [CD6647_1.mzXML]	478.32550048828125	13.198416666666667	11.591383333333333	15.4527	3.861316666666667	107713.96875	3880805.986498109	0	1290	0.2587025049734972	0.9602873640860545	0.5957701682463746	478.3243408203125	478.3282775878906
1228	478.38616943359375	14.245783333333332					1	DETECTED	478.3862 m/z @14.25 [CD6647_1.mzXML]	478.38616943359375	14.245783333333332	9.647400000000001	19.590333333333334	9.942933333333333	9707.849609375	1478202.8495937807	0	1290	0.6214934729372299	1.062087718738137	0.3165165254427427	478.3841247558594	478.38958740234375
1229	480.2101135253906	11.619183333333332					1	DETECTED	480.2101 m/z @11.62 [CD6647_1.mzXML]	480.2101135253906	11.619183333333332	11.619183333333332	18.307166666666667	6.687983333333335	7744.87890625	869183.5040517583	0	1290	0.1529297654656112	null	null	480.2054748535156	480.21185302734375
1230	480.3417663574219	13.524049999999999					1	DETECTED	480.3418 m/z @13.52 [CD6647_1.mzXML]	480.3417663574219	13.524049999999999	13.3502	14.095616666666666	0.7454166666666673	136150.6875	1966843.6232773454	0	1290	0.19480510650588911	1.9714938791423702	1.342743682328579	480.3405456542969	480.3425598144531
1231	482.3210144042969	12.8996					1	DETECTED	482.3210 m/z @12.90 [CD6647_1.mzXML]	482.3210144042969	12.8996	12.7285	14.717283333333334	1.988783333333334	88831.59375	1667015.9800743426	0	1290	0.16066821369049755	5.493400786239596	11.306926800715582	482.31976318359375	482.32366943359375
1232	482.35772705078125	13.804416666666667					1	DETECTED	482.3577 m/z @13.80 [CD6647_1.mzXML]	482.35772705078125	13.804416666666667	13.616583333333333	15.4527	1.8361166666666673	121309.7421875	2712815.188369019	0	1290	0.2800072291475715	2.2213908946203516	2.862961737948819	482.3543701171875	482.3596496582031
1233	483.323486328125	12.943083333333334					1	DETECTED	483.3235 m/z @12.94 [CD6647_1.mzXML]	483.323486328125	12.943083333333334	12.856683333333333	13.043166666666668	0.1864833333333351	18193.001953125	147749.23912939563	0	1290	0.14058206856072708	1.0791859567901194	1.1583719135802388	483.323486328125	483.32550048828125
1234	483.361083984375	13.8185					1	DETECTED	483.3611 m/z @13.82 [CD6647_1.mzXML]	483.361083984375	13.8185	13.762183333333333	14.28975	0.527566666666667	31559.890625	482287.2649262699	0	1290	0.2578273361261978	4.683930156851076	8.367860313702153	483.35980224609375	483.36175537109375
1235	484.0799560546875	11.1756					1	DETECTED	484.0800 m/z @11.18 [CD6647_1.mzXML]	484.0799560546875	11.1756	10.960266666666666	11.2665	0.3062333333333349	13243.13671875	108622.68805383306	0	1290	0.1684808457750151	0.7110681114551112	1.5521697304883522	484.07794189453125	484.0811462402344
1236	486.8655090332031	1.5814833333333334					1	DETECTED	486.8655 m/z @1.58 [CD6647_1.mzXML]	486.8655090332031	1.5814833333333334	1.5522666666666667	1.6266	0.07433333333333336	30847.4296875	99075.97364111348	0	1290	0.058017905392697466	1.2721049629207077	1.5442099258414155	486.86260986328125	486.8655090332031
1237	487.10247802734375	11.5634					1	DETECTED	487.1025 m/z @11.56 [CD6647_1.mzXML]	487.10247802734375	11.5634	4.06195	11.675916666666666	7.613966666666665	9974.0390625	1122920.694706177	0	1290	0.17820997743198497	0.5074996611766169	0.014999322353233863	487.09637451171875	487.103515625
1238	487.3175354003906	14.80775					1	DETECTED	487.3175 m/z @14.81 [CD6647_1.mzXML]	487.3175354003906	14.80775	11.704749999999999	18.1125	6.407750000000002	149264.65625	7427076.615040716	0	1290	0.5287747206346136	1.2836444536974032	1.4420065434464862	487.3143615722656	487.3217468261719
1239	488.29608154296875	11.936333333333332					1	DETECTED	488.2961 m/z @11.94 [CD6647_1.mzXML]	488.29608154296875	11.936333333333332	4.254533333333333	12.084283333333333	7.829750000000001	7798.38330078125	733149.0358291016	0	1290	7.801177305942405	0.5096299044494781	0.019259808898956184	488.28900146484375	488.3018493652344
1240	489.24365234375	11.906783333333333					1	DETECTED	489.2437 m/z @11.91 [CD6647_1.mzXML]	489.24365234375	11.906783333333333	11.8455	12.02535	0.17985000000000007	12032.8740234375	90028.0295812983	0	1290	0.1322539518537873	1.4673646994832639	1.9347293989665275	489.24224853515625	489.24420166015625
1241	489.33270263671875	14.186533333333333					1	DETECTED	489.3327 m/z @14.19 [CD6647_1.mzXML]	489.33270263671875	14.186533333333333	10.016883333333334	17.886333333333333	7.869449999999999	18696.5546875	2513307.4058720698	0	1290	2.1261340146400087	0.9317600898185951	0.9041111479455559	489.330810546875	489.3377685546875
1242	489.4502868652344	13.406616666666668					1	DETECTED	489.4503 m/z @13.41 [CD6647_1.mzXML]	489.4502868652344	13.406616666666668	1.7781	13.719866666666666	11.941766666666666	9392.41796875	4994173.796161498	0	1290	11.819591311331031	0.5134690437731381	0.02693808754627617	489.4486083984375	489.4522705078125
1243	490.42230224609375	12.971933333333334					1	DETECTED	490.4223 m/z @12.97 [CD6647_1.mzXML]	490.42230224609375	12.971933333333334	0.8052333333333334	13.435333333333334	12.6301	23440.05078125	2964347.8758495497	0	1290	0.33182529926532034	0.5190437834416892	0.0380875668833784	490.41473388671875	490.4244079589844
1244	491.296630859375	10.557883333333333					1	DETECTED	491.2966 m/z @10.56 [CD6647_1.mzXML]	491.296630859375	10.557883333333333	10.5131	10.603	0.08990000000000009	4372.85400390625	14763.008575927692	0	1290	0.04926526691506794	1.0037216226274701	1.0074432452549402	491.295654296875	491.2978515625
1245	491.5559387207031	13.198416666666667					1	DETECTED	491.5559 m/z @13.20 [CD6647_1.mzXML]	491.5559387207031	13.198416666666667	13.129083333333334	13.6773	0.5482166666666668	46771.7890625	498441.0405595706	0	1290	0.1685292445676687	3.953485576923108	4.25885604714142	491.55279541015625	491.5621643066406
1246	493.77642822265625	13.17065					1	DETECTED	493.7764 m/z @13.17 [CD6647_1.mzXML]	493.77642822265625	13.17065	13.129083333333334	13.420833333333333	0.2917499999999986	28665.587890625	281631.0835898437	0	1290	0.5906230917842059	3.509422614274272	6.018845228548544	493.7760009765625	493.777587890625
1247	494.3208923339844	12.799983333333333					1	DETECTED	494.3209 m/z @12.80 [CD6647_1.mzXML]	494.3208923339844	12.799983333333333	12.6289	13.616583333333333	0.987683333333333	513157.78125	5027926.14876368	1	1290	0.12954188797219324	1.2328881368985525	1.2695849469659182	494.31805419921875	494.32135009765625
1248	496.334716796875	13.198416666666667					1	DETECTED	496.3347 m/z @13.20 [CD6647_1.mzXML]	496.334716796875	13.198416666666667	5.778499999999999	19.964333333333332	14.185833333333333	1.2455885E7	1.6687224843016922E8	1	1290	0.16365351718447663	1.4405401787799954	1.1626477135099826	496.3263854980469	496.3409118652344
1249	497.33978271484375	13.143					1	DETECTED	497.3398 m/z @13.14 [CD6647_1.mzXML]	497.33978271484375	13.143	10.8667	19.055999999999997	8.189299999999998	2436827.0	3.7505745606940836E7	0	1290	0.2165944423880557	1.798818257698896	5.08156981343357	497.3380126953125	497.3443298339844
1250	498.8980407714844	1.6414					1	DETECTED	498.8980 m/z @1.64 [CD6647_1.mzXML]	498.8980407714844	1.6414	1.61155	1.6712	0.05964999999999998	48001.625	122635.67006933593	0	1290	0.049226902956059915	0.9991624790619785	1.1288026800043685	498.897705078125	498.8985595703125
1251	499.3445129394531	13.143					1	DETECTED	499.3445 m/z @13.14 [CD6647_1.mzXML]	499.3445129394531	13.143	13.086133333333333	13.435333333333334	0.3492000000000015	51251.59375	585299.1142883294	0	1290	0.1774332514406165	3.070339976553285	5.14067995310657	499.34417724609375	499.3463439941406
1252	500.0755615234375	9.4838					1	DETECTED	500.0756 m/z @9.48 [CD6647_1.mzXML]	500.0755615234375	9.4838	9.4083	19.752	10.343699999999998	8371.685546875	881528.2005314024	0	1290	0.08155930157817615	1.2450450732903198	1.3816689241514202	500.0705871582031	500.0784606933594
1253	500.27813720703125	11.906783333333333					1	DETECTED	500.2781 m/z @11.91 [CD6647_1.mzXML]	500.27813720703125	11.906783333333333	6.36465	13.000316666666667	6.635666666666666	43073.640625	3039281.663703429	0	1290	0.10852134073993192	0.5180988326052134	0.0312258330619118	500.2699279785156	500.2818603515625
1254	502.1096496582031	10.287333333333333					1	DETECTED	502.1096 m/z @10.29 [CD6647_1.mzXML]	502.1096496582031	10.287333333333333	10.180266666666666	10.363766666666667	0.18350000000000044	2428.765869140625	17761.061707214372	0	1290	0.07744826210739753	0.8569427148194312	0.7138854296388624	502.10498046875	502.11016845703125
1255	502.2895812988281	12.828433333333333					1	DETECTED	502.2896 m/z @12.83 [CD6647_1.mzXML]	502.2895812988281	12.828433333333333	0.5366333333333333	13.000316666666667	12.463683333333334	59689.30078125	2488612.288574586	0	1290	0.1263775052523055	0.5069917885636495	3.4924462169196557	502.287841796875	502.29595947265625
1256	502.324951171875	12.971933333333334					1	DETECTED	502.3250 m/z @12.97 [CD6647_1.mzXML]	502.324951171875	12.971933333333334	11.813716666666666	13.616583333333333	1.8028666666666666	20537.373046875	797801.9726455074	0	1290	1.241066780740237	0.7782942166836938	0.5565884333673877	502.3193359375	502.328369140625
1257	503.1856689453125	11.577233333333334					1	DETECTED	503.1857 m/z @11.58 [CD6647_1.mzXML]	503.1856689453125	11.577233333333334	11.534733333333332	11.675916666666666	0.1411833333333341	24172.4453125	131915.2929941412	0	1290	null	1.6609803921567858	2.3219607843135717	503.18389892578125	503.1866149902344
1258	503.2931823730469	12.871166666666666					1	DETECTED	503.2932 m/z @12.87 [CD6647_1.mzXML]	503.2931823730469	12.871166666666666	7.299433333333334	12.943083333333334	5.64365	21413.373046875	1572868.3466513678	0	1290	0.07743930346928174	0.5064537068057817	0.012907413611563444	503.2849426269531	503.2931823730469
1259	504.2374572753906	12.256583333333333					1	DETECTED	504.2375 m/z @12.26 [CD6647_1.mzXML]	504.2374572753906	12.256583333333333	12.192200000000001	12.3363	0.14409999999999812	7892.77294921875	42324.54141357398	0	1290	0.06955455434424884	1.1190784364483664	1.238156872896733	504.2356872558594	504.2383728027344
1260	505.2738952636719	12.114183333333333					1	DETECTED	505.2739 m/z @12.11 [CD6647_1.mzXML]	505.2738952636719	12.114183333333333	0.8387833333333333	12.256583333333333	11.4178	7360.36083984375	1514321.0811052856	0	1290	0.09739662592306608	0.5063146318534154	0.012629263706830828	505.2719421386719	505.2786865234375
1261	506.35614013671875	13.616583333333333					1	DETECTED	506.3561 m/z @13.62 [CD6647_1.mzXML]	506.35614013671875	13.616583333333333	11.704749999999999	16.040816666666665	4.336066666666666	13772.9931640625	1231527.181328491	0	1290	0.6921476796958235	0.8127058792562848	0.6222358951186983	506.34771728515625	506.3618469238281
1262	507.3218688964844	13.212150000000001					1	DETECTED	507.3219 m/z @13.21 [CD6647_1.mzXML]	507.3218688964844	13.212150000000001	12.943083333333334	13.322533333333332	0.3794499999999985	25095.56640625	338862.8315372306	0	1290	0.0714604964144705	0.7051226461843367	0.41024529236867335	507.31805419921875	507.3267822265625
1263	508.33624267578125	13.071733333333333					1	DETECTED	508.3362 m/z @13.07 [CD6647_1.mzXML]	508.33624267578125	13.071733333333333	12.957600000000001	13.143	0.18539999999999957	28621.712890625	160570.5729145513	0	1290	0.07104446360894379	0.8122079439252453	0.6244158878504907	508.33624267578125	508.33795166015625
1264	508.372802734375	14.049533333333333					1	DETECTED	508.3728 m/z @14.05 [CD6647_1.mzXML]	508.372802734375	14.049533333333333	11.14515	15.611799999999999	4.46665	50466.796875	2106929.6425252063	0	1290	0.44747283033158247	0.9955389206825199	0.5204693946830168	508.3704528808594	508.37701416015625
1265	510.351806640625	13.524049999999999					1	DETECTED	510.3518 m/z @13.52 [CD6647_1.mzXML]	510.351806640625	13.524049999999999	4.269283333333333	14.420883333333334	10.151600000000002	123793.0	7093192.612488834	0	1290	0.22313575349610026	0.5235056396532823	1.001347557412436	510.3508605957031	510.3558349609375
1266	511.0870056152344	8.405366666666668					1	DETECTED	511.0870 m/z @8.41 [CD6647_1.mzXML]	511.0870056152344	8.405366666666668	8.212733333333334	8.434483333333334	0.2217500000000001	1279.8626708984375	13679.172471130385	0	1290	0.14580011845862728	0.5755753590586613	0.15115071811732264	511.0854187011719	511.0887145996094
1267	512.331787109375	11.965983333333332					1	DETECTED	512.3318 m/z @11.97 [CD6647_1.mzXML]	512.331787109375	11.965983333333332	11.861216666666667	12.842366666666667	0.9811499999999995	73218.4609375	1054241.3738947762	0	1290	0.11106805629284722	1.3301787849223652	11.921455798998887	512.3300170898438	512.3329467773438
1268	515.3093872070312	13.198416666666667					1	DETECTED	515.3094 m/z @13.20 [CD6647_1.mzXML]	515.3093872070312	13.198416666666667	13.11495	13.420833333333333	0.3058833333333322	101024.9765625	945607.5438109109	0	1290	0.13871594665970655	1.8148478783128663	2.175019213809168	515.3090209960938	515.3113403320312
1269	516.3028564453125	12.799983333333333					1	DETECTED	516.3029 m/z @12.80 [CD6647_1.mzXML]	516.3028564453125	12.799983333333333	12.67275	12.971933333333334	0.2991833333333336	57024.7734375	469476.9972104511	0	1290	0.12981238193700406	1.1757270107414253	1.1589727917950094	516.3004760742188	516.3033447265625
1270	517.111083984375	11.591383333333333					1	DETECTED	517.1111 m/z @11.59 [CD6647_1.mzXML]	517.111083984375	11.591383333333333	11.54915	13.420833333333333	1.8716833333333334	7133.439453125	520072.0011630862	0	1290	0.11595443336042344	22.158839779005287	43.317679558010575	517.1110229492188	517.1180419921875
1271	517.3648681640625	15.374233333333333					1	DETECTED	517.3649 m/z @15.37 [CD6647_1.mzXML]	517.3648681640625	15.374233333333333	14.822916666666666	16.784166666666668	1.9612500000000015	9460.7958984375	423791.62758483907	0	1290	0.5913140598116122	1.5091259042851992	1.9549376915634207	517.3623657226562	517.3663330078125
1272	518.3182373046875	13.143					1	DETECTED	518.3182 m/z @13.14 [CD6647_1.mzXML]	518.3182373046875	13.143	12.971933333333334	14.792466666666666	1.8205333333333318	756635.1875	1.2002313461250536E7	1	1290	0.25499087657270714	5.321122369446611	1.777848692598781	518.3179321289062	518.322509765625
1273	518.4563598632812	12.943083333333334					1	DETECTED	518.4564 m/z @12.94 [CD6647_1.mzXML]	518.4563598632812	12.943083333333334	11.647266666666667	14.88415	3.236883333333333	75584.5859375	6448425.339500612	0	1290	1.2538458387168312	1.2482306492755466	1.1181816036884302	518.4547119140625	518.4586791992188
1274	519.3212890625	13.143					1	DETECTED	519.3213 m/z @13.14 [CD6647_1.mzXML]	519.3212890625	13.143	0.73795	13.747866666666665	13.009916666666665	198268.453125	1.7217050652380217E7	0	1290	0.1945550520846684	0.524379856053247	0.04875971210649408	519.3211059570312	519.3311157226562
1275	519.4588012695312	12.658716666666667					1	DETECTED	519.4588 m/z @12.66 [CD6647_1.mzXML]	519.4588012695312	12.658716666666667	11.813716666666666	14.186533333333333	2.372816666666667	24781.55078125	1867563.2706289063	0	1290	0.8831851918265681	1.4040335305719913	1.8080670611439824	519.4573974609375	519.4610595703125
1276	520.3357543945312	12.971933333333334					1	DETECTED	520.3358 m/z @12.97 [CD6647_1.mzXML]	520.3357543945312	12.971933333333334	11.6053	15.437166666666666	3.8318666666666665	2953823.0	3.315664488072267E7	1	1290	0.14750370121088707	1.0041323418284702	0.8788125078901085	520.33544921875	520.3390502929688
1277	521.3395385742188	13.000316666666667					1	DETECTED	521.3395 m/z @13.00 [CD6647_1.mzXML]	521.3395385742188	13.000316666666667	8.361466666666667	13.616583333333333	5.255116666666666	762527.125	2.337347311874756E7	0	1290	0.07678066000145733	0.9366865912285329	1.7940260458462098	521.3365478515625	521.3408203125
1278	522.3519287109375	13.29505					1	DETECTED	522.3519 m/z @13.30 [CD6647_1.mzXML]	522.3519287109375	13.29505	11.6617	15.627516666666667	3.965816666666667	1641754.625	2.7142605314376082E7	1	1290	0.19995548701115773	1.6855536647221865	2.604943645788313	522.34228515625	522.355712890625
1279	523.343017578125	13.000316666666667					1	DETECTED	523.3430 m/z @13.00 [CD6647_1.mzXML]	523.343017578125	13.000316666666667	12.92845	13.043166666666668	0.11471666666666813	18889.59765625	92303.88582763691	0	1290	0.09027073230118887	0.7981215213358164	0.5962430426716328	523.342529296875	523.34521484375
1280	523.3554077148438	13.3502					1	DETECTED	523.3554 m/z @13.35 [CD6647_1.mzXML]	523.3554077148438	13.3502	12.8853	14.5231	1.6377999999999986	438447.84375	9430667.336138679	0	1290	0.2068298173438965	3.5375809196472194	6.089853783990762	523.3460083007812	523.3593139648438
1281	524.3676147460938	14.245783333333332					1	DETECTED	524.3676 m/z @14.25 [CD6647_1.mzXML]	524.3676147460938	14.245783333333332	2.35795	18.129	15.77105	1352282.375	7.292427992339508E7	1	1290	0.479611856343352	0.82628838993119	0.46000282329905257	524.3577880859375	524.3739013671875
1282	525.371337890625	14.334200000000001					1	DETECTED	525.3713 m/z @14.33 [CD6647_1.mzXML]	525.371337890625	14.334200000000001	10.348	17.434	7.086	335942.0	2.0353217267150942E7	0	1290	0.376414643354666	0.6982563904092061	0.24967324183105263	525.3700561523438	525.3755493164062
1283	526.2891845703125	12.799983333333333					1	DETECTED	526.2892 m/z @12.80 [CD6647_1.mzXML]	526.2891845703125	12.799983333333333	12.771533333333334	13.028833333333333	0.257299999999999	49021.91015625	336667.9820288088	0	1290	0.1800509342710388	4.521968365553677	4.806553551896369	526.28857421875	526.2924194335938
1284	527.3771362304688	14.245783333333332					1	DETECTED	527.3771 m/z @14.25 [CD6647_1.mzXML]	527.3771362304688	14.245783333333332	14.095616666666666	18.450666666666667	4.35505	9487.64453125	428903.94354174804	0	1290	0.2905136663641734	14.500721420643847	28.001442841287695	527.3701171875	527.378662109375
1285	528.3174438476562	13.267466666666667					1	DETECTED	528.3174 m/z @13.27 [CD6647_1.mzXML]	528.3174438476562	13.267466666666667	13.2401	13.479099999999999	0.238999999999999	37903.72265625	276983.4848347166	0	1290	0.10345347519118597	4.366626065773307	7.733252131546615	528.3152465820312	528.3192138671875
1286	528.4583129882812	12.383933333333333					1	DETECTED	528.4583 m/z @12.38 [CD6647_1.mzXML]	528.4583129882812	12.383933333333333	12.1765	12.643966666666667	0.4674666666666667	16245.2705078125	204551.63336071814	0	1290	0.23274449818539544	1.1267877229632057	1.2535754459264117	528.4580688476562	528.460205078125
1287	533.359375	14.538083333333333					1	DETECTED	533.3594 m/z @14.54 [CD6647_1.mzXML]	533.359375	14.538083333333333	14.1563	18.657333333333334	4.501033333333334	7865.32958984375	324689.550324707	0	1290	0.3638186440111575	5.894748330204748	1.3617874600336317	533.3521728515625	533.36083984375
1288	534.2926025390625	13.17065					1	DETECTED	534.2926 m/z @13.17 [CD6647_1.mzXML]	534.2926025390625	13.17065	0.9898666666666667	13.435333333333334	12.445466666666668	45307.94140625	2144814.6687475587	0	1290	0.16457747696928315	0.5108647911259129	2.4803503787084225	534.2911987304688	534.2998046875
1289	535.1229248046875	11.577233333333334					1	DETECTED	535.1229 m/z @11.58 [CD6647_1.mzXML]	535.1229248046875	11.577233333333334	8.287616666666667	11.675916666666666	3.388299999999999	39985.1796875	814921.1148667908	0	1290	0.0906019425373561	0.5149992147008008	2.4043237643191504	535.1170043945312	535.123779296875
1290	540.3628540039062	12.320400000000001					1	DETECTED	540.3629 m/z @12.32 [CD6647_1.mzXML]	540.3628540039062	12.320400000000001	1.39885	12.856683333333333	11.457833333333333	10768.5625	1264049.2091079098	0	1290	0.10439902151549596	0.5245516127900037	0.04910322558000756	540.36181640625	540.3681030273438
1291	542.3178100585938	13.000316666666667					1	DETECTED	542.3178 m/z @13.00 [CD6647_1.mzXML]	542.3178100585938	13.000316666666667	12.505166666666666	16.62285	4.117683333333334	277157.625	4114031.1111431243	1	1290	0.24123249558670423	0.6649763868001203	0.5066524183423594	542.3162841796875	542.324462890625
1292	544.3359985351562	12.871166666666666					1	DETECTED	544.3360 m/z @12.87 [CD6647_1.mzXML]	544.3359985351562	12.871166666666666	10.668849999999999	14.930516666666668	4.2616666666666685	620399.6875	9179490.17991664	1	1290	0.132267318935817	1.709842619535086	3.0037097331613056	544.3312377929688	544.3372192382812
1293	546.3516235351562	13.143					1	DETECTED	546.3516 m/z @13.14 [CD6647_1.mzXML]	546.3516235351562	13.143	10.960266666666666	16.05685	5.096583333333335	117056.546875	4429147.523533083	0	1290	1.2460008492599055	1.1092572160752543	1.0529611882819518	546.3421020507812	546.3546752929688
1294	548.3677368164062	13.524049999999999					1	DETECTED	548.3677 m/z @13.52 [CD6647_1.mzXML]	548.3677368164062	13.524049999999999	13.435333333333334	13.875383333333334	0.4400499999999994	27949.072265625	326967.8299846194	0	1290	0.21629260726152566	2.480086417433827	3.9601728348676546	548.36376953125	548.3687744140625
1295	550.3837890625	11.965983333333332					1	DETECTED	550.3838 m/z @11.97 [CD6647_1.mzXML]	550.3837890625	11.965983333333332	5.6485666666666665	13.932283333333334	8.283716666666667	10792.2451171875	1394487.5266903075	0	1290	0.2632604916916108	0.6556253215317444	0.3112506430634889	550.377685546875	550.3854370117188
1296	550.4465942382812	13.014216666666666					1	DETECTED	550.4466 m/z @13.01 [CD6647_1.mzXML]	550.4465942382812	13.014216666666666	12.256583333333333	14.479233333333333	2.22265	12705.87109375	688835.7228321538	0	1290	1.271681080595103	1.4668375203484545	1.9336750406969092	550.4420166015625	550.4483032226562
1297	555.4092407226562	13.156833333333333					1	DETECTED	555.4092 m/z @13.16 [CD6647_1.mzXML]	555.4092407226562	13.156833333333333	13.143	13.322533333333332	0.17953333333333177	18064.3515625	123649.41220141503	0	1290	0.1438246000869423	6.48915662650637	11.97831325301274	555.4080810546875	555.410888671875
1298	558.2913818359375	12.971933333333334					1	DETECTED	558.2914 m/z @12.97 [CD6647_1.mzXML]	558.2913818359375	12.971933333333334	12.8853	13.10065	0.21534999999999904	17050.228515625	134617.44290429621	0	1290	0.07868571229817611	1.2428818776452426	1.485763755290485	558.2900390625	558.2943725585938
[truncated: 37 more rows]
