# Supplementary material for: MSFC: a new feature construction method for accurate diagnosis of mass spectrometry data
Source: Sci Rep. 2023 Sep 21;13:15694. doi: 10.1038/s41598-023-42395-5 (PMC10514077; doi:10.1038/s41598-023-42395-5)
Supplement: Supplementary file 1 — Supplementary Information. [file 41598_2023_42395_MOESM1_ESM.zip › dataset/CHD dataset/1-batch/P/CD6649_1.mzXML_chromatograms.csv]

row ID	row m/z	row retention time	row identity (main ID)	row identity (all IDs)	row identity (main ID + details)	row comment	row number of detected peaks	CD6649_1.mzXML Peak status	CD6649_1.mzXML Peak name	CD6649_1.mzXML Peak m/z	CD6649_1.mzXML Peak RT	CD6649_1.mzXML Peak RT start	CD6649_1.mzXML Peak RT end	CD6649_1.mzXML Peak duration time	CD6649_1.mzXML Peak height	CD6649_1.mzXML Peak area	CD6649_1.mzXML Peak charge	CD6649_1.mzXML Peak # data points	CD6649_1.mzXML Peak FWHM	CD6649_1.mzXML Peak tailing factor	CD6649_1.mzXML Peak asymmetry factor	CD6649_1.mzXML Peak m/z min	CD6649_1.mzXML Peak m/z max
1	54.06079864501953	8.4077					1	DETECTED	54.0608 m/z @8.41 [CD6649_1.mzXML]	54.06079864501953	8.4077	6.132000000000001	8.436833333333333	2.304833333333332	1339.8232421875	88560.62916131584	0	1299	0.24893148920631702	0.5064009608765067	0.012801921753013293	54.06079864501953	54.064117431640625
2	55.05369186401367	11.469316666666666					1	DETECTED	55.0537 m/z @11.47 [CD6649_1.mzXML]	55.05369186401367	11.469316666666666	0.11735000000000001	19.942999999999998	19.82565	6215.68212890625	1494550.9293647162	0	1299	5.792198235248042	1.3043404846352413	1.4221133759954774	55.053062438964844	55.063297271728516
3	60.08025360107422	14.770016666666667					1	DETECTED	60.0803 m/z @14.77 [CD6649_1.mzXML]	60.08025360107422	14.770016666666667	0.10108333333333334	20.008	19.906916666666667	254075.109375	6.979260316075929E7	0	1299	2.2617622445769	0.6908450035487755	3.465851556418472	60.080047607421875	60.08061599731445
4	61.03914260864258	1.8395166666666667					1	DETECTED	61.0391 m/z @1.84 [CD6649_1.mzXML]	61.03914260864258	1.8395166666666667	0.10108333333333334	20.008	19.906916666666667	395852.28125	4744276.409531862	0	1299	0.05473059707565864	4.130366142001833	6.673438230761825	61.02989959716797	61.03945541381836
5	61.08359909057617	13.891449999999999					1	DETECTED	61.0836 m/z @13.89 [CD6649_1.mzXML]	61.08359909057617	13.891449999999999	1.0298333333333334	19.910500000000003	18.88066666666667	7744.494140625	2356009.0132765505	0	1299	4.603220055565668	0.7339927458575064	1.0121563541076042	61.07998275756836	61.09286117553711
6	68.98177337646484	1.4706333333333332					1	DETECTED	68.9818 m/z @1.47 [CD6649_1.mzXML]	68.98177337646484	1.4706333333333332	1.4241166666666667	1.6189166666666668	0.19480000000000008	8081.02685546875	60368.0677055664	0	1299	0.19944534377262202	2.0938731637406014	3.187746327481203	68.9764404296875	68.98186492919922
7	69.03299713134766	1.9667999999999999					1	DETECTED	69.0330 m/z @1.97 [CD6649_1.mzXML]	69.03299713134766	1.9667999999999999	1.8113333333333335	17.670333333333335	15.859000000000002	13108.73046875	2902345.419154511	0	1299	0.25514527844317025	51.004502572898886	101.00900514579777	69.02447509765625	69.03321075439453
8	69.06945037841797	6.06675					1	DETECTED	69.0695 m/z @6.07 [CD6649_1.mzXML]	69.06945037841797	6.06675	0.10108333333333334	20.008	19.906916666666667	6697.04833984375	3948194.027307374	0	1299	7.223919106149943	1.6684570039671454	1.6816628348782219	69.06038665771484	69.07151794433594
9	70.98007202148438	1.5442833333333332					1	DETECTED	70.9801 m/z @1.54 [CD6649_1.mzXML]	70.98007202148438	1.5442833333333332	1.4068166666666668	17.7345	16.327683333333333	7040.8349609375	1692449.4516799017	0	1299	0.11056912870441082	59.38779097963154	117.06531712528158	70.97711181640625	70.98019409179688
10	72.04873657226562	14.361566666666667					1	DETECTED	72.0487 m/z @14.36 [CD6649_1.mzXML]	72.04873657226562	14.361566666666667	0.23433333333333334	19.959166666666665	19.724833333333333	3185.089111328125	1244975.4968901072	0	1299	6.3947728201435865	0.6981138085541637	1.5067938941167742	72.04399871826172	72.04966735839844
11	72.0802993774414	1.93885					1	DETECTED	72.0803 m/z @1.94 [CD6649_1.mzXML]	72.0802993774414	1.93885	1.8680999999999999	13.6234	11.7553	60753.296875	1748476.8169503487	0	1299	0.15861760071508701	5.749796840830802	9.160959918768645	72.07646942138672	72.08656311035156
12	73.04497528076172	13.737016666666667					1	DETECTED	73.0450 m/z @13.74 [CD6649_1.mzXML]	73.04497528076172	13.737016666666667	0.11735000000000001	20.008	19.89065	10893.7373046875	3357405.1167170107	0	1299	4.13348960505205	0.7511083771244762	1.3449648010906077	73.04460144042969	73.0532455444336
13	75.94732666015625	2.4079166666666665					1	DETECTED	75.9473 m/z @2.41 [CD6649_1.mzXML]	75.94732666015625	2.4079166666666665	2.24585	19.6365	17.39065	7404.95849609375	1683066.7628486024	0	1299	0.30902086446496746	53.652766351295796	106.3055327025916	75.9374771118164	75.94744873046875
14	80.9472427368164	1.7552666666666668					1	DETECTED	80.9472 m/z @1.76 [CD6649_1.mzXML]	80.9472427368164	1.7552666666666668	1.6483833333333335	12.477233333333334	10.828850000000001	149548.28125	3629288.7029942633	0	1299	0.2715696935052081	3.059021734491656	4.959258230950897	80.94056701660156	80.94749450683594
15	81.06918334960938	12.762					1	DETECTED	81.0692 m/z @12.76 [CD6649_1.mzXML]	81.06918334960938	12.762	0.11735000000000001	19.992	19.874650000000003	6230.3984375	2147518.268475617	0	1299	6.9458938245342425	0.7140964583144638	1.441248567551881	81.06907653808594	81.06973266601562
16	82.01696014404297	11.337416666666666					1	DETECTED	82.0170 m/z @11.34 [CD6649_1.mzXML]	82.01696014404297	11.337416666666666	1.4241166666666667	14.30385	12.879733333333334	7152.8076171875	1652683.655355133	0	1299	13.002015766175337	0.6496188622019577	0.29923772440391544	82.00780487060547	82.0199966430664
17	82.94432067871094	1.7552666666666668					1	DETECTED	82.9443 m/z @1.76 [CD6649_1.mzXML]	82.94432067871094	1.7552666666666668	1.66305	17.346	15.68295	53569.6875	3926275.2709795227	0	1299	0.29771243238714296	85.03316464847265	169.06632929694527	82.93514251708984	82.95405578613281
18	83.02080535888672	1.8253833333333334					1	DETECTED	83.0208 m/z @1.83 [CD6649_1.mzXML]	83.02080535888672	1.8253833333333334	0.13393333333333332	19.992	19.858066666666666	4809204.0	2.3403082762338046E7	0	1299	0.05868848037045438	2.1558938309920963	2.865077496806784	83.02080535888672	83.0213394165039
19	83.0848388671875	11.322483333333334					1	DETECTED	83.0848 m/z @11.32 [CD6649_1.mzXML]	83.0848388671875	11.322483333333334	0.10108333333333334	20.008	19.906916666666667	32754.189453125	5014510.544200077	0	1299	0.16905159171128759	0.7565338278443285	0.8051087918965927	83.0846939086914	83.08526611328125
20	84.04402923583984	2.5704833333333337					1	DETECTED	84.0440 m/z @2.57 [CD6649_1.mzXML]	84.04402923583984	2.5704833333333337	0.21768333333333334	19.797	19.579316666666667	33979.60546875	3123745.0316368737	0	1299	0.45992959922761845	2.0736706080148193	0.80848465756491	84.0437240600586	84.0457763671875
21	84.61979675292969	13.188099999999999					1	DETECTED	84.6198 m/z @13.19 [CD6649_1.mzXML]	84.61979675292969	13.188099999999999	1.4706333333333332	16.112483333333333	14.64185	12805.98828125	3099609.4707113346	0	1299	14.671469044370546	0.6247873544907319	0.2501617744256854	84.61527252197266	84.62527465820312
22	84.95905303955078	1.5000166666666668					1	DETECTED	84.9591 m/z @1.50 [CD6649_1.mzXML]	84.95905303955078	1.5000166666666668	0.11735000000000001	20.008	19.89065	877877.375	1.6589879354835995E7	0	1299	0.1357984589350365	66.15912264953113	1.607664494192253	84.95883178710938	84.95943450927734
23	85.02787780761719	2.00825					1	DETECTED	85.0279 m/z @2.01 [CD6649_1.mzXML]	85.02787780761719	2.00825	0.6563666666666667	18.072666666666667	17.4163	44853.8671875	5604491.105580079	0	1299	0.4972721164059588	2.1520706684483564	1.5754800971692917	85.01847839355469	85.03370666503906
24	85.06436157226562	6.8251					1	DETECTED	85.0644 m/z @6.83 [CD6649_1.mzXML]	85.06436157226562	6.8251	0.11735000000000001	20.008	19.89065	4729.8466796875	2527855.588115051	0	1299	7.724294703352233	1.4826618463717343	1.621565345683836	85.06338500976562	85.06456756591797
25	85.96270751953125	1.5147333333333333					1	DETECTED	85.9627 m/z @1.51 [CD6649_1.mzXML]	85.96270751953125	1.5147333333333333	1.4241166666666667	1.58895	0.1648333333333334	4971.6865234375	39538.395966735836	0	1299	0.09040527899207929	0.9095089203604942	0.8190178407209884	85.96247863769531	85.9627685546875
26	86.05667114257812	1.9667999999999999					1	DETECTED	86.0567 m/z @1.97 [CD6649_1.mzXML]	86.05667114257812	1.9667999999999999	0.10108333333333334	20.008	19.906916666666667	36001.58203125	3573081.948420961	0	1299	2.0981273148279556	4.762810485740589	2.7204560981275634	86.05667114257812	86.06104278564453
27	86.09595489501953	4.0776666666666666					1	DETECTED	86.0960 m/z @4.08 [CD6649_1.mzXML]	86.09595489501953	4.0776666666666666	3.011416666666667	16.339533333333332	13.328116666666665	117447.7265625	8245262.153823115	1	1299	0.8603468912976333	0.9026614749146443	0.5573460945968562	86.09222412109375	86.09793853759766
28	87.0799789428711	7.45405					1	DETECTED	87.0800 m/z @7.45 [CD6649_1.mzXML]	87.0799789428711	7.45405	0.10108333333333334	20.008	19.906916666666667	95002.578125	4.7203285375132486E7	1	1299	16.867293685310646	0.9167860647607134	1.041162186183792	87.07459259033203	87.08010864257812
29	88.03892517089844	2.4619666666666666					1	DETECTED	88.0389 m/z @2.46 [CD6649_1.mzXML]	88.03892517089844	2.4619666666666666	0.6900999999999999	19.475166666666667	18.785066666666665	8717.865234375	3946337.2663026736	0	1299	0.8489895339470115	5.300925577545338	0.9903118482388458	88.03140258789062	88.03903198242188
30	88.07510375976562	11.3661					1	DETECTED	88.0751 m/z @11.37 [CD6649_1.mzXML]	88.07510375976562	11.3661	0.10108333333333334	20.008	19.906916666666667	8541.4169921875	3317614.204557312	0	1299	14.067021097034736	0.8835724462606211	3.8719137312246894	88.06771087646484	88.08353424072266
31	88.11140441894531	12.817183333333332					1	DETECTED	88.1114 m/z @12.82 [CD6649_1.mzXML]	88.11140441894531	12.817183333333332	8.276216666666667	19.3455	11.069283333333335	5018.94677734375	1418333.7811546319	0	1299	4.684849966359673	1.218824552775107	1.4376491055502139	88.10328674316406	88.11863708496094
32	88.95218658447266	1.4853666666666667					1	DETECTED	88.9522 m/z @1.49 [CD6649_1.mzXML]	88.95218658447266	1.4853666666666667	1.4241166666666667	18.740666666666666	17.31655	14432.681640625	5250840.769210571	0	1299	0.13910965116024743	141.35959183673464	281.7191836734692	88.95027160644531	88.95640563964844
33	88.96764373779297	11.337416666666666					1	DETECTED	88.9676 m/z @11.34 [CD6649_1.mzXML]	88.96764373779297	11.337416666666666	11.197933333333333	19.765	8.567066666666667	21950.56640625	1433567.676500275	0	1299	0.7399206494610322	30.710001194886022	8.769494785891368	88.96756744384766	88.96992492675781
34	89.03823852539062	9.197283333333333					1	DETECTED	89.0382 m/z @9.20 [CD6649_1.mzXML]	89.03823852539062	9.197283333333333	0.6563666666666667	19.797	19.140633333333334	9343.2109375	1937673.8093313598	0	1299	4.0348303038166105	1.1205257046960222	2.8426005286099536	89.03382873535156	89.04772186279297
35	89.05924224853516	10.09815					1	DETECTED	89.0592 m/z @10.10 [CD6649_1.mzXML]	89.05924224853516	10.09815	0.10108333333333334	20.008	19.906916666666667	14867.3115234375	4706335.0319651505	0	1299	1.2258040611846006	1.0268673412546514	6.150290425013602	89.05889892578125	89.06512451171875
36	89.96049499511719	11.682383333333332					1	DETECTED	89.9605 m/z @11.68 [CD6649_1.mzXML]	89.96049499511719	11.682383333333332	10.869716666666667	19.910500000000003	9.040783333333335	9519.3525390625	1506763.7386115114	0	1299	0.23330641932782292	5.562417965545541	10.124835931091082	89.960205078125	89.96060943603516
37	90.05438995361328	1.8253833333333334					1	DETECTED	90.0544 m/z @1.83 [CD6649_1.mzXML]	90.05438995361328	1.8253833333333334	0.11735000000000001	20.008	19.89065	151784.265625	6354776.613387536	0	1299	0.23169967870982222	1.339389880152012	0.879306895529234	90.04594421386719	90.05949401855469
38	90.97601318359375	1.6338166666666667					1	DETECTED	90.9760 m/z @1.63 [CD6649_1.mzXML]	90.97601318359375	1.6338166666666667	1.5442833333333332	12.6518	11.107516666666667	542281.125	1.3121803820079101E7	0	1299	0.11474201573289333	2.3815187573783145	3.0510500735867585	90.97600555419922	90.98030853271484
39	91.03853607177734	9.964599999999999					1	DETECTED	91.0385 m/z @9.96 [CD6649_1.mzXML]	91.03853607177734	9.964599999999999	0.10108333333333334	20.008	19.906916666666667	43262.33203125	2.497427873997585E7	0	1299	10.777174291191436	1.0091186206407115	0.3570992747365303	91.03819274902344	91.03868103027344
40	91.0538330078125	9.2111					1	DETECTED	91.0538 m/z @9.21 [CD6649_1.mzXML]	91.0538330078125	9.2111	0.11735000000000001	20.008	19.89065	104924.9609375	1.2050206523790205E7	0	1299	0.8991232202073984	22.702730385833284	0.06702960966266601	91.04517364501953	91.06040954589844
41	92.05719757080078	9.2111					1	DETECTED	92.0572 m/z @9.21 [CD6649_1.mzXML]	92.05719757080078	9.2111	3.4230666666666663	17.42716666666667	14.004100000000001	9885.869140625	1296300.5863555297	0	1299	0.8010802344207004	1.2097459701337818	0.020639244576144	92.05548095703125	92.05918884277344
42	93.0569076538086	8.631083333333333					1	DETECTED	93.0569 m/z @8.63 [CD6649_1.mzXML]	93.0569076538086	8.631083333333333	0.5211666666666667	19.829333333333334	19.30816666666667	3207.7802734375	1229467.1639344483	0	1299	2.3631742877627477	1.1904047513846219	11.104163465169556	93.05377960205078	93.05722045898438
43	93.06951904296875	8.3786					1	DETECTED	93.0695 m/z @8.38 [CD6649_1.mzXML]	93.06951904296875	8.3786	0.20093333333333332	19.878	19.67706666666667	13732.6787109375	1665903.1815293876	0	1299	0.33585033919435325	0.8207978564202948	2.694228035448828	93.06328582763672	93.07786560058594
44	94.04090118408203	8.39335					1	DETECTED	94.0409 m/z @8.39 [CD6649_1.mzXML]	94.04090118408203	8.39335	0.21768333333333334	19.588166666666666	19.370483333333333	21233.857421875	1747535.2642182612	0	1299	0.256035162966624	1.2065689332097302	2.948844656034604	94.04044342041016	94.0495834350586
45	95.01560974121094	2.022116666666667					1	DETECTED	95.0156 m/z @2.02 [CD6649_1.mzXML]	95.01560974121094	2.022116666666667	1.93885	19.781	17.84215	12471.1279296875	1128839.3949517517	0	1299	0.3112551662228318	107.13861088871077	8.947291516471683	95.00874328613281	95.0204849243164
46	95.04873657226562	8.3496					1	DETECTED	95.0487 m/z @8.35 [CD6649_1.mzXML]	95.04873657226562	8.3496	0.1843	19.894333333333336	19.710033333333335	18024.3984375	2485526.849983489	0	1299	0.3121719766580089	0.5510618740686026	0.07714279808989317	95.04825592041016	95.04899597167969
47	95.08490753173828	12.7346					1	DETECTED	95.0849 m/z @12.73 [CD6649_1.mzXML]	95.08490753173828	12.7346	0.11735000000000001	19.942999999999998	19.82565	12692.53515625	2175037.5218526293	0	1299	0.19371298379088842	0.6183887116129759	0.16926064438489336	95.07899475097656	95.08543395996094
48	96.92112731933594	1.7398166666666666					1	DETECTED	96.9211 m/z @1.74 [CD6649_1.mzXML]	96.92112731933594	1.7398166666666666	1.6483833333333335	12.9692	11.320816666666667	180098.375	6522560.648151246	0	1299	0.11544777208687318	3.360066893205967	5.855165309027385	96.91361999511719	96.93021392822266
49	97.02781677246094	2.022116666666667					1	DETECTED	97.0278 m/z @2.02 [CD6649_1.mzXML]	97.02781677246094	2.022116666666667	0.2677333333333333	19.684666666666665	19.416933333333333	16086.5634765625	2824189.837863921	0	1299	2.870508204055121	1.2932681244832802	2.3425230114266675	97.02594757080078	97.0355453491211
50	97.06390380859375	13.877016666666666					1	DETECTED	97.0639 m/z @13.88 [CD6649_1.mzXML]	97.06390380859375	13.877016666666666	0.11735000000000001	19.992	19.874650000000003	3945.796630859375	2275923.050445007	0	1299	13.790579474591215	0.7222068121805277	0.1441371390388521	97.06364440917969	97.0699462890625
51	97.10057830810547	11.69695					1	DETECTED	97.1006 m/z @11.70 [CD6649_1.mzXML]	97.10057830810547	11.69695	0.13393333333333332	20.008	19.874066666666664	9661.2568359375	2478898.6600581356	0	1299	0.17853905746907017	0.6548151183639833	1.4087859707073425	97.0926513671875	97.10901641845703
52	98.91815948486328	1.7398166666666666					1	DETECTED	98.9182 m/z @1.74 [CD6649_1.mzXML]	98.91815948486328	1.7398166666666666	1.66305	4.9238	3.26075	52012.3671875	1948593.387668701	0	1299	0.347143273834688	21.238059053408602	36.441059491113855	98.91810607910156	98.92111206054688
53	98.98365783691406	2.022116666666667					1	DETECTED	98.9837 m/z @2.02 [CD6649_1.mzXML]	98.98365783691406	2.022116666666667	0.10108333333333334	20.008	19.906916666666667	22281.0859375	5343995.328745962	0	1299	12.738657411514216	11.606890690025862	10.412322965726148	98.97471618652344	98.98429107666016
54	98.99485778808594	1.8253833333333334					1	DETECTED	98.9949 m/z @1.83 [CD6649_1.mzXML]	98.99485778808594	1.8253833333333334	1.6038666666666666	9.015633333333334	7.411766666666667	345161.3125	5104718.715907957	0	1299	0.07671611399667966	0.8634201284244604	3.3307690116546285	98.99225616455078	98.99827575683594
55	99.04341125488281	2.0501					1	DETECTED	99.0434 m/z @2.05 [CD6649_1.mzXML]	99.04341125488281	2.0501	0.33525	19.539833333333334	19.204583333333336	25041.171875	3112358.4471791997	0	1299	0.2543432529048042	5.5994936388994185	1.939728003104884	99.03436279296875	99.04377746582031
56	100.07525634765625	8.844716666666667					1	DETECTED	100.0753 m/z @8.84 [CD6649_1.mzXML]	100.07525634765625	8.844716666666667	0.11735000000000001	19.97533333333333	19.857983333333333	48564.88671875	1931972.6958282168	0	1299	0.14406242355860321	0.5208132173637492	1.4373462180590424	100.06571960449219	100.07551574707031
57	101.00765228271484	1.5000166666666668					1	DETECTED	101.0077 m/z @1.50 [CD6649_1.mzXML]	101.00765228271484	1.5000166666666668	0.16725	19.992	19.82475	951623.75	1.2452127286653975E7	1	1299	0.11047514886444443	1.471364492069019	1.8577670530218113	101.00071716308594	101.0088119506836
58	101.05011749267578	11.788483333333334					1	DETECTED	101.0501 m/z @11.79 [CD6649_1.mzXML]	101.05011749267578	11.788483333333334	0.7239333333333333	13.964233333333334	13.240300000000001	6782.638671875	3142398.675492066	0	1299	5.178649702256896	0.5983207631580136	0.19664152631602738	101.04584503173828	101.05937194824219
59	101.09526062011719	11.29105					1	DETECTED	101.0953 m/z @11.29 [CD6649_1.mzXML]	101.09526062011719	11.29105	0.10108333333333334	20.008	19.906916666666667	31494.453125	8952231.557955816	0	1299	4.487644887263479	1.5090539786382513	0.4686308408800744	101.09513092041016	101.09593963623047
60	102.0086898803711	1.5000166666666668					1	DETECTED	102.0087 m/z @1.50 [CD6649_1.mzXML]	102.0086898803711	1.5000166666666668	0.7580833333333333	17.814833333333336	17.056750000000005	77305.9609375	3270014.5541136176	0	1299	0.126417528898489	11.494799622607603	21.989599245215203	101.9994125366211	102.01309204101562
61	102.0543441772461	2.0640833333333335					1	DETECTED	102.0543 m/z @2.06 [CD6649_1.mzXML]	102.0543441772461	2.0640833333333335	0.15053333333333332	20.008	19.857466666666667	37616.1796875	4821406.86566931	0	1299	0.9829041317113809	2.7614759410218026	3.9979679953432856	102.04585266113281	102.05463409423828
62	102.0943374633789	2.8303833333333333					1	DETECTED	102.0943 m/z @2.83 [CD6649_1.mzXML]	102.0943374633789	2.8303833333333333	0.11735000000000001	19.97533333333333	19.857983333333333	20813.6171875	3688882.0139510785	0	1299	8.139622134329937	4.039997747070003	9.528753960805783	102.08467102050781	102.09903717041016
63	102.12694549560547	12.330216666666667					1	DETECTED	102.1269 m/z @12.33 [CD6649_1.mzXML]	102.12694549560547	12.330216666666667	0.13393333333333332	19.992	19.858066666666666	8856.19140625	3125836.3624049993	0	1299	1.5823845389133027	0.8141032035715798	1.6148288106425084	102.12554931640625	102.12777709960938
64	102.96969604492188	1.5000166666666668					1	DETECTED	102.9697 m/z @1.50 [CD6649_1.mzXML]	102.96969604492188	1.5000166666666668	0.53795	7.388450000000001	6.8505	273420.84375	4783274.742365754	0	1299	0.1607191207696832	1.3934974921178669	2.93829727340934	102.96806335449219	102.97000885009766
65	103.00541687011719	1.5000166666666668					1	DETECTED	103.0054 m/z @1.50 [CD6649_1.mzXML]	103.00541687011719	1.5000166666666668	1.4556166666666668	18.83566666666667	17.38005	93791.765625	1.1658142055848237E7	0	1299	0.16834382633989287	163.46295668368342	339.5656432623085	103.00499725341797	103.00582885742188
66	103.0383071899414	2.0501					1	DETECTED	103.0383 m/z @2.05 [CD6649_1.mzXML]	103.0383071899414	2.0501	1.1148166666666666	19.765	18.650183333333334	98172.9609375	5912593.65611349	0	1299	0.4521250912575774	2.7523923455114283	1.6757710190862691	103.03814697265625	103.0399169921875
67	103.05354309082031	8.39335					1	DETECTED	103.0535 m/z @8.39 [CD6649_1.mzXML]	103.05354309082031	8.39335	3.3943999999999996	9.3833	5.988900000000001	400561.34375	1.2091780869044794E7	1	1299	0.22812286537912208	0.8097110855833562	0.4448807866017421	103.04654693603516	103.0538330078125
68	103.0745849609375	10.942450000000001					1	DETECTED	103.0746 m/z @10.94 [CD6649_1.mzXML]	103.0745849609375	10.942450000000001	0.10108333333333334	20.008	19.906916666666667	95174.90625	1.4790784599742427E7	0	1299	0.5196553991610564	0.9204974393763746	0.8366507905502137	103.06510925292969	103.0826416015625
69	104.05705261230469	8.39335					1	DETECTED	104.0571 m/z @8.39 [CD6649_1.mzXML]	104.05705261230469	8.39335	7.895883333333333	9.5044	1.6085166666666675	22244.310546875	484900.770124084	0	1299	0.2600545308014919	1.6612376090889904	2.6413344062389807	104.04869079589844	104.0572509765625
70	104.06996154785156	2.2040833333333336					1	DETECTED	104.0700 m/z @2.20 [CD6649_1.mzXML]	104.06996154785156	2.2040833333333336	0.25128333333333336	19.781	19.529716666666666	12070.189453125	3365319.384911925	0	1299	9.630202670273933	1.193718430556818	2.6189454462774147	104.0697250366211	104.07852935791016
71	104.10617065429688	1.7835					1	DETECTED	104.1062 m/z @1.78 [CD6649_1.mzXML]	104.10617065429688	1.7835	1.6338166666666667	19.170333333333335	17.536516666666667	1727721.625	1.1205932107745852E7	1	1299	0.046621980072424574	2.5678029015394532	3.672257547082463	104.09791564941406	104.10836791992188
72	104.96272277832031	11.924066666666667					1	DETECTED	104.9627 m/z @11.92 [CD6649_1.mzXML]	104.96272277832031	11.924066666666667	0.10108333333333334	19.97533333333333	19.87425	8196.27734375	2601227.606933015	0	1299	18.636911879082163	0.8348156037755025	0.7116035304541659	104.95619201660156	104.96300506591797
73	105.00277709960938	1.5147333333333333					1	DETECTED	105.0028 m/z @1.51 [CD6649_1.mzXML]	105.00277709960938	1.5147333333333333	1.4241166666666667	6.197333333333333	4.773216666666666	33269.64453125	1696404.9593766173	0	1299	0.11405409922145249	26.337410336582703	51.67482067316541	105.00253295898438	105.00286102294922
74	105.03288269042969	9.74255					1	DETECTED	105.0329 m/z @9.74 [CD6649_1.mzXML]	105.03288269042969	9.74255	0.13393333333333332	10.20215	10.068216666666666	17115.01171875	3207784.6930911867	0	1299	0.09613014583862522	0.5239160336989196	0.047832067397839094	105.03288269042969	105.04261779785156
75	105.07100677490234	13.723133333333333					1	DETECTED	105.0710 m/z @13.72 [CD6649_1.mzXML]	105.07100677490234	13.723133333333333	0.11735000000000001	20.008	19.89065	52423.9375	1.1449781855687194E7	0	1299	2.3730673040602728	0.7087952891467085	0.7396112819387034	105.0682373046875	105.07299041748047
76	105.10964965820312	1.7695					1	DETECTED	105.1096 m/z @1.77 [CD6649_1.mzXML]	105.10964965820312	1.7695	1.7695	1.9805666666666668	0.21106666666666674	51240.5625	242262.07101440418	0	1299	0.05354920606463165	null	null	105.10964965820312	105.10977935791016
77	106.04931640625	1.8964166666666666					1	DETECTED	106.0493 m/z @1.90 [CD6649_1.mzXML]	106.04931640625	1.8964166666666666	0.3522666666666667	9.108816666666666	8.756549999999999	13936.87109375	853906.8644589845	0	1299	0.1729264432848805	5.135347697224061	5.875848778264703	106.04896545410156	106.04976654052734
78	106.06436157226562	12.62405					1	DETECTED	106.0644 m/z @12.62 [CD6649_1.mzXML]	106.06436157226562	12.62405	0.11735000000000001	19.910500000000003	19.793150000000004	5390.482421875	1764634.2289409486	0	1299	2.740734227272007	0.7913018622018599	0.5734283509213064	106.06391906738281	106.07435607910156
79	106.94992065429688	1.6483833333333335					1	DETECTED	106.9499 m/z @1.65 [CD6649_1.mzXML]	106.94992065429688	1.6483833333333335	1.5590666666666666	1.9529666666666665	0.3938999999999999	112885.6953125	1205419.6575488283	0	1299	0.16063793233794454	2.143830496467034	3.7845392501332342	106.94978332519531	106.95008087158203
80	106.96271514892578	1.5000166666666668					1	DETECTED	106.9627 m/z @1.50 [CD6649_1.mzXML]	106.96271514892578	1.5000166666666668	1.4241166666666667	11.983533333333332	10.559416666666666	7557.53857421875	4416172.771003784	0	1299	10.77402570813227	69.56137461572236	138.12274923144471	106.96240997314453	106.96351623535156
81	107.05180358886719	5.166483333333333					1	DETECTED	107.0518 m/z @5.17 [CD6649_1.mzXML]	107.05180358886719	5.166483333333333	0.10108333333333334	20.008	19.906916666666667	9849.5458984375	1824539.3649127504	0	1299	0.4301802139240243	0.7848198916847029	4.8164615453256765	107.04754638671875	107.0519790649414
82	108.08025360107422	7.568883333333333					1	DETECTED	108.0803 m/z @7.57 [CD6649_1.mzXML]	108.08025360107422	7.568883333333333	0.15053333333333332	20.008	19.857466666666667	2649.04296875	1496923.8859108305	0	1299	0.8049556364636166	1.338401845873184	1.1932746400198595	108.0794906616211	108.08077239990234
83	108.94789123535156	1.6338166666666667					1	DETECTED	108.9479 m/z @1.63 [CD6649_1.mzXML]	108.94789123535156	1.6338166666666667	1.6038666666666666	19.2345	17.630633333333336	6863.16064453125	1407504.6366657715	0	1299	0.11609145216440253	294.3344462993865	587.6688925987729	108.94186401367188	108.95295715332031
84	109.06442260742188	8.3786					1	DETECTED	109.0644 m/z @8.38 [CD6649_1.mzXML]	109.06442260742188	8.3786	1.6189166666666668	17.395	15.776083333333332	11306.671875	1834106.3895421755	0	1299	0.2118711792451471	0.5285873113687144	1.212834529855723	109.05928802490234	109.064697265625
85	109.10054016113281	13.7509					1	DETECTED	109.1005 m/z @13.75 [CD6649_1.mzXML]	109.10054016113281	13.7509	0.13393333333333332	19.942999999999998	19.809066666666663	12335.0546875	1697394.8977540897	0	1299	1.1419935257112925	0.7402528884831511	0.20585096448989504	109.09532928466797	109.1010971069336
86	110.05955505371094	2.625					1	DETECTED	110.0596 m/z @2.62 [CD6649_1.mzXML]	110.05955505371094	2.625	0.2677333333333333	19.765	19.49726666666667	7160.95947265625	1884927.3979233096	0	1299	0.240477984555016	4.135566616702961	2.0283754636735365	110.05706024169922	110.05989837646484
87	111.04342651367188	2.0362					1	DETECTED	111.0434 m/z @2.04 [CD6649_1.mzXML]	111.04342651367188	2.0362	0.10108333333333334	20.008	19.906916666666667	8970.6162109375	3306115.2168619083	0	1299	6.192451514518256	4.364454826818178	7.374713619503626	111.04290008544922	111.05236053466797
88	111.1162109375	12.706933333333334					1	DETECTED	111.1162 m/z @12.71 [CD6649_1.mzXML]	111.1162109375	12.706933333333334	0.13393333333333332	19.894333333333336	19.7604	9388.42578125	1719635.944281891	0	1299	0.09530175219945747	1.1137967160484659	0.40281180494339613	111.10809326171875	111.1236343383789
89	112.03619384765625	1.7835					1	DETECTED	112.0362 m/z @1.78 [CD6649_1.mzXML]	112.03619384765625	1.7835	1.4241166666666667	19.716666666666665	18.29255	238368.859375	4954635.143175904	0	1299	0.3881237237285371	0.8517067202788114	0.9133716736615858	112.02738952636719	112.04386901855469
90	112.8949966430664	1.7552666666666668					1	DETECTED	112.8950 m/z @1.76 [CD6649_1.mzXML]	112.8949966430664	1.7552666666666668	1.66305	12.477233333333334	10.814183333333334	211887.4375	9742947.93252771	0	1299	0.2721969217461957	58.63464666546167	3.059420149838254	112.88862609863281	112.89566802978516
91	113.02041625976562	2.2597666666666667					1	DETECTED	113.0204 m/z @2.26 [CD6649_1.mzXML]	113.02041625976562	2.2597666666666667	0.2844666666666667	19.910500000000003	19.626033333333336	238369.921875	8596398.617514167	0	1299	0.31604735007569795	1.126505178175897	2.3375144406080013	113.01477813720703	113.0230484008789
92	113.03548431396484	1.4556166666666668					1	DETECTED	113.0355 m/z @1.46 [CD6649_1.mzXML]	113.03548431396484	1.4556166666666668	1.4068166666666668	17.750666666666667	16.34385	8720.716796875	1853489.653917755	0	1299	10.565395859091254	152.7738280907647	230.6405355741952	113.03378295898438	113.03816986083984
93	114.054443359375	2.5298666666666665					1	DETECTED	114.0544 m/z @2.53 [CD6649_1.mzXML]	114.054443359375	2.5298666666666665	0.10108333333333334	20.008	19.906916666666667	49188.08984375	7093414.344054716	0	1299	0.8348166294531452	4.375740059669008	3.9830197651775228	114.05243682861328	114.0549087524414
94	114.06543731689453	1.8253833333333334					1	DETECTED	114.0654 m/z @1.83 [CD6649_1.mzXML]	114.06543731689453	1.8253833333333334	1.7835	17.58966666666667	15.80616666666667	906586.5625	1.1765741527700134E7	0	1299	0.06626728580545849	6.981721593674552	6.821076777165142	114.0654296875	114.06578826904297
95	114.09073638916016	9.74255					1	DETECTED	114.0907 m/z @9.74 [CD6649_1.mzXML]	114.09073638916016	9.74255	0.16725	20.008	19.84075	7558.74267578125	1469063.9300463258	0	1299	0.3957317140038352	1.0360380353618164	1.162199945642902	114.09053039550781	114.09124755859375
96	114.12727355957031	10.09815					1	DETECTED	114.1273 m/z @10.10 [CD6649_1.mzXML]	114.12727355957031	10.09815	10.09815	10.157316666666667	0.059166666666666146	4438.8095703125	12056.164733520352	0	1299	0.0628374527273845	null	null	114.12724304199219	114.12747955322266
97	114.89186096191406	1.7398166666666666					1	DETECTED	114.8919 m/z @1.74 [CD6649_1.mzXML]	114.89186096191406	1.7398166666666666	1.67775	2.162	0.48424999999999985	53232.8203125	478623.6497529296	0	1299	0.10228894965908464	3.5940513118839323	6.030193096873593	114.89167022705078	114.8920669555664
98	114.98722839355469	1.5147333333333333					1	DETECTED	114.9872 m/z @1.51 [CD6649_1.mzXML]	114.98722839355469	1.5147333333333333	1.4068166666666668	4.53265	3.1258333333333335	39118.99609375	1774537.52513562	0	1299	0.1264674334624818	14.429406385306466	29.65384483947273	114.98543548583984	114.98725891113281
99	115.03598022460938	1.8536					1	DETECTED	115.0360 m/z @1.85 [CD6649_1.mzXML]	115.03598022460938	1.8536	0.20093333333333332	19.781	19.580066666666667	116061.53125	2207443.043516785	0	1299	0.05214687181845434	29.03396014075621	3.609994763669912	115.03295135498047	115.03886413574219
100	115.05386352539062	9.225183333333332					1	DETECTED	115.0539 m/z @9.23 [CD6649_1.mzXML]	115.05386352539062	9.225183333333332	9.124466666666667	16.080733333333335	6.956266666666668	64676.3125	1591765.7850210872	0	1299	0.09616114232601802	16.568936511303367	37.040240583351114	115.04935455322266	115.05400848388672
101	115.06884765625	1.8253833333333334					1	DETECTED	115.0688 m/z @1.83 [CD6649_1.mzXML]	115.06884765625	1.8253833333333334	1.0298333333333334	19.684666666666665	18.654833333333332	36105.05859375	3036291.987775054	0	1299	0.04148219574171086	5.523437407029624	9.505100009433605	115.06884765625	115.0750961303711
102	115.11116790771484	11.741633333333334					1	DETECTED	115.1112 m/z @11.74 [CD6649_1.mzXML]	115.11116790771484	11.741633333333334	0.11735000000000001	19.97533333333333	19.857983333333333	8037.0322265625	2556201.9087365726	0	1299	0.23336050394554597	0.8541594678955118	0.41580946145239284	115.11050415039062	115.11161804199219
103	116.0572509765625	9.2111					1	DETECTED	116.0573 m/z @9.21 [CD6649_1.mzXML]	116.0572509765625	9.2111	9.154966666666667	9.2814	0.12643333333333295	6136.44140625	31630.301317077632	0	1299	0.0950748578195455	1.126187648456053	1.2523752969121058	116.04887390136719	116.05728149414062
104	116.06975555419922	1.8536					1	DETECTED	116.0698 m/z @1.85 [CD6649_1.mzXML]	116.06975555419922	1.8536	0.10108333333333334	19.861833333333333	19.76075	2500198.75	1.8590293714418527E7	1	1299	0.036640230383234496	0.2925289046042454	null	116.06195831298828	116.0704574584961
105	116.43618774414062	1.5000166666666668					1	DETECTED	116.4362 m/z @1.50 [CD6649_1.mzXML]	116.43618774414062	1.5000166666666668	1.4241166666666667	16.16111666666667	14.737000000000002	7620.1064453125	1947356.8126465457	0	1299	0.16475647572844787	97.08168642951243	176.78715283640196	116.43594360351562	116.43907928466797
106	116.98501586914062	1.4853666666666667					1	DETECTED	116.9850 m/z @1.49 [CD6649_1.mzXML]	116.98501586914062	1.4853666666666667	0.10108333333333334	20.008	19.906916666666667	2079926.625	4.3095851965203255E7	0	1299	0.1558735717620312	78.48259168293269	2.1523989611590553	116.98493194580078	116.98565673828125
107	117.05684661865234	9.2111					1	DETECTED	117.0568 m/z @9.21 [CD6649_1.mzXML]	117.05684661865234	9.2111	0.5720333333333334	19.475166666666667	18.903133333333333	139325.34375	1.221772700008532E7	0	1299	7.449115826154646	0.5214003877257833	0.018818572270128054	117.05389404296875	117.06573486328125
108	117.0732421875	1.8680999999999999					1	DETECTED	117.0732 m/z @1.87 [CD6649_1.mzXML]	117.0732421875	1.8680999999999999	1.8395166666666667	6.197333333333333	4.3578166666666664	101013.109375	3413027.133280762	0	1299	0.038186872061300114	76.23002915451934	151.4600583090387	117.07317352294922	117.07335662841797
109	117.09016418457031	11.484433333333333					1	DETECTED	117.0902 m/z @11.48 [CD6649_1.mzXML]	117.09016418457031	11.484433333333333	0.15053333333333332	19.8455	19.69496666666667	89281.28125	5026474.428576085	0	1299	0.473277395803521	2.105707497142066	0.68880107158175	117.09003448486328	117.09070587158203
110	117.98859405517578	1.4853666666666667					1	DETECTED	117.9886 m/z @1.49 [CD6649_1.mzXML]	117.98859405517578	1.4853666666666667	1.4401333333333333	18.962333333333333	17.5222	23261.01953125	1968058.9540632018	0	1299	0.1723129295512602	193.68680913780346	386.3736182756069	117.98841094970703	117.98900604248047
111	118.06426239013672	9.197283333333333					1	DETECTED	118.0643 m/z @9.20 [CD6649_1.mzXML]	118.06426239013672	9.197283333333333	2.0501	11.168183333333333	9.118083333333333	1675055.875	1.4888110071039278E7	1	1299	0.08940631706861168	1.707763101245383	2.1044751299471236	118.05718994140625	118.06478881835938
112	118.08538055419922	1.9529666666666665					1	DETECTED	118.0854 m/z @1.95 [CD6649_1.mzXML]	118.08538055419922	1.9529666666666665	0.10108333333333334	20.008	19.906916666666667	2014079.875	6.0426796462008156E7	1	1299	0.15972774542200407	2.4219946373423045	3.4339831031721695	118.0802230834961	118.0919189453125
113	118.97830963134766	11.682383333333332					1	DETECTED	118.9783 m/z @11.68 [CD6649_1.mzXML]	118.97830963134766	11.682383333333332	0.13393333333333332	19.942999999999998	19.809066666666663	41370.53125	8264280.865321568	0	1299	0.2590211631416981	0.7406328849256508	0.1091230361356743	118.97797393798828	118.98153686523438
114	119.01826477050781	1.5000166666666668					1	DETECTED	119.0183 m/z @1.50 [CD6649_1.mzXML]	119.01826477050781	1.5000166666666668	1.3895166666666665	17.766666666666666	16.37715	291608.125	3825259.1414420777	0	1299	0.1365178993082954	1.4759371824526444	1.9529683043773083	119.0179443359375	119.01869201660156
115	119.06794738769531	9.197283333333333					1	DETECTED	119.0679 m/z @9.20 [CD6649_1.mzXML]	119.06794738769531	9.197283333333333	4.363933333333334	9.653933333333333	5.289999999999999	85715.5078125	1091060.2601584452	0	1299	0.28684757968073527	0.5778664022791999	0.14229521520577335	119.06779479980469	119.07768249511719
116	119.08891296386719	1.9529666666666665					1	DETECTED	119.0889 m/z @1.95 [CD6649_1.mzXML]	119.08891296386719	1.9529666666666665	0.5551166666666667	19.4915	18.936383333333332	81283.40625	4554940.579964451	0	1299	0.15851022821954364	1.1671101553907708	3.185333833764096	119.0810546875	119.09562683105469
117	119.15347290039062	13.877016666666666					1	DETECTED	119.1535 m/z @13.88 [CD6649_1.mzXML]	119.15347290039062	13.877016666666666	0.11735000000000001	19.992	19.874650000000003	54994.2109375	1.4862235611306198E7	0	1299	2.67783037186409	1.0573908505777503	1.1737982026439995	119.1533203125	119.15408325195312
118	119.50872039794922	8.39335					1	DETECTED	119.5087 m/z @8.39 [CD6649_1.mzXML]	119.50872039794922	8.39335	8.11305	8.466333333333333	0.3532833333333336	5192.19287109375	64336.32404693587	0	1299	0.03567636099608151	0.6301878939231771	0.2603757878463541	119.50872039794922	119.5091323852539
119	120.06481170654297	1.8680999999999999					1	DETECTED	120.0648 m/z @1.87 [CD6649_1.mzXML]	120.06481170654297	1.8680999999999999	0.6900999999999999	8.540816666666666	7.850716666666666	40665.83203125	1460983.6589779968	0	1299	0.09752173119607255	1.6509047168406485	9.0072390639675	120.06120300292969	120.06580352783203
120	120.07978057861328	8.39335					1	DETECTED	120.0798 m/z @8.39 [CD6649_1.mzXML]	120.07978057861328	8.39335	7.683416666666667	20.008	12.324583333333333	1682206.875	3.282909338586531E7	1	1299	0.23942529857138872	0.7698309035650924	0.4090476082945855	120.07365417480469	120.0876235961914
121	120.65625	7.173416666666666					1	DETECTED	120.6562 m/z @7.17 [CD6649_1.mzXML]	120.65625	7.173416666666666	4.891850000000001	8.51085	3.618999999999999	5987.74267578125	989865.3127100824	0	1299	3.4013629202727076	0.7930953876722137	0.5861907753444273	120.65462493896484	120.66395568847656
122	121.02788543701172	10.142633333333333					1	DETECTED	121.0279 m/z @10.14 [CD6649_1.mzXML]	121.02788543701172	10.142633333333333	0.13393333333333332	19.992	19.858066666666666	61679.42578125	6908430.9894017875	0	1299	0.0812439760572925	0.9003834445209422	0.11908996521976245	121.01920318603516	121.03687286376953
123	121.07115173339844	1.8395166666666667					1	DETECTED	121.0712 m/z @1.84 [CD6649_1.mzXML]	121.07115173339844	1.8395166666666667	0.10108333333333334	20.008	19.906916666666667	1358857.25	1.287513614192574E7	0	1299	0.0480362382797872	3.7372431166236146	6.180692080315913	121.06259155273438	121.07598876953125
124	121.08350372314453	8.364066666666666					1	DETECTED	121.0835 m/z @8.36 [CD6649_1.mzXML]	121.08350372314453	8.364066666666666	7.928166666666667	8.875666666666666	0.9474999999999989	73941.640625	1385385.0128994125	0	1299	0.2759659488765429	1.0358348012491942	0.5198713007811652	121.08348846435547	121.083740234375
125	121.98646545410156	12.158199999999999					1	DETECTED	121.9865 m/z @12.16 [CD6649_1.mzXML]	121.98646545410156	12.158199999999999	10.869716666666667	18.709166666666665	7.839449999999998	19012.68359375	2062013.5821406245	0	1299	0.5840638808847523	3.0421231680658165	5.084246336131633	121.98177337646484	121.98689270019531
126	122.03125762939453	10.142633333333333					1	DETECTED	122.0313 m/z @10.14 [CD6649_1.mzXML]	122.03125762939453	10.142633333333333	0.25128333333333336	19.39466666666667	19.143383333333336	5476.271484375	1964823.5955857239	0	1299	0.06304144624452768	0.9676830429280805	0.935366085856161	122.02633666992188	122.03158569335938
127	122.07465362548828	1.8395166666666667					1	DETECTED	122.0747 m/z @1.84 [CD6649_1.mzXML]	122.07465362548828	1.8395166666666667	1.8113333333333335	2.0362	0.22486666666666655	20879.0703125	128358.35371142573	0	1299	0.15888053744990205	3.9893554109994214	6.978710821998843	122.06868743896484	122.0749282836914
128	122.09596252441406	8.631083333333333					1	DETECTED	122.0960 m/z @8.63 [CD6649_1.mzXML]	122.09596252441406	8.631083333333333	0.13393333333333332	19.97533333333333	19.841399999999997	17433.916015625	3027528.373353242	0	1299	4.03472668294688	36.567645410481205	1.2319899204176945	122.08614349365234	122.09657287597656
129	122.92375946044922	1.66305					1	DETECTED	122.9238 m/z @1.66 [CD6649_1.mzXML]	122.92375946044922	1.66305	1.5590666666666666	17.540833333333335	15.981766666666669	118976.3828125	6053468.052178466	0	1299	0.08934185880757695	54.44590985577384	116.70740226462297	122.92366027832031	122.92914581298828
130	123.03532409667969	14.636266666666668					1	DETECTED	123.0353 m/z @14.64 [CD6649_1.mzXML]	123.03532409667969	14.636266666666668	0.11735000000000001	20.008	19.89065	6596.3994140625	1681567.38097586	0	1299	15.74251349597198	0.6942974184223214	0.7002008920736714	123.0343246459961	123.044189453125
131	123.98165130615234	11.337416666666666					1	DETECTED	123.9817 m/z @11.34 [CD6649_1.mzXML]	123.98165130615234	11.337416666666666	10.88375	17.362166666666667	6.478416666666668	8828.4755859375	957172.8833071899	0	1299	0.706567809904076	7.140062454077881	13.280124908155763	123.97264862060547	123.98219299316406
132	124.03619384765625	1.8964166666666666					1	DETECTED	124.0362 m/z @1.90 [CD6649_1.mzXML]	124.03619384765625	1.8964166666666666	0.13393333333333332	20.008	19.874066666666664	42247.515625	2133514.4718540343	0	1299	0.14646897423264327	1.2114228736212964	0.08994157277239191	124.03594970703125	124.04558563232422
133	124.04993438720703	9.368416666666667					1	DETECTED	124.0499 m/z @9.37 [CD6649_1.mzXML]	124.04993438720703	9.368416666666667	6.874916666666667	14.202850000000002	7.327933333333335	5514.72314453125	572973.6831502076	0	1299	0.07692908866468073	1.4694071251921665	1.9388142503843333	124.04985046386719	124.05299377441406
134	124.99909210205078	12.982750000000001					1	DETECTED	124.9991 m/z @12.98 [CD6649_1.mzXML]	124.99909210205078	12.982750000000001	0.15053333333333332	13.891449999999999	13.740916666666665	18485.6015625	1350286.4587217716	0	1299	0.4136600195159783	0.5354069769707234	4.071979933511104	124.99861145019531	125.00313568115234
135	125.01460266113281	10.437266666666666					1	DETECTED	125.0146 m/z @10.44 [CD6649_1.mzXML]	125.01460266113281	10.437266666666666	0.9953000000000001	17.7025	16.7072	41979.8984375	1754948.1979434504	0	1299	0.08653663408852452	0.5142625158952214	0.02462774974976913	125.01397705078125	125.02315521240234
136	125.0257797241211	14.650933333333334					1	DETECTED	125.0258 m/z @14.65 [CD6649_1.mzXML]	125.0257797241211	14.650933333333334	0.48684999999999995	19.927	19.44015	4622.1142578125	1561297.1028323674	0	1299	1.7445759536221797	0.6862480805323323	1.1145887612058103	125.02507019042969	125.02643585205078
137	126.0516586303711	1.88225					1	DETECTED	126.0517 m/z @1.88 [CD6649_1.mzXML]	126.0516586303711	1.88225	0.10108333333333334	19.959166666666665	19.858083333333333	39916.9140625	2788529.891577667	0	1299	0.07156456969780023	2.5937016654198435	4.194158208356917	126.04556274414062	126.05705261230469
138	126.0907974243164	9.124466666666667					1	DETECTED	126.0908 m/z @9.12 [CD6649_1.mzXML]	126.0907974243164	9.124466666666667	9.046566666666667	9.197283333333333	0.15071666666666594	7214.7470703125	41457.98417742923	0	1299	0.11579780105949666	0.9673727000427897	0.9109666625985189	126.09073638916016	126.09114837646484
139	127.01158142089844	10.450933333333333					1	DETECTED	127.0116 m/z @10.45 [CD6649_1.mzXML]	127.01158142089844	10.450933333333333	5.360833333333333	16.777833333333334	11.417000000000002	13128.31640625	1575467.1468484495	0	1299	0.0618319060067396	0.5190822361261248	0.1340340145075471	127.00177001953125	127.02071380615234
140	127.03823852539062	2.00825					1	DETECTED	127.0382 m/z @2.01 [CD6649_1.mzXML]	127.03823852539062	2.00825	0.10108333333333334	19.992	19.89091666666667	38376.37109375	4550688.975769015	0	1299	0.6749870146545223	3.9226683958585804	10.336276687641076	127.03545379638672	127.03897094726562
141	128.01002502441406	1.7695					1	DETECTED	128.0100 m/z @1.77 [CD6649_1.mzXML]	128.01002502441406	1.7695	1.70805	19.74866666666667	18.04061666666667	28053.703125	3261445.857110533	0	1299	14.699505432993833	133.2885572650538	181.54205669014877	128.00985717773438	128.01719665527344
142	128.06982421875	2.0362					1	DETECTED	128.0698 m/z @2.04 [CD6649_1.mzXML]	128.06982421875	2.0362	0.15053333333333332	19.781	19.630466666666667	29843.2890625	3621032.520102568	0	1299	0.7803298549244779	2.0836831082124734	1.342355188951828	128.0607452392578	128.0761260986328
143	129.013671875	1.8536					1	DETECTED	129.0137 m/z @1.85 [CD6649_1.mzXML]	129.013671875	1.8536	1.4241166666666667	19.555833333333332	18.131716666666666	16571.80078125	4660697.756236812	0	1299	13.77753483436028	21.108754705266023	27.959814934229396	129.01223754882812	129.01763916015625
144	129.0538330078125	2.022116666666667					1	DETECTED	129.0538 m/z @2.02 [CD6649_1.mzXML]	129.0538330078125	2.022116666666667	0.10108333333333334	20.008	19.906916666666667	63823.60546875	7989004.41795338	0	1299	0.25979516231495303	2.3809743155094107	4.819881808298906	129.05226135253906	129.0543212890625
145	129.06500244140625	1.8395166666666667					1	DETECTED	129.0650 m/z @1.84 [CD6649_1.mzXML]	129.06500244140625	1.8395166666666667	1.8113333333333335	14.202850000000002	12.391516666666668	157068.328125	4771375.595589722	0	1299	0.03927593426778908	219.83767001774183	398.37874266199253	129.0561981201172	129.06979370117188
146	130.049072265625	2.0780000000000003					1	DETECTED	130.0491 m/z @2.08 [CD6649_1.mzXML]	130.049072265625	2.0780000000000003	0.11735000000000001	19.992	19.874650000000003	32592.787109375	4518771.691704465	0	1299	1.5624109883092279	3.145207142287923	1.3336908018589706	130.04110717773438	130.05174255371094
147	130.06442260742188	10.5598					1	DETECTED	130.0644 m/z @10.56 [CD6649_1.mzXML]	130.06442260742188	10.5598	0.4700666666666667	19.170333333333335	18.700266666666668	121619.046875	3312685.991041386	0	1299	1.6089192847761566	2.0372208599937487	5.390436303238245	130.06410217285156	130.07127380371094
148	130.0855255126953	1.925					1	DETECTED	130.0855 m/z @1.93 [CD6649_1.mzXML]	130.0855255126953	1.925	0.21768333333333334	19.942999999999998	19.725316666666664	79496.90625	3648530.3625722057	0	1299	0.17134035765610522	4.971876957714587	1.9008927203934107	130.0849609375	130.0859832763672
149	130.9322052001953	1.5590666666666666					1	DETECTED	130.9322 m/z @1.56 [CD6649_1.mzXML]	130.9322052001953	1.5590666666666666	1.4401333333333333	1.57375	0.13361666666666672	9580.8154296875	56323.938046264615	0	1299	0.13498634871758908	0.5617292600896863	0.1234585201793726	130.9320068359375	130.9324188232422
150	130.96420288085938	1.5000166666666668					1	DETECTED	130.9642 m/z @1.50 [CD6649_1.mzXML]	130.96420288085938	1.5000166666666668	0.10108333333333334	20.008	19.906916666666667	955297.9375	1.3165607181204528E7	0	1299	0.13938367180358435	1.312032123568477	1.6267881687327892	130.96141052246094	130.9649658203125
151	131.01832580566406	1.5000166666666668					1	DETECTED	131.0183 m/z @1.50 [CD6649_1.mzXML]	131.01832580566406	1.5000166666666668	1.4068166666666668	12.982750000000001	11.575933333333335	38837.84375	5539553.151247558	0	1299	0.11186391860046263	60.535876682954054	126.018142632629	131.01808166503906	131.01889038085938
152	131.0506591796875	12.158199999999999					1	DETECTED	131.0507 m/z @12.16 [CD6649_1.mzXML]	131.0506591796875	12.158199999999999	6.559983333333333	12.158199999999999	5.598216666666666	13573.9658203125	2144394.0596464844	0	1299	3.7462879593612346	0.5	null	131.04824829101562	131.05076599121094
153	131.06776428222656	10.5598					1	DETECTED	131.0678 m/z @10.56 [CD6649_1.mzXML]	131.06776428222656	10.5598	0.4700666666666667	18.9465	18.476433333333333	13181.533203125	2343577.3182083126	0	1299	0.08264015447416995	0.9156056321277073	10.64100458249947	131.0669403076172	131.0718231201172
154	131.0809783935547	2.7618					1	DETECTED	131.0810 m/z @2.76 [CD6649_1.mzXML]	131.0809783935547	2.7618	0.48684999999999995	20.008	19.52115	8948.2568359375	1787021.9583209534	0	1299	0.8004134625332675	1.5984422105944256	1.94500214708699	131.08035278320312	131.08917236328125
155	131.4423370361328	4.0776666666666666					1	DETECTED	131.4423 m/z @4.08 [CD6649_1.mzXML]	131.4423370361328	4.0776666666666666	3.5382000000000002	4.656499999999999	1.1182999999999992	6549.82861328125	315906.33141601563	0	1299	0.9487025118618178	1.0364866534849233	1.0729733069698466	131.440673828125	131.4503173828125
156	131.96026611328125	11.409533333333334					1	DETECTED	131.9603 m/z @11.41 [CD6649_1.mzXML]	131.96026611328125	11.409533333333334	0.4700666666666667	19.97533333333333	19.505266666666664	16248.7265625	3682198.812616728	0	1299	0.8545446160485781	2.104193445595978	2.827224310294364	131.9598846435547	131.96792602539062
157	132.06478881835938	2.611083333333333					1	DETECTED	132.0648 m/z @2.61 [CD6649_1.mzXML]	132.06478881835938	2.611083333333333	0.11735000000000001	20.008	19.89065	267635.78125	3.017754082719148E7	0	1299	0.9462138543033816	4.5925496695844465	11.644148922086748	132.05880737304688	132.06504821777344
158	132.07582092285156	1.8395166666666667					1	DETECTED	132.0758 m/z @1.84 [CD6649_1.mzXML]	132.07582092285156	1.8395166666666667	1.8253833333333334	10.986833333333333	9.16145	461655.6875	1.2470119737832578E7	0	1299	0.04322375924980437	264.58397854571086	526.7519215697243	132.0751953125	132.08555603027344
159	132.08937072753906	5.4101333333333335					1	DETECTED	132.0894 m/z @5.41 [CD6649_1.mzXML]	132.08937072753906	5.4101333333333335	3.552583333333333	5.4101333333333335	1.8575500000000003	29414.958984375	945695.424260559	0	1299	1.4183461778782371	0.5	null	132.08645629882812	132.0900115966797
160	132.10092163085938	3.857666666666667					1	DETECTED	132.1009 m/z @3.86 [CD6649_1.mzXML]	132.10092163085938	3.857666666666667	1.4556166666666668	17.265333333333334	15.809716666666667	1903016.75	1.1599643132745492E8	1	1299	1.0000955334204829	1.084343195864046	1.106945615880584	132.1007843017578	132.10247802734375
161	132.1144561767578	4.0776666666666666					1	DETECTED	132.1145 m/z @4.08 [CD6649_1.mzXML]	132.1144561767578	4.0776666666666666	3.52395	4.502066666666667	0.9781166666666667	5061.29736328125	132973.00511230467	0	1299	0.3116064828599834	0.8832284862896191	0.7664569725792383	132.11093139648438	132.1234130859375
162	132.45245361328125	13.337033333333332					1	DETECTED	132.4525 m/z @13.34 [CD6649_1.mzXML]	132.45245361328125	13.337033333333332	3.4947999999999997	13.337033333333332	9.842233333333333	26975.283203125	8287257.619234497	0	1299	9.497561649039524	0.5	null	132.45245361328125	132.4545135498047
163	132.76463317871094	4.0776666666666666					1	DETECTED	132.7646 m/z @4.08 [CD6649_1.mzXML]	132.76463317871094	4.0776666666666666	3.52395	4.6257166666666665	1.1017666666666663	6417.28271484375	307961.68612457265	0	1299	1.0129310805759144	0.9948830629383261	0.989766125876652	132.76422119140625	132.76495361328125
164	132.95724487304688	11.69695					1	DETECTED	132.9572 m/z @11.70 [CD6649_1.mzXML]	132.95724487304688	11.69695	0.10108333333333334	20.008	19.906916666666667	352366.3125	3.226912225055111E7	0	1299	1.1332565225802664	0.8567162594572936	2.0146717012181923	132.95709228515625	132.96640014648438
165	132.9974822998047	1.5000166666666668					1	DETECTED	132.9975 m/z @1.50 [CD6649_1.mzXML]	132.9974822998047	1.5000166666666668	1.4241166666666667	1.5590666666666666	0.1349499999999999	32500.24609375	192814.4959916991	0	1299	0.13516479375233614	0.8889986824769418	0.7389674184182949	132.99732971191406	132.99758911132812
166	133.03359985351562	1.5000166666666668					1	DETECTED	133.0336 m/z @1.50 [CD6649_1.mzXML]	133.03359985351562	1.5000166666666668	0.11735000000000001	18.456166666666665	18.338816666666666	1125386.75	2.1455163338431805E7	1	1299	0.11233064152948424	67.26956973921115	1.8658194316281804	133.03338623046875	133.03416442871094
167	133.04867553710938	2.0640833333333335					1	DETECTED	133.0487 m/z @2.06 [CD6649_1.mzXML]	133.04867553710938	2.0640833333333335	1.3546	7.895883333333333	6.5412833333333325	19307.595703125	1696522.8140668648	0	1299	0.3788330874226131	3.1560823050867417	3.5363116162086428	133.0482635498047	133.0493621826172
168	133.068115234375	2.5976					1	DETECTED	133.0681 m/z @2.60 [CD6649_1.mzXML]	133.068115234375	2.5976	0.25128333333333336	19.042666666666666	18.791383333333332	14629.896484375	2390132.6254158015	0	1299	0.6439056477113914	1.5380737297715068	1.239082100303337	133.06387329101562	133.06874084472656
169	133.08639526367188	1.67775					1	DETECTED	133.0864 m/z @1.68 [CD6649_1.mzXML]	133.08639526367188	1.67775	1.3895166666666665	10.024000000000001	8.634483333333334	36985.80078125	4809536.2367075505	0	1299	0.46659502310512635	13.68897380497902	25.915501108810854	133.0786590576172	133.09149169921875
170	133.10440063476562	4.0776666666666666					1	DETECTED	133.1044 m/z @4.08 [CD6649_1.mzXML]	133.10440063476562	4.0776666666666666	1.4853666666666667	17.1205	15.635133333333332	88893.984375	7446131.741687896	0	1299	0.9968062915577014	0.8799076504968316	0.33837948963924824	133.0961151123047	133.10487365722656
171	133.95767211914062	11.469316666666666					1	DETECTED	133.9577 m/z @11.47 [CD6649_1.mzXML]	133.95767211914062	11.469316666666666	0.2677333333333333	19.959166666666665	19.691433333333332	11113.9208984375	2605594.4466613755	0	1299	0.721081025885578	0.8892082977973633	0.7695898105785755	133.95741271972656	133.96568298339844
172	134.01785278320312	1.7695					1	DETECTED	134.0179 m/z @1.77 [CD6649_1.mzXML]	134.01785278320312	1.7695	1.70805	8.3786	6.67055	39125.5078125	2238328.7669979245	0	1299	0.1499472561533306	54.27624084621644	107.55248169243288	134.01284790039062	134.0178985595703
173	134.0346221923828	1.5000166666666668					1	DETECTED	134.0346 m/z @1.50 [CD6649_1.mzXML]	134.0346221923828	1.5000166666666668	0.15053333333333332	19.992	19.84146666666667	99749.6015625	4653175.296176239	0	1299	0.1465218864454494	0.6536053361270527	0.19978111340264976	134.02597045898438	134.0445098876953
174	134.04959106445312	2.557					1	DETECTED	134.0496 m/z @2.56 [CD6649_1.mzXML]	134.04959106445312	2.557	2.557	19.604333333333333	17.047333333333334	12228.7216796875	3961833.565028198	0	1299	7.364329083885012	null	null	134.0446319580078	134.05943298339844
175	134.1053009033203	3.9747833333333333					1	DETECTED	134.1053 m/z @3.97 [CD6649_1.mzXML]	134.1053009033203	3.9747833333333333	3.3516	9.16915	5.817550000000001	5270.87939453125	739590.2601140747	0	1299	0.679110583959118	4.667607178197962	8.335214356395923	134.0957489013672	134.10577392578125
176	134.9573974609375	11.469316666666666					1	DETECTED	134.9574 m/z @11.47 [CD6649_1.mzXML]	134.9573974609375	11.469316666666666	0.10108333333333334	20.008	19.906916666666667	69174.1640625	8368309.713512945	0	1299	1.3530116122121356	0.6529950061693953	2.0824307433693616	134.9573211669922	134.9585418701172
177	134.99560546875	1.4853666666666667					1	DETECTED	134.9956 m/z @1.49 [CD6649_1.mzXML]	134.99560546875	1.4853666666666667	1.4241166666666667	17.152333333333335	15.728216666666668	138450.171875	3638973.387293823	0	1299	0.16031392610186423	2.477759179484751	17.27597510167091	134.9953155517578	135.0043182373047
178	135.03128051757812	1.5442833333333332					1	DETECTED	135.0313 m/z @1.54 [CD6649_1.mzXML]	135.03128051757812	1.5442833333333332	1.4068166666666668	19.6365	18.229683333333334	88380.859375	5314279.345728546	0	1299	0.20192777367119086	37.59478189369445	74.46380008994858	135.0218963623047	135.03179931640625
179	135.04322814941406	11.61155					1	DETECTED	135.0432 m/z @11.61 [CD6649_1.mzXML]	135.04322814941406	11.61155	0.96115	19.588166666666666	18.627016666666666	10192.419921875	2209198.0187477404	0	1299	1.8875904524513611	0.8744749805954081	0.748949961190816	135.04263305664062	135.047119140625
180	135.07952880859375	11.570233333333334					1	DETECTED	135.0795 m/z @11.57 [CD6649_1.mzXML]	135.07952880859375	11.570233333333334	11.528799999999999	19.878	8.349200000000002	24115.3671875	944287.3086659249	0	1299	1.1926892611962785	100.75462590506275	200.5092518101255	135.07933044433594	135.0797119140625
181	135.10076904296875	9.413216666666667					1	DETECTED	135.1008 m/z @9.41 [CD6649_1.mzXML]	135.10076904296875	9.413216666666667	9.353666666666667	16.5673	7.213633333333332	5005.84765625	363750.64979904174	0	1299	0.07271433115620773	60.567870137139884	120.13574027427977	135.09303283691406	135.1009979248047
182	136.03457641601562	1.4853666666666667					1	DETECTED	136.0346 m/z @1.49 [CD6649_1.mzXML]	136.03457641601562	1.4853666666666667	1.4401333333333333	10.898133333333334	9.458	3457.6083984375	1509272.2733409426	0	1299	0.15455308091005926	104.54679439941017	208.09358879882035	136.0274658203125	136.03482055664062
183	136.0471954345703	1.8395166666666667					1	DETECTED	136.0472 m/z @1.84 [CD6649_1.mzXML]	136.0471954345703	1.8395166666666667	1.79735	10.827016666666667	9.029666666666667	346435.40625	3633264.810454956	0	1299	0.09654777916567414	2.4718275562436465	3.2536355649561193	136.03793334960938	136.04733276367188
184	136.0747833251953	3.9163666666666668					1	DETECTED	136.0748 m/z @3.92 [CD6649_1.mzXML]	136.0747833251953	3.9163666666666668	0.10108333333333334	20.008	19.906916666666667	21002.623046875	2411992.6732410286	0	1299	0.4081463932816618	0.733650039975162	0.2570477877674866	136.07437133789062	136.0753631591797
185	136.9530487060547	13.201716666666666					1	DETECTED	136.9530 m/z @13.20 [CD6649_1.mzXML]	136.9530487060547	13.201716666666666	0.30115	19.910500000000003	19.609350000000003	30969.189453125	3631163.867969663	0	1299	1.4470706257754369	0.5625171037554743	0.4109796391612044	136.95248413085938	136.95387268066406
186	136.96864318847656	1.58895					1	DETECTED	136.9686 m/z @1.59 [CD6649_1.mzXML]	136.96864318847656	1.58895	1.5442833333333332	9.905100000000001	8.360816666666668	34627.5625	1734534.35288147	0	1299	0.10224434340484279	93.59123134328321	186.1824626865664	136.9684295654297	136.9783172607422
187	137.02883911132812	1.5000166666666668					1	DETECTED	137.0288 m/z @1.50 [CD6649_1.mzXML]	137.02883911132812	1.5000166666666668	1.4556166666666668	1.5442833333333332	0.08866666666666645	7166.7568359375	25804.91759130857	0	1299	0.056094639555704706	0.9984984984984961	0.9969969969969923	137.02865600585938	137.02890014648438
188	137.04490661621094	3.308583333333333					1	DETECTED	137.0449 m/z @3.31 [CD6649_1.mzXML]	137.04490661621094	3.308583333333333	1.8253833333333334	8.7986	6.9732166666666675	27443.75390625	1570466.671389405	0	1299	0.6081746872115974	2.350733773822367	0.45571898684228895	137.04443359375	137.0507354736328
189	137.05902099609375	9.338933333333333					1	DETECTED	137.0590 m/z @9.34 [CD6649_1.mzXML]	137.05902099609375	9.338933333333333	0.77495	17.249333333333333	16.474383333333332	9130.498046875	1370026.074838898	0	1299	0.09171846567873843	0.9618411603634601	7.551208863547875	137.0585174560547	137.0592041015625
190	137.1316680908203	7.388450000000001					1	DETECTED	137.1317 m/z @7.39 [CD6649_1.mzXML]	137.1316680908203	7.388450000000001	0.10108333333333334	20.008	19.906916666666667	7582.79638671875	3338235.7055766303	0	1299	2.827250887244265	0.6629241226018677	0.3250590099584551	137.12826538085938	137.13226318359375
191	138.05157470703125	1.8680999999999999					1	DETECTED	138.0516 m/z @1.87 [CD6649_1.mzXML]	138.05157470703125	1.8680999999999999	0.16725	19.781	19.61375	644578.125	7488221.156915193	0	1299	0.05132742539239277	3.099518973068198	0.05825324171461771	138.0480194091797	138.0547332763672
192	138.90533447265625	1.7398166666666666					1	DETECTED	138.9053 m/z @1.74 [CD6649_1.mzXML]	138.90533447265625	1.7398166666666666	1.6927666666666668	7.024566666666667	5.3318	24579.79296875	1045301.1830225525	0	1299	0.4657305701959873	56.660998937300974	112.32199787460195	138.89825439453125	138.90562438964844
193	139.0013885498047	3.308583333333333					1	DETECTED	139.0014 m/z @3.31 [CD6649_1.mzXML]	139.0013885498047	3.308583333333333	3.166416666666667	5.837533333333334	2.671116666666667	3943.564697265625	180576.4571228027	0	1299	0.15318430228223434	9.394314185228657	17.788628370457314	138.9990692138672	139.00926208496094
194	139.04104614257812	13.9351					1	DETECTED	139.0410 m/z @13.94 [CD6649_1.mzXML]	139.04104614257812	13.9351	0.11735000000000001	20.008	19.89065	120065.6171875	1.7626178358636074E7	0	1299	3.197346575418427	0.9514010027311537	0.7045557323300171	139.03514099121094	139.0418243408203
195	139.05508422851562	1.8536					1	DETECTED	139.0551 m/z @1.85 [CD6649_1.mzXML]	139.05508422851562	1.8536	1.8536	10.827016666666667	8.973416666666667	26402.962890625	1086585.7085870055	0	1299	9.58370934127795	null	null	139.0548095703125	139.0577850341797
196	140.04151916503906	11.556583333333332					1	DETECTED	140.0415 m/z @11.56 [CD6649_1.mzXML]	140.04151916503906	11.556583333333332	8.51085	19.6205	11.10965	8123.80810546875	1814413.2458274534	0	1299	5.527081398247711	1.1983409870656048	1.363153965275328	140.03216552734375	140.04945373535156
197	140.06712341308594	1.7835					1	DETECTED	140.0671 m/z @1.78 [CD6649_1.mzXML]	140.06712341308594	1.7835	0.9953000000000001	17.5085	16.5132	1248921.25	9063218.985339416	1	1299	0.059463753265643904	0.7405192564008394	4.71120472300811	140.06448364257812	140.07070922851562
198	140.1058349609375	10.712150000000001					1	DETECTED	140.1058 m/z @10.71 [CD6649_1.mzXML]	140.1058349609375	10.712150000000001	10.616983333333334	10.727666666666666	0.11068333333333236	4157.1640625	20325.191152465653	0	1299	0.10892787131289694	0.5815236427320387	0.15687676364458866	140.1058349609375	140.10630798339844
199	141.0093231201172	10.437266666666666					1	DETECTED	141.0093 m/z @10.44 [CD6649_1.mzXML]	141.0093231201172	10.437266666666666	7.0411166666666665	10.616983333333334	3.575866666666667	22802.8046875	355257.4782021787	0	1299	0.08121525202396818	0.5256924585461108	0.04417644661836949	141.0092315673828	141.01715087890625
200	141.03982543945312	2.9976					1	DETECTED	141.0398 m/z @3.00 [CD6649_1.mzXML]	141.03982543945312	2.9976	1.4401333333333333	16.794166666666666	15.354033333333332	6634.6435546875	1842152.7965416869	0	1299	11.244179536241544	4.929169163599007	8.205012571617786	141.03219604492188	141.04025268554688
201	141.051513671875	9.353666666666667					1	DETECTED	141.0515 m/z @9.35 [CD6649_1.mzXML]	141.051513671875	9.353666666666667	0.16725	9.860700000000001	9.693450000000002	55904.70703125	1175707.6891927507	0	1299	0.10055955042333764	0.8926813135130268	0.41391752769001194	141.05111694335938	141.05682373046875
202	141.0705108642578	1.79735					1	DETECTED	141.0705 m/z @1.80 [CD6649_1.mzXML]	141.0705108642578	1.79735	1.7552666666666668	15.744666666666665	13.989399999999998	52387.90625	1735745.2317564697	0	1299	0.06778899518417814	120.32064682001001	241.51660422442532	141.06558227539062	141.07986450195312
203	141.0970001220703	12.59615					1	DETECTED	141.0970 m/z @12.60 [CD6649_1.mzXML]	141.0970001220703	12.59615	0.10108333333333334	20.008	19.906916666666667	3223.978759765625	1629550.5619313058	0	1299	17.87519608447831	0.7965910546028834	1.1236327841266158	141.0875701904297	141.0970001220703
204	142.06443786621094	9.2111					1	DETECTED	142.0644 m/z @9.21 [CD6649_1.mzXML]	142.06443786621094	9.2111	4.73435	10.321116666666667	5.586766666666667	95985.4765625	993577.1848361514	0	1299	0.0959687445338151	0.5168476732196194	0.02024142035932752	142.06423950195312	142.06887817382812
205	142.9470977783203	1.66305					1	DETECTED	142.9471 m/z @1.66 [CD6649_1.mzXML]	142.9470977783203	1.66305	1.5295166666666666	19.97533333333333	18.445816666666666	26141.302734375	3830706.9986295775	0	1299	0.052561446062445505	58.656975737959044	137.3453410873761	142.94140625	142.9512939453125
206	143.0108642578125	2.00825					1	DETECTED	143.0109 m/z @2.01 [CD6649_1.mzXML]	143.0108642578125	2.00825	1.4241166666666667	10.5186	9.094483333333333	30071.8203125	9242321.546631835	0	1299	10.53331740558647	7.437776248639902	10.948416902157568	143.0009002685547	143.0108642578125
207	143.03048706054688	1.8113333333333335					1	DETECTED	143.0305 m/z @1.81 [CD6649_1.mzXML]	143.03048706054688	1.8113333333333335	0.43701666666666666	19.668499999999998	19.23148333333333	184235.5	4205557.579390716	0	1299	0.10083343251466181	2.34275881208073	2.9280043040451265	143.02232360839844	143.03765869140625
208	143.05282592773438	1.8253833333333334					1	DETECTED	143.0528 m/z @1.83 [CD6649_1.mzXML]	143.05282592773438	1.8253833333333334	1.2852833333333333	19.459	18.173716666666667	1888302.625	1.712809566852453E7	0	1299	0.05369380429911841	0.6398653557414763	2.8178158970319176	143.04696655273438	143.06227111816406
209	143.07228088378906	9.2111					1	DETECTED	143.0723 m/z @9.21 [CD6649_1.mzXML]	143.07228088378906	9.2111	0.10108333333333334	20.008	19.906916666666667	108178.875	5085161.428981146	0	1299	0.09010618150352379	0.7028191829618946	0.016578329656150435	143.0638885498047	143.0814208984375
210	143.1057891845703	11.12285					1	DETECTED	143.1058 m/z @11.12 [CD6649_1.mzXML]	143.1057891845703	11.12285	0.20093333333333332	19.74866666666667	19.547733333333337	7531.818359375	3058181.0583355105	0	1299	0.08844780597973134	0.8948856656722342	0.7897713313444682	143.097900390625	143.1064453125
211	144.0437469482422	9.2111					1	DETECTED	144.0437 m/z @9.21 [CD6649_1.mzXML]	144.0437469482422	9.2111	0.5551166666666667	16.193766666666665	15.638649999999998	30418.80859375	4932574.620461732	0	1299	0.08775205719440571	0.5078468708837092	0.0338128364272187	144.03407287597656	144.0518035888672
212	144.07986450195312	9.197283333333333					1	DETECTED	144.0799 m/z @9.20 [CD6649_1.mzXML]	144.07986450195312	9.197283333333333	0.3691333333333333	19.475166666666667	19.106033333333333	1216305.0	9708626.096362166	0	1299	0.09088006643131408	1.756964986753751	2.1665459535741665	144.07284545898438	144.08790588378906
213	144.1009521484375	1.8680999999999999					1	DETECTED	144.1010 m/z @1.87 [CD6649_1.mzXML]	144.1009521484375	1.8680999999999999	1.2852833333333333	19.329833333333333	18.04455	490856.5	8090690.53652142	0	1299	0.031125034185697897	0.7057106645854336	0.31399063468776217	144.0933074951172	144.1015167236328
214	144.13697814941406	10.957216666666666					1	DETECTED	144.1370 m/z @10.96 [CD6649_1.mzXML]	144.13697814941406	10.957216666666666	10.898133333333334	15.058766666666665	4.160633333333331	6147.953125	675527.7994022213	0	1299	0.08918201538322279	35.209873060649684	69.41974612129937	144.1345672607422	144.13734436035156
215	144.9910888671875	1.8253833333333334					1	DETECTED	144.9911 m/z @1.83 [CD6649_1.mzXML]	144.9910888671875	1.8253833333333334	1.4068166666666668	18.5195	17.112683333333333	151280.3125	2.215738000989142E7	0	1299	0.10232309355903046	38.50888743852425	41.79119704367226	144.99102783203125	144.99166870117188
216	145.04861450195312	2.00825					1	DETECTED	145.0486 m/z @2.01 [CD6649_1.mzXML]	145.04861450195312	2.00825	0.10108333333333334	20.008	19.906916666666667	231633.828125	1.3340923024293682E7	0	1299	0.3003356949965119	1.29494252190798	0.8227212764462892	145.04693603515625	145.04934692382812
217	145.08343505859375	9.2111					1	DETECTED	145.0834 m/z @9.21 [CD6649_1.mzXML]	145.08343505859375	9.2111	1.0123666666666666	10.450933333333333	9.438566666666667	108382.75	3837157.9875842286	0	1299	0.08997472115189176	0.508990344866479	0.012385724404122576	145.0830078125	145.0855712890625
218	146.05914306640625	9.197283333333333					1	DETECTED	146.0591 m/z @9.20 [CD6649_1.mzXML]	146.05914306640625	9.197283333333333	0.6731166666666667	18.83566666666667	18.162550000000003	1417202.5	1.182561597504268E7	1	1299	0.09242017384264578	1.7735024877879686	2.200949472357498	146.05218505859375	146.0596160888672
219	146.080322265625	1.9805666666666668					1	DETECTED	146.0803 m/z @1.98 [CD6649_1.mzXML]	146.080322265625	1.9805666666666668	1.0123666666666666	19.329833333333333	18.317466666666668	153096.53125	8222064.004371675	0	1299	0.34833341159280384	6.426094158102785	8.754655873124715	146.07286071777344	146.08969116210938
220	146.11660766601562	1.8395166666666667					1	DETECTED	146.1166 m/z @1.84 [CD6649_1.mzXML]	146.11660766601562	1.8395166666666667	1.8253833333333334	14.57805	12.752666666666666	141799.859375	2.1976391852815527E7	0	1299	0.07490246963890956	261.2955293456466	527.6189019992363	146.11659240722656	146.11972045898438
221	147.0131072998047	1.5000166666666668					1	DETECTED	147.0131 m/z @1.50 [CD6649_1.mzXML]	147.0131072998047	1.5000166666666668	1.4068166666666668	18.645500000000002	17.238683333333334	294917.21875	5839071.924190212	0	1299	0.09959686380079935	58.17127937349758	115.96487414513444	147.00714111328125	147.01805114746094
222	147.06268310546875	9.225183333333332					1	DETECTED	147.0627 m/z @9.23 [CD6649_1.mzXML]	147.06268310546875	9.225183333333332	0.11735000000000001	20.008	19.89065	114467.1875	4215990.247343809	0	1299	0.09436234469434979	0.6214327619536038	1.1222571681961593	147.05555725097656	147.06495666503906
223	147.0754852294922	1.93885					1	DETECTED	147.0755 m/z @1.94 [CD6649_1.mzXML]	147.0754852294922	1.93885	1.7835	19.716666666666665	17.933166666666665	191007.0	6948231.3094888935	0	1299	0.24979912060957532	3.451284315297578	4.499079200689234	147.06607055664062	147.0829315185547
224	147.11187744140625	1.58895					1	DETECTED	147.1119 m/z @1.59 [CD6649_1.mzXML]	147.11187744140625	1.58895	1.4853666666666667	19.074666666666666	17.589299999999998	217643.65625	4732995.848844512	0	1299	0.13324970888935472	4.165981099206441	3.8107727824177426	147.1074676513672	147.1164093017578
225	148.01409912109375	1.5000166666666668					1	DETECTED	148.0141 m/z @1.50 [CD6649_1.mzXML]	148.01409912109375	1.5000166666666668	1.4241166666666667	1.6338166666666667	0.2097	33845.99609375	255621.5686958006	0	1299	0.10728947862323279	1.3814229249011842	1.7628458498023687	148.0135955810547	148.01409912109375
226	148.0418701171875	2.1062					1	DETECTED	148.0419 m/z @2.11 [CD6649_1.mzXML]	148.0418701171875	2.1062	0.2677333333333333	10.616983333333334	10.34925	47642.8515625	2930652.9703547987	0	1299	0.7734610298116986	0.7783588819956303	0.5241484986519797	148.0340118408203	148.04281616210938
227	148.07505798339844	13.563799999999999					1	DETECTED	148.0751 m/z @13.56 [CD6649_1.mzXML]	148.07505798339844	13.563799999999999	0.13393333333333332	19.959166666666665	19.82523333333333	49828.85546875	9219998.277089627	0	1299	5.815648891528035	0.9569054399985943	0.595140266704436	148.06573486328125	148.08193969726562
228	148.10250854492188	13.323450000000001					1	DETECTED	148.1025 m/z @13.32 [CD6649_1.mzXML]	148.10250854492188	13.323450000000001	0.6900999999999999	13.323450000000001	12.633350000000002	22432.34375	3699023.2672876595	0	1299	11.373089731687148	0.5	null	148.09548950195312	148.1114959716797
229	148.93426513671875	1.7243					1	DETECTED	148.9343 m/z @1.72 [CD6649_1.mzXML]	148.93426513671875	1.7243	1.66305	1.9667999999999999	0.30374999999999996	65326.4375	612789.0570556638	0	1299	0.14035497204370717	2.4795918367346923	2.237056931244419	148.93411254882812	148.93443298339844
230	148.97500610351562	1.4853666666666667					1	DETECTED	148.9750 m/z @1.49 [CD6649_1.mzXML]	148.97500610351562	1.4853666666666667	0.33525	7.7162	7.3809499999999995	145131.53125	1.4161032224282894E7	0	1299	0.1022233150404721	3.208783166925094	5.417566333850189	148.9746551513672	148.9752960205078
231	149.0112762451172	1.4853666666666667					1	DETECTED	149.0113 m/z @1.49 [CD6649_1.mzXML]	149.0112762451172	1.4853666666666667	0.7407833333333333	19.572166666666664	18.83138333333333	243226.515625	1.396407591662039E7	0	1299	0.15382329246346638	0.5185135531121875	0.01584766085458082	149.0015411376953	149.011474609375
232	149.0222930908203	12.4625					1	DETECTED	149.0223 m/z @12.46 [CD6649_1.mzXML]	149.0222930908203	12.4625	0.10108333333333334	20.008	19.906916666666667	219617.046875	5.001799825717926E7	1	1299	0.16124698422248862	0.5219581137285625	0.03748460142484755	149.02210998535156	149.0295867919922
233	149.99183654785156	1.7695					1	DETECTED	149.9918 m/z @1.77 [CD6649_1.mzXML]	149.99183654785156	1.7695	0.9440666666666666	19.765	18.820933333333333	22345.947265625	7865108.689628356	0	1299	0.061078385336075236	11.40063804870169	21.80127609740338	149.9917449951172	149.99986267089844
234	150.01470947265625	1.4853666666666667					1	DETECTED	150.0147 m/z @1.49 [CD6649_1.mzXML]	150.01470947265625	1.4853666666666667	1.4556166666666668	14.15865	12.703033333333334	7922.99755859375	3471804.852652466	0	1299	0.11548135866841913	213.49635854341778	425.99271708683557	150.01278686523438	150.0149383544922
235	150.02574157714844	12.507283333333334					1	DETECTED	150.0257 m/z @12.51 [CD6649_1.mzXML]	150.02574157714844	12.507283333333334	0.10108333333333334	20.008	19.906916666666667	15746.5849609375	4576828.097581788	0	1299	11.298574776484449	0.6418962574456698	0.26984504562939066	150.02529907226562	150.0262908935547
236	150.05760192871094	2.7207500000000002					1	DETECTED	150.0576 m/z @2.72 [CD6649_1.mzXML]	150.05760192871094	2.7207500000000002	1.88225	9.63895	7.7566999999999995	96764.0	3665457.9322472545	0	1299	0.2670598235161399	0.7675195287244452	0.776570980598511	150.05120849609375	150.0578155517578
237	150.93133544921875	1.7398166666666666					1	DETECTED	150.9313 m/z @1.74 [CD6649_1.mzXML]	150.93133544921875	1.7398166666666666	1.66305	1.925	0.2619500000000001	26839.158203125	219967.13436669923	0	1299	0.0647916066838905	1.7061441597915774	2.412288319583155	150.93089294433594	150.93161010742188
238	150.9677734375	11.69695					1	DETECTED	150.9678 m/z @11.70 [CD6649_1.mzXML]	150.9677734375	11.69695	0.42014999999999997	19.878	19.45785	10854.365234375	2882514.072282256	0	1299	0.2853635950222131	0.86273809946084	0.7862596083555848	150.9591064453125	150.97608947753906
239	151.0444793701172	1.5000166666666668					1	DETECTED	151.0445 m/z @1.50 [CD6649_1.mzXML]	151.0444793701172	1.5000166666666668	1.4241166666666667	10.92765	9.503533333333333	14828.921875	3565562.9097728278	0	1299	9.26299474399282	62.60562143170832	124.21124286341664	151.0373992919922	151.0445556640625
240	151.06088256835938	8.540816666666666					1	DETECTED	151.0609 m/z @8.54 [CD6649_1.mzXML]	151.06088256835938	8.540816666666666	2.7891666666666666	8.752666666666666	5.9635	8388.62890625	565206.7329463498	0	1299	0.06937234086823629	0.5184164544087349	0.03683290881746979	151.06019592285156	151.06124877929688
241	151.07421875	11.25875					1	DETECTED	151.0742 m/z @11.26 [CD6649_1.mzXML]	151.07421875	11.25875	7.470266666666666	11.351799999999999	3.8815333333333326	53232.0234375	849103.8113516219	0	1299	0.08854020224195303	0.5437221684484249	0.08284274289877763	151.07386779785156	151.0747833251953
242	152.0210723876953	1.8113333333333335					1	DETECTED	152.0211 m/z @1.81 [CD6649_1.mzXML]	152.0210723876953	1.8113333333333335	1.7835	10.957216666666666	9.173716666666666	267058.8125	2299281.204929991	0	1299	0.09952223689488049	5.812383846709038	4.863556832757952	152.01519775390625	152.03102111816406
243	152.0459442138672	11.556583333333332					1	DETECTED	152.0459 m/z @11.56 [CD6649_1.mzXML]	152.0459442138672	11.556583333333332	0.10108333333333334	19.992	19.89091666666667	14596.55078125	2417167.3283372507	0	1299	11.483910039253075	1.152283902390558	2.1394205923189524	152.04571533203125	152.0531768798828
244	152.9461669921875	1.58895					1	DETECTED	152.9462 m/z @1.59 [CD6649_1.mzXML]	152.9461669921875	1.58895	1.5147333333333333	1.88225	0.3675166666666667	129730.8671875	767357.3658229985	0	1299	0.06757835125660616	2.663746119734576	3.785016983707081	152.9461212158203	152.94635009765625
245	153.0041961669922	1.5442833333333332					1	DETECTED	153.0042 m/z @1.54 [CD6649_1.mzXML]	153.0041961669922	1.5442833333333332	1.4241166666666667	1.57375	0.14963333333333328	5062.20361328125	30609.53761419676	0	1299	0.11787729688040627	0.6226074895977813	0.2452149791955627	153.00389099121094	153.00454711914062
246	153.04002380371094	4.003916666666667					1	DETECTED	153.0400 m/z @4.00 [CD6649_1.mzXML]	153.04002380371094	4.003916666666667	3.7262666666666666	4.107466666666666	0.38119999999999976	2844.2041015625	42494.783398315434	0	1299	0.1961881879169427	0.6864757788582734	0.3729515577165468	153.03973388671875	153.04017639160156
247	153.0567169189453	13.578650000000001					1	DETECTED	153.0567 m/z @13.58 [CD6649_1.mzXML]	153.0567169189453	13.578650000000001	1.9667999999999999	18.169666666666668	16.20286666666667	126074.4921875	2.021202972304582E7	0	1299	2.4222390262200157	0.7109385384970306	0.3167114778721777	153.05117797851562	153.06546020507812
248	153.07752990722656	10.771166666666666					1	DETECTED	153.0775 m/z @10.77 [CD6649_1.mzXML]	153.07752990722656	10.771166666666666	0.16725	17.5085	17.341250000000002	29253.4921875	4060986.4173040465	0	1299	0.09283109099462017	0.8176813598748891	0.6353627197497782	153.06858825683594	153.08233642578125
249	154.02557373046875	1.8680999999999999					1	DETECTED	154.0256 m/z @1.87 [CD6649_1.mzXML]	154.02557373046875	1.8680999999999999	1.79735	10.5186	8.72125	133139.4375	1970038.0141364755	0	1299	0.648144319394309	1.3865331900521634	1.7802090012129779	154.01902770996094	154.02569580078125
250	154.0577392578125	1.8536					1	DETECTED	154.0577 m/z @1.85 [CD6649_1.mzXML]	154.0577392578125	1.8536	1.8253833333333334	15.475133333333334	13.649750000000001	19513.369140625	2616207.3726017154	0	1299	0.04390341056984126	230.7896450034529	464.53557583360356	154.04885864257812	154.06382751464844
251	154.0831298828125	1.8395166666666667					1	DETECTED	154.0831 m/z @1.84 [CD6649_1.mzXML]	154.0831298828125	1.8395166666666667	1.8395166666666667	6.841566666666667	5.0020500000000006	33956.76953125	1980431.8084956983	0	1299	2.2283447271165766	null	null	154.08255004882812	154.085693359375
252	154.28726196289062	13.009883333333333					1	DETECTED	154.2873 m/z @13.01 [CD6649_1.mzXML]	154.28726196289062	13.009883333333333	8.768049999999999	19.65266666666667	10.88461666666667	83581.296875	8299746.027841825	0	1299	6.577971384304391	0.7684503709656824	0.6010751536364504	154.28726196289062	154.2926025390625
253	154.95474243164062	11.849383333333332					1	DETECTED	154.9547 m/z @11.85 [CD6649_1.mzXML]	154.95474243164062	11.849383333333332	0.13393333333333332	12.492383333333333	12.35845	6715.50830078125	1575212.842535645	0	1299	0.8453252279686918	0.5274423944449423	0.05488478888988479	154.9544677734375	154.96429443359375
254	155.02760314941406	2.7207500000000002					1	DETECTED	155.0276 m/z @2.72 [CD6649_1.mzXML]	155.02760314941406	2.7207500000000002	1.9529666666666665	18.040166666666668	16.087200000000003	8375.0810546875	2659559.01701825	0	1299	0.09421853749655762	4.613048670172896	8.198097367077144	155.02479553222656	155.03109741210938
255	155.06707763671875	10.024000000000001					1	DETECTED	155.0671 m/z @10.02 [CD6649_1.mzXML]	155.06707763671875	10.024000000000001	9.309916666666668	10.409483333333332	1.0995666666666644	9649.650390625	199899.31590777618	0	1299	0.07160422130004562	0.7699148091959377	0.5247209762198075	155.0670166015625	155.067626953125
256	155.078125	1.66305					1	DETECTED	155.0781 m/z @1.66 [CD6649_1.mzXML]	155.078125	1.66305	1.57375	15.586350000000001	14.0126	66359.453125	5400597.048499695	0	1299	0.06120355871808547	72.91329841560581	156.14561256176268	155.0779266357422	155.08131408691406
257	155.1054229736328	10.88375					1	DETECTED	155.1054 m/z @10.88 [CD6649_1.mzXML]	155.1054229736328	10.88375	0.25128333333333336	19.878	19.626716666666667	3309.103515625	1978469.1136556703	0	1299	8.422360633465631	0.9229615893458402	0.8459231786916803	155.10440063476562	155.10714721679688
258	155.12957763671875	14.404933333333334					1	DETECTED	155.1296 m/z @14.40 [CD6649_1.mzXML]	155.12957763671875	14.404933333333334	0.10108333333333334	20.008	19.906916666666667	1749511.125	3.9209404234160495E8	1	1299	5.040938479700694	0.6967682922431144	3.0291690497919936	155.12948608398438	155.13050842285156
259	155.57933044433594	14.505583333333334					1	DETECTED	155.5793 m/z @14.51 [CD6649_1.mzXML]	155.57933044433594	14.505583333333334	8.706783333333334	19.218666666666664	10.51188333333333	4525.32080078125	1107258.9978684995	0	1299	0.8801284495144017	0.9063843668805037	0.691727947049385	155.5792236328125	155.5801239013672
260	155.97430419921875	14.650933333333334					1	DETECTED	155.9743 m/z @14.65 [CD6649_1.mzXML]	155.97430419921875	14.650933333333334	8.64615	19.555833333333332	10.909683333333332	5417.6337890625	1529567.0995834654	0	1299	6.7781651649759525	0.9084160683011042	0.6475379424046255	155.9739227294922	155.97540283203125
261	156.0410919189453	1.7835					1	DETECTED	156.0411 m/z @1.78 [CD6649_1.mzXML]	156.0410919189453	1.7835	1.7398166666666666	10.20215	8.462333333333333	720897.4375	6292579.875111817	1	1299	0.0546977008344256	1.7677051588225043	1.610100191195762	156.04098510742188	156.04139709472656
262	156.07589721679688	1.9667999999999999					1	DETECTED	156.0759 m/z @1.97 [CD6649_1.mzXML]	156.07589721679688	1.9667999999999999	1.5147333333333333	10.88375	9.369016666666665	29271.427734375	1776081.6923778078	0	1299	0.5855328615815782	10.362428107948679	1.3561802065724218	156.06703186035156	156.07638549804688
263	156.13319396972656	14.433616666666667					1	DETECTED	156.1332 m/z @14.43 [CD6649_1.mzXML]	156.13319396972656	14.433616666666667	0.11735000000000001	20.008	19.89065	83830.46875	2.0056322225685485E7	0	1299	4.947585996114295	0.7063536042389483	0.38842202302862644	156.1331024169922	156.13406372070312
264	157.12681579589844	14.770016666666667					1	DETECTED	157.1268 m/z @14.77 [CD6649_1.mzXML]	157.12681579589844	14.770016666666667	0.10108333333333334	20.008	19.906916666666667	495234.96875	1.0798616682766742E8	0	1299	3.341559863357059	0.6873635306755946	2.3837643383825693	157.1266326904297	157.1277618408203
265	158.11676025390625	9.609516666666668					1	DETECTED	158.1168 m/z @9.61 [CD6649_1.mzXML]	158.11676025390625	9.609516666666668	3.3943999999999996	10.05375	6.659350000000002	18989.353515625	741714.3036655884	0	1299	0.08375499667082487	0.5357381331002099	2.323565369104718	158.1081085205078	158.11692810058594
266	158.13023376464844	14.433616666666667					1	DETECTED	158.1302 m/z @14.43 [CD6649_1.mzXML]	158.13023376464844	14.433616666666667	0.10108333333333334	20.008	19.906916666666667	25235.982421875	6792802.1046763	0	1299	2.7961059570696616	0.6988902132566754	0.9080458374592492	158.12991333007812	158.13133239746094
267	158.1528778076172	11.711416666666667					1	DETECTED	158.1529 m/z @11.71 [CD6649_1.mzXML]	158.1528778076172	11.711416666666667	1.3373666666666668	11.788483333333334	10.451116666666667	18419.876953125	2026924.007398224	0	1299	10.497916722343595	0.5037143963382993	0.007428792676598538	158.152587890625	158.15330505371094
268	158.9269561767578	1.5442833333333332					1	DETECTED	158.9270 m/z @1.54 [CD6649_1.mzXML]	158.9269561767578	1.5442833333333332	1.4556166666666668	17.249333333333333	15.793716666666665	15336.0576171875	2062202.3447733766	0	1299	15.783488911741898	89.06231203007539	177.1246240601508	158.92100524902344	158.92721557617188
269	158.96304321289062	1.6338166666666667					1	DETECTED	158.9630 m/z @1.63 [CD6649_1.mzXML]	158.96304321289062	1.6338166666666667	1.5590666666666666	1.9529666666666665	0.3938999999999999	545251.1875	3763920.398167481	0	1299	0.08974039261663647	2.3742369904872738	2.7055006343387737	158.96279907226562	158.96343994140625
270	159.0131072998047	1.4853666666666667					1	DETECTED	159.0131 m/z @1.49 [CD6649_1.mzXML]	159.0131072998047	1.4853666666666667	1.4241166666666667	2.67935	1.2552333333333332	9735.2314453125	321976.18548242183	0	1299	0.12112486788312182	10.24680272108843	19.49360544217686	159.0130157470703	159.01356506347656
271	159.0644073486328	10.3358					1	DETECTED	159.0644 m/z @10.34 [CD6649_1.mzXML]	159.0644073486328	10.3358	1.9105333333333334	17.766666666666666	15.856133333333332	20378.1953125	3750115.3736339416	0	1299	8.104069765406292	0.9409870310732004	0.9500546346881471	159.0601043701172	159.0655517578125
272	159.075439453125	2.5028833333333336					1	DETECTED	159.0754 m/z @2.50 [CD6649_1.mzXML]	159.075439453125	2.5028833333333336	0.53795	19.0585	18.52055	7161.81982421875	2048298.3868612668	0	1299	3.33290134702674	4.712768032842504	2.6406824293247126	159.07508850097656	159.076171875
273	159.09103393554688	9.197283333333333					1	DETECTED	159.0910 m/z @9.20 [CD6649_1.mzXML]	159.09103393554688	9.197283333333333	1.2852833333333333	9.949716666666665	8.664433333333331	137856.109375	1529361.7988458264	0	1299	0.09367802190149455	0.5225413725696502	0.08085921076236995	159.0907745361328	159.1009063720703
274	160.0596160888672	2.611083333333333					1	DETECTED	160.0596 m/z @2.61 [CD6649_1.mzXML]	160.0596160888672	2.611083333333333	0.10108333333333334	20.008	19.906916666666667	516064.15625	6.1415321966141686E7	1	1299	0.84094026502529	6.037051932206872	7.2231029412861965	160.0591583251953	160.0599365234375
275	160.07504272460938	9.197283333333333					1	DETECTED	160.0750 m/z @9.20 [CD6649_1.mzXML]	160.07504272460938	9.197283333333333	4.302833333333334	10.36515	6.062316666666666	56303.68359375	7555508.992206148	0	1299	0.1092922369023075	0.620211612940463	0.2328754886099778	160.07493591308594	160.07940673828125
276	160.13233947753906	1.8680999999999999					1	DETECTED	160.1323 m/z @1.87 [CD6649_1.mzXML]	160.13233947753906	1.8680999999999999	1.8536	10.246416666666667	8.392816666666667	63095.33203125	5534168.13916467	0	1299	8.233474407827213	289.1646911599737	575.5664652357584	160.13204956054688	160.13250732421875
277	161.0113983154297	1.4556166666666668					1	DETECTED	161.0114 m/z @1.46 [CD6649_1.mzXML]	161.0113983154297	1.4556166666666668	1.4241166666666667	1.57375	0.14963333333333328	12128.455078125	69506.61168591304	0	1299	0.07508734663339234	2.375132275132268	3.750264550264536	161.0111846923828	161.011474609375
278	161.02310180664062	12.237699999999998					1	DETECTED	161.0231 m/z @12.24 [CD6649_1.mzXML]	161.02310180664062	12.237699999999998	1.5000166666666668	16.372149999999998	14.87213333333333	78576.4609375	1.0001776903736092E7	0	1299	0.7615896214846174	0.6655212099822634	0.28217183606993995	161.0164794921875	161.03187561035156
279	161.0631561279297	2.5704833333333337					1	DETECTED	161.0632 m/z @2.57 [CD6649_1.mzXML]	161.0631561279297	2.5704833333333337	0.10108333333333334	20.008	19.906916666666667	27662.60546875	3771173.9455548087	0	1299	0.9686840132486734	5.452112444605506	3.0711599194337533	161.05799865722656	161.0636749267578
280	161.12750244140625	1.6483833333333335					1	DETECTED	161.1275 m/z @1.65 [CD6649_1.mzXML]	161.12750244140625	1.6483833333333335	1.6038666666666666	15.475133333333334	13.871266666666667	8140.58349609375	2367261.5042040413	0	1299	8.500673128455896	155.79857731186712	310.59715462373424	161.12734985351562	161.1360626220703
281	161.98065185546875	0.8934					1	DETECTED	161.9807 m/z @0.89 [CD6649_1.mzXML]	161.98065185546875	0.8934	0.11735000000000001	19.942999999999998	19.82565	2650.1689453125	1438151.4444686277	0	1299	0.4971021463748645	12.773435989949103	24.546871979898203	161.97991943359375	161.98744201660156
282	162.09703063964844	14.332916666666668					1	DETECTED	162.0970 m/z @14.33 [CD6649_1.mzXML]	162.09703063964844	14.332916666666668	9.63895	18.693499999999997	9.054549999999997	8684.0791015625	1837337.3786440126	0	1299	0.7298184198947713	0.9644881017476329	1.1680451580136388	162.09629821777344	162.09780883789062
283	162.1112823486328	1.79735					1	DETECTED	162.1113 m/z @1.80 [CD6649_1.mzXML]	162.1112823486328	1.79735	1.4556166666666668	10.172116666666666	8.7165	2105312.0	2.4563186967746075E7	1	1299	0.17392627676727468	1.168043699218526	10.214865024370386	162.11114501953125	162.11233520507812
284	162.99049377441406	1.5000166666666668					1	DETECTED	162.9905 m/z @1.50 [CD6649_1.mzXML]	162.99049377441406	1.5000166666666668	0.13393333333333332	20.008	19.874066666666664	439014.34375	1.0121485896691715E7	0	1299	0.12278482076736763	1.364713332634042	1.6292726313815882	162.98309326171875	162.99484252929688
285	163.03785705566406	10.942450000000001					1	DETECTED	163.0379 m/z @10.94 [CD6649_1.mzXML]	163.03785705566406	10.942450000000001	0.10108333333333334	19.97533333333333	19.87425	51895.640625	5796484.781569825	0	1299	1.3236884671703955	0.9410851895562531	4.490500008435093	163.02789306640625	163.0472869873047
286	163.05947875976562	10.898133333333334					1	DETECTED	163.0595 m/z @10.90 [CD6649_1.mzXML]	163.05947875976562	10.898133333333334	0.7070000000000001	12.418550000000002	11.71155	208408.359375	1.0878994901632208E7	1	1299	0.23136896576395571	0.5254457849087445	0.03191106009258289	163.05902099609375	163.05990600585938
287	163.07452392578125	11.570233333333334					1	DETECTED	163.0745 m/z @11.57 [CD6649_1.mzXML]	163.07452392578125	11.570233333333334	11.514583333333333	11.711416666666667	0.19683333333333408	68536.28125	436289.12337304687	0	1299	0.10118732338333203	1.7684935609463421	2.5563658493064616	163.07406616210938	163.07461547851562
288	163.09326171875	14.534683333333334					1	DETECTED	163.0933 m/z @14.53 [CD6649_1.mzXML]	163.09326171875	14.534683333333334	1.3373666666666668	19.026666666666664	17.689299999999996	16744.345703125	4128630.5976077295	0	1299	0.9176795502239745	1.0233964023207653	0.6593760661743875	163.0926513671875	163.1025390625
289	163.11483764648438	1.8395166666666667					1	DETECTED	163.1148 m/z @1.84 [CD6649_1.mzXML]	163.11483764648438	1.8395166666666667	1.2680333333333331	12.315016666666667	11.046983333333333	138199.765625	8445469.215167725	0	1299	0.12305781056576248	9.659237590332715	18.473061321238248	163.1104278564453	163.11500549316406
290	163.97592163085938	0.25128333333333336					1	DETECTED	163.9759 m/z @0.25 [CD6649_1.mzXML]	163.97592163085938	0.25128333333333336	0.10108333333333334	20.008	19.906916666666667	32542.8515625	7725805.56905115	0	1299	19.204340968806026	15.530546046713528	33.36394377458337	163.975341796875	163.9764862060547
291	163.99411010742188	1.4706333333333332					1	DETECTED	163.9941 m/z @1.47 [CD6649_1.mzXML]	163.99411010742188	1.4706333333333332	1.4706333333333332	17.8635	16.392866666666666	11626.560546875	1933094.3795087894	0	1299	10.22967946048649	null	null	163.98614501953125	164.0038604736328
292	164.05911254882812	10.898133333333334					1	DETECTED	164.0591 m/z @10.90 [CD6649_1.mzXML]	164.05911254882812	10.898133333333334	10.771166666666666	11.168183333333333	0.39701666666666746	18675.474609375	218502.25226550322	0	1299	0.16192173340786553	1.5634681018639929	1.201700122737178	164.05897521972656	164.05947875976562
293	164.0908203125	2.0362					1	DETECTED	164.0908 m/z @2.04 [CD6649_1.mzXML]	164.0908203125	2.0362	1.8964166666666666	6.8251	4.928683333333334	22540.79296875	1038461.8439156801	0	1299	0.41730465422327656	17.62972457374508	6.4625492930152735	164.0873260498047	164.0915985107422
294	164.90817260742188	1.7398166666666666					1	DETECTED	164.9082 m/z @1.74 [CD6649_1.mzXML]	164.90817260742188	1.7398166666666666	1.66305	1.9805666666666668	0.3175166666666669	36291.1875	278402.52257861337	0	1299	0.16846240669410184	2.0680633955709964	3.1361267911419923	164.907958984375	164.90872192382812
295	164.98355102539062	13.201716666666666					1	DETECTED	164.9836 m/z @13.20 [CD6649_1.mzXML]	164.98355102539062	13.201716666666666	0.10108333333333334	20.008	19.906916666666667	136159.453125	1.2002285220429763E7	0	1299	1.2066788171413876	0.5144444418958409	0.13598958163529926	164.9832000732422	164.98651123046875
296	165.02391052246094	1.5147333333333333					1	DETECTED	165.0239 m/z @1.51 [CD6649_1.mzXML]	165.02391052246094	1.5147333333333333	1.4241166666666667	5.788516666666666	4.3644	11626.509765625	1440840.118783081	0	1299	0.16833961118420038	24.08166268162592	47.16332536325184	165.0189666748047	165.02391052246094
297	165.0538787841797	3.9308666666666667					1	DETECTED	165.0539 m/z @3.93 [CD6649_1.mzXML]	165.0538787841797	3.9308666666666667	1.4706333333333332	11.016150000000001	9.545516666666668	13148.236328125	1521752.142399049	0	1299	5.655771319144501	1.9399616567534246	0.38916719558839263	165.04684448242188	165.06004333496094
298	165.0748748779297	2.022116666666667					1	DETECTED	165.0749 m/z @2.02 [CD6649_1.mzXML]	165.0748748779297	2.022116666666667	1.88225	7.3389	5.45665	46026.78125	1182800.8116795348	0	1299	0.2134859075918114	17.47750220803587	3.547078059981529	165.07444763183594	165.07553100585938
299	165.15904235839844	16.09665					1	DETECTED	165.1590 m/z @16.10 [CD6649_1.mzXML]	165.15904235839844	16.09665	0.15053333333333332	19.732833333333335	19.582300000000004	24872.634765625	7242773.905106235	0	1299	8.871192892803771	0.7428405495914523	0.4716237781906128	165.1566162109375	165.15933227539062
300	165.5890350341797	8.39335					1	DETECTED	165.5890 m/z @8.39 [CD6649_1.mzXML]	165.5890350341797	8.39335	8.18735	8.496	0.3086500000000001	11560.25	134385.99586181602	0	1299	0.13489033514502324	0.7491504854368952	0.4983009708737904	165.5890350341797	165.5892333984375
301	166.0252227783203	1.4401333333333333					1	DETECTED	166.0252 m/z @1.44 [CD6649_1.mzXML]	166.0252227783203	1.4401333333333333	0.1843	19.97533333333333	19.79103333333333	47257.95703125	5312242.372137453	0	1299	1.0611090283914242	5.908247303274541	1.5647655129970335	166.02142333984375	166.02603149414062
302	166.05238342285156	2.162					1	DETECTED	166.0524 m/z @2.16 [CD6649_1.mzXML]	166.05238342285156	2.162	2.022116666666667	8.466333333333333	6.444216666666666	15780.1328125	2601345.278498107	0	1299	6.297232721211475	22.212787690914478	43.92385498468344	166.04388427734375	166.06166076660156
303	166.074462890625	8.3786					1	DETECTED	166.0745 m/z @8.38 [CD6649_1.mzXML]	166.074462890625	8.3786	3.166416666666667	8.496	5.329583333333334	8210.126953125	473905.94118420425	0	1299	0.1788314096389243	0.5112620750741053	0.02252415014821043	166.06480407714844	166.074462890625
304	166.0851287841797	8.39335					1	DETECTED	166.0851 m/z @8.39 [CD6649_1.mzXML]	166.0851287841797	8.39335	0.21768333333333334	19.588166666666666	19.370483333333333	4448605.0	7.945450730555992E7	1	1299	0.21987158314099986	0.7871343035109909	0.4333541952610148	166.08287048339844	166.09466552734375
305	166.09600830078125	8.3496					1	DETECTED	166.0960 m/z @8.35 [CD6649_1.mzXML]	166.09600830078125	8.3496	8.037783333333334	8.586	0.5482166666666668	9542.1962890625	116179.22629898068	0	1299	0.18308450295579348	0.8790688973221434	0.8542351594176674	166.09591674804688	166.10572814941406
306	166.11068725585938	8.3786					1	DETECTED	166.1107 m/z @8.38 [CD6649_1.mzXML]	166.11068725585938	8.3786	8.09825	8.466333333333333	0.3680833333333329	5683.77880859375	62400.82788641358	0	1299	0.20107847146793212	0.6564710778193908	0.3129421556387817	166.1071319580078	166.1201934814453
307	166.5834197998047	8.39335					1	DETECTED	166.5834 m/z @8.39 [CD6649_1.mzXML]	166.5834197998047	8.39335	7.976133333333333	8.5259	0.5497666666666667	11950.9521484375	172804.61855303933	0	1299	0.21735532399463864	0.6588503175807936	0.41828602231313206	166.58334350585938	166.58370971679688
308	166.98394775390625	13.201716666666666					1	DETECTED	166.9839 m/z @13.20 [CD6649_1.mzXML]	166.98394775390625	13.201716666666666	0.11735000000000001	20.008	19.89065	97736.3125	1.0660011557239233E7	0	1299	1.1145771349359492	0.9418007495309306	0.29691014717563435	166.98301696777344	166.98477172851562
309	167.02130126953125	8.39335					1	DETECTED	167.0213 m/z @8.39 [CD6649_1.mzXML]	167.02130126953125	8.39335	8.007266666666666	8.51085	0.5035833333333333	14406.376953125	210676.49431817597	0	1299	0.2212557559760171	0.6521692208072518	0.3158684732771494	167.02069091796875	167.02169799804688
310	167.03306579589844	9.609516666666668					1	DETECTED	167.0331 m/z @9.61 [CD6649_1.mzXML]	167.03306579589844	9.609516666666668	1.8113333333333335	10.23165	8.420316666666666	129303.921875	2014160.360303956	1	1299	0.32695927345704057	0.509971797622964	0.015086202353364126	167.03025817871094	167.03346252441406
311	167.05816650390625	13.323450000000001					1	DETECTED	167.0582 m/z @13.32 [CD6649_1.mzXML]	167.05816650390625	13.323450000000001	7.140133333333334	13.323450000000001	6.183316666666667	25742.953125	3108280.5224096077	0	1299	3.0818348846297976	0.5	null	167.05514526367188	167.06747436523438
312	167.08860778808594	8.39335					1	DETECTED	167.0886 m/z @8.39 [CD6649_1.mzXML]	167.08860778808594	8.39335	7.7816833333333335	9.5044	1.722716666666667	286223.53125	4756935.5542396195	0	1299	0.22597649497425287	0.8281205569590719	0.34974098082906613	167.08860778808594	167.0892791748047
313	168.08935546875	8.39335					1	DETECTED	168.0894 m/z @8.39 [CD6649_1.mzXML]	168.08935546875	8.39335	2.9976	16.00105	13.003449999999999	10058.59375	932157.2630983272	0	1299	0.19470346984729225	1.204971505351434	0.003284241277949461	168.0811309814453	168.0926513671875
314	168.97947692871094	13.201716666666666					1	DETECTED	168.9795 m/z @13.20 [CD6649_1.mzXML]	168.97947692871094	13.201716666666666	0.11735000000000001	20.008	19.89065	43969.8828125	4382096.307463687	0	1299	1.6819164930200134	0.7383441586896885	0.47698212800758105	168.97860717773438	168.9801788330078
315	169.00436401367188	10.437266666666666					1	DETECTED	169.0044 m/z @10.44 [CD6649_1.mzXML]	169.00436401367188	10.437266666666666	1.5442833333333332	10.616983333333334	9.072700000000001	26624.341796875	3593368.94399829	0	1299	0.10713027505140538	0.5092892002645052	6.189323672144208	168.99505615234375	169.00454711914062
316	169.03482055664062	3.0538499999999997					1	DETECTED	169.0348 m/z @3.05 [CD6649_1.mzXML]	169.03482055664062	3.0538499999999997	1.9944	18.740666666666666	16.746266666666667	184557.59375	7091438.287329433	1	1299	0.38784009005292	0.9727620601927927	0.5274284758839317	169.03237915039062	169.03578186035156
317	169.04843139648438	10.869716666666667					1	DETECTED	169.0484 m/z @10.87 [CD6649_1.mzXML]	169.04843139648438	10.869716666666667	0.25128333333333336	19.910500000000003	19.65921666666667	330188.65625	6819109.740828624	1	1299	0.07934980477091358	1.7777339217524297	0.013219532190899032	169.03997802734375	169.05772399902344
318	169.0937957763672	1.66305					1	DETECTED	169.0938 m/z @1.66 [CD6649_1.mzXML]	169.0937957763672	1.66305	1.1148166666666666	19.329833333333333	18.215016666666667	50352.68359375	7697003.603145873	0	1299	0.11116739982684587	6.995958331911401	12.698089200848523	169.08468627929688	169.0966796875
319	169.1455841064453	14.30385					1	DETECTED	169.1456 m/z @14.30 [CD6649_1.mzXML]	169.1455841064453	14.30385	8.922516666666667	19.927	11.004483333333333	8071.3095703125	1661969.7540231943	0	1299	1.3347910527524327	1.0224680996035678	0.8041900963209173	169.1448516845703	169.14657592773438
320	170.03182983398438	1.8395166666666667					1	DETECTED	170.0318 m/z @1.84 [CD6649_1.mzXML]	170.03182983398438	1.8395166666666667	1.8395166666666667	16.437366666666666	14.59785	10479.9052734375	3380702.3184526367	0	1299	1.1435715795724002	null	null	170.0228271484375	170.04095458984375
321	170.05935668945312	9.197283333333333					1	DETECTED	170.0594 m/z @9.20 [CD6649_1.mzXML]	170.05935668945312	9.197283333333333	9.124466666666667	12.041333333333334	2.9168666666666674	292221.21875	2640316.273361934	0	1299	0.09063055439259315	2.229853193747833	2.1494822448689948	170.0517120361328	170.0594940185547
322	170.09169006347656	1.79735					1	DETECTED	170.0917 m/z @1.80 [CD6649_1.mzXML]	170.09169006347656	1.79735	0.11735000000000001	20.008	19.89065	12061.931640625	6506724.3870285135	0	1299	13.34238874841562	5.91983630952381	70.19166049440565	170.08575439453125	170.09613037109375
323	170.85333251953125	1.7552666666666668					1	DETECTED	170.8533 m/z @1.76 [CD6649_1.mzXML]	170.85333251953125	1.7552666666666668	1.7398166666666666	5.640066666666667	3.90025	13663.0830078125	1272510.335254883	0	1299	0.3102779893384404	126.22168284789493	251.44336569578988	170.8526611328125	170.86099243164062
324	171.00135803222656	10.464599999999999					1	DETECTED	171.0014 m/z @10.46 [CD6649_1.mzXML]	171.00135803222656	10.464599999999999	10.423683333333335	10.478299999999999	0.054616666666664315	10123.2001953125	25952.895379638103	0	1299	0.07881827696744637	0.6674134419552038	0.3348268839104077	171.0011444091797	171.00149536132812
325	171.05197143554688	1.67775					1	DETECTED	171.0520 m/z @1.68 [CD6649_1.mzXML]	171.05197143554688	1.67775	1.58895	1.7552666666666668	0.16631666666666667	21109.2265625	114873.7764564209	0	1299	0.1728506251430384	0.9364677177177179	0.8275581621339781	171.05197143554688	171.05245971679688
326	171.062744140625	9.225183333333332					1	DETECTED	171.0627 m/z @9.23 [CD6649_1.mzXML]	171.062744140625	9.225183333333332	5.442833333333334	10.20215	4.759316666666666	32037.6015625	1782365.1764549555	0	1299	0.07876499189977082	0.6291481045734356	0.02470564435626503	171.06231689453125	171.06674194335938
327	171.1370391845703	12.173666666666666					1	DETECTED	171.1370 m/z @12.17 [CD6649_1.mzXML]	171.1370391845703	12.173666666666666	11.711416666666667	15.665600000000001	3.9541833333333347	7028.189453125	720781.6194631963	0	1299	0.1466471876418094	4.2771047413016134	7.554209482603228	171.13621520996094	171.1372833251953
328	171.1486053466797	1.1148166666666666					1	DETECTED	171.1486 m/z @1.11 [CD6649_1.mzXML]	171.1486053466797	1.1148166666666666	0.11735000000000001	20.008	19.89065	8428.279296875	5162855.905813968	0	1299	17.342695188220386	9.970583812324557	18.941167624649115	171.1427459716797	171.14907836914062
329	172.0234832763672	15.395683333333332					1	DETECTED	172.0235 m/z @15.40 [CD6649_1.mzXML]	172.0234832763672	15.395683333333332	8.844716666666667	19.781	10.936283333333332	4976.20703125	1554233.2275615234	0	1299	2.177940805596693	0.8347076004050293	0.6694152008100586	172.0225372314453	172.0240478515625
330	172.06808471679688	1.8113333333333335					1	DETECTED	172.0681 m/z @1.81 [CD6649_1.mzXML]	172.06808471679688	1.8113333333333335	1.79735	18.169666666666668	16.372316666666666	19189.01171875	5619059.368969237	0	1299	0.04110899077314145	585.4225268176348	1169.8450536352698	172.06808471679688	172.07635498046875
331	172.13246154785156	10.2612					1	DETECTED	172.1325 m/z @10.26 [CD6649_1.mzXML]	172.13246154785156	10.2612	10.20215	10.695733333333333	0.4935833333333335	14805.73828125	137722.31573876954	0	1299	0.0948505018013126	4.179367767428668	7.358735534857336	172.13211059570312	172.1326141357422
332	172.98629760742188	1.5000166666666668					1	DETECTED	172.9863 m/z @1.50 [CD6649_1.mzXML]	172.98629760742188	1.5000166666666668	1.4241166666666667	2.5298666666666665	1.1057499999999998	5944.53759765625	179069.1624486084	0	1299	0.07366149926143017	7.284255599472982	13.568511198945965	172.9774169921875	172.99302673339844
333	173.0197296142578	14.922500000000001					1	DETECTED	173.0197 m/z @14.92 [CD6649_1.mzXML]	173.0197296142578	14.922500000000001	9.093166666666667	19.97533333333333	10.882166666666665	7559.77392578125	1999113.8295759275	0	1299	3.5242112963477794	0.9333971866422687	0.8457280598422994	173.01876831054688	173.0236358642578
334	173.9601287841797	11.438983333333335					1	DETECTED	173.9601 m/z @11.44 [CD6649_1.mzXML]	173.9601287841797	11.438983333333335	0.10108333333333334	20.008	19.906916666666667	10269.1591796875	2254586.6968692346	0	1299	0.8628054190340766	0.8569945595215512	0.5732901424798014	173.9598846435547	173.96139526367188
335	174.07801818847656	15.1639					1	DETECTED	174.0780 m/z @15.16 [CD6649_1.mzXML]	174.07801818847656	15.1639	0.8257833333333333	19.781	18.955216666666665	8077.79833984375	2674637.8791069593	0	1299	2.155039660686157	0.6610078962020813	0.6846957446948602	174.07188415527344	174.0807647705078
336	174.1269073486328	0.25128333333333336					1	DETECTED	174.1269 m/z @0.25 [CD6649_1.mzXML]	174.1269073486328	0.25128333333333336	0.20093333333333332	19.992	19.79106666666667	2906.451416015625	1843367.1587717296	0	1299	7.302028289115628	196.53492221118825	392.06984442237643	174.1256561279297	174.1278533935547
337	174.9370574951172	1.6483833333333335					1	DETECTED	174.9371 m/z @1.65 [CD6649_1.mzXML]	174.9370574951172	1.6483833333333335	1.57375	1.925	0.35125000000000006	166547.25	1294208.0929238282	0	1299	0.39300261179501983	2.3726318944209437	3.418788357183567	174.93690490722656	174.93711853027344
338	174.99061584472656	1.4706333333333332					1	DETECTED	174.9906 m/z @1.47 [CD6649_1.mzXML]	174.99061584472656	1.4706333333333332	0.3691333333333333	19.588166666666666	19.219033333333332	39707.44140625	2642728.9673978575	0	1299	0.9847976041682354	4.184772558209774	1.3263273521744487	174.98968505859375	174.99176025390625
339	175.00755310058594	13.638233333333334					1	DETECTED	175.0076 m/z @13.64 [CD6649_1.mzXML]	175.00755310058594	13.638233333333334	9.727583333333333	18.392833333333332	8.665249999999999	9164.2978515625	1344976.7604246205	0	1299	0.6016474743230482	1.1079040568703409	1.1498240587914383	175.0066680908203	175.00828552246094
340	175.02285766601562	3.308583333333333					1	DETECTED	175.0229 m/z @3.31 [CD6649_1.mzXML]	175.02285766601562	3.308583333333333	0.2844666666666667	19.588166666666666	19.3037	18252.26953125	2421945.5915718083	0	1299	0.4079955695769675	1.5244273168092954	24.44629326894803	175.01846313476562	175.0312042236328
341	175.07420349121094	14.968383333333332					1	DETECTED	175.0742 m/z @14.97 [CD6649_1.mzXML]	175.07420349121094	14.968383333333332	9.772466666666666	19.668499999999998	9.896033333333332	12136.50390625	2443112.0548094474	0	1299	1.8916475158388977	0.8994993405477659	0.7626002774148716	175.0732879638672	175.07676696777344
342	175.08840942382812	12.492383333333333					1	DETECTED	175.0884 m/z @12.49 [CD6649_1.mzXML]	175.08840942382812	12.492383333333333	0.10108333333333334	19.942999999999998	19.841916666666666	4731.64501953125	1947095.3002586667	0	1299	14.832545207070577	0.8006390236160317	0.6307505433062499	175.08551025390625	175.09629821777344
343	175.1178741455078	1.7835					1	DETECTED	175.1179 m/z @1.78 [CD6649_1.mzXML]	175.1178741455078	1.7835	1.58895	16.989833333333333	15.400883333333333	58815.6796875	3585350.9297274165	0	1299	null	39.58078471686798	1.609043873551501	175.10997009277344	175.11837768554688
344	176.06988525390625	10.5457					1	DETECTED	176.0699 m/z @10.55 [CD6649_1.mzXML]	176.06988525390625	10.5457	8.7986	10.92765	2.1290499999999994	108452.71875	1021065.0550988463	0	1299	0.06851849574979418	0.5651439916953515	0.1903929625262689	176.06886291503906	176.0736083984375
345	176.96981811523438	1.5147333333333333					1	DETECTED	176.9698 m/z @1.51 [CD6649_1.mzXML]	176.96981811523438	1.5147333333333333	1.4068166666666668	6.52695	5.120133333333333	26140.341796875	4065181.688444458	0	1299	0.12953854734013892	23.86089261406433	48.58455534411188	176.96978759765625	176.97935485839844
346	176.99900817871094	15.224916666666667					1	DETECTED	176.9990 m/z @15.22 [CD6649_1.mzXML]	176.99900817871094	15.224916666666667	10.008883333333333	18.024	8.015116666666668	4538.939453125	1022542.6517341308	0	1299	0.1520895332253751	0.7683153226270282	0.5366306452540565	176.99078369140625	176.99978637695312
347	177.0600128173828	1.66305					1	DETECTED	177.0600 m/z @1.66 [CD6649_1.mzXML]	177.0600128173828	1.66305	1.57375	12.858566666666666	11.284816666666666	55587.62890625	4341324.844677002	0	1299	0.06883599157866538	63.184863755132554	0.8136240952660191	177.05987548828125	177.0680694580078
348	177.07464599609375	1.9805666666666668					1	DETECTED	177.0746 m/z @1.98 [CD6649_1.mzXML]	177.07464599609375	1.9805666666666668	1.8964166666666666	10.647266666666667	8.75085	15000.080078125	3661918.8914734498	0	1299	0.1662889786552193	51.99554367201416	102.99108734402832	177.0730743408203	177.0753936767578
349	177.08631896972656	8.9069					1	DETECTED	177.0863 m/z @8.91 [CD6649_1.mzXML]	177.08631896972656	8.9069	0.10108333333333334	20.008	19.906916666666667	34586.94921875	4730903.831238953	0	1299	0.759170572487248	4.587395635244664	0.07572230237160696	177.0852508544922	177.09054565429688
350	177.10154724121094	5.525099999999999					1	DETECTED	177.1015 m/z @5.53 [CD6649_1.mzXML]	177.10154724121094	5.525099999999999	4.988216666666667	15.178949999999999	10.19073333333333	13677.12890625	2329119.6455015866	0	1299	1.1709588165443439	9.49064042467329	17.98128084934658	177.10137939453125	177.1107940673828
351	177.16285705566406	12.62405					1	DETECTED	177.1629 m/z @12.62 [CD6649_1.mzXML]	177.16285705566406	12.62405	0.21768333333333334	19.927	19.709316666666666	5273.5107421875	2429573.145267485	0	1299	6.445237726862853	0.7943226730361561	0.5886453460723122	177.15762329101562	177.16297912597656
352	178.96221923828125	11.29105					1	DETECTED	178.9622 m/z @11.29 [CD6649_1.mzXML]	178.96221923828125	11.29105	0.25128333333333336	12.330216666666667	12.078933333333334	9159.9609375	997428.8182373355	0	1299	0.6257926189246845	0.6206656889883976	0.25322264948232703	178.96124267578125	178.964111328125
353	179.03936767578125	1.5000166666666668					1	DETECTED	179.0394 m/z @1.50 [CD6649_1.mzXML]	179.03936767578125	1.5000166666666668	1.4241166666666667	17.87933333333333	16.455216666666665	19308.8125	2970937.277243225	0	1299	0.12265506342695476	108.4006368028106	207.66772231724656	179.0343475341797	179.0395050048828
354	179.0543975830078	10.88375					1	DETECTED	179.0544 m/z @10.88 [CD6649_1.mzXML]	179.0543975830078	10.88375	10.113066666666667	17.895166666666668	7.782100000000002	7799.98388671875	1152985.0618655707	0	1299	4.941416886063939	5.048831123894386	8.673512485598339	179.0498504638672	179.05487060546875
355	179.06947326660156	10.5186					1	DETECTED	179.0695 m/z @10.52 [CD6649_1.mzXML]	179.06947326660156	10.5186	0.10108333333333334	20.008	19.906916666666667	176749.375	5429980.440500368	0	1299	0.09266293757284494	2.123715062975102	2.2433656059972487	179.06187438964844	179.06982421875
356	179.1417236328125	12.567316666666667					1	DETECTED	179.1417 m/z @12.57 [CD6649_1.mzXML]	179.1417236328125	12.567316666666667	11.69695	14.953483333333333	3.2565333333333335	17598.091796875	637692.7823963007	0	1299	0.11066901157620457	1.870782428861398	2.741564857722796	179.1415252685547	179.14266967773438
357	180.06442260742188	9.712583333333333					1	DETECTED	180.0644 m/z @9.71 [CD6649_1.mzXML]	180.06442260742188	9.712583333333333	2.0501	13.653083333333333	11.602983333333333	189125.453125	2620461.7644792763	1	1299	0.10101720683388038	1.8424964758762732	2.279057512060788	180.06442260742188	180.07345581054688
358	180.0872039794922	8.844716666666667					1	DETECTED	180.0872 m/z @8.84 [CD6649_1.mzXML]	180.0872039794922	8.844716666666667	0.15053333333333332	19.97533333333333	19.8248	5659.3125	1145952.6913046874	0	1299	0.09400346287636374	1.140118585030988	1.2802371700619761	180.07884216308594	180.08758544921875
359	180.90286254882812	1.67775					1	DETECTED	180.9029 m/z @1.68 [CD6649_1.mzXML]	180.90286254882812	1.67775	1.6338166666666667	2.2040833333333336	0.5702666666666669	21730.599609375	371159.05672119156	0	1299	0.12068821540690577	6.490136570561453	11.980273141122906	180.89356994628906	180.90309143066406
360	181.00123596191406	1.4706333333333332					1	DETECTED	181.0012 m/z @1.47 [CD6649_1.mzXML]	181.00123596191406	1.4706333333333332	1.4241166666666667	1.6189166666666668	0.19480000000000008	8419.8271484375	71496.5635369873	0	1299	0.17694748848506991	2.0938731637406014	3.187746327481203	181.00054931640625	181.0012969970703
361	181.04823303222656	12.522766666666666					1	DETECTED	181.0482 m/z @12.52 [CD6649_1.mzXML]	181.04823303222656	12.522766666666666	0.16725	19.992	19.82475	15527.0068359375	2608647.7997882995	0	1299	4.6095395153349905	0.8075653332540628	1.8892657759706522	181.04806518554688	181.05413818359375
362	181.0711212158203	9.368416666666667					1	DETECTED	181.0711 m/z @9.37 [CD6649_1.mzXML]	181.0711212158203	9.368416666666667	8.953916666666666	13.174266666666666	4.22035	227824.265625	3183401.6681776126	1	1299	0.0823291473104586	11.872156577839183	0.8513563917595756	181.06117248535156	181.07350158691406
363	181.0843963623047	11.570233333333334					1	DETECTED	181.0844 m/z @11.57 [CD6649_1.mzXML]	181.0843963623047	11.570233333333334	8.18735	15.348600000000001	7.161250000000001	5476801.0	4.1056893506842054E7	1	1299	0.11813022050257338	1.7170417965696234	1.9065148813936588	181.0830078125	181.08529663085938
364	182.0746307373047	9.353666666666667					1	DETECTED	182.0746 m/z @9.35 [CD6649_1.mzXML]	182.0746307373047	9.353666666666667	8.985000000000001	9.5796	0.594599999999998	14867.908203125	243189.39581701654	0	1299	0.37911843979794746	0.8064195298372501	0.5965327402180655	182.0743865966797	182.07498168945312
365	182.08811950683594	11.570233333333334					1	DETECTED	182.0881 m/z @11.57 [CD6649_1.mzXML]	182.08811950683594	11.570233333333334	1.9944	11.726283333333333	9.731883333333332	409290.0625	3.0776033094344575E7	1	1299	7.6683366471777985	0.5131938786793799	0.01576613661803907	182.07962036132812	182.08819580078125
366	182.1490478515625	15.523					1	DETECTED	182.1490 m/z @15.52 [CD6649_1.mzXML]	182.1490478515625	15.523	0.10108333333333334	20.008	19.906916666666667	71964.21875	1.9425905532826975E7	0	1299	2.8976445247170552	0.805112614362961	0.6479385257133677	182.14845275878906	182.1496124267578
367	182.96160888671875	1.5000166666666668					1	DETECTED	182.9616 m/z @1.50 [CD6649_1.mzXML]	182.96160888671875	1.5000166666666668	1.4401333333333333	1.70805	0.2679166666666668	10014.3232421875	84542.77948248292	0	1299	0.09422805360926256	2.2369885889229	2.902157980058602	182.95225524902344	182.9620361328125
368	183.04837036132812	16.957					1	DETECTED	183.0484 m/z @16.96 [CD6649_1.mzXML]	183.04837036132812	16.957	0.5037333333333334	19.942999999999998	19.439266666666665	5402.69482421875	1985948.6278247382	0	1299	4.19249715793806	0.5907418587595573	0.40690682079881857	183.0470733642578	183.05322265625
369	183.07943725585938	11.864383333333334					1	DETECTED	183.0794 m/z @11.86 [CD6649_1.mzXML]	183.07943725585938	11.864383333333334	2.00825	12.041333333333334	10.033083333333334	77102.359375	4134436.2093300796	0	1299	0.12388946235555309	0.5103057734007899	0.01770546274458914	183.0792694091797	183.0887908935547
370	183.15248107910156	15.936783333333333					1	DETECTED	183.1525 m/z @15.94 [CD6649_1.mzXML]	183.15248107910156	15.936783333333333	0.10108333333333334	20.008	19.906916666666667	4860.912109375	1942440.4990989985	0	1299	9.774661785549918	0.6285455226692431	0.48665233922029744	183.1514892578125	183.15292358398438
371	184.07228088378906	12.996383333333334					1	DETECTED	184.0723 m/z @13.00 [CD6649_1.mzXML]	184.07228088378906	12.996383333333334	10.827016666666667	15.103733333333334	4.276716666666667	140325.25	4528452.633511718	0	1299	0.43657489708047237	1.1716198044829842	2.7563009276405452	184.07144165039062	184.08082580566406
372	184.09326171875	1.79735					1	DETECTED	184.0933 m/z @1.80 [CD6649_1.mzXML]	184.09326171875	1.79735	1.7695	19.442999999999998	17.673499999999997	323708.5	3579301.5413366994	0	1299	0.05152382822071089	2.532237903487841	3.786125214843739	184.0932159423828	184.09732055664062
373	184.99880981445312	1.5000166666666668					1	DETECTED	184.9988 m/z @1.50 [CD6649_1.mzXML]	184.99880981445312	1.5000166666666668	1.4241166666666667	1.5590666666666666	0.1349499999999999	10091.35546875	62428.33051232907	0	1299	0.1324299248850298	0.8889986824769418	0.7779973649538836	184.9979248046875	184.99905395507812
374	185.0408935546875	1.8964166666666666					1	DETECTED	185.0409 m/z @1.90 [CD6649_1.mzXML]	185.0408935546875	1.8964166666666666	0.77495	10.785133333333333	10.010183333333332	403998.4375	6763137.415305598	0	1299	0.13959023166645657	2.308658384594959	3.1346212834174696	185.03097534179688	185.05088806152344
375	185.12771606445312	9.13995					1	DETECTED	185.1277 m/z @9.14 [CD6649_1.mzXML]	185.12771606445312	9.13995	9.031083333333333	16.615850000000002	7.584766666666669	36209.41796875	1515924.9425054328	0	1299	0.12098690040760651	1.249606886227583	1.3662297209493974	185.11790466308594	185.13108825683594
376	186.0207061767578	10.88375					1	DETECTED	186.0207 m/z @10.88 [CD6649_1.mzXML]	186.0207061767578	10.88375	1.4241166666666667	11.197933333333333	9.773816666666667	28152.41015625	2829505.259088136	0	1299	0.13643099816881943	0.5144830056101833	0.027775425046049972	186.01504516601562	186.0213165283203
377	186.0469512939453	10.2612					1	DETECTED	186.0470 m/z @10.26 [CD6649_1.mzXML]	186.0469512939453	10.2612	9.549583333333334	16.032983333333334	6.4834	8407.1669921875	523873.1760842899	0	1299	0.7191254671404312	4.555402018877207	8.065837704314003	186.03900146484375	186.04733276367188
378	186.05758666992188	9.413216666666667					1	DETECTED	186.0576 m/z @9.41 [CD6649_1.mzXML]	186.05758666992188	9.413216666666667	9.295616666666666	10.157316666666667	0.8617000000000008	12148.6396484375	225584.45070617716	0	1299	0.18693323503783077	3.6636904761904403	6.15134215558031	186.0514678955078	186.0577392578125
379	186.07261657714844	1.925					1	DETECTED	186.0726 m/z @1.93 [CD6649_1.mzXML]	186.07261657714844	1.925	0.15053333333333332	19.829333333333334	19.678800000000003	83373.3515625	3303678.9291796265	0	1299	0.20462539554485382	5.394025440916309	90.73142100829305	186.07240295410156	186.0767364501953
380	186.9218292236328	1.5442833333333332					1	DETECTED	186.9218 m/z @1.54 [CD6649_1.mzXML]	186.9218292236328	1.5442833333333332	1.4401333333333333	1.57375	0.13361666666666672	12342.9755859375	53246.06217456051	0	1299	0.07689392175049115	0.6414626340214439	0.28292526804288776	186.92160034179688	186.92201232910156
381	186.95101928710938	9.225183333333332					1	DETECTED	186.9510 m/z @9.23 [CD6649_1.mzXML]	186.95101928710938	9.225183333333332	8.7986	9.2814	0.48279999999999923	15967.1513671875	180808.14557788035	0	1299	0.09103186118243833	0.5658917757374502	0.1317835514749004	186.9510040283203	186.95875549316406
382	187.05648803710938	1.88225					1	DETECTED	187.0565 m/z @1.88 [CD6649_1.mzXML]	187.05648803710938	1.88225	0.77495	2.353933333333333	1.578983333333333	902163.25	1.571480843649439E7	1	1299	0.06691848413176094	0.6051507386010891	0.16333503965866902	187.04794311523438	187.05697631835938
383	187.07049560546875	2.9002					1	DETECTED	187.0705 m/z @2.90 [CD6649_1.mzXML]	187.07049560546875	2.9002	0.10108333333333334	19.942999999999998	19.841916666666666	29774.0859375	5861086.0142984	0	1299	1.3197476748171426	1.7362550278830324	3.5744285771511497	187.0699005126953	187.076416015625
384	187.1250762939453	10.869716666666667					1	DETECTED	187.1251 m/z @10.87 [CD6649_1.mzXML]	187.1250762939453	10.869716666666667	0.13393333333333332	20.008	19.874066666666664	4153.2001953125	2892746.4423273304	0	1299	4.395996228731454	0.9255992809094816	0.8511985618189635	187.12474060058594	187.13165283203125
385	187.47178649902344	9.197283333333333					1	DETECTED	187.4718 m/z @9.20 [CD6649_1.mzXML]	187.47178649902344	9.197283333333333	9.16915	9.3244	0.15525000000000055	14825.6142578125	78813.2901557006	0	1299	0.0912039170857124	3.2995048596233825	4.383736632517042	187.47166442871094	187.47189331054688
386	188.05445861816406	9.225183333333332					1	DETECTED	188.0545 m/z @9.23 [CD6649_1.mzXML]	188.05445861816406	9.225183333333332	8.875666666666666	18.693499999999997	9.817833333333331	10855.9462890625	615543.7479428407	0	1299	0.19130063598734104	14.044871489199384	27.089742978398768	188.0448455810547	188.05642700195312
387	188.06959533691406	9.197283333333333					1	DETECTED	188.0696 m/z @9.20 [CD6649_1.mzXML]	188.06959533691406	9.197283333333333	1.8536	18.772333333333332	16.918733333333332	5502623.5	3.799427682277561E7	1	1299	0.0929265515825417	1.787650500575542	2.2055386639373613	188.05982971191406	188.07945251464844
388	188.08282470703125	9.197283333333333					1	DETECTED	188.0828 m/z @9.20 [CD6649_1.mzXML]	188.08282470703125	9.197283333333333	2.0780000000000003	15.427466666666668	13.349466666666668	13138.5908203125	3289065.858524719	0	1299	0.04120364412402644	0.937556917011778	0.014164025585732862	188.08079528808594	188.0928192138672
389	188.10011291503906	9.239016666666666					1	DETECTED	188.1001 m/z @9.24 [CD6649_1.mzXML]	188.10011291503906	9.239016666666666	9.183316666666666	16.48625	7.302933333333332	6779.138671875	950502.2958360292	0	1299	0.0312745293084955	65.55595451825269	130.11190903650538	188.093017578125	188.10789489746094
390	188.6702117919922	9.197283333333333					1	DETECTED	188.6702 m/z @9.20 [CD6649_1.mzXML]	188.6702117919922	9.197283333333333	9.154966666666667	9.295616666666666	0.14064999999999905	14507.2158203125	79279.92819006334	0	1299	0.10611404396823865	1.6618747538400964	2.4268657364936606	188.66981506347656	188.67022705078125
391	188.9547576904297	1.5442833333333332					1	DETECTED	188.9548 m/z @1.54 [CD6649_1.mzXML]	188.9547576904297	1.5442833333333332	1.5000166666666668	1.5590666666666666	0.059049999999999825	5511.12939453125	16032.203060424768	0	1299	0.072629072886232	0.6669804216867482	0.3339608433734964	188.95448303222656	188.95510864257812
392	189.00608825683594	1.4556166666666668					1	DETECTED	189.0061 m/z @1.46 [CD6649_1.mzXML]	189.00608825683594	1.4556166666666668	1.4241166666666667	5.15045	3.7263333333333337	6352.7861328125	688560.247560974	0	1299	0.0813348115434438	59.148148148147996	117.29629629629599	189.00599670410156	189.0064697265625
393	189.02279663085938	13.534583333333334					1	DETECTED	189.0228 m/z @13.53 [CD6649_1.mzXML]	189.02279663085938	13.534583333333334	9.309916666666668	15.443166666666666	6.1332499999999985	12397.451171875	1363678.713954284	0	1299	0.1982786469517066	0.725885671453369	0.4618399812218942	189.0221405029297	189.02606201171875
394	189.0458526611328	1.8253833333333334					1	DETECTED	189.0459 m/z @1.83 [CD6649_1.mzXML]	189.0458526611328	1.8253833333333334	1.4241166666666667	11.107666666666667	9.68355	19661.537109375	4059361.742501343	0	1299	9.584266628204537	12.066227778700782	23.03255553972818	189.03587341308594	189.05140686035156
395	189.0729522705078	9.197283333333333					1	DETECTED	189.0730 m/z @9.20 [CD6649_1.mzXML]	189.0729522705078	9.197283333333333	9.13995	9.398200000000001	0.2582500000000003	539762.875	3303979.2326704017	0	1299	0.09207975107938005	1.8322293872958646	2.165763068277302	189.0727996826172	189.07315063476562
396	189.08607482910156	2.8864					1	DETECTED	189.0861 m/z @2.89 [CD6649_1.mzXML]	189.08607482910156	2.8864	0.10108333333333334	20.008	19.906916666666667	88155.1484375	2.1186364440892383E7	0	1299	2.609933097314931	3.3372475780821294	6.370325847445661	189.08523559570312	189.09046936035156
397	189.1585235595703	1.6338166666666667					1	DETECTED	189.1585 m/z @1.63 [CD6649_1.mzXML]	189.1585235595703	1.6338166666666667	1.5590666666666666	15.073566666666666	13.5145	15983.6591796875	6856788.630706605	0	1299	12.78356781035333	88.09592674650487	175.11711419585512	189.1582794189453	189.1634063720703
398	189.1981658935547	9.225183333333332					1	DETECTED	189.1982 m/z @9.23 [CD6649_1.mzXML]	189.1981658935547	9.225183333333332	9.16915	9.253283333333334	0.08413333333333384	15726.9775390625	68309.41576904287	0	1299	0.13302770760603622	0.7507436049970503	0.5014872099941006	189.19786071777344	189.19821166992188
399	190.0850372314453	10.827016666666667					1	DETECTED	190.0850 m/z @10.83 [CD6649_1.mzXML]	190.0850372314453	10.827016666666667	0.16725	18.4405	18.27325	85072.28125	3362755.5031824363	0	1299	0.10326099950339618	0.5750362458306011	0.1475835077669439	190.0766143798828	190.09002685546875
400	190.14291381835938	10.3358					1	DETECTED	190.1429 m/z @10.34 [CD6649_1.mzXML]	190.14291381835938	10.3358	0.3522666666666667	14.462150000000001	14.109883333333334	20071.216796875	2546211.782861451	0	1299	0.2708372850498524	0.7066577965049115	0.41331559300982285	190.14175415039062	190.14349365234375
401	190.96710205078125	13.54915					1	DETECTED	190.9671 m/z @13.55 [CD6649_1.mzXML]	190.96710205078125	13.54915	0.25128333333333336	19.732833333333335	19.481550000000002	8337.974609375	2071618.7752299202	0	1299	0.4229986069470204	0.7325065925361463	0.13024831911990759	190.96112060546875	190.9676971435547
402	191.00238037109375	2.1759666666666666					1	DETECTED	191.0024 m/z @2.18 [CD6649_1.mzXML]	191.00238037109375	2.1759666666666666	2.1759666666666666	12.055466666666666	9.8795	7300.494140625	2971126.297206665	0	1299	9.547958946497968	null	null	190.9939422607422	191.00238037109375
403	191.0390625	1.7835					1	DETECTED	191.0391 m/z @1.78 [CD6649_1.mzXML]	191.0390625	1.7835	1.4241166666666667	13.133566666666667	11.70945	120877.4140625	3385237.2906636354	0	1299	0.12641208104026513	1.5835521459118629	null	191.0292205810547	191.04754638671875
404	191.07553100585938	1.66305					1	DETECTED	191.0755 m/z @1.66 [CD6649_1.mzXML]	191.07553100585938	1.66305	1.5590666666666666	8.706783333333334	7.147716666666668	135983.984375	1.9253863118004635E7	0	1299	null	35.326310566627015	79.46845208386682	191.07542419433594	191.07830810546875
405	191.97708129882812	12.522766666666666					1	DETECTED	191.9771 m/z @12.52 [CD6649_1.mzXML]	191.97708129882812	12.522766666666666	0.25128333333333336	19.50766666666667	19.256383333333336	3367.66015625	2472976.464276398	0	1299	18.378626250918273	0.7845988463768984	0.5691976927537967	191.9705810546875	191.97708129882812
406	191.99935913085938	11.3661					1	DETECTED	191.9994 m/z @11.37 [CD6649_1.mzXML]	191.99935913085938	11.3661	0.10108333333333334	19.910500000000003	19.80941666666667	19784.75390625	2205673.200471679	0	1299	1.732384705664055	0.898442850992983	38.948129934582944	191.99935913085938	192.00831604003906
407	192.0315399169922	1.9944					1	DETECTED	192.0315 m/z @1.99 [CD6649_1.mzXML]	192.0315399169922	1.9944	1.8113333333333335	3.8720166666666667	2.0606833333333334	11265.78125	508608.2993894041	0	1299	0.1615025181219767	5.628231973780049	10.256463947560098	192.02301025390625	192.03221130371094
408	192.0646209716797	7.74895					1	DETECTED	192.0646 m/z @7.75 [CD6649_1.mzXML]	192.0646209716797	7.74895	6.246433333333333	10.6021	4.355666666666667	3336.16552734375	402829.7684664611	0	1299	2.21316274161242	1.4494570221073533	1.8989140442147066	192.06419372558594	192.06826782226562
409	192.1045379638672	9.549583333333334					1	DETECTED	192.1045 m/z @9.55 [CD6649_1.mzXML]	192.1045379638672	9.549583333333334	6.262866666666667	11.597666666666667	5.3348	2854.908935546875	385241.3688179321	0	1299	0.09240871078885426	0.8115698037048116	0.6231396074096232	192.10057067871094	192.110595703125
410	192.96044921875	2.1481166666666667					1	DETECTED	192.9604 m/z @2.15 [CD6649_1.mzXML]	192.96044921875	2.1481166666666667	2.0780000000000003	17.006333333333334	14.928333333333335	12480.7587890625	2074328.6915646666	0	1299	0.1483627800059426	106.45352983123409	211.90705966246819	192.96006774902344	192.96444702148438
411	193.03378295898438	1.66305					1	DETECTED	193.0338 m/z @1.66 [CD6649_1.mzXML]	193.03378295898438	1.66305	1.6038666666666666	5.00455	3.4006833333333333	20111.927734375	679626.142242035	0	1299	0.07363890579877208	18.005879297473836	33.78686303735328	193.0328369140625	193.03903198242188
412	193.08505249023438	10.5186					1	DETECTED	193.0851 m/z @10.52 [CD6649_1.mzXML]	193.08505249023438	10.5186	10.464599999999999	18.994666666666667	8.530066666666668	159812.5625	3531801.4890465094	0	1299	0.09076528625469926	1.7928605669638125	2.1816280068330136	193.08407592773438	193.0871124267578
413	193.15696716308594	11.484433333333333					1	DETECTED	193.1570 m/z @11.48 [CD6649_1.mzXML]	193.15696716308594	11.484433333333333	1.9805666666666668	16.09665	14.116083333333334	8886.341796875	4444672.955320802	0	1299	12.54720689631429	0.7426494830174385	0.38953845968476397	193.1533203125	193.15843200683594
414	194.03118896484375	1.9529666666666665					1	DETECTED	194.0312 m/z @1.95 [CD6649_1.mzXML]	194.03118896484375	1.9529666666666665	1.5000166666666668	20.008	18.507983333333332	4135.64111328125	2284054.6133139636	0	1299	17.06681213948397	20.43049269602974	39.86098539205949	194.0212860107422	194.0390625
415	194.08848571777344	10.5457					1	DETECTED	194.0885 m/z @10.55 [CD6649_1.mzXML]	194.08848571777344	10.5457	0.15053333333333332	14.724416666666666	14.573883333333333	17895.029296875	1445046.4771112057	0	1299	0.08211003612623635	0.7009932500681406	0.011279462157910966	194.07997131347656	194.09532165527344
416	194.97581481933594	12.158199999999999					1	DETECTED	194.9758 m/z @12.16 [CD6649_1.mzXML]	194.97581481933594	12.158199999999999	11.61155	15.23995	3.628400000000001	11908.0078125	1039847.1470653083	0	1299	0.23832756006309985	3.318759718284097	5.637519436568194	194.97540283203125	194.9761962890625
417	195.0167694091797	1.4706333333333332					1	DETECTED	195.0168 m/z @1.47 [CD6649_1.mzXML]	195.0167694091797	1.4706333333333332	1.4401333333333333	1.6038666666666666	0.1637333333333333	6697.74169921875	38900.69038134764	0	1299	0.031137171770529548	2.6841530054644824	4.368306010928965	195.01638793945312	195.0170440673828
418	195.03843688964844	12.083883333333334					1	DETECTED	195.0384 m/z @12.08 [CD6649_1.mzXML]	195.03843688964844	12.083883333333334	0.33525	19.927	19.59175	16897.5390625	4120315.430139069	0	1299	5.607014184855672	1.2907216068388265	1.1470200524900844	195.0285186767578	195.03843688964844
419	195.0867462158203	9.905100000000001					1	DETECTED	195.0867 m/z @9.91 [CD6649_1.mzXML]	195.0867462158203	9.905100000000001	0.10108333333333334	20.008	19.906916666666667	91862.8046875	9407338.525911923	0	1299	1.0417249173643146	0.9231896399811462	0.06941625181684699	195.0843963623047	195.09039306640625
420	195.10044860839844	11.556583333333332					1	DETECTED	195.1004 m/z @11.56 [CD6649_1.mzXML]	195.10044860839844	11.556583333333332	11.2128	12.418550000000002	1.2057500000000019	139382.453125	2335361.7094359123	0	1299	0.3665775692148525	1.1583640298420281	1.1175666758694516	195.09115600585938	195.10061645507812
421	195.112060546875	9.3244					1	DETECTED	195.1121 m/z @9.32 [CD6649_1.mzXML]	195.112060546875	9.3244	2.0501	13.282833333333334	11.232733333333334	18284.119140625	3050101.4064180916	0	1299	0.10098185542349647	0.7720834536198214	0.014670566312893133	195.11117553710938	195.12197875976562
422	196.05941772460938	10.142633333333333					1	DETECTED	196.0594 m/z @10.14 [CD6649_1.mzXML]	196.05941772460938	10.142633333333333	8.768049999999999	18.265333333333334	9.497283333333336	289346.15625	2751938.632043795	1	1299	0.07764567496184327	0.5695419417784509	2.7928571117996994	196.0592498779297	196.06800842285156
423	196.0902099609375	9.934833333333334					1	DETECTED	196.0902 m/z @9.93 [CD6649_1.mzXML]	196.0902099609375	9.934833333333334	0.4535666666666666	19.927	19.473433333333332	7887.6142578125	1210995.3418795469	0	1299	0.10521066451863881	1.7077782142873141	2.4090448887977574	196.08935546875	196.09103393554688
424	196.86390686035156	1.9529666666666665					1	DETECTED	196.8639 m/z @1.95 [CD6649_1.mzXML]	196.86390686035156	1.9529666666666665	1.6338166666666667	2.1759666666666666	0.5421499999999999	22218.28125	305757.17419262696	0	1299	0.1980569005276518	0.8493655021149933	0.6987310042299866	196.8636016845703	196.8672332763672
425	197.0494842529297	9.398200000000001					1	DETECTED	197.0495 m/z @9.40 [CD6649_1.mzXML]	197.0494842529297	9.398200000000001	1.4401333333333333	9.4741	8.033966666666666	3662.958984375	506976.702965973	0	1299	8.016503512842426	0.5047687461778824	0.00953749235576467	197.04302978515625	197.050048828125
426	197.06300354003906	10.142633333333333					1	DETECTED	197.0630 m/z @10.14 [CD6649_1.mzXML]	197.06300354003906	10.142633333333333	3.8720166666666667	19.732833333333335	15.860816666666668	22712.337890625	3147605.4269048143	0	1299	4.745660587862929	8.760864603616625	79.4120485139518	197.06272888183594	197.071044921875
427	197.09963989257812	1.7552666666666668					1	DETECTED	197.0996 m/z @1.76 [CD6649_1.mzXML]	197.09963989257812	1.7552666666666668	1.70805	12.492383333333333	10.784333333333333	72436.984375	2303798.990838867	0	1299	0.04278846352829069	111.98517176068141	193.73762317721685	197.099609375	197.10684204101562
428	197.1162567138672	11.924066666666667					1	DETECTED	197.1163 m/z @11.92 [CD6649_1.mzXML]	197.1162567138672	11.924066666666667	11.137933333333333	12.027083333333334	0.8891500000000008	9859.443359375	283684.9285189823	0	1299	0.814545333192445	0.565521116010855	0.13104223202170995	197.11578369140625	197.1165313720703
429	197.12753295898438	9.74255					1	DETECTED	197.1275 m/z @9.74 [CD6649_1.mzXML]	197.12753295898438	9.74255	9.13995	9.92015	0.7801999999999989	20714.830078125	196550.22972790504	0	1299	0.08166359538536483	1.6339774183037534	0.23408453797120174	197.12741088867188	197.12794494628906
430	198.03070068359375	10.450933333333333					1	DETECTED	198.0307 m/z @10.45 [CD6649_1.mzXML]	198.03070068359375	10.450933333333333	10.09815	10.695733333333333	0.5975833333333327	54251.66015625	542976.6169533684	0	1299	0.09417137487958804	0.9095761618669387	1.1488784666383585	198.03028869628906	198.03086853027344
431	198.05166625976562	10.5457					1	DETECTED	198.0517 m/z @10.55 [CD6649_1.mzXML]	198.05166625976562	10.5457	8.938116666666668	13.22895	4.290833333333332	34836.81640625	2106540.0771911	0	1299	0.06336963310828736	1.3390105464676616	0.061265620248739404	198.04730224609375	198.0554962158203
432	198.08395385742188	1.8395166666666667					1	DETECTED	198.0840 m/z @1.84 [CD6649_1.mzXML]	198.08395385742188	1.8395166666666667	1.7835	13.188099999999999	11.404599999999999	30980.107421875	1936519.3054561152	0	1299	0.10966949728419473	101.79648914013697	202.59297828027394	198.0791473388672	198.08743286132812
433	198.8607940673828	2.022116666666667					1	DETECTED	198.8608 m/z @2.02 [CD6649_1.mzXML]	198.8607940673828	2.022116666666667	1.7398166666666666	17.217333333333332	15.477516666666666	15916.8759765625	1919850.7475885926	0	1299	0.20100144333202818	27.413242413508065	0.6648727720486596	198.85910034179688	198.8615264892578
434	198.9390411376953	1.5295166666666666					1	DETECTED	198.9390 m/z @1.53 [CD6649_1.mzXML]	198.9390411376953	1.5295166666666666	1.4241166666666667	19.297833333333333	17.873716666666667	205257.234375	8588561.555466613	0	1299	0.11239852132374617	1.0345088160743992	0.8965212139189686	198.93275451660156	198.93931579589844
435	199.0095672607422	11.924066666666667					1	DETECTED	199.0096 m/z @11.92 [CD6649_1.mzXML]	199.0095672607422	11.924066666666667	9.934833333333334	18.962333333333333	9.0275	4238.36328125	937508.5654471132	0	1299	5.858139315526357	2.2690902692829735	2.905297213289481	199.00955200195312	199.01739501953125
436	200.03623962402344	10.756816666666667					1	DETECTED	200.0362 m/z @10.76 [CD6649_1.mzXML]	200.03623962402344	10.756816666666667	1.6038666666666666	12.7897	11.185833333333333	540525.875	6858399.036443889	1	1299	0.11221007584109621	0.5235406088372245	0.01523115213413097	200.027587890625	200.04360961914062
437	200.0671844482422	1.79735					1	DETECTED	200.0672 m/z @1.80 [CD6649_1.mzXML]	200.0671844482422	1.79735	0.2677333333333333	13.160716666666668	12.892983333333333	186013.96875	1.2822081040215515E7	0	1299	0.04671654707752437	2.974951466294183	4.929587518375668	200.06704711914062	200.0732879638672
438	200.1269073486328	2.0501					1	DETECTED	200.1269 m/z @2.05 [CD6649_1.mzXML]	200.1269073486328	2.0501	1.9529666666666665	5.198583333333334	3.245616666666667	17260.91796875	545509.1519099734	0	1299	0.23756095464615923	16.707017844886725	32.41403568977345	200.1265411376953	200.12841796875
439	200.97215270996094	1.5295166666666666					1	DETECTED	200.9722 m/z @1.53 [CD6649_1.mzXML]	200.97215270996094	1.5295166666666666	1.4401333333333333	1.6038666666666666	0.1637333333333333	54255.84765625	347543.9941345213	0	1299	0.10884227927948187	0.9159052768972583	0.8308261707495835	200.9718780517578	200.9723358154297
440	201.01480102539062	1.9105333333333334					1	DETECTED	201.0148 m/z @1.91 [CD6649_1.mzXML]	201.01480102539062	1.9105333333333334	1.4401333333333333	2.3810166666666666	0.9408833333333333	90561.21875	1204473.601668945	0	1299	0.12723581122997563	0.9159085340900383	1.9595500728637032	201.01171875	201.0153350830078
441	201.11123657226562	1.3025333333333333					1	DETECTED	201.1112 m/z @1.30 [CD6649_1.mzXML]	201.11123657226562	1.3025333333333333	0.10108333333333334	20.008	19.906916666666667	44705.48046875	3.3181212187357638E7	0	1299	1.8300404171094946	8.284538127540333	0.2780283765158692	201.1102294921875	201.12057495117188
442	202.0464324951172	9.712583333333333					1	DETECTED	202.0464 m/z @9.71 [CD6649_1.mzXML]	202.0464324951172	9.712583333333333	1.7695	9.845983333333333	8.076483333333332	62197.34765625	7867068.042171143	0	1299	0.10908752261565624	0.5083972428842704	0.0170484850248064	202.0463104248047	202.04673767089844
443	202.114501953125	7.797983333333334					1	DETECTED	202.1145 m/z @7.80 [CD6649_1.mzXML]	202.114501953125	7.797983333333334	0.13393333333333332	19.97533333333333	19.841399999999997	5844.0205078125	3803309.066252383	0	1299	11.261435982265578	1.2944461479244	1.5888922958488	202.1061248779297	202.1151885986328
444	202.96963500976562	1.5295166666666666					1	DETECTED	202.9696 m/z @1.53 [CD6649_1.mzXML]	202.96963500976562	1.5295166666666666	1.4401333333333333	1.6038666666666666	0.1637333333333333	17938.333984375	107574.10466369621	0	1299	0.09403963436133345	0.9159052768972583	0.8165483273365831	202.96926879882812	202.9700927734375
445	203.0511932373047	1.7835					1	DETECTED	203.0512 m/z @1.78 [CD6649_1.mzXML]	203.0511932373047	1.7835	1.4853666666666667	19.6205	18.135133333333332	2255427.5	3.14879529067189E7	1	1299	0.09318563165893479	5.126869921919816	8.147773369773615	203.04835510253906	203.05792236328125
446	203.14906311035156	1.8395166666666667					1	DETECTED	203.1491 m/z @1.84 [CD6649_1.mzXML]	203.14906311035156	1.8395166666666667	1.8395166666666667	16.35605	14.516533333333333	113708.8359375	8541403.071235595	0	1299	0.038807446335846096	null	null	203.1488037109375	203.14939880371094
447	203.82260131835938	9.197283333333333					1	DETECTED	203.8226 m/z @9.20 [CD6649_1.mzXML]	203.82260131835938	9.197283333333333	9.154966666666667	9.3244	0.169433333333334	17550.3359375	101625.89800915521	0	1299	0.2434733158401503	2.0019692792438204	3.0039385584876404	203.8224639892578	203.82315063476562
448	204.0546875	1.7835					1	DETECTED	204.0547 m/z @1.78 [CD6649_1.mzXML]	204.0546875	1.7835	1.7398166666666666	17.766666666666666	16.02685	141324.203125	4736937.668138366	0	1299	0.1838393489388832	6.808773852843095	8.800581129085366	204.05453491210938	204.0646209716797
449	204.1039581298828	10.771166666666666					1	DETECTED	204.1040 m/z @10.77 [CD6649_1.mzXML]	204.1039581298828	10.771166666666666	10.505149999999999	18.313499999999998	7.808349999999999	28680.732421875	1483262.5347695919	0	1299	0.08481218878727859	14.676430048242558	111.05209547216383	204.10023498535156	204.108642578125
450	204.12179565429688	1.88225					1	DETECTED	204.1218 m/z @1.88 [CD6649_1.mzXML]	204.12179565429688	1.88225	1.8536	9.108816666666666	7.255216666666666	1068665.25	1.1598495773111073E7	0	1299	0.07909727025315627	10.497357670693136	16.901519870432352	204.1215057373047	204.12313842773438
451	204.41539001464844	9.197283333333333					1	DETECTED	204.4154 m/z @9.20 [CD6649_1.mzXML]	204.41539001464844	9.197283333333333	9.16915	9.253283333333334	0.08413333333333384	16396.642578125	65044.23302734371	0	1299	0.09631341332817378	1.495260663507141	1.990521327014282	204.41525268554688	204.41551208496094
452	204.955810546875	1.6338166666666667					1	DETECTED	204.9558 m/z @1.63 [CD6649_1.mzXML]	204.955810546875	1.6338166666666667	1.5442833333333332	1.6927666666666668	0.14848333333333352	76005.765625	327119.23562915064	0	1299	0.07156393666314687	0.8245472287072692	0.6331895938875265	204.95565795898438	204.9560089111328
453	205.04629516601562	9.338933333333333					1	DETECTED	205.0463 m/z @9.34 [CD6649_1.mzXML]	205.04629516601562	9.338933333333333	1.8964166666666666	9.44355	7.547133333333333	28077.646484375	1990743.521770509	0	1299	0.09644668520017596	0.5070283125555648	0.017637523116470627	205.03729248046875	205.0556640625
454	205.0846405029297	12.447766666666666					1	DETECTED	205.0846 m/z @12.45 [CD6649_1.mzXML]	205.0846405029297	12.447766666666666	0.21768333333333334	20.008	19.790316666666666	27412.69140625	4259855.329400453	0	1299	0.19020100172856935	0.6434436821071275	0.47826231737358216	205.07656860351562	205.08558654785156
455	205.0960693359375	9.2111					1	DETECTED	205.0961 m/z @9.21 [CD6649_1.mzXML]	205.0960693359375	9.2111	9.108816666666666	10.85545	1.7466333333333335	5632199.0	3.7654062835231744E7	1	1299	0.09576010661335488	1.427162610877498	1.6047546430598372	205.09584045410156	205.09661865234375
456	205.12506103515625	1.88225					1	DETECTED	205.1251 m/z @1.88 [CD6649_1.mzXML]	205.12506103515625	1.88225	1.8680999999999999	9.2814	7.4133	99901.9140625	2263116.738818848	0	1299	0.0946505356377434	260.45084540780033	37.55168236623473	205.1151580810547	205.13290405273438
457	205.98635864257812	11.25875					1	DETECTED	205.9864 m/z @11.26 [CD6649_1.mzXML]	205.98635864257812	11.25875	0.10108333333333334	20.008	19.906916666666667	29275.998046875	5165803.62356754	0	1299	0.7686336266513045	1.188755046724447	6.507020890703177	205.98556518554688	205.99603271484375
458	206.08023071289062	10.321116666666667					1	DETECTED	206.0802 m/z @10.32 [CD6649_1.mzXML]	206.08023071289062	10.321116666666667	0.3861166666666667	10.695733333333333	10.309616666666667	97524.5390625	1840445.7414671024	0	1299	0.08630843313053838	0.5112982129144871	1.6372031247100307	206.07955932617188	206.08920288085938
459	206.0994110107422	9.2111					1	DETECTED	206.0994 m/z @9.21 [CD6649_1.mzXML]	206.0994110107422	9.2111	1.7695	10.008883333333333	8.239383333333333	559525.9375	2.685909355991909E7	0	1299	0.09678099135837925	1.513086850981952	1.6051458628496829	206.09912109375	206.10618591308594
460	206.38153076171875	9.197283333333333					1	DETECTED	206.3815 m/z @9.20 [CD6649_1.mzXML]	206.38153076171875	9.197283333333333	9.16915	9.2814	0.11224999999999952	17021.732421875	85765.77634423834	0	1299	0.11347874140614955	1.9949644549763255	2.989928909952651	206.3809356689453	206.38153076171875
461	206.99008178710938	16.09665					1	DETECTED	206.9901 m/z @16.10 [CD6649_1.mzXML]	206.99008178710938	16.09665	0.25128333333333336	19.97533333333333	19.72405	9084.0107421875	2494616.0982847908	0	1299	0.8860388071096761	0.613394165094348	0.20045098655460164	206.98638916015625	206.9907989501953
462	207.0128936767578	1.7398166666666666					1	DETECTED	207.0129 m/z @1.74 [CD6649_1.mzXML]	207.0128936767578	1.7398166666666666	1.4241166666666667	14.9984	13.574283333333334	56684.328125	5125820.02526489	0	1299	0.94968197438288	23.669331291728408	37.264384028683594	207.0126190185547	207.0171356201172
463	207.0254669189453	9.609516666666668					1	DETECTED	207.0255 m/z @9.61 [CD6649_1.mzXML]	207.0254669189453	9.609516666666668	9.534666666666668	11.894216666666667	2.3595499999999987	43952.04296875	1142107.028787598	0	1299	0.08838957044095253	1.6760368155054293	31.773893498332537	207.02516174316406	207.03143310546875
464	207.0835418701172	10.306283333333333					1	DETECTED	207.0835 m/z @10.31 [CD6649_1.mzXML]	207.0835418701172	10.306283333333333	10.290933333333333	10.379933333333334	0.08900000000000041	9921.4208984375	39376.73517395038	0	1299	0.08194352488230905	2.8990228013029915	4.798045602605983	207.0834503173828	207.0836944580078
465	207.10345458984375	9.197283333333333					1	DETECTED	207.1035 m/z @9.20 [CD6649_1.mzXML]	207.10345458984375	9.197283333333333	3.1382666666666665	9.97925	6.840983333333334	20982.05859375	635241.097717102	0	1299	0.13397886051166985	0.968001808664306	0.8994275431847625	207.09913635253906	207.11207580566406
466	207.80552673339844	12.012733333333333					1	DETECTED	207.8055 m/z @12.01 [CD6649_1.mzXML]	207.80552673339844	12.012733333333333	11.9984	12.083883333333334	0.08548333333333424	6442.986328125	26825.053453125067	0	1299	0.07395991893162446	2.9819767441861296	4.963953488372259	207.80520629882812	207.80564880371094
467	208.048095703125	15.840933333333334					1	DETECTED	208.0481 m/z @15.84 [CD6649_1.mzXML]	208.048095703125	15.840933333333334	8.938116666666668	19.700833333333332	10.762716666666664	12294.232421875	2748679.932463683	0	1299	2.932350719919871	0.7795887669043312	0.5578451458471463	208.0470733642578	208.0487518310547
468	208.13259887695312	8.813983333333335					1	DETECTED	208.1326 m/z @8.81 [CD6649_1.mzXML]	208.13259887695312	8.813983333333335	8.305433333333333	8.875666666666666	0.5702333333333325	2296.777587890625	41116.47315237418	0	1299	0.06906080066704234	0.560646281912625	0.12129256382525007	208.1319122314453	208.1331329345703
469	208.88961791992188	1.7398166666666666					1	DETECTED	208.8896 m/z @1.74 [CD6649_1.mzXML]	208.88961791992188	1.7398166666666666	1.6927666666666668	1.9805666666666668	0.28780000000000006	35899.39453125	322151.1907880859	0	1299	0.09913787594145096	3.058448459086091	5.116896918172182	208.88958740234375	208.89027404785156
470	208.9775848388672	14.083566666666666					1	DETECTED	208.9776 m/z @14.08 [CD6649_1.mzXML]	208.9775848388672	14.083566666666666	11.834249999999999	14.665433333333334	2.8311833333333354	10383.6748046875	1023177.567845215	0	1299	0.5886435697942449	0.6293429856474932	0.25868597129498655	208.9771270751953	208.97816467285156
471	208.98829650878906	11.001650000000001					1	DETECTED	208.9883 m/z @11.00 [CD6649_1.mzXML]	208.98829650878906	11.001650000000001	10.942450000000001	11.061683333333333	0.11923333333333197	12206.5771484375	57380.014432617165	0	1299	0.07693652381405691	1.007038288288267	1.0140765765765336	208.988037109375	208.98838806152344
472	209.0323486328125	1.4556166666666668					1	DETECTED	209.0323 m/z @1.46 [CD6649_1.mzXML]	209.0323486328125	1.4556166666666668	1.4068166666666668	1.5590666666666666	0.15224999999999977	32207.9765625	176884.16187158186	0	1299	0.08899506337631524	1.5599385245901631	2.0798752279624098	209.03207397460938	209.0325164794922
473	209.04458618164062	15.952566666666666					1	DETECTED	209.0446 m/z @15.95 [CD6649_1.mzXML]	209.04458618164062	15.952566666666666	0.15053333333333332	20.008	19.857466666666667	24757.615234375	6078318.712499722	0	1299	2.55885124864143	0.7811372148215421	0.5490100341689029	209.0437774658203	209.0522003173828
474	209.09120178222656	7.74895					1	DETECTED	209.0912 m/z @7.75 [CD6649_1.mzXML]	209.09120178222656	7.74895	5.969133333333334	8.496	2.526866666666667	19873.41015625	1144448.0461267089	0	1299	1.057486659207111	0.6213852847658552	0.21103253430794364	209.09075927734375	209.0915985107422
475	209.11570739746094	12.041333333333334					1	DETECTED	209.1157 m/z @12.04 [CD6649_1.mzXML]	209.11570739746094	12.041333333333334	9.2111	12.62405	3.4129500000000004	1560757.875	1.3395724597229274E7	1	1299	0.10430701852813407	0.7171709708905463	0.20469802494519562	209.1092529296875	209.11854553222656
476	209.163818359375	9.7576					1	DETECTED	209.1638 m/z @9.76 [CD6649_1.mzXML]	209.163818359375	9.7576	9.74255	16.84316666666667	7.100616666666669	7902.037109375	714682.4957339786	0	1299	0.09046970412548205	235.90088593576266	470.8017718715253	209.16371154785156	209.1654052734375
477	210.0587921142578	14.433616666666667					1	DETECTED	210.0588 m/z @14.43 [CD6649_1.mzXML]	210.0587921142578	14.433616666666667	3.166416666666667	14.433616666666667	11.2672	8039.0126953125	2201921.736772034	0	1299	11.155126466887005	0.5	null	210.05718994140625	210.0601043701172
478	210.1194305419922	12.012733333333333					1	DETECTED	210.1194 m/z @12.01 [CD6649_1.mzXML]	210.1194305419922	12.012733333333333	11.5839	12.284283333333333	0.7003833333333329	175256.421875	2406347.95031543	0	1299	0.10713514499859578	0.811370612031216	0.5751695552438147	210.11927795410156	210.12008666992188
479	211.04103088378906	2.3271					1	DETECTED	211.0410 m/z @2.33 [CD6649_1.mzXML]	211.04103088378906	2.3271	1.4241166666666667	17.297666666666665	15.873549999999998	19131.775390625	1712673.817962982	0	1299	0.20159967539965873	8.789503313091785	0.9768948920932126	211.03939819335938	211.0475311279297
480	211.05665588378906	9.398200000000001					1	DETECTED	211.0567 m/z @9.40 [CD6649_1.mzXML]	211.05665588378906	9.398200000000001	9.353666666666667	10.276100000000001	0.9224333333333341	11893.87890625	101008.19487728883	0	1299	0.08385327954401056	10.356661676646617	19.713323353293234	211.05535888671875	211.05899047851562
481	211.07901000976562	14.143666666666666					1	DETECTED	211.0790 m/z @14.14 [CD6649_1.mzXML]	211.07901000976562	14.143666666666666	11.6396	16.908333333333335	5.268733333333335	7196.23974609375	933469.3044036257	0	1299	1.23657370842243	0.8734743885091258	0.7417097968463688	211.0764617919922	211.08006286621094
482	211.13169860839844	12.173666666666666					1	DETECTED	211.1317 m/z @12.17 [CD6649_1.mzXML]	211.13169860839844	12.173666666666666	0.11735000000000001	20.008	19.89065	29736.6171875	3987416.240808287	0	1299	0.1596071753638988	0.678725247635927	1.1295426132671045	211.12173461914062	211.1326446533203
483	211.1431121826172	10.290933333333333					1	DETECTED	211.1431 m/z @10.29 [CD6649_1.mzXML]	211.1431121826172	10.290933333333333	10.23165	10.3947	0.16305000000000014	11764.0458984375	74536.33665124526	0	1299	0.10467928122909598	1.375175709867872	1.750351419735744	211.1431121826172	211.14329528808594
484	212.0180206298828	11.409533333333334					1	DETECTED	212.0180 m/z @11.41 [CD6649_1.mzXML]	212.0180206298828	11.409533333333334	1.5147333333333333	18.040166666666668	16.525433333333336	21494.3125	4462364.938837738	0	1299	0.10878911391738555	0.8350564606325209	0.6701129212650416	212.0147247314453	212.02297973632812
485	212.06692504882812	10.812683333333332					1	DETECTED	212.0669 m/z @10.81 [CD6649_1.mzXML]	212.06692504882812	10.812683333333332	10.798916666666665	11.107666666666667	0.30875000000000163	21059.408203125	155670.800694032	0	1299	0.06839528909639014	11.213680387408868	21.427360774817735	212.0666046142578	212.06727600097656
486	212.83787536621094	1.9805666666666668					1	DETECTED	212.8379 m/z @1.98 [CD6649_1.mzXML]	212.83787536621094	1.9805666666666668	1.7243	12.9419	11.217600000000001	21603.4921875	3746009.25542334	0	1299	0.11909892810710554	21.88657648283037	42.77315296566074	212.8328857421875	212.83807373046875
487	212.998291015625	1.9105333333333334					1	DETECTED	212.9983 m/z @1.91 [CD6649_1.mzXML]	212.998291015625	1.9105333333333334	1.88225	2.0362	0.15395000000000003	26821.15234375	129675.4628679199	0	1299	0.07508606950829178	2.721567472009419	4.443134944018838	212.99801635742188	212.99859619140625
488	213.03341674804688	13.405833333333334					1	DETECTED	213.0334 m/z @13.41 [CD6649_1.mzXML]	213.03341674804688	13.405833333333334	13.405833333333334	17.782833333333333	4.376999999999999	3012.849609375	409912.8264967955	0	1299	2.788233172233273	null	null	213.0236053466797	213.03341674804688
489	213.0735626220703	1.7552666666666668					1	DETECTED	213.0736 m/z @1.76 [CD6649_1.mzXML]	213.0735626220703	1.7552666666666668	1.70805	8.96915	7.261100000000001	43576.296875	5344032.188307495	0	1299	0.043082592171847844	76.89128132721494	152.7825626544299	213.0700225830078	213.07362365722656
490	213.17706298828125	10.5186					1	DETECTED	213.1771 m/z @10.52 [CD6649_1.mzXML]	213.17706298828125	10.5186	5.821316666666666	12.610133333333332	6.788816666666666	7510.95361328125	999230.5309069515	0	1299	0.4976931803914564	0.7226322306865315	0.445264461373063	213.1675262451172	213.18406677246094
491	213.96636962890625	13.877016666666666					1	DETECTED	213.9664 m/z @13.88 [CD6649_1.mzXML]	213.96636962890625	13.877016666666666	0.23433333333333334	19.97533333333333	19.741	3589.695556640625	2454225.285976135	0	1299	18.37954101268244	0.7235013639789827	0.4470027279579652	213.95738220214844	213.96636962890625
492	214.05780029296875	1.8395166666666667					1	DETECTED	214.0578 m/z @1.84 [CD6649_1.mzXML]	214.05780029296875	1.8395166666666667	1.6927666666666668	9.458866666666667	7.766100000000001	20414.91796875	2611519.8657776797	0	1299	0.1756576688142173	26.43933948471395	50.9345665718849	214.04989624023438	214.0581512451172
493	214.91647338867188	1.5442833333333332					1	DETECTED	214.9165 m/z @1.54 [CD6649_1.mzXML]	214.91647338867188	1.5442833333333332	1.4241166666666667	14.098450000000001	12.674333333333335	611022.125	7605987.062226684	0	1299	0.0843171171277668	0.8557014049390483	0.6520299825402556	214.91427612304688	214.91676330566406
494	214.9879150390625	1.5147333333333333					1	DETECTED	214.9879 m/z @1.51 [CD6649_1.mzXML]	214.9879150390625	1.5147333333333333	1.4401333333333333	15.712966666666667	14.272833333333333	65073.88671875	8650918.772162354	0	1299	0.08883791028824395	95.6624218051832	179.99427478187056	214.987548828125	214.98924255371094
495	215.01515197753906	1.9667999999999999					1	DETECTED	215.0152 m/z @1.97 [CD6649_1.mzXML]	215.01515197753906	1.9667999999999999	1.9105333333333334	11.29105	9.380516666666667	92100.6171875	2491043.5586602474	0	1299	0.15433809306544455	15.74909529236411	26.930178098934103	215.0063934326172	215.02207946777344
496	215.1266326904297	11.137933333333333					1	DETECTED	215.1266 m/z @11.14 [CD6649_1.mzXML]	215.1266326904297	11.137933333333333	0.6395166666666667	19.411	18.771483333333336	5582.01123046875	1355080.822137024	0	1299	0.05785642141397496	0.8940149705114265	0.788029941022853	215.1258087158203	215.12841796875
497	215.14112854003906	15.178949999999999					1	DETECTED	215.1411 m/z @15.18 [CD6649_1.mzXML]	215.14112854003906	15.178949999999999	4.425233333333334	16.5187	12.093466666666664	2342.919677734375	870633.7938325198	0	1299	0.5799960802214397	0.5622924167303397	0.12458483346067954	215.13739013671875	215.14385986328125
498	215.9198760986328	1.5442833333333332					1	DETECTED	215.9199 m/z @1.54 [CD6649_1.mzXML]	215.9198760986328	1.5442833333333332	1.4706333333333332	1.6038666666666666	0.13323333333333331	17564.921875	98294.19202319335	0	1299	0.11400828395784757	0.9045032812853586	0.8090065625707172	215.9197998046875	215.9203338623047
499	216.06814575195312	8.451733333333333					1	DETECTED	216.0681 m/z @8.45 [CD6649_1.mzXML]	216.06814575195312	8.451733333333333	8.364066666666666	8.938116666666668	0.5740500000000015	37343.13671875	317809.1710507821	0	1299	0.2147125544312427	2.26599113155884	2.95277388150651	216.067626953125	216.06829833984375
500	216.92132568359375	1.6927666666666668					1	DETECTED	216.9213 m/z @1.69 [CD6649_1.mzXML]	216.92132568359375	1.6927666666666668	0.53795	5.360833333333333	4.8228833333333325	196031.53125	4896193.401327087	0	1299	0.14244076130033245	9.993100043881894	0.829165563286795	216.9127197265625	216.92576599121094
501	216.94960021972656	1.5442833333333332					1	DETECTED	216.9496 m/z @1.54 [CD6649_1.mzXML]	216.94960021972656	1.5442833333333332	1.4241166666666667	16.696666666666665	15.272549999999999	171167.46875	6034512.273703674	0	1299	0.10577974280843061	0.8777620836344404	0.6745836249898483	216.94407653808594	216.95864868164062
502	217.04580688476562	10.912650000000001					1	DETECTED	217.0458 m/z @10.91 [CD6649_1.mzXML]	217.04580688476562	10.912650000000001	1.6038666666666666	18.2815	16.677633333333336	9839.1298828125	2423278.546382539	0	1299	0.20900370324108053	0.8289271181827037	0.46975891892875576	217.03700256347656	217.0536346435547
503	217.08047485351562	1.9805666666666668					1	DETECTED	217.0805 m/z @1.98 [CD6649_1.mzXML]	217.08047485351562	1.9805666666666668	0.7919833333333333	17.621333333333332	16.829349999999998	19533.34375	2924729.1415724205	0	1299	0.3862656841543095	3.8627419348853	6.519524965097895	217.07127380371094	217.08889770507812
504	217.11859130859375	12.112866666666667					1	DETECTED	217.1186 m/z @12.11 [CD6649_1.mzXML]	217.11859130859375	12.112866666666667	0.10108333333333334	20.008	19.906916666666667	8215.552734375	2960792.6986324475	0	1299	17.60276043458098	0.8286411815064929	0.2519852211169322	217.11683654785156	217.1213836669922
505	217.2263946533203	11.69695					1	DETECTED	217.2264 m/z @11.70 [CD6649_1.mzXML]	217.2263946533203	11.69695	5.837533333333334	11.788483333333334	5.95095	7003.5244140625	1775788.1476791988	0	1299	5.880005921732635	0.5078107889010568	0.015621577802113585	217.2258758544922	217.22669982910156
506	217.95016479492188	1.5442833333333332					1	DETECTED	217.9502 m/z @1.54 [CD6649_1.mzXML]	217.95016479492188	1.5442833333333332	0.7580833333333333	1.5442833333333332	0.7861999999999999	19927.28125	256854.25001074205	0	1299	0.08361531359533503	0.5	null	217.9499053955078	217.95802307128906
507	218.0203857421875	9.712583333333333					1	DETECTED	218.0204 m/z @9.71 [CD6649_1.mzXML]	218.0203857421875	9.712583333333333	9.668550000000002	9.801833333333333	0.1332833333333312	10483.4169921875	50505.31011486802	0	1299	0.0700190677764514	1.5134367903104142	2.0268735806208285	218.02035522460938	218.02099609375
508	218.04148864746094	10.142633333333333					1	DETECTED	218.0415 m/z @10.14 [CD6649_1.mzXML]	218.04148864746094	10.142633333333333	5.053583333333333	10.409483333333332	5.355899999999999	69430.78125	1040897.6044568794	0	1299	0.09265737913892025	0.578004822846329	2.946659953536498	218.04058837890625	218.0486297607422
509	218.11968994140625	11.228116666666667					1	DETECTED	218.1197 m/z @11.23 [CD6649_1.mzXML]	218.11968994140625	11.228116666666667	11.153066666666666	17.750666666666667	6.597600000000002	11253.70703125	2612493.0705100093	0	1299	0.06711939624726071	43.95469686875362	81.74773024807509	218.11883544921875	218.1234893798828
510	218.13743591308594	2.0640833333333335					1	DETECTED	218.1374 m/z @2.06 [CD6649_1.mzXML]	218.13743591308594	2.0640833333333335	0.10108333333333334	20.008	19.906916666666667	68788.453125	5124300.971472289	0	1299	null	4.927246709666648	1.3596541373074411	218.1363983154297	218.13858032226562
511	218.2102813720703	10.423683333333335					1	DETECTED	218.2103 m/z @10.42 [CD6649_1.mzXML]	218.2102813720703	10.423683333333335	10.379933333333334	10.464599999999999	0.08466666666666534	6321.88427734375	22509.22552197244	0	1299	0.07088116448782245	0.9676190476190089	0.9352380952380177	218.21011352539062	218.21119689941406
512	218.96905517578125	9.653933333333333					1	DETECTED	218.9691 m/z @9.65 [CD6649_1.mzXML]	218.96905517578125	9.653933333333333	9.519683333333335	10.172116666666666	0.652433333333331	6261.759765625	143411.83289550786	0	1299	0.33885627590002976	2.4299193047796677	3.8598386095593353	218.96853637695312	218.96937561035156
513	218.98255920410156	1.5295166666666666					1	DETECTED	218.9826 m/z @1.53 [CD6649_1.mzXML]	218.98255920410156	1.5295166666666666	1.4401333333333333	1.5590666666666666	0.11893333333333334	30286.873046875	151687.4675703124	0	1299	0.09101384922362521	0.6652992727950772	0.29698739023530857	218.98248291015625	218.9828338623047
514	219.0249481201172	1.7835					1	DETECTED	219.0249 m/z @1.78 [CD6649_1.mzXML]	219.0249481201172	1.7835	1.70805	10.246416666666667	8.538366666666667	2506332.75	2.1030291167534634E7	1	1299	0.061242012326290673	3.343072543059012	4.513213892897517	219.0247802734375	219.02581787109375
515	219.04257202148438	8.737449999999999					1	DETECTED	219.0426 m/z @8.74 [CD6649_1.mzXML]	219.04257202148438	8.737449999999999	8.290766666666666	18.4405	10.149733333333334	16869.45703125	1936110.2371744388	0	1299	0.11385177505043131	2.1959141684193546	0.6816312493309006	219.04237365722656	219.04638671875
516	219.08140563964844	1.7398166666666666					1	DETECTED	219.0814 m/z @1.74 [CD6649_1.mzXML]	219.08140563964844	1.7398166666666666	1.6038666666666666	9.653933333333333	8.050066666666666	83222.71875	4781684.296946777	0	1299	11.541947783138388	29.963107751331698	61.700911089726695	219.07859802246094	219.0815887451172
517	219.11630249023438	15.224916666666667					1	DETECTED	219.1163 m/z @15.22 [CD6649_1.mzXML]	219.11630249023438	15.224916666666667	9.5646	19.700833333333332	10.136233333333331	13944.6962890625	2246165.058563413	0	1299	1.4203220025703551	0.7794823239795806	0.5950636054626547	219.1119842529297	219.117431640625
518	219.173095703125	12.253549999999999					1	DETECTED	219.1731 m/z @12.25 [CD6649_1.mzXML]	219.173095703125	12.253549999999999	0.15053333333333332	19.959166666666665	19.808633333333333	32081.849609375	2940027.226122405	0	1299	0.9612888143570366	1.3875444500722203	0.1376465517733874	219.16664123535156	219.1755828857422
519	220.02854919433594	1.7835					1	DETECTED	220.0285 m/z @1.78 [CD6649_1.mzXML]	220.02854919433594	1.7835	1.70805	2.3271	0.6190500000000001	156935.96875	1271771.490580932	0	1299	0.05540584025630113	3.422854013273877	3.9298858265096555	220.02842712402344	220.0361785888672
520	220.11721801757812	8.922516666666667					1	DETECTED	220.1172 m/z @8.92 [CD6649_1.mzXML]	220.11721801757812	8.922516666666667	8.783233333333333	16.66445	7.881216666666665	14832.9296875	788349.4441853636	0	1299	0.1251429381612894	23.413532459777972	0.5583088325806899	220.11691284179688	220.1200408935547
521	220.9333038330078	1.58895					1	DETECTED	220.9333 m/z @1.59 [CD6649_1.mzXML]	220.9333038330078	1.58895	1.5442833333333332	1.70805	0.16376666666666684	134769.875	627322.3823037113	0	1299	0.07666970206477308	1.8332089552238748	2.4945643740330543	220.93321228027344	220.93362426757812
522	220.98052978515625	1.5295166666666666					1	DETECTED	220.9805 m/z @1.53 [CD6649_1.mzXML]	220.98052978515625	1.5295166666666666	1.4556166666666668	1.57375	0.1181333333333332	8855.8125	41397.99759960934	0	1299	0.09608437357403443	0.7992783040144346	0.5985566080288692	220.9799041748047	220.98052978515625
523	221.00587463378906	15.103733333333334					1	DETECTED	221.0059 m/z @15.10 [CD6649_1.mzXML]	221.00587463378906	15.103733333333334	0.5211666666666667	18.56683333333333	18.045666666666666	3330.363037109375	1550121.835379853	0	1299	0.2253552748723795	0.6187410995320896	0.23748219906417914	220.99607849121094	221.00653076171875
524	221.02325439453125	1.7695					1	DETECTED	221.0233 m/z @1.77 [CD6649_1.mzXML]	221.02325439453125	1.7695	1.7243	9.3833	7.659000000000001	159931.953125	3689600.4103572997	0	1299	0.06371359227543305	4.971793766521191	7.574138599001368	221.01988220214844	221.02386474609375
525	221.07984924316406	10.505149999999999					1	DETECTED	221.0798 m/z @10.51 [CD6649_1.mzXML]	221.07984924316406	10.505149999999999	9.5796	12.537483333333334	2.957883333333335	62076.328125	1000683.5331490485	0	1299	1.878733569965858	2.9947494420450034	3.355489874301259	221.0796356201172	221.08688354492188
526	221.0913543701172	8.616133333333332					1	DETECTED	221.0914 m/z @8.62 [CD6649_1.mzXML]	221.0913543701172	8.616133333333332	4.672033333333333	9.253283333333334	4.581250000000001	6784.56201171875	357202.6301992495	0	1299	0.13855754209938453	0.5807725463350323	0.1590894046409132	221.0904083251953	221.09185791015625
527	221.15231323242188	12.9692					1	DETECTED	221.1523 m/z @12.97 [CD6649_1.mzXML]	221.15231323242188	12.9692	0.2844666666666667	14.11365	13.829183333333333	19320.92578125	2086429.1763178403	0	1299	0.659494995169549	0.545111314913991	0.8928008919341783	221.1456298828125	221.15301513671875
528	222.06369018554688	15.0435					1	DETECTED	222.0637 m/z @15.04 [CD6649_1.mzXML]	222.06369018554688	15.0435	9.353666666666667	19.250166666666665	9.896499999999998	15029.306640625	2910906.8347301953	0	1299	1.9074938521225757	0.8546464942892051	0.6130853555450737	222.0627899169922	222.06466674804688
529	222.86648559570312	1.7398166666666666					1	DETECTED	222.8665 m/z @1.74 [CD6649_1.mzXML]	222.86648559570312	1.7398166666666666	1.67775	1.925	0.24724999999999997	76807.34375	629510.0263710935	0	1299	0.11230998553417115	1.9918098818474812	2.9836197636949624	222.86624145507812	222.8665771484375
530	222.99314880371094	13.6234					1	DETECTED	222.9931 m/z @13.62 [CD6649_1.mzXML]	222.99314880371094	13.6234	9.5796	14.447816666666666	4.868216666666667	52107.1171875	3440425.389918334	0	1299	0.8418350208684586	0.6021328955374804	0.4980123986471275	222.9901580810547	222.99981689453125
531	223.0623779296875	11.653699999999999					1	DETECTED	223.0624 m/z @11.65 [CD6649_1.mzXML]	223.0623779296875	11.653699999999999	0.16725	19.604333333333333	19.437083333333334	115046.7265625	9117446.316764943	0	1299	1.191216327635166	3.4843646636456307	9.206643196541126	223.0590057373047	223.0697021484375
532	223.09494018554688	11.570233333333334					1	DETECTED	223.0949 m/z @11.57 [CD6649_1.mzXML]	223.09494018554688	11.570233333333334	0.10108333333333334	20.008	19.906916666666667	2426618.75	2.5974560145133637E7	1	1299	0.11243657795143669	1.8014257576372406	2.031958822036442	223.09109497070312	223.09576416015625
533	223.1314697265625	12.359566666666666					1	DETECTED	223.1315 m/z @12.36 [CD6649_1.mzXML]	223.1314697265625	12.359566666666666	11.29105	12.637766666666666	1.3467166666666657	131417.15625	1851839.5545390674	0	1299	0.11657683012264108	2.14185496468269	0.14643491483180568	223.13107299804688	223.1321563720703
534	223.16751098632812	11.438983333333335					1	DETECTED	223.1675 m/z @11.44 [CD6649_1.mzXML]	223.16751098632812	11.438983333333335	11.438983333333335	15.633550000000001	4.194566666666667	19538.669921875	1503496.6438881527	0	1299	2.4083356442120465	null	null	223.16732788085938	223.1685028076172
535	224.0618896484375	11.741633333333334					1	DETECTED	224.0619 m/z @11.74 [CD6649_1.mzXML]	224.0618896484375	11.741633333333334	11.741633333333334	18.008166666666668	6.266533333333333	17710.552734375	821483.6359186393	0	1299	0.15871549136364038	null	null	224.05841064453125	224.06478881835938
536	224.09857177734375	11.556583333333332					1	DETECTED	224.0986 m/z @11.56 [CD6649_1.mzXML]	224.09857177734375	11.556583333333332	1.57375	19.97533333333333	18.40158333333333	273026.4375	4993547.181281218	0	1299	5.12642001120999	0.5090270456012441	0.015798870858412632	224.09072875976562	224.0986785888672
537	224.86354064941406	1.7398166666666666					1	DETECTED	224.8635 m/z @1.74 [CD6649_1.mzXML]	224.86354064941406	1.7398166666666666	1.6927666666666668	2.00825	0.3154833333333331	64430.1796875	633420.7513203121	0	1299	0.1267085640065222	3.3526390364860186	5.705278072972037	224.8634033203125	224.8636932373047
538	224.9499969482422	12.112866666666667					1	DETECTED	224.9500 m/z @12.11 [CD6649_1.mzXML]	224.9499969482422	12.112866666666667	11.168183333333333	13.60835	2.4401666666666664	22200.291015625	1262929.7266328118	0	1299	0.04644875544006233	1.2915262610045688	1.5830525220091374	224.94918823242188	224.9502410888672
539	224.98324584960938	10.986833333333333					1	DETECTED	224.9832 m/z @10.99 [CD6649_1.mzXML]	224.98324584960938	10.986833333333333	2.665783333333333	17.670333333333335	15.004550000000002	18814.70703125	2820941.3227605913	0	1299	0.13227737170190146	0.901601961290943	0.803203922581886	224.98146057128906	224.9897003173828
540	225.0589599609375	11.69695					1	DETECTED	225.0590 m/z @11.70 [CD6649_1.mzXML]	225.0589599609375	11.69695	6.229833333333334	17.1205	10.890666666666666	16734.91796875	1563490.862146301	0	1299	0.19288999516683347	1.31515471837869	1.5069786267021137	225.05581665039062	225.06492614746094
541	225.10679626464844	1.8680999999999999					1	DETECTED	225.1068 m/z @1.87 [CD6649_1.mzXML]	225.10679626464844	1.8680999999999999	1.8680999999999999	17.5085	15.640400000000001	87801.125	3533014.6410379345	0	1299	0.11074900446929759	null	null	225.0970001220703	225.11326599121094
542	225.14718627929688	12.37425					1	DETECTED	225.1472 m/z @12.37 [CD6649_1.mzXML]	225.14718627929688	12.37425	11.711416666666667	12.537483333333334	0.8260666666666676	47756.8203125	622466.2394209004	0	1299	0.10459155924072228	0.6231330148353037	0.24770665671499822	225.14686584472656	225.1473388671875
543	225.1590576171875	8.39335					1	DETECTED	225.1591 m/z @8.39 [CD6649_1.mzXML]	225.1590576171875	8.39335	8.007266666666666	8.586	0.578733333333334	5369.82861328125	77057.25696807832	0	1299	0.21189415451493687	0.7494927692639762	0.6093491900044542	225.15834045410156	225.1591033935547
544	226.04373168945312	2.0640833333333335					1	DETECTED	226.0437 m/z @2.06 [CD6649_1.mzXML]	226.04373168945312	2.0640833333333335	2.022116666666667	17.265333333333334	15.243216666666667	30234.953125	1073882.8180078124	0	1299	0.11823839510240663	181.611000794281	5.3741953172792725	226.03643798828125	226.0518035888672
545	226.95010375976562	1.6338166666666667					1	DETECTED	226.9501 m/z @1.63 [CD6649_1.mzXML]	226.95010375976562	1.6338166666666667	1.5442833333333332	19.829333333333334	18.285050000000002	759642.875	1.1132144134197267E7	0	1299	0.06544848221916966	1.5990556725424199	2.164028999101139	226.94696044921875	226.9510955810547
546	226.98338317871094	10.957216666666666					1	DETECTED	226.9834 m/z @10.96 [CD6649_1.mzXML]	226.98338317871094	10.957216666666666	1.0467666666666666	15.712966666666667	14.6662	10336.724609375	1890630.2390275265	0	1299	0.03830245800943288	0.7399361280264771	0.4798722560529543	226.97714233398438	226.9891357421875
547	227.0782012939453	9.225183333333332					1	DETECTED	227.0782 m/z @9.23 [CD6649_1.mzXML]	227.0782012939453	9.225183333333332	9.13995	9.816550000000001	0.6766000000000005	47663.66796875	423313.3364564812	0	1299	0.11092751811861312	1.3628580735515063	1.4380263074179795	227.07791137695312	227.07838439941406
548	227.09002685546875	10.798916666666665					1	DETECTED	227.0900 m/z @10.80 [CD6649_1.mzXML]	227.09002685546875	10.798916666666665	10.771166666666666	11.306716666666667	0.5355500000000006	14047.1650390625	254386.8647836919	0	1299	0.08128962438179421	9.649549549549812	18.299099099099625	227.0893096923828	227.09030151367188
549	227.17428588867188	9.787216666666666					1	DETECTED	227.1743 m/z @9.79 [CD6649_1.mzXML]	227.17428588867188	9.787216666666666	0.4535666666666666	19.927	19.473433333333332	112879.53125	3133469.3474548957	0	1299	0.13157912709913866	1.1209137092825683	3.7166818106719215	227.1692657470703	227.1752471923828
550	228.06216430664062	10.321116666666667					1	DETECTED	228.0622 m/z @10.32 [CD6649_1.mzXML]	228.06216430664062	10.321116666666667	10.2612	18.582333333333334	8.321133333333334	37318.87890625	5290155.041052399	0	1299	0.0907924849467392	67.93680680474877	140.494689731557	228.06076049804688	228.06222534179688
551	228.1942596435547	11.499533333333334					1	DETECTED	228.1943 m/z @11.50 [CD6649_1.mzXML]	228.1942596435547	11.499533333333334	11.499533333333334	12.477233333333334	0.9777000000000005	101823.5078125	724834.3477384056	0	1299	0.04712764788327206	null	null	228.1939239501953	228.1946258544922
552	228.81138610839844	2.0640833333333335					1	DETECTED	228.8114 m/z @2.06 [CD6649_1.mzXML]	228.81138610839844	2.0640833333333335	1.7243	2.1481166666666667	0.42381666666666673	6484.5673828125	138078.25632238775	0	1299	0.09617322929236316	0.6236572325501543	0.2473144651003084	228.8112030029297	228.8120880126953
553	229.14236450195312	1.3025333333333333					1	DETECTED	229.1424 m/z @1.30 [CD6649_1.mzXML]	229.14236450195312	1.3025333333333333	0.10108333333333334	20.008	19.906916666666667	79968.6171875	6.073510879531441E7	1	1299	3.534538690310723	8.284538127540333	15.569076255080667	229.14149475097656	229.14273071289062
554	229.1533660888672	2.00825					1	DETECTED	229.1534 m/z @2.01 [CD6649_1.mzXML]	229.1533660888672	2.00825	1.8536	2.1759666666666666	0.3223666666666667	125029.53125	1445260.909595704	0	1299	0.2091785453458015	1.035028338107437	1.0855441570506057	229.14974975585938	229.1534881591797
555	230.13661193847656	11.3661					1	DETECTED	230.1366 m/z @11.37 [CD6649_1.mzXML]	230.13661193847656	11.3661	0.16725	20.008	19.84075	39004.7890625	8007797.962905392	0	1299	18.86149678038815	0.8858387245118918	2.0065039028048615	230.13661193847656	230.146484375
556	230.24612426757812	11.409533333333334					1	DETECTED	230.2461 m/z @11.41 [CD6649_1.mzXML]	230.24612426757812	11.409533333333334	11.380333333333335	11.788483333333334	0.4081499999999991	274045.1875	1624959.7615134218	1	1299	0.08930480712031397	3.063727979855799	4.390913754785396	230.2460479736328	230.24673461914062
557	230.96514892578125	1.5442833333333332					1	DETECTED	230.9651 m/z @1.54 [CD6649_1.mzXML]	230.96514892578125	1.5442833333333332	1.4401333333333333	1.6338166666666667	0.19368333333333343	183957.9375	1180103.9380341792	0	1299	0.10606013422106564	0.9320587366433921	0.7368233915204746	230.9646759033203	230.96536254882812
558	230.98883056640625	1.9805666666666668					1	DETECTED	230.9888 m/z @1.98 [CD6649_1.mzXML]	230.98883056640625	1.9805666666666668	1.9529666666666665	3.52395	1.5709833333333336	27061.18359375	591991.6648928223	0	1299	0.08785258703044296	28.45984299516879	55.91968599033758	230.98831176757812	230.98960876464844
559	231.13584899902344	15.224916666666667					1	DETECTED	231.1358 m/z @15.22 [CD6649_1.mzXML]	231.13584899902344	15.224916666666667	0.10108333333333334	20.008	19.906916666666667	338042.40625	3.677473329655579E7	1	1299	0.9120288872770139	1.0809688817677805	2.0669122784650407	231.1324920654297	231.14410400390625
560	232.061279296875	1.8536					1	DETECTED	232.0613 m/z @1.85 [CD6649_1.mzXML]	232.061279296875	1.8536	1.8536	9.061933333333334	7.208333333333334	22077.322265625	5997004.067737549	0	1299	7.151136860038783	null	null	232.061279296875	232.0631561279297
561	232.1392822265625	15.23995					1	DETECTED	232.1393 m/z @15.24 [CD6649_1.mzXML]	232.1392822265625	15.23995	9.44355	19.959166666666665	10.515616666666665	20904.78125	3059445.647380189	0	1299	1.0281708787520376	0.9713094758950794	0.4261793359105539	232.13475036621094	232.14010620117188
562	232.1533966064453	8.451733333333333					1	DETECTED	232.1534 m/z @8.45 [CD6649_1.mzXML]	232.1533966064453	8.451733333333333	8.053216666666666	11.137933333333333	3.084716666666667	49907.12109375	1081759.8626634527	0	1299	0.21970719849941567	1.1073333658002211	0.589250988906248	232.15316772460938	232.15362548828125
563	232.89511108398438	1.6927666666666668					1	DETECTED	232.8951 m/z @1.69 [CD6649_1.mzXML]	232.89511108398438	1.6927666666666668	1.6483833333333335	1.93885	0.29046666666666643	166821.15625	1384012.4028217772	0	1299	0.13617543934548815	3.3747185923468983	3.2536716995694697	232.8950653076172	232.89553833007812
564	232.92706298828125	1.5442833333333332					1	DETECTED	232.9271 m/z @1.54 [CD6649_1.mzXML]	232.92706298828125	1.5442833333333332	1.4401333333333333	1.6038666666666666	0.1637333333333333	83189.4453125	427057.59170507797	0	1299	0.07228803617494273	0.7860457673227716	0.541481203786863	232.9268035888672	232.9273681640625
565	232.9982147216797	1.5147333333333333					1	DETECTED	232.9982 m/z @1.51 [CD6649_1.mzXML]	232.9982147216797	1.5147333333333333	1.4556166666666668	1.6038666666666666	0.14824999999999977	28577.384765625	167546.86753710924	0	1299	0.2634300131357543	1.2538765153650993	1.5077530307301983	232.99807739257812	232.9983367919922
566	233.02980041503906	14.24615					1	DETECTED	233.0298 m/z @14.25 [CD6649_1.mzXML]	233.02980041503906	14.24615	9.890416666666665	17.976	8.085583333333334	3385.593505859375	798951.6977490541	0	1299	2.363056499637242	0.9281540804456958	0.8563081608913916	233.02865600585938	233.03091430664062
567	233.11187744140625	2.5434666666666668					1	DETECTED	233.1119 m/z @2.54 [CD6649_1.mzXML]	233.11187744140625	2.5434666666666668	0.13393333333333332	19.992	19.858066666666666	7215.7119140625	2732291.777973115	0	1299	7.1168720213914405	4.120728771823035	6.932579164293237	233.11114501953125	233.11363220214844
568	233.13185119628906	15.058766666666665					1	DETECTED	233.1319 m/z @15.06 [CD6649_1.mzXML]	233.13185119628906	15.058766666666665	0.13393333333333332	19.42716666666667	19.293233333333333	15234.029296875	3817986.0670916424	0	1299	0.3539141204154781	0.5920366105338734	0.17387007441398467	233.12301635742188	233.13792419433594
569	234.01515197753906	10.157316666666667					1	DETECTED	234.0152 m/z @10.16 [CD6649_1.mzXML]	234.01515197753906	10.157316666666667	10.113066666666667	10.216966666666668	0.10390000000000121	7403.96826171875	27283.08321374526	0	1299	0.24534443730991917	1.1740112994350447	1.3480225988700891	234.01502990722656	234.0155792236328
570	235.06768798828125	11.924066666666667					1	DETECTED	235.0677 m/z @11.92 [CD6649_1.mzXML]	235.06768798828125	11.924066666666667	11.834249999999999	11.983533333333332	0.149283333333333	12684.19140625	83997.39866528363	0	1299	0.16352697159800123	0.8310447207273977	0.6620894414547953	235.06729125976562	235.06797790527344
571	235.09149169921875	2.5976					1	DETECTED	235.0915 m/z @2.60 [CD6649_1.mzXML]	235.09149169921875	2.5976	0.10108333333333334	20.008	19.906916666666667	150666.40625	3.897184266946077E7	1	1299	3.0829101344767698	5.407187373389091	14.271658786817047	235.09031677246094	235.09255981445312
572	235.16786193847656	12.269133333333334					1	DETECTED	235.1679 m/z @12.27 [CD6649_1.mzXML]	235.16786193847656	12.269133333333334	9.046566666666667	12.418550000000002	3.3719833333333344	19437.9140625	500142.7675934452	0	1299	0.10098520336049788	0.5231828666590813	0.0463657333181627	235.16720581054688	235.16835021972656
573	236.07861328125	11.337416666666666					1	DETECTED	236.0786 m/z @11.34 [CD6649_1.mzXML]	236.07861328125	11.337416666666666	11.337416666666666	17.58966666666667	6.252250000000004	8206.6572265625	1351099.6246288149	0	1299	3.8700600545121873	null	null	236.07861328125	236.07986450195312
574	236.0946807861328	2.8303833333333333					1	DETECTED	236.0947 m/z @2.83 [CD6649_1.mzXML]	236.0946807861328	2.8303833333333333	0.11735000000000001	19.97533333333333	19.857983333333333	11107.7470703125	3722722.0883619674	0	1299	3.754494269004731	3.3631959832061424	6.912049828751468	236.09376525878906	236.0959014892578
575	236.1118927001953	10.321116666666667					1	DETECTED	236.1119 m/z @10.32 [CD6649_1.mzXML]	236.1118927001953	10.321116666666667	10.290933333333333	16.306866666666668	6.015933333333335	5472.48681640625	739618.0672250063	0	1299	0.09880262624426273	99.65654334621719	162.40368846282072	236.11158752441406	236.1134033203125
576	236.90750122070312	1.58895					1	DETECTED	236.9075 m/z @1.59 [CD6649_1.mzXML]	236.90750122070312	1.58895	1.57375	1.6338166666666667	0.06006666666666671	12406.037109375	42060.27063134765	0	1299	0.1643796279205776	1.9758771929824444	2.9517543859648887	236.90725708007812	236.9075469970703
577	236.99676513671875	1.9805666666666668					1	DETECTED	236.9968 m/z @1.98 [CD6649_1.mzXML]	236.99676513671875	1.9805666666666668	1.93885	10.024000000000001	8.08515	43032.29296875	1608123.245461975	0	1299	0.09065152128431087	96.90551338393887	192.81102676787773	236.9966278076172	237.00584411621094
578	237.07798767089844	11.772866666666665					1	DETECTED	237.0780 m/z @11.77 [CD6649_1.mzXML]	237.07798767089844	11.772866666666665	1.5590666666666666	18.345000000000002	16.785933333333336	25687.5	3817080.2533106096	0	1299	0.49208818440651036	2.8632977992940227	0.5602267149295245	237.0680389404297	237.08609008789062
579	237.11048889160156	11.25875					1	DETECTED	237.1105 m/z @11.26 [CD6649_1.mzXML]	237.11048889160156	11.25875	0.21768333333333334	19.797	19.579316666666667	44937.29296875	4329883.549416231	0	1299	0.6333535965192105	3.3405315623559755	34.11637376364197	237.10777282714844	237.11773681640625
580	237.1471405029297	11.924066666666667					1	DETECTED	237.1471 m/z @11.92 [CD6649_1.mzXML]	237.1471405029297	11.924066666666667	11.570233333333334	15.459333333333332	3.8890999999999973	76594.9453125	1795072.2174039285	0	1299	0.11105214933695606	0.8293214402907239	0.6142915116471875	237.13877868652344	237.14825439453125
581	237.48886108398438	10.505149999999999					1	DETECTED	237.4889 m/z @10.51 [CD6649_1.mzXML]	237.48886108398438	10.505149999999999	4.828533333333334	10.631933333333334	5.803400000000001	13170.037109375	753631.7464635619	0	1299	0.08827637432976765	0.5125777649361568	0.021871943741963506	237.48777770996094	237.4898681640625
582	238.10552978515625	13.891449999999999					1	DETECTED	238.1055 m/z @13.89 [CD6649_1.mzXML]	238.10552978515625	13.891449999999999	7.20645	18.915333333333333	11.708883333333333	10843.10546875	2132799.0640036636	0	1299	1.296047381093457	1.0944787136543783	1.2199270053091622	238.10462951660156	238.1078643798828
583	238.233154296875	10.505149999999999					1	DETECTED	238.2332 m/z @10.51 [CD6649_1.mzXML]	238.233154296875	10.505149999999999	10.478299999999999	10.616983333333334	0.1386833333333346	8801.8134765625	45717.793543640124	0	1299	0.09311734901160129	2.582557417753011	5.3051338154499	238.23312377929688	238.23350524902344
584	238.84033203125	1.7398166666666666					1	DETECTED	238.8403 m/z @1.74 [CD6649_1.mzXML]	238.84033203125	1.7398166666666666	1.67775	1.79735	0.11959999999999993	43915.8984375	210067.41540136703	0	1299	0.11251612299324631	0.9634801288936649	0.9269602577873297	238.8401336669922	238.8404998779297
585	238.96534729003906	12.237699999999998					1	DETECTED	238.9653 m/z @12.24 [CD6649_1.mzXML]	238.96534729003906	12.237699999999998	9.6242	19.39466666666667	9.77046666666667	80555.1796875	5707727.510070496	0	1299	1.08702966011443	0.745652537752989	0.5783425217957028	238.96121215820312	238.9701690673828
586	239.06251525878906	1.8536					1	DETECTED	239.0625 m/z @1.85 [CD6649_1.mzXML]	239.06251525878906	1.8536	1.5442833333333332	18.5195	16.975216666666668	93252.9453125	2671487.8446941534	0	1299	0.050114411434458495	1.1902521470447942	1.139938977706605	239.05697631835938	239.07225036621094
587	239.08975219726562	10.505149999999999					1	DETECTED	239.0898 m/z @10.51 [CD6649_1.mzXML]	239.08975219726562	10.505149999999999	10.450933333333333	17.654166666666665	7.203233333333332	3436018.5	2.366500576144181E7	1	1299	0.09563637750178877	2.36553993112414	3.305585677793379	239.0889129638672	239.09083557128906
588	239.1378631591797	9.712583333333333					1	DETECTED	239.1379 m/z @9.71 [CD6649_1.mzXML]	239.1378631591797	9.712583333333333	1.4241166666666667	10.5598	9.135683333333333	19456.24609375	604976.3507135005	0	1299	0.09284690384407845	7.852847017999923	3.469677248944335	239.12799072265625	239.13832092285156
589	239.16268920898438	12.552516666666666					1	DETECTED	239.1627 m/z @12.55 [CD6649_1.mzXML]	239.16268920898438	12.552516666666666	11.834249999999999	12.679233333333334	0.8449833333333352	200260.375	2585804.6462645223	1	1299	0.10326864526880719	0.5980735077718021	0.14906454819902482	239.15936279296875	239.16439819335938
590	239.23545837402344	13.709066666666667					1	DETECTED	239.2355 m/z @13.71 [CD6649_1.mzXML]	239.23545837402344	13.709066666666667	0.4700666666666667	14.231666666666666	13.7616	60308.30859375	2832733.9757679123	0	1299	0.27448045684969813	1.9913918049904409	4.623102966234643	239.23341369628906	239.23663330078125
591	240.09344482421875	10.505149999999999					1	DETECTED	240.0934 m/z @10.51 [CD6649_1.mzXML]	240.09344482421875	10.505149999999999	10.464599999999999	13.653083333333333	3.188483333333334	326664.15625	3357177.5846868884	0	1299	0.0936690535364626	30.666360568917167	3.3010813031013	240.09280395507812	240.0994110107422
592	240.96607971191406	12.112866666666667					1	DETECTED	240.9661 m/z @12.11 [CD6649_1.mzXML]	240.96607971191406	12.112866666666667	10.942450000000001	19.281833333333335	8.339383333333334	11812.98046875	1295757.0684987186	0	1299	0.13601821914507362	3.5625703097187627	6.125140619437525	240.96031188964844	240.9666290283203
593	241.02455139160156	8.737449999999999					1	DETECTED	241.0246 m/z @8.74 [CD6649_1.mzXML]	241.02455139160156	8.737449999999999	1.9529666666666665	18.040166666666668	16.087200000000003	7214.5458984375	1468162.7575474551	0	1299	0.10626125458039049	1.185587701347929	50.099119987389535	241.0238494873047	241.0311279296875
594	241.06729125976562	10.3358					1	DETECTED	241.0673 m/z @10.34 [CD6649_1.mzXML]	241.06729125976562	10.3358	5.134416666666667	10.450933333333333	5.316516666666667	13727.310546875	412511.15591680934	0	1299	0.10344603932624175	0.511067568563491	0.023619050670014092	241.0613250732422	241.0697784423828
595	241.09353637695312	10.532116666666667					1	DETECTED	241.0935 m/z @10.53 [CD6649_1.mzXML]	241.09353637695312	10.532116666666667	7.173416666666666	10.616983333333334	3.4435666666666673	17294.08984375	707824.0702365112	0	1299	0.09510937969205635	0.5126338563531525	0.0282964462263061	241.0931854248047	241.09474182128906
596	241.1056365966797	11.570233333333334					1	DETECTED	241.1056 m/z @11.57 [CD6649_1.mzXML]	241.1056365966797	11.570233333333334	10.631933333333334	12.027083333333334	1.3951499999999992	793995.875	7256906.679027838	1	1299	0.11196537627825442	1.8669029975625022	2.038812219111822	241.09756469726562	241.1060028076172
597	241.15335083007812	1.925					1	DETECTED	241.1534 m/z @1.93 [CD6649_1.mzXML]	241.15335083007812	1.925	1.88225	10.2612	8.37895	16468.23828125	916413.3610399475	0	1299	0.17623731791188701	30.669358239555645	39.13606512126893	241.15203857421875	241.15492248535156
598	242.0175323486328	2.0920333333333336					1	DETECTED	242.0175 m/z @2.09 [CD6649_1.mzXML]	242.0175323486328	2.0920333333333336	2.0920333333333336	17.976	15.883966666666666	10080.9638671875	1845902.8431795964	0	1299	0.1273159780126938	null	null	242.015380859375	242.02748107910156
599	242.2101287841797	12.581966666666666					1	DETECTED	242.2101 m/z @12.58 [CD6649_1.mzXML]	242.2101287841797	12.581966666666666	11.484433333333333	19.475166666666667	7.990733333333333	22679.970703125	2728064.9166476135	0	1299	0.14732581168314063	3.64031464496143	9.163890292948361	242.2095489501953	242.21836853027344
600	242.92401123046875	1.6338166666666667					1	DETECTED	242.9240 m/z @1.63 [CD6649_1.mzXML]	242.92401123046875	1.6338166666666667	1.5590666666666666	1.8395166666666667	0.2804500000000001	389374.03125	2107944.640393555	0	1299	0.06734491958498401	1.777861315758141	2.6311953062173647	242.92372131347656	242.92437744140625
601	242.99378967285156	1.4706333333333332					1	DETECTED	242.9938 m/z @1.47 [CD6649_1.mzXML]	242.99378967285156	1.4706333333333332	1.4241166666666667	4.363933333333334	2.939816666666667	17581.96484375	274851.0792391662	0	1299	0.05521214425010745	31.59960587603019	1.1900421736146023	242.9862823486328	242.99444580078125
602	243.0230712890625	14.953483333333333					1	DETECTED	243.0231 m/z @14.95 [CD6649_1.mzXML]	243.0230712890625	14.953483333333333	10.616983333333334	18.613833333333332	7.9968499999999985	1973.399658203125	552103.0123709717	0	1299	5.50051300463258	0.9220396633229563	0.8440793266459126	243.01365661621094	243.02394104003906
603	243.10043334960938	10.321116666666667					1	DETECTED	243.1004 m/z @10.32 [CD6649_1.mzXML]	243.10043334960938	10.321116666666667	10.276100000000001	11.542533333333333	1.2664333333333317	12096.0322265625	362195.17261792	0	1299	0.26894088896479573	14.066271751203645	27.13254350240729	243.10025024414062	243.10806274414062
604	244.11695861816406	9.549583333333334					1	DETECTED	244.1170 m/z @9.55 [CD6649_1.mzXML]	244.11695861816406	9.549583333333334	9.5044	9.609516666666668	0.10511666666666741	3797.39111328125	17077.560038024832	0	1299	0.07186664684583555	1.1632239026189504	1.3264478052379007	244.1168212890625	244.11721801757812
605	244.1531982421875	9.031083333333333					1	DETECTED	244.1532 m/z @9.03 [CD6649_1.mzXML]	244.1531982421875	9.031083333333333	8.985000000000001	9.046566666666667	0.06156666666666588	12033.4560546875	33729.73567443836	0	1299	0.120756642685663	0.6679927667269558	0.33598553345391174	244.1531982421875	244.15353393554688
606	244.20101928710938	9.124466666666667					1	DETECTED	244.2010 m/z @9.12 [CD6649_1.mzXML]	244.20101928710938	9.124466666666667	1.0467666666666666	9.994183333333332	8.947416666666665	51824.5625	5527597.349497407	0	1299	0.10940225599335918	0.5132688808698829	0.022491455811016435	244.1968536376953	244.20167541503906
607	244.92233276367188	1.6338166666666667					1	DETECTED	244.9223 m/z @1.63 [CD6649_1.mzXML]	244.92233276367188	1.6338166666666667	1.6038666666666666	1.6927666666666668	0.0889000000000002	22645.42578125	84088.80660034186	0	1299	0.11579019739379692	1.4841402337228677	1.9682804674457355	244.92181396484375	244.92274475097656
608	245.2245635986328	11.306716666666667					1	DETECTED	245.2246 m/z @11.31 [CD6649_1.mzXML]	245.2245635986328	11.306716666666667	1.2852833333333333	18.137333333333334	16.852050000000002	54111.19140625	4067743.9948895574	0	1299	3.050712436977239	4.000124610726868	12.54052838667867	245.22189331054688	245.2263641357422
609	246.1321258544922	1.93885					1	DETECTED	246.1321 m/z @1.94 [CD6649_1.mzXML]	246.1321258544922	1.93885	1.925	4.440383333333333	2.5153833333333333	18175.32421875	560360.5495775146	0	1299	0.25953363918749384	90.80806257521112	180.61612515042225	246.1313934326172	246.13291931152344
610	246.15086364746094	11.864383333333334					1	DETECTED	246.1509 m/z @11.86 [CD6649_1.mzXML]	246.15086364746094	11.864383333333334	11.757299999999999	12.158199999999999	0.40090000000000003	71497.78125	692202.1977683122	0	1299	0.15403057800731723	1.3937940627900403	1.675320218043239	246.15052795410156	246.1514892578125
611	246.16905212402344	9.253283333333334					1	DETECTED	246.1691 m/z @9.25 [CD6649_1.mzXML]	246.16905212402344	9.253283333333334	0.11735000000000001	19.927	19.80965	158326.015625	4851415.425901365	0	1299	0.08062759913415007	1.0908155916083337	0.011812842576468306	246.16798400878906	246.16990661621094
612	246.22816467285156	11.25875					1	DETECTED	246.2282 m/z @11.26 [CD6649_1.mzXML]	246.22816467285156	11.25875	11.168183333333333	15.255500000000001	4.087316666666668	9836.3916015625	893301.49965033	0	1299	3.587409310246027	22.565237394184987	40.86152243666009	246.22750854492188	246.22915649414062
613	246.24111938476562	10.957216666666666					1	DETECTED	246.2411 m/z @10.96 [CD6649_1.mzXML]	246.24111938476562	10.957216666666666	10.942450000000001	11.046166666666666	0.10371666666666535	15805.51171875	68697.74772924757	0	1299	0.08672144294405904	3.5118510158017493	6.023702031603499	246.24082946777344	246.24143981933594
614	246.9426727294922	1.5442833333333332					1	DETECTED	246.9427 m/z @1.54 [CD6649_1.mzXML]	246.9426727294922	1.5442833333333332	1.4241166666666667	1.6189166666666668	0.19480000000000008	78661.53125	447544.6057871093	0	1299	0.09772997140520734	0.8304203559924788	0.6715922360944576	246.94189453125	246.9430694580078
615	247.0913848876953	2.611083333333333					1	DETECTED	247.0914 m/z @2.61 [CD6649_1.mzXML]	247.0913848876953	2.611083333333333	0.10108333333333334	20.008	19.906916666666667	176482.046875	2.6203485770635575E7	0	1299	0.8874507024470022	4.72631391756054	10.768484316877418	247.0874481201172	247.0957489013672
616	247.13128662109375	11.322483333333334					1	DETECTED	247.1313 m/z @11.32 [CD6649_1.mzXML]	247.13128662109375	11.322483333333334	8.4077	13.891449999999999	5.483749999999999	15798.9560546875	2531765.3276071167	0	1299	4.120289396272602	0.9406788383356105	0.42131700620020435	247.1267852783203	247.13128662109375
617	247.1431427001953	9.2111					1	DETECTED	247.1431 m/z @9.21 [CD6649_1.mzXML]	247.1431427001953	9.2111	9.154966666666667	9.353666666666667	0.19870000000000054	76530.4296875	456390.2113332511	0	1299	0.08782547459562551	11.222584646490759	1.9929694516715837	247.14305114746094	247.14337158203125
618	247.24058532714844	12.762					1	DETECTED	247.2406 m/z @12.76 [CD6649_1.mzXML]	247.24058532714844	12.762	12.552516666666666	16.892	4.339483333333334	35350.30859375	1030843.3869301156	0	1299	0.30509831520701525	4.908673272518487	6.356498262726045	247.232421875	247.2418670654297
619	248.09449768066406	2.5976					1	DETECTED	248.0945 m/z @2.60 [CD6649_1.mzXML]	248.09449768066406	2.5976	0.20093333333333332	19.97533333333333	19.7744	17040.021484375	2662393.213922241	0	1299	3.2965752804502477	4.033512762095191	2.1628982558599086	248.0900421142578	248.095947265625
620	248.86900329589844	1.6927666666666668					1	DETECTED	248.8690 m/z @1.69 [CD6649_1.mzXML]	248.86900329589844	1.6927666666666668	1.6483833333333335	19.4915	17.843116666666663	69151.8046875	1.0953626776179198E7	0	1299	0.12839091536240232	201.01145324821678	2.802195041248062	248.8687744140625	248.87518310546875
621	249.10569763183594	1.8395166666666667					1	DETECTED	249.1057 m/z @1.84 [CD6649_1.mzXML]	249.10569763183594	1.8395166666666667	1.8113333333333335	4.363933333333334	2.5526	52832.26171875	614496.5776153558	0	1299	0.12522397334866064	6.553519771735712	11.323919671715391	249.1056365966797	249.1078338623047
622	249.15635681152344	9.801833333333333					1	DETECTED	249.1564 m/z @9.80 [CD6649_1.mzXML]	249.15635681152344	9.801833333333333	9.44355	10.616983333333334	1.1734333333333336	21209.55859375	285443.4364359745	0	1299	0.14503096658821413	0.8636170942901018	0.6198322306786824	249.1548614501953	249.15682983398438
623	249.2162628173828	10.350466666666668					1	DETECTED	249.2163 m/z @10.35 [CD6649_1.mzXML]	249.2162628173828	10.350466666666668	10.113066666666667	12.996383333333334	2.8833166666666674	11498.015625	735757.7726527101	0	1299	0.19074117849188177	6.072697276046032	11.145394552092064	249.214111328125	249.21987915039062
624	249.25599670410156	12.7346					1	DETECTED	249.2560 m/z @12.73 [CD6649_1.mzXML]	249.25599670410156	12.7346	12.507283333333334	12.872333333333334	0.3650500000000001	17950.0078125	186591.12082043535	0	1299	0.1257880092305843	0.8029547620793309	0.605909524158662	249.25550842285156	249.2565460205078
625	251.12635803222656	12.041333333333334					1	DETECTED	251.1264 m/z @12.04 [CD6649_1.mzXML]	251.12635803222656	12.041333333333334	0.10108333333333334	20.008	19.906916666666667	433319.96875	1.3864209162093803E7	1	1299	0.10306297851187374	0.5084904433851182	0.01396798026311151	251.12240600585938	251.12730407714844
626	252.1298828125	12.041333333333334					1	DETECTED	252.1299 m/z @12.04 [CD6649_1.mzXML]	252.1298828125	12.041333333333334	0.11735000000000001	19.829333333333334	19.711983333333336	53240.49609375	2758767.9407062097	0	1299	0.1091555871607568	1.4468040424816737	0.04232724874257536	252.12100219726562	252.13050842285156
627	252.97064208984375	1.9944					1	DETECTED	252.9706 m/z @1.99 [CD6649_1.mzXML]	252.97064208984375	1.9944	1.925	2.162	0.23699999999999988	20082.80859375	153134.89433935552	0	1299	0.12422466466612136	1.7074927953890504	2.694208597596243	252.96893310546875	252.97146606445312
628	252.9848175048828	16.290666666666667					1	DETECTED	252.9848 m/z @16.29 [CD6649_1.mzXML]	252.9848175048828	16.290666666666667	0.7407833333333333	16.989833333333333	16.24905	2909.51171875	1405794.8781267703	0	1299	1.5792833357736633	0.5224814119720084	0.04496282394401673	252.98236083984375	252.9857940673828
629	253.0355224609375	11.5839					1	DETECTED	253.0355 m/z @11.58 [CD6649_1.mzXML]	253.0355224609375	11.5839	11.514583333333333	11.788483333333334	0.27390000000000114	37049.28125	272713.3417791745	0	1299	0.12101932496458367	1.9893027285243043	2.7840540110866625	253.03457641601562	253.03622436523438
630	253.04556274414062	1.6338166666666667					1	DETECTED	253.0456 m/z @1.63 [CD6649_1.mzXML]	253.04556274414062	1.6338166666666667	1.6338166666666667	20.008	18.37418333333333	5960.38623046875	3018592.095531189	0	1299	14.640273908747746	null	null	253.04556274414062	253.05233764648438
631	253.1090087890625	12.344816666666667					1	DETECTED	253.1090 m/z @12.34 [CD6649_1.mzXML]	253.1090087890625	12.344816666666667	10.491733333333334	12.59615	2.1044166666666655	11030.0126953125	539161.1895352786	0	1299	0.10054433813922259	0.5678149030894455	0.1439943857603603	253.10496520996094	253.10923767089844
632	253.19371032714844	14.621766666666668					1	DETECTED	253.1937 m/z @14.62 [CD6649_1.mzXML]	253.19371032714844	14.621766666666668	11.2128	16.534933333333335	5.322133333333335	6460.57861328125	897652.680682739	0	1299	0.2201768325862794	0.7806080043806041	0.5612160087612081	253.1855010986328	253.1943359375
633	253.25103759765625	13.993883333333335					1	DETECTED	253.2510 m/z @13.99 [CD6649_1.mzXML]	253.25103759765625	13.993883333333335	11.834249999999999	14.404933333333334	2.570683333333335	6354.73046875	573341.3757309573	0	1299	0.2671419744586636	0.5951666177900568	0.19033323558011347	253.25022888183594	253.25149536132812
634	254.1351318359375	13.7509					1	DETECTED	254.1351 m/z @13.75 [CD6649_1.mzXML]	254.1351318359375	13.7509	8.985000000000001	14.217333333333332	5.232333333333331	18753.017578125	1158899.4891435544	0	1299	0.31348927053111453	0.5489344440014827	3.1885174762989252	254.133544921875	254.13858032226562
635	254.8140869140625	1.7398166666666666					1	DETECTED	254.8141 m/z @1.74 [CD6649_1.mzXML]	254.8140869140625	1.7398166666666666	1.6927666666666668	2.0780000000000003	0.38523333333333354	14687.3974609375	239722.92333544936	0	1299	0.34991871657696194	4.093871767623114	7.187743535246229	254.81361389160156	254.82278442382812
636	255.12130737304688	11.556583333333332					1	DETECTED	255.1213 m/z @11.56 [CD6649_1.mzXML]	255.12130737304688	11.556583333333332	11.2128	16.810333333333332	5.597533333333333	249454.9375	4107180.7777014174	0	1299	0.33430006853732763	0.8135638803456374	2.6636382424930938	255.11224365234375	255.12152099609375
637	255.1704864501953	13.778683333333333					1	DETECTED	255.1705 m/z @13.78 [CD6649_1.mzXML]	255.1704864501953	13.778683333333333	1.3546	18.36116666666667	17.006566666666668	21187.03515625	3033286.2407950745	0	1299	0.8953922058618105	1.0963457508599594	1.236829806039972	255.1679229736328	255.17312622070312
638	256.2618408203125	11.351799999999999					1	DETECTED	256.2618 m/z @11.35 [CD6649_1.mzXML]	256.2618408203125	11.351799999999999	0.7070000000000001	19.813	19.105999999999998	94485.9921875	7900048.215119996	0	1299	2.3275778211240414	0.6268512827765498	0.2499695930766208	256.2610778808594	256.26312255859375
639	256.819580078125	2.022116666666667					1	DETECTED	256.8196 m/z @2.02 [CD6649_1.mzXML]	256.819580078125	2.022116666666667	1.7243	2.120233333333333	0.39593333333333325	12244.9541015625	199535.42041210947	0	1299	0.0977419643013524	0.664726621523308	0.329453243046616	256.8114929199219	256.81982421875
640	257.0733642578125	2.2597666666666667					1	DETECTED	257.0734 m/z @2.26 [CD6649_1.mzXML]	257.0733642578125	2.2597666666666667	1.8964166666666666	12.237699999999998	10.341283333333331	13874.591796875	1182752.4226365662	0	1299	0.14361805626989854	10.236053712120107	20.147439160569135	257.0646057128906	257.082763671875
641	257.1457214355469	1.79735					1	DETECTED	257.1457 m/z @1.80 [CD6649_1.mzXML]	257.1457214355469	1.79735	1.7695	1.8964166666666666	0.12691666666666657	64458.1640625	276047.21001171856	0	1299	0.06007207691637384	2.2785757031717573	3.6956807869436408	257.1450500488281	257.1458740234375
642	257.22528076171875	12.027083333333334					1	DETECTED	257.2253 m/z @12.03 [CD6649_1.mzXML]	257.22528076171875	12.027083333333334	11.983533333333332	15.194533333333334	3.211000000000002	9977.142578125	570171.589550965	0	1299	0.2623019069330166	36.865671641789774	72.73134328357955	257.2232666015625	257.22528076171875
643	257.24591064453125	13.834916666666667					1	DETECTED	257.2459 m/z @13.83 [CD6649_1.mzXML]	257.24591064453125	13.834916666666667	0.11735000000000001	19.910500000000003	19.793150000000004	33327.75390625	3659592.1353027327	0	1299	1.5314164401059323	0.5208750217661867	0.05173635214445117	257.24493408203125	257.2476501464844
644	257.9797668457031	10.23165					1	DETECTED	257.9798 m/z @10.23 [CD6649_1.mzXML]	257.9797668457031	10.23165	9.801833333333333	10.478299999999999	0.6764666666666663	5296.45556640625	117825.60889935297	0	1299	0.41324589323384053	0.7869246577998354	0.5738493155996708	257.97882080078125	257.9804382324219
645	258.0281677246094	11.016150000000001					1	DETECTED	258.0282 m/z @11.02 [CD6649_1.mzXML]	258.0281677246094	11.016150000000001	0.13393333333333332	20.008	19.874066666666664	7351.455078125	2483073.3854415594	0	1299	3.50398684474421	0.9131442276619498	6.501976129142432	258.0263671875	258.03021240234375
646	258.8979187011719	1.6338166666666667					1	DETECTED	258.8979 m/z @1.63 [CD6649_1.mzXML]	258.8979187011719	1.6338166666666667	1.57375	19.539833333333334	17.966083333333334	110636.3046875	4901068.902452089	0	1299	0.05854895161170015	1.6950355535617794	2.306330764428997	258.8935241699219	258.89892578125
647	258.9425048828125	1.5295166666666666					1	DETECTED	258.9425 m/z @1.53 [CD6649_1.mzXML]	258.9425048828125	1.5295166666666666	1.4401333333333333	15.602033333333333	14.1619	5748.2177734375	3728871.778852539	0	1299	14.165312455728946	79.22002610479205	157.44005220958414	258.94183349609375	258.9430236816406
648	258.9713439941406	1.4556166666666668					1	DETECTED	258.9713 m/z @1.46 [CD6649_1.mzXML]	258.9713439941406	1.4556166666666668	1.4241166666666667	12.830966666666665	11.406849999999999	11446.025390625	4104164.253140014	0	1299	0.061381335892007005	181.06111111111062	1.8181698227667755	258.9693298339844	258.9792175292969
649	259.0257873535156	14.083566666666666					1	DETECTED	259.0258 m/z @14.08 [CD6649_1.mzXML]	259.0257873535156	14.083566666666666	9.949716666666665	17.79866666666667	7.848950000000004	7053.33447265625	1412149.3423779903	0	1299	1.0267718272117037	0.9493510891783692	0.6121894614481501	259.0249938964844	259.02801513671875
650	259.0924072265625	11.834249999999999					1	DETECTED	259.0924 m/z @11.83 [CD6649_1.mzXML]	259.0924072265625	11.834249999999999	8.09825	11.9686	3.87035	17823.736328125	1257626.5543149416	0	1299	0.13534205317169068	0.5179804603854391	0.036518764372017766	259.0914611816406	259.0942077636719
651	259.65576171875	13.188099999999999					1	DETECTED	259.6558 m/z @13.19 [CD6649_1.mzXML]	259.65576171875	13.188099999999999	7.667033333333333	13.653083333333333	5.98605	21542.255859375	1439227.8662334592	0	1299	0.3313604526238141	0.5421099183732613	9.542412855498245	259.6470031738281	259.656982421875
652	260.166259765625	12.069600000000001					1	DETECTED	260.1663 m/z @12.07 [CD6649_1.mzXML]	260.166259765625	12.069600000000001	2.8165833333333334	13.323450000000001	10.506866666666667	18806.794921875	2022914.1063108523	0	1299	0.13918779912866341	0.5677535794632741	0.02052351940440584	260.1578674316406	260.1668701171875
653	260.1847229003906	9.890416666666665					1	DETECTED	260.1847 m/z @9.89 [CD6649_1.mzXML]	260.1847229003906	9.890416666666665	9.63895	10.23165	0.5927000000000007	44982.1640625	307465.1522914418	0	1299	0.08136432538633898	0.9551466515853435	0.6364861178110677	260.1841735839844	260.18511962890625
654	261.0097351074219	1.9944					1	DETECTED	261.0097 m/z @1.99 [CD6649_1.mzXML]	261.0097351074219	1.9944	1.4401333333333333	16.648116666666667	15.207983333333333	51705.66796875	2401677.6300155334	0	1299	0.32666252174747856	0.7913523261705888	0.571689689746095	261.00384521484375	261.01068115234375
655	261.0721740722656	10.505149999999999					1	DETECTED	261.0722 m/z @10.51 [CD6649_1.mzXML]	261.0721740722656	10.505149999999999	10.478299999999999	10.616983333333334	0.1386833333333346	17568.380859375	92792.07839697255	0	1299	0.09404720685198242	2.582557417753011	5.014976498473684	261.0716857910156	261.0723876953125
656	261.14337158203125	9.534666666666668					1	DETECTED	261.1434 m/z @9.53 [CD6649_1.mzXML]	261.14337158203125	9.534666666666668	0.10108333333333334	19.927	19.825916666666668	77854.2421875	4147628.598271786	0	1299	3.0150740690283175	1.016738869043059	21.04766354486837	261.1415710449219	261.1448669433594
657	261.18817138671875	9.890416666666665					1	DETECTED	261.1882 m/z @9.89 [CD6649_1.mzXML]	261.18817138671875	9.890416666666665	0.11735000000000001	20.008	19.89065	7246.9619140625	2036483.9985708322	0	1299	9.497922511352883	6.046319186655837	8.384216222722257	261.18218994140625	261.1888122558594
658	262.2509460449219	12.389116666666666					1	DETECTED	262.2509 m/z @12.39 [CD6649_1.mzXML]	262.2509460449219	12.389116666666666	12.330216666666667	12.4625	0.13228333333333353	16439.44140625	86722.32555371133	0	1299	0.09456029578230485	1.1229485002829764	1.245897000565953	262.2509460449219	262.2522888183594
659	263.087158203125	11.5839					1	DETECTED	263.0872 m/z @11.58 [CD6649_1.mzXML]	263.087158203125	11.5839	0.4029166666666667	12.330216666666667	11.9273	1635832.75	1.947991880133863E7	1	1299	0.12979466860221933	0.5145379655386145	0.01412559510970987	263.0829162597656	263.09185791015625
660	263.1380310058594	9.653933333333333					1	DETECTED	263.1380 m/z @9.65 [CD6649_1.mzXML]	263.1380310058594	9.653933333333333	9.6242	9.831349999999999	0.2071499999999986	18406.875	97778.33389318854	0	1299	0.11112642651146132	3.4834641255605865	5.966928251121173	263.13720703125	263.1380310058594
661	263.23504638671875	11.306716666666667					1	DETECTED	263.2350 m/z @11.31 [CD6649_1.mzXML]	263.23504638671875	11.306716666666667	0.10108333333333334	19.927	19.825916666666668	147426.234375	1.0120569876267483E7	1	1299	3.026412721785011	4.024832460354302	12.836203541600266	263.2289123535156	263.2369384765625
662	264.0909118652344	11.570233333333334					1	DETECTED	264.0909 m/z @11.57 [CD6649_1.mzXML]	264.0909118652344	11.570233333333334	1.79735	16.080733333333335	14.283383333333335	174222.703125	2.6345440892631475E7	0	1299	0.12022743872152475	0.5109612129264356	0.016252631806110408	264.08636474609375	264.0910949707031
663	264.1697692871094	9.197283333333333					1	DETECTED	264.1698 m/z @9.20 [CD6649_1.mzXML]	264.1697692871094	9.197283333333333	9.13995	9.549583333333334	0.40963333333333374	43408.77734375	261139.45075140317	0	1299	0.08809958408476959	1.834114103213034	2.5069797753357737	264.1692810058594	264.1703796386719
664	265.0215759277344	1.79735					1	DETECTED	265.0216 m/z @1.80 [CD6649_1.mzXML]	265.0215759277344	1.79735	1.7552666666666668	17.136333333333333	15.381066666666666	40226.7265625	2507552.0965153193	0	1299	0.09576844008397045	8.33092813746011	8.006937378850152	265.0120544433594	265.023193359375
665	265.0916748046875	11.570233333333334					1	DETECTED	265.0917 m/z @11.57 [CD6649_1.mzXML]	265.0916748046875	11.570233333333334	0.11735000000000001	20.008	19.89065	21243.189453125	2743533.992839814	0	1299	7.867243974956903	0.743026794870247	0.7578519677043715	265.0830078125	265.0922546386719
666	265.1167297363281	9.712583333333333					1	DETECTED	265.1167 m/z @9.71 [CD6649_1.mzXML]	265.1167297363281	9.712583333333333	4.227983333333333	10.276100000000001	6.048116666666668	251229.546875	1836868.019269346	1	1299	0.08797931367671197	1.73386276885369	2.3165794807021016	265.11065673828125	265.1179504394531
667	265.1414489746094	11.306716666666667					1	DETECTED	265.1414 m/z @11.31 [CD6649_1.mzXML]	265.1414489746094	11.306716666666667	9.7576	12.477233333333334	2.7196333333333342	38956.67578125	1340020.5980858172	0	1299	1.1673673913307159	0.7318193554197086	0.48704671089242674	265.1322021484375	265.1423645019531
668	265.2508850097656	12.62405					1	DETECTED	265.2509 m/z @12.62 [CD6649_1.mzXML]	265.2508850097656	12.62405	0.43701666666666666	19.329833333333333	18.892816666666665	88211.6640625	4741364.043035097	0	1299	0.305422038933024	0.6372107247742613	16.738088262398275	265.2492980957031	265.2532043457031
669	265.9799499511719	10.23165					1	DETECTED	265.9799 m/z @10.23 [CD6649_1.mzXML]	265.9799499511719	10.23165	1.4241166666666667	10.321116666666667	8.897	14387.3076171875	1213155.5451398622	0	1299	0.07344453637686854	0.5050789854140016	0.01015797082800329	265.9795227050781	265.9801330566406
670	266.07061767578125	16.00105					1	DETECTED	266.0706 m/z @16.00 [CD6649_1.mzXML]	266.07061767578125	16.00105	9.489383333333334	19.829333333333334	10.33995	5928.2978515625	1545787.6657054136	0	1299	3.078544634756309	0.7939557205016639	0.676305498389042	266.0694274902344	266.0715026855469
671	266.1203308105469	9.712583333333333					1	DETECTED	266.1203 m/z @9.71 [CD6649_1.mzXML]	266.1203308105469	9.712583333333333	9.653933333333333	9.845983333333333	0.19205000000000005	30932.12109375	182840.90991302454	0	1299	0.12166684448927256	1.754401599592788	2.2726590191485183	266.1201171875	266.1208801269531
672	266.9259338378906	1.58895					1	DETECTED	266.9259 m/z @1.59 [CD6649_1.mzXML]	266.9259338378906	1.58895	1.5442833333333332	1.6189166666666668	0.07463333333333355	50131.875	150122.95056103545	0	1299	0.05968454180035909	0.8354477611940287	0.6708955223880576	266.9257507324219	266.9263610839844
673	267.0294494628906	11.528799999999999					1	DETECTED	267.0294 m/z @11.53 [CD6649_1.mzXML]	267.0294494628906	11.528799999999999	11.528799999999999	11.818916666666667	0.2901166666666679	15054.2060546875	114493.48570007394	0	1299	0.11468690118690894	null	null	267.0292053222656	267.0302734375
674	267.0575256347656	1.8964166666666666					1	DETECTED	267.0575 m/z @1.90 [CD6649_1.mzXML]	267.0575256347656	1.8964166666666666	1.8964166666666666	19.942999999999998	18.04658333333333	12188.4560546875	2655816.729077911	0	1299	14.200035458255552	null	null	267.05657958984375	267.0675048828125
675	267.09796142578125	1.6338166666666667					1	DETECTED	267.0980 m/z @1.63 [CD6649_1.mzXML]	267.09796142578125	1.6338166666666667	1.5147333333333333	9.772466666666666	8.257733333333332	16990.138671875	1307790.724994964	0	1299	0.1304357885482723	30.55513638255624	61.25890316546824	267.0954895019531	267.0993957519531
676	267.2667541503906	12.7346					1	DETECTED	267.2668 m/z @12.73 [CD6649_1.mzXML]	267.2667541503906	12.7346	0.9782	12.9556	11.977400000000001	109364.2421875	2287597.050659488	0	1299	0.17231010212298337	0.7482466147589089	0.7249005907028435	267.2654113769531	267.2688903808594
677	267.6453857421875	13.22895					1	DETECTED	267.6454 m/z @13.23 [CD6649_1.mzXML]	267.6453857421875	13.22895	11.9686	14.128683333333333	2.1600833333333327	316195.40625	6269261.508494388	0	1299	0.6809306193281017	1.5073762587979798	1.902690522793274	267.6446533203125	267.65411376953125
678	267.97796630859375	10.23165					1	DETECTED	267.9780 m/z @10.23 [CD6649_1.mzXML]	267.97796630859375	10.23165	10.187166666666666	10.321116666666667	0.13395000000000046	13837.322265625	57448.830054565275	0	1299	0.06792738105172447	1.5344397968432457	1.9715410664857618	267.97747802734375	267.9783935546875
679	268.1534118652344	9.197283333333333					1	DETECTED	268.1534 m/z @9.20 [CD6649_1.mzXML]	268.1534118652344	9.197283333333333	9.154966666666667	13.593383333333332	4.438416666666665	141930.125	2776490.134623901	0	1299	4.0817319731226025	1.9661643044756452	2.4477139627279434	268.14642333984375	268.1535949707031
680	268.1897888183594	9.831349999999999					1	DETECTED	268.1898 m/z @9.83 [CD6649_1.mzXML]	268.1897888183594	9.831349999999999	9.801833333333333	9.949716666666665	0.1478833333333327	13657.7802734375	61001.83428027314	0	1299	0.0789755469306268	2.5050818746471406	3.714675117361968	268.1894836425781	268.1903381347656
681	268.9563293457031	11.2128					1	DETECTED	268.9563 m/z @11.21 [CD6649_1.mzXML]	268.9563293457031	11.2128	1.5000166666666668	19.668499999999998	18.16848333333333	9289.74609375	2325166.6732076416	0	1299	0.7767922528462119	0.8230669099942912	0.6521083577478767	268.9466552734375	268.9581604003906
682	269.04742431640625	1.9529666666666665					1	DETECTED	269.0474 m/z @1.95 [CD6649_1.mzXML]	269.04742431640625	1.9529666666666665	1.6927666666666668	11.924066666666667	10.2313	9207.189453125	1889339.4928514403	0	1299	0.38621292953273945	19.660453497309778	38.320906994619556	269.044677734375	269.04840087890625
683	269.0860900878906	1.4853666666666667					1	DETECTED	269.0861 m/z @1.49 [CD6649_1.mzXML]	269.0860900878906	1.4853666666666667	1.4241166666666667	10.3358	8.911683333333334	7116.54248046875	1870041.31965918	0	1299	0.0885149776889591	72.74843537414964	144.49687074829927	269.0789794921875	269.08905029296875
684	269.1368713378906	12.041333333333334					1	DETECTED	269.1369 m/z @12.04 [CD6649_1.mzXML]	269.1368713378906	12.041333333333334	11.454183333333333	12.269133333333334	0.8149500000000014	177575.109375	1491795.455728032	0	1299	0.1038513804919372	0.8283437461997849	0.2583015169815839	269.1355285644531	269.1371154785156
685	269.1566162109375	9.253283333333334					1	DETECTED	269.1566 m/z @9.25 [CD6649_1.mzXML]	269.1566162109375	9.253283333333334	9.253283333333334	15.856783333333334	6.6035	11507.5009765625	511691.7650986327	0	1299	0.014495099174467896	null	null	269.1566162109375	269.1658935546875
686	269.22442626953125	14.0539					1	DETECTED	269.2244 m/z @14.05 [CD6649_1.mzXML]	269.22442626953125	14.0539	13.891449999999999	15.6971	1.8056500000000018	107748.5	2391462.6108505563	0	1299	0.3367381341282272	2.752400666896542	3.007162345408896	269.2236633300781	269.22528076171875
687	269.2823486328125	12.344816666666667					1	DETECTED	269.2823 m/z @12.34 [CD6649_1.mzXML]	269.2823486328125	12.344816666666667	0.48684999999999995	19.829333333333334	19.342483333333334	13214.6572265625	2729473.8795937793	0	1299	1.7608493925273443	0.8120993694871959	0.4569531568326075	269.2801513671875	269.2841491699219
688	270.14031982421875	12.041333333333334					1	DETECTED	270.1403 m/z @12.04 [CD6649_1.mzXML]	270.14031982421875	12.041333333333334	11.9984	12.173666666666666	0.17526666666666557	24551.541015625	163369.0584619139	0	1299	0.11545908176438147	2.04114906832294	3.08229813664588	270.1399230957031	270.14056396484375
689	270.2278747558594	14.0539					1	DETECTED	270.2279 m/z @14.05 [CD6649_1.mzXML]	270.2278747558594	14.0539	13.920466666666666	14.57805	0.6575833333333332	25804.826171875	451861.7089571536	0	1299	0.27039516047374157	2.464089432925286	3.3378187293259702	270.2276306152344	270.2286071777344
690	271.0384826660156	1.79735					1	DETECTED	271.0385 m/z @1.80 [CD6649_1.mzXML]	271.0384826660156	1.79735	1.7398166666666666	15.776900000000001	14.037083333333335	72549.359375	9833116.26587213	0	1299	0.08465051094552423	123.33528132577575	249.49724200870077	271.0382080078125	271.047119140625
691	271.07781982421875	10.36515					1	DETECTED	271.0778 m/z @10.37 [CD6649_1.mzXML]	271.07781982421875	10.36515	1.4853666666666667	10.450933333333333	8.965566666666668	13294.49609375	1760301.3110789184	0	1299	0.09455776981706165	0.5048302604980979	0.009660520996195503	271.07525634765625	271.0840759277344
692	271.14251708984375	12.830966666666665					1	DETECTED	271.1425 m/z @12.83 [CD6649_1.mzXML]	271.14251708984375	12.830966666666665	11.046166666666666	13.160716666666668	2.1145500000000013	22501.69140625	976217.3848017581	0	1299	0.10382602540661345	0.592377297176155	0.18946337218577716	271.14068603515625	271.1431884765625
693	271.1636047363281	10.785133333333333					1	DETECTED	271.1636 m/z @10.79 [CD6649_1.mzXML]	271.1636047363281	10.785133333333333	9.458866666666667	10.898133333333334	1.4392666666666667	21487.939453125	484126.1150136717	0	1299	0.12899497111210145	0.5426007841560275	0.08520156831205497	271.16326904296875	271.1684875488281
694	271.2043151855469	14.800333333333333					1	DETECTED	271.2043 m/z @14.80 [CD6649_1.mzXML]	271.2043151855469	14.800333333333333	14.332916666666668	15.840933333333334	1.5080166666666663	15232.6103515625	539022.8550383304	0	1299	0.45708904030163744	1.6131395970761329	1.4265451889029213	271.20367431640625	271.205078125
695	271.2615051269531	12.389116666666666					1	DETECTED	271.2615 m/z @12.39 [CD6649_1.mzXML]	271.2615051269531	12.389116666666666	0.10108333333333334	20.008	19.906916666666667	32131.40625	4189428.8991400762	0	1299	0.25705785164818806	1.1750268863293327	0.4607286299655423	271.2602844238281	271.26324462890625
696	271.6564025878906	12.9419					1	DETECTED	271.6564 m/z @12.94 [CD6649_1.mzXML]	271.6564025878906	12.9419	12.817183333333332	13.491016666666667	0.6738333333333344	69176.6796875	688662.7362576892	0	1299	0.1822298197217247	1.3701718803199612	1.9191685055282839	271.6558532714844	271.65679931640625
697	272.1844177246094	9.949716666666665					1	DETECTED	272.1844 m/z @9.95 [CD6649_1.mzXML]	272.1844177246094	9.949716666666665	9.353666666666667	10.024000000000001	0.6703333333333337	3390.92919921875	75421.2616612549	0	1299	0.11345470411353631	0.5623130050610986	0.1246260101221973	272.1837463378906	272.18487548828125
698	272.2080383300781	14.785133333333333					1	DETECTED	272.2080 m/z @14.79 [CD6649_1.mzXML]	272.2080383300781	14.785133333333333	14.476633333333332	14.922500000000001	0.4458666666666691	3893.751220703125	64581.02040002452	0	1299	0.16692313196954167	0.7226364127498678	0.4452728254997356	272.20654296875	272.2085266113281
699	272.6647033691406	13.3919					1	DETECTED	272.6647 m/z @13.39 [CD6649_1.mzXML]	272.6647033691406	13.3919	13.255816666666668	13.534583333333334	0.27876666666666594	20629.400390625	227205.82163183563	0	1299	0.12278217389199497	1.0242498469075412	1.1311447093171596	272.6636657714844	272.66522216796875
700	272.79327392578125	1.9805666666666668					1	DETECTED	272.7933 m/z @1.98 [CD6649_1.mzXML]	272.79327392578125	1.9805666666666668	1.7243	2.27325	0.54895	17342.19140625	254940.47412048356	0	1299	0.1336842533120628	1.0710522892819971	0.6691934458448664	272.7921142578125	272.7940368652344
701	272.9428405761719	1.6338166666666667					1	DETECTED	272.9428 m/z @1.63 [CD6649_1.mzXML]	272.9428405761719	1.6338166666666667	1.5442833333333332	1.66305	0.11876666666666669	82251.515625	341956.17191064474	0	1299	0.0726704824131994	0.659653309110498	0.39076612364986146	272.942626953125	272.944091796875
702	274.1273498535156	10.532116666666667					1	DETECTED	274.1273 m/z @10.53 [CD6649_1.mzXML]	274.1273498535156	10.532116666666667	10.478299999999999	10.631933333333334	0.1536333333333353	11416.982421875	53070.3698596496	0	1299	0.07735993345313652	1.4273768968720806	1.8547537937441612	274.1263732910156	274.1278991699219
703	274.2081298828125	12.098083333333333					1	DETECTED	274.2081 m/z @12.10 [CD6649_1.mzXML]	274.2081298828125	12.098083333333333	3.437316666666667	12.098083333333333	8.660766666666667	5963.8154296875	947801.9035632628	0	1299	1.8513654932092471	0.5	null	274.1988220214844	274.21502685546875
704	274.2359924316406	12.205383333333334					1	DETECTED	274.2360 m/z @12.21 [CD6649_1.mzXML]	274.2359924316406	12.205383333333334	12.158199999999999	12.284283333333333	0.12608333333333377	11961.06640625	57808.98087182645	0	1299	0.06648995153856596	1.3361003179088324	1.6722006358176649	274.2354431152344	274.23614501953125
705	274.27178955078125	11.3661					1	DETECTED	274.2718 m/z @11.37 [CD6649_1.mzXML]	274.27178955078125	11.3661	11.2128	15.968516666666666	4.755716666666666	2927712.5	1.7992996310885716E7	1	1299	0.07203878422915544	1.832665304677124	2.079937487322235	274.2712707519531	274.2740783691406
706	274.6532897949219	13.54915					1	DETECTED	274.6533 m/z @13.55 [CD6649_1.mzXML]	274.6532897949219	13.54915	13.3919	13.709066666666667	0.31716666666666704	23096.576171875	216022.26723681536	0	1299	0.17197512629187095	1.0084790673026014	1.016958134605203	274.6521911621094	274.6536865234375
707	274.9984130859375	12.012733333333333					1	DETECTED	274.9984 m/z @12.01 [CD6649_1.mzXML]	274.9984130859375	12.012733333333333	1.5147333333333333	18.645500000000002	17.13076666666667	11308.3408203125	2454318.297510224	0	1299	1.0741922732015237	0.8159062043563855	0.6318124087127709	274.9913635253906	275.00201416015625
708	275.02032470703125	1.4853666666666667					1	DETECTED	275.0203 m/z @1.49 [CD6649_1.mzXML]	275.02032470703125	1.4853666666666667	1.4401333333333333	10.276100000000001	8.835966666666668	7389.8408203125	654790.8861623231	0	1299	0.04200828161190251	97.67096536477499	194.34193072955	275.01947021484375	275.02142333984375
709	275.1985778808594	12.359566666666666					1	DETECTED	275.1986 m/z @12.36 [CD6649_1.mzXML]	275.1985778808594	12.359566666666666	12.330216666666667	12.4625	0.13228333333333353	34241.3125	172888.79878076268	0	1299	0.06703548434592399	2.2535491198183575	3.5070982396367154	275.19854736328125	275.19891357421875
710	275.2752990722656	11.3661					1	DETECTED	275.2753 m/z @11.37 [CD6649_1.mzXML]	275.2752990722656	11.3661	11.337416666666666	11.849383333333332	0.511966666666666	446693.71875	2275948.531392831	0	1299	0.11758057823409729	2.976738390515695	4.279080917877794	275.2751159667969	275.2762451171875
711	275.63128662109375	13.201716666666666					1	DETECTED	275.6313 m/z @13.20 [CD6649_1.mzXML]	275.63128662109375	13.201716666666666	12.996383333333334	13.534583333333334	0.5381999999999998	312402.21875	1063054.778744644	0	1299	0.10704043090697013	1.0611765635635138	0.4299484120260069	275.6306457519531	275.6322326660156
712	276.6506042480469	13.201716666666666					1	DETECTED	276.6506 m/z @13.20 [CD6649_1.mzXML]	276.6506042480469	13.201716666666666	13.092266666666665	13.7509	0.6586333333333343	48246.71484375	723052.2440197766	0	1299	0.23553432333821966	2.5940485475650985	3.9173652359453075	276.648681640625	276.65118408203125
713	276.9832458496094	1.7835					1	DETECTED	276.9832 m/z @1.78 [CD6649_1.mzXML]	276.9832458496094	1.7835	1.4401333333333333	18.85183333333333	17.4117	28434.75	1941764.2560095214	0	1299	0.25488283929741473	14.779987509800165	4.114977950531395	276.9740295410156	276.9931945800781
714	277.0373840332031	10.491733333333334					1	DETECTED	277.0374 m/z @10.49 [CD6649_1.mzXML]	277.0373840332031	10.491733333333334	10.464599999999999	17.152333333333335	6.687733333333336	18999.546875	654294.3943928835	0	1299	0.1210389528982887	3.075037902996126	4.89345747153903	277.035400390625	277.0373840332031
715	277.0701599121094	11.741633333333334					1	DETECTED	277.0702 m/z @11.74 [CD6649_1.mzXML]	277.0701599121094	11.741633333333334	11.711416666666667	12.083883333333334	0.37246666666666783	14077.46484375	181859.33030480988	0	1299	0.2564617546512835	6.163265306122218	10.059349586397714	277.0697021484375	277.0707092285156
716	277.1026611328125	11.25875					1	DETECTED	277.1027 m/z @11.26 [CD6649_1.mzXML]	277.1026611328125	11.25875	2.557	11.864383333333334	9.307383333333334	85856.15625	2701966.9269271228	0	1299	0.11296651144292191	0.5347995135078194	0.07424806079386963	277.100830078125	277.10321044921875
717	277.1391906738281	11.924066666666667					1	DETECTED	277.1392 m/z @11.92 [CD6649_1.mzXML]	277.1391906738281	11.924066666666667	8.3496	12.027083333333334	3.677483333333333	20334.125	1055096.8910346676	0	1299	0.0965387057567213	0.5144100751627283	0.031296293797566106	277.135498046875	277.13970947265625
718	277.15673828125	15.395683333333332					1	DETECTED	277.1567 m/z @15.40 [CD6649_1.mzXML]	277.15673828125	15.395683333333332	9.489383333333334	19.411	9.921616666666667	12272.203125	2434073.5634333757	0	1299	0.8725283397258448	0.7218772544185612	0.337248934513737	277.15228271484375	277.1578369140625
719	277.1781921386719	12.173666666666666					1	DETECTED	277.1782 m/z @12.17 [CD6649_1.mzXML]	277.1781921386719	12.173666666666666	0.5720333333333334	18.645500000000002	18.07346666666667	21256.43359375	2414292.2113417964	0	1299	0.09376657867021443	0.7935771020975915	0.554395920222328	277.1771240234375	277.1809997558594
720	278.158203125	10.321116666666667					1	DETECTED	278.1582 m/z @10.32 [CD6649_1.mzXML]	278.158203125	10.321116666666667	10.290933333333333	17.459666666666667	7.168733333333334	3512.24951171875	686912.0536872558	0	1299	5.007784127461697	118.75317504141313	236.50635008282626	278.157958984375	278.1656799316406
721	278.1842346191406	9.093166666666667					1	DETECTED	278.1842 m/z @9.09 [CD6649_1.mzXML]	278.1842346191406	9.093166666666667	9.061933333333334	12.143	3.0810666666666666	6656.662109375	445804.2598686523	0	1299	0.06486628841805064	49.32337246531571	97.64674493063141	278.1822204589844	278.18475341796875
722	278.979736328125	1.9529666666666665					1	DETECTED	278.9797 m/z @1.95 [CD6649_1.mzXML]	278.979736328125	1.9529666666666665	1.79735	18.978333333333335	17.180983333333334	7345.82958984375	2654314.5812266497	0	1299	13.867478074393787	55.2029024311878	106.26581342002476	278.9787292480469	278.98291015625
723	279.0821228027344	10.505149999999999					1	DETECTED	279.0821 m/z @10.51 [CD6649_1.mzXML]	279.0821228027344	10.505149999999999	8.985000000000001	19.942999999999998	10.957999999999997	852987.25	9397225.949792229	1	1299	0.09446853030820535	2.0326944167031606	2.880605800190555	279.08123779296875	279.0919494628906
724	279.1571350097656	12.492383333333333					1	DETECTED	279.1571 m/z @12.49 [CD6649_1.mzXML]	279.1571350097656	12.492383333333333	0.10108333333333334	20.008	19.906916666666667	153979.765625	3.2234481540025853E7	0	1299	0.17294037032766418	0.5357752653964974	0.07509865346334116	279.1560974121094	279.158447265625
725	279.2299499511719	13.476816666666668					1	DETECTED	279.2299 m/z @13.48 [CD6649_1.mzXML]	279.2299499511719	13.476816666666668	11.726283333333333	15.148816666666667	3.422533333333334	100800.078125	3336042.1772452407	0	1299	0.17858054715496507	0.8441079089186364	0.5192668331503353	279.2288818359375	279.23095703125
726	279.64508056640625	13.037116666666666					1	DETECTED	279.6451 m/z @13.04 [CD6649_1.mzXML]	279.64508056640625	13.037116666666666	12.69325	13.905666666666667	1.212416666666666	159817.296875	2707220.7190764095	0	1299	0.22768920208553212	1.7629168282280019	1.5183164765786972	279.6444396972656	279.6521911621094
727	280.0901184082031	1.7552666666666668					1	DETECTED	280.0901 m/z @1.76 [CD6649_1.mzXML]	280.0901184082031	1.7552666666666668	1.67775	18.83566666666667	17.15791666666667	108938.53125	7020912.715870608	0	1299	8.860271814661147	91.40903430401887	181.0738484396119	280.0848388671875	280.0910339355469
728	280.15301513671875	9.3833					1	DETECTED	280.1530 m/z @9.38 [CD6649_1.mzXML]	280.15301513671875	9.3833	0.10108333333333334	20.008	19.906916666666667	59241.3046875	7479591.0450167265	0	1299	3.088318213122843	0.5506964087222523	1.0849966599860028	280.1458740234375	280.1617126464844
729	280.6529541015625	13.350616666666667					1	DETECTED	280.6530 m/z @13.35 [CD6649_1.mzXML]	280.6529541015625	13.350616666666667	13.023533333333335	14.098450000000001	1.0749166666666667	246660.671875	3624764.6906173066	2	1299	0.2021569959847742	1.1244040343617696	2.156743155400116	280.6484069824219	280.65380859375
730	281.08233642578125	15.6813					1	DETECTED	281.0823 m/z @15.68 [CD6649_1.mzXML]	281.08233642578125	15.6813	9.772466666666666	19.442999999999998	9.670533333333331	15621.0380859375	3048239.763927186	0	1299	6.567493161740732	0.8183115674272979	0.4868163893979773	281.0803527832031	281.08819580078125
731	281.1121826171875	9.5646					1	DETECTED	281.1122 m/z @9.56 [CD6649_1.mzXML]	281.1121826171875	9.5646	8.783233333333333	17.814833333333336	9.031600000000003	6023.14697265625	1914215.0813889774	0	1299	0.26620718804040244	5.7793609487649835	10.558721897529967	281.1111145019531	281.11370849609375
732	281.1546325683594	13.364366666666665					1	DETECTED	281.1546 m/z @13.36 [CD6649_1.mzXML]	281.1546325683594	13.364366666666665	9.353666666666667	13.6234	4.269733333333333	60600.9921875	8117395.648860838	0	1299	4.477028397347057	0.5334226045263581	0.06459990191966233	281.1546325683594	281.1567077636719
733	281.2454528808594	14.433616666666667					1	DETECTED	281.2455 m/z @14.43 [CD6649_1.mzXML]	281.2454528808594	14.433616666666667	0.6731166666666667	19.20266666666667	18.529550000000004	190862.203125	1.41828530129234E7	1	1299	3.2199882133239868	0.7081500297249835	0.2873066421334065	281.24481201171875	281.248291015625
734	281.6606750488281	14.202850000000002					1	DETECTED	281.6607 m/z @14.20 [CD6649_1.mzXML]	281.6606750488281	14.202850000000002	11.668000000000001	15.602033333333333	3.934033333333332	50145.328125	3656279.3279925524	0	1299	1.5173410357507695	0.7759893747822023	0.5519787495644046	281.65576171875	281.6614074707031
735	282.2206726074219	0.53795					1	DETECTED	282.2207 m/z @0.54 [CD6649_1.mzXML]	282.2206726074219	0.53795	0.10108333333333334	20.008	19.906916666666667	5252.4736328125	2944365.9665665277	0	1299	19.310492730308862	22.783744086677856	17.86844659515114	282.2189636230469	282.2230529785156
736	282.2487487792969	14.433616666666667					1	DETECTED	282.2487 m/z @14.43 [CD6649_1.mzXML]	282.2487487792969	14.433616666666667	10.631933333333334	15.968516666666666	5.336583333333332	34714.6484375	3269356.2081218255	0	1299	3.5378161184868127	0.6587835968391211	0.438739171536288	282.241943359375	282.2577819824219
737	282.2770080566406	13.978883333333332					1	DETECTED	282.2770 m/z @13.98 [CD6649_1.mzXML]	282.2770080566406	13.978883333333332	11.818916666666667	14.390566666666667	2.57165	151230.75	3624170.268528933	0	1299	0.32216268535647963	0.5911199093191167	2.377127296138569	282.2763977050781	282.2784729003906
738	282.9032897949219	1.58895					1	DETECTED	282.9033 m/z @1.59 [CD6649_1.mzXML]	282.9032897949219	1.58895	1.5295166666666666	19.475166666666667	17.94565	77888.2109375	6689132.694828369	0	1299	0.052486731583976765	147.48274968406042	307.35535103821786	282.8945617675781	282.9036865234375
739	282.9713439941406	11.183033333333332					1	DETECTED	282.9713 m/z @11.18 [CD6649_1.mzXML]	282.9713439941406	11.183033333333332	11.076883333333335	19.8455	8.768616666666667	7411.37646484375	1648240.1878264158	0	1299	0.5199257409298603	41.30295179777133	81.60590359554266	282.97052001953125	282.9726867675781
740	283.00634765625	10.216966666666668					1	DETECTED	283.0063 m/z @10.22 [CD6649_1.mzXML]	283.00634765625	10.216966666666668	9.949716666666665	10.306283333333333	0.3565666666666676	11507.3896484375	81824.81015866055	0	1299	0.05989210616975882	0.6671032117243486	0.3342064234486973	283.006103515625	283.01263427734375
741	283.1522521972656	12.041333333333334					1	DETECTED	283.1523 m/z @12.04 [CD6649_1.mzXML]	283.1522521972656	12.041333333333334	2.5840666666666667	12.403816666666668	9.81975	69686.4375	2180248.3007103293	0	1299	0.12184594338986798	0.5191642757949795	2.3458150030689593	283.1515808105469	283.15814208984375
742	283.26116943359375	12.706933333333334					1	DETECTED	283.2612 m/z @12.71 [CD6649_1.mzXML]	283.26116943359375	12.706933333333334	0.11735000000000001	19.992	19.874650000000003	203161.59375	5913263.729341156	0	1299	0.24962863829548176	2.4420183421393244	2.050118936446742	283.2596435546875	283.2633361816406
743	283.2802429199219	13.978883333333332					1	DETECTED	283.2802 m/z @13.98 [CD6649_1.mzXML]	283.2802429199219	13.978883333333332	13.862933333333332	14.447816666666666	0.5848833333333339	33578.43359375	549021.0091850595	0	1299	0.27219233349544325	2.522135978151509	2.984262550581262	283.27978515625	283.28082275390625
744	283.62872314453125	11.938833333333333					1	DETECTED	283.6287 m/z @11.94 [CD6649_1.mzXML]	283.62872314453125	11.938833333333333	11.924066666666667	11.9984	0.07433333333333358	10003.8837890625	36567.26829345719	0	1299	0.11813008967087057	2.5169300225733844	4.033860045146769	283.62847900390625	283.6291198730469
745	284.15533447265625	12.012733333333333					1	DETECTED	284.1553 m/z @12.01 [CD6649_1.mzXML]	284.15533447265625	12.012733333333333	12.012733333333333	12.098083333333333	0.08535000000000004	9877.9423828125	40281.3234052733	0	1299	0.01731034602818582	null	null	284.155029296875	284.156005859375
746	284.184326171875	9.031083333333333					1	DETECTED	284.1843 m/z @9.03 [CD6649_1.mzXML]	284.184326171875	9.031083333333333	8.985000000000001	10.679	1.693999999999999	9705.8818359375	231673.276824463	0	1299	0.06972021200922818	1.5792735834830784	1.8509824895064515	284.17578125	284.1881408691406
747	284.2927551269531	12.581966666666666					1	DETECTED	284.2928 m/z @12.58 [CD6649_1.mzXML]	284.2927551269531	12.581966666666666	9.845983333333333	13.978883333333332	4.132899999999999	59973.515625	2242987.2212986434	0	1299	0.06139149744674732	1.3169067256383773	15.140892388369537	284.2828674316406	284.29296875
748	284.3292541503906	11.894216666666667					1	DETECTED	284.3293 m/z @11.89 [CD6649_1.mzXML]	284.3292541503906	11.894216666666667	11.834249999999999	11.983533333333332	0.149283333333333	22548.857421875	132064.56192773394	0	1299	0.09337512234761292	1.2447192884935805	1.3714287404866488	284.32904052734375	284.3294677734375
749	284.9083557128906	1.6927666666666668					1	DETECTED	284.9084 m/z @1.69 [CD6649_1.mzXML]	284.9083557128906	1.6927666666666668	1.6483833333333335	1.7552666666666668	0.10688333333333322	30819.361328125	129147.01123681637	0	1299	0.05402836163714797	1.204093128051072	1.408186256102144	284.9079895019531	284.9084777832031
750	285.00421142578125	10.216966666666668					1	DETECTED	285.0042 m/z @10.22 [CD6649_1.mzXML]	285.00421142578125	10.216966666666668	10.20215	18.551	8.348849999999999	10740.72265625	532109.8460007935	0	1299	0.18772821089063108	281.73847019119586	8.379380803871562	285.00421142578125	285.00848388671875
751	285.0632629394531	1.4853666666666667					1	DETECTED	285.0633 m/z @1.49 [CD6649_1.mzXML]	285.0632629394531	1.4853666666666667	1.4068166666666668	18.503666666666668	17.09685	15615.1083984375	2015144.6898945924	0	1299	10.220239249540711	107.07010526555851	217.9643056662997	285.05914306640625	285.06976318359375
752	285.24072265625	13.037116666666666					1	DETECTED	285.2407 m/z @13.04 [CD6649_1.mzXML]	285.24072265625	13.037116666666666	12.9692	13.1471	0.17789999999999928	41902.99609375	270837.622111815	0	1299	0.09820498793489207	1.3096932515337636	null	285.23992919921875	285.2411193847656
753	285.277099609375	12.7346					1	DETECTED	285.2771 m/z @12.73 [CD6649_1.mzXML]	285.277099609375	12.7346	0.48684999999999995	19.8455	19.35865	52565.58984375	2929416.399870179	0	1299	0.15966904546141336	0.631120266208401	3.1453353247579643	285.275634765625	285.2797546386719
754	286.1027526855469	8.768049999999999					1	DETECTED	286.1028 m/z @8.77 [CD6649_1.mzXML]	286.1027526855469	8.768049999999999	8.55585	19.42716666666667	10.871316666666669	4199.78759765625	941959.4451948855	0	1299	0.09709671472975145	25.61573201382353	85.90326710311204	286.1014099121094	286.1030578613281
755	286.1418762207031	11.924066666666667					1	DETECTED	286.1419 m/z @11.92 [CD6649_1.mzXML]	286.1418762207031	11.924066666666667	11.849383333333332	12.221816666666665	0.3724333333333334	174254.984375	1236281.2740347872	1	1299	0.11419380932790268	1.9311991346258777	2.2004485881113016	286.1412048339844	286.1424865722656
756	286.19964599609375	10.36515					1	DETECTED	286.1996 m/z @10.37 [CD6649_1.mzXML]	286.19964599609375	10.36515	10.276100000000001	11.0311	0.754999999999999	374400.15625	2795615.104909545	1	1299	0.11263107118956128	1.3783394832900668	1.692749140142932	286.1991882324219	286.2000732421875
757	286.24761962890625	9.801833333333333					1	DETECTED	286.2476 m/z @9.80 [CD6649_1.mzXML]	286.24761962890625	9.801833333333333	8.844716666666667	19.588166666666666	10.74345	105427.328125	3037901.4343015756	0	1299	0.1671531913015798	1.1160745465042543	0.8876472252401205	286.24407958984375	286.249755859375
758	287.01214599609375	1.7835					1	DETECTED	287.0121 m/z @1.78 [CD6649_1.mzXML]	287.01214599609375	1.7835	1.7552666666666668	1.9105333333333334	0.15526666666666666	49012.34375	211561.93772998036	0	1299	0.05590514295335414	2.7497048406139317	2.7181440773367784	287.0116271972656	287.012451171875
759	287.0986328125	9.712583333333333					1	DETECTED	287.0986 m/z @9.71 [CD6649_1.mzXML]	287.0986328125	9.712583333333333	9.668550000000002	19.6365	9.96795	187232.6875	2684801.324359857	0	1299	0.08835837958983106	113.18641180924047	203.31422908820483	287.0986328125	287.0999450683594
760	287.2034606933594	10.36515					1	DETECTED	287.2035 m/z @10.37 [CD6649_1.mzXML]	287.2034606933594	10.36515	10.290933333333333	12.269133333333334	1.978200000000001	54887.9609375	765705.3592009279	0	1299	0.11109995711147214	1.4814775387194261	1.7497968274171782	287.1972351074219	287.2034606933594
761	287.2349548339844	14.0539					1	DETECTED	287.2350 m/z @14.05 [CD6649_1.mzXML]	287.2349548339844	14.0539	13.37805	14.433616666666667	1.0555666666666674	8076.84228515625	291529.0479134524	0	1299	0.1865149942334714	0.7809178565263495	0.5618357130526991	287.2342529296875	287.23638916015625
762	287.2668151855469	11.514583333333333					1	DETECTED	287.2668 m/z @11.51 [CD6649_1.mzXML]	287.2668151855469	11.514583333333333	11.499533333333334	11.726283333333333	0.22674999999999912	22288.349609375	129791.39496179222	0	1299	0.11609262799942677	7.53322259136276	14.655452834592097	287.2668151855469	287.2682189941406
763	287.6311950683594	12.9692					1	DETECTED	287.6312 m/z @12.97 [CD6649_1.mzXML]	287.6311950683594	12.9692	12.7757	13.201716666666666	0.4260166666666656	146476.421875	1512231.9000141553	0	1299	0.13732661143273006	0.9862969093049822	0.7228657120615714	287.63037109375	287.6315612792969
764	288.1020812988281	9.712583333333333					1	DETECTED	288.1021 m/z @9.71 [CD6649_1.mzXML]	288.1020812988281	9.712583333333333	9.683316666666666	12.069600000000001	2.386283333333335	24389.669921875	605343.4920134277	0	1299	0.09039074500826594	40.76793849658333	80.53587699316665	288.1020812988281	288.1109313964844
765	288.1971740722656	12.581966666666666					1	DETECTED	288.1972 m/z @12.58 [CD6649_1.mzXML]	288.1971740722656	12.581966666666666	10.321116666666667	12.637766666666666	2.316649999999999	22345.62109375	902243.7351955558	0	1299	0.10647206041124413	0.5123404914080987	0.024680982816197287	288.1964416503906	288.2050476074219
766	288.2153625488281	10.662833333333333					1	DETECTED	288.2154 m/z @10.66 [CD6649_1.mzXML]	288.2153625488281	10.662833333333333	0.11735000000000001	20.008	19.89065	138771.875	2881471.3620495275	1	1299	0.10793774540196388	1.3929031246036723	0.8675736699411967	288.2056579589844	288.2171630859375
767	288.63128662109375	12.9419					1	DETECTED	288.6313 m/z @12.94 [CD6649_1.mzXML]	288.63128662109375	12.9419	12.7897	13.578650000000001	0.7889500000000016	54660.515625	962156.2166738264	0	1299	0.5162215035062729	1.8992208275003595	4.238524433947804	288.6309509277344	288.6402587890625
768	288.92034912109375	1.58895					1	DETECTED	288.9203 m/z @1.59 [CD6649_1.mzXML]	288.92034912109375	1.58895	1.5442833333333332	1.70805	0.16376666666666684	267073.40625	1107945.7096308602	0	1299	0.06294387247356759	1.540926988561619	1.9433345351727125	288.9201354980469	288.9208068847656
769	289.1744689941406	1.8964166666666666					1	DETECTED	289.1745 m/z @1.90 [CD6649_1.mzXML]	289.1744689941406	1.8964166666666666	0.15053333333333332	19.732833333333335	19.582300000000004	7263.50830078125	2482695.823388855	0	1299	5.794427821394864	5.608135327866506	2.4101372166698805	289.17340087890625	289.1791076660156
770	289.2186584472656	10.679					1	DETECTED	289.2187 m/z @10.68 [CD6649_1.mzXML]	289.2186584472656	10.679	10.662833333333333	17.103833333333334	6.441000000000001	20823.94140625	1800905.0429922794	0	1299	4.3636709927832085	199.20618556700765	397.4123711340153	289.2133483886719	289.2187194824219
771	289.6466369628906	11.69695					1	DETECTED	289.6466 m/z @11.70 [CD6649_1.mzXML]	289.6466369628906	11.69695	11.12285	13.60835	2.4855	18828.333984375	863506.3268470464	0	1299	0.26698290105906075	2.164692562271383	3.212412640263917	289.64617919921875	289.6473693847656
772	289.657958984375	13.364366666666665					1	DETECTED	289.6580 m/z @13.36 [CD6649_1.mzXML]	289.657958984375	13.364366666666665	8.5259	13.593383333333332	5.067483333333332	24202.48828125	2461855.0615743417	0	1299	0.2019356806801902	0.5236662441269272	0.04395906394644839	289.6568603515625	289.6668701171875
773	290.26611328125	11.409533333333334					1	DETECTED	290.2661 m/z @11.41 [CD6649_1.mzXML]	290.26611328125	11.409533333333334	10.957216666666666	11.484433333333333	0.5272166666666678	38504.453125	276753.9937092296	0	1299	0.07916794444002484	0.5827959762703113	0.16586761813947973	290.2660217285156	290.2677001953125
774	290.6661071777344	14.30385					1	DETECTED	290.6661 m/z @14.30 [CD6649_1.mzXML]	290.6661071777344	14.30385	9.046566666666667	15.776900000000001	6.730333333333334	7448.03662109375	1951351.117147125	0	1299	0.4354209973510361	0.6400961206199653	0.28019224123993075	290.65631103515625	290.6676940917969
775	290.9238586425781	2.665783333333333					1	DETECTED	290.9239 m/z @2.67 [CD6649_1.mzXML]	290.9238586425781	2.665783333333333	0.10108333333333334	20.008	19.906916666666667	76604.3671875	1.042251255570392E7	0	1299	0.8397294817156697	5.464129816860223	6.16267325480948	290.91436767578125	290.9336242675781
776	291.11834716796875	12.041333333333334					1	DETECTED	291.1183 m/z @12.04 [CD6649_1.mzXML]	291.11834716796875	12.041333333333334	6.874916666666667	19.313666666666666	12.438749999999999	698485.9375	1.123139392925465E7	1	1299	0.11231742511893827	2.184493138019147	2.2462752823035994	291.1122131347656	291.1215515136719
777	291.64501953125	12.872333333333334					1	DETECTED	291.6450 m/z @12.87 [CD6649_1.mzXML]	291.64501953125	12.872333333333334	12.830966666666665	13.462316666666668	0.631350000000003	22991.634765625	345527.9790830087	0	1299	0.08107202947079983	7.631144238517013	14.262288477034026	291.64410400390625	291.6455078125
778	291.9340515136719	2.5434666666666668					1	DETECTED	291.9341 m/z @2.54 [CD6649_1.mzXML]	291.9340515136719	2.5434666666666668	0.11735000000000001	19.992	19.874650000000003	56896.65625	7711890.705050262	0	1299	0.8814318064501712	3.9633585252664445	15.86450405350975	291.93267822265625	291.93438720703125
779	292.0664978027344	16.5187					1	DETECTED	292.0665 m/z @16.52 [CD6649_1.mzXML]	292.0664978027344	16.5187	14.800333333333333	16.826833333333333	2.0265000000000004	3615.739501953125	278316.72813452175	0	1299	0.936227143290024	0.5896587845046655	0.17931756900933102	292.0645751953125	292.0675964355469
780	292.1217041015625	12.041333333333334					1	DETECTED	292.1217 m/z @12.04 [CD6649_1.mzXML]	292.1217041015625	12.041333333333334	11.983533333333332	12.299683333333332	0.3161500000000004	94990.671875	750479.5166755395	0	1299	0.10881355273322413	1.8543083469542576	2.534480758419891	292.1210632324219	292.1221923828125
781	292.5145568847656	2.611083333333333					1	DETECTED	292.5146 m/z @2.61 [CD6649_1.mzXML]	292.5145568847656	2.611083333333333	2.4079166666666665	16.372149999999998	13.96423333333333	9222.94140625	1526494.2804700006	0	1299	0.1854943942961329	7.564620334550086	10.516587370646766	292.5080871582031	292.518798828125
782	292.9308776855469	2.5028833333333336					1	DETECTED	292.9309 m/z @2.50 [CD6649_1.mzXML]	292.9308776855469	2.5028833333333336	1.4401333333333333	10.1279	8.687766666666667	12970.2666015625	1089314.3897540595	0	1299	0.026445713619672073	1.6573461332482518	1.8882285923109736	292.9231872558594	292.9386291503906
783	292.9576110839844	2.4755333333333334					1	DETECTED	292.9576 m/z @2.48 [CD6649_1.mzXML]	292.9576110839844	2.4755333333333334	2.4486333333333334	8.783233333333333	6.3346	7446.744140625	602889.9527823792	0	1299	0.8583995153963864	117.74349442379216	74.32783804514794	292.9486999511719	292.9579772949219
784	292.9684143066406	2.6521833333333333					1	DETECTED	292.9684 m/z @2.65 [CD6649_1.mzXML]	292.9684143066406	2.6521833333333333	2.3810166666666666	9.5646	7.183583333333334	8629.3818359375	708979.3496672974	0	1299	0.6142057673008519	3.8603580699940543	7.038244231873094	292.9604797363281	292.97271728515625
785	292.9836120605469	2.8165833333333334					1	DETECTED	292.9836 m/z @2.82 [CD6649_1.mzXML]	292.9836120605469	2.8165833333333334	1.4853666666666667	10.172116666666666	8.68675	10838.41796875	1018784.1823998711	0	1299	0.3952209497012782	1.305430479156101	1.6180235900950708	292.97564697265625	292.98828125
786	292.9989929199219	2.7344					1	DETECTED	292.9990 m/z @2.73 [CD6649_1.mzXML]	292.9989929199219	2.7344	0.4535666666666666	16.615850000000002	16.162283333333335	12920.4091796875	1854424.0046891177	0	1299	0.25707141614659745	1.28223937989431	0.9047309140571684	292.9892883300781	292.9994201660156
787	293.0107116699219	2.5704833333333337					1	DETECTED	293.0107 m/z @2.57 [CD6649_1.mzXML]	293.0107116699219	2.5704833333333337	2.27325	19.97533333333333	17.70208333333333	13143.853515625	1660128.541289215	0	1299	0.25946075946406966	11.021410729871862	11.707833875368996	293.0022888183594	293.0107116699219
788	293.0216064453125	2.7891666666666666					1	DETECTED	293.0216 m/z @2.79 [CD6649_1.mzXML]	293.0216064453125	2.7891666666666666	1.2852833333333333	19.992	18.70671666666667	14268.1376953125	2013995.2402379143	0	1299	0.30940041717760947	2.303647571595696	1.9395000958526372	293.0133056640625	293.0229797363281
789	293.03302001953125	2.8582833333333335					1	DETECTED	293.0330 m/z @2.86 [CD6649_1.mzXML]	293.03302001953125	2.8582833333333335	0.21768333333333334	20.008	19.790316666666666	21481.943359375	2974459.1038903496	0	1299	0.13776675368970226	3.7383245489621886	2.5734845594688167	293.0230712890625	293.04132080078125
790	293.05157470703125	2.665783333333333					1	DETECTED	293.0516 m/z @2.67 [CD6649_1.mzXML]	293.05157470703125	2.665783333333333	0.25128333333333336	19.959166666666665	19.70788333333333	29264.685546875	3379834.6213233955	0	1299	0.3424950145332546	1.8252152667264443	1.2710314877103837	293.0432434082031	293.05224609375
791	293.06292724609375	2.5298666666666665					1	DETECTED	293.0629 m/z @2.53 [CD6649_1.mzXML]	293.06292724609375	2.5298666666666665	0.16725	19.992	19.82475	32570.296875	4404256.542319027	0	1299	0.6430257795971159	4.280789735503423	1.5572651237811088	293.0550231933594	293.06396484375
792	293.0740051269531	2.5976					1	DETECTED	293.0740 m/z @2.60 [CD6649_1.mzXML]	293.0740051269531	2.5976	0.16725	20.008	19.84075	58640.8828125	6857747.845708621	0	1299	0.5064244243733538	4.200416717476967	1.8103188975285922	293.06427001953125	293.0822448730469
793	293.0960388183594	2.5976					1	DETECTED	293.0960 m/z @2.60 [CD6649_1.mzXML]	293.0960388183594	2.5976	0.10108333333333334	20.008	19.906916666666667	2.1142292E7	2.7336933526491013E9	1	1299	0.8840821489264368	12.408869380358565	7.736747127025065	293.0938415527344	293.0970764160156
794	293.1141357421875	2.5704833333333337					1	DETECTED	293.1141 m/z @2.57 [CD6649_1.mzXML]	293.1141357421875	2.5704833333333337	0.10108333333333334	19.992	19.89091666666667	59173.67578125	7747477.391804022	0	1299	0.46417779469424536	2.6440582210979615	3.3765756494459653	293.1104736328125	293.1238708496094
795	293.1254577636719	2.5028833333333336					1	DETECTED	293.1255 m/z @2.50 [CD6649_1.mzXML]	293.1254577636719	2.5028833333333336	0.15053333333333332	19.861833333333333	19.7113	47265.16015625	5440350.652494146	0	1299	0.40793594578749826	2.319079065647422	13.54936624436503	293.125	293.13543701171875
796	293.13671875	2.5976					1	DETECTED	293.1367 m/z @2.60 [CD6649_1.mzXML]	293.13671875	2.5976	0.2677333333333333	20.008	19.740266666666667	28987.484375	6009811.577933962	0	1299	0.5386956011956534	1.6458340083593135	0.7758392230416545	293.13555908203125	293.1410827636719
797	293.1510925292969	9.831349999999999					1	DETECTED	293.1511 m/z @9.83 [CD6649_1.mzXML]	293.1510925292969	9.831349999999999	0.11735000000000001	19.959166666666665	19.841816666666666	275602.21875	1.1278396227033915E7	0	1299	2.393164267300163	0.5462847878812243	0.1141306891121785	293.14111328125	293.15985107421875
798	293.17669677734375	13.806883333333333					1	DETECTED	293.1767 m/z @13.81 [CD6649_1.mzXML]	293.17669677734375	13.806883333333333	0.16725	19.781	19.61375	56137.3515625	4694568.11123221	0	1299	11.401606818258166	0.7436656085220267	0.09856275887487914	293.1667175292969	293.18658447265625
799	293.19329833984375	2.5976					1	DETECTED	293.1933 m/z @2.60 [CD6649_1.mzXML]	293.19329833984375	2.5976	2.340516666666667	18.962333333333333	16.621816666666668	12425.197265625	1495444.30377417	0	1299	0.6396479518549323	11.793127482022971	9.236432584551029	293.1867370605469	293.19781494140625
800	293.2091369628906	12.403816666666668					1	DETECTED	293.2091 m/z @12.40 [CD6649_1.mzXML]	293.2091369628906	12.403816666666668	1.3546	19.668499999999998	18.313899999999997	19664.1953125	3343476.5257402346	0	1299	10.200407703712182	0.9880355097573478	0.9084005124389151	293.1993713378906	293.21881103515625
801	293.2271423339844	2.611083333333333					1	DETECTED	293.2271 m/z @2.61 [CD6649_1.mzXML]	293.2271423339844	2.611083333333333	2.2867666666666664	10.008883333333333	7.7221166666666665	11475.0888671875	728650.0729839784	0	1299	0.5446092970019101	3.52271619093444	8.627065072308106	293.2193603515625	293.23583984375
802	293.2384338378906	2.7344					1	DETECTED	293.2384 m/z @2.73 [CD6649_1.mzXML]	293.2384338378906	2.7344	2.313683333333333	7.7816833333333335	5.468	7321.49072265625	612322.6312781672	0	1299	0.27424526212336175	6.498435209761119	4.7891238353619725	293.23773193359375	293.2477111816406
803	293.2619934082031	2.4755333333333334					1	DETECTED	293.2620 m/z @2.48 [CD6649_1.mzXML]	293.2619934082031	2.4755333333333334	2.4217999999999997	9.3833	6.961500000000001	8407.912109375	577302.4302651064	0	1299	0.5204518298147125	64.77822580645126	40.393402033305804	293.252685546875	293.2702331542969
804	293.3143310546875	2.557					1	DETECTED	293.3143 m/z @2.56 [CD6649_1.mzXML]	293.3143310546875	2.557	2.313683333333333	8.676433333333334	6.36275	8794.5966796875	714513.3280208132	0	1299	0.3438737671191898	13.075039386259323	10.818290088768778	293.3062438964844	293.3219299316406
805	293.6786193847656	2.8303833333333333					1	DETECTED	293.6786 m/z @2.83 [CD6649_1.mzXML]	293.6786193847656	2.8303833333333333	2.3810166666666666	9.7576	7.3765833333333335	9093.6826171875	720852.2874103701	0	1299	0.24854117970270284	8.207755359394703	4.426141686408588	293.67645263671875	293.68292236328125
806	294.0990905761719	2.5434666666666668					1	DETECTED	294.0991 m/z @2.54 [CD6649_1.mzXML]	294.0990905761719	2.5434666666666668	0.10108333333333334	20.008	19.906916666666667	2196515.0	2.5497611051912153E8	0	1299	0.808235863650034	3.95461934012306	12.082736737963867	294.0987243652344	294.1000671386719
807	294.9367980957031	1.6338166666666667					1	DETECTED	294.9368 m/z @1.63 [CD6649_1.mzXML]	294.9367980957031	1.6338166666666667	1.57375	1.67775	0.10400000000000009	121366.6875	450444.73170214886	0	1299	0.06286774780675985	0.8538355874340434	0.7622951835557948	294.9366149902344	294.93701171875
808	295.05615234375	10.505149999999999					1	DETECTED	295.0562 m/z @10.51 [CD6649_1.mzXML]	295.05615234375	10.505149999999999	10.491733333333334	10.5598	0.06806666666666494	41175.96484375	157353.02230468547	0	1299	0.10019949792292948	2.536645962733281	4.073291925466562	295.05615234375	295.0564270019531
809	295.1003112792969	2.557					1	DETECTED	295.1003 m/z @2.56 [CD6649_1.mzXML]	295.1003112792969	2.557	0.10108333333333334	20.008	19.906916666666667	248413.109375	3.0757739578579936E7	0	1299	0.868632887882987	4.546253675889367	12.151092467842822	295.09100341796875	295.102294921875
810	295.1270446777344	9.653933333333333					1	DETECTED	295.1270 m/z @9.65 [CD6649_1.mzXML]	295.1270446777344	9.653933333333333	9.609516666666668	9.698033333333333	0.08851666666666524	64256.3125	238068.03964648268	0	1299	0.07860950630438701	0.9964352720450497	0.9928705440900993	295.1268615722656	295.127197265625
811	295.1473083496094	9.831349999999999					1	DETECTED	295.1473 m/z @9.83 [CD6649_1.mzXML]	295.1473083496094	9.831349999999999	9.5796	10.1279	0.5483000000000011	12243.7841796875	253089.12686206095	0	1299	1.3157916381506638	1.0889771598808387	1.1779543197616773	295.14654541015625	295.14752197265625
812	295.192138671875	13.695183333333334					1	DETECTED	295.1921 m/z @13.70 [CD6649_1.mzXML]	295.192138671875	13.695183333333334	1.4241166666666667	15.872616666666666	14.4485	50349.44921875	5944148.190279176	0	1299	1.2382303628363562	0.5885253399489606	0.177503041022625	295.18585205078125	295.2021179199219
813	295.2608947753906	13.6234					1	DETECTED	295.2609 m/z @13.62 [CD6649_1.mzXML]	295.2608947753906	13.6234	12.803483333333332	15.475133333333334	2.6716500000000014	59302.80078125	2066140.271547606	0	1299	0.3505169604176004	0.9230413080394017	0.6915580811949533	295.25994873046875	295.2615661621094
814	295.2928161621094	2.611083333333333					1	DETECTED	295.2928 m/z @2.61 [CD6649_1.mzXML]	295.2928161621094	2.611083333333333	0.11735000000000001	19.992	19.874650000000003	77244.4375	9558604.001606746	0	1299	0.7380551669817432	4.643733241653433	3.6069980340736567	295.2915954589844	295.2944030761719
815	296.0638122558594	1.7552666666666668					1	DETECTED	296.0638 m/z @1.76 [CD6649_1.mzXML]	296.0638122558594	1.7552666666666668	1.70805	10.5186	8.81055	116464.9296875	9698379.170137206	0	1299	0.04768501227026789	93.29915284151072	185.59830568302144	296.0594177246094	296.06390380859375
816	296.1302795410156	9.653933333333333					1	DETECTED	296.1303 m/z @9.65 [CD6649_1.mzXML]	296.1302795410156	9.653933333333333	9.609516666666668	9.698033333333333	0.08851666666666524	8996.6982421875	34414.581040404955	0	1299	0.08428639151064843	0.9964352720450497	0.9928705440900993	296.1302185058594	296.1307373046875
817	296.1837463378906	11.803933333333333					1	DETECTED	296.1837 m/z @11.80 [CD6649_1.mzXML]	296.1837463378906	11.803933333333333	11.107666666666667	18.488	7.380333333333333	34775.71484375	2232845.0236921404	0	1299	0.13565371071434384	4.129293346272312	6.163381528501485	296.17547607421875	296.1839904785156
818	296.25616455078125	13.50535					1	DETECTED	296.2562 m/z @13.51 [CD6649_1.mzXML]	296.25616455078125	13.50535	13.405833333333334	13.949666666666667	0.5438333333333336	35948.89453125	472339.0676413569	0	1299	0.1829456452330973	2.7323731368280146	3.543097733645194	296.25604248046875	296.2645568847656
819	297.1170654296875	1.4853666666666667					1	DETECTED	297.1171 m/z @1.49 [CD6649_1.mzXML]	297.1170654296875	1.4853666666666667	1.4068166666666668	9.609516666666668	8.2027	10847.0810546875	1460165.037903626	0	1299	0.11307862828383874	52.21323997453858	99.45200839801073	297.11663818359375	297.1254577636719
820	297.1518249511719	1.8395166666666667					1	DETECTED	297.1518 m/z @1.84 [CD6649_1.mzXML]	297.1518249511719	1.8395166666666667	1.79735	9.44355	7.6462	9509.3623046875	2709480.6176477056	0	1299	7.643553629330713	90.6664031620553	180.3328063241106	297.1422119140625	297.15185546875
821	297.1675720214844	12.344816666666667					1	DETECTED	297.1676 m/z @12.34 [CD6649_1.mzXML]	297.1675720214844	12.344816666666667	12.330216666666667	12.389116666666666	0.05889999999999951	8608.9853515625	28869.82527099603	0	1299	0.16605334003951455	2.017123287671254	3.0342465753425083	297.1670837402344	297.1685485839844
822	297.178955078125	13.877016666666666					1	DETECTED	297.1790 m/z @13.88 [CD6649_1.mzXML]	297.178955078125	13.877016666666666	8.631083333333333	19.42716666666667	10.796083333333335	11658.1416015625	2005748.0684320664	0	1299	2.145606776696704	0.9376125841079316	0.7476974570413856	297.1700744628906	297.187255859375
823	298.27166748046875	14.433616666666667					1	DETECTED	298.2717 m/z @14.43 [CD6649_1.mzXML]	298.27166748046875	14.433616666666667	10.068566666666667	17.3785	7.309933333333332	121015.5078125	6663326.1596633345	0	1299	0.44977972017816903	0.7551694894934048	0.40147340501772877	298.27093505859375	298.27386474609375
824	299.1363830566406	11.337416666666666					1	DETECTED	299.1364 m/z @11.34 [CD6649_1.mzXML]	299.1363830566406	11.337416666666666	10.23165	15.13365	4.901999999999999	175394.4375	8077302.356059333	1	1299	1.5354600167158896	0.8538005648235852	2.1447812146084066	299.1361083984375	299.1380615234375
825	299.25567626953125	13.862933333333332					1	DETECTED	299.2557 m/z @13.86 [CD6649_1.mzXML]	299.25567626953125	13.862933333333332	11.938833333333333	14.217333333333332	2.2784999999999993	15279.650390625	1037446.013252929	0	1299	0.38671477349642025	0.5920950054570969	0.18419001091419374	299.2549743652344	299.25640869140625
826	299.2752685546875	14.390566666666667					1	DETECTED	299.2753 m/z @14.39 [CD6649_1.mzXML]	299.2752685546875	14.390566666666667	11.12285	15.904466666666668	4.781616666666668	22093.08984375	1691542.9264579476	0	1299	0.5305312414978918	0.6864708892332109	0.2833584125276833	299.27447509765625	299.27972412109375
827	300.1402282714844	12.830966666666665					1	DETECTED	300.1402 m/z @12.83 [CD6649_1.mzXML]	300.1402282714844	12.830966666666665	10.785133333333333	13.023533333333335	2.238400000000002	44910.17578125	1802933.5672409674	0	1299	0.6143248289453531	0.5470631364562125	0.10938588428124843	300.13934326171875	300.1410217285156
828	300.17852783203125	11.570233333333334					1	DETECTED	300.1785 m/z @11.57 [CD6649_1.mzXML]	300.17852783203125	11.570233333333334	9.3244	12.158199999999999	2.8337999999999983	500706.59375	4491702.846919254	1	1299	0.12019855654084388	2.254967600072104	2.2122118016930403	300.1773681640625	300.18218994140625
829	300.2151794433594	10.573649999999999					1	DETECTED	300.2152 m/z @10.57 [CD6649_1.mzXML]	300.2151794433594	10.573649999999999	10.5186	10.695733333333333	0.1771333333333338	20895.783203125	148285.57924462963	0	1299	0.07223635945160467	1.6088404480775214	2.2176808961550427	300.2148132324219	300.215576171875
830	301.1160583496094	10.771166666666666					1	DETECTED	301.1161 m/z @10.77 [CD6649_1.mzXML]	301.1160583496094	10.771166666666666	9.787216666666666	10.84105	1.0538333333333334	21363.935546875	631554.7320717771	0	1299	0.4822634798471235	0.535511628300896	0.07102325660179205	301.11590576171875	301.1170349121094
831	301.1387939453125	12.477233333333334					1	DETECTED	301.1388 m/z @12.48 [CD6649_1.mzXML]	301.1387939453125	12.477233333333334	0.25128333333333336	19.942999999999998	19.691716666666665	211383.921875	1.3061877953453617E7	1	1299	10.950698450697676	0.9114752434035531	0.01857767758000603	301.13739013671875	301.1401062011719
832	301.181884765625	11.570233333333334					1	DETECTED	301.1819 m/z @11.57 [CD6649_1.mzXML]	301.181884765625	11.570233333333334	11.528799999999999	11.818916666666667	0.2901166666666679	85096.8359375	561808.8544138211	0	1299	0.09618125172900349	3.5010056315364237	null	301.1815185546875	301.1821594238281
833	301.211669921875	13.491016666666667					1	DETECTED	301.2117 m/z @13.49 [CD6649_1.mzXML]	301.211669921875	13.491016666666667	11.757299999999999	13.695183333333334	1.9378833333333354	104458.9375	2153499.180758665	0	1299	0.1750906035492239	0.5588812089634025	1.8403026018230768	301.2112121582031	301.21405029296875
834	302.0173034667969	11.0311					1	DETECTED	302.0173 m/z @11.03 [CD6649_1.mzXML]	302.0173034667969	11.0311	0.10108333333333334	20.008	19.906916666666667	60376.19140625	1.522948074385531E7	0	1299	1.4927843264782474	1.1762183586198807	0.23113793838756047	302.0162353515625	302.0187072753906
835	302.1422424316406	12.477233333333334					1	DETECTED	302.1422 m/z @12.48 [CD6649_1.mzXML]	302.1422424316406	12.477233333333334	1.0809	18.040166666666668	16.959266666666668	38483.5703125	9387992.492717404	0	1299	5.592751928525647	1.4504621222937526	2.4911636435455686	302.1414489746094	302.1484375
836	302.2304382324219	10.798916666666665					1	DETECTED	302.2304 m/z @10.80 [CD6649_1.mzXML]	302.2304382324219	10.798916666666665	10.742066666666666	10.898133333333334	0.15606666666666769	21325.673828125	154661.20503637753	0	1299	0.15114745781522032	1.3726180005863724	1.745236001172745	302.2301330566406	302.2305603027344
837	302.28546142578125	11.5839					1	DETECTED	302.2855 m/z @11.58 [CD6649_1.mzXML]	302.28546142578125	11.5839	11.570233333333334	11.625499999999999	0.05526666666666458	39900.203125	118945.36931640346	0	1299	0.07450928538008839	2.0219512195122755	3.0439024390245515	302.28533935546875	302.2856750488281
838	302.30316162109375	11.653699999999999					1	DETECTED	302.3032 m/z @11.65 [CD6649_1.mzXML]	302.30316162109375	11.653699999999999	11.6396	11.983533333333332	0.3439333333333323	34717.13671875	230248.77661169475	0	1299	0.2092829280572328	12.196217494090565	9.664571840816544	302.3021240234375	302.30633544921875
839	303.0257568359375	1.4706333333333332					1	DETECTED	303.0258 m/z @1.47 [CD6649_1.mzXML]	303.0257568359375	1.4706333333333332	0.20093333333333332	19.992	19.79106666666667	6980.64453125	2241920.2143360283	0	1299	9.577072682006726	7.793599537948599	37.7207766859134	303.019287109375	303.0262145996094
840	303.0723571777344	9.727583333333333					1	DETECTED	303.0724 m/z @9.73 [CD6649_1.mzXML]	303.0723571777344	9.727583333333333	9.653933333333333	9.92015	0.26621666666666677	31681.681640625	203542.54769329773	0	1299	0.09143235265878147	1.8225412495976017	1.5726804894508513	303.0719299316406	303.0726318359375
841	303.22711181640625	14.404933333333334					1	DETECTED	303.2271 m/z @14.40 [CD6649_1.mzXML]	303.22711181640625	14.404933333333334	9.6242	18.05666666666667	8.432466666666668	435676.46875	2.222021434939237E7	1	1299	0.4368119167415543	0.7658235833372784	0.25995345887149934	303.22613525390625	303.2290344238281
842	304.01776123046875	10.142633333333333					1	DETECTED	304.0178 m/z @10.14 [CD6649_1.mzXML]	304.01776123046875	10.142633333333333	1.4401333333333333	10.306283333333333	8.86615	81121.4453125	2.043448374871155E7	0	1299	0.1942885118764064	0.5072816325532866	0.011655811728287302	304.0173645019531	304.0259704589844
843	304.0473327636719	16.258516666666665					1	DETECTED	304.0473 m/z @16.26 [CD6649_1.mzXML]	304.0473327636719	16.258516666666665	9.92015	19.829333333333334	9.909183333333335	2690.041259765625	918897.0673937382	0	1299	7.587916884863706	0.781682715315723	0.5633654306314461	304.0451965332031	304.0483703613281
844	304.0758361816406	9.727583333333333					1	DETECTED	304.0758 m/z @9.73 [CD6649_1.mzXML]	304.0758361816406	9.727583333333333	9.683316666666666	16.615850000000002	6.932533333333335	4725.66845703125	822926.445065674	0	1299	0.07718314076178778	78.3042168674691	155.6084337349382	304.0706481933594	304.0758361816406
845	304.1487121582031	9.309916666666668					1	DETECTED	304.1487 m/z @9.31 [CD6649_1.mzXML]	304.1487121582031	9.309916666666668	9.13995	9.549583333333334	0.40963333333333374	10693.7216796875	99278.94159259065	0	1299	0.1149640314232947	1.0662093147026797	1.461866090953789	304.1464538574219	304.14959716796875
846	304.1738586425781	8.8915					1	DETECTED	304.1739 m/z @8.89 [CD6649_1.mzXML]	304.1738586425781	8.8915	8.829333333333333	9.16915	0.33981666666666754	7336.6767578125	48539.7917799073	0	1299	0.08042162719617707	2.7331099195709925	1.357829188396682	304.1724853515625	304.17425537109375
847	304.2102355957031	10.09815					1	DETECTED	304.2102 m/z @10.10 [CD6649_1.mzXML]	304.2102355957031	10.09815	10.0386	10.306283333333333	0.2676833333333324	24295.529296875	192022.4575332636	0	1299	0.17448109552705127	2.2475510775258893	3.4951021550517787	304.2096862792969	304.21044921875
848	304.23046875	14.375866666666667					1	DETECTED	304.2305 m/z @14.38 [CD6649_1.mzXML]	304.23046875	14.375866666666667	10.321116666666667	16.242616666666667	5.9215	76572.1015625	4579061.559821592	0	1299	0.4118545596989289	0.6819751447611287	0.27916712611860856	304.2293701171875	304.23223876953125
849	304.8940734863281	1.6038666666666666					1	DETECTED	304.8941 m/z @1.60 [CD6649_1.mzXML]	304.8940734863281	1.6038666666666666	1.5442833333333332	1.9805666666666668	0.4362833333333336	120158.78125	652202.7173413091	0	1299	0.06718356760029476	1.3909427492831543	2.060504085879268	304.8936767578125	304.9004821777344
850	305.1336975097656	12.37425					1	DETECTED	305.1337 m/z @12.37 [CD6649_1.mzXML]	305.1336975097656	12.37425	12.315016666666667	12.492383333333333	0.177366666666666	78562.875	502268.43558301165	0	1299	0.10286110142028448	1.497186268992681	1.9489940073230752	305.13348388671875	305.1339416503906
851	305.2428283691406	12.62405					1	DETECTED	305.2428 m/z @12.62 [CD6649_1.mzXML]	305.2428283691406	12.62405	11.076883333333335	18.962333333333333	7.885449999999999	450866.6875	8454053.894906621	1	1299	0.2564459180193044	1.1305340308297447	14.653688164591433	305.23291015625	305.2472839355469
852	305.7079162597656	10.437266666666666					1	DETECTED	305.7079 m/z @10.44 [CD6649_1.mzXML]	305.7079162597656	10.437266666666666	0.3691333333333333	10.573649999999999	10.204516666666665	20216.103515625	1592967.4882263488	0	1299	0.09819078481011623	0.5075189593246696	0.013323803098867657	305.70684814453125	305.7150573730469
853	306.0144348144531	10.1279					1	DETECTED	306.0144 m/z @10.13 [CD6649_1.mzXML]	306.0144348144531	10.1279	10.083316666666667	10.3947	0.31138333333333357	28259.13671875	170296.0985315548	0	1299	0.09186507709868685	3.492149532710259	5.984299065420518	306.0142822265625	306.01617431640625
854	306.08221435546875	15.6971					1	DETECTED	306.0822 m/z @15.70 [CD6649_1.mzXML]	306.08221435546875	15.6971	9.309916666666668	18.56683333333333	9.256916666666664	5841.84130859375	1452674.3286653447	0	1299	2.0536415488098942	0.7246477972815349	0.44929559456306994	306.0799865722656	306.08331298828125
855	306.8272399902344	1.7552666666666668					1	DETECTED	306.8272 m/z @1.76 [CD6649_1.mzXML]	306.8272399902344	1.7552666666666668	1.67775	1.79735	0.11959999999999993	18731.404296875	82770.5291188964	0	1299	0.06263101588323439	0.771447000645022	0.542894001290044	306.82666015625	306.8284912109375
856	307.1660461425781	11.001650000000001					1	DETECTED	307.1660 m/z @11.00 [CD6649_1.mzXML]	307.1660461425781	11.001650000000001	9.338933333333333	20.008	10.669066666666666	919751.1875	2.6537265278915968E7	1	1299	0.669512005023412	2.492794498037331	2.836860464113372	307.16448974609375	307.1682434082031
857	307.2611083984375	12.143					1	DETECTED	307.2611 m/z @12.14 [CD6649_1.mzXML]	307.2611083984375	12.143	2.92785	14.785133333333333	11.857283333333333	33332.0234375	4115323.607297545	0	1299	0.23197779126146933	0.6433581294571077	0.22515405308312628	307.25799560546875	307.2641906738281
858	307.9850769042969	10.437266666666666					1	DETECTED	307.9851 m/z @10.44 [CD6649_1.mzXML]	307.9850769042969	10.437266666666666	10.423683333333335	10.491733333333334	0.0680499999999995	4418.67919921875	15681.69323730462	0	1299	0.08378513997619841	2.5049079754604824	4.009815950920965	307.98480224609375	307.9932556152344
859	308.0484313964844	10.437266666666666					1	DETECTED	308.0484 m/z @10.44 [CD6649_1.mzXML]	308.0484313964844	10.437266666666666	10.3947	18.8835	8.488800000000001	5539571.5	3.76749621595416E7	1	1299	0.0959417557866864	2.721909010096894	3.753495849140714	308.0475769042969	308.0503845214844
860	308.1697998046875	11.001650000000001					1	DETECTED	308.1698 m/z @11.00 [CD6649_1.mzXML]	308.1697998046875	11.001650000000001	9.97925	17.670333333333335	7.691083333333335	112464.71875	4734213.470414611	0	1299	0.18164628567884655	3.437550706977636	1.3123822999928032	308.16754150390625	308.17138671875
861	309.0519714355469	10.437266666666666					1	DETECTED	309.0520 m/z @10.44 [CD6649_1.mzXML]	309.0519714355469	10.437266666666666	1.8680999999999999	10.812683333333332	8.944583333333332	725766.6875	1.2084235961698715E7	0	1299	0.0931185237872203	2.7845386032186545	3.787966921068678	309.051513671875	309.0607604980469
862	309.08013916015625	11.5839					1	DETECTED	309.0801 m/z @11.58 [CD6649_1.mzXML]	309.08013916015625	11.5839	11.528799999999999	18.089166666666664	6.560366666666665	19777.44140625	1136852.5544592289	0	1299	0.11511059198225126	59.53145795523154	118.06291591046308	309.07928466796875	309.083984375
863	309.1482849121094	12.403816666666668					1	DETECTED	309.1483 m/z @12.40 [CD6649_1.mzXML]	309.1482849121094	12.403816666666668	9.295616666666666	12.537483333333334	3.2418666666666685	8775.3203125	765098.0396442874	0	1299	3.0611306986041082	0.5215022628316496	0.04300452566329918	309.1455993652344	309.1495056152344
864	309.1622619628906	11.001650000000001					1	DETECTED	309.1623 m/z @11.00 [CD6649_1.mzXML]	309.1622619628906	11.001650000000001	10.505149999999999	16.48625	5.9811	31360.69140625	1804361.4248514404	0	1299	0.3597514490340661	2.0451369737752616	1.4549686319928739	309.1612854003906	309.17022705078125
865	309.30810546875	10.437266666666666					1	DETECTED	309.3081 m/z @10.44 [CD6649_1.mzXML]	309.30810546875	10.437266666666666	10.423683333333335	10.505149999999999	0.08146666666666391	14574.55859375	60025.87702343661	0	1299	0.09377811284782744	2.9987730061353206	4.997546012270641	309.3078918457031	309.3086242675781
866	310.04473876953125	10.437266666666666					1	DETECTED	310.0447 m/z @10.44 [CD6649_1.mzXML]	310.04473876953125	10.437266666666666	8.39335	16.84316666666667	8.449816666666669	1900515.25	1.3275624630216949E7	1	1299	0.09282431312396966	2.5323011840284817	3.7263933221434558	310.0440979003906	310.0521545410156
867	310.1996154785156	10.616983333333334					1	DETECTED	310.1996 m/z @10.62 [CD6649_1.mzXML]	310.1996154785156	10.616983333333334	9.13995	16.5187	7.378749999999998	139394.703125	2393030.1753975223	0	1299	0.1872183945814534	0.5436177021717433	null	310.197509765625	310.2041015625
868	310.91070556640625	1.6338166666666667					1	DETECTED	310.9107 m/z @1.63 [CD6649_1.mzXML]	310.91070556640625	1.6338166666666667	1.58895	1.7835	0.19455	132186.859375	554757.9030874027	0	1299	0.05516214096555072	2.1575265734949345	2.2345056106292964	310.9105224609375	310.9110107421875
869	311.0040588378906	11.9984					1	DETECTED	311.0041 m/z @12.00 [CD6649_1.mzXML]	311.0040588378906	11.9984	10.0386	18.82016666666667	8.781566666666668	3742.966552734375	988917.0370025022	0	1299	5.080193823858412	2.240424192944859	3.016045488397408	311.00299072265625	311.0093994140625
870	311.04888916015625	10.437266666666666					1	DETECTED	311.0489 m/z @10.44 [CD6649_1.mzXML]	311.04888916015625	10.437266666666666	10.409483333333332	10.587983333333334	0.17850000000000144	250248.546875	1402518.2605097631	0	1299	0.09009140629612489	3.212357528494283	4.757565612959838	311.048828125	311.04931640625
871	311.0780029296875	11.61155					1	DETECTED	311.0780 m/z @11.61 [CD6649_1.mzXML]	311.0780029296875	11.61155	11.5839	11.726283333333333	0.14238333333333308	14085.7822265625	62466.84210986316	0	1299	0.0762408992797603	2.5747438215793057	4.149487643158611	311.0772399902344	311.0781555175781
872	311.1225280761719	8.768049999999999					1	DETECTED	311.1225 m/z @8.77 [CD6649_1.mzXML]	311.1225280761719	8.768049999999999	8.496	8.985000000000001	0.48900000000000077	21576.625	234397.81133129963	0	1299	0.11524726923930473	0.8987318507627343	0.797192101195755	311.1219177246094	311.1228332519531
873	311.1645202636719	12.389116666666666					1	DETECTED	311.1645 m/z @12.39 [CD6649_1.mzXML]	311.1645202636719	12.389116666666666	12.205383333333334	12.62405	0.41866666666666674	95622.0390625	1581150.9287880873	0	1299	0.36236959699852456	1.1228988267853552	1.2036521514493725	311.1639099121094	311.16534423828125
874	311.2029113769531	10.631933333333334					1	DETECTED	311.2029 m/z @10.63 [CD6649_1.mzXML]	311.2029113769531	10.631933333333334	5.591033333333333	16.128566666666668	10.537533333333336	23432.27734375	2565008.970888245	0	1299	0.16562760047175118	1.02641108852998	0.6668504108407738	311.1932678222656	311.2105407714844
875	312.0274963378906	13.201716666666666					1	DETECTED	312.0275 m/z @13.20 [CD6649_1.mzXML]	312.0274963378906	13.201716666666666	2.1481166666666667	17.185166666666664	15.037049999999997	43804.703125	3560103.050410524	0	1299	0.04014377594445051	1.83809464134516	0.029242193659907215	312.01904296875	312.0280456542969
876	312.04144287109375	10.437266666666666					1	DETECTED	312.0414 m/z @10.44 [CD6649_1.mzXML]	312.04144287109375	10.437266666666666	10.409483333333332	10.679	0.26951666666666796	68983.6171875	372733.4831121819	0	1299	0.08342552338314846	3.2307485912457983	4.2861530835219845	312.04144287109375	312.04248046875
877	312.1571960449219	12.173666666666666					1	DETECTED	312.1572 m/z @12.17 [CD6649_1.mzXML]	312.1571960449219	12.173666666666666	8.9069	12.284283333333333	3.3773833333333325	33876.3671875	3116867.6404040526	0	1299	0.13563098236889815	0.5169306041651787	0.033861208330357356	312.1571960449219	312.160400390625
878	312.21478271484375	10.771166666666666					1	DETECTED	312.2148 m/z @10.77 [CD6649_1.mzXML]	312.21478271484375	10.771166666666666	10.587983333333334	10.92765	0.3396666666666661	39737.2734375	331714.439793883	0	1299	0.12276032079299526	0.9545703339581655	0.8499350570758946	312.2066955566406	312.2152404785156
879	312.2876281738281	13.6234					1	DETECTED	312.2876 m/z @13.62 [CD6649_1.mzXML]	312.2876281738281	13.6234	13.462316666666668	15.64955	2.1872333333333316	27091.072265625	719361.0838742063	0	1299	0.26010322072709435	6.78913605794107	3.713225105262051	312.2868347167969	312.2897033691406
880	312.3602600097656	12.083883333333334					1	DETECTED	312.3603 m/z @12.08 [CD6649_1.mzXML]	312.3602600097656	12.083883333333334	12.041333333333334	12.143	0.10166666666666657	36684.00390625	142749.44826855496	0	1299	0.06490243642437399	1.1946729338033588	1.3893458676067176	312.360107421875	312.3607177734375
881	312.65631103515625	2.3673					1	DETECTED	312.6563 m/z @2.37 [CD6649_1.mzXML]	312.65631103515625	2.3673	1.93885	19.281833333333335	17.342983333333336	25771.826171875	1754266.888687867	0	1299	0.31409360814315335	9.27917831099139	20.056690130318838	312.654541015625	312.66339111328125
882	313.0451354980469	10.437266666666666					1	DETECTED	313.0451 m/z @10.44 [CD6649_1.mzXML]	313.0451354980469	10.437266666666666	10.423683333333335	10.587983333333334	0.164299999999999	11709.4169921875	63069.47338836614	0	1299	0.11091789321213774	6.047852760737073	10.231797991644466	313.0444030761719	313.04541015625
883	313.0941467285156	1.4853666666666667					1	DETECTED	313.0941 m/z @1.49 [CD6649_1.mzXML]	313.0941467285156	1.4853666666666667	0.13393333333333332	19.362000000000002	19.228066666666667	19555.6328125	3873368.4141527396	0	1299	10.638691776366333	6.383545353658619	197.7156478760155	313.09368896484375	313.1003723144531
884	313.15289306640625	10.05375					1	DETECTED	313.1529 m/z @10.05 [CD6649_1.mzXML]	313.15289306640625	10.05375	10.008883333333333	10.09815	0.08926666666666705	5628.40087890625	21999.333197387652	0	1299	0.08555481548093269	0.9947994056463454	0.9895988112926908	313.1526184082031	313.1536865234375
885	313.1650390625	12.389116666666666					1	DETECTED	313.1650 m/z @12.39 [CD6649_1.mzXML]	313.1650390625	12.389116666666666	8.96915	13.563799999999999	4.594649999999998	33497.8359375	1734151.4640155036	0	1299	0.2639465294521752	0.6717390033041257	6.172674815477805	313.1588134765625	313.1668701171875
886	313.2713623046875	13.7509					1	DETECTED	313.2714 m/z @13.75 [CD6649_1.mzXML]	313.2713623046875	13.7509	0.10108333333333334	19.524	19.42291666666667	1156623.625	2.1899187605987024E7	1	1299	0.22997732392619064	1.1985635529340848	2.36482211579762	313.2701416015625	313.27398681640625
887	313.7822265625	2.313683333333333					1	DETECTED	313.7822 m/z @2.31 [CD6649_1.mzXML]	313.7822265625	2.313683333333333	1.9529666666666665	19.716666666666665	17.7637	18122.947265625	1627200.4598827518	0	1299	0.48833748326994986	11.131353460912992	19.97689967167805	313.78167724609375	313.7843322753906
888	314.2301330566406	10.942450000000001					1	DETECTED	314.2301 m/z @10.94 [CD6649_1.mzXML]	314.2301330566406	10.942450000000001	10.798916666666665	11.228116666666667	0.4292000000000016	304818.84375	2532143.749447758	1	1299	0.1248891494963118	1.3966280465333285	1.1739367093402417	314.2298583984375	314.230712890625
889	314.27490234375	13.7509					1	DETECTED	314.2749 m/z @13.75 [CD6649_1.mzXML]	314.27490234375	13.7509	13.520116666666667	15.13365	1.6135333333333328	210074.578125	4773406.331789545	0	1299	0.24234662375146954	3.495775258178669	9.206435701489672	314.2710266113281	314.275146484375
890	314.3397521972656	12.098083333333333					1	DETECTED	314.3398 m/z @12.10 [CD6649_1.mzXML]	314.3397521972656	12.098083333333333	12.069600000000001	12.143	0.07339999999999947	7603.05859375	24069.797394775407	0	1299	0.28993902528446647	1.288472791105957	1.576945582211914	314.33953857421875	314.3402404785156
891	315.0368957519531	2.2867666666666664					1	DETECTED	315.0369 m/z @2.29 [CD6649_1.mzXML]	315.0368957519531	2.2867666666666664	2.1341666666666668	9.534666666666668	7.400500000000001	11472.9404296875	806963.7304075317	0	1299	0.030507973430439872	24.24803407601579	47.49606815203158	315.0287170410156	315.04559326171875
892	315.060791015625	2.4755333333333334					1	DETECTED	315.0608 m/z @2.48 [CD6649_1.mzXML]	315.060791015625	2.4755333333333334	1.4241166666666667	9.860700000000001	8.436583333333335	24888.833984375	1996856.3792528687	0	1299	1.337643306448794	3.3337726503496112	5.8036929751010256	315.0523376464844	315.0661315917969
893	315.077392578125	2.4079166666666665					1	DETECTED	315.0774 m/z @2.41 [CD6649_1.mzXML]	315.077392578125	2.4079166666666665	0.10108333333333334	20.008	19.906916666666667	7545466.0	4.269295155812965E8	1	1299	0.3572310283476261	1.6602026279889381	12.179322479840357	315.0762023925781	315.0784912109375
894	315.11004638671875	2.353933333333333					1	DETECTED	315.1100 m/z @2.35 [CD6649_1.mzXML]	315.11004638671875	2.353933333333333	2.1341666666666668	10.024000000000001	7.889833333333334	12953.2861328125	2057995.0323819888	0	1299	0.26713799457568976	17.950477779463103	34.90095555892621	315.10552978515625	315.1183776855469
895	315.1311340332031	11.351799999999999					1	DETECTED	315.1311 m/z @11.35 [CD6649_1.mzXML]	315.1311340332031	11.351799999999999	2.2319999999999998	11.908916666666666	9.676916666666667	25175.494140625	2713342.4138463154	0	1299	0.18353107979269545	0.53054434673275	0.0618245309393719	315.122314453125	315.1350402832031
896	315.1603698730469	12.418550000000002					1	DETECTED	315.1604 m/z @12.42 [CD6649_1.mzXML]	315.1603698730469	12.418550000000002	2.21825	12.567316666666667	10.349066666666667	13704.017578125	3230627.337319213	0	1299	0.09200191474094233	0.5072922691816253	0.014584538363250603	315.1517333984375	315.1611328125
897	315.2335510253906	11.001650000000001					1	DETECTED	315.2336 m/z @11.00 [CD6649_1.mzXML]	315.2335510253906	11.001650000000001	10.88375	11.107666666666667	0.22391666666666765	51297.62109375	418962.2327292493	0	1299	0.13491908912992479	0.9496041843369941	0.8992083686739882	315.23345947265625	315.2341003417969
898	316.08135986328125	2.4079166666666665					1	DETECTED	316.0814 m/z @2.41 [CD6649_1.mzXML]	316.08135986328125	2.4079166666666665	0.11735000000000001	19.992	19.874650000000003	629517.5	4.19816397025475E7	0	1299	0.360401902828253	0.7762926263375903	2.0078527975858167	316.0803527832031	316.0821228027344
899	316.2460021972656	11.137933333333333					1	DETECTED	316.2460 m/z @11.14 [CD6649_1.mzXML]	316.2460021972656	11.137933333333333	10.942450000000001	11.322483333333334	0.38003333333333345	281088.9375	1626442.4072747803	1	1299	0.09264974542712068	1.6979917341271307	2.439674685838733	316.23651123046875	316.24603271484375
900	317.0540771484375	15.073566666666666					1	DETECTED	317.0541 m/z @15.07 [CD6649_1.mzXML]	317.0540771484375	15.073566666666666	0.23433333333333334	18.693499999999997	18.459166666666665	10245.263671875	3171642.9282283955	0	1299	2.60316662791735	0.6219717101287802	0.24537441039762853	317.0527648925781	317.06341552734375
901	317.0821228027344	2.4079166666666665					1	DETECTED	317.0821 m/z @2.41 [CD6649_1.mzXML]	317.0821228027344	2.4079166666666665	0.11735000000000001	20.008	19.89065	92714.78125	5861436.683961337	0	1299	0.3667734755240102	1.0730953423849134	13.36470639247671	317.07989501953125	317.087890625
902	317.1126708984375	1.66305					1	DETECTED	317.1127 m/z @1.66 [CD6649_1.mzXML]	317.1126708984375	1.66305	1.3546	12.537483333333334	11.182883333333335	36255.703125	3084325.300957886	0	1299	0.18995346581393413	15.16596169396268	64.96373031872568	317.1114807128906	317.11480712890625
903	317.1767272949219	13.534583333333334					1	DETECTED	317.1767 m/z @13.53 [CD6649_1.mzXML]	317.1767272949219	13.534583333333334	10.505149999999999	13.534583333333334	3.029433333333335	72787.7265625	1534649.6565124535	0	1299	0.2564518689372868	0.5	null	317.1697692871094	317.17730712890625
904	317.24273681640625	13.6234					1	DETECTED	317.2427 m/z @13.62 [CD6649_1.mzXML]	317.24273681640625	13.6234	11.12285	14.318466666666666	3.195616666666666	80746.7890625	4075281.268866213	0	1299	2.5749719488835883	0.6299386439057948	0.21532934482928773	317.24200439453125	317.2496032714844
905	317.5269775390625	2.3673					1	DETECTED	317.5270 m/z @2.37 [CD6649_1.mzXML]	317.5269775390625	2.3673	2.0501	19.700833333333332	17.65073333333333	23788.169921875	1833737.0576625068	0	1299	0.36272167037553116	12.98820272924841	20.127209459175813	317.5223083496094	317.5293273925781
906	318.062255859375	15.2866					1	DETECTED	318.0623 m/z @15.29 [CD6649_1.mzXML]	318.062255859375	15.2866	10.187166666666666	19.250166666666665	9.062999999999999	3630.1572265625	806107.0842987058	0	1299	1.2424445832459305	0.8886281482256196	0.7772562964512393	318.05548095703125	318.0648193359375
907	318.1799621582031	13.448333333333332					1	DETECTED	318.1800 m/z @13.45 [CD6649_1.mzXML]	318.1799621582031	13.448333333333332	7.289116666666667	13.534583333333334	6.245466666666667	14463.609375	1390660.7128513192	0	1299	0.20611948274652114	0.5070017020562682	0.02506645464858992	318.17889404296875	318.18994140625
908	318.2463684082031	13.593383333333332					1	DETECTED	318.2464 m/z @13.59 [CD6649_1.mzXML]	318.2463684082031	13.593383333333332	11.12285	13.764783333333332	2.6419333333333324	18561.740234375	1437009.395772217	0	1299	0.1433367919086308	0.5346888661017865	0.06834539939185608	318.24560546875	318.2536926269531
909	318.2975158691406	11.3661					1	DETECTED	318.2975 m/z @11.37 [CD6649_1.mzXML]	318.2975158691406	11.3661	6.262866666666667	12.269133333333334	6.006266666666668	383335.84375	1.471961624203836E7	1	1299	0.10150597647711912	0.5157143787891328	0.025830058456977386	318.2908020019531	318.2991638183594
910	318.8539123535156	1.6927666666666668					1	DETECTED	318.8539 m/z @1.69 [CD6649_1.mzXML]	318.8539123535156	1.6927666666666668	1.67775	1.7398166666666666	0.06206666666666649	8668.451171875	24809.031494506766	0	1299	0.08239763096827546	2.066592674805764	3.133185349611528	318.8528747558594	318.8539123535156
911	318.93524169921875	1.6038666666666666					1	DETECTED	318.9352 m/z @1.60 [CD6649_1.mzXML]	318.93524169921875	1.6038666666666666	1.5442833333333332	1.6338166666666667	0.08953333333333346	17994.07421875	67472.44603198241	0	1299	0.14706324551070593	0.7513286713286725	0.4744554835847523	318.93505859375	318.9359130859375
912	318.9675598144531	1.9944					1	DETECTED	318.9676 m/z @1.99 [CD6649_1.mzXML]	318.9675598144531	1.9944	1.8395166666666667	2.190166666666667	0.35065000000000013	19449.44921875	201431.77158251952	0	1299	0.1344904691273887	1.1319810610136671	0.9337677281414741	318.9669494628906	318.9688415527344
913	319.0593566894531	16.16111666666667					1	DETECTED	319.0594 m/z @16.16 [CD6649_1.mzXML]	319.0593566894531	16.16111666666667	9.949716666666665	18.772333333333332	8.822616666666667	2960.984130859375	870267.5120487678	0	1299	7.157869081641369	0.71019550074594	0.42039100149187986	319.0570373535156	319.0604553222656
914	319.127197265625	10.616983333333334					1	DETECTED	319.1272 m/z @10.62 [CD6649_1.mzXML]	319.127197265625	10.616983333333334	9.816550000000001	10.712150000000001	0.8956	6847.23779296875	102025.41309100362	0	1299	0.11245155303844356	0.5594469662266278	0.2506834933265634	319.1261291503906	319.1273498535156
915	319.1637268066406	9.5796					1	DETECTED	319.1637 m/z @9.58 [CD6649_1.mzXML]	319.1637268066406	9.5796	9.534666666666668	12.158199999999999	2.623533333333331	11029.541015625	340138.62997601315	0	1299	0.06978532409122806	29.193620178043	57.387240356086	319.1632995605469	319.17047119140625
916	319.19207763671875	14.390566666666667					1	DETECTED	319.1921 m/z @14.39 [CD6649_1.mzXML]	319.19207763671875	14.390566666666667	1.4241166666666667	16.306866666666668	14.882750000000001	142325.53125	7097543.948754062	0	1299	0.4572200910991473	0.7333257350701043	0.34487506458162115	319.1842041015625	319.1941833496094
917	319.26068115234375	13.37805					1	DETECTED	319.2607 m/z @13.38 [CD6649_1.mzXML]	319.26068115234375	13.37805	13.188099999999999	13.7509	0.5628000000000011	42205.046875	616015.0261320808	0	1299	0.1906587223073739	1.4814424848644299	1.3458094642253482	319.2604675292969	319.2613830566406
918	319.3006286621094	11.3661					1	DETECTED	319.3006 m/z @11.37 [CD6649_1.mzXML]	319.3006286621094	11.3661	11.337416666666666	13.638233333333334	2.300816666666668	72144.625	2024816.6325751978	0	1299	0.10265430202853487	40.10720511330615	79.2144102266123	319.291748046875	319.3014831542969
919	320.0124206542969	10.6021					1	DETECTED	320.0124 m/z @10.60 [CD6649_1.mzXML]	320.0124206542969	10.6021	10.587983333333334	18.788	8.200016666666667	6761.7109375	761259.2589067997	0	1299	0.10717698641072104	290.4374262101603	568.6985720521927	320.0024719238281	320.01275634765625
920	320.1957092285156	14.361566666666667					1	DETECTED	320.1957 m/z @14.36 [CD6649_1.mzXML]	320.1957092285156	14.361566666666667	11.076883333333335	15.570183333333334	4.4933	24968.244140625	1931885.7107189947	0	1299	3.6492523400072763	0.6625255113372965	0.27924286341026483	320.19482421875	320.1967468261719
921	320.8681640625	1.6189166666666668					1	DETECTED	320.8682 m/z @1.62 [CD6649_1.mzXML]	320.8681640625	1.6189166666666668	1.57375	1.70805	0.13430000000000009	26018.8828125	111076.1200644532	0	1299	0.0636153065288374	1.4867158671586682	1.9734317343173364	320.8678894042969	320.8685607910156
922	320.9646911621094	1.9805666666666668					1	DETECTED	320.9647 m/z @1.98 [CD6649_1.mzXML]	320.9646911621094	1.9805666666666668	1.7835	2.1481166666666667	0.3646166666666666	12007.4443359375	155216.48955798347	0	1299	0.11446160934602245	0.9251099458728006	0.8502198917456012	320.9645690917969	320.96575927734375
923	321.18206787109375	11.69695					1	DETECTED	321.1821 m/z @11.70 [CD6649_1.mzXML]	321.18206787109375	11.69695	8.860083333333334	17.217333333333332	8.357249999999999	139517.8125	5952610.675089935	0	1299	0.43305092345803153	2.7993492041522967	1.6587921969353312	321.1809387207031	321.184814453125
924	321.20782470703125	12.7346					1	DETECTED	321.2078 m/z @12.73 [CD6649_1.mzXML]	321.20782470703125	12.7346	1.4401333333333333	17.42716666666667	15.987033333333335	54963.76171875	7009936.741252992	0	1299	0.30451332108361484	0.5751847923563602	0.08575870759808284	321.19921875	321.2093200683594
925	322.0642395019531	11.9686					1	DETECTED	322.0642 m/z @11.97 [CD6649_1.mzXML]	322.0642395019531	11.9686	11.95385	18.978333333333335	7.024483333333336	126678.7890625	1557969.9424076548	0	1299	0.12274986916995623	9.271065739403856	11.71583637832443	322.05548095703125	322.0643310546875
926	323.0679931640625	12.012733333333333					1	DETECTED	323.0680 m/z @12.01 [CD6649_1.mzXML]	323.0679931640625	12.012733333333333	11.95385	12.069600000000001	0.11575000000000202	20590.138671875	102879.05749462952	0	1299	0.13993761600538157	0.9828757429946271	0.9657514859892541	323.06732177734375	323.0679931640625
927	323.16461181640625	11.924066666666667					1	DETECTED	323.1646 m/z @11.92 [CD6649_1.mzXML]	323.16461181640625	11.924066666666667	9.7576	15.554433333333332	5.796833333333332	11069.16796875	1434471.7456545406	0	1299	5.129269937066386	1.337854263470474	2.1433151060991227	323.1595458984375	323.16485595703125
928	323.17755126953125	11.653699999999999					1	DETECTED	323.1776 m/z @11.65 [CD6649_1.mzXML]	323.17755126953125	11.653699999999999	9.353666666666667	19.942999999999998	10.58933333333333	5154.416015625	1506062.2616245733	0	1299	6.631689396381484	2.301995623251838	3.6039912465036763	323.17755126953125	323.1828308105469
929	323.223388671875	14.068716666666667					1	DETECTED	323.2234 m/z @14.07 [CD6649_1.mzXML]	323.223388671875	14.068716666666667	1.4241166666666667	15.761	14.336883333333333	57663.94140625	6165765.1585325925	0	1299	0.4215643480295572	0.5666581933688135	2.6102411820925573	323.2230224609375	323.22479248046875
930	323.9992980957031	12.522766666666666					1	DETECTED	323.9993 m/z @12.52 [CD6649_1.mzXML]	323.9992980957031	12.522766666666666	0.13393333333333332	19.992	19.858066666666666	24540.658203125	4243658.582474001	0	1299	1.4039992216506398	0.8077226503047029	1.794743296532808	323.9957275390625	324.0014343261719
931	324.0440673828125	9.3244					1	DETECTED	324.0441 m/z @9.32 [CD6649_1.mzXML]	324.0440673828125	9.3244	9.267333333333333	10.409483333333332	1.142149999999999	21754.275390625	417703.7385266122	0	1299	0.5603067649063824	10.007155373831624	10.243906085795517	324.04266357421875	324.044189453125
932	324.061279296875	11.9686					1	DETECTED	324.0613 m/z @11.97 [CD6649_1.mzXML]	324.061279296875	11.9686	7.797983333333334	12.083883333333334	4.285900000000001	44901.02734375	2680179.910030273	0	1299	0.12188586882673036	0.5138208977888962	0.02764179557779243	324.06085205078125	324.0614013671875
933	324.17767333984375	16.048933333333334					1	DETECTED	324.1777 m/z @16.05 [CD6649_1.mzXML]	324.17767333984375	16.048933333333334	0.23433333333333334	19.942999999999998	19.708666666666666	15959.81640625	4946058.7935650945	0	1299	2.497171372197899	0.6231161922105733	0.6403285886742569	324.172607421875	324.17803955078125
934	324.1897888183594	9.712583333333333					1	DETECTED	324.1898 m/z @9.71 [CD6649_1.mzXML]	324.1897888183594	9.712583333333333	9.668550000000002	9.860700000000001	0.19214999999999982	48397.74609375	296973.2064763177	0	1299	0.0984676040854513	2.181869795609482	3.196154361022057	324.189697265625	324.1903991699219
935	324.28729248046875	12.237699999999998					1	DETECTED	324.2873 m/z @12.24 [CD6649_1.mzXML]	324.28729248046875	12.237699999999998	12.069600000000001	18.867666666666665	6.798066666666664	11132.20703125	2698428.319252929	0	1299	0.13372688413429934	20.220305373785767	39.44061074757153	324.28704833984375	324.2897033691406
936	325.0534973144531	1.8113333333333335					1	DETECTED	325.0535 m/z @1.81 [CD6649_1.mzXML]	325.0534973144531	1.8113333333333335	1.8113333333333335	11.6396	9.828266666666666	23085.5390625	3127655.8654777827	0	1299	9.788597003141726	null	null	325.0473327636719	325.0577087402344
937	325.174072265625	16.112483333333333					1	DETECTED	325.1741 m/z @16.11 [CD6649_1.mzXML]	325.174072265625	16.112483333333333	6.7585	19.894333333333336	13.135833333333336	21733.458984375	5329855.02182901	0	1299	5.261390975788478	0.7675161873556859	0.5271776268692637	325.1705017089844	325.1754455566406
938	325.20269775390625	13.709066666666667					1	DETECTED	325.2027 m/z @13.71 [CD6649_1.mzXML]	325.20269775390625	13.709066666666667	4.4710833333333335	13.891449999999999	9.420366666666666	19359.267578125	2023980.22940631	0	1299	0.44217311732626463	0.5098713824626226	0.019742764925245113	325.1930847167969	325.21173095703125
939	325.2325744628906	13.0508					1	DETECTED	325.2326 m/z @13.05 [CD6649_1.mzXML]	325.2325744628906	13.0508	2.5434666666666668	14.318466666666666	11.774999999999999	69128.609375	3887012.6877482273	0	1299	0.11175781031515974	4.26769678893035	0.7184040969361626	325.2289733886719	325.2362976074219
940	326.0776672363281	9.338933333333333					1	DETECTED	326.0777 m/z @9.34 [CD6649_1.mzXML]	326.0776672363281	9.338933333333333	9.239016666666666	10.3358	1.0967833333333346	7411.341796875	140567.94161175564	0	1299	0.13625418070084727	5.4884904086738775	9.976980817347755	326.0758056640625	326.0782470703125
941	326.1764831542969	16.09665					1	DETECTED	326.1765 m/z @16.10 [CD6649_1.mzXML]	326.1764831542969	16.09665	9.534666666666668	18.535166666666665	9.000499999999997	4695.34033203125	1442410.0097849115	0	1299	0.6266464991600582	0.685806374597111	0.37161274919422205	326.1744689941406	326.1773986816406
942	327.0131530761719	1.7243					1	DETECTED	327.0132 m/z @1.72 [CD6649_1.mzXML]	327.0131530761719	1.7243	0.10108333333333334	20.008	19.906916666666667	6604.47216796875	4066510.0116983666	0	1299	18.67290772934125	6.1319345332826805	11.26386906656536	327.00335693359375	327.0131530761719
943	327.0505676269531	11.5839					1	DETECTED	327.0506 m/z @11.58 [CD6649_1.mzXML]	327.0505676269531	11.5839	1.58895	11.894216666666667	10.305266666666666	98340.0859375	1.5772068090446293E7	0	1299	0.12381967502509461	0.5219164311612206	0.018001754263972256	327.04864501953125	327.0506591796875
944	327.1722412109375	15.523					1	DETECTED	327.1722 m/z @15.52 [CD6649_1.mzXML]	327.1722412109375	15.523	9.368416666666667	19.1065	9.738083333333334	6730.26806640625	1835798.2232528073	0	1299	0.8125511967988519	0.7911245007108524	0.5822490014217049	327.17083740234375	327.1727294921875
945	327.2248229980469	12.59615					1	DETECTED	327.2248 m/z @12.60 [CD6649_1.mzXML]	327.2248229980469	12.59615	12.299683333333332	14.636266666666668	2.3365833333333352	37709.71875	1771441.752984864	0	1299	1.3396933775511197	2.14303696635603	9.786762986647938	327.2174072265625	327.2273864746094
946	327.2872009277344	11.803933333333333					1	DETECTED	327.2872 m/z @11.80 [CD6649_1.mzXML]	327.2872009277344	11.803933333333333	11.423933333333334	14.84615	3.4222166666666656	23033.734375	1809673.3803847653	0	1299	0.2872402226700679	4.230822996838835	7.392811341885047	327.2857666015625	327.2880554199219
947	328.20977783203125	12.041333333333334					1	DETECTED	328.2098 m/z @12.04 [CD6649_1.mzXML]	328.20977783203125	12.041333333333334	10.246416666666667	12.221816666666665	1.9753999999999987	127596.5703125	2189727.590442202	0	1299	0.10373844820443878	0.5831670303651385	0.07564490996854535	328.2093200683594	328.2110290527344
948	328.24591064453125	11.137933333333333					1	DETECTED	328.2459 m/z @11.14 [CD6649_1.mzXML]	328.24591064453125	11.137933333333333	5.788516666666666	12.37425	6.585733333333334	84888.515625	2231476.0129830316	0	1299	0.11581713551002437	6.898196454998125	16.547188174696046	328.241943359375	328.24713134765625
949	328.8963317871094	1.5442833333333332					1	DETECTED	328.8963 m/z @1.54 [CD6649_1.mzXML]	328.8963317871094	1.5442833333333332	1.4401333333333333	13.009883333333333	11.569749999999999	65255.6171875	7928790.283302612	0	1299	0.09369435512644886	56.07882302766395	121.4301454289684	328.8956298828125	328.8990173339844
950	328.99652099609375	1.79735					1	DETECTED	328.9965 m/z @1.80 [CD6649_1.mzXML]	328.99652099609375	1.79735	0.10108333333333334	20.008	19.906916666666667	25107.697265625	4078315.855522217	0	1299	0.03845268139435065	4.405301306980655	5.077172288008338	328.995361328125	329.0049743652344
951	329.0506591796875	11.542533333333333					1	DETECTED	329.0507 m/z @11.54 [CD6649_1.mzXML]	329.0506591796875	11.542533333333333	11.528799999999999	11.69695	0.1681500000000007	16786.87109375	108803.89740405357	0	1299	0.07184918636052551	6.121966019416988	11.243932038833975	329.0498352050781	329.0514221191406
952	329.2452392578125	13.848933333333333					1	DETECTED	329.2452 m/z @13.85 [CD6649_1.mzXML]	329.2452392578125	13.848933333333333	11.092333333333332	14.621766666666668	3.529433333333335	73792.9140625	3449885.4256159645	0	1299	1.869465424317287	0.5799086648870808	0.15519861266351415	329.2420959472656	329.2492980957031
953	330.0307312011719	10.437266666666666					1	DETECTED	330.0307 m/z @10.44 [CD6649_1.mzXML]	330.0307312011719	10.437266666666666	10.409483333333332	10.5457	0.13621666666666776	25363.662109375	119528.51123168976	0	1299	0.098000387498141	2.4514097180563748	3.9028194361127495	330.0306396484375	330.031005859375
954	330.2488708496094	13.820866666666666					1	DETECTED	330.2489 m/z @13.82 [CD6649_1.mzXML]	330.2488708496094	13.820866666666666	11.711416666666667	14.00875	2.2973333333333326	19667.669921875	1420336.5818693852	0	1299	2.2308784886907613	0.5445337252206343	0.08906745044126844	330.2438049316406	330.24920654296875
955	331.00115966796875	11.625499999999999					1	DETECTED	331.0012 m/z @11.63 [CD6649_1.mzXML]	331.00115966796875	11.625499999999999	1.3719333333333334	17.2815	15.909566666666668	9529.56640625	3295420.879339904	0	1299	5.7246403367399985	0.775806467343071	0.551612934686142	330.9997863769531	331.0013427734375
956	331.0515441894531	2.353933333333333					1	DETECTED	331.0515 m/z @2.35 [CD6649_1.mzXML]	331.0515441894531	2.353933333333333	0.1843	20.008	19.8237	1359505.5	5.794099531761941E7	1	1299	0.3339228003209569	1.7538578536321114	1.5975950991947705	331.0418395996094	331.05255126953125
957	331.2026062011719	11.168183333333333					1	DETECTED	331.2026 m/z @11.17 [CD6649_1.mzXML]	331.2026062011719	11.168183333333333	11.092333333333332	11.2128	0.12046666666666717	29748.060546875	146332.69440869236	0	1299	0.09184278819134128	0.7941111843550811	0.5590396724874789	331.2018127441406	331.20294189453125
958	331.26031494140625	11.423933333333334					1	DETECTED	331.2603 m/z @11.42 [CD6649_1.mzXML]	331.26031494140625	11.423933333333334	10.631933333333334	15.602033333333333	4.970099999999999	58197.61328125	2913867.4360318603	0	1299	0.9377308243964482	2.6696347095976796	10.679597311473271	331.2506408691406	331.2619934082031
959	331.2818908691406	13.709066666666667					1	DETECTED	331.2819 m/z @13.71 [CD6649_1.mzXML]	331.2818908691406	13.709066666666667	13.405833333333334	15.523	2.117166666666666	710244.1875	1.3058210018627683E7	1	1299	0.24057380286893704	1.521553970502353	4.020103509935605	331.2774963378906	331.2837829589844
960	332.05548095703125	2.4217999999999997					1	DETECTED	332.0555 m/z @2.42 [CD6649_1.mzXML]	332.05548095703125	2.4217999999999997	0.3691333333333333	19.604333333333333	19.2352	135222.296875	6972044.799103759	0	1299	0.8253821635983405	0.75191244344158	0.625123760071859	332.04571533203125	332.05670166015625
961	332.1620788574219	10.23165					1	DETECTED	332.1621 m/z @10.23 [CD6649_1.mzXML]	332.1620788574219	10.23165	8.364066666666666	17.976	9.611933333333333	127994.5546875	4763329.686079348	0	1299	0.3686433904399511	1.382835544620318	0.8282306040814202	332.160888671875	332.1666259765625
962	332.2048645019531	9.683316666666666					1	DETECTED	332.2049 m/z @9.68 [CD6649_1.mzXML]	332.2048645019531	9.683316666666666	9.63895	9.698033333333333	0.0590833333333336	3905.09326171875	10696.39673699933	0	1299	0.07847637222619142	0.6658527422990229	0.33170548459804594	332.2048645019531	332.2055969238281
963	332.2409973144531	10.798916666666665					1	DETECTED	332.2410 m/z @10.80 [CD6649_1.mzXML]	332.2409973144531	10.798916666666665	10.727666666666666	10.827016666666667	0.09935000000000116	29299.919921875	111337.74915625011	0	1299	0.048982935033951236	0.6971929824561568	0.39438596491231365	332.24005126953125	332.24102783203125
964	332.3290100097656	11.788483333333334					1	DETECTED	332.3290 m/z @11.79 [CD6649_1.mzXML]	332.3290100097656	11.788483333333334	11.772866666666665	11.864383333333334	0.09151666666666891	16639.05078125	61289.500844727256	0	1299	0.07413890880923191	2.9300960512271117	4.860192102454223	332.3287658691406	332.3293151855469
965	333.0499267578125	2.3673					1	DETECTED	333.0499 m/z @2.37 [CD6649_1.mzXML]	333.0499267578125	2.3673	1.8536	19.942999999999998	18.089399999999998	82980.1640625	4206759.3846371155	0	1299	1.91197347000525	2.0349382399961113	3.9087523072607953	333.04888916015625	333.051513671875
966	333.1423645019531	10.869716666666667					1	DETECTED	333.1424 m/z @10.87 [CD6649_1.mzXML]	333.1423645019531	10.869716666666667	10.712150000000001	15.364366666666665	4.652216666666664	19512.73046875	1710425.0315500484	0	1299	0.18506448636653516	13.931155262595524	26.92911562537086	333.13763427734375	333.1499328613281
967	333.1655578613281	10.23165					1	DETECTED	333.1656 m/z @10.23 [CD6649_1.mzXML]	333.1655578613281	10.23165	9.831349999999999	15.665600000000001	5.834250000000003	19180.298828125	1858911.818081391	0	1299	1.5161340232141374	7.287346989757659	0.5860300190779446	333.15655517578125	333.1697692871094
968	333.1825256347656	11.983533333333332					1	DETECTED	333.1825 m/z @11.98 [CD6649_1.mzXML]	333.1825256347656	11.983533333333332	11.741633333333334	12.253549999999999	0.5119166666666644	10425.0390625	208913.29235180616	0	1299	0.3059915433089362	1.0581163015020039	1.116232603004008	333.1812744140625	333.1828308105469
969	333.2011413574219	12.359566666666666					1	DETECTED	333.2011 m/z @12.36 [CD6649_1.mzXML]	333.2011413574219	12.359566666666666	12.055466666666666	12.581966666666666	0.5265000000000004	63646.30859375	644916.5346262231	0	1299	0.1585232008132884	2.1438060872861358	4.304507844885896	333.1961975097656	333.2033996582031
970	334.137939453125	9.74255					1	DETECTED	334.1379 m/z @9.74 [CD6649_1.mzXML]	334.137939453125	9.74255	9.712583333333333	11.061683333333333	1.3491	13917.3515625	242850.35877941898	0	1299	0.08098928786032467	22.5100111234705	44.020022246941	334.13775634765625	334.1463623046875
971	334.91302490234375	1.58895					1	DETECTED	334.9130 m/z @1.59 [CD6649_1.mzXML]	334.91302490234375	1.58895	1.5442833333333332	1.6483833333333335	0.1041000000000003	67249.0390625	270242.2010053714	0	1299	0.0668280996716808	1.1652985074626852	1.3624476967837167	334.91265869140625	334.9131164550781
972	335.1220397949219	10.379933333333334					1	DETECTED	335.1220 m/z @10.38 [CD6649_1.mzXML]	335.1220397949219	10.379933333333334	9.831349999999999	13.806883333333333	3.9755333333333347	5755.7841796875	529686.6425596924	0	1299	0.09574634243628033	3.623454352119085	6.5555029579837125	335.1216125488281	335.1316223144531
973	335.1639404296875	11.484433333333333					1	DETECTED	335.1639 m/z @11.48 [CD6649_1.mzXML]	335.1639404296875	11.484433333333333	10.2612	15.332916666666668	5.071716666666667	139693.109375	6284905.486116177	0	1299	0.5056774263192487	1.9865261859687198	2.47631261374766	335.161376953125	335.1658020019531
974	335.21697998046875	12.522766666666666					1	DETECTED	335.2170 m/z @12.52 [CD6649_1.mzXML]	335.21697998046875	12.522766666666666	12.098083333333333	12.6518	0.5537166666666664	49881.1015625	411824.89049169817	0	1299	0.08413298836695837	0.6519171147129245	null	335.2160949707031	335.2186584472656
975	335.2406005859375	14.433616666666667					1	DETECTED	335.2406 m/z @14.43 [CD6649_1.mzXML]	335.2406005859375	14.433616666666667	14.1883	15.523	1.3346999999999998	15482.2685546875	385378.1016063232	0	1299	0.30680805054056925	2.2378864821519837	3.3324721673375035	335.2398681640625	335.24188232421875
976	336.0736389160156	16.242616666666667					1	DETECTED	336.0736 m/z @16.24 [CD6649_1.mzXML]	336.0736389160156	16.242616666666667	14.9984	19.459	4.4605999999999995	2664.248046875	365182.97680108657	0	1299	0.7417805966428332	1.7925334547841345	2.585066909568269	336.072021484375	336.07550048828125
977	336.1131286621094	10.798916666666665					1	DETECTED	336.1131 m/z @10.80 [CD6649_1.mzXML]	336.1131286621094	10.798916666666665	10.024000000000001	10.912650000000001	0.8886500000000002	70703.578125	500806.2286018078	0	1299	0.09895303951227774	0.578827112849584	0.1743280468028923	336.1126403808594	336.11370849609375
978	336.2510681152344	12.189316666666667					1	DETECTED	336.2511 m/z @12.19 [CD6649_1.mzXML]	336.2510681152344	12.189316666666667	12.098083333333333	14.724416666666666	2.626333333333333	16651.498046875	794119.9922197873	0	1299	0.1089880481107457	14.674204243185132	27.410805566868607	336.2450866699219	336.25152587890625
979	336.6615905761719	13.188099999999999					1	DETECTED	336.6616 m/z @13.19 [CD6649_1.mzXML]	336.6615905761719	13.188099999999999	13.078366666666666	13.778683333333333	0.7003166666666676	39033.421875	632287.5603964826	0	1299	0.07979552025492609	3.1909933171324623	4.019936958293867	336.6609802246094	336.662841796875
980	337.06005859375	2.27325					1	DETECTED	337.0601 m/z @2.27 [CD6649_1.mzXML]	337.06005859375	2.27325	1.6483833333333335	19.411	17.762616666666666	609378.3125	2.249039132152625E7	1	1299	0.5683212093554302	0.9699522124036177	0.5687653393583559	337.05859375	337.07000732421875
981	337.11663818359375	10.785133333333333					1	DETECTED	337.1166 m/z @10.79 [CD6649_1.mzXML]	337.11663818359375	10.785133333333333	10.785133333333333	12.098083333333333	1.3129500000000007	11862.9140625	660035.3687651373	0	1299	1.2832957626597299	null	null	337.1108703613281	337.1167907714844
982	337.1646423339844	11.499533333333334					1	DETECTED	337.1646 m/z @11.50 [CD6649_1.mzXML]	337.1646423339844	11.499533333333334	10.942450000000001	15.317350000000001	4.3749	32223.423828125	2425746.2795870355	0	1299	0.37596231696594984	3.6826953653010555	5.570214994008785	337.1589050292969	337.16619873046875
983	337.17999267578125	12.7482					1	DETECTED	337.1800 m/z @12.75 [CD6649_1.mzXML]	337.17999267578125	12.7482	12.507283333333334	13.078366666666666	0.5710833333333323	185851.71875	2387194.6487675826	0	1299	0.20283645131212147	0.9877209686922649	null	337.1792297363281	337.180419921875
984	338.23016357421875	12.433150000000001					1	DETECTED	338.2302 m/z @12.43 [CD6649_1.mzXML]	338.23016357421875	12.433150000000001	0.10108333333333334	20.008	19.906916666666667	639379.625	2.1592282769242283E7	0	1299	0.14128022009210817	1.8367920750633309	5.652629242853435	338.2291564941406	338.2328796386719
985	338.33929443359375	12.581966666666666					1	DETECTED	338.3393 m/z @12.58 [CD6649_1.mzXML]	338.33929443359375	12.581966666666666	12.143	12.9556	0.8125999999999998	671689.0625	1.0101330538599618E7	1	1299	0.08352582639353656	0.8463947327429661	0.8287676276315652	338.3389587402344	338.33966064453125
986	339.16009521484375	11.499533333333334					1	DETECTED	339.1601 m/z @11.50 [CD6649_1.mzXML]	339.16009521484375	11.499533333333334	11.092333333333332	14.694749999999999	3.6024166666666666	16630.126953125	1227019.8958452146	0	1299	0.6347898289301561	4.423399639816619	7.390836079679678	339.1594543457031	339.1674499511719
987	339.18011474609375	12.6518					1	DETECTED	339.1801 m/z @12.65 [CD6649_1.mzXML]	339.18011474609375	12.6518	11.983533333333332	16.42135	4.437816666666668	46131.0546875	2633908.246175906	0	1299	1.728912464355755	2.8367326439793925	2.688079926997497	339.173583984375	339.18963623046875
988	339.2335510253906	12.403816666666668					1	DETECTED	339.2336 m/z @12.40 [CD6649_1.mzXML]	339.2335510253906	12.403816666666668	0.20093333333333332	19.3455	19.14456666666667	99324.671875	4335190.598150818	0	1299	1.0646357322532385	2.7767067480506125	9.540429664677667	339.23272705078125	339.2353820800781
989	339.3426208496094	12.581966666666666					1	DETECTED	339.3426 m/z @12.58 [CD6649_1.mzXML]	339.3426208496094	12.581966666666666	12.143	13.920466666666666	1.7774666666666654	157811.203125	2620494.4853844005	0	1299	0.22690745828781367	0.977164631751431	0.957472237784572	339.3345031738281	339.34368896484375
990	340.0384521484375	10.437266666666666					1	DETECTED	340.0385 m/z @10.44 [CD6649_1.mzXML]	340.0384521484375	10.437266666666666	9.7576	11.741633333333334	1.9840333333333344	191373.625	1634340.4149339574	0	1299	0.09217644273753223	2.509937492337445	3.304530524656405	340.0318298339844	340.0391540527344
991	340.24560546875	11.228116666666667					1	DETECTED	340.2456 m/z @11.23 [CD6649_1.mzXML]	340.24560546875	11.228116666666667	11.107666666666667	19.074666666666666	7.966999999999999	32645.447265625	2606383.459093141	0	1299	0.07034544917118168	33.07181403071815	59.4212119358985	340.2358703613281	340.246337890625
992	340.9296875	1.6189166666666668					1	DETECTED	340.9297 m/z @1.62 [CD6649_1.mzXML]	340.9296875	1.6189166666666668	1.57375	10.05375	8.48	50462.75390625	2986378.069226563	0	1299	0.07641532725675138	93.87453874538718	1.3503856707754742	340.9279479980469	340.9297180175781
993	341.0296630859375	11.556583333333332					1	DETECTED	341.0297 m/z @11.56 [CD6649_1.mzXML]	341.0296630859375	11.556583333333332	11.514583333333333	11.9686	0.45401666666666785	218459.140625	1934201.3170285653	0	1299	0.14135319918833922	4.1966661857883025	4.72008974541485	341.0289611816406	341.0301513671875
994	341.0418395996094	10.464599999999999					1	DETECTED	341.0418 m/z @10.46 [CD6649_1.mzXML]	341.0418395996094	10.464599999999999	10.409483333333332	16.777833333333334	6.368350000000001	26414.798828125	2257019.0665109544	0	1299	0.09259729229799163	48.90461657131614	95.85080331027379	341.04168701171875	341.0495910644531
995	341.24261474609375	13.448333333333332					1	DETECTED	341.2426 m/z @13.45 [CD6649_1.mzXML]	341.24261474609375	13.448333333333332	13.22895	14.906849999999999	1.6778999999999993	19909.5234375	712985.376791016	0	1299	0.17011902079481267	3.824128238243565	6.64825647648713	341.2334289550781	341.2431335449219
996	341.30255126953125	12.7346					1	DETECTED	341.3026 m/z @12.73 [CD6649_1.mzXML]	341.30255126953125	12.7346	12.253549999999999	16.128566666666668	3.875016666666669	1465904.0	2.099528623998633E7	1	1299	0.17960266028764416	0.792505783772678	0.9480105651291202	341.3009033203125	341.3038635253906
997	341.35009765625	13.993883333333335					1	DETECTED	341.3501 m/z @13.99 [CD6649_1.mzXML]	341.35009765625	13.993883333333335	13.848933333333333	14.476633333333332	0.627699999999999	43445.19921875	761294.893347534	0	1299	0.30142354861273013	2.250092062806428	3.2396248057584844	341.3497009277344	341.3505554199219
998	342.01312255859375	8.706783333333334					1	DETECTED	342.0131 m/z @8.71 [CD6649_1.mzXML]	342.01312255859375	8.706783333333334	0.10108333333333334	20.008	19.906916666666667	11050.1982421875	5309424.443294916	0	1299	14.10302141355776	1.1566122841062707	0.8747710745659872	342.01177978515625	342.01409912109375
999	342.03546142578125	10.450933333333333					1	DETECTED	342.0355 m/z @10.45 [CD6649_1.mzXML]	342.03546142578125	10.450933333333333	1.4556166666666668	11.849383333333332	10.393766666666664	64607.73828125	8350347.138718018	0	1299	1.1585668370646296	0.5078738985573535	0.013220234136793498	342.02825927734375	342.0362854003906
1000	342.1083679199219	9.727583333333333					1	DETECTED	342.1084 m/z @9.73 [CD6649_1.mzXML]	342.1083679199219	9.727583333333333	9.727583333333333	9.801833333333333	0.07424999999999926	7969.05859375	23881.98918969742	0	1299	0.061065296231879174	null	null	342.1080322265625	342.10888671875
1001	342.2609558105469	11.3661					1	DETECTED	342.2610 m/z @11.37 [CD6649_1.mzXML]	342.2609558105469	11.3661	11.29105	13.891449999999999	2.6003999999999987	91349.6640625	2879913.5144731468	0	1299	0.1157653184729579	17.4999628510651	32.6893244217719	342.2607421875	342.2672424316406
1002	342.3059997558594	12.7346					1	DETECTED	342.3060 m/z @12.73 [CD6649_1.mzXML]	342.3059997558594	12.7346	12.253549999999999	12.762	0.5084500000000016	331707.0	3391755.2647541603	0	1299	0.0403983913240058	0.530275120953459	0.06658323482412452	342.305419921875	342.30609130859375
1003	342.8663024902344	1.7695					1	DETECTED	342.8663 m/z @1.77 [CD6649_1.mzXML]	342.8663024902344	1.7695	1.67775	1.7835	0.10575000000000001	17179.849609375	87979.96764990235	0	1299	0.12842521844153976	0.5762942779291553	0.15258855585831077	342.8658447265625	342.86712646484375
1004	343.1905212402344	12.330216666666667					1	DETECTED	343.1905 m/z @12.33 [CD6649_1.mzXML]	343.1905212402344	12.330216666666667	12.237699999999998	14.563649999999999	2.3259500000000006	126398.6796875	2573050.412765749	0	1299	0.28135950624506734	10.436897171307402	18.16007760846319	343.19036865234375	343.193115234375
1005	343.2608947753906	13.023533333333335					1	DETECTED	343.2609 m/z @13.02 [CD6649_1.mzXML]	343.2608947753906	13.023533333333335	11.9686	14.491150000000001	2.5225500000000007	31102.615234375	1083581.2734041132	0	1299	0.6161359327872411	1.1955968781597566	1.9346682966530173	343.25909423828125	343.268310546875
1006	344.01123046875	11.228116666666667					1	DETECTED	344.0112 m/z @11.23 [CD6649_1.mzXML]	344.01123046875	11.228116666666667	0.25128333333333336	19.992	19.740716666666668	18854.875	5049289.042249935	1	1299	4.367713552994571	3.6484305990957084	1.2384026627892524	344.0105285644531	344.0132751464844
1007	344.1943054199219	12.330216666666667					1	DETECTED	344.1943 m/z @12.33 [CD6649_1.mzXML]	344.1943054199219	12.330216666666667	9.934833333333334	12.552516666666666	2.617683333333332	25652.88671875	1100689.156935059	0	1299	0.26171598596972956	0.5464017589390701	0.0928035178781401	344.1935119628906	344.20416259765625
1008	344.2766418457031	11.499533333333334					1	DETECTED	344.2766 m/z @11.50 [CD6649_1.mzXML]	344.2766418457031	11.499533333333334	11.484433333333333	11.61155	0.12711666666666588	81027.3671875	320745.8263090794	0	1299	0.08332091206715475	4.20916114790275	6.96747237224826	344.2766418457031	344.27777099609375
1009	344.8738708496094	1.5442833333333332					1	DETECTED	344.8739 m/z @1.54 [CD6649_1.mzXML]	344.8738708496094	1.5442833333333332	1.4401333333333333	1.6038666666666666	0.1637333333333333	93651.09375	462999.2006291503	0	1299	0.06181786219242236	0.7837916582013271	0.6429375789945259	344.873291015625	344.8739929199219
1010	344.9702453613281	1.7835					1	DETECTED	344.9702 m/z @1.78 [CD6649_1.mzXML]	344.9702453613281	1.7835	1.7695	1.9805666666666668	0.21106666666666674	14512.9765625	87072.92392407224	0	1299	0.07950592303777126	7.5380952380952335	14.076190476190467	344.9692077636719	344.97113037109375
1011	345.215087890625	11.938833333333333					1	DETECTED	345.2151 m/z @11.94 [CD6649_1.mzXML]	345.215087890625	11.938833333333333	11.879150000000001	12.098083333333333	0.21893333333333231	31500.525390625	226262.8153222648	0	1299	0.12222036172589057	1.834124546216167	2.668249092432334	345.2148132324219	345.21551513671875
1012	346.00689697265625	11.061683333333333					1	DETECTED	346.0069 m/z @11.06 [CD6649_1.mzXML]	346.00689697265625	11.061683333333333	0.10108333333333334	20.008	19.906916666666667	296962.9375	8.031356938333245E7	1	1299	1.906570512538643	1.1003170568240308	0.830499595119715	346.00628662109375	346.01007080078125
1013	346.906494140625	1.5590666666666666					1	DETECTED	346.9065 m/z @1.56 [CD6649_1.mzXML]	346.906494140625	1.5590666666666666	1.5147333333333333	1.58895	0.07421666666666682	12094.1396484375	41621.32659936527	0	1299	0.060350558590125614	0.8370300751879716	0.6740601503759432	346.9056091308594	346.90728759765625
1014	347.0152282714844	11.001650000000001					1	DETECTED	347.0152 m/z @11.00 [CD6649_1.mzXML]	347.0152282714844	11.001650000000001	0.20093333333333332	19.942999999999998	19.742066666666666	118516.84375	1.3921523357441116E7	0	1299	0.5398000872130542	4.43624984297257	17.223344431726208	347.008056640625	347.0182800292969
1015	348.01873779296875	11.046166666666666					1	DETECTED	348.0187 m/z @11.05 [CD6649_1.mzXML]	348.01873779296875	11.046166666666666	0.8257833333333333	19.2345	18.408716666666667	12295.2724609375	2320480.6006292724	0	1299	0.35945377638187104	0.9005883667116205	0.5239268891641983	348.0098571777344	348.02081298828125
1016	348.2870178222656	12.127966666666667					1	DETECTED	348.2870 m/z @12.13 [CD6649_1.mzXML]	348.2870178222656	12.127966666666667	11.788483333333334	12.344816666666667	0.5563333333333329	16436.8828125	324314.33507885697	0	1299	0.21670154346767312	0.8193823948156495	0.6387647896312989	348.2867431640625	348.2882080078125
1017	348.3084411621094	13.778683333333333					1	DETECTED	348.3084 m/z @13.78 [CD6649_1.mzXML]	348.3084411621094	13.778683333333333	13.448333333333332	14.2895	0.841166666666668	129929.234375	2147186.086790526	0	1299	0.2502842495495461	1.4994514172789433	1.6169989863814156	348.3078308105469	348.3092346191406
1018	348.8666076660156	1.5442833333333332					1	DETECTED	348.8666 m/z @1.54 [CD6649_1.mzXML]	348.8666076660156	1.5442833333333332	1.4556166666666668	1.57375	0.1181333333333332	7313.44970703125	27215.57782415769	0	1299	0.0463793474319123	0.6661654135338355	0.332330827067671	348.8658447265625	348.86968994140625
1019	349.01556396484375	15.224916666666667					1	DETECTED	349.0156 m/z @15.22 [CD6649_1.mzXML]	349.01556396484375	15.224916666666667	0.11735000000000001	20.008	19.89065	19209.845703125	6251383.216047847	0	1299	3.4330267596537745	0.7358631365381765	0.6482860855452568	349.01263427734375	349.0213928222656
1020	349.19879150390625	11.69695					1	DETECTED	349.1988 m/z @11.70 [CD6649_1.mzXML]	349.19879150390625	11.69695	11.6396	11.803933333333333	0.16433333333333344	14628.4013671875	88395.29177905289	0	1299	0.09902681140322045	1.4327230456262832	1.8654460912525663	349.19781494140625	349.1990051269531
1021	350.2548828125	13.723133333333333					1	DETECTED	350.2549 m/z @13.72 [CD6649_1.mzXML]	350.2548828125	13.723133333333333	13.638233333333334	14.068716666666667	0.4304833333333331	108311.15625	1252454.071519532	0	1299	0.17900322437268557	2.2068822591144164	2.9114331155849853	350.2548522949219	350.2562255859375
1022	350.8902587890625	1.58895					1	DETECTED	350.8903 m/z @1.59 [CD6649_1.mzXML]	350.8902587890625	1.58895	1.5295166666666666	1.6338166666666667	0.10430000000000006	84507.3203125	261285.97293066423	0	1299	0.048476975869424344	0.8878790004061732	1.0103857934974443	350.8902587890625	350.8916931152344
1023	351.01104736328125	15.103733333333334					1	DETECTED	351.0110 m/z @15.10 [CD6649_1.mzXML]	351.01104736328125	15.103733333333334	0.11735000000000001	20.008	19.89065	6974.66796875	2694266.71194116	0	1299	2.0591169193890604	0.6636240898682471	0.7705069901502595	351.0089416503906	351.0135498046875
1024	351.21112060546875	12.4625					1	DETECTED	351.2111 m/z @12.46 [CD6649_1.mzXML]	351.21112060546875	12.4625	11.908916666666666	12.522766666666666	0.6138499999999993	14452.126953125	159850.333881836	0	1299	0.11804435408143377	0.5544332379948805	0.10886647598976117	351.2076721191406	351.2126770019531
1025	351.22698974609375	13.7509					1	DETECTED	351.2270 m/z @13.75 [CD6649_1.mzXML]	351.22698974609375	13.7509	11.12285	15.224916666666667	4.102066666666667	51599.8515625	3171403.047558961	0	1299	2.855235995720621	0.7168439963615257	0.3481644931741387	351.2170104980469	351.23553466796875
1026	352.05377197265625	11.137933333333333					1	DETECTED	352.0538 m/z @11.14 [CD6649_1.mzXML]	352.05377197265625	11.137933333333333	6.428083333333333	13.215266666666668	6.787183333333335	150579.484375	3905724.7992083114	1	1299	0.3764075050336899	1.1314166050900534	0.9626270666432809	352.05242919921875	352.05810546875
1027	352.1636657714844	9.994183333333332					1	DETECTED	352.1637 m/z @9.99 [CD6649_1.mzXML]	352.1636657714844	9.994183333333332	8.586	18.915333333333333	10.329333333333333	15202.36328125	755633.6094509286	0	1299	0.1402459756648735	0.5388552857099637	3.7436056149381445	352.1615295410156	352.1720886230469
1028	352.23052978515625	13.709066666666667					1	DETECTED	352.2305 m/z @13.71 [CD6649_1.mzXML]	352.23052978515625	13.709066666666667	12.253549999999999	13.9351	1.6815500000000014	13896.71484375	745082.7388220216	0	1299	1.4465525127578438	0.5776471127091182	0.15529422541823637	352.221923828125	352.2309265136719
1029	353.03369140625	2.21825					1	DETECTED	353.0337 m/z @2.22 [CD6649_1.mzXML]	353.03369140625	2.21825	1.6483833333333335	18.217666666666666	16.56928333333333	292297.0625	1.132587742254381E7	0	1299	0.5680763691500699	1.000076778608536	0.7223494967453519	353.0238037109375	353.0357360839844
1030	353.1667785644531	9.994183333333332					1	DETECTED	353.1668 m/z @9.99 [CD6649_1.mzXML]	353.1667785644531	9.994183333333332	9.97925	17.3785	7.3992499999999986	3479.455810546875	992861.4394812617	0	1299	5.744573477175454	247.74274553574153	494.48549107148307	353.1667785644531	353.1767578125
1031	353.2425231933594	12.083883333333334					1	DETECTED	353.2425 m/z @12.08 [CD6649_1.mzXML]	353.2425231933594	12.083883333333334	11.197933333333333	14.983316666666667	3.7853833333333338	43377.61328125	1725482.0674533695	0	1299	0.3163221323822061	2.1363414037661994	1.8472779901453245	353.2333679199219	353.2433776855469
1032	353.2635192871094	13.709066666666667					1	DETECTED	353.2635 m/z @13.71 [CD6649_1.mzXML]	353.2635192871094	13.709066666666667	13.405833333333334	15.538583333333333	2.1327499999999997	1309387.25	2.321902887307811E7	1	1299	0.4019792697983675	1.3976720029786622	1.5810864135020626	353.2628479003906	353.2648010253906
1033	354.0693054199219	10.771166666666666					1	DETECTED	354.0693 m/z @10.77 [CD6649_1.mzXML]	354.0693054199219	10.771166666666666	10.679	11.197933333333333	0.518933333333333	180486.75	2003292.831364378	1	1299	0.16985299268551124	3.2484694127226907	3.9840043599006676	354.0688171386719	354.0708312988281
1034	354.26715087890625	13.7929					1	DETECTED	354.2672 m/z @13.79 [CD6649_1.mzXML]	354.26715087890625	13.7929	13.66735	14.128683333333333	0.46133333333333226	248423.46875	3611259.689059563	0	1299	0.4868858978323214	1.8372494358157585	2.674498871631517	354.2668762207031	354.26715087890625
1035	355.0096130371094	19.266166666666667					1	DETECTED	355.0096 m/z @19.27 [CD6649_1.mzXML]	355.0096130371094	19.266166666666667	0.11735000000000001	19.992	19.874650000000003	8467.4423828125	2229036.831241518	0	1299	0.9992451526659814	0.6767739440734492	0.06085413910965404	355.0074157714844	355.01239013671875
1036	355.0814208984375	12.083883333333334					1	DETECTED	355.0814 m/z @12.08 [CD6649_1.mzXML]	355.0814208984375	12.083883333333334	10.727666666666666	12.158199999999999	1.430533333333333	36383.88671875	1198342.013506592	0	1299	1.369521174058777	0.5273985228515593	0.054797045703118594	355.0726318359375	355.0817565917969
1037	355.2491760253906	14.1883					1	DETECTED	355.2492 m/z @14.19 [CD6649_1.mzXML]	355.2491760253906	14.1883	13.949666666666667	15.6971	1.7474333333333334	21502.537109375	703916.8183729853	0	1299	0.48655004996367346	2.85447125727602	4.5500946000681255	355.24884033203125	355.25054931640625
1038	355.2605895996094	12.284283333333333					1	DETECTED	355.2606 m/z @12.28 [CD6649_1.mzXML]	355.2605895996094	12.284283333333333	8.570833333333333	15.427466666666668	6.856633333333335	240685.921875	4207737.573185248	1	1299	0.13430889486967423	1.6377969460543214	16.145795384967087	355.2506103515625	355.2705383300781
1039	355.28167724609375	12.581966666666666					1	DETECTED	355.2817 m/z @12.58 [CD6649_1.mzXML]	355.28167724609375	12.581966666666666	12.522766666666666	13.37805	0.8552833333333343	42605.55859375	557666.0326748049	0	1299	0.15236411851513587	7.223676801801738	13.447353603603476	355.28082275390625	355.282470703125
1040	356.033447265625	10.2612					1	DETECTED	356.0334 m/z @10.26 [CD6649_1.mzXML]	356.033447265625	10.2612	9.949716666666665	15.23995	5.290233333333335	11424.3427734375	733145.0069747014	0	1299	0.11725678378538795	8.492000642088883	15.984001284177767	356.0330810546875	356.0364074707031
1041	356.0507507324219	10.771166666666666					1	DETECTED	356.0508 m/z @10.77 [CD6649_1.mzXML]	356.0507507324219	10.771166666666666	10.756816666666667	11.12285	0.3660333333333323	21507.546875	186079.46371948248	0	1299	0.07029108863752143	12.75377468060522	24.50754936121044	356.05010986328125	356.0511169433594
1042	356.0699768066406	10.09815					1	DETECTED	356.0700 m/z @10.10 [CD6649_1.mzXML]	356.0699768066406	10.09815	8.276216666666667	17.814833333333336	9.53861666666667	32577.943359375	2138298.199744964	0	1299	0.09337579347535652	0.5909888574517087	9.702971339003206	356.0648193359375	356.0762023925781
1043	356.9072265625	1.58895					1	DETECTED	356.9072 m/z @1.59 [CD6649_1.mzXML]	356.9072265625	1.58895	0.8088166666666667	1.66305	0.8542333333333332	62203.6171875	499828.3285843507	0	1299	0.06682327338530603	0.5474918817296187	2.4610196170757694	356.90460205078125	356.9084167480469
1044	357.006591796875	19.042666666666666					1	DETECTED	357.0066 m/z @19.04 [CD6649_1.mzXML]	357.006591796875	19.042666666666666	0.10108333333333334	19.97533333333333	19.87425	4866.86962890625	1302565.3157041015	0	1299	16.128560819186625	0.52461955397956	1.0054288524938868	357.0042419433594	357.008056640625
1045	357.1697998046875	12.330216666666667					1	DETECTED	357.1698 m/z @12.33 [CD6649_1.mzXML]	357.1697998046875	12.330216666666667	12.330216666666667	12.537483333333334	0.20726666666666738	19746.40234375	151847.21291894594	0	1299	0.10027116486885923	null	null	357.168701171875	357.1701354980469
1046	357.27642822265625	12.665533333333334					1	DETECTED	357.2764 m/z @12.67 [CD6649_1.mzXML]	357.27642822265625	12.665533333333334	11.772866666666665	13.949666666666667	2.176800000000002	232361.9375	3414430.5613216613	0	1299	0.12804407114732186	0.6316487231991025	0.2747844597882002	357.27490234375	357.27978515625
1047	357.2972717285156	12.522766666666666					1	DETECTED	357.2973 m/z @12.52 [CD6649_1.mzXML]	357.2972717285156	12.522766666666666	12.477233333333334	15.459333333333332	2.9820999999999973	20127.44140625	1291538.14885254	0	1299	1.8543084628846458	32.746339677893	33.401520745761765	357.2965087890625	357.2987976074219
1048	358.03033447265625	10.246416666666667					1	DETECTED	358.0303 m/z @10.25 [CD6649_1.mzXML]	358.03033447265625	10.246416666666667	10.216966666666668	10.321116666666667	0.10414999999999885	4517.0810546875	20252.98724139406	0	1299	0.09733907475594172	1.7682512733447007	2.5365025466894013	358.02996826171875	358.0305480957031
1049	358.06683349609375	10.113066666666667					1	DETECTED	358.0668 m/z @10.11 [CD6649_1.mzXML]	358.06683349609375	10.113066666666667	10.05375	10.491733333333334	0.4379833333333334	11207.1279296875	113231.61203369101	0	1299	0.08964317588936055	3.6919078392807516	6.383815678561503	358.0665283203125	358.0679626464844
1050	358.2565612792969	11.0311					1	DETECTED	358.2566 m/z @11.03 [CD6649_1.mzXML]	358.2565612792969	11.0311	10.631933333333334	11.183033333333332	0.5510999999999981	33087.390625	297815.15780944715	0	1299	0.09929123958690589	0.7251982088954573	0.5183994448041407	358.255859375	358.2575378417969
1051	358.27972412109375	12.665533333333334					1	DETECTED	358.2797 m/z @12.67 [CD6649_1.mzXML]	358.27972412109375	12.665533333333334	11.924066666666667	12.679233333333334	0.7551666666666677	70034.015625	594270.3160629909	0	1299	0.11676785289719938	0.5092384463226038	0.1573508801519264	358.2742614746094	358.2813415527344
1052	358.2929992675781	11.5839					1	DETECTED	358.2930 m/z @11.58 [CD6649_1.mzXML]	358.2929992675781	11.5839	11.556583333333332	11.757299999999999	0.20071666666666665	56565.90625	300642.31790808024	0	1299	0.09106791967484362	4.296808459114823	2.5970831328118424	358.2926330566406	358.2931823730469
1053	358.3658142089844	12.055466666666666					1	DETECTED	358.3658 m/z @12.06 [CD6649_1.mzXML]	358.3658142089844	12.055466666666666	12.041333333333334	12.158199999999999	0.1168666666666649	21661.13671875	94935.74406933553	0	1299	0.05796476557988406	4.134433962264544	7.268867924529087	358.3652648925781	358.3658752441406
1054	359.0413513183594	1.9105333333333334					1	DETECTED	359.0414 m/z @1.91 [CD6649_1.mzXML]	359.0413513183594	1.9105333333333334	1.6483833333333335	17.637666666666668	15.989283333333335	335535.03125	1.0884249793303594E7	1	1299	0.6065959047309573	1.5752118189003583	1.9658767052296222	359.04010009765625	359.0451965332031
1055	359.3130798339844	12.7346					1	DETECTED	359.3131 m/z @12.73 [CD6649_1.mzXML]	359.3130798339844	12.7346	12.221816666666665	17.1205	4.898683333333334	1393359.375	2.051590319770166E7	1	1299	0.19318496335422708	1.2497085628049747	0.7285095135374003	359.31146240234375	359.3152160644531
1056	360.2369384765625	4.287833333333333					1	DETECTED	360.2369 m/z @4.29 [CD6649_1.mzXML]	360.2369384765625	4.287833333333333	3.581366666666667	4.9722	1.3908333333333331	4960.52978515625	209477.25153265378	0	1299	0.16574826815186317	0.9843587807870152	0.9687175615740303	360.2347106933594	360.2377624511719
1057	360.3163757324219	12.762					1	DETECTED	360.3164 m/z @12.76 [CD6649_1.mzXML]	360.3163757324219	12.762	12.284283333333333	14.922500000000001	2.6382166666666684	239014.234375	4137054.511870482	0	1299	0.191050454915203	1.1649775591269895	1.097561395212337	360.3074645996094	360.32373046875
1058	361.0762939453125	9.875316666666667					1	DETECTED	361.0763 m/z @9.88 [CD6649_1.mzXML]	361.0762939453125	9.875316666666667	9.831349999999999	9.934833333333334	0.10348333333333493	3719.299072265625	14960.268877685601	0	1299	0.10121881899104324	1.1768385140257644	1.3536770280515287	361.0751647949219	361.0765380859375
1059	361.18017578125	12.173666666666666					1	DETECTED	361.1802 m/z @12.17 [CD6649_1.mzXML]	361.18017578125	12.173666666666666	8.496	12.37425	3.8782499999999995	27884.3828125	1212844.2801789544	0	1299	0.2660351398021188	0.5272704613432432	0.05454092268648626	361.17022705078125	361.18084716796875
1060	361.1986389160156	11.183033333333332					1	DETECTED	361.1986 m/z @11.18 [CD6649_1.mzXML]	361.1986389160156	11.183033333333332	11.12285	11.228116666666667	0.10526666666666706	18516.220703125	86227.02924792543	0	1299	0.1189839533640118	0.8745499861534309	0.7134758279710215	361.19781494140625	361.19879150390625
1061	361.31927490234375	12.7346					1	DETECTED	361.3193 m/z @12.73 [CD6649_1.mzXML]	361.31927490234375	12.7346	11.438983333333335	15.118566666666668	3.6795833333333334	38936.11328125	1653365.0159321295	0	1299	0.21447460042694821	1.5656028499374044	1.843905297033866	361.30938720703125	361.3199768066406
1062	362.92388916015625	1.6338166666666667					1	DETECTED	362.9239 m/z @1.63 [CD6649_1.mzXML]	362.92388916015625	1.6338166666666667	1.5295166666666666	1.70805	0.17853333333333343	149807.03125	609995.8473095706	0	1299	0.061032719909618116	1.1320578209489527	1.1863933062643792	362.9234924316406	362.92584228515625
1063	363.1100769042969	1.4706333333333332					1	DETECTED	363.1101 m/z @1.47 [CD6649_1.mzXML]	363.1100769042969	1.4706333333333332	1.4068166666666668	17.087833333333332	15.681016666666665	9247.9853515625	1741522.3707280885	0	1299	0.09495083845832464	122.85988508749068	242.1600111210896	363.1044921875	363.11492919921875
1064	363.9956359863281	9.077499999999999					1	DETECTED	363.9956 m/z @9.08 [CD6649_1.mzXML]	363.9956359863281	9.077499999999999	0.3691333333333333	19.992	19.622866666666667	2056.94482421875	1089038.992312897	0	1299	0.7850688350901454	1.1266674577322195	1.2533349154644389	363.991943359375	363.9975280761719
1065	365.07037353515625	10.616983333333334					1	DETECTED	365.0704 m/z @10.62 [CD6649_1.mzXML]	365.07037353515625	10.616983333333334	10.6021	10.695733333333333	0.09363333333333301	6764.916015625	25319.733499145725	0	1299	0.06266203617587429	3.1455767077267005	5.291153415453401	365.0694580078125	365.07037353515625
1066	365.197509765625	14.332916666666668					1	DETECTED	365.1975 m/z @14.33 [CD6649_1.mzXML]	365.197509765625	14.332916666666668	11.183033333333332	15.61785	4.434816666666668	10407.943359375	907918.7466909185	0	1299	2.889713788160691	0.6603833975774392	0.30268840733021496	365.1904296875	365.207275390625
1067	366.06939697265625	10.756816666666667					1	DETECTED	366.0694 m/z @10.76 [CD6649_1.mzXML]	366.06939697265625	10.756816666666667	10.727666666666666	16.957	6.229333333333335	28789.75	920098.7202849124	0	1299	0.11246348791024907	106.84962835905743	212.69925671811487	366.0687561035156	366.0717468261719
1068	366.7826232910156	1.7398166666666666					1	DETECTED	366.7826 m/z @1.74 [CD6649_1.mzXML]	366.7826232910156	1.7398166666666666	1.6927666666666668	1.7835	0.09073333333333333	12051.451171875	55930.83402734379	0	1299	0.10177704445447788	0.9642224583776162	0.9284449167552326	366.78240966796875	366.7832946777344
1069	366.86407470703125	1.6038666666666666					1	DETECTED	366.8641 m/z @1.60 [CD6649_1.mzXML]	366.86407470703125	1.6038666666666666	1.5590666666666666	1.6189166666666668	0.05985000000000018	14452.455078125	39671.54661621101	0	1299	0.07333611896855774	0.6679687500000028	0.3359375000000055	366.8638000488281	366.8643493652344
1070	367.1219482421875	10.437266666666666					1	DETECTED	367.1219 m/z @10.44 [CD6649_1.mzXML]	367.1219482421875	10.437266666666666	1.8680999999999999	10.679	8.8109	217176.125	1.6161732488753414E7	0	1299	0.09852292554655762	0.509734843657496	0.017113816409062357	367.1183166503906	367.12249755859375
1071	367.1482238769531	8.18735					1	DETECTED	367.1482 m/z @8.19 [CD6649_1.mzXML]	367.1482238769531	8.18735	6.428083333333333	12.537483333333334	6.109400000000001	6789.12548828125	1015602.7817866822	0	1299	0.08878027320278115	1.736348478532722	2.9073276238042127	367.14727783203125	367.1544494628906
1072	367.24298095703125	12.269133333333334					1	DETECTED	367.2430 m/z @12.27 [CD6649_1.mzXML]	367.24298095703125	12.269133333333334	12.173666666666666	12.433150000000001	0.2594833333333355	16924.771484375	169099.84025976638	0	1299	0.20616450179140244	1.359025837988811	1.7180516759776217	367.2425231933594	367.24407958984375
1073	367.98870849609375	12.492383333333333					1	DETECTED	367.9887 m/z @12.49 [CD6649_1.mzXML]	367.98870849609375	12.492383333333333	0.10108333333333334	20.008	19.906916666666667	61590.33203125	1.1526559925241495E7	0	1299	1.8783037434572485	1.4118838920170345	1.7515593760314576	367.9870910644531	367.9914245605469
1074	368.0856018066406	10.616983333333334					1	DETECTED	368.0856 m/z @10.62 [CD6649_1.mzXML]	368.0856018066406	10.616983333333334	10.573649999999999	10.695733333333333	0.12208333333333421	41015.34765625	186245.4223886731	0	1299	0.07749384736663067	1.4086538461538094	1.8173076923076186	368.0850524902344	368.08575439453125
1075	368.27655029296875	11.499533333333334					1	DETECTED	368.2766 m/z @11.50 [CD6649_1.mzXML]	368.27655029296875	11.499533333333334	5.03695	12.069600000000001	7.032650000000001	94040.0703125	1.2034528635596622E7	0	1299	0.1276905287482517	0.5224278498954636	0.021933968999546662	368.2760925292969	368.28509521484375
1076	368.62408447265625	12.315016666666667					1	DETECTED	368.6241 m/z @12.32 [CD6649_1.mzXML]	368.62408447265625	12.315016666666667	10.083316666666667	12.315016666666667	2.2317	23532.69921875	836138.6694140619	0	1299	0.09233905791673713	0.5	null	368.6237487792969	368.62548828125
1077	368.8686828613281	1.67775					1	DETECTED	368.8687 m/z @1.68 [CD6649_1.mzXML]	368.8686828613281	1.67775	1.6483833333333335	1.7552666666666668	0.10688333333333322	40557.296875	174558.72746874994	0	1299	0.07704150812987631	1.8198070374574407	2.6396140749148813	368.86859130859375	368.8691101074219
1078	369.0074157714844	2.2040833333333336					1	DETECTED	369.0074 m/z @2.20 [CD6649_1.mzXML]	369.0074157714844	2.2040833333333336	1.7552666666666668	16.5673	14.812033333333332	38710.91015625	3022949.2337650754	0	1299	0.39257024347590885	1.5354605816379707	0.8359378320874203	368.9974365234375	369.0086669921875
1079	369.060791015625	12.012733333333333					1	DETECTED	369.0608 m/z @12.01 [CD6649_1.mzXML]	369.060791015625	12.012733333333333	11.983533333333332	12.205383333333334	0.22185000000000166	56956.21875	455628.7126748061	0	1299	0.13446326160540778	3.7988013698628826	7.56311873450318	369.0602722167969	369.060791015625
1080	369.119140625	10.450933333333333					1	DETECTED	369.1191 m/z @10.45 [CD6649_1.mzXML]	369.119140625	10.450933333333333	10.0386	12.330216666666667	2.291616666666666	71592.3828125	1187720.1707540879	0	1299	0.0993809786935973	17.388284989360113	34.05038962074338	369.1187744140625	369.126708984375
1081	369.23760986328125	13.709066666666667					1	DETECTED	369.2376 m/z @13.71 [CD6649_1.mzXML]	369.23760986328125	13.709066666666667	13.638233333333334	14.770016666666667	1.131783333333333	49919.375	967672.6136834106	0	1299	0.2566609734383096	7.398688868215476	11.61473029521537	369.2283020019531	369.2377014160156
1082	369.34881591796875	12.581966666666666					1	DETECTED	369.3488 m/z @12.58 [CD6649_1.mzXML]	369.34881591796875	12.581966666666666	6.858383333333333	19.959166666666665	13.100783333333332	750863.8125	2.33913415482908E7	1	1299	0.3923805672041265	0.8526107883017562	1.151849871220584	369.34716796875	369.35400390625
1083	370.06402587890625	10.88375					1	DETECTED	370.0640 m/z @10.88 [CD6649_1.mzXML]	370.06402587890625	10.88375	10.083316666666667	11.168183333333333	1.0848666666666666	105325.109375	1288531.917167148	0	1299	0.18553188258658437	1.4322783035785154	3.333986429290544	370.0637512207031	370.0658264160156
1084	370.0849914550781	11.803933333333333					1	DETECTED	370.0850 m/z @11.80 [CD6649_1.mzXML]	370.0849914550781	11.803933333333333	10.5186	12.299683333333332	1.7810833333333331	562285.5625	7990657.753342661	0	1299	0.09720478604512195	0.5659638661189939	0.09099581795015023	370.08221435546875	370.08599853515625
1085	370.292724609375	11.653699999999999					1	DETECTED	370.2927 m/z @11.65 [CD6649_1.mzXML]	370.292724609375	11.653699999999999	4.988216666666667	13.978883333333332	8.990666666666666	104525.984375	5190167.700896606	0	1299	0.12284561451820863	0.6654434876189614	24.65233020740415	370.29180908203125	370.296875
1086	370.3522033691406	12.581966666666666					1	DETECTED	370.3522 m/z @12.58 [CD6649_1.mzXML]	370.3522033691406	12.581966666666666	11.983533333333332	19.878	7.894466666666668	207263.984375	6863974.875858465	0	1299	0.43896662804954545	2.1738472430508153	3.8886442561787216	370.3517150878906	370.3537292480469
1087	371.08868408203125	11.803933333333333					1	DETECTED	371.0887 m/z @11.80 [CD6649_1.mzXML]	371.08868408203125	11.803933333333333	6.974683333333333	12.069600000000001	5.094916666666668	92446.3046875	1581055.8841726095	0	1299	0.12838245249447766	0.5275059964452729	0.02887053386365617	371.0882263183594	371.0978088378906
1088	371.2621154785156	13.534583333333334					1	DETECTED	371.2621 m/z @13.53 [CD6649_1.mzXML]	371.2621154785156	13.534583333333334	13.24235	15.178949999999999	1.9365999999999985	33391.53515625	851511.4940006704	0	1299	0.30558939473926294	1.6904460791858085	2.135151796555412	371.2598876953125	371.2649230957031
1089	371.2933654785156	13.778683333333333					1	DETECTED	371.2934 m/z @13.78 [CD6649_1.mzXML]	371.2933654785156	13.778683333333333	11.5839	16.209833333333332	4.625933333333332	32400.609375	2145012.194020326	0	1299	2.232156906043963	0.6072974367198218	0.15160081560271105	371.2915344238281	371.3009338378906
1090	371.3553161621094	12.581966666666666					1	DETECTED	371.3553 m/z @12.58 [CD6649_1.mzXML]	371.3553161621094	12.581966666666666	12.083883333333334	15.6971	3.6132166666666663	28863.734375	1311573.99973755	0	1299	0.3062387589436195	3.627120629078143	6.254241258156286	371.3546447753906	371.35772705078125
1091	371.762939453125	13.6234					1	DETECTED	371.7629 m/z @13.62 [CD6649_1.mzXML]	371.762939453125	13.6234	13.364366666666665	13.653083333333333	0.2887166666666676	14848.4677734375	179233.69799218726	0	1299	0.13042435625723492	0.5572963582550495	0.11459271651009911	371.7626037597656	371.7652282714844
1092	372.08184814453125	11.803933333333333					1	DETECTED	372.0818 m/z @11.80 [CD6649_1.mzXML]	372.08184814453125	11.803933333333333	0.23433333333333334	12.221816666666665	11.987483333333332	184458.03125	3002699.538162906	0	1299	0.12252714096638684	0.5352928926425455	0.0555897179609132	372.0808410644531	372.09173583984375
1093	372.8812561035156	1.6189166666666668					1	DETECTED	372.8813 m/z @1.62 [CD6649_1.mzXML]	372.8812561035156	1.6189166666666668	1.5590666666666666	10.986833333333333	9.427766666666667	31347.708984375	4449636.557946411	0	1299	0.06650510927948794	78.76162628794184	155.13292842550013	372.8741760253906	372.8812561035156
1094	373.085205078125	11.834249999999999					1	DETECTED	373.0852 m/z @11.83 [CD6649_1.mzXML]	373.085205078125	11.834249999999999	11.772866666666665	11.908916666666666	0.1360500000000009	24732.0	159849.9044643565	0	1299	0.10593686053159423	1.1081998370893325	1.216399674178665	373.085205078125	373.0865173339844
1095	373.2710266113281	12.269133333333334					1	DETECTED	373.2710 m/z @12.27 [CD6649_1.mzXML]	373.2710266113281	12.269133333333334	11.69695	12.507283333333334	0.8103333333333342	202847.3125	1842164.9166086486	1	1299	0.1336989287937982	0.8499402546733852	0.9055309677593968	373.2704162597656	373.2718505859375
1096	374.3233947753906	12.433150000000001					1	DETECTED	374.3234 m/z @12.43 [CD6649_1.mzXML]	374.3233947753906	12.433150000000001	11.653699999999999	12.433150000000001	0.7794500000000024	9513.88671875	275852.6677402349	0	1299	0.7668093802359515	0.5	null	374.32330322265625	374.3251953125
1097	374.36126708984375	11.924066666666667					1	DETECTED	374.3613 m/z @11.92 [CD6649_1.mzXML]	374.36126708984375	11.924066666666667	0.5889333333333333	11.924066666666667	11.335133333333333	5636.0185546875	861039.8019192808	0	1299	0.0778238283342656	0.5	null	374.3594665527344	374.3695983886719
1098	375.0150146484375	1.7835					1	DETECTED	375.0150 m/z @1.78 [CD6649_1.mzXML]	375.0150146484375	1.7835	1.6483833333333335	9.6242	7.975816666666667	216437.046875	6874065.458224394	0	1299	0.5569718514879083	2.919926744440058	4.585704835305081	375.0063171386719	375.0166015625
1099	375.2171325683594	12.330216666666667					1	DETECTED	375.2171 m/z @12.33 [CD6649_1.mzXML]	375.2171325683594	12.330216666666667	12.284283333333333	12.537483333333334	0.2532000000000014	17807.5625	150364.69723681663	0	1299	0.12334648050270403	2.7561683599419173	4.512336719883835	375.21563720703125	375.2172546386719
1100	375.28680419921875	12.62405					1	DETECTED	375.2868 m/z @12.62 [CD6649_1.mzXML]	375.28680419921875	12.62405	12.041333333333334	12.7346	0.6932666666666663	24546.71875	396787.2936704108	0	1299	0.1320803608584633	0.5948574207018849	0.18971484140376968	375.2779235839844	375.28717041015625
1101	375.32611083984375	12.581966666666666					1	DETECTED	375.3261 m/z @12.58 [CD6649_1.mzXML]	375.32611083984375	12.581966666666666	12.012733333333333	14.785133333333333	2.7723999999999993	9120.7138671875	686857.5701756895	0	1299	2.6397053512114272	2.4352052468232133	3.8704104936464265	375.3243103027344	375.32806396484375
1102	376.3393249511719	12.69325					1	DETECTED	376.3393 m/z @12.69 [CD6649_1.mzXML]	376.3393249511719	12.69325	12.330216666666667	13.520116666666667	1.1898999999999997	199342.84375	2788047.1648078687	0	1299	0.2002065263209527	1.616854789544214	7.443956727024553	376.3382568359375	376.3398742675781
1103	376.62237548828125	10.587983333333334					1	DETECTED	376.6224 m/z @10.59 [CD6649_1.mzXML]	376.62237548828125	10.587983333333334	10.532116666666667	16.924833333333332	6.392716666666665	23908.24609375	783069.7563103032	0	1299	0.1418967894219847	57.21405131264908	1.8656399331938933	376.6212463378906	376.6312561035156
1104	377.0134582519531	1.9529666666666665					1	DETECTED	377.0135 m/z @1.95 [CD6649_1.mzXML]	377.0134582519531	1.9529666666666665	1.9529666666666665	17.5085	15.555533333333335	14207.7470703125	2768842.952347412	0	1299	0.014591350290813265	null	null	377.01214599609375	377.019775390625
1105	377.1437683105469	9.831349999999999					1	DETECTED	377.1438 m/z @9.83 [CD6649_1.mzXML]	377.1437683105469	9.831349999999999	9.801833333333333	9.934833333333334	0.1330000000000009	8255.1767578125	41827.20909124751	0	1299	0.09597869060069542	2.2529644268775386	3.4953598654997426	377.1429443359375	377.1445617675781
1106	377.6295166015625	12.253549999999999					1	DETECTED	377.6295 m/z @12.25 [CD6649_1.mzXML]	377.6295166015625	12.253549999999999	9.63895	12.344816666666667	2.705866666666667	19558.06640625	648145.4442090451	0	1299	0.1256219742538942	0.5201690152585439	0.04232998256949633	377.62640380859375	377.6315002441406
1107	378.2375183105469	12.403816666666668					1	DETECTED	378.2375 m/z @12.40 [CD6649_1.mzXML]	378.2375183105469	12.403816666666668	12.344816666666667	12.567316666666667	0.22250000000000014	84963.734375	593173.0163789104	0	1299	0.111067907146289	1.9561919428728427	2.267777981932553	378.2372741699219	378.2394104003906
1108	379.24072265625	12.418550000000002					1	DETECTED	379.2407 m/z @12.42 [CD6649_1.mzXML]	379.24072265625	12.418550000000002	11.741633333333334	13.534583333333334	1.7929499999999994	20241.51953125	722300.674029663	0	1299	0.06302423411919555	1.3243506093807695	1.9441341350418904	379.2402038574219	379.2491455078125
1109	379.2601318359375	13.877016666666666					1	DETECTED	379.2601 m/z @13.88 [CD6649_1.mzXML]	379.2601318359375	13.877016666666666	13.695183333333334	13.993883333333335	0.2987000000000002	6589.4619140625	85813.22821716318	0	1299	0.13861849988917463	0.8213565536205394	0.6427131072410787	379.2576599121094	379.2622985839844
1110	379.27947998046875	14.260866666666667					1	DETECTED	379.2795 m/z @14.26 [CD6649_1.mzXML]	379.27947998046875	14.260866666666667	13.949666666666667	15.194533333333334	1.2448666666666668	7417.0908203125	243705.6124722594	0	1299	0.4435963937323688	2.0001071122536453	3.0002142245072907	379.2779235839844	379.2806091308594
1111	380.1460266113281	8.706783333333334					1	DETECTED	380.1460 m/z @8.71 [CD6649_1.mzXML]	380.1460266113281	8.706783333333334	8.4812	8.752666666666666	0.27146666666666697	1703.2218017578125	17506.468325836187	0	1299	0.11208504689099641	0.6016992981159929	0.2033985962319858	380.1455993652344	380.1463623046875
1112	380.25347900390625	12.665533333333334					1	DETECTED	380.2535 m/z @12.67 [CD6649_1.mzXML]	380.25347900390625	12.665533333333334	12.610133333333332	12.7897	0.17956666666666798	114312.0546875	733637.3799589908	0	1299	0.10957754228662431	1.6206377858001841	2.246812372104978	380.2531433105469	380.25396728515625
1113	380.8216247558594	10.771166666666666					1	DETECTED	380.8216 m/z @10.77 [CD6649_1.mzXML]	380.8216247558594	10.771166666666666	10.712150000000001	10.827016666666667	0.114866666666666	11713.6201171875	60385.52128027303	0	1299	0.09135282354671226	0.9731714205027093	0.8893189407015235	380.8208923339844	380.82275390625
1114	381.0228576660156	1.66305					1	DETECTED	381.0229 m/z @1.66 [CD6649_1.mzXML]	381.0228576660156	1.66305	1.6338166666666667	2.3673	0.7334833333333335	187467.4375	3699110.0347690443	0	1299	0.08602839700982523	12.14060759024896	24.370000963640596	381.02264404296875	381.0242614746094
1115	381.1151428222656	11.107666666666667					1	DETECTED	381.1151 m/z @11.11 [CD6649_1.mzXML]	381.1151428222656	11.107666666666667	11.061683333333333	11.2128	0.1511166666666668	7873.43408203125	45657.991288574194	0	1299	0.061019405338578636	1.6431678144254964	2.286335628850993	381.11444091796875	381.11578369140625
1116	381.2947082519531	12.7346					1	DETECTED	381.2947 m/z @12.73 [CD6649_1.mzXML]	381.2947082519531	12.7346	12.221816666666665	18.169666666666668	5.9478500000000025	1895409.5	2.481185872335929E7	1	1299	0.22828972750341592	1.1495637655573638	0.18148342117140043	381.2935485839844	381.3009033203125
1117	381.98333740234375	19.329833333333333					1	DETECTED	381.9833 m/z @19.33 [CD6649_1.mzXML]	381.98333740234375	19.329833333333333	0.13393333333333332	20.008	19.874066666666664	1898.2701416015625	1116005.5904979247	0	1299	18.263324456804877	0.5176643623551557	0.03532872471031137	381.9808044433594	381.98602294921875
1118	382.2983093261719	12.7346					1	DETECTED	382.2983 m/z @12.73 [CD6649_1.mzXML]	382.2983093261719	12.7346	12.299683333333332	13.60835	1.3086666666666673	421828.59375	6751564.0602356065	0	1299	0.09024902218278008	0.8185711108035866	0.3517372186122689	382.29705810546875	382.29901123046875
1119	383.1134338378906	1.7835					1	DETECTED	383.1134 m/z @1.78 [CD6649_1.mzXML]	383.1134338378906	1.7835	1.7398166666666666	10.464599999999999	8.724783333333333	199888.671875	2563954.660157471	0	1299	0.06579970279374647	5.297219711800996	7.823227744450129	383.107421875	383.1185607910156
1120	383.3011779785156	12.706933333333334					1	DETECTED	383.3012 m/z @12.71 [CD6649_1.mzXML]	383.3011779785156	12.706933333333334	12.330216666666667	12.7897	0.459483333333333	49246.3203125	475524.36951123044	0	1299	0.1434065615258593	0.6098526744237485	0.5114593132495693	383.300537109375	383.30242919921875
1121	384.0786437988281	10.771166666666666					1	DETECTED	384.0786 m/z @10.77 [CD6649_1.mzXML]	384.0786437988281	10.771166666666666	10.679	11.9984	1.3194	3713181.0	2.563959780443983E7	1	1299	0.10470710395233418	1.4559475644195485	1.6527401525218486	384.0782470703125	384.080810546875
1122	384.116455078125	1.7835					1	DETECTED	384.1165 m/z @1.78 [CD6649_1.mzXML]	384.116455078125	1.7835	1.7835	10.827016666666667	9.043516666666667	29896.6875	2227990.5842495114	0	1299	7.246547763917121	null	null	384.1123352050781	384.1187744140625
1123	385.0832214355469	10.771166666666666					1	DETECTED	385.0832 m/z @10.77 [CD6649_1.mzXML]	385.0832214355469	10.771166666666666	10.695733333333333	10.986833333333333	0.29110000000000014	528265.1875	3586967.5243046717	0	1299	0.09690965405418517	1.9647436039302237	3.0741565015521535	385.08294677734375	385.0837097167969
1124	385.1795959472656	12.083883333333334					1	DETECTED	385.1796 m/z @12.08 [CD6649_1.mzXML]	385.1795959472656	12.083883333333334	11.711416666666667	12.221816666666665	0.5103999999999989	15603.4931640625	255141.45391528288	0	1299	0.26402590299021966	0.6851619831752245	0.37032396635044906	385.1790771484375	385.1805725097656
1125	385.30706787109375	14.876516666666667					1	DETECTED	385.3071 m/z @14.88 [CD6649_1.mzXML]	385.30706787109375	14.876516666666667	10.172116666666666	17.7025	7.530383333333335	48725.76953125	7272937.068473268	0	1299	3.969084881912881	0.7421601077655253	0.8837783766307087	385.3057556152344	385.3089294433594
1126	386.0588073730469	10.957216666666666					1	DETECTED	386.0588 m/z @10.96 [CD6649_1.mzXML]	386.0588073730469	10.957216666666666	10.491733333333334	11.137933333333333	0.6461999999999986	12046.673828125	177873.85331512408	0	1299	0.5063384117533953	0.6941172258226229	0.48496122514819745	386.0583801269531	386.0605773925781
1127	386.0753479003906	10.771166666666666					1	DETECTED	386.0753 m/z @10.77 [CD6649_1.mzXML]	386.0753479003906	10.771166666666666	0.20093333333333332	19.992	19.79106666666667	139963.296875	4015331.487676938	0	1299	0.09006130731803097	0.5654258873963612	0.07798166744907253	386.0745544433594	386.08172607421875
1128	386.2867126464844	11.438983333333335					1	DETECTED	386.2867 m/z @11.44 [CD6649_1.mzXML]	386.2867126464844	11.438983333333335	11.438983333333335	11.499533333333334	0.060549999999999216	19555.302734375	57893.76219824103	0	1299	0.06410945961035708	null	null	386.2865905761719	386.28741455078125
1129	386.3105773925781	13.877016666666666					1	DETECTED	386.3106 m/z @13.88 [CD6649_1.mzXML]	386.3105773925781	13.877016666666666	11.69695	16.84316666666667	5.146216666666669	9053.0615234375	1464243.424069245	0	1299	3.8230101057173105	1.180288829087796	1.2342440274496191	386.3077697753906	386.3121643066406
1130	386.3241271972656	11.864383333333334					1	DETECTED	386.3241 m/z @11.86 [CD6649_1.mzXML]	386.3241271972656	11.864383333333334	11.803933333333333	11.95385	0.14991666666666603	22806.697265625	140500.77418676802	0	1299	0.10546816079875221	1.2400055141990323	1.4800110283980643	386.3236083984375	386.3323669433594
1131	386.9223937988281	1.6189166666666668					1	DETECTED	386.9224 m/z @1.62 [CD6649_1.mzXML]	386.9223937988281	1.6189166666666668	1.5590666666666666	1.6189166666666668	0.05985000000000018	16378.90625	39584.22094848643	0	1299	0.043613399866251124	0.5	null	386.9220886230469	386.9239196777344
1132	387.17767333984375	11.556583333333332					1	DETECTED	387.1777 m/z @11.56 [CD6649_1.mzXML]	387.17767333984375	11.556583333333332	11.514583333333333	12.205383333333334	0.6908000000000012	257899.84375	1962836.8577471944	0	1299	0.10591647315768782	2.9267623788021804	3.7336428106320487	387.1756286621094	387.1807556152344
1133	388.0757141113281	10.957216666666666					1	DETECTED	388.0757 m/z @10.96 [CD6649_1.mzXML]	388.0757141113281	10.957216666666666	0.6563666666666667	20.008	19.351633333333332	4160.57470703125	1706389.6974330132	0	1299	9.499805474483114	0.9393221594981644	0.8786443189963289	388.0740661621094	388.07928466796875
1134	389.97076416015625	12.522766666666666					1	DETECTED	389.9708 m/z @12.52 [CD6649_1.mzXML]	389.97076416015625	12.522766666666666	8.813983333333335	19.97533333333333	11.161349999999997	28562.83203125	2875069.733518706	0	1299	0.4857087917174585	1.3317721094849606	3.5344660559605043	389.9687805175781	389.9731750488281
1135	390.3553161621094	13.778683333333333					1	DETECTED	390.3553 m/z @13.78 [CD6649_1.mzXML]	390.3553161621094	13.778683333333333	11.016150000000001	14.173300000000001	3.1571499999999997	48335.2109375	1925575.7844833974	0	1299	0.2322412379169272	0.5714229692552731	0.1266245550491224	390.35205078125	390.3575134277344
1136	390.98858642578125	1.7835					1	DETECTED	390.9886 m/z @1.78 [CD6649_1.mzXML]	390.98858642578125	1.7835	1.66305	2.4217999999999997	0.7587499999999998	58383.80859375	1448965.0251069334	0	1299	0.589184875318131	3.1576962887462146	5.182720091320097	390.98846435546875	390.99066162109375
1137	391.28125	13.0508					1	DETECTED	391.2812 m/z @13.05 [CD6649_1.mzXML]	391.28125	13.0508	0.10108333333333334	20.008	19.906916666666667	29908.38671875	6942709.611322144	0	1299	0.1342988859872758	1.3894277633621357	0.29743551331214785	391.2784118652344	391.2839050292969
1138	391.35858154296875	13.7509					1	DETECTED	391.3586 m/z @13.75 [CD6649_1.mzXML]	391.35858154296875	13.7509	11.668000000000001	13.993883333333335	2.3258833333333335	11660.666015625	809000.6536094963	0	1299	0.15150577797480302	0.5583281322515087	0.11665626450301744	391.3513488769531	391.3592224121094
1139	394.07275390625	9.253283333333334					1	DETECTED	394.0728 m/z @9.25 [CD6649_1.mzXML]	394.07275390625	9.253283333333334	8.364066666666666	9.489383333333334	1.1253166666666683	8894.2255859375	171044.49668334992	0	1299	0.0991855329709832	0.6327572957471933	1.6041392967627204	394.0703430175781	394.07318115234375
1140	394.29266357421875	11.653699999999999					1	DETECTED	394.2927 m/z @11.65 [CD6649_1.mzXML]	394.29266357421875	11.653699999999999	11.5839	11.69695	0.11304999999999943	17851.21875	96820.99472900422	0	1299	0.10674355833368487	0.8098137535816697	0.6196275071633394	394.29217529296875	394.29302978515625
1141	394.8716125488281	1.6338166666666667					1	DETECTED	394.8716 m/z @1.63 [CD6649_1.mzXML]	394.8716125488281	1.6338166666666667	1.6038666666666666	1.70805	0.10418333333333352	54859.48828125	182681.5725351564	0	1299	0.052046784904685284	1.739287701725092	2.478575403450184	394.8695373535156	394.8721008300781
1142	395.2736511230469	12.62405					1	DETECTED	395.2737 m/z @12.62 [CD6649_1.mzXML]	395.2736511230469	12.62405	12.492383333333333	12.7757	0.28331666666666777	51158.2109375	534250.7053713396	0	1299	0.17957856171489972	1.0758860759493627	1.1517721518987256	395.2735595703125	395.27496337890625
1143	395.3855895996094	14.024083333333333					1	DETECTED	395.3856 m/z @14.02 [CD6649_1.mzXML]	395.3855895996094	14.024083333333333	13.364366666666665	14.906849999999999	1.5424833333333332	9488.0146484375	371566.01992303476	0	1299	0.247444696864763	1.169049844630268	1.338099689260536	395.3841857910156	395.3944396972656
1144	396.30804443359375	11.69695					1	DETECTED	396.3080 m/z @11.70 [CD6649_1.mzXML]	396.30804443359375	11.69695	11.668000000000001	11.849383333333332	0.181383333333331	26906.8125	181046.8692182606	0	1299	0.11516737275889533	3.1327000575706725	5.265400115141345	396.3075256347656	396.308837890625
1145	396.9969787597656	1.66305					1	DETECTED	396.9970 m/z @1.66 [CD6649_1.mzXML]	396.9969787597656	1.66305	1.6338166666666667	10.464599999999999	8.830783333333333	102778.328125	3242488.6004719846	0	1299	0.07430153005304807	12.243845502986137	20.73456178174357	396.9875793457031	396.9984130859375
1146	397.2689514160156	12.7346					1	DETECTED	397.2690 m/z @12.73 [CD6649_1.mzXML]	397.2689514160156	12.7346	0.91015	14.03905	13.1289	144183.875	4881326.8158466825	0	1299	0.17318976546883214	2.6044509593885383	0.5157540055216946	397.26190185546875	397.27093505859375
1147	397.2900085449219	12.522766666666666					1	DETECTED	397.2900 m/z @12.52 [CD6649_1.mzXML]	397.2900085449219	12.522766666666666	12.492383333333333	12.581966666666666	0.08958333333333357	25499.033203125	107845.71518066394	0	1299	0.0798723473902001	1.4742183214481832	1.9484366428963664	397.2886657714844	397.2900085449219
1148	397.4124450683594	12.522766666666666					1	DETECTED	397.4124 m/z @12.52 [CD6649_1.mzXML]	397.4124450683594	12.522766666666666	12.127966666666667	13.6234	1.4954333333333327	72229.125	1607750.128357421	0	1299	0.30780078761139507	1.8597506428655382	2.90306272606679	397.4117736816406	397.41363525390625
1149	398.04937744140625	9.890416666666665					1	DETECTED	398.0494 m/z @9.89 [CD6649_1.mzXML]	398.04937744140625	9.890416666666665	9.860700000000001	9.97925	0.11854999999999905	6011.81201171875	27762.043816100864	0	1299	0.08513739577843005	1.994671901290142	3.206808976575718	398.0483703613281	398.04937744140625
1150	398.2726135253906	12.7346					1	DETECTED	398.2726 m/z @12.73 [CD6649_1.mzXML]	398.2726135253906	12.7346	7.470266666666666	12.817183333333332	5.346916666666666	30391.91796875	2493134.1188184214	0	1299	0.5031206908149972	0.5078436649148356	0.01568732982967114	398.2692565917969	398.2726135253906
1151	398.32391357421875	11.818916666666667					1	DETECTED	398.3239 m/z @11.82 [CD6649_1.mzXML]	398.32391357421875	11.818916666666667	11.788483333333334	16.437366666666666	4.648883333333332	85055.140625	1739277.0518778097	0	1299	0.12587564582617894	15.873935495202138	28.301361994958626	398.3202209472656	398.3289794921875
1152	399.2562255859375	13.709066666666667					1	DETECTED	399.2562 m/z @13.71 [CD6649_1.mzXML]	399.2562255859375	13.709066666666667	12.7482	13.978883333333332	1.2306833333333316	23241.943359375	662303.9099716792	0	1299	0.22644899552702924	0.6404027613959614	0.2808055227919229	399.2557678222656	399.264892578125
1153	399.3247985839844	12.7346					1	DETECTED	399.3248 m/z @12.73 [CD6649_1.mzXML]	399.3247985839844	12.7346	11.803933333333333	15.459333333333332	3.6553999999999984	30254.568359375	1524374.2123112804	0	1299	1.4451292508561195	1.6508516712078858	2.2366334385001605	399.3212585449219	399.32757568359375
1154	400.0743103027344	10.798916666666665					1	DETECTED	400.0743 m/z @10.80 [CD6649_1.mzXML]	400.0743103027344	10.798916666666665	9.890416666666665	11.2747	1.3842833333333342	768549.6875	5199949.515714553	1	1299	0.1367706534467601	2.019551576105199	20.66106107178917	400.0726318359375	400.0764465332031
1155	400.33953857421875	11.983533333333332					1	DETECTED	400.3395 m/z @11.98 [CD6649_1.mzXML]	400.33953857421875	11.983533333333332	11.924066666666667	14.754850000000001	2.8307833333333345	362908.4375	3168719.1493904414	1	1299	0.11645048773538846	2.423955836928702	2.336632570669293	400.3301696777344	400.3397216796875
1156	400.82440185546875	1.7398166666666666					1	DETECTED	400.8244 m/z @1.74 [CD6649_1.mzXML]	400.82440185546875	1.7398166666666666	1.6189166666666668	10.478299999999999	8.859383333333332	14964.4091796875	1740873.3670639647	0	1299	0.0870112199409232	36.639302453818644	72.27860490763729	400.8158874511719	400.8276062011719
1157	402.8998718261719	1.58895					1	DETECTED	402.8999 m/z @1.59 [CD6649_1.mzXML]	402.8998718261719	1.58895	1.5442833333333332	1.6338166666666667	0.08953333333333346	51051.59375	170840.00445043956	0	1299	0.05649563291748683	1.0022388059701466	0.984591394793781	402.8994140625	402.9001770019531
1158	403.0049743652344	1.66305					1	DETECTED	403.0050 m/z @1.66 [CD6649_1.mzXML]	403.0049743652344	1.66305	1.6483833333333335	2.353933333333333	0.7055499999999995	218475.578125	3258328.075979614	1	1299	0.19522591073235973	22.606739525360332	41.06937615939509	403.0047607421875	403.0067138671875
1159	404.20416259765625	11.5839					1	DETECTED	404.2042 m/z @11.58 [CD6649_1.mzXML]	404.20416259765625	11.5839	8.053216666666666	11.682383333333332	3.6291666666666664	31220.169921875	2856013.8754127217	0	1299	3.4869060672634973	0.5139467808403471	0.03321238458617745	404.2010498046875	404.20477294921875
1160	405.0802307128906	12.237699999999998					1	DETECTED	405.0802 m/z @12.24 [CD6649_1.mzXML]	405.0802307128906	12.237699999999998	10.986833333333333	19.20266666666667	8.215833333333336	8471.0	1200040.0398372796	0	1299	1.6495762080411218	2.2229936567885864	2.7906667900484075	405.0772399902344	405.0831298828125
1161	405.1333923339844	10.5457					1	DETECTED	405.1334 m/z @10.55 [CD6649_1.mzXML]	405.1333923339844	10.5457	10.491733333333334	10.616983333333334	0.12524999999999942	9759.328125	35799.21200164788	0	1299	0.026607336718944552	1.1604385423100805	1.4330439708345601	405.1325988769531	405.13385009765625
1162	405.36920166015625	12.522766666666666					1	DETECTED	405.3692 m/z @12.52 [CD6649_1.mzXML]	405.36920166015625	12.522766666666666	11.803933333333333	14.143666666666666	2.339733333333333	11478.50390625	756437.4387066656	0	1299	0.7955737203228992	1.627451889635986	2.254903779271972	405.368408203125	405.37158203125
1163	405.4173278808594	12.173666666666666					1	DETECTED	405.4173 m/z @12.17 [CD6649_1.mzXML]	405.4173278808594	12.173666666666666	12.127966666666667	12.221816666666665	0.09384999999999799	9834.9814453125	44058.53355029276	0	1299	0.09095753078548974	1.026805251641154	1.0536105032823082	405.4170227050781	405.4181213378906
1164	406.06158447265625	10.771166666666666					1	DETECTED	406.0616 m/z @10.77 [CD6649_1.mzXML]	406.06158447265625	10.771166666666666	10.712150000000001	10.88375	0.17159999999999798	29159.87109375	184402.96467187404	0	1299	0.11294110527657253	1.4538266026546482	1.9741102497188137	406.06060791015625	406.0620422363281
1165	407.29156494140625	12.7346					1	DETECTED	407.2916 m/z @12.73 [CD6649_1.mzXML]	407.29156494140625	12.7346	12.37425	12.8447	0.4704499999999996	29820.380859375	352338.11915185646	0	1299	0.08734962420017034	0.6527681420840836	0.3055362841681673	407.28228759765625	407.2928161621094
1166	408.76611328125	1.7552666666666668					1	DETECTED	408.7661 m/z @1.76 [CD6649_1.mzXML]	408.76611328125	1.7552666666666668	1.70805	13.7929	12.08485	20962.376953125	7893727.910400879	0	1299	11.385741691746109	127.97229085774792	254.94458171549581	408.76611328125	408.7731628417969
1167	408.9166259765625	1.6189166666666668					1	DETECTED	408.9166 m/z @1.62 [CD6649_1.mzXML]	408.9166259765625	1.6189166666666668	1.57375	1.6483833333333335	0.07463333333333355	62794.5625	230022.88542382835	0	1299	0.07129605749254742	0.82619926199262	0.6523985239852398	408.9164123535156	408.91717529296875
1168	409.1595458984375	11.570233333333334					1	DETECTED	409.1595 m/z @11.57 [CD6649_1.mzXML]	409.1595458984375	11.570233333333334	6.1157	11.983533333333332	5.867833333333332	192697.203125	2629117.455533753	0	1299	0.11419747761261334	2.2781645748012247	2.083053169369112	409.1507263183594	409.167724609375
1169	409.18560791015625	9.197283333333333					1	DETECTED	409.1856 m/z @9.20 [CD6649_1.mzXML]	409.18560791015625	9.197283333333333	9.13995	16.5673	7.427349999999999	71097.203125	1703732.2032410572	0	1299	0.06897562549193204	1.4922480681538934	73.81135525534094	409.1779479980469	409.1874084472656
1170	410.16290283203125	11.556583333333332					1	DETECTED	410.1629 m/z @11.56 [CD6649_1.mzXML]	410.16290283203125	11.556583333333332	11.514583333333333	11.711416666666667	0.19683333333333408	52099.24609375	322319.79490087903	0	1299	0.1013626142594859	2.430189406866409	3.552934226249434	410.1614074707031	410.16351318359375
1171	410.2521667480469	4.1827					1	DETECTED	410.2522 m/z @4.18 [CD6649_1.mzXML]	410.2521667480469	4.1827	3.6101	8.142883333333334	4.532783333333334	2843.163330078125	262493.9679477234	0	1299	0.809157671435623	3.958071370357437	6.916142740714874	410.2500305175781	410.2540283203125
1172	410.8537902832031	1.6927666666666668					1	DETECTED	410.8538 m/z @1.69 [CD6649_1.mzXML]	410.8537902832031	1.6927666666666668	1.6338166666666667	1.7695	0.13568333333333338	18933.357421875	117493.23195361334	0	1299	0.13324929330100677	1.1508340401470165	1.301668080294033	410.8448181152344	410.8547058105469
1173	411.12689208984375	11.183033333333332					1	DETECTED	411.1269 m/z @11.18 [CD6649_1.mzXML]	411.12689208984375	11.183033333333332	10.912650000000001	11.228116666666667	0.3154666666666657	11759.0771484375	146712.04748608387	0	1299	0.1749110302103496	0.5833692905134709	0.16673858102694164	411.126220703125	411.1278076171875
1174	412.2820739746094	11.938833333333333					1	DETECTED	412.2821 m/z @11.94 [CD6649_1.mzXML]	412.2820739746094	11.938833333333333	11.711416666666667	12.055466666666666	0.3440499999999993	8540.7666015625	95575.91672827184	0	1299	0.12110335516936921	0.756430927079515	0.51286185415903	412.2792663574219	412.2830505371094
1175	412.30316162109375	11.542533333333333					1	DETECTED	412.3032 m/z @11.54 [CD6649_1.mzXML]	412.30316162109375	11.542533333333333	11.542533333333333	11.597666666666667	0.05513333333333392	10802.09765625	29656.85618701157	0	1299	0.020300847384232767	null	null	412.302978515625	412.3039245605469
1176	412.7745056152344	13.534583333333334					1	DETECTED	412.7745 m/z @13.53 [CD6649_1.mzXML]	412.7745056152344	13.534583333333334	12.914233333333334	14.968383333333332	2.054149999999998	17710.25	739883.9558718863	0	1299	0.2751046742225416	1.6556379463206234	2.311275892641247	412.77276611328125	412.7835693359375
1177	412.9714050292969	1.7835					1	DETECTED	412.9714 m/z @1.78 [CD6649_1.mzXML]	412.9714050292969	1.7835	1.66305	2.2597666666666667	0.5967166666666668	40908.30078125	694073.9996259767	0	1299	0.2500350874346884	2.477030579770303	3.9540611595406054	412.9698486328125	412.9721374511719
1178	413.1397705078125	9.368416666666667					1	DETECTED	413.1398 m/z @9.37 [CD6649_1.mzXML]	413.1397705078125	9.368416666666667	9.3244	15.395683333333332	6.071283333333332	9393.8642578125	794604.884916565	0	1299	0.056544593030189105	68.96573267701743	123.33071846187468	413.1304626464844	413.140869140625
1179	413.2624206542969	13.0508					1	DETECTED	413.2624 m/z @13.05 [CD6649_1.mzXML]	413.2624206542969	13.0508	0.15053333333333332	19.992	19.84146666666667	19396.73046875	3205574.895528412	0	1299	0.1045925121960618	0.749236103875767	1.2635634680435197	413.2593078613281	413.26751708984375
1180	413.338623046875	11.924066666666667					1	DETECTED	413.3386 m/z @11.92 [CD6649_1.mzXML]	413.338623046875	11.924066666666667	11.228116666666667	16.66445	5.436333333333332	13793.4384765625	1690806.7984225475	0	1299	1.7416249406495936	3.3938705023891442	4.9215846738477715	413.33642578125	413.3411560058594
1181	414.29742431640625	12.237699999999998					1	DETECTED	414.2974 m/z @12.24 [CD6649_1.mzXML]	414.29742431640625	12.237699999999998	11.625499999999999	16.47005	4.844550000000002	87050.1328125	2372389.1832373342	0	1299	0.2045704233053698	19.705229028716875	5.284750379987365	414.29339599609375	414.301025390625
1182	414.9945983886719	1.5295166666666666					1	DETECTED	414.9946 m/z @1.53 [CD6649_1.mzXML]	414.9945983886719	1.5295166666666666	1.4241166666666667	8.083116666666667	6.659000000000001	2745.77587890625	684852.0477276917	0	1299	6.644639600938325	31.589184060721085	62.17836812144216	414.9941101074219	414.996337890625
1183	415.1207580566406	11.168183333333333					1	DETECTED	415.1208 m/z @11.17 [CD6649_1.mzXML]	415.1207580566406	11.168183333333333	11.061683333333333	11.243233333333334	0.18155000000000143	12220.8046875	90273.12693408242	0	1299	0.04091672450863015	0.8523474178403785	0.7046948356807569	415.1184387207031	415.1215515136719
1184	415.20904541015625	11.864383333333334					1	DETECTED	415.2090 m/z @11.86 [CD6649_1.mzXML]	415.20904541015625	11.864383333333334	11.818916666666667	12.189316666666667	0.37040000000000006	237930.875	1699063.2380737353	1	1299	0.10794637396087126	3.1627432253212038	3.7139076416726624	415.2083740234375	415.2091064453125
1185	415.23382568359375	13.709066666666667					1	DETECTED	415.2338 m/z @13.71 [CD6649_1.mzXML]	415.23382568359375	13.709066666666667	12.507283333333334	14.260866666666667	1.7535833333333333	112296.9765625	2160160.6376925046	0	1299	0.230341261185238	1.310160816745127	1.6362271343535566	415.2300109863281	415.2348327636719
1186	415.27923583984375	12.665533333333334					1	DETECTED	415.2792 m/z @12.67 [CD6649_1.mzXML]	415.27923583984375	12.665533333333334	12.59615	13.350616666666667	0.7544666666666675	45592.91015625	580649.8017055673	0	1299	0.11105261711099423	5.436944511169747	9.873889022339494	415.2771301269531	415.2825622558594
1187	415.30035400390625	12.237699999999998					1	DETECTED	415.3004 m/z @12.24 [CD6649_1.mzXML]	415.30035400390625	12.237699999999998	11.625499999999999	15.985083333333334	4.359583333333335	27240.451171875	877059.2744207759	0	1299	0.12419909519614869	3.5605874986387924	0.19275433983891835	415.2958068847656	415.3016052246094
1188	415.35430908203125	12.567316666666667					1	DETECTED	415.3543 m/z @12.57 [CD6649_1.mzXML]	415.35430908203125	12.567316666666667	11.95385	13.420233333333334	1.4663833333333347	23981.93359375	866252.7364820559	0	1299	0.35419083882584523	1.1951613779613122	1.7062727464020413	415.3529052734375	415.355224609375
1189	416.2124328613281	11.864383333333334					1	DETECTED	416.2124 m/z @11.86 [CD6649_1.mzXML]	416.2124328613281	11.864383333333334	11.834249999999999	12.069600000000001	0.23535000000000217	60439.71875	398402.23856860516	0	1299	0.09284716722799757	3.90514380530951	6.81028761061902	416.2121276855469	416.21270751953125
1190	416.2380065917969	13.709066666666667					1	DETECTED	416.2380 m/z @13.71 [CD6649_1.mzXML]	416.2380065917969	13.709066666666667	13.520116666666667	14.11365	0.5935333333333332	22763.044921875	410221.49978039565	0	1299	0.6723020600461798	1.5706095086883638	2.156267710774984	416.2358093261719	416.2393493652344
1191	417.00030517578125	1.88225					1	DETECTED	417.0003 m/z @1.88 [CD6649_1.mzXML]	417.00030517578125	1.88225	1.67775	2.435083333333333	0.757333333333333	60092.921875	1398847.677348144	0	1299	0.46081054902460217	1.8457315540467845	2.2717429635452224	416.9982604980469	417.0021667480469
1192	418.3862609863281	12.706933333333334					1	DETECTED	418.3863 m/z @12.71 [CD6649_1.mzXML]	418.3862609863281	12.706933333333334	12.610133333333332	17.087833333333332	4.4777000000000005	38811.55078125	1478466.5698321552	0	1299	0.19254576874286577	23.128615702478918	2.3945057793085636	418.38555908203125	418.393798828125
1193	418.8775939941406	1.58895					1	DETECTED	418.8776 m/z @1.59 [CD6649_1.mzXML]	418.8775939941406	1.58895	1.5442833333333332	1.6189166666666668	0.07463333333333355	55802.1484375	140127.11649072292	0	1299	0.04061512191766781	0.8354477611940287	0.660404260613431	418.8768615722656	418.8775939941406
1194	418.9787292480469	1.7695					1	DETECTED	418.9787 m/z @1.77 [CD6649_1.mzXML]	418.9787292480469	1.7695	1.6483833333333335	2.2319999999999998	0.5836166666666662	72558.265625	1243484.5753164059	0	1299	0.14147863720096265	2.409316086418055	3.81863217283611	418.978515625	418.980224609375
1195	419.1319580078125	10.3358					1	DETECTED	419.1320 m/z @10.34 [CD6649_1.mzXML]	419.1319580078125	10.3358	10.306283333333333	10.379933333333334	0.07365000000000066	4647.89013671875	14002.476905517758	0	1299	0.05265956279886197	1.247600225861061	1.495200451722122	419.1308898925781	419.13214111328125
1196	419.3121337890625	12.330216666666667					1	DETECTED	419.3121 m/z @12.33 [CD6649_1.mzXML]	419.3121337890625	12.330216666666667	0.10108333333333334	20.008	19.906916666666667	9481.662109375	1977216.168360198	0	1299	11.28919336014185	0.8988970596923127	0.5934049662925173	419.3067626953125	419.3179931640625
1197	420.15655517578125	11.153066666666666					1	DETECTED	420.1566 m/z @11.15 [CD6649_1.mzXML]	420.15655517578125	11.153066666666666	10.464599999999999	11.2128	0.7482000000000006	10204.14453125	163128.17092504902	0	1299	0.6255293532013564	0.5433814273264262	0.0867628546528525	420.1553649902344	420.1584777832031
1198	420.8824157714844	1.66305					1	DETECTED	420.8824 m/z @1.66 [CD6649_1.mzXML]	420.8824157714844	1.66305	1.6483833333333335	1.7835	0.13511666666666655	40307.7890625	114692.70588647458	0	1299	0.03636714803804453	4.6062500000000846	3.2620059883713792	420.8800354003906	420.88336181640625
1199	421.30694580078125	12.7346					1	DETECTED	421.3069 m/z @12.73 [CD6649_1.mzXML]	421.30694580078125	12.7346	12.59615	12.8447	0.24854999999999983	40847.76953125	305463.83668701246	0	1299	0.13451447005948403	0.8976164680389985	0.5270551151418568	421.30572509765625	421.30694580078125
1200	421.7795104980469	14.390566666666667					1	DETECTED	421.7795 m/z @14.39 [CD6649_1.mzXML]	421.7795104980469	14.390566666666667	13.105883333333333	15.103733333333334	1.9978500000000015	25241.6640625	984179.0679500741	0	1299	0.2577061900568669	0.7586949855173201	0.4008058631054816	421.77880859375	421.782958984375
1201	422.0567321777344	10.827016666666667					1	DETECTED	422.0567 m/z @10.83 [CD6649_1.mzXML]	422.0567321777344	10.827016666666667	10.771166666666666	10.827016666666667	0.05585000000000129	5426.98583984375	12431.224711914103	0	1299	0.039259365156722126	0.5	null	422.0561828613281	422.05792236328125
1202	422.323974609375	11.788483333333334					1	DETECTED	422.3240 m/z @11.79 [CD6649_1.mzXML]	422.323974609375	11.788483333333334	11.757299999999999	11.9984	0.2411000000000012	38297.0625	272458.60972021567	0	1299	0.11140108296693008	3.865847140566395	4.592487738081669	422.3222961425781	422.3248291015625
1203	423.7958984375	14.217333333333332					1	DETECTED	423.7959 m/z @14.22 [CD6649_1.mzXML]	423.7958984375	14.217333333333332	14.00875	15.013483333333333	1.0047333333333341	12034.3056640625	242598.601900696	0	1299	0.22732325815479193	2.408469836196566	3.7136336316735967	423.79296875	423.7969970703125
1204	424.33953857421875	11.894216666666667					1	DETECTED	424.3395 m/z @11.89 [CD6649_1.mzXML]	424.33953857421875	11.894216666666667	11.849383333333332	14.983316666666667	3.133933333333335	632456.9375	5079279.488421739	1	1299	0.10521585141010625	3.113256483938317	3.3735497934582312	424.3377380371094	424.3468322753906
1205	424.8935852050781	1.6189166666666668					1	DETECTED	424.8936 m/z @1.62 [CD6649_1.mzXML]	424.8935852050781	1.6189166666666668	1.5442833333333332	1.6483833333333335	0.1041000000000003	81643.515625	310203.8941004642	0	1299	0.06591088553668967	0.7089625510187254	0.4778459086468255	424.8922424316406	424.8941955566406
1206	425.1337585449219	11.556583333333332					1	DETECTED	425.1338 m/z @11.56 [CD6649_1.mzXML]	425.1337585449219	11.556583333333332	4.137583333333334	19.442999999999998	15.305416666666664	19251.08984375	5568795.202110046	0	1299	0.07103986279422614	1.0315013254257088	1.0630026508514177	425.12786865234375	425.1340026855469
1207	426.3553161621094	12.012733333333333					1	DETECTED	426.3553 m/z @12.01 [CD6649_1.mzXML]	426.3553161621094	12.012733333333333	11.894216666666667	12.537483333333334	0.6432666666666673	565887.1875	5002557.676779309	1	1299	0.10881260663604841	1.8114379695458058	1.3705002741089827	426.3465270996094	426.35565185546875
1208	426.82733154296875	1.67775					1	DETECTED	426.8273 m/z @1.68 [CD6649_1.mzXML]	426.82733154296875	1.67775	1.67775	1.7695	0.09175	21712.810546875	101971.68672167964	0	1299	0.09274738384959003	null	null	426.8266906738281	426.82781982421875
1209	427.0526428222656	9.398200000000001					1	DETECTED	427.0526 m/z @9.40 [CD6649_1.mzXML]	427.0526428222656	9.398200000000001	9.309916666666668	11.046166666666666	1.7362499999999983	52131.17578125	461511.39300738514	0	1299	0.09032129258408084	1.3407757160692755	1.7195738621030023	427.0487060546875	427.0618896484375
1210	427.1571350097656	11.653699999999999					1	DETECTED	427.1571 m/z @11.65 [CD6649_1.mzXML]	427.1571350097656	11.653699999999999	8.422166666666666	11.803933333333333	3.3817666666666675	20902.87890625	1015939.2210614019	0	1299	0.7910065040042387	0.5232448992222476	0.043811760062544405	427.1557922363281	427.16461181640625
1211	427.4304504394531	12.581966666666666					1	DETECTED	427.4305 m/z @12.58 [CD6649_1.mzXML]	427.4304504394531	12.581966666666666	11.894216666666667	14.709366666666666	2.815149999999999	25273.662109375	1155284.296764648	0	1299	0.27525766398108154	2.046637586332244	2.332626436228792	427.4273986816406	427.4319763183594
1212	428.3707580566406	12.158199999999999					1	DETECTED	428.3708 m/z @12.16 [CD6649_1.mzXML]	428.3707580566406	12.158199999999999	11.983533333333332	12.330216666666667	0.3466833333333348	143342.203125	955542.6883178663	0	1299	0.0785555558496096	2.130098428644217	2.360873069357011	428.3608093261719	428.3711242675781
1213	429.04937744140625	9.398200000000001					1	DETECTED	429.0494 m/z @9.40 [CD6649_1.mzXML]	429.04937744140625	9.398200000000001	9.338933333333333	15.058766666666665	5.719833333333332	19498.78125	422234.0617237549	0	1299	0.09808146914437899	48.255061867265745	1.678586815943742	429.0486755371094	429.0561218261719
1214	429.37457275390625	12.158199999999999					1	DETECTED	429.3746 m/z @12.16 [CD6649_1.mzXML]	429.37457275390625	12.158199999999999	11.469316666666666	15.332916666666668	3.8636000000000017	39369.375	1956819.574919859	0	1299	0.21137423825419965	2.2875764105539425	9.435828951629809	429.3675842285156	429.374755859375
1215	430.2418518066406	9.63895					1	DETECTED	430.2419 m/z @9.64 [CD6649_1.mzXML]	430.2418518066406	9.63895	9.59445	9.698033333333333	0.10358333333333292	4119.14501953125	15953.449721252342	0	1299	0.06327110048587414	1.1638576779026348	1.3277153558052697	430.2398681640625	430.242431640625
1216	430.3780517578125	13.448333333333332					1	DETECTED	430.3781 m/z @13.45 [CD6649_1.mzXML]	430.3780517578125	13.448333333333332	11.653699999999999	14.347199999999999	2.6935000000000002	78053.5078125	2695985.2414650857	0	1299	0.3241579813380078	0.674189173782827	0.3855340461772441	430.3724060058594	430.3792419433594
1217	430.9111328125	1.6338166666666667					1	DETECTED	430.9111 m/z @1.63 [CD6649_1.mzXML]	430.9111328125	1.6338166666666667	1.57375	1.67775	0.10400000000000009	148744.046875	519774.54764843796	0	1299	0.05787179287551436	0.8527403313875622	0.8070465272561766	430.9107360839844	430.9119873046875
1218	431.17578125	12.581966666666666					1	DETECTED	431.1758 m/z @12.58 [CD6649_1.mzXML]	431.17578125	12.581966666666666	9.2111	14.665433333333334	5.454333333333334	106115.453125	7385865.256835631	0	1299	0.15192481698761284	0.8090402072661831	0.6180804145323661	431.1698913574219	431.1768798828125
1219	431.2743835449219	12.269133333333334					1	DETECTED	431.2744 m/z @12.27 [CD6649_1.mzXML]	431.2743835449219	12.269133333333334	12.083883333333334	12.37425	0.29036666666666555	168828.25	1083995.110892828	0	1299	0.11104566805411586	1.3348171309462191	1.830779733672838	431.2737731933594	431.2744445800781
1220	431.3128967285156	12.7346					1	DETECTED	431.3129 m/z @12.73 [CD6649_1.mzXML]	431.3128967285156	12.7346	11.924066666666667	12.830966666666665	0.9068999999999985	56755.41015625	977291.2537666003	0	1299	0.08621959606589158	0.5594464550090463	0.1188929100180926	431.3124694824219	431.3146667480469
1221	431.3275146484375	13.638233333333334					1	DETECTED	431.3275 m/z @13.64 [CD6649_1.mzXML]	431.3275146484375	13.638233333333334	11.864383333333334	16.35605	4.491666666666665	5251.4677734375	653833.5216327205	0	1299	0.9758845186926219	1.266078492168635	0.9026298555072527	431.32568359375	431.33154296875
1222	431.3810729980469	13.448333333333332					1	DETECTED	431.3811 m/z @13.45 [CD6649_1.mzXML]	431.3810729980469	13.448333333333332	3.3516	14.491150000000001	11.139550000000002	23862.251953125	1781529.7778582773	0	1299	0.21184959906566725	0.5516412899221531	0.06220423721864628	431.37322998046875	431.3875732421875
1223	432.1793518066406	12.581966666666666					1	DETECTED	432.1794 m/z @12.58 [CD6649_1.mzXML]	432.1793518066406	12.581966666666666	2.516383333333333	12.7897	10.273316666666666	28545.18359375	4212079.510969178	0	1299	0.08506465299673671	0.5103189912821744	0.020637982564348834	432.169677734375	432.1804504394531
1224	432.2356872558594	11.894216666666667					1	DETECTED	432.2357 m/z @11.89 [CD6649_1.mzXML]	432.2356872558594	11.894216666666667	11.337416666666666	12.012733333333333	0.6753166666666672	32542.408203125	527453.9867382814	0	1299	0.16531054340465268	0.6064266044061298	0.23351907681030556	432.2284851074219	432.23614501953125
1225	432.3080139160156	12.237699999999998					1	DETECTED	432.3080 m/z @12.24 [CD6649_1.mzXML]	432.3080139160156	12.237699999999998	11.668000000000001	15.255500000000001	3.5875000000000004	90943.375	1448216.9563101812	0	1299	0.10827255953566706	19.384234743632803	0.9509593983656426	432.2994384765625	432.317138671875
1226	432.78289794921875	13.66735					1	DETECTED	432.7829 m/z @13.67 [CD6649_1.mzXML]	432.78289794921875	13.66735	13.448333333333332	13.877016666666666	0.42868333333333375	18421.09375	210484.51520507806	0	1299	0.19488807590538926	0.978654592496759	0.957309184993518	432.7808532714844	432.78289794921875
1227	432.9737243652344	1.93885					1	DETECTED	432.9737 m/z @1.94 [CD6649_1.mzXML]	432.9737243652344	1.93885	1.6927666666666668	2.353933333333333	0.6611666666666662	45792.421875	1045079.0639782717	0	1299	0.23366601984691826	1.4020106425065375	1.5935654999254827	432.97308349609375	432.9753112792969
1228	433.0588073730469	11.597666666666667					1	DETECTED	433.0588 m/z @11.60 [CD6649_1.mzXML]	433.0588073730469	11.597666666666667	2.8582833333333335	11.653699999999999	8.795416666666664	9429.2880859375	3038280.932581177	0	1299	0.2165622570419643	0.5032057944591818	0.006411588918363634	433.0516662597656	433.05908203125
1229	433.3113708496094	12.221816666666665					1	DETECTED	433.3114 m/z @12.22 [CD6649_1.mzXML]	433.3113708496094	12.221816666666665	3.2801	12.389116666666666	9.109016666666665	22033.0546875	1948582.3855015254	0	1299	0.2927330119314533	0.509355026905721	0.01871005381144198	433.3101501464844	433.3138427734375
1230	433.36456298828125	12.389116666666666					1	DETECTED	433.3646 m/z @12.39 [CD6649_1.mzXML]	433.36456298828125	12.389116666666666	12.083883333333334	16.290666666666667	4.206783333333332	16318.3056640625	806347.6135676269	0	1299	0.1054083155440857	6.891094244840043	12.782188489680086	433.36297607421875	433.36907958984375
1231	433.9621276855469	11.380333333333335					1	DETECTED	433.9621 m/z @11.38 [CD6649_1.mzXML]	433.9621276855469	11.380333333333335	10.912650000000001	15.872616666666666	4.959966666666665	12332.2880859375	1167556.0274136965	0	1299	0.5606718209129404	5.302697694308824	9.605395388617648	433.9621276855469	433.9691467285156
1232	434.9520568847656	1.7695					1	DETECTED	434.9521 m/z @1.77 [CD6649_1.mzXML]	434.9520568847656	1.7695	1.66305	2.0920333333333336	0.4289833333333337	39877.046875	489984.0536147464	0	1299	0.1340719468281697	2.0149522467512124	3.0299044935024244	434.9520568847656	434.9540710449219
1233	435.14752197265625	11.9686					1	DETECTED	435.1475 m/z @11.97 [CD6649_1.mzXML]	435.14752197265625	11.9686	11.938833333333333	12.055466666666666	0.1166333333333327	14756.5263671875	62406.473111083316	0	1299	0.07513816117207028	1.9591265397535962	2.9182530795071924	435.1465148925781	435.1485595703125
1234	435.33050537109375	11.682383333333332					1	DETECTED	435.3305 m/z @11.68 [CD6649_1.mzXML]	435.33050537109375	11.682383333333332	10.478299999999999	14.59255	4.11425	10596.962890625	1133743.9152254025	0	1299	1.1414589635444479	1.7084573326873835	2.416914665374767	435.3299255371094	435.3403015136719
1235	435.37860107421875	13.877016666666666					1	DETECTED	435.3786 m/z @13.88 [CD6649_1.mzXML]	435.37860107421875	13.877016666666666	2.748083333333333	14.375866666666667	11.627783333333333	8545.0546875	2175011.1074686274	0	1299	0.19380109013023628	0.5224123006697258	0.044824601339451604	435.3769836425781	435.380859375
1236	436.158203125	10.3358					1	DETECTED	436.1582 m/z @10.34 [CD6649_1.mzXML]	436.158203125	10.3358	2.4486333333333334	10.423683333333335	7.975050000000001	9939.7587890625	902929.7663438722	0	1299	0.08345953957709362	0.5055712866893477	1.4499562492429263	436.15753173828125	436.1636657714844
1237	437.19097900390625	11.879150000000001					1	DETECTED	437.1910 m/z @11.88 [CD6649_1.mzXML]	437.19097900390625	11.879150000000001	11.818916666666667	15.028383333333332	3.209466666666666	157270.84375	1567650.786035648	0	1299	0.11295088460203573	2.034924692294457	2.888645990758811	437.1868591308594	437.1913757324219
1238	437.35748291015625	12.418550000000002					1	DETECTED	437.3575 m/z @12.42 [CD6649_1.mzXML]	437.35748291015625	12.418550000000002	9.44355	14.891666666666667	5.448116666666667	15171.2919921875	834085.4377965695	0	1299	0.10558544929975255	0.9156498599439773	9.271188551658796	437.35302734375	437.3602294921875
1239	438.2957763671875	13.323450000000001					1	DETECTED	438.2958 m/z @13.32 [CD6649_1.mzXML]	438.2957763671875	13.323450000000001	12.8447	14.361566666666667	1.516866666666667	30156.076171875	659239.2341499641	0	1299	0.14912141875884188	1.5841949521322842	0.5696585262841583	438.2916564941406	438.29833984375
1240	438.98175048828125	1.88225					1	DETECTED	438.9818 m/z @1.88 [CD6649_1.mzXML]	438.98175048828125	1.88225	1.66305	9.309916666666668	7.646866666666668	39787.01953125	2041932.3055479126	0	1299	0.20206713320597647	17.4426703163017	1.863110867428416	438.97686767578125	438.9835510253906
1241	439.1183776855469	11.137933333333333					1	DETECTED	439.1184 m/z @11.14 [CD6649_1.mzXML]	439.1183776855469	11.137933333333333	11.016150000000001	11.197933333333333	0.18178333333333185	12016.369140625	84821.68463012636	0	1299	0.13938716091823267	0.7463391268646564	0.49267825372931273	439.1167907714844	439.1189880371094
1242	440.868408203125	1.6038666666666666					1	DETECTED	440.8684 m/z @1.60 [CD6649_1.mzXML]	440.868408203125	1.6038666666666666	1.5590666666666666	1.6483833333333335	0.08931666666666693	42126.9921875	144633.63367114274	0	1299	0.06374350334868417	0.9968377976190517	0.9843111186927473	440.8677978515625	440.8690185546875
1243	441.1136474609375	10.321116666666667					1	DETECTED	441.1136 m/z @10.32 [CD6649_1.mzXML]	441.1136474609375	10.321116666666667	9.860700000000001	12.581966666666666	2.721266666666665	20352.7734375	814626.1868635257	0	1299	0.12992343761729863	15.665508676931276	3.3371599189172327	441.1127014160156	441.1208190917969
1244	442.3139953613281	11.803933333333333					1	DETECTED	442.3140 m/z @11.80 [CD6649_1.mzXML]	442.3139953613281	11.803933333333333	11.772866666666665	11.9686	0.19573333333333487	10535.90625	75492.101556824	0	1299	0.13254436801387648	3.1502145922745997	5.300429184549199	442.3133850097656	442.314697265625
1245	442.8004150390625	1.6927666666666668					1	DETECTED	442.8004 m/z @1.69 [CD6649_1.mzXML]	442.8004150390625	1.6927666666666668	1.67775	1.7695	0.09175	12429.7841796875	58394.01057080072	0	1299	0.0888902397759943	3.054938956714759	5.109877913429518	442.8004150390625	442.802490234375
1246	442.8767395019531	1.5442833333333332					1	DETECTED	442.8767 m/z @1.54 [CD6649_1.mzXML]	442.8767395019531	1.5442833333333332	1.4556166666666668	1.5590666666666666	0.10344999999999982	11601.26171875	37651.97672167964	0	1299	0.0741877790444605	0.5833646616541358	0.1667293233082715	442.875732421875	442.87860107421875
1247	443.4185485839844	12.299683333333332					1	DETECTED	443.4185 m/z @12.30 [CD6649_1.mzXML]	443.4185485839844	12.299683333333332	12.041333333333334	16.908333333333335	4.867000000000001	19555.861328125	1299650.0359793091	0	1299	0.10864982999247452	9.419392297271207	15.6914306123793	443.41583251953125	443.4192810058594
1248	444.2359619140625	8.39335					1	DETECTED	444.2360 m/z @8.39 [CD6649_1.mzXML]	444.2359619140625	8.39335	7.976133333333333	8.4812	0.5050666666666661	4334.626953125	54340.67427011097	0	1299	0.13868325071818433	0.6052810290416645	0.21056205808332895	444.2348327636719	444.2380065917969
1249	445.3265075683594	14.1883					1	DETECTED	445.3265 m/z @14.19 [CD6649_1.mzXML]	445.3265075683594	14.1883	10.679	15.088799999999999	4.409799999999999	6791.7314453125	927099.1006562496	0	1299	2.6785947262763017	0.628301940557946	0.25660388111589183	445.3241882324219	445.3316650390625
1250	445.36407470703125	12.59615					1	DETECTED	445.3641 m/z @12.60 [CD6649_1.mzXML]	445.36407470703125	12.59615	8.2468	14.636266666666668	6.389466666666667	23825.685546875	2521407.6361478264	0	1299	0.13730075807226783	0.7245131809326752	0.4453804723014962	445.3627624511719	445.373046875
1251	445.39801025390625	12.083883333333334					1	DETECTED	445.3980 m/z @12.08 [CD6649_1.mzXML]	445.39801025390625	12.083883333333334	11.864383333333334	12.552516666666666	0.6881333333333313	33762.6953125	836429.164443845	0	1299	0.38331429800015115	1.5675018982536018	2.1350037965072035	445.3965759277344	445.3980712890625
1252	446.25115966796875	11.556583333333332					1	DETECTED	446.2512 m/z @11.56 [CD6649_1.mzXML]	446.25115966796875	11.556583333333332	8.783233333333333	11.9686	3.185366666666667	490047.09375	5439009.3160287505	1	1299	0.10194400200430209	2.5163833712440655	2.8573160250593364	446.25042724609375	446.25225830078125
1253	446.88494873046875	1.6483833333333335					1	DETECTED	446.8849 m/z @1.65 [CD6649_1.mzXML]	446.88494873046875	1.6483833333333335	1.57375	1.6483833333333335	0.07463333333333355	131013.9921875	290474.0562636725	0	1299	0.03282506179338496	0.5	null	446.8843994140625	446.8853759765625
1254	447.3430480957031	12.522766666666666					1	DETECTED	447.3430 m/z @12.52 [CD6649_1.mzXML]	447.3430480957031	12.522766666666666	11.772866666666665	15.776900000000001	4.004033333333336	21593.99609375	1726418.1775933849	0	1299	2.336772632208527	2.4371636975240394	3.323765298790153	447.34149169921875	447.3482971191406
1255	448.23291015625	9.093166666666667					1	DETECTED	448.2329 m/z @9.09 [CD6649_1.mzXML]	448.23291015625	9.093166666666667	9.061933333333334	9.124466666666667	0.06253333333333266	2842.19482421875	7095.368784362732	0	1299	0.03640932282450393	1.001067235859132	1.0021344717182639	448.2307434082031	448.23291015625
1256	448.33929443359375	11.894216666666667					1	DETECTED	448.3393 m/z @11.89 [CD6649_1.mzXML]	448.33929443359375	11.894216666666667	11.864383333333334	14.84615	2.9817666666666653	41470.53515625	988109.6657703838	0	1299	0.08946798973045489	49.97374301676117	98.94748603352234	448.3377990722656	448.34912109375
1257	448.9483947753906	1.93885					1	DETECTED	448.9484 m/z @1.94 [CD6649_1.mzXML]	448.9483947753906	1.93885	1.7552666666666668	7.355766666666667	5.6005	12980.8115234375	1389588.2621334228	0	1299	0.2550576285360384	15.253290966863378	29.50658193372676	448.9473571777344	448.9505310058594
1258	449.0104064941406	1.67775					1	DETECTED	449.0104 m/z @1.68 [CD6649_1.mzXML]	449.0104064941406	1.67775	1.6189166666666668	1.7695	0.1505833333333333	25502.16796875	107915.03359570308	0	1299	0.0522038562978806	1.2797450424929184	1.5594900849858366	449.007568359375	449.0110778808594
1259	449.3594970703125	12.522766666666666					1	DETECTED	449.3595 m/z @12.52 [CD6649_1.mzXML]	449.3594970703125	12.522766666666666	11.772866666666665	14.128683333333333	2.3558166666666676	22370.474609375	1353133.3163034683	0	1299	0.481454704398546	1.5707538782948838	2.1415077565897676	449.3581237792969	449.36138916015625
1260	450.3184509277344	12.237699999999998					1	DETECTED	450.3185 m/z @12.24 [CD6649_1.mzXML]	450.3184509277344	12.237699999999998	12.189316666666667	12.433150000000001	0.24383333333333468	47702.30078125	371917.77515722543	0	1299	0.09777606589609711	2.5198070961075643	4.0396141922151285	450.3177795410156	450.3206481933594
1261	450.35491943359375	13.092266666666665					1	DETECTED	450.3549 m/z @13.09 [CD6649_1.mzXML]	450.35491943359375	13.092266666666665	0.11735000000000001	19.992	19.874650000000003	190847.0625	5670816.100662906	0	1299	0.1617613155181381	0.7299934489291002	0.32228762148455325	450.3509826660156	450.3593444824219
1262	451.32244873046875	12.237699999999998					1	DETECTED	451.3224 m/z @12.24 [CD6649_1.mzXML]	451.32244873046875	12.237699999999998	12.205383333333334	12.315016666666667	0.10963333333333303	13562.16796875	58862.108379882644	0	1299	0.041739920702822175	1.6962351727695635	2.392470345539127	451.32171630859375	451.3241271972656
1263	452.370849609375	12.083883333333334					1	DETECTED	452.3708 m/z @12.08 [CD6649_1.mzXML]	452.370849609375	12.083883333333334	12.041333333333334	12.189316666666667	0.14798333333333247	34170.58984375	168589.56288061495	0	1299	0.08811592568711646	1.738934586760651	2.477869173521302	452.3706359863281	452.37164306640625
1264	453.16546630859375	11.864383333333334					1	DETECTED	453.1655 m/z @11.86 [CD6649_1.mzXML]	453.16546630859375	11.864383333333334	11.542533333333333	11.9984	0.4558666666666671	14827.6279296875	238605.18784313966	0	1299	0.10855617959243347	0.7081974004453399	0.41639480089067965	453.1646728515625	453.1662292480469
1265	453.29449462890625	12.830966666666665					1	DETECTED	453.2945 m/z @12.83 [CD6649_1.mzXML]	453.29449462890625	12.830966666666665	5.11835	12.8447	7.726349999999999	13345.4052734375	1408249.1746587222	0	1299	0.08744675805178659	0.5008903160838194	0.001780632167638889	453.28851318359375	453.2969665527344
1266	453.3418273925781	10.5186					1	DETECTED	453.3418 m/z @10.52 [CD6649_1.mzXML]	453.3418273925781	10.5186	9.964599999999999	17.475666666666665	7.511066666666666	150363.1875	2045165.1945189824	0	1299	0.10647290409223231	2.1862157733962433	2.3500796947480254	453.3381042480469	453.3456726074219
1267	454.2900085449219	13.092266666666665					1	DETECTED	454.2900 m/z @13.09 [CD6649_1.mzXML]	454.2900085449219	13.092266666666665	7.3224833333333335	13.476816666666668	6.1543333333333345	68832.203125	3374359.96645938	0	1299	0.06756682119230639	0.5283849170445972	1.6559871681199547	454.2856750488281	454.2910461425781
1268	454.3863525390625	12.173666666666666					1	DETECTED	454.3864 m/z @12.17 [CD6649_1.mzXML]	454.3863525390625	12.173666666666666	12.143	12.344816666666667	0.20181666666666587	22200.935546875	160117.23446215742	0	1299	0.1204241614321564	3.2904891304349415	5.580978260869883	454.3848876953125	454.38665771484375
1269	454.95599365234375	1.7835					1	DETECTED	454.9560 m/z @1.78 [CD6649_1.mzXML]	454.95599365234375	1.7835	1.67775	2.3002	0.6224499999999997	39320.12109375	603384.8488168945	0	1299	0.22162192700679317	2.8645080107232603	4.485784384652926	454.95440673828125	454.9571228027344
1270	455.3716735839844	13.891449999999999					1	DETECTED	455.3717 m/z @13.89 [CD6649_1.mzXML]	455.3716735839844	13.891449999999999	13.778683333333333	14.505583333333334	0.7269000000000005	4559.75634765625	142725.25324890148	0	1299	0.3215719410961384	3.2230268992019258	5.4460537984038515	455.3685607910156	455.3717041015625
1271	456.3275451660156	11.484433333333333					1	DETECTED	456.3275 m/z @11.48 [CD6649_1.mzXML]	456.3275451660156	11.484433333333333	11.454183333333333	11.542533333333333	0.08835000000000015	20237.2734375	70024.63487841823	0	1299	0.05532610742232613	1.4603305785123724	1.920661157024745	456.3275451660156	456.3296203613281
1272	456.4022216796875	12.330216666666667					1	DETECTED	456.4022 m/z @12.33 [CD6649_1.mzXML]	456.4022216796875	12.330216666666667	12.284283333333333	12.403816666666668	0.11953333333333482	15566.779296875	74518.03495556652	0	1299	0.09873831474732775	1.3011611030478916	1.602322206095783	456.4011535644531	456.4022216796875
1273	458.3450012207031	11.5839					1	DETECTED	458.3450 m/z @11.58 [CD6649_1.mzXML]	458.3450012207031	11.5839	11.556583333333332	11.682383333333332	0.1257999999999999	16942.9140625	93424.98201318359	0	1299	0.11218051347933411	2.302623550945623	3.605247101891246	458.3435363769531	458.3456115722656
1274	458.8546447753906	1.5442833333333332					1	DETECTED	458.8546 m/z @1.54 [CD6649_1.mzXML]	458.8546447753906	1.5442833333333332	1.4556166666666668	4.6876	3.231983333333333	21568.345703125	1485780.6400390316	0	1299	0.06842051139978889	18.072957095343117	37.266087803658195	458.8534240722656	458.8632507324219
1275	459.24493408203125	13.215266666666668					1	DETECTED	459.2449 m/z @13.22 [CD6649_1.mzXML]	459.24493408203125	13.215266666666668	6.0179	13.50535	7.48745	33682.50390625	2609520.8249838287	0	1299	0.2414954509641536	0.5201520463502854	0.02514056744697798	459.2357482910156	459.24676513671875
1276	459.3424987792969	12.552516666666666					1	DETECTED	459.3425 m/z @12.55 [CD6649_1.mzXML]	459.3424987792969	12.552516666666666	11.938833333333333	12.886583333333334	0.947750000000001	11610.1884765625	332830.936418457	0	1299	0.23583539075009874	0.7721816354797553	0.5443632709595105	459.3393249511719	459.3487854003906
1277	460.9632263183594	1.7835					1	DETECTED	460.9632 m/z @1.78 [CD6649_1.mzXML]	460.9632263183594	1.7835	1.67775	6.14835	4.470599999999999	24727.759765625	847148.2030164793	0	1299	0.18397068426167218	21.137588652482265	2.549780471666466	460.9615478515625	460.9657287597656
1278	461.0577697753906	9.2111					1	DETECTED	461.0578 m/z @9.21 [CD6649_1.mzXML]	461.0577697753906	9.2111	9.031083333333333	9.934833333333334	0.9037500000000005	4392.6279296875	86194.35859378043	0	1299	0.2660397873475393	2.5101842421997937	4.0203684843995875	461.05670166015625	461.0596008300781
1279	461.0904541015625	12.027083333333334					1	DETECTED	461.0905 m/z @12.03 [CD6649_1.mzXML]	461.0904541015625	12.027083333333334	11.9984	12.083883333333334	0.08548333333333424	6436.9150390625	24716.731575439535	0	1299	0.08864071675469987	1.4901220220801987	1.9802440441603972	461.0887145996094	461.0904541015625
1280	463.1530456542969	13.255816666666668					1	DETECTED	463.1530 m/z @13.26 [CD6649_1.mzXML]	463.1530456542969	13.255816666666668	10.172116666666666	13.255816666666668	3.083700000000002	5019.8515625	587707.7209189455	0	1299	3.038066053769228	0.5	null	463.1530456542969	463.1568603515625
1281	463.29962158203125	13.023533333333335					1	DETECTED	463.2996 m/z @13.02 [CD6649_1.mzXML]	463.29962158203125	13.023533333333335	1.0809	13.133566666666667	12.052666666666667	20586.166015625	1630586.3339666137	0	1299	0.10000982539621717	0.5046067450227336	0.009213490045467254	463.296142578125	463.3014831542969
1282	463.336669921875	12.7482					1	DETECTED	463.3367 m/z @12.75 [CD6649_1.mzXML]	463.336669921875	12.7482	11.2747	14.476633333333332	3.201933333333333	12670.974609375	1331227.4089809572	0	1299	1.2394496332719687	1.0865060513516558	1.1730121027033118	463.33489990234375	463.3433837890625
1283	464.1531677246094	11.183033333333332					1	DETECTED	464.1532 m/z @11.18 [CD6649_1.mzXML]	464.1531677246094	11.183033333333332	0.10108333333333334	20.008	19.906916666666667	16652.7265625	3366279.3276335513	0	1299	1.0666795277165129	0.9014697773293022	0.6714364524678454	464.15081787109375	464.1568908691406
1284	464.188232421875	10.85545					1	DETECTED	464.1882 m/z @10.86 [CD6649_1.mzXML]	464.188232421875	10.85545	10.812683333333332	10.942450000000001	0.12976666666666858	29039.337890625	164737.4256298839	0	1299	0.10769698722431187	1.5171473109898759	2.0342946219797517	464.1873474121094	464.1886291503906
1285	464.2157897949219	10.6021					1	DETECTED	464.2158 m/z @10.60 [CD6649_1.mzXML]	464.2157897949219	10.6021	10.5598	10.742066666666666	0.18226666666666702	12159.751953125	69145.64668194613	0	1299	0.10670205244406716	2.1544523246650495	3.1465403126488165	464.21502685546875	464.2182922363281
1286	464.31170654296875	13.534583333333334					1	DETECTED	464.3117 m/z @13.53 [CD6649_1.mzXML]	464.31170654296875	13.534583333333334	13.434233333333333	13.60835	0.17411666666666648	10902.0068359375	80719.68009179686	0	1299	0.06749960705079161	0.8675469191164197	0.7350938382328394	464.30889892578125	464.3119201660156
1287	466.31439208984375	11.938833333333333					1	DETECTED	466.3144 m/z @11.94 [CD6649_1.mzXML]	466.31439208984375	11.938833333333333	1.16555	12.9556	11.79005	17536.23046875	1216697.1590716257	0	1299	0.098952476312677	0.5471892660392916	0.09437853207858334	466.313720703125	466.322998046875
1288	466.32562255859375	12.083883333333334					1	DETECTED	466.3256 m/z @12.08 [CD6649_1.mzXML]	466.32562255859375	12.083883333333334	11.864383333333334	12.299683333333332	0.435299999999998	7888.50341796875	123115.55966686974	0	1299	0.08443108334581062	0.9915717539863279	0.9831435079726559	466.3248596191406	466.3278503417969
1289	467.1495056152344	11.6396					1	DETECTED	467.1495 m/z @11.64 [CD6649_1.mzXML]	467.1495056152344	11.6396	11.570233333333334	16.810333333333332	5.240099999999998	39681.1328125	857873.472772246	0	1299	0.1365036616236015	37.771023546372575	2.482953678517783	467.1493835449219	467.1580810546875
1290	467.3704528808594	13.709066666666667					1	DETECTED	467.3705 m/z @13.71 [CD6649_1.mzXML]	467.3704528808594	13.709066666666667	3.9894166666666666	14.15865	10.169233333333333	9862.1572265625	1987180.7581373286	0	1299	0.5372969149872535	0.5231275474596994	0.046255094919398644	467.3661804199219	467.37255859375
1291	468.3055114746094	12.665533333333334					1	DETECTED	468.3055 m/z @12.67 [CD6649_1.mzXML]	468.3055114746094	12.665533333333334	12.492383333333333	13.491016666666667	0.9986333333333341	192116.0	2068475.4617636804	0	1299	0.14097854788180797	1.134167114048967	1.2487503951256553	468.3027038574219	468.3059387207031
1292	469.3259582519531	12.158199999999999					1	DETECTED	469.3260 m/z @12.16 [CD6649_1.mzXML]	469.3259582519531	12.158199999999999	3.7262666666666666	15.744666666666665	12.0184	16691.451171875	3040645.0751863415	0	1299	2.527702083947812	0.6761299174998244	0.33869949372993574	469.3241271972656	469.33154296875
1293	469.3856506347656	12.389116666666666					1	DETECTED	469.3857 m/z @12.39 [CD6649_1.mzXML]	469.3856506347656	12.389116666666666	11.95385	14.0539	2.1000500000000013	90510.8125	2838627.2045593285	0	1299	0.33341722421147857	2.4123717261448907	0.9644129887671855	469.38421630859375	469.38653564453125
1294	470.3891906738281	12.299683333333332					1	DETECTED	470.3892 m/z @12.30 [CD6649_1.mzXML]	470.3891906738281	12.299683333333332	11.924066666666667	12.6518	0.7277333333333331	20021.84375	555078.5609443351	0	1299	0.0726971847806741	0.9687181080001794	0.9374362160003588	470.38763427734375	470.39031982421875
1295	470.8868103027344	1.58895					1	DETECTED	470.8868 m/z @1.59 [CD6649_1.mzXML]	470.8868103027344	1.58895	1.57375	1.6338166666666667	0.06006666666666671	25541.54296875	62952.72884375003	0	1299	0.0420269105218547	1.9758771929824444	2.9517543859648887	470.8868103027344	470.88739013671875
[truncated: 156 more rows]
