# Supplementary material for: MSFC: a new feature construction method for accurate diagnosis of mass spectrometry data
Source: Sci Rep. 2023 Sep 21;13:15694. doi: 10.1038/s41598-023-42395-5 (PMC10514077; doi:10.1038/s41598-023-42395-5)
Supplement: Supplementary file 1 — Supplementary Information. [file 41598_2023_42395_MOESM1_ESM.zip › dataset/CHD dataset/1-batch/P/CD6650_1.mzXML_chromatograms.csv]

row ID	row m/z	row retention time	row identity (main ID)	row identity (all IDs)	row identity (main ID + details)	row comment	row number of detected peaks	CD6650_1.mzXML Peak status	CD6650_1.mzXML Peak name	CD6650_1.mzXML Peak m/z	CD6650_1.mzXML Peak RT	CD6650_1.mzXML Peak RT start	CD6650_1.mzXML Peak RT end	CD6650_1.mzXML Peak duration time	CD6650_1.mzXML Peak height	CD6650_1.mzXML Peak area	CD6650_1.mzXML Peak charge	CD6650_1.mzXML Peak # data points	CD6650_1.mzXML Peak FWHM	CD6650_1.mzXML Peak tailing factor	CD6650_1.mzXML Peak asymmetry factor	CD6650_1.mzXML Peak m/z min	CD6650_1.mzXML Peak m/z max
1	55.057987213134766	12.487933333333332					1	DETECTED	55.0580 m/z @12.49 [CD6650_1.mzXML]	55.057987213134766	12.487933333333332	0.11808333333333333	19.993	19.874916666666664	3531.97900390625	1522659.3454953309	0	1285	11.973399511006448	0.8033612641489858	0.879647869521436	55.04878616333008	55.06602096557617
2	56.964412689208984	1.45085					1	DETECTED	56.9644 m/z @1.45 [CD6650_1.mzXML]	56.964412689208984	1.45085	0.6452166666666667	19.125666666666667	18.48045	2840.02392578125	1259970.240574585	0	1285	0.04560854985115381	11.469516736315116	21.939033472630232	56.95957946777344	56.96989440917969
3	60.08024978637695	14.63045					1	DETECTED	60.0802 m/z @14.63 [CD6650_1.mzXML]	60.08024978637695	14.63045	0.10096666666666666	20.0095	19.90853333333333	267643.59375	6.757660707009104E7	0	1285	2.9066028587496593	0.6830172165509163	3.1220941390055077	60.079986572265625	60.08098220825195
4	61.0391960144043	1.8508833333333332					1	DETECTED	61.0392 m/z @1.85 [CD6650_1.mzXML]	61.0391960144043	1.8508833333333332	0.10096666666666666	20.0095	19.90853333333333	153909.34375	3383783.9292370286	0	1285	0.16292533421350663	0.7808959115812459	0.36396947533862667	61.03874969482422	61.03942108154297
5	61.08352279663086	12.457583333333334					1	DETECTED	61.0835 m/z @12.46 [CD6650_1.mzXML]	61.08352279663086	12.457583333333334	8.481683333333333	19.761333333333333	11.27965	6754.34619140625	1891748.1955204776	0	1285	6.128701222957851	1.4185027289418743	2.183330001864566	61.08322525024414	61.08404541015625
6	68.9817886352539	1.52505					1	DETECTED	68.9818 m/z @1.53 [CD6650_1.mzXML]	68.9817886352539	1.52505	1.4353	14.242899999999999	12.807599999999999	9487.4658203125	2031865.913380432	0	1285	0.030941882347494287	71.35153203342618	141.70306406685236	68.97860717773438	68.99134826660156
7	69.03295135498047	2.075883333333333					1	DETECTED	69.0330 m/z @2.08 [CD6650_1.mzXML]	69.03295135498047	2.075883333333333	1.8795499999999998	13.0178	11.13825	7256.26806640625	1189310.196945496	0	1285	0.1307638662484525	28.365662139219026	55.73132427843805	69.03282928466797	69.0390625
8	69.06945037841797	10.67595					1	DETECTED	69.0695 m/z @10.68 [CD6650_1.mzXML]	69.06945037841797	10.67595	0.10096666666666666	20.0095	19.90853333333333	7735.97802734375	3897255.399539611	0	1285	5.121374434801456	0.7097221216609673	5.263247014020245	69.06902313232422	69.0760726928711
9	70.98006439208984	1.45085					1	DETECTED	70.9801 m/z @1.45 [CD6650_1.mzXML]	70.98006439208984	1.45085	0.8830833333333333	19.549	18.665916666666668	10796.712890625	2296087.042481995	0	1285	0.02718823933721093	16.43801737803088	31.876034756061763	70.97278594970703	70.98817443847656
10	72.0487060546875	15.326083333333335					1	DETECTED	72.0487 m/z @15.33 [CD6650_1.mzXML]	72.0487060546875	15.326083333333335	0.4408333333333333	19.993	19.552166666666665	2473.776611328125	1232307.3327108768	0	1285	1.5382251213026414	0.6567631268089774	0.31352625361795494	72.04853057861328	72.05340576171875
11	72.08029174804688	1.9222					1	DETECTED	72.0803 m/z @1.92 [CD6650_1.mzXML]	72.08029174804688	1.9222	1.8654333333333333	18.136333333333333	16.2709	50441.2109375	2461470.24101233	0	1285	0.1647731249695925	7.1993907520307125	13.216890885553484	72.07037353515625	72.08863830566406
12	73.04505920410156	13.8851					1	DETECTED	73.0451 m/z @13.89 [CD6650_1.mzXML]	73.04505920410156	13.8851	0.11808333333333333	20.0095	19.891416666666665	11296.42578125	3424306.06739627	0	1285	0.38871378156998126	0.8564558056984389	1.1342003596543244	73.03557586669922	73.05399322509766
13	75.94734954833984	2.423583333333333					1	DETECTED	75.9473 m/z @2.42 [CD6650_1.mzXML]	75.94734954833984	2.423583333333333	2.328133333333333	18.961333333333336	16.633200000000002	7393.42626953125	1753013.9308493352	0	1285	0.317243407151937	87.13043478260867	173.26086956521735	75.94064331054688	75.95706176757812
14	77.0376205444336	11.234399999999999					1	DETECTED	77.0376 m/z @11.23 [CD6650_1.mzXML]	77.0376205444336	11.234399999999999	0.3218833333333333	16.60375	16.28186666666667	3395.810302734375	1132752.1637001648	0	1285	8.33829089232382	0.7460179518626167	0.49203590372523326	77.03356170654297	77.04757690429688
15	80.94725799560547	1.7509166666666667					1	DETECTED	80.9473 m/z @1.75 [CD6650_1.mzXML]	80.94725799560547	1.7509166666666667	1.6587166666666666	14.800233333333333	13.141516666666666	161307.484375	5079752.621564696	0	1285	0.31137812540095045	3.924006260514575	5.422392429116807	80.93795776367188	80.9477310180664
16	81.06938934326172	12.776766666666667					1	DETECTED	81.0694 m/z @12.78 [CD6650_1.mzXML]	81.06938934326172	12.776766666666667	0.11808333333333333	20.0095	19.891416666666665	4980.7841796875	2149584.080924499	0	1285	12.84930110080721	0.785682686851318	1.9064220226972	81.0682144165039	81.07146453857422
17	83.0208969116211	1.82245					1	DETECTED	83.0209 m/z @1.82 [CD6650_1.mzXML]	83.0208969116211	1.82245	0.11808333333333333	19.927333333333333	19.80925	3106953.5	1.558988780750131E7	0	1285	0.05690360770057423	2.305229827647164	3.2048997343703682	83.0208969116211	83.021484375
18	83.08489990234375	11.278683333333333					1	DETECTED	83.0849 m/z @11.28 [CD6650_1.mzXML]	83.08489990234375	11.278683333333333	0.10096666666666666	20.0095	19.90853333333333	31556.513671875	5014269.530807428	0	1285	0.19237768893929008	1.3234993504170651	2.250654888431104	83.08467102050781	83.08533477783203
19	84.02440643310547	1.82245					1	DETECTED	84.0244 m/z @1.82 [CD6650_1.mzXML]	84.02440643310547	1.82245	1.7940333333333334	13.470716666666668	11.676683333333335	25057.5703125	8493841.548998658	0	1285	0.057065209495111624	205.4548387096784	336.31679914355965	84.01461029052734	84.0245361328125
20	84.04393005371094	2.5178166666666666					1	DETECTED	84.0439 m/z @2.52 [CD6650_1.mzXML]	84.04393005371094	2.5178166666666666	0.30491666666666667	19.993	19.68808333333333	30292.673828125	3416668.1908678003	0	1285	0.2588549812702676	1.5039539101872124	1.3494954066022538	84.04132080078125	84.04415130615234
21	84.61911010742188	1.4953833333333333					1	DETECTED	84.6191 m/z @1.50 [CD6650_1.mzXML]	84.61911010742188	1.4953833333333333	1.45085	1.52505	0.07420000000000004	2399.089599609375	8870.9788048706	0	1285	0.3842296444510007	0.8330838323353302	0.6661676646706604	84.61886596679688	84.61911010742188
22	84.95909881591797	1.4953833333333333					1	DETECTED	84.9591 m/z @1.50 [CD6650_1.mzXML]	84.95909881591797	1.4953833333333333	0.10096666666666666	20.0095	19.90853333333333	857517.1875	1.7822210651836317E7	0	1285	0.14816958267377123	65.06051473817118	3.623860185970835	84.9587631225586	84.95944213867188
23	85.02788543701172	2.01965					1	DETECTED	85.0279 m/z @2.02 [CD6650_1.mzXML]	85.02788543701172	2.01965	0.18638333333333332	15.913516666666668	15.727133333333335	45125.78515625	4896844.135186281	0	1285	0.17431633441216232	1.2934141736106852	1.084240621326682	85.02782440185547	85.03787994384766
24	85.06442260742188	7.666216666666667					1	DETECTED	85.0644 m/z @7.67 [CD6650_1.mzXML]	85.06442260742188	7.666216666666667	0.13501666666666667	20.0095	19.874483333333334	4525.2177734375	2226354.857283999	0	1285	19.654158781640643	1.319476533177537	1.2568547665753782	85.06401824951172	85.06458282470703
25	85.962158203125	13.714766666666666					1	DETECTED	85.9622 m/z @13.71 [CD6650_1.mzXML]	85.962158203125	13.714766666666666	1.4353	16.799166666666668	15.363866666666668	33745.09375	1.083614063985318E7	0	1285	15.40612500699286	0.6254879416881646	0.2533844108775429	85.95474243164062	85.96562957763672
26	86.05953216552734	2.5724666666666667					1	DETECTED	86.0595 m/z @2.57 [CD6650_1.mzXML]	86.05953216552734	2.5724666666666667	0.10096666666666666	19.993	19.89203333333333	13742.7099609375	3224353.7317452687	0	1285	0.461704014507752	4.651651775294476	5.533638625670417	86.05789947509766	86.05986785888672
27	86.095947265625	4.0681					1	DETECTED	86.0959 m/z @4.07 [CD6650_1.mzXML]	86.095947265625	4.0681	2.1606666666666663	18.52466666666667	16.364	125685.25	8475373.740205748	0	1285	0.9806272588695109	0.7418486561652234	0.6381893033581535	86.09571838378906	86.10089874267578
28	87.04359436035156	4.567983333333333					1	DETECTED	87.0436 m/z @4.57 [CD6650_1.mzXML]	87.04359436035156	4.567983333333333	0.25415	19.630499999999998	19.37635	4864.27197265625	2470889.1283084117	0	1285	7.096055479094559	2.245838967662172	3.9840808241457686	87.04322052001953	87.04381561279297
29	87.07994079589844	6.673649999999999					1	DETECTED	87.0799 m/z @6.67 [CD6650_1.mzXML]	87.07994079589844	6.673649999999999	0.10096666666666666	20.0095	19.90853333333333	89651.96875	4.814258949238353E7	1	1285	6.140584859027113	0.9730855335804435	1.1874224389856816	87.07966613769531	87.08014678955078
30	88.03874969482422	2.5724666666666667					1	DETECTED	88.0387 m/z @2.57 [CD6650_1.mzXML]	88.03874969482422	2.5724666666666667	0.11808333333333333	8.77085	8.652766666666666	10007.564453125	1153072.6771172488	0	1285	0.9473247168201047	1.762717043656587	0.5798818437133214	88.03852081298828	88.0390396118164
31	88.07525634765625	9.065916666666668					1	DETECTED	88.0753 m/z @9.07 [CD6650_1.mzXML]	88.07525634765625	9.065916666666668	0.11808333333333333	20.0095	19.891416666666665	6512.4130859375	3306225.207054016	0	1285	8.968488441706738	1.111521411142362	0.7962671820763256	88.06922149658203	88.08353424072266
32	88.11158752441406	12.316333333333334					1	DETECTED	88.1116 m/z @12.32 [CD6650_1.mzXML]	88.11158752441406	12.316333333333334	8.096333333333332	19.500333333333334	11.404000000000002	5112.35546875	1543680.3980908808	0	1285	4.5023304037986165	1.3511848341232222	1.4574683406492603	88.10396575927734	88.11674499511719
33	88.95216369628906	1.4807166666666667					1	DETECTED	88.9522 m/z @1.48 [CD6650_1.mzXML]	88.95216369628906	1.4807166666666667	1.4191166666666668	17.336666666666666	15.917549999999999	10954.13671875	2951975.9480189206	0	1285	0.1535350106535882	129.20089285714312	243.3041044396056	88.95198059082031	88.95223236083984
34	88.9678955078125	11.407383333333334					1	DETECTED	88.9679 m/z @11.41 [CD6650_1.mzXML]	88.9678955078125	11.407383333333334	0.7976166666666666	19.3375	18.539883333333332	19356.88671875	3917196.3651956487	0	1285	0.9517755085399937	0.8737177694765513	0.10979187546292145	88.96730041503906	88.96829223632812
35	89.03826141357422	9.2145					1	DETECTED	89.0383 m/z @9.21 [CD6650_1.mzXML]	89.03826141357422	9.2145	4.739283333333334	9.256516666666666	4.5172333333333325	8400.0888671875	1037892.5233175656	0	1285	4.182467001109492	0.5046943723395143	0.00938874467902866	89.03813171386719	89.04131317138672
36	89.05925750732422	10.152016666666666					1	DETECTED	89.0593 m/z @10.15 [CD6650_1.mzXML]	89.05925750732422	10.152016666666666	0.10096666666666666	20.0095	19.90853333333333	15382.45703125	4708508.739678462	0	1285	1.3957977605395122	1.0100068643397653	0.9544473042747252	89.05712890625	89.05945587158203
37	89.96044921875	12.251716666666665					1	DETECTED	89.9604 m/z @12.25 [CD6650_1.mzXML]	89.96044921875	12.251716666666665	10.962883333333334	18.0545	7.091616666666667	13509.484375	1412130.4175177917	0	1285	1.4113764693055906	2.7511767748609905	4.502353549721981	89.96011352539062	89.96080780029297
38	90.05445098876953	1.8366333333333331					1	DETECTED	90.0545 m/z @1.84 [CD6650_1.mzXML]	90.05445098876953	1.8366333333333331	0.15231666666666666	20.0095	19.85718333333333	148961.296875	6006249.165184784	0	1285	0.24697836906652482	7.556115782295934	7.665652156915821	90.04602813720703	90.0595703125
39	90.97599029541016	1.6587166666666666					1	DETECTED	90.9760 m/z @1.66 [CD6650_1.mzXML]	90.97599029541016	1.6587166666666666	1.5397333333333334	15.961583333333333	14.42185	523591.46875	6.157020986328223E7	0	1285	0.14831884245960114	62.33575062274921	136.574971121022	90.96656036376953	90.97616577148438
40	91.03857421875	9.955833333333334					1	DETECTED	91.0386 m/z @9.96 [CD6650_1.mzXML]	91.03857421875	9.955833333333334	0.10096666666666666	20.0095	19.90853333333333	45560.93359375	2.586855080744093E7	0	1285	3.7408472522311396	1.0100863870980832	0.3622097560286403	91.02879333496094	91.03868103027344
41	91.0538330078125	9.2145					1	DETECTED	91.0538 m/z @9.21 [CD6650_1.mzXML]	91.0538330078125	9.2145	0.10096666666666666	20.0095	19.90853333333333	112006.7421875	1.2492261668429589E7	0	1285	0.0930530980529074	13.440882817344635	1.630504039806764	91.05374145507812	91.05580139160156
42	92.05718994140625	9.2145					1	DETECTED	92.0572 m/z @9.21 [CD6650_1.mzXML]	92.05718994140625	9.2145	3.5854	15.016366666666666	11.430966666666666	7470.59716796875	1059680.5829088746	0	1285	0.8486074017718686	1.0153458516163034	0.038524491995942045	92.05692291259766	92.06233215332031
43	93.05690002441406	8.632249999999999					1	DETECTED	93.0569 m/z @8.63 [CD6650_1.mzXML]	93.05690002441406	8.632249999999999	0.13501666666666667	19.092499999999998	18.957483333333332	3836.648193359375	939608.11910495	0	1285	0.4777827311864229	1.1155091657284528	3.3332102639991352	93.05189514160156	93.05708312988281
44	93.06953430175781	8.363783333333334					1	DETECTED	93.0695 m/z @8.36 [CD6650_1.mzXML]	93.06953430175781	8.363783333333334	0.25415	20.0095	19.75535	10248.1875	1647555.3113699947	0	1285	3.5300879955337496	0.5260340198446649	5.848077191277011	93.06183624267578	93.0698013305664
45	94.04097747802734	8.392999999999999					1	DETECTED	94.0410 m/z @8.39 [CD6650_1.mzXML]	94.04097747802734	8.392999999999999	6.442716666666667	19.745	13.302283333333335	18546.0390625	1376105.4447234194	0	1285	0.18585203738983935	1.0261492953340463	0.7420131157797141	94.03282928466797	94.04930114746094
46	95.01557922363281	2.132283333333333					1	DETECTED	95.0156 m/z @2.13 [CD6650_1.mzXML]	95.01557922363281	2.132283333333333	1.8795499999999998	19.71216666666667	17.83261666666667	8116.6044921875	979110.876420105	0	1285	0.1805557524958763	35.27951068319706	69.55902136639412	95.01039123535156	95.01594543457031
47	95.04878234863281	8.392999999999999					1	DETECTED	95.0488 m/z @8.39 [CD6650_1.mzXML]	95.04878234863281	8.392999999999999	0.7297999999999999	18.459999999999997	17.730199999999996	13690.50390625	1229855.7514266963	0	1285	0.33057980116494257	0.546126530893597	0.5374992329075919	95.04447174072266	95.0539779663086
48	95.08493041992188	12.703716666666667					1	DETECTED	95.0849 m/z @12.70 [CD6650_1.mzXML]	95.08493041992188	12.703716666666667	0.13501666666666667	20.0095	19.874483333333334	9994.1748046875	1812256.0904090886	0	1285	0.06442749342375542	0.9906942895501617	0.748290283751407	95.0751953125	95.0855712890625
49	96.92118835449219	1.7509166666666667					1	DETECTED	96.9212 m/z @1.75 [CD6650_1.mzXML]	96.92118835449219	1.7509166666666667	0.9000833333333333	2.4774666666666665	1.5773833333333331	161925.4375	3143384.764838622	0	1285	0.30049961547004944	0.8398902551404861	5.492684601014339	96.921142578125	96.93107604980469
50	97.02790832519531	2.075883333333333					1	DETECTED	97.0279 m/z @2.08 [CD6650_1.mzXML]	97.02790832519531	2.075883333333333	0.86585	19.3375	18.471649999999997	13703.251953125	2988237.8658303213	0	1285	2.0228506844395624	2.0218291929252716	1.856435932929326	97.02188110351562	97.03207397460938
51	97.06419372558594	13.160333333333334					1	DETECTED	97.0642 m/z @13.16 [CD6650_1.mzXML]	97.06419372558594	13.160333333333334	0.23723333333333332	20.0095	19.772266666666667	3901.7880859375	2217944.126980225	0	1285	8.739271042332723	0.764997046632258	2.0180131211185457	97.06371307373047	97.06977844238281
52	97.10054779052734	11.666233333333334					1	DETECTED	97.1005 m/z @11.67 [CD6650_1.mzXML]	97.10054779052734	11.666233333333334	0.10096666666666666	19.993	19.89203333333333	7042.04833984375	2390444.695307831	0	1285	0.2290026512305836	0.8599902581868697	2.6880120986873313	97.09757232666016	97.11028289794922
53	98.91816711425781	1.7509166666666667					1	DETECTED	98.9182 m/z @1.75 [CD6650_1.mzXML]	98.91816711425781	1.7509166666666667	1.6587166666666666	8.5264	6.867683333333334	50557.1328125	2639552.878537842	0	1285	0.3111130336804193	36.729324212604915	74.24621292893019	98.91011810302734	98.92438507080078
54	98.98357391357422	2.075883333333333					1	DETECTED	98.9836 m/z @2.08 [CD6650_1.mzXML]	98.98357391357422	2.075883333333333	0.10096666666666666	20.0095	19.90853333333333	31679.515625	5997259.316253447	0	1285	11.04443345537146	8.14642059451598	9.456012291069483	98.97480010986328	98.9848403930664
55	98.9948959350586	1.82245					1	DETECTED	98.9949 m/z @1.82 [CD6650_1.mzXML]	98.9948959350586	1.82245	1.5545833333333334	8.230550000000001	6.6759666666666675	247806.921875	4258864.405672364	0	1285	0.07394379659850525	0.6093942632946403	0.09870599114819437	98.9884033203125	99.00012969970703
56	99.04352569580078	2.089933333333333					1	DETECTED	99.0435 m/z @2.09 [CD6650_1.mzXML]	99.04352569580078	2.089933333333333	0.86585	19.976666666666667	19.110816666666665	18409.541015625	2720733.884010895	0	1285	0.5437699777316896	7.806174688542447	4.221665276332507	99.0410385131836	99.04379272460938
57	100.0752182006836	8.832683333333334					1	DETECTED	100.0752 m/z @8.83 [CD6650_1.mzXML]	100.0752182006836	8.832683333333334	0.3218833333333333	19.993	19.671116666666666	136280.21875	2392416.7473366684	1	1285	0.1406649936491302	1.637179308866637	1.4458401431683343	100.07487487792969	100.07766723632812
58	101.00764465332031	1.4953833333333333					1	DETECTED	101.0076 m/z @1.50 [CD6650_1.mzXML]	101.00764465332031	1.4953833333333333	0.15231666666666666	19.943833333333334	19.791516666666666	984731.6875	1.324376455966458E7	1	1285	0.12151955123595881	1.4921384482915925	2.124976470769018	101.00302124023438	101.01557922363281
59	101.05691528320312	12.123700000000001					1	DETECTED	101.0569 m/z @12.12 [CD6650_1.mzXML]	101.05691528320312	12.123700000000001	0.25415	12.123700000000001	11.869550000000002	9157.6025390625	2636574.378489746	0	1285	3.2227351501469776	0.5	null	101.05691528320312	101.05935668945312
60	101.09534454345703	11.278683333333333					1	DETECTED	101.0953 m/z @11.28 [CD6650_1.mzXML]	101.09534454345703	11.278683333333333	0.10096666666666666	20.0095	19.90853333333333	26022.521484375	9224360.892984506	0	1285	4.077963674905912	0.7466637264303206	0.4491082253568486	101.09519958496094	101.09585571289062
61	102.00867462158203	1.4953833333333333					1	DETECTED	102.0087 m/z @1.50 [CD6650_1.mzXML]	102.00867462158203	1.4953833333333333	1.4011666666666664	18.315166666666666	16.914	82608.671875	3550398.2320560906	0	1285	0.15012030706559987	61.94312643102768	93.70194579427499	102.00846099853516	102.0088882446289
62	102.0543441772461	2.0477166666666666					1	DETECTED	102.0543 m/z @2.05 [CD6650_1.mzXML]	102.0543441772461	2.0477166666666666	0.10096666666666666	19.777833333333334	19.676866666666665	38896.87109375	4731710.382768797	0	1285	0.9129684657643191	3.506932131359431	5.193759849844757	102.0448226928711	102.05477142333984
63	102.09075927734375	1.8654333333333333					1	DETECTED	102.0908 m/z @1.87 [CD6650_1.mzXML]	102.09075927734375	1.8654333333333333	0.15231666666666666	20.0095	19.85718333333333	8464.88671875	2504369.669194399	0	1285	9.722612372196316	5.221717031791344	15.117337498063407	102.08549499511719	102.09927368164062
64	102.12700653076172	12.380666666666666					1	DETECTED	102.1270 m/z @12.38 [CD6650_1.mzXML]	102.12700653076172	12.380666666666666	0.27103333333333335	19.976666666666667	19.705633333333335	10863.1630859375	3580468.9811629923	0	1285	2.0197719204925697	0.7303033054009163	1.7039721944327215	102.12670135498047	102.12747955322266
65	102.96968841552734	1.4807166666666667					1	DETECTED	102.9697 m/z @1.48 [CD6650_1.mzXML]	102.96968841552734	1.4807166666666667	0.4749	19.581666666666667	19.106766666666665	294917.09375	5328866.517942382	0	1285	0.1572874460832434	2.0607679079499035	3.992693103377964	102.96939849853516	102.97787475585938
66	103.03832244873047	2.0057666666666667					1	DETECTED	103.0383 m/z @2.01 [CD6650_1.mzXML]	103.03832244873047	2.0057666666666667	0.6621166666666666	19.827333333333335	19.16521666666667	108735.7890625	6395717.649862883	0	1285	0.38055122596146185	1.2556954926287327	1.316090294294122	103.03807830810547	103.03880310058594
67	103.05364227294922	8.392999999999999					1	DETECTED	103.0536 m/z @8.39 [CD6650_1.mzXML]	103.05364227294922	8.392999999999999	7.894916666666666	11.393550000000001	3.498633333333335	302957.96875	6815376.448178705	1	1285	0.22160135375061074	0.7555426183449694	0.34951423873945925	103.04732513427734	103.06159973144531
68	103.07475280761719	10.962883333333334					1	DETECTED	103.0748 m/z @10.96 [CD6650_1.mzXML]	103.07475280761719	10.962883333333334	0.10096666666666666	20.0095	19.90853333333333	97233.53125	1.4923143054457657E7	0	1285	0.4805427261099986	2.88147366472112	0.7064102153844725	103.07447052001953	103.07504272460938
69	104.05716705322266	8.378366666666667					1	DETECTED	104.0572 m/z @8.38 [CD6650_1.mzXML]	104.05716705322266	8.378366666666667	3.817533333333333	16.766166666666667	12.948633333333333	17939.73046875	1384605.9166763306	0	1285	0.2663358308143291	0.5232554431895591	0.07289217679179426	104.0489730834961	104.05721282958984
70	104.06996154785156	1.8654333333333333					1	DETECTED	104.0700 m/z @1.87 [CD6650_1.mzXML]	104.06996154785156	1.8654333333333333	0.23723333333333332	19.877333333333336	19.640100000000004	83015.9140625	5172186.5988836	0	1285	13.617779552181036	3.2417605177038307	7.636947961396189	104.06974792480469	104.07840728759766
71	104.10628509521484	1.7940333333333334					1	DETECTED	104.1063 m/z @1.79 [CD6650_1.mzXML]	104.10628509521484	1.7940333333333334	1.7352666666666667	13.383366666666666	11.6481	678149.5	6476053.198422698	1	1285	0.06090743584987557	2.3338133720325933	2.961127434446458	104.10591125488281	104.10658264160156
72	104.96260833740234	11.337333333333333					1	DETECTED	104.9626 m/z @11.34 [CD6650_1.mzXML]	104.96260833740234	11.337333333333333	0.13501666666666667	19.993	19.857983333333333	21970.603515625	3956115.077515412	0	1285	0.5199226445135725	0.8970404760712861	0.7892973338772448	104.96256256103516	104.96586608886719
73	105.00272369384766	1.4807166666666667					1	DETECTED	105.0027 m/z @1.48 [CD6650_1.mzXML]	105.00272369384766	1.4807166666666667	1.4191166666666668	1.6883000000000001	0.26918333333333333	35823.28515625	349487.81822558586	0	1285	0.13332748809017847	2.184929653679658	3.0429114589490722	105.00247955322266	105.00282287597656
74	105.0329818725586	9.719					1	DETECTED	105.0330 m/z @9.72 [CD6650_1.mzXML]	105.0329818725586	9.719	1.45085	9.791416666666667	8.340566666666668	12488.361328125	1804377.8008166507	0	1285	0.07613127360460936	0.5043792545289254	0.008758509057850578	105.0329818725586	105.03911590576172
75	105.05254364013672	2.20335					1	DETECTED	105.0525 m/z @2.20 [CD6650_1.mzXML]	105.05254364013672	2.20335	2.20335	8.407549999999999	6.204199999999998	10434.52734375	948722.2688829037	0	1285	2.818102446029503	null	null	105.04423522949219	105.0607681274414
76	105.0710220336914	13.610000000000001					1	DETECTED	105.0710 m/z @13.61 [CD6650_1.mzXML]	105.0710220336914	13.610000000000001	0.11808333333333333	19.976666666666667	19.858583333333332	57295.21875	1.1818440019984055E7	0	1285	2.6582897755705197	0.79881240856194	1.4559747994773848	105.06917572021484	105.07503509521484
77	105.10965728759766	1.7940333333333334					1	DETECTED	105.1097 m/z @1.79 [CD6650_1.mzXML]	105.10965728759766	1.7940333333333334	1.7509166666666667	1.9500166666666667	0.19910000000000005	34042.390625	184394.33550781244	0	1285	0.06050067082437516	2.3088519520680317	3.4396902308314985	105.1096420288086	105.10983276367188
78	106.04914855957031	1.9361833333333334					1	DETECTED	106.0491 m/z @1.94 [CD6650_1.mzXML]	106.04914855957031	1.9361833333333334	0.3558833333333334	20.0095	19.653616666666665	15898.234375	2010016.625907135	0	1285	1.6195179181276071	6.218318251808728	0.6302084964904285	106.04886627197266	106.0515365600586
79	106.06456756591797	11.88055					1	DETECTED	106.0646 m/z @11.88 [CD6650_1.mzXML]	106.06456756591797	11.88055	0.23723333333333332	19.877333333333336	19.640100000000004	5882.27685546875	1906986.7195956127	0	1285	4.94349458453218	0.8434065894740762	2.2713816303995182	106.06420135498047	106.07453918457031
80	106.94988250732422	1.6587166666666666					1	DETECTED	106.9499 m/z @1.66 [CD6650_1.mzXML]	106.94988250732422	1.6587166666666666	1.5692666666666668	8.30485	6.7355833333333335	93930.25	1717516.2083926392	0	1285	0.15695872508535103	2.1579074428430305	3.0345403121626338	106.94979858398438	106.9586410522461
81	107.05174255371094	5.218266666666667					1	DETECTED	107.0517 m/z @5.22 [CD6650_1.mzXML]	107.05174255371094	5.218266666666667	0.18638333333333332	20.0095	19.823116666666667	9188.3564453125	1615235.7589375305	0	1285	0.5128108389060504	1.9824693561192304	2.079481929651378	107.0481948852539	107.05238342285156
82	108.08041381835938	2.341733333333333					1	DETECTED	108.0804 m/z @2.34 [CD6650_1.mzXML]	108.08041381835938	2.341733333333333	0.10096666666666666	20.0095	19.90853333333333	2588.64794921875	1703854.5020949095	0	1285	6.133347514773056	4.442348600925279	7.884697201850559	108.07501220703125	108.08103942871094
83	109.0643539428711	8.392999999999999					1	DETECTED	109.0644 m/z @8.39 [CD6650_1.mzXML]	109.0643539428711	8.392999999999999	1.6290166666666666	19.32133333333333	17.692316666666667	8140.48193359375	1812505.277265716	0	1285	0.1282896730058667	0.567889407119213	0.7210431960998462	109.05532836914062	109.06464385986328
84	109.1005859375	13.799266666666666					1	DETECTED	109.1006 m/z @13.80 [CD6650_1.mzXML]	109.1005859375	13.799266666666666	0.30491666666666667	19.976666666666667	19.67175	7890.47021484375	1823257.5877761543	0	1285	1.2034501628144287	0.6854675906209194	0.3387336438211187	109.09529876708984	109.10114288330078
85	110.05941772460938	2.4370333333333334					1	DETECTED	110.0594 m/z @2.44 [CD6650_1.mzXML]	110.05941772460938	2.4370333333333334	0.6452166666666667	19.959999999999997	19.31478333333333	7830.5888671875	1704369.2218358456	0	1285	0.027298184478619092	1.97218344075749	3.5003395959758836	110.05714416503906	110.06232452392578
86	111.04341888427734	2.0477166666666666					1	DETECTED	111.0434 m/z @2.05 [CD6650_1.mzXML]	111.04341888427734	2.0477166666666666	0.10096666666666666	20.0095	19.90853333333333	8016.3818359375	3198640.9631612278	0	1285	6.586416430165978	5.113274260519669	7.081745322510348	111.0378646850586	111.04387664794922
87	112.0362319946289	1.7940333333333334					1	DETECTED	112.0362 m/z @1.79 [CD6650_1.mzXML]	112.0362319946289	1.7940333333333334	1.4191166666666668	16.9285	15.509383333333332	265229.0625	4528535.537158111	0	1285	0.087772967465362	0.4966350637764186	null	112.02745056152344	112.04134368896484
88	112.89502716064453	1.7352666666666667					1	DETECTED	112.8950 m/z @1.74 [CD6650_1.mzXML]	112.89502716064453	1.7352666666666667	1.2806333333333333	2.01965	0.7390166666666667	158502.359375	1945025.8180057686	0	1285	0.17817135534998152	0.8127611995014296	0.625522399002859	112.89420318603516	112.89518737792969
89	113.02037811279297	2.2175333333333334					1	DETECTED	113.0204 m/z @2.22 [CD6650_1.mzXML]	113.02037811279297	2.2175333333333334	0.9000833333333333	19.827333333333335	18.92725	227532.53125	8199412.155510535	0	1285	0.3630863759285541	1.1618259278207919	1.263271291206375	113.01969909667969	113.02252960205078
90	113.03549194335938	1.4658333333333333					1	DETECTED	113.0355 m/z @1.47 [CD6650_1.mzXML]	113.03549194335938	1.4658333333333333	1.4011666666666664	17.2225	15.821333333333333	6875.2431640625	1829088.685969847	0	1285	10.769401656295337	122.32989690721611	236.35517628211193	113.03428649902344	113.03794860839844
91	114.05445098876953	2.6404833333333335					1	DETECTED	114.0545 m/z @2.64 [CD6650_1.mzXML]	114.05445098876953	2.6404833333333335	0.10096666666666666	20.0095	19.90853333333333	42939.8984375	6286722.417702544	0	1285	0.8741730777650529	3.6150190321791307	2.9734298891228943	114.05400085449219	114.05492401123047
92	114.0654525756836	1.82245					1	DETECTED	114.0655 m/z @1.82 [CD6650_1.mzXML]	114.0654525756836	1.82245	0.37271666666666664	17.058833333333332	16.686116666666667	1041426.25	2.0171688174782384E7	1	1285	0.06354755215099117	0.6824097302147086	8.330747917994858	114.06536865234375	114.07194519042969
93	114.08270263671875	2.4370333333333334					1	DETECTED	114.0827 m/z @2.44 [CD6650_1.mzXML]	114.08270263671875	2.4370333333333334	0.13501666666666667	19.993	19.857983333333333	31670.58984375	6473049.798695648	0	1285	9.948447904027955	3.3809004017728905	3.973062663098616	114.07853698730469	114.09117889404297
94	114.89191436767578	1.7509166666666667					1	DETECTED	114.8919 m/z @1.75 [CD6650_1.mzXML]	114.89191436767578	1.7509166666666667	1.6734666666666667	2.2454166666666664	0.5719499999999997	44541.07421875	613475.7430090333	0	1285	0.11963360512063748	3.692382182052935	4.79863950786119	114.89186096191406	114.89208221435547
95	114.9871826171875	1.4953833333333333					1	DETECTED	114.9872 m/z @1.50 [CD6650_1.mzXML]	114.9871826171875	1.4953833333333333	1.4011666666666664	15.881499999999999	14.480333333333332	46707.64453125	4427503.014203247	0	1285	0.18746127114221434	77.80253783695785	2.4881074234323797	114.9867172241211	114.98722076416016
96	115.03596496582031	1.8508833333333332					1	DETECTED	115.0360 m/z @1.85 [CD6650_1.mzXML]	115.03596496582031	1.8508833333333332	0.15231666666666666	19.959999999999997	19.80768333333333	226532.25	4472217.715792881	0	1285	0.03528848975522547	0.6227973168821437	0.26254051806497397	115.02896118164062	115.03886413574219
97	115.05382537841797	9.2145					1	DETECTED	115.0538 m/z @9.21 [CD6650_1.mzXML]	115.05382537841797	9.2145	2.4774666666666665	18.136333333333333	15.658866666666666	83335.65625	2395496.9339523613	0	1285	0.0720135455182156	19.190877063438286	1.631250345478791	115.04965209960938	115.06368255615234
98	115.0688247680664	1.82245					1	DETECTED	115.0688 m/z @1.82 [CD6650_1.mzXML]	115.0688247680664	1.82245	1.1771	17.549666666666667	16.372566666666668	34061.1484375	2907955.3733856804	0	1285	8.44129275858212	6.454849159289248	12.627554742303538	115.06858825683594	115.07784271240234
99	115.1112289428711	11.566433333333332					1	DETECTED	115.1112 m/z @11.57 [CD6650_1.mzXML]	115.1112289428711	11.566433333333332	0.11808333333333333	20.0095	19.891416666666665	6134.89990234375	2714567.065881746	0	1285	16.888553009106868	0.8687460056107066	0.9189836939931281	115.11058044433594	115.11160278320312
100	116.05708312988281	9.2145					1	DETECTED	116.0571 m/z @9.21 [CD6650_1.mzXML]	116.05708312988281	9.2145	9.157683333333333	9.24225	0.08456666666666734	10297.634765625	31665.737634765497	0	1285	0.06040631375322647	0.7442065121736688	0.41607365435390536	116.04890441894531	116.05719757080078
101	116.0697250366211	1.8654333333333333					1	DETECTED	116.0697 m/z @1.87 [CD6650_1.mzXML]	116.0697250366211	1.8654333333333333	0.15231666666666666	19.959999999999997	19.80768333333333	2447508.75	1.862588147271193E7	1	1285	0.035128958505807883	0.5903002219756498	6.067507950730638	116.06477355957031	116.0704345703125
102	116.43579864501953	1.4807166666666667					1	DETECTED	116.4358 m/z @1.48 [CD6650_1.mzXML]	116.43579864501953	1.4807166666666667	1.4353	1.5397333333333334	0.10443333333333338	7216.71240234375	35336.4988758545	0	1285	0.15889314875710614	1.1497247706422025	1.299449541284405	116.43578338623047	116.4360122680664
103	116.98506164550781	1.4807166666666667					1	DETECTED	116.9851 m/z @1.48 [CD6650_1.mzXML]	116.98506164550781	1.4807166666666667	0.10096666666666666	20.0095	19.90853333333333	2230327.25	4.63281951968176E7	0	1285	0.1663475588393697	78.42222397114855	2.283946720632627	116.98492431640625	116.9898681640625
104	117.05686950683594	9.2145					1	DETECTED	117.0569 m/z @9.21 [CD6650_1.mzXML]	117.05686950683594	9.2145	0.4067	18.71916666666667	18.31246666666667	149751.5625	7314629.835857753	0	1285	0.08204998156717203	0.5331647606901926	0.018979195096506862	117.05393981933594	117.05704498291016
105	117.09029388427734	11.465016666666665					1	DETECTED	117.0903 m/z @11.47 [CD6650_1.mzXML]	117.09029388427734	11.465016666666665	1.3839833333333333	19.191166666666668	17.807183333333334	93972.34375	4776849.409598729	0	1285	0.21296675129407205	2.657202138923412	0.761827134507737	117.09008026123047	117.09071350097656
106	117.9886474609375	1.4807166666666667					1	DETECTED	117.9886 m/z @1.48 [CD6650_1.mzXML]	117.9886474609375	1.4807166666666667	1.45085	17.793333333333333	16.342483333333334	24436.2109375	2514093.899512328	0	1285	0.19557134222153905	273.59068080357105	546.1813616071421	117.98837280273438	117.98894500732422
107	118.0642318725586	9.2145					1	DETECTED	118.0642 m/z @9.21 [CD6650_1.mzXML]	118.0642318725586	9.2145	3.5854	9.5235	5.9381	1770920.375	1.206086002998522E7	1	1285	0.0869869712448601	1.3812701021808427	1.5980827336249284	118.05719757080078	118.06501770019531
108	118.08533477783203	1.9500166666666667					1	DETECTED	118.0853 m/z @1.95 [CD6650_1.mzXML]	118.08533477783203	1.9500166666666667	0.10096666666666666	20.0095	19.90853333333333	1441408.125	5.249111007493932E7	1	1285	0.16885850649195477	1.027703665919545	3.711556723744686	118.08521270751953	118.09368896484375
109	118.97833251953125	11.393550000000001					1	DETECTED	118.9783 m/z @11.39 [CD6650_1.mzXML]	118.97833251953125	11.393550000000001	0.2205	19.976666666666667	19.756166666666665	79809.5234375	6081241.140783262	0	1285	0.6093398895998199	0.8575539113130498	0.16854040056508585	118.97799682617188	118.98140716552734
110	119.01825714111328	1.4953833333333333					1	DETECTED	119.0183 m/z @1.50 [CD6650_1.mzXML]	119.01825714111328	1.4953833333333333	0.4239833333333333	16.685166666666667	16.261183333333335	306369.9375	3866941.930892944	0	1285	0.13091173712451032	1.5958301821244214	2.1287194973648798	119.01565551757812	119.01899719238281
111	119.04866027832031	3.9057833333333334					1	DETECTED	119.0487 m/z @3.91 [CD6650_1.mzXML]	119.04866027832031	3.9057833333333334	2.0477166666666666	7.186083333333333	5.138366666666666	9054.3642578125	494359.49312081886	0	1285	0.2952736324407672	1.3827185963905133	0.48834166399486273	119.04440307617188	119.04906463623047
112	119.06791687011719	9.2145					1	DETECTED	119.0679 m/z @9.21 [CD6650_1.mzXML]	119.06791687011719	9.2145	7.942983333333333	9.659766666666666	1.7167833333333329	98380.78125	818049.3710570063	0	1285	0.07890884377034268	0.6586641419526872	0.1357454378566146	119.06765747070312	119.07279205322266
113	119.08889770507812	1.9222					1	DETECTED	119.0889 m/z @1.92 [CD6650_1.mzXML]	119.08889770507812	1.9222	0.2205	19.532666666666668	19.312166666666666	63913.55859375	2769507.9176430968	0	1285	1.3304855060624203	3.9700073178749724	6.543426667818552	119.08100891113281	119.08953857421875
114	119.15360260009766	14.63045					1	DETECTED	119.1536 m/z @14.63 [CD6650_1.mzXML]	119.15360260009766	14.63045	0.10096666666666666	19.976666666666667	19.8757	64630.171875	1.5601021344147298E7	0	1285	6.211166725480007	0.6833110439655793	0.9983665663235181	119.15330505371094	119.15410614013672
115	119.50923919677734	8.392999999999999					1	DETECTED	119.5092 m/z @8.39 [CD6650_1.mzXML]	119.50923919677734	8.392999999999999	5.0088	8.452166666666667	3.443366666666667	4104.33447265625	198691.5284770812	0	1285	0.21651137223125083	0.5087416031361427	0.017483206272285307	119.50881958007812	119.5174560546875
116	120.06476593017578	1.90785					1	DETECTED	120.0648 m/z @1.91 [CD6650_1.mzXML]	120.06476593017578	1.90785	0.23723333333333332	10.121716666666666	9.884483333333332	50460.86328125	2993983.0834236443	0	1285	1.7942823774596552	1.3004631756926075	0.6630802898238571	120.0613021850586	120.06668090820312
117	120.07996368408203	8.392999999999999					1	DETECTED	120.0800 m/z @8.39 [CD6650_1.mzXML]	120.07996368408203	8.392999999999999	1.29785	19.484166666666667	18.186316666666666	1173481.625	2.2839576774260182E7	1	1285	0.2816694835528111	0.7564358387731602	0.3897186500480519	120.07144165039062	120.08766174316406
118	120.9801254272461	1.4953833333333333					1	DETECTED	120.9801 m/z @1.50 [CD6650_1.mzXML]	120.9801254272461	1.4953833333333333	1.4011666666666664	16.08955	14.688383333333332	38781.11328125	3826279.9412981574	0	1285	0.18003327835824146	78.66222310984581	3.156284173977009	120.97093963623047	120.98583221435547
119	121.027587890625	12.457583333333334					1	DETECTED	121.0276 m/z @12.46 [CD6650_1.mzXML]	121.027587890625	12.457583333333334	0.16916666666666666	19.976666666666667	19.8075	28223.599609375	7021131.704954945	0	1285	1.6813405567416613	0.8427151900735299	2.0216615836334797	121.02629852294922	121.03730010986328
120	121.07125091552734	1.8366333333333331					1	DETECTED	121.0713 m/z @1.84 [CD6650_1.mzXML]	121.07125091552734	1.8366333333333331	0.10096666666666666	19.927333333333333	19.826366666666665	465321.40625	9509024.652090028	0	1285	0.26483257323627263	0.8485366672210606	0.49157652402947666	121.0640640258789	121.07989501953125
121	121.0835952758789	8.392999999999999					1	DETECTED	121.0836 m/z @8.39 [CD6650_1.mzXML]	121.0835952758789	8.392999999999999	6.277866666666667	11.850633333333333	5.5727666666666655	57409.90234375	2518058.1376170646	0	1285	0.29384148940668453	0.809678482526212	0.4943655306947329	121.08350372314453	121.0905532836914
122	121.98654174804688	12.000866666666667					1	DETECTED	121.9865 m/z @12.00 [CD6650_1.mzXML]	121.98654174804688	12.000866666666667	10.693166666666666	19.598000000000003	8.904833333333336	28393.958984375	2419450.5083524147	0	1285	1.041494491158014	3.4047691876322292	0.7057763695426877	121.98382568359375	121.98721313476562
123	122.05213165283203	14.16835					1	DETECTED	122.0521 m/z @14.17 [CD6650_1.mzXML]	122.05213165283203	14.16835	3.803	14.16835	10.36535	10580.4384765625	2694487.0693286126	0	1285	5.289835516257526	0.5	null	122.04502868652344	122.05726623535156
124	122.09591674804688	8.647316666666667					1	DETECTED	122.0959 m/z @8.65 [CD6650_1.mzXML]	122.09591674804688	8.647316666666667	0.18638333333333332	20.0095	19.823116666666667	15984.1728515625	3554937.131662907	0	1285	4.879051662595696	31.850051119058072	22.63362738685113	122.08673858642578	122.09623718261719
125	122.92378234863281	1.6587166666666666					1	DETECTED	122.9238 m/z @1.66 [CD6650_1.mzXML]	122.92378234863281	1.6587166666666666	0.5605	18.58966666666667	18.02916666666667	85489.65625	5521687.143628296	0	1285	0.07017345913433526	49.75255138829438	121.44490871816191	122.92365264892578	122.92906188964844
126	123.04357147216797	3.803					1	DETECTED	123.0436 m/z @3.80 [CD6650_1.mzXML]	123.04357147216797	3.803	0.20325000000000001	19.827333333333335	19.624083333333335	4525.474609375	1355849.2362728873	0	1285	0.1272937764443638	2.7257564182697878	0.8070078291683699	123.0353775024414	123.04692077636719
127	123.98173522949219	11.393550000000001					1	DETECTED	123.9817 m/z @11.39 [CD6650_1.mzXML]	123.98173522949219	11.393550000000001	4.8021666666666665	15.721983333333332	10.919816666666666	10386.68359375	1774668.1333732614	0	1285	0.49111245071731524	0.8283402826417315	0.6566805652834631	123.9813003540039	123.9859390258789
128	124.03605651855469	1.90785					1	DETECTED	124.0361 m/z @1.91 [CD6650_1.mzXML]	124.03605651855469	1.90785	0.37271666666666664	18.88083333333333	18.508116666666666	35882.70703125	2000953.2989401547	0	1285	0.10429175272157565	1.481807563930405	0.37742660704065734	124.03575897216797	124.04199981689453
129	124.99895477294922	12.776766666666667					1	DETECTED	124.9990 m/z @12.78 [CD6650_1.mzXML]	124.99895477294922	12.776766666666667	11.7108	14.19825	2.487449999999999	14580.77734375	748263.408842774	0	1285	0.12866560958809714	1.1667578723537322	1.3335157447074641	124.99847412109375	125.00057220458984
130	125.020263671875	1.82245					1	DETECTED	125.0203 m/z @1.82 [CD6650_1.mzXML]	125.020263671875	1.82245	0.18638333333333332	19.976666666666667	19.790283333333335	14850.5712890625	2324645.312375124	0	1285	14.88578250077247	2.8859799732551825	10.1692730118492	125.01445770263672	125.02732849121094
131	126.05175018310547	1.8654333333333333					1	DETECTED	126.0518 m/z @1.87 [CD6650_1.mzXML]	126.05175018310547	1.8654333333333333	0.13501666666666667	19.877333333333336	19.74231666666667	36472.71875	3338789.876025544	0	1285	0.07980794928556656	1.4174575379857515	6.926935295114226	126.0516128540039	126.05866241455078
132	126.09078216552734	9.127533333333334					1	DETECTED	126.0908 m/z @9.13 [CD6650_1.mzXML]	126.09078216552734	9.127533333333334	9.050533333333334	9.285116666666665	0.23458333333333137	9653.2138671875	66530.98527661109	0	1285	0.13201702158727713	1.5232683982683863	1.6698694544127708	126.09059143066406	126.0909652709961
133	127.03824615478516	2.0477166666666666					1	DETECTED	127.0382 m/z @2.05 [CD6650_1.mzXML]	127.03824615478516	2.0477166666666666	0.10096666666666666	19.959999999999997	19.85903333333333	39507.9375	4309883.5113824485	0	1285	0.565555962843151	2.8806330435335563	3.3742002683953785	127.03157806396484	127.04403686523438
134	127.05064392089844	3.9057833333333334					1	DETECTED	127.0506 m/z @3.91 [CD6650_1.mzXML]	127.05064392089844	3.9057833333333334	3.9057833333333334	14.092166666666666	10.186383333333332	6243.7919921875	1907276.4679570922	0	1285	5.3352510496451675	null	null	127.04962158203125	127.05374145507812
135	127.07472229003906	9.77685					1	DETECTED	127.0747 m/z @9.78 [CD6650_1.mzXML]	127.07472229003906	9.77685	0.18638333333333332	19.843833333333336	19.657450000000004	4638.38818359375	1014256.2840024722	0	1285	0.08792230664669809	1.0248432471134532	0.058776683358358436	127.07454681396484	127.0752182006836
136	128.00997924804688	1.76575					1	DETECTED	128.0100 m/z @1.77 [CD6650_1.mzXML]	128.00997924804688	1.76575	1.7037166666666665	19.79416666666667	18.090450000000004	27113.404296875	4182726.7626992823	0	1285	14.811494449116093	62.41089852574318	163.3414380396627	128.00979614257812	128.0172119140625
137	128.06991577148438	2.01965					1	DETECTED	128.0699 m/z @2.02 [CD6650_1.mzXML]	128.06991577148438	2.01965	0.3558833333333334	19.993	19.637116666666664	32666.1796875	4207600.208939025	0	1285	0.7926027125042652	5.572495886986478	5.980042545311395	128.0608367919922	128.07052612304688
138	129.01292419433594	15.138383333333334					1	DETECTED	129.0129 m/z @15.14 [CD6650_1.mzXML]	129.01292419433594	15.138383333333334	1.4191166666666668	19.614166666666666	18.19505	10838.1240234375	4128725.6053608707	0	1285	4.3422669948016335	0.6631203562872651	1.0106099485215265	129.01014709472656	129.01638793945312
139	129.05386352539062	2.0057666666666667					1	DETECTED	129.0539 m/z @2.01 [CD6650_1.mzXML]	129.05386352539062	2.0057666666666667	0.10096666666666666	20.0095	19.90853333333333	34480.2265625	7068712.682047424	0	1285	1.6154550510403323	13.683217437177852	15.500366393166507	129.05322265625	129.05445861816406
140	129.0651092529297	1.8366333333333331					1	DETECTED	129.0651 m/z @1.84 [CD6650_1.mzXML]	129.0651092529297	1.8366333333333331	1.8079833333333333	2.2175333333333334	0.4095500000000001	167121.8125	1029811.1155722658	0	1285	0.0531894052587738	7.147469458987825	12.709250319929334	129.06491088867188	129.0651397705078
141	130.04925537109375	9.733333333333333					1	DETECTED	130.0493 m/z @9.73 [CD6650_1.mzXML]	130.04925537109375	9.733333333333333	0.11808333333333333	19.993	19.874916666666664	37608.31640625	3594185.410108823	0	1285	6.457235517927792	2.9835004619100665	0.020616591734889313	130.04849243164062	130.04965209960938
142	130.06443786621094	10.550566666666667					1	DETECTED	130.0644 m/z @10.55 [CD6650_1.mzXML]	130.06443786621094	10.550566666666667	0.7297999999999999	20.0095	19.2797	185882.796875	7051043.221521886	1	1285	0.09603344026804095	0.8293653369591694	0.27051253436505446	130.05567932128906	130.07154846191406
143	130.08538818359375	1.9500166666666667					1	DETECTED	130.0854 m/z @1.95 [CD6650_1.mzXML]	130.08538818359375	1.9500166666666667	0.11808333333333333	19.598000000000003	19.479916666666668	54140.6171875	5044364.012258914	0	1285	0.4371874336947472	2.0094849012611293	1.359707566937565	130.07899475097656	130.08607482910156
144	130.93203735351562	1.5545833333333334					1	DETECTED	130.9320 m/z @1.55 [CD6650_1.mzXML]	130.93203735351562	1.5545833333333334	1.4353	1.5692666666666668	0.1339666666666668	11244.984375	51431.44470758062	0	1285	0.07165404524888519	0.5615481346933074	0.11235575820383695	130.93203735351562	130.9324951171875
145	130.9641876220703	1.4807166666666667					1	DETECTED	130.9642 m/z @1.48 [CD6650_1.mzXML]	130.9641876220703	1.4807166666666667	0.10096666666666666	20.0095	19.90853333333333	1008443.875	1.4196740664117701E7	0	1285	0.1394315721468662	3.2398044509125365	2.538388394100249	130.9617156982422	130.9650421142578
146	131.01824951171875	1.4953833333333333					1	DETECTED	131.0182 m/z @1.50 [CD6650_1.mzXML]	131.01824951171875	1.4953833333333333	1.4353	14.661200000000001	13.225900000000001	50724.69140625	1.252778786800232E7	0	1285	0.08725805528742869	110.06296809986144	219.12593619972287	131.01817321777344	131.02696228027344
147	131.0485076904297	8.422566666666667					1	DETECTED	131.0485 m/z @8.42 [CD6650_1.mzXML]	131.0485076904297	8.422566666666667	8.230550000000001	9.689483333333333	1.4589333333333325	5088.00732421875	145511.47454370104	0	1285	0.22706153053860056	3.7989757833521582	6.5979515667043165	131.04823303222656	131.05270385742188
148	131.06781005859375	10.550566666666667					1	DETECTED	131.0678 m/z @10.55 [CD6650_1.mzXML]	131.06781005859375	10.550566666666667	0.5773499999999999	16.81533333333333	16.237983333333332	16945.3984375	3481195.0242189025	0	1285	0.09424057658796059	3.0937539813316968	0.08969977795007257	131.0621795654297	131.07302856445312
149	131.0808868408203	2.834233333333333					1	DETECTED	131.0809 m/z @2.83 [CD6650_1.mzXML]	131.0808868408203	2.834233333333333	0.49215	19.6795	19.187350000000002	7557.3203125	1999969.56568573	0	1285	0.6901306778654139	4.096214196762143	1.950426617151787	131.08009338378906	131.08905029296875
150	131.44207763671875	4.0681					1	DETECTED	131.4421 m/z @4.07 [CD6650_1.mzXML]	131.44207763671875	4.0681	1.14255	4.645183333333334	3.5026333333333337	6289.13330078125	577677.5970916748	0	1285	1.0086364167244	0.5986281781773228	0.19725635635464556	131.43263244628906	131.4490203857422
151	131.9602508544922	11.263983333333334					1	DETECTED	131.9603 m/z @11.26 [CD6650_1.mzXML]	131.9602508544922	11.263983333333334	0.11808333333333333	19.843833333333336	19.72575	17751.998046875	4053337.7312375796	0	1285	10.499690745946799	1.5961647116622064	0.8159617786698968	131.96002197265625	131.96795654296875
152	132.0437774658203	9.53875					1	DETECTED	132.0438 m/z @9.54 [CD6650_1.mzXML]	132.0437774658203	9.53875	3.9494166666666666	10.564683333333333	6.615266666666667	61377.99609375	1303985.1587898259	0	1285	0.10230998320100149	1.738188826431247	0.7638640783497029	132.04312133789062	132.04429626464844
153	132.06475830078125	2.6544499999999998					1	DETECTED	132.0648 m/z @2.65 [CD6650_1.mzXML]	132.06475830078125	2.6544499999999998	0.11808333333333333	20.0095	19.891416666666665	219229.21875	2.848697501547091E7	0	1285	1.0813520161329748	5.231503792764118	11.373127162177354	132.05767822265625	132.06520080566406
154	132.0758819580078	1.8508833333333332					1	DETECTED	132.0759 m/z @1.85 [CD6650_1.mzXML]	132.0758819580078	1.8508833333333332	1.82245	9.432350000000001	7.609900000000001	526521.25	1.1035016513190374E7	0	1285	0.04108452203556756	3.935531871367781	5.332388624600315	132.06817626953125	132.08558654785156
155	132.10089111328125	4.0828					1	DETECTED	132.1009 m/z @4.08 [CD6650_1.mzXML]	132.10089111328125	4.0828	0.74675	17.825499999999998	17.07875	1982202.375	1.1875533130882959E8	1	1285	1.0293802420420315	0.841396165909706	0.6091165438609465	132.10073852539062	132.10153198242188
156	132.1178741455078	5.3955166666666665					1	DETECTED	132.1179 m/z @5.40 [CD6650_1.mzXML]	132.1178741455078	5.3955166666666665	3.6284666666666667	5.3955166666666665	1.7670499999999998	32636.384765625	985567.4703470764	0	1285	10.237516256343268	0.5	null	132.11093139648438	132.12002563476562
157	132.4544219970703	4.0681					1	DETECTED	132.4544 m/z @4.07 [CD6650_1.mzXML]	132.4544219970703	4.0681	3.5133666666666667	4.505816666666666	0.9924499999999994	4922.47705078125	219830.89745654303	0	1285	1.106178798885738	0.8945289027761077	0.7890578055522156	132.45413208007812	132.4545440673828
158	132.75506591796875	17.467666666666666					1	DETECTED	132.7551 m/z @17.47 [CD6650_1.mzXML]	132.75506591796875	17.467666666666666	3.4415	17.467666666666666	14.026166666666667	12290.6171875	5531447.799376708	0	1285	13.34771834949742	0.5	null	132.75506591796875	132.76492309570312
159	132.95730590820312	11.393550000000001					1	DETECTED	132.9573 m/z @11.39 [CD6650_1.mzXML]	132.95730590820312	11.393550000000001	0.10096666666666666	20.0095	19.90853333333333	510675.03125	4.549512531609019E7	0	1285	1.313312855116079	2.57566134017766	4.568839289599057	132.95713806152344	132.9604949951172
160	132.9974822998047	1.4953833333333333					1	DETECTED	132.9975 m/z @1.50 [CD6650_1.mzXML]	132.9974822998047	1.4953833333333333	1.4353	18.234166666666667	16.798866666666665	32762.359375	1.1930813596768796E7	0	1285	0.1882492854033766	139.7963938973649	278.5927877947299	132.98948669433594	132.99867248535156
161	133.03355407714844	1.4953833333333333					1	DETECTED	133.0336 m/z @1.50 [CD6650_1.mzXML]	133.03355407714844	1.4953833333333333	0.11808333333333333	19.976666666666667	19.858583333333332	1200182.125	2.0830184170816652E7	1	1285	0.12482875198511567	1.494270655386013	2.11905176565354	133.02468872070312	133.0430450439453
162	133.048583984375	1.9776833333333335					1	DETECTED	133.0486 m/z @1.98 [CD6650_1.mzXML]	133.048583984375	1.9776833333333335	1.9638833333333332	18.103666666666665	16.139783333333334	17735.3515625	2663745.092157257	0	1285	0.4487411374507857	208.05722938224957	195.9483158697178	133.04721069335938	133.0543670654297
163	133.06805419921875	2.5178166666666666					1	DETECTED	133.0681 m/z @2.52 [CD6650_1.mzXML]	133.06805419921875	2.5178166666666666	1.1597499999999998	18.670333333333335	17.510583333333336	14848.046875	2088726.4051340022	0	1285	0.468908774907804	3.035554465043371	3.9362032073365327	133.06430053710938	133.06875610351562
164	133.07936096191406	1.8508833333333332					1	DETECTED	133.0794 m/z @1.85 [CD6650_1.mzXML]	133.07936096191406	1.8508833333333332	1.8366333333333331	9.327816666666667	7.491183333333334	21705.361328125	2448666.34393976	0	1285	7.366383874917927	263.0728954560537	524.7187579029646	133.0699920654297	133.08543395996094
165	133.1042938232422	4.0828					1	DETECTED	133.1043 m/z @4.08 [CD6650_1.mzXML]	133.1042938232422	4.0828	1.4953833333333333	19.695833333333333	18.20045	96568.0859375	7406969.79260382	0	1285	0.992489564554031	0.70329785841775	0.32091610394400627	133.09593200683594	133.10675048828125
166	133.95774841308594	11.435883333333333					1	DETECTED	133.9577 m/z @11.44 [CD6650_1.mzXML]	133.95774841308594	11.435883333333333	1.1943833333333334	20.0095	18.815116666666665	9821.12109375	2751354.4314234923	0	1285	0.8093641006243271	0.9218383812517621	0.8309841643689903	133.95748901367188	133.9613494873047
167	134.01780700683594	1.76575					1	DETECTED	134.0178 m/z @1.77 [CD6650_1.mzXML]	134.01780700683594	1.76575	1.7037166666666665	1.9222	0.21848333333333336	39699.76171875	226888.8489458006	0	1285	0.10140060081170899	1.7610155830198806	2.522031166039761	134.01754760742188	134.01809692382812
168	134.03465270996094	1.4953833333333333					1	DETECTED	134.0347 m/z @1.50 [CD6650_1.mzXML]	134.03465270996094	1.4953833333333333	0.16916666666666666	19.959999999999997	19.79083333333333	97691.5	3566267.522565001	0	1285	0.1838258367688932	1.9132661716617956	2.0292167959111826	134.02574157714844	134.04457092285156
169	134.0591583251953	10.241616666666665					1	DETECTED	134.0592 m/z @10.24 [CD6650_1.mzXML]	134.0591583251953	10.241616666666665	8.848033333333332	19.3375	10.489466666666667	25738.70703125	1522728.9403284916	0	1285	0.5261425065847547	0.763128970319683	0.4498925436078362	134.05894470214844	134.06597900390625
170	134.10528564453125	3.9349					1	DETECTED	134.1053 m/z @3.93 [CD6650_1.mzXML]	134.10528564453125	3.9349	3.4704166666666665	4.645183333333334	1.1747666666666672	6270.76220703125	262533.12485150155	0	1285	0.5813997794033869	1.2645950697908075	1.529190139581615	134.10519409179688	134.1059112548828
171	134.9577178955078	11.337333333333333					1	DETECTED	134.9577 m/z @11.34 [CD6650_1.mzXML]	134.9577178955078	11.337333333333333	0.10096666666666666	20.0095	19.90853333333333	71051.8359375	1.054460089816554E7	0	1285	1.9731039751153414	0.9041004300025661	5.7739440823502415	134.95718383789062	134.95840454101562
172	134.9956512451172	1.4953833333333333					1	DETECTED	134.9957 m/z @1.50 [CD6650_1.mzXML]	134.9956512451172	1.4953833333333333	0.5773499999999999	16.81533333333333	16.237983333333332	158545.484375	4051355.947114533	0	1285	0.15759429610691633	0.9827000319094038	11.569211301378578	134.9952850341797	135.00416564941406
173	135.03125	1.52505					1	DETECTED	135.0312 m/z @1.53 [CD6650_1.mzXML]	135.03125	1.52505	1.4658333333333333	19.761333333333333	18.2955	112942.515625	5181408.431052855	0	1285	0.211242372171623	83.84952226675007	2.5259073214451733	135.03079223632812	135.03187561035156
174	135.04322814941406	10.197016666666666					1	DETECTED	135.0432 m/z @10.20 [CD6650_1.mzXML]	135.04322814941406	10.197016666666666	0.4067	19.927333333333333	19.520633333333333	6028.6357421875	2095302.4410320746	0	1285	1.2889745214383055	0.9969357477371349	0.9938714954742698	135.0427703857422	135.04396057128906
175	135.06248474121094	10.0915					1	DETECTED	135.0625 m/z @10.09 [CD6650_1.mzXML]	135.06248474121094	10.0915	0.5773499999999999	19.959999999999997	19.382649999999998	2616.370361328125	1346018.4813512575	0	1285	8.671897667642234	1.0186222626298722	1.0372445252597444	135.06195068359375	135.06288146972656
176	135.10096740722656	9.432350000000001					1	DETECTED	135.1010 m/z @9.43 [CD6650_1.mzXML]	135.10096740722656	9.432350000000001	8.334383333333333	10.046333333333333	1.7119499999999999	7665.42529296875	188027.40827252215	0	1285	0.09003491312272516	0.7796001700112318	0.8314856814745658	135.09298706054688	135.1079864501953
177	136.0471954345703	1.82245					1	DETECTED	136.0472 m/z @1.82 [CD6650_1.mzXML]	136.0471954345703	1.82245	1.7940333333333334	9.157683333333333	7.36365	461342.46875	4244267.029589479	0	1285	0.09330877276334615	3.6942294123533914	4.964507761853599	136.04698181152344	136.0513458251953
178	136.07489013671875	3.9349					1	DETECTED	136.0749 m/z @3.93 [CD6650_1.mzXML]	136.07489013671875	3.9349	0.13501666666666667	19.976666666666667	19.84165	18059.509765625	2041749.2485189806	0	1285	6.058342923186234	2.7867288078277173	0.8656800219138993	136.07440185546875	136.07557678222656
179	136.9529266357422	11.3231					1	DETECTED	136.9529 m/z @11.32 [CD6650_1.mzXML]	136.9529266357422	11.3231	0.15231666666666666	19.827333333333335	19.675016666666668	29987.373046875	4185666.778847781	0	1285	1.6555946729854618	5.731506251584265	6.294451293027334	136.9527130126953	136.95387268066406
180	136.96853637695312	1.6290166666666666					1	DETECTED	136.9685 m/z @1.63 [CD6650_1.mzXML]	136.96853637695312	1.6290166666666666	1.5397333333333334	1.7037166666666665	0.16398333333333315	38334.45703125	219931.0865327147	0	1285	0.09882207974506807	0.9183311554974807	0.6789401745436938	136.96841430664062	136.96875
181	137.0286865234375	1.52505					1	DETECTED	137.0287 m/z @1.53 [CD6650_1.mzXML]	137.0286865234375	1.52505	1.45085	1.52505	0.07420000000000004	5746.189453125	19947.96137646484	0	1285	0.07163900928898848	0.5	null	137.0286102294922	137.0288543701172
182	137.0506134033203	1.82245					1	DETECTED	137.0506 m/z @1.82 [CD6650_1.mzXML]	137.0506134033203	1.82245	1.82245	10.286066666666667	8.463616666666667	17160.341796875	1301206.474339935	0	1285	1.2203765173494179	null	null	137.04466247558594	137.05938720703125
183	137.13104248046875	13.771166666666666					1	DETECTED	137.1310 m/z @13.77 [CD6650_1.mzXML]	137.13104248046875	13.771166666666666	0.10096666666666666	20.0095	19.90853333333333	6741.1298828125	3149440.660396637	0	1285	19.28344569642195	0.7281727163221215	0.42219221225402087	137.13084411621094	137.139404296875
184	138.05157470703125	1.8654333333333333					1	DETECTED	138.0516 m/z @1.87 [CD6650_1.mzXML]	138.05157470703125	1.8654333333333333	0.10096666666666666	19.827333333333335	19.726366666666667	656411.625	4173596.9162045913	0	1285	0.051329784053199656	2.3240620244316035	3.5796403844600753	138.05154418945312	138.05735778808594
185	139.04107666015625	14.092166666666666					1	DETECTED	139.0411 m/z @14.09 [CD6650_1.mzXML]	139.04107666015625	14.092166666666666	0.20325000000000001	19.959999999999997	19.756749999999997	134415.40625	1.786165504959335E7	0	1285	2.4522359093190165	0.9077452697570247	0.6624167838174605	139.03561401367188	139.04957580566406
186	140.04049682617188	13.913833333333335					1	DETECTED	140.0405 m/z @13.91 [CD6650_1.mzXML]	140.04049682617188	13.913833333333335	3.978833333333333	19.484166666666667	15.505333333333333	6915.060546875	1752569.187729644	0	1285	2.764401964106879	0.7803388693172284	0.18795316220706643	140.0321807861328	140.04940795898438
187	140.0671844482422	1.7940333333333334					1	DETECTED	140.0672 m/z @1.79 [CD6650_1.mzXML]	140.0671844482422	1.7940333333333334	0.6283833333333334	17.989166666666666	17.360783333333334	762038.375	6849379.674960813	1	1285	0.13732291327153168	3.2984978334138817	4.500829278653655	140.06234741210938	140.07044982910156
188	141.03990173339844	3.0431833333333334					1	DETECTED	141.0399 m/z @3.04 [CD6650_1.mzXML]	141.03990173339844	3.0431833333333334	2.7782833333333334	16.297866666666668	13.519583333333333	5263.59423828125	1380796.2272588196	0	1285	11.683212514011487	25.51827733736002	47.641610994646854	141.0377197265625	141.04013061523438
189	141.0514678955078	9.357249999999999					1	DETECTED	141.0515 m/z @9.36 [CD6650_1.mzXML]	141.0514678955078	9.357249999999999	4.0975166666666665	16.24965	12.152133333333332	64197.00390625	1348088.5883132936	0	1285	0.11430600116034562	0.5816870545177235	0.37284168677973195	141.04470825195312	141.05393981933594
190	141.09034729003906	10.465733333333333					1	DETECTED	141.0903 m/z @10.47 [CD6650_1.mzXML]	141.09034729003906	10.465733333333333	0.13501666666666667	19.993	19.857983333333333	3152.4150390625	1485857.0868001399	0	1285	12.743621661330899	0.9611135400415912	1.028403036380862	141.08969116210938	141.09100341796875
191	142.04647827148438	1.8079833333333333					1	DETECTED	142.0465 m/z @1.81 [CD6650_1.mzXML]	142.04647827148438	1.8079833333333333	0.27103333333333335	19.141666666666666	18.870633333333334	47502.6953125	2879014.001613373	0	1285	0.16038729043480626	6.138987388442478	0.19260605222621427	142.0392608642578	142.05422973632812
192	142.0644989013672	9.2145					1	DETECTED	142.0645 m/z @9.21 [CD6650_1.mzXML]	142.0644989013672	9.2145	6.1799	11.566433333333332	5.3865333333333325	93134.1875	941699.6383832996	0	1285	0.09492308465313215	1.384399809637631	1.6912429800800188	142.05462646484375	142.0656280517578
193	142.94705200195312	1.6734666666666667					1	DETECTED	142.9471 m/z @1.67 [CD6650_1.mzXML]	142.94705200195312	1.6734666666666667	1.4658333333333333	19.108999999999998	17.643166666666666	31363.501953125	2580796.6019386896	0	1285	0.07466660107145007	42.48635414994381	83.97270829988761	142.9383087158203	142.9544219970703
194	143.030517578125	1.7940333333333334					1	DETECTED	143.0305 m/z @1.79 [CD6650_1.mzXML]	143.030517578125	1.7940333333333334	0.30491666666666667	20.0095	19.704583333333332	248513.109375	4894638.883115874	0	1285	0.16802148373983217	3.2000627168030644	4.362456372752846	143.02777099609375	143.0386962890625
195	143.052978515625	1.8366333333333331					1	DETECTED	143.0530 m/z @1.84 [CD6650_1.mzXML]	143.052978515625	1.8366333333333331	1.8079833333333333	17.923333333333336	16.115350000000003	980960.625	1.3947658497941318E8	0	1285	0.04460073988391677	281.2452006980819	561.4904013961637	143.05007934570312	143.0628662109375
196	143.0723114013672	9.2145					1	DETECTED	143.0723 m/z @9.21 [CD6650_1.mzXML]	143.0723114013672	9.2145	0.10096666666666666	19.993	19.89203333333333	104563.4140625	5151289.653869392	0	1285	0.09207438636659937	0.587213279634119	0.019068116317359954	143.06398010253906	143.08175659179688
197	143.10560607910156	11.130566666666665					1	DETECTED	143.1056 m/z @11.13 [CD6650_1.mzXML]	143.10560607910156	11.130566666666665	0.6283833333333334	19.777833333333334	19.14945	7822.7373046875	2306264.674085053	0	1285	0.12356542084799749	0.911688998002003	17.37920166802382	143.097412109375	143.10658264160156
198	144.04380798339844	9.2145					1	DETECTED	144.0438 m/z @9.21 [CD6650_1.mzXML]	144.04380798339844	9.2145	1.8366333333333331	9.791416666666667	7.954783333333333	27561.765625	2460713.73610147	0	1285	0.12246898683247487	2.0487470223300273	1.5810174899034595	144.0338897705078	144.0439910888672
199	144.07986450195312	9.2145					1	DETECTED	144.0799 m/z @9.21 [CD6650_1.mzXML]	144.07986450195312	9.2145	8.73995	19.959999999999997	11.220049999999997	1246007.75	8602276.283704124	0	1285	0.09143862388235569	1.482472462806994	1.630072613907004	144.07229614257812	144.08424377441406
200	144.100830078125	1.8654333333333333					1	DETECTED	144.1008 m/z @1.87 [CD6650_1.mzXML]	144.100830078125	1.8654333333333333	0.10096666666666666	19.369833333333336	19.268866666666668	1523462.5	9214435.893780945	1	1285	0.023214254114041877	0.5860224575688184	0.107891314464414	144.1004638671875	144.10174560546875
201	144.9911651611328	1.8366333333333331					1	DETECTED	144.9912 m/z @1.84 [CD6650_1.mzXML]	144.9911651611328	1.8366333333333331	1.4191166666666668	17.59783333333333	16.178716666666663	149982.65625	3156957.2563475347	0	1285	15.798638482432326	32.37815780788462	59.47076254333865	144.990966796875	144.9916534423828
202	145.04864501953125	2.03375					1	DETECTED	145.0486 m/z @2.03 [CD6650_1.mzXML]	145.04864501953125	2.03375	0.13501666666666667	20.0095	19.874483333333334	220181.71875	1.2523562133457575E7	0	1285	0.26423621263773045	2.5076236848089968	1.5189106115649822	145.04446411132812	145.0492706298828
203	145.08351135253906	9.2145					1	DETECTED	145.0835 m/z @9.21 [CD6650_1.mzXML]	145.08351135253906	9.2145	0.6452166666666667	19.369833333333336	18.72461666666667	109846.2890625	1876401.9492726747	0	1285	0.08688451843761236	1.437152512886399	1.5722205142586536	145.08331298828125	145.0855255126953
204	146.0591278076172	9.2145					1	DETECTED	146.0591 m/z @9.21 [CD6650_1.mzXML]	146.0591278076172	9.2145	0.509	19.761333333333333	19.252333333333333	1469905.75	1.2141176956996627E7	1	1285	0.09110148180261923	6.47265059552352	1.634691516866723	146.0520477294922	146.0667266845703
205	146.0802764892578	2.01965					1	DETECTED	146.0803 m/z @2.02 [CD6650_1.mzXML]	146.0802764892578	2.01965	0.11808333333333333	19.240166666666667	19.122083333333332	168089.578125	1.0738480442264358E7	0	1285	0.600180707328202	3.1324049895771284	7.600953234077698	146.08001708984375	146.08984375
206	146.11668395996094	1.8508833333333332					1	DETECTED	146.1167 m/z @1.85 [CD6650_1.mzXML]	146.11668395996094	1.8508833333333332	1.82245	9.313600000000001	7.491150000000001	53443.953125	2815212.4045182504	0	1285	0.06026839755498847	130.97340467344384	260.30719594157387	146.11654663085938	146.11705017089844
207	147.01309204101562	1.4953833333333333					1	DETECTED	147.0131 m/z @1.50 [CD6650_1.mzXML]	147.01309204101562	1.4953833333333333	0.9172666666666667	19.79416666666667	18.876900000000003	313531.0	5909079.840454676	0	1285	0.1109191013961488	68.77217771716919	157.83247420407028	147.00711059570312	147.0135040283203
208	147.06271362304688	9.2145					1	DETECTED	147.0627 m/z @9.21 [CD6650_1.mzXML]	147.06271362304688	9.2145	0.10096666666666666	20.0095	19.90853333333333	118823.203125	3818157.4564637123	0	1285	0.09867798460504851	0.6206894566700365	1.6710695764671826	147.05307006835938	147.0649871826172
209	147.07540893554688	1.9776833333333335					1	DETECTED	147.0754 m/z @1.98 [CD6650_1.mzXML]	147.07540893554688	1.9776833333333335	1.7940333333333334	18.363999999999997	16.569966666666662	202540.21875	7309740.791962554	0	1285	0.27597683601822287	2.563865397263133	3.688088072049986	147.06649780273438	147.08493041992188
210	147.11192321777344	1.5841833333333333					1	DETECTED	147.1119 m/z @1.58 [CD6650_1.mzXML]	147.11192321777344	1.5841833333333333	1.4807166666666667	17.2875	15.806783333333335	186654.921875	4227772.130519165	0	1285	0.13865286549510314	3.6160928604945473	4.956925918325065	147.1115264892578	147.120361328125
211	148.01397705078125	1.4953833333333333					1	DETECTED	148.0140 m/z @1.50 [CD6650_1.mzXML]	148.01397705078125	1.4953833333333333	1.3495	9.47795	8.12845	38038.36328125	4278379.388854309	0	1285	0.24079615129984555	27.859419627556264	54.71883925511252	148.01348876953125	148.01519775390625
212	148.0417938232422	2.11825					1	DETECTED	148.0418 m/z @2.12 [CD6650_1.mzXML]	148.0417938232422	2.11825	0.10096666666666666	18.557166666666667	18.4562	58116.75390625	4014075.6663678284	0	1285	0.6090849331662547	1.9960731791028954	3.832088329614304	148.03660583496094	148.0422821044922
213	148.0786895751953	2.132283333333333					1	DETECTED	148.0787 m/z @2.13 [CD6650_1.mzXML]	148.0786895751953	2.132283333333333	2.132283333333333	20.0095	17.877216666666666	5892.83642578125	2059201.3010155938	0	1285	13.892361715275005	null	null	148.0717315673828	148.08200073242188
214	148.09579467773438	1.9222					1	DETECTED	148.0958 m/z @1.92 [CD6650_1.mzXML]	148.09579467773438	1.9222	0.18638333333333332	19.976666666666667	19.790283333333335	14781.595703125	1500790.375969635	0	1285	0.15415980930313977	5.7005684164034225	10.401136832806845	148.0955047607422	148.0965118408203
215	148.9342803955078	1.7509166666666667					1	DETECTED	148.9343 m/z @1.75 [CD6650_1.mzXML]	148.9342803955078	1.7509166666666667	1.6883000000000001	13.771166666666666	12.082866666666666	71429.5234375	1.8088257753183104E7	0	1285	0.14439052683400178	96.48283204684607	3.6465855016113657	148.92539978027344	148.9344482421875
216	149.01132202148438	1.4807166666666667					1	DETECTED	149.0113 m/z @1.48 [CD6650_1.mzXML]	149.01132202148438	1.4807166666666667	0.8148333333333333	19.827333333333335	19.012500000000003	259156.421875	1.3776596284524472E7	0	1285	0.13172682633476884	0.6880976042686989	2.443411624827893	149.00148010253906	149.0115509033203
217	149.02235412597656	12.472866666666667					1	DETECTED	149.0224 m/z @12.47 [CD6650_1.mzXML]	149.02235412597656	12.472866666666667	0.10096666666666666	20.0095	19.90853333333333	223993.984375	5.674284353169606E7	1	1285	0.15322051484670496	0.5357851988786769	0.03570988945606659	149.02218627929688	149.03155517578125
218	149.1085205078125	10.932466666666667					1	DETECTED	149.1085 m/z @10.93 [CD6650_1.mzXML]	149.1085205078125	10.932466666666667	10.015933333333333	10.932466666666667	0.9165333333333336	42833.44140625	1192199.8349782708	0	1285	1.5839328316008032	0.5	null	149.1085205078125	149.1165771484375
219	149.9918212890625	1.76575					1	DETECTED	149.9918 m/z @1.77 [CD6650_1.mzXML]	149.9918212890625	1.76575	0.2205	19.256333333333334	19.035833333333333	24783.732421875	7106384.98327069	0	1285	0.04725363877058486	6.159467184382247	11.323422687301262	149.98928833007812	149.9966583251953
220	150.01498413085938	1.4807166666666667					1	DETECTED	150.0150 m/z @1.48 [CD6650_1.mzXML]	150.01498413085938	1.4807166666666667	1.45085	1.5545833333333334	0.10373333333333346	7773.0771484375	34731.217970581056	0	1285	0.09529913393481348	1.7366071428571426	2.473214285714285	150.01455688476562	150.01498413085938
221	150.0255584716797	12.472866666666667					1	DETECTED	150.0256 m/z @12.47 [CD6650_1.mzXML]	150.0255584716797	12.472866666666667	0.10096666666666666	20.0095	19.90853333333333	19552.810546875	4977091.894848264	0	1285	11.971872866402617	1.0975192451011497	0.9790068999185266	150.0253143310547	150.0262451171875
222	150.05751037597656	2.7230166666666666					1	DETECTED	150.0575 m/z @2.72 [CD6650_1.mzXML]	150.05751037597656	2.7230166666666666	1.8508833333333332	9.5995	7.748616666666668	70825.8359375	2838471.0401867675	0	1285	0.267460961096444	6.294326794836034	18.82253024320541	150.05148315429688	150.05772399902344
223	150.93136596679688	1.7509166666666667					1	DETECTED	150.9314 m/z @1.75 [CD6650_1.mzXML]	150.93136596679688	1.7509166666666667	1.6883000000000001	10.061399999999999	8.373099999999999	23302.458984375	2662155.156139892	0	1285	0.10496720849111507	66.8599946766038	132.71998935320758	150.93115234375	150.94081115722656
224	150.96771240234375	11.278683333333333					1	DETECTED	150.9677 m/z @11.28 [CD6650_1.mzXML]	150.96771240234375	11.278683333333333	0.13501666666666667	19.860666666666667	19.72565	17550.296875	4096872.3790309764	0	1285	0.9702765136493561	0.9094229056730847	0.8641927940735694	150.96751403808594	150.97613525390625
225	151.04440307617188	1.4807166666666667					1	DETECTED	151.0444 m/z @1.48 [CD6650_1.mzXML]	151.04440307617188	1.4807166666666667	1.4011666666666664	17.075	15.673833333333333	14015.2373046875	2719096.6892946167	0	1285	0.1578008811103182	58.1452588722218	102.68562258922141	151.037841796875	151.0446014404297
226	151.060791015625	8.541366666666667					1	DETECTED	151.0608 m/z @8.54 [CD6650_1.mzXML]	151.060791015625	8.541366666666667	2.5996333333333337	9.53875	6.939116666666667	7834.521484375	876452.8354438473	0	1285	0.09873636010935805	0.5839303345825012	0.1678606691650024	151.0576934814453	151.06158447265625
227	151.11094665527344	10.776933333333334					1	DETECTED	151.1109 m/z @10.78 [CD6650_1.mzXML]	151.11094665527344	10.776933333333334	0.27103333333333335	19.81066666666667	19.539633333333338	5709.7275390625	1500552.28008551	0	1285	0.09052132969998183	0.9299361945827267	0.8598723891654533	151.11026000976562	151.11151123046875
228	152.0211181640625	1.8079833333333333					1	DETECTED	152.0211 m/z @1.81 [CD6650_1.mzXML]	152.0211181640625	1.8079833333333333	1.7940333333333334	10.962883333333334	9.16885	362687.34375	3006557.322091249	0	1285	0.09116630697228012	6.940955303584029	13.687621769946164	152.0156707763672	152.03111267089844
229	152.0354766845703	9.719					1	DETECTED	152.0355 m/z @9.72 [CD6650_1.mzXML]	152.0354766845703	9.719	2.38295	9.806266666666666	7.423316666666666	9139.095703125	1016134.3454063719	0	1285	0.037492950550813475	0.5059477966117097	0.015329372771175387	152.03115844726562	152.03575134277344
230	152.04583740234375	11.552533333333335					1	DETECTED	152.0458 m/z @11.55 [CD6650_1.mzXML]	152.04583740234375	11.552533333333335	0.13501666666666667	20.0095	19.874483333333334	10460.8251953125	2096119.428515319	0	1285	11.257968163957877	1.2110299353734288	1.7095641497584686	152.03587341308594	152.04721069335938
231	152.9461669921875	1.5841833333333333					1	DETECTED	152.9462 m/z @1.58 [CD6650_1.mzXML]	152.9461669921875	1.5841833333333333	1.5101499999999999	1.7799166666666666	0.2697666666666667	117120.1484375	771319.335467773	0	1285	0.09864507928460209	1.8681233883940243	3.2452764464398016	152.9459991455078	152.94642639160156
232	153.0567169189453	13.455866666666667					1	DETECTED	153.0567 m/z @13.46 [CD6650_1.mzXML]	153.0567169189453	13.455866666666667	1.8937	19.223833333333335	17.330133333333336	124711.4375	1.9799807075378183E7	0	1285	2.4632953840325644	0.6964391010663683	0.7325316160820543	153.05126953125	153.0657501220703
233	154.0255126953125	1.8654333333333333					1	DETECTED	154.0255 m/z @1.87 [CD6650_1.mzXML]	154.0255126953125	1.8654333333333333	1.7940333333333334	3.398816666666667	1.6047833333333335	132245.5	760851.1493632818	0	1285	0.07126051069259742	16.908095552579066	1.0875942353950576	154.01907348632812	154.02581787109375
234	154.08917236328125	12.659816666666668					1	DETECTED	154.0892 m/z @12.66 [CD6650_1.mzXML]	154.08917236328125	12.659816666666668	3.184683333333333	12.659816666666668	9.475133333333336	97594.765625	6410993.74868091	0	1285	9.934825372585497	0.5	null	154.0825958251953	154.08917236328125
235	154.2916717529297	14.600050000000001					1	DETECTED	154.2917 m/z @14.60 [CD6650_1.mzXML]	154.2916717529297	14.600050000000001	8.8173	19.532666666666668	10.715366666666668	6564.91357421875	1505845.1626009527	0	1285	0.6412910363729534	0.9264940267750348	0.818080736047936	154.29127502441406	154.29261779785156
236	154.8793182373047	1.7509166666666667					1	DETECTED	154.8793 m/z @1.75 [CD6650_1.mzXML]	154.8793182373047	1.7509166666666667	1.7509166666666667	2.2175333333333334	0.4666166666666667	13523.1708984375	256612.48736096185	0	1285	0.36541862892013577	null	null	154.87930297851562	154.87977600097656
237	154.95458984375	11.175099999999999					1	DETECTED	154.9546 m/z @11.18 [CD6650_1.mzXML]	154.95458984375	11.175099999999999	1.03865	19.943833333333334	18.905183333333333	6844.0244140625	2744498.6815288095	0	1285	0.781157145343883	0.932534730272104	0.865069460544208	154.95413208007812	154.9640350341797
238	155.0305633544922	1.9222					1	DETECTED	155.0306 m/z @1.92 [CD6650_1.mzXML]	155.0305633544922	1.9222	0.15231666666666666	19.418833333333335	19.266516666666668	9108.9541015625	1948300.2064261478	0	1285	2.47090694577803	5.442877590801654	4.0479449265593015	155.027099609375	155.0311737060547
239	155.06724548339844	10.331016666666667					1	DETECTED	155.0672 m/z @10.33 [CD6650_1.mzXML]	155.06724548339844	10.331016666666667	9.270716666666667	10.406416666666667	1.1357	11025.0556640625	225042.3900656739	0	1285	0.3713708997532894	0.5355559747241347	0.07445619809264926	155.06698608398438	155.06771850585938
240	155.0780487060547	1.6734666666666667					1	DETECTED	155.0780 m/z @1.67 [CD6650_1.mzXML]	155.0780487060547	1.6734666666666667	1.5990499999999999	1.7509166666666667	0.15186666666666682	45468.78125	211321.14533496113	0	1285	0.056859860282676866	1.020380739081746	0.8736678871840603	155.077880859375	155.0782012939453
241	155.1296844482422	14.600050000000001					1	DETECTED	155.1297 m/z @14.60 [CD6650_1.mzXML]	155.1296844482422	14.600050000000001	0.10096666666666666	20.0095	19.90853333333333	1915183.25	3.555125190819798E8	1	1285	1.0914881975038355	0.6868381775604466	0.86612379040307	155.12899780273438	155.13131713867188
242	155.14093017578125	14.63045					1	DETECTED	155.1409 m/z @14.63 [CD6650_1.mzXML]	155.14093017578125	14.63045	9.081233333333333	18.864833333333333	9.7836	5051.86669921875	1148741.8344759522	0	1285	5.002287301908213	0.8815298255309308	0.26383487077761625	155.13975524902344	155.15090942382812
243	155.9742889404297	14.63045					1	DETECTED	155.9743 m/z @14.63 [CD6650_1.mzXML]	155.9742889404297	14.63045	7.169733333333334	20.0095	12.839766666666666	6362.1201171875	1603231.0146303095	0	1285	0.6220309021042656	0.8604915077416603	0.7227577948527895	155.96444702148438	155.97515869140625
244	156.0411376953125	1.7940333333333334					1	DETECTED	156.0411 m/z @1.79 [CD6650_1.mzXML]	156.0411376953125	1.7940333333333334	1.7352666666666667	10.436233333333332	8.700966666666666	420139.5	3263831.1739078984	0	1285	0.05722145602453543	2.207924878309067	2.5344799154293027	156.04090881347656	156.0417022705078
245	156.07582092285156	1.9361833333333334					1	DETECTED	156.0758 m/z @1.94 [CD6650_1.mzXML]	156.07582092285156	1.9361833333333334	1.5101499999999999	11.834833333333334	10.324683333333335	31945.50390625	2490163.6931674806	0	1285	0.5919993542464341	11.936591062918948	1.6451961485032232	156.06690979003906	156.07635498046875
246	156.13331604003906	14.63045					1	DETECTED	156.1333 m/z @14.63 [CD6650_1.mzXML]	156.13331604003906	14.63045	0.15231666666666666	20.0095	19.85718333333333	86348.015625	1.793622530400469E7	0	1285	1.1827555646896268	0.9228739226491147	0.8638558337280655	156.1331024169922	156.13406372070312
247	157.12681579589844	14.600050000000001					1	DETECTED	157.1268 m/z @14.60 [CD6650_1.mzXML]	157.12681579589844	14.600050000000001	0.10096666666666666	20.0095	19.90853333333333	520817.40625	9.810887153973587E7	0	1285	2.7058574659941765	0.6871565982930103	0.9176546360154322	157.12637329101562	157.12765502929688
248	158.1304168701172	14.63045					1	DETECTED	158.1304 m/z @14.63 [CD6650_1.mzXML]	158.1304168701172	14.63045	0.16916666666666666	20.0095	19.840333333333334	27475.634765625	5808782.800458798	0	1285	4.706393249811841	0.6885994214292329	0.8903431958220589	158.13009643554688	158.13121032714844
249	158.1530303955078	11.7263					1	DETECTED	158.1530 m/z @11.73 [CD6650_1.mzXML]	158.1530303955078	11.7263	11.680900000000001	11.803716666666666	0.12281666666666524	21518.224609375	100050.85319897394	0	1285	0.1106205936858764	1.3526064610866515	1.705212922173303	158.15284729003906	158.15321350097656
250	158.96299743652344	1.6587166666666666					1	DETECTED	158.9630 m/z @1.66 [CD6650_1.mzXML]	158.96299743652344	1.6587166666666666	1.5545833333333334	12.426966666666667	10.872383333333334	465377.5	7106309.680362305	0	1285	0.0918614906752726	1.7088886138552972	2.256903040412698	158.96298217773438	158.97213745117188
251	159.01319885253906	1.4807166666666667					1	DETECTED	159.0132 m/z @1.48 [CD6650_1.mzXML]	159.01319885253906	1.4807166666666667	1.4191166666666668	9.629666666666667	8.21055	13211.9296875	1478349.4533606565	0	1285	0.12645359229653397	66.6440746753248	132.28814935064963	159.0043182373047	159.01319885253906
252	159.06439208984375	2.5449166666666665					1	DETECTED	159.0644 m/z @2.54 [CD6650_1.mzXML]	159.06439208984375	2.5449166666666665	1.9638833333333332	16.506466666666668	14.542583333333335	10062.275390625	1598488.8163864745	0	1285	0.7637628652087916	12.514413975101832	10.611498736238659	159.06402587890625	159.0697479248047
253	159.07533264160156	2.9874500000000004					1	DETECTED	159.0753 m/z @2.99 [CD6650_1.mzXML]	159.07533264160156	2.9874500000000004	0.25415	19.777833333333334	19.523683333333334	7073.82861328125	1783938.1426704102	0	1285	2.4067322308604018	3.5714490420614884	3.303366942410135	159.07522583007812	159.07627868652344
254	159.09100341796875	9.2145					1	DETECTED	159.0910 m/z @9.21 [CD6650_1.mzXML]	159.09100341796875	9.2145	0.9000833333333333	10.8254	9.925316666666667	154393.640625	2014782.3079652095	0	1285	0.08766555025666634	1.372756831562524	1.6029391814908738	159.0907745361328	159.10096740722656
255	159.9810791015625	11.234399999999999					1	DETECTED	159.9811 m/z @11.23 [CD6650_1.mzXML]	159.9810791015625	11.234399999999999	1.4191166666666668	18.396	16.976883333333333	11415.0322265625	2424909.4932437744	0	1285	1.0032789945877685	0.8648188114793767	0.7296376229587535	159.98060607910156	159.98187255859375
256	160.05960083007812	2.6132166666666667					1	DETECTED	160.0596 m/z @2.61 [CD6650_1.mzXML]	160.05960083007812	2.6132166666666667	0.10096666666666666	20.0095	19.90853333333333	468012.71875	5.80752927564176E7	1	1285	0.804103931657492	4.527465530335283	12.034598538013402	160.0587158203125	160.0600128173828
257	160.07505798339844	9.228333333333333					1	DETECTED	160.0751 m/z @9.23 [CD6650_1.mzXML]	160.07505798339844	9.228333333333333	9.18655	18.282833333333333	9.096283333333332	58431.12890625	1957331.147912813	0	1285	0.09738992196642293	108.85061826884792	216.70123653769585	160.07431030273438	160.07525634765625
258	160.1324005126953	1.8654333333333333					1	DETECTED	160.1324 m/z @1.87 [CD6650_1.mzXML]	160.1324005126953	1.8654333333333333	1.8508833333333332	10.181883333333333	8.331	38785.171875	2460599.8145085447	0	1285	0.05812134244208189	286.4362361040745	509.91078765932986	160.13206481933594	160.1324920654297
259	161.01129150390625	1.45085					1	DETECTED	161.0113 m/z @1.45 [CD6650_1.mzXML]	161.01129150390625	1.45085	1.4191166666666668	1.5397333333333334	0.1206166666666666	13752.908203125	70090.95007690428	0	1285	0.10510167767526202	1.900472689075639	2.800945378151278	161.01129150390625	161.01161193847656
260	161.0231170654297	12.395733333333334					1	DETECTED	161.0231 m/z @12.40 [CD6650_1.mzXML]	161.0231170654297	12.395733333333334	1.5545833333333334	16.105433333333334	14.55085	69880.5703125	1.1423715161198368E7	0	1285	2.300350988693541	1.8356190217127843	3.4299234045621816	161.02040100097656	161.0287322998047
261	161.06295776367188	2.5860666666666665					1	DETECTED	161.0630 m/z @2.59 [CD6650_1.mzXML]	161.06295776367188	2.5860666666666665	0.10096666666666666	20.0095	19.90853333333333	26945.005859375	3803251.597266265	0	1285	0.7584963865358225	4.492985545555923	3.285024730293139	161.0582275390625	161.06362915039062
262	161.98048400878906	19.777833333333334					1	DETECTED	161.9805 m/z @19.78 [CD6650_1.mzXML]	161.98048400878906	19.777833333333334	0.15231666666666666	19.976666666666667	19.82435	2506.4921875	1325939.7621706543	0	1285	0.8055203496074341	0.5050656840456854	0.010131368091370824	161.9800567626953	161.9873504638672
263	162.04937744140625	1.9222					1	DETECTED	162.0494 m/z @1.92 [CD6650_1.mzXML]	162.04937744140625	1.9222	1.9222	10.031083333333333	8.108883333333333	21781.70703125	1016673.0528675847	0	1285	0.7801394935960329	null	null	162.04893493652344	162.0582275390625
264	162.0970001220703	14.8313					1	DETECTED	162.0970 m/z @14.83 [CD6650_1.mzXML]	162.0970001220703	14.8313	0.458	19.092499999999998	18.6345	9297.4501953125	2627113.9730919776	0	1285	0.9821092924884773	0.6026310358960723	0.6954937009782349	162.08749389648438	162.09808349609375
265	162.1113739013672	1.7940333333333334					1	DETECTED	162.1114 m/z @1.79 [CD6650_1.mzXML]	162.1113739013672	1.7940333333333334	1.7509166666666667	10.0915	8.340583333333333	1301935.0	1.2858867710593993E7	1	1285	0.14610018077237386	8.636873241066048	10.352081664914108	162.1111602783203	162.1121826171875
266	162.99046325683594	1.4807166666666667					1	DETECTED	162.9905 m/z @1.48 [CD6650_1.mzXML]	162.99046325683594	1.4807166666666667	1.4011666666666664	19.860666666666667	18.459500000000002	501038.4375	9004401.865910167	0	1285	0.1300771198712054	1.7246424024411875	2.4410773358344455	162.98304748535156	162.99908447265625
267	163.0382080078125	10.916983333333333					1	DETECTED	163.0382 m/z @10.92 [CD6650_1.mzXML]	163.0382080078125	10.916983333333333	0.10096666666666666	20.0095	19.90853333333333	41063.0078125	5591483.783610228	0	1285	1.3894597426448954	0.9354066947410564	0.9398785931632273	163.02867126464844	163.04444885253906
268	163.05963134765625	10.916983333333333					1	DETECTED	163.0596 m/z @10.92 [CD6650_1.mzXML]	163.05963134765625	10.916983333333333	1.9361833333333334	19.158166666666666	17.221983333333334	173173.734375	9963168.746439695	1	1285	0.2429149984865635	0.6030232154870641	0.04154619808671649	163.05902099609375	163.0625762939453
269	163.07078552246094	1.9638833333333332					1	DETECTED	163.0708 m/z @1.96 [CD6650_1.mzXML]	163.07078552246094	1.9638833333333332	1.9638833333333332	11.7108	9.746916666666667	55226.3046875	1.7861548066081177E7	0	1285	9.575493844671026	null	null	163.07078552246094	163.07464599609375
270	163.0933837890625	14.846666666666666					1	DETECTED	163.0934 m/z @14.85 [CD6650_1.mzXML]	163.0933837890625	14.846666666666666	0.7637333333333333	19.745	18.981266666666667	16157.787109375	4389735.3144400045	0	1285	1.9939466710182003	0.8921864637508253	0.6704773677434107	163.09304809570312	163.09971618652344
271	163.1148681640625	1.7940333333333334					1	DETECTED	163.1149 m/z @1.79 [CD6650_1.mzXML]	163.1148681640625	1.7940333333333334	1.7799166666666666	12.332366666666667	10.55245	82972.9296875	4869876.87977417	0	1285	0.14283303612521014	372.29766695599056	740.46702897959	163.11080932617188	163.11537170410156
272	163.97593688964844	1.1943833333333334					1	DETECTED	163.9759 m/z @1.19 [CD6650_1.mzXML]	163.97593688964844	1.1943833333333334	0.10096666666666666	20.0095	19.90853333333333	32681.013671875	8838363.64525604	0	1285	17.820778422024173	2.035757358470495	7.1849528759826224	163.97518920898438	163.9764862060547
273	163.98663330078125	11.35135					1	DETECTED	163.9866 m/z @11.35 [CD6650_1.mzXML]	163.98663330078125	11.35135	1.4807166666666667	17.956333333333337	16.47561666666667	12473.7509765625	4020917.1759715	0	1285	0.6467183938881451	0.7756823135544263	0.5355298150015706	163.98614501953125	163.99398803710938
274	164.05918884277344	10.8714					1	DETECTED	164.0592 m/z @10.87 [CD6650_1.mzXML]	164.05918884277344	10.8714	3.5419166666666664	11.130566666666665	7.588649999999999	15345.732421875	830689.3455164793	0	1285	0.22790053796326326	0.5176797364070682	0.035359472814136345	164.05886840820312	164.0691680908203
275	164.0908966064453	2.089933333333333					1	DETECTED	164.0909 m/z @2.09 [CD6650_1.mzXML]	164.0908966064453	2.089933333333333	1.8937	5.672433333333333	3.7787333333333333	23504.6875	1008455.3537808224	0	1285	0.35464789190807244	5.299152201811798	5.236723921633883	164.0902557373047	164.0915069580078
276	164.9290313720703	1.6587166666666666					1	DETECTED	164.9290 m/z @1.66 [CD6650_1.mzXML]	164.9290313720703	1.6587166666666666	1.61405	2.20335	0.5892999999999999	42856.9765625	774832.7601826172	0	1285	0.2990876230441657	6.596641791044781	12.193283582089562	164.91943359375	164.92941284179688
277	164.9834747314453	11.337333333333333					1	DETECTED	164.9835 m/z @11.34 [CD6650_1.mzXML]	164.9834747314453	11.337333333333333	0.10096666666666666	20.0095	19.90853333333333	175981.203125	1.709872959516921E7	0	1285	1.4092860247978543	2.7234867474075544	5.202198661865001	164.97959899902344	164.98858642578125
278	165.02371215820312	1.4807166666666667					1	DETECTED	165.0237 m/z @1.48 [CD6650_1.mzXML]	165.02371215820312	1.4807166666666667	1.4353	1.5990499999999999	0.16374999999999984	16109.1142578125	101029.3541779785	0	1285	0.09204516775665073	1.80275229357798	2.60550458715596	165.02337646484375	165.02383422851562
279	165.05657958984375	10.916983333333333					1	DETECTED	165.0566 m/z @10.92 [CD6650_1.mzXML]	165.05657958984375	10.916983333333333	1.45085	11.0847	9.633849999999999	11182.29296875	1758340.7459777216	0	1285	7.306580399708354	0.5088587737337315	0.017717547467463013	165.05357360839844	165.05809020996094
280	165.07472229003906	1.9918833333333335					1	DETECTED	165.0747 m/z @1.99 [CD6650_1.mzXML]	165.07472229003906	1.9918833333333335	1.9918833333333335	8.452166666666667	6.460283333333333	20950.02734375	775787.4694980773	0	1285	0.2013783192541796	null	null	165.06553649902344	165.0752410888672
281	165.15921020507812	15.8659					1	DETECTED	165.1592 m/z @15.87 [CD6650_1.mzXML]	165.15921020507812	15.8659	0.7976166666666666	19.894166666666667	19.09655	27293.1953125	7672587.903723879	0	1285	2.0364268708850606	0.7753140684773209	0.48563583731099275	165.15664672851562	165.16851806640625
282	166.02532958984375	1.4353					1	DETECTED	166.0253 m/z @1.44 [CD6650_1.mzXML]	166.02532958984375	1.4353	0.18638333333333332	19.910666666666668	19.724283333333336	48342.1640625	5635976.196105681	0	1285	1.1477665458540116	19.135922073468684	23.28767026817285	166.01657104492188	166.03079223632812
283	166.06179809570312	9.096516666666668					1	DETECTED	166.0618 m/z @9.10 [CD6650_1.mzXML]	166.06179809570312	9.096516666666668	1.9776833333333335	9.142933333333334	7.16525	28036.369140625	3482277.34757608	0	1285	6.477400626978181	0.5249836767785062	0.0673545451164968	166.05213928222656	166.07174682617188
284	166.08529663085938	8.392999999999999					1	DETECTED	166.0853 m/z @8.39 [CD6650_1.mzXML]	166.08529663085938	8.392999999999999	0.25415	19.026666666666664	18.772516666666665	2919889.25	6.850692057604057E7	1	1285	0.2631178059254715	0.7705919998274784	0.028864439948355056	166.08287048339844	166.09109497070312
285	166.0976104736328	8.392999999999999					1	DETECTED	166.0976 m/z @8.39 [CD6650_1.mzXML]	166.0976104736328	8.392999999999999	7.958833333333333	8.5264	0.5675666666666679	6661.697265625	87109.2387970276	0	1285	0.19512208598594505	0.6536276391554724	0.3072552783109449	166.09568786621094	166.1057586669922
286	166.1175537109375	12.659816666666668					1	DETECTED	166.1176 m/z @12.66 [CD6650_1.mzXML]	166.1175537109375	12.659816666666668	8.156366666666667	12.659816666666668	4.503450000000001	73097.4609375	9542730.137846194	0	1285	4.642731432106572	0.5	null	166.1087646484375	166.1175537109375
287	166.585205078125	13.160333333333334					1	DETECTED	166.5852 m/z @13.16 [CD6650_1.mzXML]	166.585205078125	13.160333333333334	8.066283333333333	13.160333333333334	5.094050000000001	35334.453125	5306021.103708924	0	1285	4.907920436349386	0.5	null	166.5834503173828	166.58587646484375
288	166.98403930664062	11.393550000000001					1	DETECTED	166.9840 m/z @11.39 [CD6650_1.mzXML]	166.98403930664062	11.393550000000001	0.10096666666666666	20.0095	19.90853333333333	103533.15625	1.27410221962755E7	0	1285	0.4357140602677685	5.723619995107235	4.507958790358706	166.98243713378906	166.9849395751953
289	167.03042602539062	1.9222					1	DETECTED	167.0304 m/z @1.92 [CD6650_1.mzXML]	167.03042602539062	1.9222	1.7509166666666667	9.8362	8.085283333333333	64368.39453125	1628388.0216161509	0	1285	0.14065870965883898	23.133739913911047	38.128202964569574	167.02084350585938	167.0334014892578
290	167.06715393066406	10.345983333333333					1	DETECTED	167.0672 m/z @10.35 [CD6650_1.mzXML]	167.06715393066406	10.345983333333333	9.096516666666668	15.8659	6.769383333333332	3639.998779296875	479372.01116702275	0	1285	0.15322720031418058	2.7089091345640837	4.417818269128167	167.0649871826172	167.06866455078125
291	167.08877563476562	8.392999999999999					1	DETECTED	167.0888 m/z @8.39 [CD6650_1.mzXML]	167.08877563476562	8.392999999999999	1.8508833333333332	9.53875	7.687866666666667	189426.640625	7795876.830487336	0	1285	0.2956204648371017	0.7812697130640676	0.4648922578634408	167.08079528808594	167.08932495117188
292	168.09242248535156	8.378366666666667					1	DETECTED	168.0924 m/z @8.38 [CD6650_1.mzXML]	168.09242248535156	8.378366666666667	7.3513166666666665	8.556516666666665	1.2051999999999987	7565.81396484375	157524.56320111055	0	1285	0.23294453842100715	0.5867289810622651	0.18622571436928825	168.08932495117188	168.1015625
293	168.97927856445312	11.278683333333333					1	DETECTED	168.9793 m/z @11.28 [CD6650_1.mzXML]	168.97927856445312	11.278683333333333	0.10096666666666666	19.976666666666667	19.8757	39916.13671875	5310561.64523038	0	1285	0.44785207887930056	0.8347091660075934	7.952949422749876	168.97857666015625	168.98007202148438
294	169.03480529785156	3.02915					1	DETECTED	169.0348 m/z @3.03 [CD6650_1.mzXML]	169.03480529785156	3.02915	2.01965	19.484166666666667	17.46451666666667	186821.25	7399525.986059146	0	1285	0.3870869824057377	1.0637091232828666	0.733309365470906	169.03189086914062	169.0355224609375
295	169.0485076904297	10.8714					1	DETECTED	169.0485 m/z @10.87 [CD6650_1.mzXML]	169.0485076904297	10.8714	0.8830833333333333	11.100133333333334	10.21705	265136.90625	6955877.830995724	1	1285	0.09830753168881046	2.134444699604652	0.015428137116536572	169.04638671875	169.05763244628906
296	169.0937957763672	1.6734666666666667					1	DETECTED	169.0938 m/z @1.67 [CD6650_1.mzXML]	169.0937957763672	1.6734666666666667	1.61405	8.832683333333334	7.218633333333334	54681.64453125	3404153.887976776	0	1285	0.14449310555510064	59.99870879280252	117.88835744724352	169.08543395996094	169.0972137451172
297	170.0205535888672	9.955833333333334					1	DETECTED	170.0206 m/z @9.96 [CD6650_1.mzXML]	170.0205535888672	9.955833333333334	9.910366666666667	9.970650000000001	0.060283333333334355	5430.96142578125	15147.797674438822	0	1285	0.09218350832256839	0.6629398826979408	0.3258797653958816	170.02053833007812	170.02069091796875
298	170.03196716308594	1.8366333333333331					1	DETECTED	170.0320 m/z @1.84 [CD6650_1.mzXML]	170.03196716308594	1.8366333333333331	1.8366333333333331	3.4415	1.6048666666666669	13069.2666015625	468872.14292565937	0	1285	1.162327817516901	null	null	170.03167724609375	170.0409698486328
299	170.059326171875	9.2145					1	DETECTED	170.0593 m/z @9.21 [CD6650_1.mzXML]	170.059326171875	9.2145	1.9500166666666667	11.0085	9.058483333333333	305917.5625	9135110.055013487	0	1285	0.08767798587528297	1.4121438654779652	1.6506737274677743	170.05189514160156	170.06039428710938
300	170.09571838378906	0.7637333333333333					1	DETECTED	170.0957 m/z @0.76 [CD6650_1.mzXML]	170.09571838378906	0.7637333333333333	0.10096666666666666	20.0095	19.90853333333333	8603.859375	6498727.591083862	0	1285	9.468917039535647	15.019262686717296	29.03852537343459	170.09127807617188	170.09625244140625
301	171.06275939941406	9.2145					1	DETECTED	171.0628 m/z @9.21 [CD6650_1.mzXML]	171.06275939941406	9.2145	9.142933333333334	9.554333333333334	0.41140000000000043	36772.8125	196620.4464296263	0	1285	0.06432048302405136	2.874243129948809	1.38698433235477	171.0621337890625	171.06289672851562
302	171.1484832763672	0.6114666666666667					1	DETECTED	171.1485 m/z @0.61 [CD6650_1.mzXML]	171.1484832763672	0.6114666666666667	0.10096666666666666	19.993	19.89203333333333	9023.87890625	5792372.0396231655	0	1285	9.81046510032645	19.48289258896506	37.96578517793013	171.14288330078125	171.14892578125
303	172.02340698242188	14.892850000000001					1	DETECTED	172.0234 m/z @14.89 [CD6650_1.mzXML]	172.02340698242188	14.892850000000001	8.925450000000001	19.777833333333334	10.852383333333332	5555.6630859375	1922914.612489104	0	1285	2.4433300420646002	0.909305839505759	0.7103401989676988	172.0146942138672	172.02401733398438
304	172.03619384765625	9.5235					1	DETECTED	172.0362 m/z @9.52 [CD6650_1.mzXML]	172.03619384765625	9.5235	9.47795	9.614683333333334	0.13673333333333382	13039.2294921875	68323.2586534425	0	1285	0.08644519432220221	1.5009147457006866	1.8319541195679316	172.0360870361328	172.03646850585938
305	172.0683135986328	1.82245					1	DETECTED	172.0683 m/z @1.82 [CD6650_1.mzXML]	172.0683135986328	1.82245	1.7940333333333334	15.357733333333334	13.5637	18509.25390625	2216032.4413139345	0	1285	0.06521306799171311	238.65747800586624	476.3149560117324	172.06301879882812	172.07138061523438
306	172.13246154785156	10.256333333333334					1	DETECTED	172.1325 m/z @10.26 [CD6650_1.mzXML]	172.13246154785156	10.256333333333334	4.536783333333333	11.054450000000001	6.517666666666668	15925.7216796875	803798.01559668	0	1285	0.0932767948356581	0.5697709318623552	9.5285441597732	172.13204956054688	172.1327667236328
307	173.01995849609375	14.8161					1	DETECTED	173.0200 m/z @14.82 [CD6650_1.mzXML]	173.01995849609375	14.8161	8.863466666666666	19.943833333333334	11.080366666666668	7893.38330078125	2180303.8946606745	0	1285	2.5967693125479805	0.9307113378392755	0.8577295511913194	173.019287109375	173.02098083496094
308	173.03744506835938	8.73995					1	DETECTED	173.0374 m/z @8.74 [CD6650_1.mzXML]	173.03744506835938	8.73995	2.01965	8.8173	6.797649999999999	3713.219970703125	603051.3422843934	0	1285	0.07381143218008113	0.5057549514158594	0.011509902831718695	173.0370330810547	173.0416259765625
309	173.9604034423828	11.3231					1	DETECTED	173.9604 m/z @11.32 [CD6650_1.mzXML]	173.9604034423828	11.3231	0.11808333333333333	19.993	19.874916666666664	12113.3671875	2362943.2329406436	0	1285	0.9842722521536835	0.8539765165326512	0.5149873195696767	173.9579315185547	173.9612274169922
310	174.0780029296875	15.452499999999999					1	DETECTED	174.0780 m/z @15.45 [CD6650_1.mzXML]	174.0780029296875	15.452499999999999	9.462733333333334	18.58966666666667	9.126933333333335	8474.333984375	1958816.564720246	0	1285	2.294055587161326	0.7618772016717406	0.4745219332461997	174.07748413085938	174.07852172851562
311	174.12628173828125	12.659816666666668					1	DETECTED	174.1263 m/z @12.66 [CD6650_1.mzXML]	174.12628173828125	12.659816666666668	0.10096666666666666	20.0095	19.90853333333333	4713.92626953125	2223572.365545442	0	1285	9.221793600827553	0.792609726739842	1.1320836219292703	174.12619018554688	174.12770080566406
312	174.93702697753906	1.6587166666666666					1	DETECTED	174.9370 m/z @1.66 [CD6650_1.mzXML]	174.93702697753906	1.6587166666666666	1.5692666666666668	6.607433333333334	5.038166666666667	143821.8125	2905122.8161174925	0	1285	0.09685058158791504	26.94208978260827	55.76938954841678	174.93539428710938	174.9371337890625
313	174.9906005859375	1.45085					1	DETECTED	174.9906 m/z @1.45 [CD6650_1.mzXML]	174.9906005859375	1.45085	0.13501666666666667	19.79416666666667	19.659150000000004	47793.37109375	3805725.997509765	0	1285	0.7768669355592366	55.549819653969024	25.146326893764183	174.99002075195312	174.99159240722656
314	175.00741577148438	13.578333333333335					1	DETECTED	175.0074 m/z @13.58 [CD6650_1.mzXML]	175.00741577148438	13.578333333333335	9.065916666666668	18.767833333333332	9.701916666666664	9793.33203125	1633196.1864094853	0	1285	3.901769221269001	1.1474959499733248	1.0637663740618286	175.00697326660156	175.008544921875
315	175.02294921875	3.3126666666666664					1	DETECTED	175.0229 m/z @3.31 [CD6650_1.mzXML]	175.02294921875	3.3126666666666664	1.4191166666666668	19.71216666666667	18.29305	12792.1376953125	2011576.1974613343	0	1285	0.3136268170571368	0.767066919105862	15.996282299381749	175.01795959472656	175.0312042236328
316	175.03854370117188	12.776766666666667					1	DETECTED	175.0385 m/z @12.78 [CD6650_1.mzXML]	175.03854370117188	12.776766666666667	9.6745	13.075016666666667	3.4005166666666664	6730.95703125	648462.0603958739	0	1285	3.381764039995531	0.5480696909786392	0.09613938195727836	175.03549194335938	175.0390625
317	175.0741729736328	14.846666666666666					1	DETECTED	175.0742 m/z @14.85 [CD6650_1.mzXML]	175.0741729736328	14.846666666666666	9.357249999999999	19.777833333333334	10.420583333333335	13601.0283203125	2612482.0654034386	0	1285	2.138758121641791	0.9140133368730425	0.8006960600830256	175.0731658935547	175.07887268066406
318	175.1179656982422	1.76575					1	DETECTED	175.1180 m/z @1.77 [CD6650_1.mzXML]	175.1179656982422	1.76575	1.52505	17.157	15.63195	155393.4375	3705967.491613129	0	1285	0.15519079836797656	2.106564379610748	4.050653570045619	175.11781311035156	175.11886596679688
319	176.06988525390625	10.550566666666667					1	DETECTED	176.0699 m/z @10.55 [CD6650_1.mzXML]	176.06988525390625	10.550566666666667	3.3844	11.130566666666665	7.7461666666666655	150523.21875	1783786.8835651819	0	1285	0.09379675715701019	0.617963495777474	1.857363046889604	176.06414794921875	176.0767059326172
320	176.1270751953125	1.8654333333333333					1	DETECTED	176.1271 m/z @1.87 [CD6650_1.mzXML]	176.1270751953125	1.8654333333333333	1.7196500000000001	4.676150000000001	2.9565000000000006	67208.1015625	1217545.172106323	0	1285	29.19400673689143	10.089635621289355	1.5760992222258818	176.12103271484375	176.1349334716797
321	176.9700164794922	1.4807166666666667					1	DETECTED	176.9700 m/z @1.48 [CD6650_1.mzXML]	176.9700164794922	1.4807166666666667	1.4011666666666664	15.961583333333333	14.560416666666667	26495.658203125	1.0027931455779053E7	0	1285	0.11673951241502323	91.83153893903417	197.52793399593767	176.96961975097656	176.9742889404297
322	176.99871826171875	15.138383333333334					1	DETECTED	176.9987 m/z @15.14 [CD6650_1.mzXML]	176.99871826171875	15.138383333333334	9.614683333333334	18.038166666666665	8.423483333333332	4970.89599609375	1139297.5185059812	0	1285	1.948651595298026	0.7624855923867455	0.5249711847734909	176.99063110351562	177.0009002685547
323	177.06008911132812	1.6734666666666667					1	DETECTED	177.0601 m/z @1.67 [CD6650_1.mzXML]	177.06008911132812	1.6734666666666667	1.5692666666666668	11.50895	9.939683333333333	45668.421875	3405955.0444941404	0	1285	0.09153389514214982	1.1403493769804958	1.1564572291118171	177.052978515625	177.0603790283203
324	177.07333374023438	10.536516666666667					1	DETECTED	177.0733 m/z @10.54 [CD6650_1.mzXML]	177.07333374023438	10.536516666666667	1.90785	10.625416666666666	8.717566666666666	17438.240234375	3754175.9582811277	0	1285	8.713467225788467	0.505151433207139	0.010861626866934948	177.07327270507812	177.07525634765625
325	177.08631896972656	2.80625					1	DETECTED	177.0863 m/z @2.81 [CD6650_1.mzXML]	177.08631896972656	2.80625	0.10096666666666666	20.0095	19.90853333333333	10066.9111328125	4342550.146869013	0	1285	3.7384303921375857	3.6795652950707565	3.2941267081469796	177.08572387695312	177.0904541015625
326	177.10157775878906	5.36325					1	DETECTED	177.1016 m/z @5.36 [CD6650_1.mzXML]	177.10157775878906	5.36325	5.057366666666667	18.62183333333333	13.564466666666664	9687.228515625	2254654.274239257	0	1285	0.7886563302709	22.172614831362736	43.34522966272547	177.09840393066406	177.10276794433594
327	177.1589813232422	18.52466666666667					1	DETECTED	177.1590 m/z @18.52 [CD6650_1.mzXML]	177.1589813232422	18.52466666666667	0.38983333333333337	19.976666666666667	19.586833333333335	4999.9697265625	2474178.9714132696	0	1285	4.367931810647047	0.5400334531150915	0.08006690623018305	177.1536102294922	177.1629180908203
328	178.962646484375	11.35135					1	DETECTED	178.9626 m/z @11.35 [CD6650_1.mzXML]	178.962646484375	11.35135	0.2205	19.860666666666667	19.640166666666666	7527.5244140625	2554955.532185334	0	1285	1.2049191574591838	0.882240200284195	0.7911024388490338	178.96205139160156	178.96360778808594
329	179.03932189941406	1.4807166666666667					1	DETECTED	179.0393 m/z @1.48 [CD6650_1.mzXML]	179.03932189941406	1.4807166666666667	1.4191166666666668	3.1706333333333334	1.7515166666666666	22532.69140625	552888.688010376	0	1285	0.1414695361040803	14.216856060606089	25.86369831527593	179.0388641357422	179.03945922851562
330	179.0532684326172	14.569066666666666					1	DETECTED	179.0533 m/z @14.57 [CD6650_1.mzXML]	179.0532684326172	14.569066666666666	9.791416666666667	18.412	8.620583333333332	6543.529296875	1274310.0433775955	0	1285	0.996415900142118	0.9021781977890106	0.7055573877896317	179.0518341064453	179.0594024658203
331	179.06947326660156	10.5084					1	DETECTED	179.0695 m/z @10.51 [CD6650_1.mzXML]	179.06947326660156	10.5084	0.16916666666666666	20.0095	19.840333333333334	96708.796875	2763723.0784476628	0	1285	0.1024174952259802	0.8117600867371723	3.164945640831947	179.06069946289062	179.06991577148438
332	180.02320861816406	1.5545833333333334					1	DETECTED	180.0232 m/z @1.55 [CD6650_1.mzXML]	180.02320861816406	1.5545833333333334	1.5545833333333334	18.282833333333333	16.72825	12219.5625	6589571.771472596	0	1285	10.104994565587813	null	null	180.01588439941406	180.03077697753906
333	180.06463623046875	9.733333333333333					1	DETECTED	180.0646 m/z @9.73 [CD6650_1.mzXML]	180.06463623046875	9.733333333333333	2.075883333333333	10.608666666666666	8.532783333333333	125646.125	1845774.5190189194	0	1285	0.09153334959870207	0.5098279264607795	1.7739924751048575	180.06454467773438	180.07301330566406
334	180.08724975585938	8.878883333333333					1	DETECTED	180.0872 m/z @8.88 [CD6650_1.mzXML]	180.08724975585938	8.878883333333333	0.3218833333333333	19.79416666666667	19.472283333333337	6166.86279296875	1340389.8286572576	0	1285	0.313666576262138	1.1377984885668657	1.2023432511042107	180.07916259765625	180.089599609375
335	180.1011505126953	11.8658					1	DETECTED	180.1012 m/z @11.87 [CD6650_1.mzXML]	180.1011505126953	11.8658	3.2984500000000003	12.000866666666667	8.702416666666666	9336.31640625	867391.1577219239	0	1285	0.14769123288434116	0.5078826397116184	0.015765279423236696	180.1005096435547	180.10137939453125
336	180.9031524658203	1.8937					1	DETECTED	180.9032 m/z @1.89 [CD6650_1.mzXML]	180.9031524658203	1.8937	1.61405	8.005466666666667	6.391416666666667	20383.919921875	1169767.3020018921	0	1285	0.13057474420130655	11.42752845819179	21.855056916383578	180.89353942871094	180.90335083007812
337	181.00119018554688	1.4807166666666667					1	DETECTED	181.0012 m/z @1.48 [CD6650_1.mzXML]	181.00119018554688	1.4807166666666667	1.4191166666666668	13.714766666666666	12.295649999999998	11800.330078125	1987867.3760058593	0	1285	0.09567560784408724	99.80235389610408	184.20052125168954	180.99945068359375	181.00357055664062
338	181.04840087890625	12.472866666666667					1	DETECTED	181.0484 m/z @12.47 [CD6650_1.mzXML]	181.04840087890625	12.472866666666667	0.11808333333333333	20.0095	19.891416666666665	19550.4921875	2842236.1708313595	0	1285	0.2700488382869537	0.705368763515101	2.2235535423918265	181.04734802246094	181.0496063232422
339	181.07127380371094	9.371883333333333					1	DETECTED	181.0713 m/z @9.37 [CD6650_1.mzXML]	181.07127380371094	9.371883333333333	0.5605	11.608316666666667	11.047816666666668	81247.4453125	2107120.8704938088	0	1285	0.39639877419880776	12.404429620075552	23.552881225896744	181.06471252441406	181.07395935058594
340	181.0845184326172	11.566433333333332					1	DETECTED	181.0845 m/z @11.57 [CD6650_1.mzXML]	181.0845184326172	11.566433333333332	6.690366666666667	12.614233333333335	5.923866666666668	2662750.5	2.0439053805977874E7	1	1285	0.10248206796807402	1.7975176776177164	2.496510901008959	181.0841827392578	181.0938262939453
341	182.05674743652344	1.8795499999999998					1	DETECTED	182.0567 m/z @1.88 [CD6650_1.mzXML]	182.05674743652344	1.8795499999999998	1.8508833333333332	16.75	14.899116666666666	195173.5625	5943458.082827605	0	1285	0.05065762162646359	106.30482052143196	1.5416381479482353	182.04696655273438	182.066650390625
342	182.08824157714844	11.580366666666666					1	DETECTED	182.0882 m/z @11.58 [CD6650_1.mzXML]	182.08824157714844	11.580366666666666	1.9500166666666667	11.850633333333333	9.900616666666666	206396.453125	1.766373473167496E7	1	1285	7.849347831417779	0.5188164322113605	0.014669311824771283	182.07925415039062	182.08851623535156
343	182.1492156982422	15.8659					1	DETECTED	182.1492 m/z @15.87 [CD6650_1.mzXML]	182.1492156982422	15.8659	0.10096666666666666	20.0095	19.90853333333333	83818.5	2.174511719922146E7	0	1285	3.0975816051904346	0.7767769467733011	0.9205399174243221	182.1481475830078	182.14979553222656
344	182.96157836914062	1.52505					1	DETECTED	182.9616 m/z @1.53 [CD6650_1.mzXML]	182.96157836914062	1.52505	1.4353	1.5545833333333334	0.11928333333333341	11692.478515625	45220.88939331059	0	1285	0.057245714096774813	0.6645311049210775	0.329062209842155	182.96141052246094	182.9619598388672
345	183.04823303222656	16.185483333333334					1	DETECTED	183.0482 m/z @16.19 [CD6650_1.mzXML]	183.04823303222656	16.185483333333334	0.20325000000000001	19.959999999999997	19.756749999999997	5992.91552734375	2021911.6325533136	0	1285	2.9893132818209427	0.6180847691290536	0.47830234432852237	183.04698181152344	183.04881286621094
346	183.07937622070312	11.8658					1	DETECTED	183.0794 m/z @11.87 [CD6650_1.mzXML]	183.07937622070312	11.8658	2.0477166666666666	11.954666666666666	9.90695	35034.26171875	2423516.784749419	0	1285	0.1341759614309943	0.5058620137255405	0.010077354739215241	183.07928466796875	183.08851623535156
347	183.152587890625	16.442166666666665					1	DETECTED	183.1526 m/z @16.44 [CD6650_1.mzXML]	183.152587890625	16.442166666666665	0.11808333333333333	19.976666666666667	19.858583333333332	6138.40283203125	2231761.61673941	0	1285	1.1572799259759812	0.6082602902664265	0.2093770935897696	183.15184020996094	183.15293884277344
348	184.07203674316406	13.0178					1	DETECTED	184.0720 m/z @13.02 [CD6650_1.mzXML]	184.07203674316406	13.0178	9.096516666666668	15.484100000000002	6.387583333333334	96063.234375	4195118.987603061	0	1285	0.5011132734978538	1.0619787433129655	1.3973881757672892	184.07156372070312	184.08135986328125
349	184.0933074951172	1.7940333333333334					1	DETECTED	184.0933 m/z @1.79 [CD6650_1.mzXML]	184.0933074951172	1.7940333333333334	1.76575	10.450999999999999	8.685249999999998	301179.84375	2669880.034183288	0	1285	0.049159372396869516	2.584806663838407	3.7673727721232364	184.08445739746094	184.09637451171875
350	184.99862670898438	1.45085					1	DETECTED	184.9986 m/z @1.45 [CD6650_1.mzXML]	184.99862670898438	1.45085	1.4191166666666668	1.5545833333333334	0.13546666666666662	12195.0927734375	64035.63210595702	0	1285	0.1005034356561163	2.1344537815126152	3.268907563025231	184.9979705810547	184.99879455566406
351	185.04092407226562	1.8937					1	DETECTED	185.0409 m/z @1.89 [CD6650_1.mzXML]	185.04092407226562	1.8937	1.45085	16.394099999999998	14.943249999999999	451976.3125	6416780.932605655	0	1285	0.1096962359846183	2.2310171391355405	1.3241069608570095	185.034423828125	185.04623413085938
352	185.1277313232422	9.127533333333334					1	DETECTED	185.1277 m/z @9.13 [CD6650_1.mzXML]	185.1277313232422	9.127533333333334	4.41355	13.928416666666667	9.514866666666666	57034.02734375	2987875.3428237597	0	1285	0.11042816157096347	0.526524726873291	2.2232053956851687	185.1177520751953	185.12803649902344
353	186.05177307128906	10.0915					1	DETECTED	186.0518 m/z @10.09 [CD6650_1.mzXML]	186.05177307128906	10.0915	10.031083333333333	15.5319	5.500816666666667	12016.80859375	863336.587964111	0	1285	0.11738697994211122	1.2763396616979874	1.378605513212181	186.04689025878906	186.0591583251953
354	186.072509765625	1.8937					1	DETECTED	186.0725 m/z @1.89 [CD6650_1.mzXML]	186.072509765625	1.8937	0.3558833333333334	19.3375	18.981616666666664	104324.703125	2959853.578299135	0	1285	0.030370954187171284	0.6593798477245034	3.0186316916414238	186.07241821289062	186.07630920410156
355	186.22055053710938	11.465016666666665					1	DETECTED	186.2206 m/z @11.47 [CD6650_1.mzXML]	186.22055053710938	11.465016666666665	11.42175	11.50895	0.08720000000000105	22938.11328125	75065.3684292002	0	1285	0.06423398758690801	1.0077041602465633	1.0154083204931263	186.22024536132812	186.22097778320312
356	186.9217529296875	1.5545833333333334					1	DETECTED	186.9218 m/z @1.55 [CD6650_1.mzXML]	186.9217529296875	1.5545833333333334	1.4658333333333333	1.5841833333333333	0.11834999999999996	11479.8818359375	50095.037885498066	0	1285	0.09556935286121826	0.6667605633802807	0.3335211267605613	186.92153930664062	186.9220428466797
357	186.95135498046875	9.2145					1	DETECTED	186.9514 m/z @9.21 [CD6650_1.mzXML]	186.95135498046875	9.2145	9.1721	19.125666666666667	9.953566666666667	18589.255859375	1762444.842310791	0	1285	0.09667682824111168	117.37696540880813	233.75393081761626	186.95082092285156	186.95152282714844
358	187.0564727783203	1.8654333333333333					1	DETECTED	187.0565 m/z @1.87 [CD6650_1.mzXML]	187.0564727783203	1.8654333333333333	0.9687833333333333	11.37945	10.410666666666668	469163.59375	9995112.3391637	0	1285	0.05815590585590669	0.6386015840196746	0.167756180437749	187.05642700195312	187.06576538085938
359	187.07025146484375	2.8480833333333333					1	DETECTED	187.0703 m/z @2.85 [CD6650_1.mzXML]	187.07025146484375	2.8480833333333333	0.13501666666666667	19.910666666666668	19.775650000000002	27068.318359375	5827662.779596435	0	1285	1.5125727751801858	2.629741808786869	4.174797025288174	187.07000732421875	187.07569885253906
360	187.12493896484375	13.656966666666667					1	DETECTED	187.1249 m/z @13.66 [CD6650_1.mzXML]	187.12493896484375	13.656966666666667	0.15231666666666666	20.0095	19.85718333333333	5370.2490234375	3163671.72029437	0	1285	14.793437574407344	0.7351979997013373	0.47039599940267474	187.12416076660156	187.1318817138672
361	187.4718780517578	9.2145					1	DETECTED	187.4719 m/z @9.21 [CD6650_1.mzXML]	187.4718780517578	9.2145	9.1721	9.313600000000001	0.14150000000000063	13899.630859375	74705.77177478017	0	1285	0.0985601036863688	1.6686320754717494	2.5711210299492504	187.47149658203125	187.47193908691406
362	188.03460693359375	2.2175333333333334					1	DETECTED	188.0346 m/z @2.22 [CD6650_1.mzXML]	188.03460693359375	2.2175333333333334	1.9918833333333335	12.645183333333334	10.6533	6656.28076171875	2366090.7957957764	0	1285	7.132370284020379	23.605805450919576	46.21161090183915	188.0267333984375	188.03936767578125
363	188.05093383789062	9.228333333333333					1	DETECTED	188.0509 m/z @9.23 [CD6650_1.mzXML]	188.05093383789062	9.228333333333333	1.4191166666666668	16.912166666666668	15.49305	11466.7529296875	2046670.8818810424	0	1285	0.16876149971333732	0.9919720928048694	0.983944185609739	188.04103088378906	188.05825805664062
364	188.06956481933594	9.2145					1	DETECTED	188.0696 m/z @9.21 [CD6650_1.mzXML]	188.06956481933594	9.2145	1.8795499999999998	16.685166666666667	14.805616666666667	5584310.5	3.7526974193945825E7	1	1285	0.09536082747653296	1.4802505559164945	1.668875306519773	188.05972290039062	188.0741424560547
365	188.08082580566406	9.228333333333333					1	DETECTED	188.0808 m/z @9.23 [CD6650_1.mzXML]	188.08082580566406	9.228333333333333	2.1041333333333334	9.313600000000001	7.209466666666668	15882.7841796875	1648851.941982178	0	1285	0.03721896093885135	0.5059842976521342	0.9787718625809789	188.08070373535156	188.09072875976562
366	188.0943145751953	9.200633333333334					1	DETECTED	188.0943 m/z @9.20 [CD6650_1.mzXML]	188.0943145751953	9.200633333333334	9.18655	17.500666666666667	8.314116666666667	6616.67529296875	1229489.770800354	0	1285	0.06377117975264746	295.17573964496336	589.3514792899267	188.0923614501953	188.09619140625
367	188.954833984375	1.52505					1	DETECTED	188.9548 m/z @1.53 [CD6650_1.mzXML]	188.954833984375	1.52505	1.45085	1.5397333333333334	0.08888333333333343	5160.0400390625	18332.48423400878	0	1285	0.06246428668248205	0.5989442946990119	0.1978885893980239	188.95452880859375	188.95523071289062
368	189.0228271484375	13.686416666666666					1	DETECTED	189.0228 m/z @13.69 [CD6650_1.mzXML]	189.0228271484375	13.686416666666666	1.5101499999999999	15.913516666666668	14.403366666666669	11766.5439453125	2444937.6949012764	0	1285	0.7046773574610121	0.5914524977551959	0.11878311220113616	189.0212860107422	189.0240020751953
369	189.0363311767578	10.932466666666667					1	DETECTED	189.0363 m/z @10.93 [CD6650_1.mzXML]	189.0363311767578	10.932466666666667	1.4191166666666668	11.175099999999999	9.755983333333331	13742.5751953125	3186495.9996160883	0	1285	9.585091440195123	0.5127522551642341	0.022368933534702845	189.035888671875	189.04603576660156
370	189.07293701171875	9.2145					1	DETECTED	189.0729 m/z @9.21 [CD6650_1.mzXML]	189.07293701171875	9.2145	1.8795499999999998	13.230866666666666	11.351316666666666	556372.25	1.6593564467762448E7	0	1285	0.09106939835483452	1.4356151832136546	1.6333719492475234	189.0726776123047	189.0823516845703
371	189.08599853515625	2.5178166666666666					1	DETECTED	189.0860 m/z @2.52 [CD6650_1.mzXML]	189.08599853515625	2.5178166666666666	0.10096666666666666	20.0095	19.90853333333333	88813.2578125	2.0566737053914968E7	0	1285	2.3377133400528223	3.7379488331948956	3.456710302748452	189.08546447753906	189.0902557373047
372	189.19789123535156	9.2145					1	DETECTED	189.1979 m/z @9.21 [CD6650_1.mzXML]	189.19789123535156	9.2145	9.1721	12.847716666666667	3.6756166666666665	18626.66015625	888470.292732422	0	1285	0.09818202637630691	43.34453616352315	85.6890723270463	189.1945037841797	189.19813537597656
373	190.08514404296875	10.8254					1	DETECTED	190.0851 m/z @10.83 [CD6650_1.mzXML]	190.08514404296875	10.8254	0.509	19.79416666666667	19.28516666666667	36820.8671875	2633844.0497561353	0	1285	1.6527680996645362	3.520006577102372	5.932606893321387	190.07666015625	190.09439086914062
374	190.14268493652344	10.375733333333333					1	DETECTED	190.1427 m/z @10.38 [CD6650_1.mzXML]	190.14268493652344	10.375733333333333	0.9346	10.5789	9.644300000000001	21289.671875	1161995.530557312	0	1285	0.18481987068685513	0.5107596545612463	0.022155780649787012	190.14239501953125	190.14309692382812
375	190.96697998046875	13.841966666666668					1	DETECTED	190.9670 m/z @13.84 [CD6650_1.mzXML]	190.96697998046875	13.841966666666668	0.23723333333333332	19.943833333333334	19.7066	9636.2109375	2438630.7300639353	0	1285	0.39499459558448713	0.7242552837002808	0.10986952039889397	190.96189880371094	190.968017578125
376	190.99981689453125	11.8195					1	DETECTED	190.9998 m/z @11.82 [CD6650_1.mzXML]	190.99981689453125	11.8195	1.4658333333333333	11.98555	10.519716666666667	6040.60302734375	1062586.2817810366	0	1285	0.073072339388359	0.5080188982968997	0.016037796593799326	190.99383544921875	191.00962829589844
377	191.0390625	1.76575					1	DETECTED	191.0391 m/z @1.77 [CD6650_1.mzXML]	191.0390625	1.76575	1.4191166666666668	11.0085	9.589383333333332	139286.234375	3759051.0546873175	0	1285	0.15862461328753352	2.4227941204081738	null	191.0299530029297	191.04766845703125
378	191.07546997070312	1.6734666666666667					1	DETECTED	191.0755 m/z @1.67 [CD6650_1.mzXML]	191.07546997070312	1.6734666666666667	1.5545833333333334	1.7037166666666665	0.14913333333333312	120955.5390625	499953.62943359383	0	1285	0.10462096237625462	0.5805335286167106	0.3125410086787767	191.07546997070312	191.07606506347656
379	191.97120666503906	1.1943833333333334					1	DETECTED	191.9712 m/z @1.19 [CD6650_1.mzXML]	191.97120666503906	1.1943833333333334	0.13501666666666667	19.761333333333333	19.626316666666668	2042.7293701171875	1259542.2589039004	0	1285	0.27725053861561455	9.263231175859792	17.52646235171958	191.97039794921875	191.97164916992188
380	192.0076904296875	12.380666666666666					1	DETECTED	192.0077 m/z @12.38 [CD6650_1.mzXML]	192.0076904296875	12.380666666666666	0.10096666666666666	20.0095	19.90853333333333	6097.7158203125	1864031.382518189	0	1285	8.186439376843934	0.8106278383565287	0.5882213066434578	191.99932861328125	192.01681518554688
381	192.06434631347656	7.764583333333333					1	DETECTED	192.0643 m/z @7.76 [CD6650_1.mzXML]	192.06434631347656	7.764583333333333	5.573683333333333	9.5086	3.934916666666666	3379.880859375	373342.7057442627	0	1285	2.054739585725474	0.898013753860666	0.7960275077213319	192.0550994873047	192.068115234375
382	192.10446166992188	9.554333333333334					1	DETECTED	192.1045 m/z @9.55 [CD6650_1.mzXML]	192.10446166992188	9.554333333333334	4.770966666666666	9.614683333333334	4.843716666666667	3159.511962890625	334417.09703640745	0	1285	0.05950614175057467	0.5063083184089309	0.012616636817861827	192.10147094726562	192.1044921875
383	192.96026611328125	2.132283333333333					1	DETECTED	192.9603 m/z @2.13 [CD6650_1.mzXML]	192.96026611328125	2.132283333333333	2.0477166666666666	17.989166666666666	15.94145	14907.3076171875	2284811.825815277	0	1285	0.07019889584021799	94.25374458021308	187.50748916042616	192.95762634277344	192.9669952392578
384	193.00108337402344	1.4658333333333333					1	DETECTED	193.0011 m/z @1.47 [CD6650_1.mzXML]	193.00108337402344	1.4658333333333333	1.4658333333333333	15.6266	14.160766666666667	11503.126953125	2203681.8917656248	0	1285	0.07711234480618812	null	null	192.99557495117188	193.0012969970703
385	193.0334930419922	1.6587166666666666					1	DETECTED	193.0335 m/z @1.66 [CD6650_1.mzXML]	193.0334930419922	1.6587166666666666	1.61405	8.466983333333333	6.8529333333333335	13103.2177734375	872249.9494035951	0	1285	1.7863604040797163	76.71194029850753	152.42388059701503	193.02960205078125	193.03396606445312
386	193.05496215820312	1.4953833333333333					1	DETECTED	193.0550 m/z @1.50 [CD6650_1.mzXML]	193.05496215820312	1.4953833333333333	1.4011666666666664	15.658233333333333	14.257066666666667	20237.466796875	2111944.8894123537	0	1285	0.03160580113254685	75.6610649212806	0.7553354457203554	193.05010986328125	193.05502319335938
387	193.08511352539062	10.52245					1	DETECTED	193.0851 m/z @10.52 [CD6650_1.mzXML]	193.08511352539062	10.52245	7.334866666666667	10.947616666666667	3.61275	86618.90625	4200181.197385498	0	1285	0.0952328049528397	0.5224915815394223	0.03623510566848655	193.08253479003906	193.0858612060547
388	193.9835662841797	13.188600000000001					1	DETECTED	193.9836 m/z @13.19 [CD6650_1.mzXML]	193.9835662841797	13.188600000000001	0.7637333333333333	13.188600000000001	12.424866666666668	3848.736328125	1035082.3952427979	0	1285	4.18176105341705	0.5	null	193.9835662841797	193.99351501464844
389	194.00396728515625	1.45085					1	DETECTED	194.0040 m/z @1.45 [CD6650_1.mzXML]	194.00396728515625	1.45085	1.4191166666666668	15.373716666666667	13.9546	12275.57421875	2886110.1426368407	0	1285	9.96322282166561	219.872899159665	438.74579831933005	193.9953155517578	194.0088348388672
390	194.03134155273438	1.7509166666666667					1	DETECTED	194.0313 m/z @1.75 [CD6650_1.mzXML]	194.03134155273438	1.7509166666666667	0.38983333333333337	19.777833333333334	19.388	7419.27197265625	2247035.839687224	0	1285	14.604833708908092	7.122267801383703	12.37480621781422	194.02194213867188	194.03834533691406
391	194.08839416503906	10.52245					1	DETECTED	194.0884 m/z @10.52 [CD6650_1.mzXML]	194.08839416503906	10.52245	4.552566666666666	15.547566666666667	10.995000000000001	10442.9462890625	1476769.277469238	0	1285	0.14223881296346264	0.9208722671855677	0.017486468325011387	194.07998657226562	194.0885467529297
392	194.97596740722656	11.8658					1	DETECTED	194.9760 m/z @11.87 [CD6650_1.mzXML]	194.97596740722656	11.8658	11.450566666666667	13.104183333333333	1.6536166666666663	13920.79296875	783624.6999539788	0	1285	0.7541078979454117	1.9911896925423462	2.9823793850846925	194.97518920898438	194.9764404296875
393	195.01681518554688	1.4807166666666667					1	DETECTED	195.0168 m/z @1.48 [CD6650_1.mzXML]	195.01681518554688	1.4807166666666667	1.4191166666666668	1.5841833333333333	0.16506666666666647	7146.17919921875	41861.34151831053	0	1285	0.09306143397519273	1.339826839826841	1.6796536796536818	195.0163116455078	195.01693725585938
394	195.02919006347656	16.153483333333334					1	DETECTED	195.0292 m/z @16.15 [CD6650_1.mzXML]	195.02919006347656	16.153483333333334	0.11808333333333333	19.894166666666667	19.776083333333332	6362.3818359375	2374940.8458819566	0	1285	1.11180118290884	0.6166382919457367	0.23327658389147346	195.0282440185547	195.02969360351562
395	195.08676147460938	9.925583333333332					1	DETECTED	195.0868 m/z @9.93 [CD6650_1.mzXML]	195.08676147460938	9.925583333333332	0.10096666666666666	20.0095	19.90853333333333	44638.33984375	8061665.481659364	0	1285	1.1374859914738291	4.878087732565919	1.2534788956717622	195.08514404296875	195.0883331298828
396	195.10060119628906	11.608316666666667					1	DETECTED	195.1006 m/z @11.61 [CD6650_1.mzXML]	195.10060119628906	11.608316666666667	11.249233333333333	12.1717	0.9224666666666668	60267.57421875	887114.6744489756	0	1285	0.13844602760026703	0.6488455633546345	0.36031372376663373	195.10003662109375	195.1008758544922
397	196.05950927734375	10.1671					1	DETECTED	196.0595 m/z @10.17 [CD6650_1.mzXML]	196.05950927734375	10.1671	8.909666666666668	17.956333333333337	9.046666666666669	9422.80859375	1219514.152127776	0	1285	0.06484631570320687	3.374476794567417	5.056700364913815	196.05929565429688	196.0686492919922
398	196.07957458496094	1.82245					1	DETECTED	196.0796 m/z @1.82 [CD6650_1.mzXML]	196.07957458496094	1.82245	1.0213833333333333	16.766166666666667	15.744783333333334	11133.451171875	2568064.823854309	0	1285	9.840959887358407	9.827386401464715	18.65477280292943	196.07679748535156	196.0894317626953
399	196.86376953125	1.9638833333333332					1	DETECTED	196.8638 m/z @1.96 [CD6650_1.mzXML]	196.86376953125	1.9638833333333332	1.76575	2.2730333333333332	0.5072833333333333	23467.453125	345165.15272143553	0	1285	0.20272340108910236	1.2801564602960973	1.3209609003837048	196.8636932373047	196.86436462402344
400	196.87673950195312	1.6883000000000001					1	DETECTED	196.8767 m/z @1.69 [CD6650_1.mzXML]	196.87673950195312	1.6883000000000001	1.6290166666666666	1.6883000000000001	0.05928333333333358	9221.318359375	25401.970177978543	0	1285	0.05477805961211013	0.5	null	196.8762969970703	196.8775634765625
401	197.06353759765625	14.846666666666666					1	DETECTED	197.0635 m/z @14.85 [CD6650_1.mzXML]	197.06353759765625	14.846666666666666	9.387133333333333	19.777833333333334	10.3907	12343.8251953125	2702231.7968745735	0	1285	2.084156587109046	0.9267633991418841	0.7819297824705875	197.062744140625	197.0644073486328
402	197.07955932617188	11.069566666666667					1	DETECTED	197.0796 m/z @11.07 [CD6650_1.mzXML]	197.07955932617188	11.069566666666667	10.436233333333332	11.145299999999999	0.7090666666666667	17507.494140625	274313.79186303687	0	1285	0.6505015715811293	0.5597894736842094	0.12754507114428473	197.07928466796875	197.08058166503906
403	197.099609375	1.76575					1	DETECTED	197.0996 m/z @1.77 [CD6650_1.mzXML]	197.099609375	1.76575	1.7037166666666665	7.9901	6.286383333333333	160781.21875	1230294.298506347	0	1285	0.04466497932830338	50.669398173025215	0.41469070833664257	197.09092712402344	197.10032653808594
404	197.12759399414062	9.762233333333334					1	DETECTED	197.1276 m/z @9.76 [CD6650_1.mzXML]	197.12759399414062	9.762233333333334	2.8760166666666667	9.955833333333334	7.079816666666668	19386.310546875	1006000.1879620968	0	1285	0.577798413259055	0.5140570656843502	0.16837307304192473	197.1272430419922	197.12826538085938
405	198.0517578125	10.536516666666667					1	DETECTED	198.0518 m/z @10.54 [CD6650_1.mzXML]	198.0517578125	10.536516666666667	10.494433333333335	15.092316666666667	4.597883333333332	41055.6875	580469.416036986	0	1285	0.08907937957870438	1.9123153494194718	2.399979540399737	198.05142211914062	198.06167602539062
406	198.0838623046875	1.8508833333333332					1	DETECTED	198.0839 m/z @1.85 [CD6650_1.mzXML]	198.0838623046875	1.8508833333333332	0.18638333333333332	6.37665	6.190266666666666	30164.91015625	1503222.0469101258	0	1285	0.11686456126514777	1.8594973465505156	2.7189946931010316	198.0828857421875	198.0911407470703
407	198.861083984375	1.9638833333333332					1	DETECTED	198.8611 m/z @1.96 [CD6650_1.mzXML]	198.861083984375	1.9638833333333332	1.7352666666666667	2.369466666666667	0.6342000000000001	19632.802734375	404299.28883496084	0	1285	0.20471453362473024	1.3870379820660508	1.344449235704381	198.86077880859375	198.8616943359375
408	198.93917846679688	1.52505					1	DETECTED	198.9392 m/z @1.53 [CD6650_1.mzXML]	198.93917846679688	1.52505	1.4191166666666668	12.316333333333334	10.897216666666667	193097.59375	3887080.092269776	0	1285	0.12267061159759374	53.84428886170075	1.1750715239000056	198.9320068359375	198.9456787109375
409	199.0096435546875	11.524216666666666					1	DETECTED	199.0096 m/z @11.52 [CD6650_1.mzXML]	199.0096435546875	11.524216666666666	2.6816666666666666	19.125666666666667	16.444000000000003	4046.834716796875	1775244.6476456595	0	1285	13.204032884164295	0.9298222797722379	0.48247175800878617	198.99986267089844	199.0169219970703
410	200.03936767578125	1.7037166666666665					1	DETECTED	200.0394 m/z @1.70 [CD6650_1.mzXML]	200.03936767578125	1.7037166666666665	1.61405	1.7940333333333334	0.17998333333333338	38882.1640625	232592.61923632817	0	1285	0.08633206597642973	1.0036245353159865	null	200.03927612304688	200.03990173339844
411	200.12684631347656	2.089933333333333					1	DETECTED	200.1268 m/z @2.09 [CD6650_1.mzXML]	200.12684631347656	2.089933333333333	1.9776833333333335	11.0085	9.030816666666666	10617.9365234375	1150816.9149503782	0	1285	0.12698097876156256	40.22635486265785	79.4527097253157	200.1267547607422	200.1275177001953
412	200.93678283691406	1.52505					1	DETECTED	200.9368 m/z @1.53 [CD6650_1.mzXML]	200.93678283691406	1.52505	1.4807166666666667	1.5545833333333334	0.07386666666666675	27937.529296875	106914.47964160165	0	1285	0.10797933589458553	0.8330827067669182	0.6661654135338363	200.93655395507812	200.93685913085938
413	200.97218322753906	1.52505					1	DETECTED	200.9722 m/z @1.53 [CD6650_1.mzXML]	200.97218322753906	1.52505	1.45085	1.61405	0.1632	65761.71875	387039.1820634766	0	1285	0.0986746455680596	1.0997304582210237	1.4235375843125735	200.9718780517578	200.97225952148438
414	201.0148468017578	1.8937					1	DETECTED	201.0148 m/z @1.89 [CD6650_1.mzXML]	201.0148468017578	1.8937	1.82245	2.3964	0.57395	87943.8828125	835593.3679526371	0	1285	0.11680606675818428	4.027719298245612	7.055438596491223	201.01473999023438	201.01536560058594
415	201.11131286621094	1.3495					1	DETECTED	201.1113 m/z @1.35 [CD6650_1.mzXML]	201.11131286621094	1.3495	0.10096666666666666	20.0095	19.90853333333333	45330.48828125	3.312760696181548E7	0	1285	14.549010389273874	7.972768047842802	9.29352534916676	201.11056518554688	201.1116485595703
416	202.046630859375	9.719					1	DETECTED	202.0466 m/z @9.72 [CD6650_1.mzXML]	202.046630859375	9.719	1.76575	9.821216666666666	8.055466666666666	39141.38671875	3734507.5475593265	0	1285	0.16386567488545012	0.5064260941543813	0.012852188308762716	202.046142578125	202.04685974121094
417	202.1064910888672	2.132283333333333					1	DETECTED	202.1065 m/z @2.13 [CD6650_1.mzXML]	202.1064910888672	2.132283333333333	0.11808333333333333	19.993	19.874916666666664	5482.62890625	3604964.5042916257	0	1285	3.600834589078538	4.933699897395161	8.867399794790321	202.10598754882812	202.1151123046875
418	202.96978759765625	1.5101499999999999					1	DETECTED	202.9698 m/z @1.51 [CD6650_1.mzXML]	202.96978759765625	1.5101499999999999	1.45085	18.136333333333333	16.685483333333334	20805.87109375	2992491.704773224	0	1285	0.0990931472589176	140.68704328274333	280.37408656548666	202.9681854248047	202.969970703125
419	203.03054809570312	1.8795499999999998					1	DETECTED	203.0305 m/z @1.88 [CD6650_1.mzXML]	203.03054809570312	1.8795499999999998	1.4191166666666668	9.387133333333333	7.968016666666666	119348.140625	3876347.71231366	0	1285	null	10.036724204097567	25.444302654290762	203.02186584472656	203.03866577148438
420	203.0511932373047	1.7940333333333334					1	DETECTED	203.0512 m/z @1.79 [CD6650_1.mzXML]	203.0511932373047	1.7940333333333334	1.6734666666666667	18.913	17.239533333333334	2404396.5	3.451343569342238E7	0	1285	0.1242597781562913	4.4804012144406915	7.380521289556818	203.04571533203125	203.05258178710938
421	203.14907836914062	1.8508833333333332					1	DETECTED	203.1491 m/z @1.85 [CD6650_1.mzXML]	203.14907836914062	1.8508833333333332	1.8366333333333331	17.075	15.238366666666666	130439.0	2261461.1692594006	0	1285	0.1715802831636728	534.679532163739	1068.359064327478	203.1413116455078	203.1491241455078
422	203.82284545898438	9.2145					1	DETECTED	203.8228 m/z @9.21 [CD6650_1.mzXML]	203.82284545898438	9.2145	9.019466666666666	9.371883333333333	0.3524166666666666	18867.388671875	144863.0209165645	0	1285	0.09997632385053912	0.7960012613855088	1.5247773364590356	203.82188415527344	203.8234100341797
423	204.0547332763672	1.8079833333333333					1	DETECTED	204.0547 m/z @1.81 [CD6650_1.mzXML]	204.0547332763672	1.8079833333333333	1.76575	12.833516666666666	11.067766666666666	137119.296875	3396430.931901367	0	1285	0.24291432759705245	8.033360526067959	11.77032049464422	204.0546417236328	204.06472778320312
424	204.1040496826172	10.776933333333334					1	DETECTED	204.1040 m/z @10.78 [CD6650_1.mzXML]	204.1040496826172	10.776933333333334	10.031083333333333	11.038766666666668	1.0076833333333344	18858.3046875	335076.95999938966	0	1285	0.09291769084916979	0.6755268038703045	0.3510536077406091	204.1005859375	204.10447692871094
425	204.1217803955078	1.90785					1	DETECTED	204.1218 m/z @1.91 [CD6650_1.mzXML]	204.1217803955078	1.90785	1.8654333333333333	3.6141	1.7486666666666668	420376.09375	5179189.02199017	0	1285	0.4605436024259757	7.300281497379409	11.514008364114872	204.12159729003906	204.1224365234375
426	204.4154510498047	9.2145					1	DETECTED	204.4155 m/z @9.21 [CD6650_1.mzXML]	204.4154510498047	9.2145	9.1721	10.52245	1.3503499999999988	14833.078125	245312.31360198965	0	1285	0.09806517463807118	15.923938679245689	30.847877358491377	204.415283203125	204.4242706298828
427	204.95571899414062	1.61405					1	DETECTED	204.9557 m/z @1.61 [CD6650_1.mzXML]	204.95571899414062	1.61405	1.52505	1.6734666666666667	0.14841666666666664	62699.33984375	341668.83962658665	0	1285	0.08617136066847553	0.8415953421564681	0.7868364234476646	204.95570373535156	204.9560546875
428	205.02322387695312	1.8366333333333331					1	DETECTED	205.0232 m/z @1.84 [CD6650_1.mzXML]	205.02322387695312	1.8366333333333331	1.4191166666666668	10.4804	9.061283333333332	60939.9375	3677928.9993609614	0	1285	7.693104322226398	12.552580042874194	0.10987008330679604	205.0231170654297	205.03195190429688
429	205.04641723632812	9.342383333333334					1	DETECTED	205.0464 m/z @9.34 [CD6650_1.mzXML]	205.04641723632812	9.342383333333334	1.8795499999999998	9.447716666666668	7.568166666666668	28334.134765625	1776072.334990966	0	1285	7.501041828442764	0.5070571945418407	1.3541190350718268	205.04393005371094	205.0558319091797
430	205.0660858154297	9.200633333333334					1	DETECTED	205.0661 m/z @9.20 [CD6650_1.mzXML]	205.0660858154297	9.200633333333334	3.2557833333333335	9.256516666666666	6.000733333333333	5536.50732421875	1025820.4644851072	0	1285	0.08288960640770604	0.5047001466255105	0.009400293251020996	205.05908203125	205.0704803466797
431	205.08473205566406	12.457583333333334					1	DETECTED	205.0847 m/z @12.46 [CD6650_1.mzXML]	205.08473205566406	12.457583333333334	0.13501666666666667	19.959999999999997	19.824983333333332	21900.71875	4717974.459272027	0	1285	3.2641435365682696	0.7707691569092572	0.5249627806664582	205.0749053955078	205.08555603027344
432	205.0960693359375	9.2145					1	DETECTED	205.0961 m/z @9.21 [CD6650_1.mzXML]	205.0960693359375	9.2145	9.11205	10.793299999999999	1.6812499999999986	5480294.5	3.848378985550467E7	1	1285	0.10969226128651499	1.437686834609528	1.612975058748706	205.09030151367188	205.09642028808594
433	205.1251220703125	1.8937					1	DETECTED	205.1251 m/z @1.89 [CD6650_1.mzXML]	205.1251220703125	1.8937	1.8508833333333332	11.189766666666666	9.338883333333332	46595.8515625	3182970.36039978	0	1285	0.17609318081681247	5.3220429800238005	6.893756603339131	205.1156005859375	205.1350555419922
434	205.98635864257812	11.249233333333333					1	DETECTED	205.9864 m/z @11.25 [CD6650_1.mzXML]	205.98635864257812	11.249233333333333	0.11808333333333333	20.0095	19.891416666666665	32164.193359375	5737399.244644345	0	1285	1.4992312416570268	2.3312648550552315	0.4299666425355866	205.98558044433594	205.99392700195312
435	206.08021545410156	10.316033333333333					1	DETECTED	206.0802 m/z @10.32 [CD6650_1.mzXML]	206.08021545410156	10.316033333333333	0.28800000000000003	19.272666666666666	18.984666666666666	91032.5859375	3568965.676633728	0	1285	0.0931378535800107	2.182589790494646	2.208826976951786	206.0703582763672	206.0891876220703
436	206.09942626953125	9.2145					1	DETECTED	206.0994 m/z @9.21 [CD6650_1.mzXML]	206.09942626953125	9.2145	9.11205	14.2725	5.160450000000001	550510.4375	4833620.918626335	0	1285	0.10566124584346426	1.4426758406959928	1.6974143937735016	206.09938049316406	206.10403442382812
437	206.990234375	16.08955					1	DETECTED	206.9902 m/z @16.09 [CD6650_1.mzXML]	206.990234375	16.08955	0.2205	19.910666666666668	19.690166666666666	9063.5947265625	2993300.3483952926	0	1285	0.8691712765414135	0.6180989934703447	0.24234725136880922	206.98585510253906	206.9914093017578
438	207.01300048828125	1.7940333333333334					1	DETECTED	207.0130 m/z @1.79 [CD6650_1.mzXML]	207.01300048828125	1.7940333333333334	1.4353	15.184616666666667	13.749316666666667	31002.4296875	3414917.87330835	0	1285	11.894580646597303	18.485669351241796	32.989683738382475	207.01300048828125	207.01708984375
439	207.03115844726562	11.680900000000001					1	DETECTED	207.0312 m/z @11.68 [CD6650_1.mzXML]	207.03115844726562	11.680900000000001	9.584399999999999	11.93965	2.3552500000000016	12091.33203125	549449.9258608398	0	1285	0.18211476821333328	0.5617099928452179	0.09369740471650441	207.025146484375	207.03179931640625
440	207.08358764648438	10.301016666666667					1	DETECTED	207.0836 m/z @10.30 [CD6650_1.mzXML]	207.08358764648438	10.301016666666667	10.286066666666667	14.375716666666667	4.089650000000001	11924.2021484375	1029684.011084961	0	1285	0.09733722223027819	136.7775919732379	272.5551839464758	207.08331298828125	207.09130859375
441	207.1034393310547	9.228333333333333					1	DETECTED	207.1034 m/z @9.23 [CD6650_1.mzXML]	207.1034393310547	9.228333333333333	9.034966666666666	10.015933333333333	0.9809666666666672	24883.103515625	359621.35179022176	0	1285	0.06096602396038797	0.8190250252660236	0.5816129265474873	207.1034393310547	207.1121063232422
442	208.0481414794922	15.373716666666667					1	DETECTED	208.0481 m/z @15.37 [CD6650_1.mzXML]	208.0481414794922	15.373716666666667	9.47795	19.927333333333333	10.449383333333333	13537.4453125	3142664.7292268686	0	1285	2.214111988644518	0.8879239716954237	0.772164134028833	208.0476837158203	208.048583984375
443	208.88963317871094	1.7509166666666667					1	DETECTED	208.8896 m/z @1.75 [CD6650_1.mzXML]	208.88963317871094	1.7509166666666667	1.6883000000000001	1.9918833333333335	0.3035833333333333	38897.015625	326234.4612290039	0	1285	0.204935584743964	2.4241416023422993	3.848283204684598	208.88941955566406	208.89022827148438
444	208.9342803955078	2.146466666666667					1	DETECTED	208.9343 m/z @2.15 [CD6650_1.mzXML]	208.9342803955078	2.146466666666667	2.061716666666667	4.171783333333333	2.110066666666666	8575.6025390625	478693.79053927603	0	1285	0.03339971437808087	12.448770894788575	23.89754178957715	208.93414306640625	208.9407958984375
445	208.97764587402344	13.5322					1	DETECTED	208.9776 m/z @13.53 [CD6650_1.mzXML]	208.97764587402344	13.5322	11.954666666666666	16.073583333333332	4.1189166666666654	14315.6142578125	1306890.4772031251	0	1285	0.6344589667367835	1.3054927523982587	1.6109855047965171	208.97708129882812	208.97860717773438
446	209.03236389160156	1.4658333333333333					1	DETECTED	209.0324 m/z @1.47 [CD6650_1.mzXML]	209.03236389160156	1.4658333333333333	1.4191166666666668	5.36325	3.9441333333333333	37023.6015625	613072.3188632508	0	1285	0.0732583014385384	42.21334284694983	13.06267773131645	209.03160095214844	209.0327606201172
447	209.0443878173828	15.452499999999999					1	DETECTED	209.0444 m/z @15.45 [CD6650_1.mzXML]	209.0443878173828	15.452499999999999	0.4749	20.0095	19.534599999999998	26535.625	6521052.397541174	0	1285	2.825412980776747	0.8298547138219451	0.7114653017398147	209.04391479492188	209.0452880859375
448	209.09140014648438	7.731833333333333					1	DETECTED	209.0914 m/z @7.73 [CD6650_1.mzXML]	209.09140014648438	7.731833333333333	3.1001166666666666	8.755233333333333	5.655116666666666	19542.984375	1461369.9806278378	0	1285	0.8036981046187543	0.6462021328518092	0.1976202916515412	209.09056091308594	209.09915161132812
449	209.1160888671875	12.031033333333333					1	DETECTED	209.1161 m/z @12.03 [CD6650_1.mzXML]	209.1160888671875	12.031033333333333	3.5133666666666667	12.380666666666666	8.8673	306872.53125	3428123.438780142	1	1285	0.1137023483061057	0.760903175200419	3.4620909635235013	209.1129150390625	209.12570190429688
450	209.16395568847656	9.77685					1	DETECTED	209.1640 m/z @9.78 [CD6650_1.mzXML]	209.16395568847656	9.77685	9.584399999999999	9.850883333333334	0.2664833333333352	7672.85888671875	67186.46498437501	0	1285	0.11395218299291443	0.692344331861091	0.3846886637221821	209.16384887695312	209.16404724121094
451	210.93386840820312	11.365366666666667					1	DETECTED	210.9339 m/z @11.37 [CD6650_1.mzXML]	210.93386840820312	11.365366666666667	1.6438833333333334	11.98555	10.341666666666667	8764.8359375	2144559.21713623	0	1285	0.6564262907029832	0.5318975670722403	0.0637951341444807	210.931396484375	210.9350128173828
452	210.97059631347656	11.910233333333334					1	DETECTED	210.9706 m/z @11.91 [CD6650_1.mzXML]	210.97059631347656	11.910233333333334	1.4011666666666664	15.294133333333333	13.892966666666666	4775.517578125	2990940.5276872558	0	1285	0.23151722209300196	0.6609990738156258	0.3219981476312516	210.96620178222656	210.97276306152344
453	211.00411987304688	11.175099999999999					1	DETECTED	211.0041 m/z @11.18 [CD6650_1.mzXML]	211.00411987304688	11.175099999999999	10.5789	11.2195	0.6405999999999992	5704.5126953125	153324.96873815908	0	1285	0.1606030351909702	0.5372358269037248	0.07447165380744966	211.00196838378906	211.00440979003906
454	211.041015625	2.4370333333333334					1	DETECTED	211.0410 m/z @2.44 [CD6650_1.mzXML]	211.041015625	2.4370333333333334	2.20335	16.75	14.54665	21380.740234375	1474126.052748962	0	1285	0.30141090467673193	1.7897438880297647	2.5295248025877557	211.04042053222656	211.04209899902344
455	211.05691528320312	9.387133333333333					1	DETECTED	211.0569 m/z @9.39 [CD6650_1.mzXML]	211.05691528320312	9.387133333333333	9.342383333333334	9.49345	0.15106666666666513	15829.1591796875	81576.76793310608	0	1285	0.09960213670619389	1.6878957169460267	2.0829002663704768	211.05661010742188	211.05711364746094
456	211.0789031982422	14.153583333333334					1	DETECTED	211.0789 m/z @14.15 [CD6650_1.mzXML]	211.0789031982422	14.153583333333334	13.743	17.630333333333333	3.8873333333333324	7108.0859375	614259.7698018797	0	1285	0.4076447432482482	4.733915161355794	5.09015305051439	211.07647705078125	211.08013916015625
457	211.13162231445312	12.155783333333334					1	DETECTED	211.1316 m/z @12.16 [CD6650_1.mzXML]	211.13162231445312	12.155783333333334	0.10096666666666666	20.0095	19.90853333333333	22538.703125	4078595.84668976	0	1285	1.455148461833728	1.2422428539646664	1.0060629301855706	211.12171936035156	211.13320922851562
458	211.14321899414062	10.27115					1	DETECTED	211.1432 m/z @10.27 [CD6650_1.mzXML]	211.14321899414062	10.27115	10.241616666666665	10.421383333333333	0.17976666666666752	12462.3203125	84409.02813403368	0	1285	0.11342755488551859	3.0434537246048126	5.086907449209625	211.142822265625	211.14321899414062
459	212.01856994628906	11.35135					1	DETECTED	212.0186 m/z @11.35 [CD6650_1.mzXML]	212.01856994628906	11.35135	11.3231	11.6226	0.2995000000000001	120697.6484375	784275.4782829605	0	1285	0.13222265685916312	3.7443651502764683	5.038626157903469	212.01841735839844	212.01922607421875
460	212.0672607421875	10.8714					1	DETECTED	212.0673 m/z @10.87 [CD6650_1.mzXML]	212.0672607421875	10.8714	9.584399999999999	10.8714	1.2870000000000008	6203.07763671875	189413.97715832517	0	1285	0.08103006093955756	0.5	null	212.06661987304688	212.0699920654297
461	212.8380126953125	1.9918833333333335					1	DETECTED	212.8380 m/z @1.99 [CD6650_1.mzXML]	212.8380126953125	1.9918833333333335	1.7037166666666665	2.35565	0.6519333333333333	25091.244140625	390984.84154345706	0	1285	0.11327430361985247	1.1311740890688249	1.2623481781376498	212.8374786376953	212.83828735351562
462	212.99826049804688	1.90785					1	DETECTED	212.9983 m/z @1.91 [CD6650_1.mzXML]	212.99826049804688	1.90785	1.8795499999999998	2.2314333333333334	0.35188333333333355	36040.89453125	236737.09551770022	0	1285	0.049166188933837285	6.217020023557083	11.434040047114166	212.99815368652344	212.99929809570312
463	213.07351684570312	1.76575					1	DETECTED	213.0735 m/z @1.77 [CD6650_1.mzXML]	213.07351684570312	1.76575	1.7037166666666665	11.651716666666665	9.947999999999999	74069.3359375	9531620.746531067	0	1285	0.0407766197859869	80.18269747447602	146.6759357736657	213.0655975341797	213.07513427734375
464	213.17724609375	10.536516666666667					1	DETECTED	213.1772 m/z @10.54 [CD6650_1.mzXML]	213.17724609375	10.536516666666667	1.3151166666666667	14.970666666666666	13.65555	6158.529296875	1667317.8915627748	0	1285	0.0542509361647916	0.7404271585659443	0.4808543171318887	213.1767120361328	213.1840362548828
465	214.0259552001953	10.564683333333333					1	DETECTED	214.0260 m/z @10.56 [CD6650_1.mzXML]	214.0259552001953	10.564683333333333	10.52245	10.67595	0.15350000000000108	8259.4599609375	41403.782669311666	0	1285	0.06950386270409936	1.8172849250197247	2.6607599193281026	214.0254669189453	214.0259552001953
466	214.91644287109375	1.5545833333333334					1	DETECTED	214.9164 m/z @1.55 [CD6650_1.mzXML]	214.91644287109375	1.5545833333333334	1.4191166666666668	13.594416666666666	12.175299999999998	576564.25	7231607.725773683	0	1285	0.1131492279014028	0.8020525182429218	0.5878744481071363	214.91110229492188	214.91671752929688
467	214.98794555664062	1.4953833333333333					1	DETECTED	214.9879 m/z @1.50 [CD6650_1.mzXML]	214.98794555664062	1.4953833333333333	1.4353	15.563233333333333	14.127933333333333	75127.0859375	9494360.566793732	0	1285	0.09964808010257986	112.15885669517658	236.80505682640947	214.98751831054688	214.98797607421875
468	215.01495361328125	1.9776833333333335					1	DETECTED	215.0150 m/z @1.98 [CD6650_1.mzXML]	215.01495361328125	1.9776833333333335	1.4011666666666664	10.550566666666667	9.1494	63748.6640625	2087777.9139617921	0	1285	0.15856923047189952	7.821699732831767	0.5590275301542067	215.01492309570312	215.02218627929688
469	216.0132598876953	1.7037166666666665					1	DETECTED	216.0133 m/z @1.70 [CD6650_1.mzXML]	216.0132598876953	1.7037166666666665	1.6734666666666667	10.608666666666666	8.9352	17107.958984375	2412382.2530988464	0	1285	0.11374495226421999	147.68925619834766	294.37851239669527	216.0130615234375	216.02188110351562
470	216.92132568359375	1.6734666666666667					1	DETECTED	216.9213 m/z @1.67 [CD6650_1.mzXML]	216.92132568359375	1.6734666666666667	1.5545833333333334	1.9500166666666667	0.3954333333333333	195945.640625	2089224.637706054	0	1285	0.1401314328730765	1.6631150988363956	1.8261798879496351	216.91262817382812	216.92152404785156
471	216.94956970214844	1.5545833333333334					1	DETECTED	216.9496 m/z @1.55 [CD6650_1.mzXML]	216.94956970214844	1.5545833333333334	1.4191166666666668	1.6290166666666666	0.20989999999999975	178945.390625	1272184.5201552738	0	1285	0.11627046250464268	0.8129434479974793	0.5833532901962917	216.9493408203125	216.94973754882812
472	217.0277099609375	11.393550000000001					1	DETECTED	217.0277 m/z @11.39 [CD6650_1.mzXML]	217.0277099609375	11.393550000000001	10.27115	16.9935	6.7223500000000005	27098.763671875	1579208.4257285765	0	1285	0.10545128357537514	2.3611755493094786	3.8511604147522065	217.01873779296875	217.0376434326172
473	217.04595947265625	10.916983333333333					1	DETECTED	217.0460 m/z @10.92 [CD6650_1.mzXML]	217.04595947265625	10.916983333333333	10.286066666666667	18.670333333333335	8.384266666666669	10178.3857421875	778810.1226811217	0	1285	0.09253976987952939	6.644511953506812	10.188048153694844	217.0382080078125	217.05392456054688
474	217.08058166503906	1.8654333333333333					1	DETECTED	217.0806 m/z @1.87 [CD6650_1.mzXML]	217.08058166503906	1.8654333333333333	1.8654333333333333	18.428166666666666	16.562733333333334	33384.06640625	2701251.001261901	0	1285	0.21611325408276327	null	null	217.08033752441406	217.08740234375
475	217.12075805664062	19.272666666666666					1	DETECTED	217.1208 m/z @19.27 [CD6650_1.mzXML]	217.12075805664062	19.272666666666666	0.13501666666666667	20.0095	19.874483333333334	12059.3095703125	3548193.3759868783	0	1285	0.8432131436311074	0.5936205192451705	0.2193402119318492	217.1190185546875	217.12132263183594
476	217.2266082763672	11.741566666666667					1	DETECTED	217.2266 m/z @11.74 [CD6650_1.mzXML]	217.2266082763672	11.741566666666667	11.69575	11.834833333333334	0.13908333333333367	6597.81103515625	32438.655887695495	0	1285	0.053677431018074984	1.5178246635139958	2.0356493270279916	217.22579956054688	217.22674560546875
477	217.94989013671875	1.5545833333333334					1	DETECTED	217.9499 m/z @1.55 [CD6650_1.mzXML]	217.94989013671875	1.5545833333333334	1.4353	1.5545833333333334	0.11928333333333341	16624.595703125	86359.84923803718	0	1285	0.0970123033024306	0.5	null	217.94989013671875	217.95028686523438
478	218.02052307128906	9.733333333333333					1	DETECTED	218.0205 m/z @9.73 [CD6650_1.mzXML]	218.02052307128906	9.733333333333333	9.629666666666667	16.831666666666667	7.202	4492.87109375	922285.1050213624	0	1285	0.1407422888776786	34.7363344051451	68.4726688102902	218.01783752441406	218.02078247070312
479	218.08035278320312	9.228333333333333					1	DETECTED	218.0804 m/z @9.23 [CD6650_1.mzXML]	218.08035278320312	9.228333333333333	8.586649999999999	18.994000000000003	10.407350000000005	4986.78466796875	881134.9629340516	0	1285	0.6672763678158127	8.109412742526155	15.218825485052308	218.080078125	218.08883666992188
480	218.13739013671875	2.0477166666666666					1	DETECTED	218.1374 m/z @2.05 [CD6650_1.mzXML]	218.13739013671875	2.0477166666666666	0.11808333333333333	20.0095	19.891416666666665	27017.8984375	3450863.7123220875	0	1285	2.787793927096983	3.8041744346281865	0.9149622842561885	218.13694763183594	218.13845825195312
481	218.21023559570312	10.421383333333333					1	DETECTED	218.2102 m/z @10.42 [CD6650_1.mzXML]	218.21023559570312	10.421383333333333	10.375733333333333	12.395733333333334	2.0200000000000014	11345.0	357964.3991708984	0	1285	0.06571343943318375	22.12486308871843	2.2904478762484186	218.2101593017578	218.21604919433594
482	218.9686737060547	9.8362					1	DETECTED	218.9687 m/z @9.84 [CD6650_1.mzXML]	218.9686737060547	9.8362	9.659766666666666	10.031083333333333	0.37131666666666696	2471.491943359375	31627.16558209223	0	1285	0.062293254898378336	1.0522860381636112	1.1045720763272224	218.9685516357422	218.96957397460938
483	218.98272705078125	1.5101499999999999					1	DETECTED	218.9827 m/z @1.51 [CD6650_1.mzXML]	218.98272705078125	1.5101499999999999	1.4353	1.5841833333333333	0.14888333333333326	34733.046875	202166.26992456062	0	1285	0.09824815221766436	0.9809434755599884	0.994421628821376	218.98243713378906	218.98272705078125
484	219.02488708496094	1.76575					1	DETECTED	219.0249 m/z @1.77 [CD6650_1.mzXML]	219.02488708496094	1.76575	1.7037166666666665	16.7015	14.997783333333333	2357615.25	2.333361465201754E7	1	1285	0.061038677329558144	4.6156268845384805	7.2262366028702845	219.0150146484375	219.02655029296875
485	219.04273986816406	8.73995					1	DETECTED	219.0427 m/z @8.74 [CD6650_1.mzXML]	219.04273986816406	8.73995	8.289983333333334	11.145299999999999	2.855316666666665	10869.1748046875	453051.38269299275	0	1285	2.4622729817740527	3.1728090969701443	0.2480420212536897	219.04188537597656	219.04629516601562
486	219.11627197265625	15.168800000000001					1	DETECTED	219.1163 m/z @15.17 [CD6650_1.mzXML]	219.11627197265625	15.168800000000001	0.2205	19.959999999999997	19.739499999999996	18540.333984375	3560722.9553345307	0	1285	1.6737530491350086	0.7927185582995403	0.768503359262403	219.1134796142578	219.11692810058594
487	219.17312622070312	12.251716666666665					1	DETECTED	219.1731 m/z @12.25 [CD6650_1.mzXML]	219.17312622070312	12.251716666666665	0.10096666666666666	19.993	19.89203333333333	27799.259765625	2451968.031016115	0	1285	0.082355776732145	0.9928270970281854	56.88157998609579	219.16943359375	219.174072265625
488	220.02842712402344	1.76575					1	DETECTED	220.0284 m/z @1.77 [CD6650_1.mzXML]	220.02842712402344	1.76575	1.76575	9.970650000000001	8.2049	146187.890625	2203638.434700135	0	1285	0.048580589329179746	null	null	220.02703857421875	220.0360870361328
489	220.0959930419922	10.641883333333334					1	DETECTED	220.0960 m/z @10.64 [CD6650_1.mzXML]	220.0959930419922	10.641883333333334	5.9838000000000005	13.089516666666666	7.105716666666666	9683.431640625	1357751.6048284913	0	1285	0.10311916810266197	0.7627296634882014	0.5254593269764027	220.0951385498047	220.1009979248047
490	220.11705017089844	8.925450000000001					1	DETECTED	220.1171 m/z @8.93 [CD6650_1.mzXML]	220.11705017089844	8.925450000000001	2.889816666666667	16.362016666666666	13.472199999999999	9052.0107421875	1421362.8319889526	0	1285	0.13218088233973546	1.116055205474156	52.548376370914895	220.11685180664062	220.11990356445312
491	220.16844177246094	12.762166666666667					1	DETECTED	220.1684 m/z @12.76 [CD6650_1.mzXML]	220.16844177246094	12.762166666666667	12.747316666666668	12.847716666666667	0.10039999999999871	9982.3076171875	47704.72046118167	0	1285	0.06029618872900144	3.3804713804715325	5.760942760943065	220.1678924560547	220.16893005371094
492	220.9332275390625	1.5990499999999999					1	DETECTED	220.9332 m/z @1.60 [CD6650_1.mzXML]	220.9332275390625	1.5990499999999999	1.5397333333333334	1.7196500000000001	0.17991666666666672	138624.640625	715842.2098681637	0	1285	0.07903836728111635	1.516577690362467	2.0572090521275888	220.93287658691406	220.93353271484375
493	220.9803466796875	1.4953833333333333					1	DETECTED	220.9803 m/z @1.50 [CD6650_1.mzXML]	220.9803466796875	1.4953833333333333	0.458	1.5692666666666668	1.1112666666666668	9659.611328125	196327.8662892456	0	1285	0.08303499606372045	0.535610430088524	0.0712208601770482	220.9801025390625	220.98829650878906
494	221.00575256347656	15.61065					1	DETECTED	221.0058 m/z @15.61 [CD6650_1.mzXML]	221.00575256347656	15.61065	10.0915	17.825499999999998	7.733999999999998	3022.5986328125	754593.6839308772	0	1285	2.0060115308142787	0.7006513684172381	0.40130273683447604	221.0057373046875	221.0064697265625
495	221.0233917236328	1.7799166666666666					1	DETECTED	221.0234 m/z @1.78 [CD6650_1.mzXML]	221.0233917236328	1.7799166666666666	1.7352666666666667	16.42635	14.691083333333333	146313.671875	3166831.2596241445	0	1285	0.06428568749780439	5.860821977796011	6.667726601924695	221.02008056640625	221.02413940429688
496	221.0521697998047	11.538516666666668					1	DETECTED	221.0522 m/z @11.54 [CD6650_1.mzXML]	221.0521697998047	11.538516666666668	2.2593666666666667	16.217866666666666	13.958499999999999	19272.416015625	3030201.191978302	0	1285	0.11274831753734738	0.7521432458792021	0.5042864917584042	221.04383850097656	221.0524444580078
497	221.07986450195312	10.494433333333335					1	DETECTED	221.0799 m/z @10.49 [CD6650_1.mzXML]	221.07986450195312	10.494433333333335	10.4804	12.5823	2.1019000000000005	32622.73828125	1212557.347958863	0	1285	0.08322351577181486	10.765093357146121	9.561108760806325	221.07980346679688	221.08340454101562
498	221.0912322998047	8.662466666666667					1	DETECTED	221.0912 m/z @8.66 [CD6650_1.mzXML]	221.0912322998047	8.662466666666667	4.142033333333333	9.299333333333333	5.1573	10325.814453125	498779.3086500242	0	1285	0.17446448099505218	0.6003482821268723	0.19221960113337766	221.09051513671875	221.09939575195312
499	221.1158447265625	12.155783333333334					1	DETECTED	221.1158 m/z @12.16 [CD6650_1.mzXML]	221.1158447265625	12.155783333333334	0.509	15.929599999999999	15.420599999999999	13043.7529296875	1764770.6334067993	0	1285	0.1376565766613531	0.6620111132258262	0.32402222645165246	221.1127471923828	221.11807250976562
500	222.06381225585938	15.690033333333334					1	DETECTED	222.0638 m/z @15.69 [CD6650_1.mzXML]	222.06381225585938	15.690033333333334	9.584399999999999	19.959999999999997	10.375599999999999	15600.7783203125	3459407.8199968883	0	1285	2.3468767342279016	0.7863134664377128	0.5789611334226994	222.06295776367188	222.0643310546875
501	222.866455078125	1.76575					1	DETECTED	222.8665 m/z @1.77 [CD6650_1.mzXML]	222.866455078125	1.76575	1.6883000000000001	2.01965	0.3313499999999998	72659.2890625	709489.9618251951	0	1285	0.10312100585288131	2.139122014202716	3.2782440284054317	222.8663330078125	222.86651611328125
502	222.9930877685547	13.594416666666666					1	DETECTED	222.9931 m/z @13.59 [CD6650_1.mzXML]	222.9930877685547	13.594416666666666	11.524216666666666	14.800233333333333	3.276016666666667	60371.04296875	3553436.250647462	0	1285	0.55950716242433	1.1640645228537494	1.6163437998150267	222.99252319335938	222.99354553222656
503	223.06253051757812	11.7108					1	DETECTED	223.0625 m/z @11.71 [CD6650_1.mzXML]	223.06253051757812	11.7108	0.78065	19.484166666666667	18.703516666666665	148337.28125	1.0138044147337368E7	0	1285	0.33839069736481164	0.9109201178699302	8.259688382885502	223.05543518066406	223.07041931152344
504	223.09519958496094	11.566433333333332					1	DETECTED	223.0952 m/z @11.57 [CD6650_1.mzXML]	223.09519958496094	11.566433333333332	0.10096666666666666	20.0095	19.90853333333333	1180898.125	1.5247703153105604E7	1	1285	0.12014720557050929	0.9048440287021409	2.5062716159496903	223.0908660888672	223.09677124023438
505	223.13156127929688	12.364866666666668					1	DETECTED	223.1316 m/z @12.36 [CD6650_1.mzXML]	223.13156127929688	12.364866666666668	11.308449999999999	12.566516666666667	1.258066666666668	82106.078125	933841.7765600602	0	1285	0.10440154917306188	2.2695117439554453	0.12990715911440007	223.1306610107422	223.1320343017578
506	223.1681365966797	12.076799999999999					1	DETECTED	223.1681 m/z @12.08 [CD6650_1.mzXML]	223.1681365966797	12.076799999999999	1.22885	15.26245	14.0336	10725.525390625	1519909.1420212095	0	1285	2.6801026096142397	0.6468318898962477	0.28849019508946205	223.16734313964844	223.16893005371094
507	224.0621795654297	11.757100000000001					1	DETECTED	224.0622 m/z @11.76 [CD6650_1.mzXML]	224.0621795654297	11.757100000000001	11.7108	19.598000000000003	7.887200000000002	22958.009765625	1130145.3837116694	0	1285	0.17534929338473582	47.62946414476081	78.64253259929177	224.05911254882812	224.06736755371094
508	224.09864807128906	11.552533333333335					1	DETECTED	224.0986 m/z @11.55 [CD6650_1.mzXML]	224.09864807128906	11.552533333333335	1.5397333333333334	18.62183333333333	17.082099999999997	134714.5	5742508.951314727	0	1285	0.1148854295870887	0.8530131431767335	159.50044674388056	224.08998107910156	224.09910583496094
509	224.95010375976562	11.8658					1	DETECTED	224.9501 m/z @11.87 [CD6650_1.mzXML]	224.95010375976562	11.8658	11.038766666666668	15.436616666666668	4.39785	27810.017578125	2188817.237301026	0	1285	0.9167005401107442	2.658810608197979	1.3901990907808974	224.94937133789062	224.9502410888672
510	225.03323364257812	1.7940333333333334					1	DETECTED	225.0332 m/z @1.79 [CD6650_1.mzXML]	225.03323364257812	1.7940333333333334	1.7799166666666666	12.091933333333333	10.312016666666667	81461.2578125	4945207.704663634	0	1285	0.06814089210784435	365.24262101534543	729.4852420306909	225.03314208984375	225.04188537597656
511	225.0593719482422	11.680900000000001					1	DETECTED	225.0594 m/z @11.68 [CD6650_1.mzXML]	225.0593719482422	11.680900000000001	9.342383333333334	16.49025	7.1478666666666655	17492.232421875	1326982.0266427915	0	1285	0.31079700297228463	1.5282907256024112	2.0565814512048224	225.05596923828125	225.0596466064453
512	225.07481384277344	10.211816666666666					1	DETECTED	225.0748 m/z @10.21 [CD6650_1.mzXML]	225.07481384277344	10.211816666666666	10.181883333333333	10.316033333333333	0.13415	12165.4326171875	56959.16182434061	0	1285	0.16810296623657628	2.2408129175947353	9.466864548326637	225.0746307373047	225.0751495361328
513	226.04380798339844	2.0477166666666666					1	DETECTED	226.0438 m/z @2.05 [CD6650_1.mzXML]	226.04380798339844	2.0477166666666666	1.8937	17.451666666666664	15.557966666666665	29990.0078125	3433820.6318763737	0	1285	0.19882584662348357	50.50741261768206	100.01482523536411	226.03729248046875	226.05255126953125
514	226.9501190185547	1.6438833333333334					1	DETECTED	226.9501 m/z @1.64 [CD6650_1.mzXML]	226.9501190185547	1.6438833333333334	1.5692666666666668	19.843833333333336	18.27456666666667	653509.6875	1.0647763333248964E7	0	1285	0.07713844233620515	1.4554206838959436	3.8091804744244415	226.94650268554688	226.95059204101562
515	227.07833862304688	9.24225					1	DETECTED	227.0783 m/z @9.24 [CD6650_1.mzXML]	227.07833862304688	9.24225	9.142933333333334	9.629666666666667	0.48673333333333346	49685.1875	454195.4111765737	0	1285	0.11471494642663949	2.4504111428091955	3.7892388784848325	227.07810974121094	227.07839965820312
516	227.1239776611328	1.8508833333333332					1	DETECTED	227.1240 m/z @1.85 [CD6650_1.mzXML]	227.1239776611328	1.8508833333333332	1.8508833333333332	11.1602	9.309316666666666	45177.37109375	2497579.0196313476	0	1285	0.1569987825752197	null	null	227.12368774414062	227.1254425048828
517	227.1743621826172	9.791416666666667					1	DETECTED	227.1744 m/z @9.79 [CD6650_1.mzXML]	227.1743621826172	9.791416666666667	0.20325000000000001	19.927333333333333	19.724083333333333	109504.7109375	3176058.942726378	0	1285	0.19931341977494732	1.5246909453497257	3.0641538715210475	227.1732940673828	227.17559814453125
518	228.06216430664062	10.345983333333333					1	DETECTED	228.0622 m/z @10.35 [CD6650_1.mzXML]	228.06216430664062	10.345983333333333	10.27115	10.406416666666667	0.13526666666666642	36621.58203125	200553.31078295934	0	1285	0.10212565794790507	0.9037861915367578	0.8075723830735155	228.06210327148438	228.06228637695312
519	229.1425018310547	1.2634166666666669					1	DETECTED	229.1425 m/z @1.26 [CD6650_1.mzXML]	229.1425018310547	1.2634166666666669	0.10096666666666666	20.0095	19.90853333333333	87157.4921875	6.665632162342926E7	1	1285	2.0392495853869406	8.563178344588295	16.12635668917659	229.1416473388672	229.1427764892578
520	229.15341186523438	2.0057666666666667					1	DETECTED	229.1534 m/z @2.01 [CD6650_1.mzXML]	229.15341186523438	2.0057666666666667	1.8654333333333333	2.061716666666667	0.1962833333333336	77935.6796875	705893.9432441414	0	1285	0.19747513927539595	0.6993467933491692	0.3986935866983382	229.15316772460938	229.1534423828125
521	230.14578247070312	1.1771					1	DETECTED	230.1458 m/z @1.18 [CD6650_1.mzXML]	230.14578247070312	1.1771	0.11808333333333333	19.976666666666667	19.858583333333332	12818.666015625	8238162.242861573	0	1285	15.220778146732629	9.375954108370973	17.751908216741946	230.144775390625	230.14614868164062
522	230.2464599609375	11.42175					1	DETECTED	230.2465 m/z @11.42 [CD6650_1.mzXML]	230.2464599609375	11.42175	11.35135	11.8195	0.4681499999999996	430518.1875	2668000.474851544	1	1285	0.09300881009558637	1.7685598069124622	2.026312348458165	230.2461700439453	230.24693298339844
523	230.96507263183594	1.5545833333333334					1	DETECTED	230.9651 m/z @1.55 [CD6650_1.mzXML]	230.96507263183594	1.5545833333333334	1.4191166666666668	1.6290166666666666	0.20989999999999975	210833.859375	1354338.5974881595	0	1285	0.10312918663136572	0.8048288695950238	0.5146776116399124	230.9647979736328	230.96543884277344
524	231.13584899902344	15.168800000000001					1	DETECTED	231.1358 m/z @15.17 [CD6650_1.mzXML]	231.13584899902344	15.168800000000001	0.10096666666666666	20.0095	19.90853333333333	414668.78125	4.1965027120752E7	1	1285	0.7887494205869885	0.9124247783025422	3.266047834214812	231.13548278808594	231.14573669433594
525	231.965087890625	1.5397333333333334					1	DETECTED	231.9651 m/z @1.54 [CD6650_1.mzXML]	231.965087890625	1.5397333333333334	1.5397333333333334	1.5990499999999999	0.05931666666666646	14831.0654296875	39141.5051633301	0	1285	0.06505790356470098	null	null	231.965087890625	231.96534729003906
526	232.13934326171875	15.168800000000001					1	DETECTED	232.1393 m/z @15.17 [CD6650_1.mzXML]	232.13934326171875	15.168800000000001	0.4749	19.993	19.518099999999997	25938.017578125	3592571.735059268	0	1285	0.7352918727936526	0.9046589312216117	0.5122544742785204	232.13510131835938	232.14022827148438
527	232.15341186523438	8.466983333333333					1	DETECTED	232.1534 m/z @8.47 [CD6650_1.mzXML]	232.15341186523438	8.466983333333333	8.005466666666667	8.662466666666667	0.657	35518.93359375	509252.4060524297	0	1285	0.21749288972084102	0.7117836120039007	0.5644069205018258	232.1533203125	232.15371704101562
528	232.89512634277344	1.7037166666666665					1	DETECTED	232.8951 m/z @1.70 [CD6650_1.mzXML]	232.89512634277344	1.7037166666666665	1.6438833333333334	1.9500166666666667	0.30613333333333337	158087.4375	1412726.8111855467	0	1285	0.13401098202882866	2.4949917724421216	3.4912612924794653	232.8946533203125	232.89552307128906
529	232.92694091796875	1.5545833333333334					1	DETECTED	232.9269 m/z @1.55 [CD6650_1.mzXML]	232.92694091796875	1.5545833333333334	1.4353	1.61405	0.17874999999999996	97938.09375	514489.4545156253	0	1285	0.06656917618012614	0.7457885420709188	0.6520900312423821	232.92669677734375	232.92723083496094
530	232.98411560058594	10.901566666666668					1	DETECTED	232.9841 m/z @10.90 [CD6650_1.mzXML]	232.98411560058594	10.901566666666668	10.015933333333333	16.057750000000002	6.041816666666669	22120.109375	1370247.3086933596	0	1285	0.4746902022661281	3.411014716398807	12.208367636988559	232.98374938964844	232.9876708984375
531	232.99827575683594	1.4953833333333333					1	DETECTED	232.9983 m/z @1.50 [CD6650_1.mzXML]	232.99827575683594	1.4953833333333333	1.45085	1.5841833333333333	0.1333333333333333	35572.35546875	198024.335584961	0	1285	0.10302444828878121	1.4970059880239523	1.994011976047905	232.9980010986328	232.99839782714844
532	233.11199951171875	2.5996333333333337					1	DETECTED	233.1120 m/z @2.60 [CD6650_1.mzXML]	233.11199951171875	2.5996333333333337	0.25415	19.959999999999997	19.705849999999998	10204.8388671875	3789312.6085667717	0	1285	0.5179730941467886	1.4714567098968345	8.0616992758478	233.11102294921875	233.12086486816406
533	233.1319580078125	15.168800000000001					1	DETECTED	233.1320 m/z @15.17 [CD6650_1.mzXML]	233.1319580078125	15.168800000000001	10.0915	19.79416666666667	9.70266666666667	16204.3203125	2354265.0943685914	0	1285	0.9111333678012699	0.8254316340105111	0.5968072351743835	233.1313934326172	233.13729858398438
534	233.15066528320312	15.184616666666667					1	DETECTED	233.1507 m/z @15.18 [CD6650_1.mzXML]	233.15066528320312	15.184616666666667	1.4011666666666664	19.305	17.903833333333335	12538.0703125	2694236.44333026	0	1285	1.214530801227287	0.9114350660640634	0.8141045690274165	233.14488220214844	233.16036987304688
535	234.89224243164062	1.7037166666666665					1	DETECTED	234.8922 m/z @1.70 [CD6650_1.mzXML]	234.89224243164062	1.7037166666666665	1.6587166666666666	10.536516666666667	8.8778	53372.8125	6405803.495800293	0	1285	0.14241272548698292	98.64222222222239	196.28444444444477	234.88343811035156	234.89234924316406
536	235.06771850585938	11.850633333333333					1	DETECTED	235.0677 m/z @11.85 [CD6650_1.mzXML]	235.06771850585938	11.850633333333333	11.834833333333334	12.031033333333333	0.19619999999999926	19193.275390625	131274.18118896452	0	1285	0.10543118654138972	6.208860759494157	11.417721518988314	235.06752014160156	235.06851196289062
537	235.0913543701172	2.9593166666666666					1	DETECTED	235.0914 m/z @2.96 [CD6650_1.mzXML]	235.0913543701172	2.9593166666666666	0.10096666666666666	20.0095	19.90853333333333	129580.0859375	3.746341357764316E7	1	1285	3.688437388206988	4.980777223423563	18.999766210724466	235.08993530273438	235.09193420410156
538	235.1678466796875	12.316333333333334					1	DETECTED	235.1678 m/z @12.32 [CD6650_1.mzXML]	235.1678466796875	12.316333333333334	5.705233333333334	12.395733333333334	6.6905	19240.34375	838009.0550679024	0	1285	0.109124483454476	0.5060050521093312	0.012010104218662505	235.16758728027344	235.1685028076172
539	236.07891845703125	14.8161					1	DETECTED	236.0789 m/z @14.82 [CD6650_1.mzXML]	236.07891845703125	14.8161	14.1835	17.712	3.5284999999999993	5712.017578125	524386.5718805541	0	1285	1.3436264488611904	2.788887132469174	3.697223306155195	236.0781707763672	236.08018493652344
540	236.09413146972656	3.5563999999999996					1	DETECTED	236.0941 m/z @3.56 [CD6650_1.mzXML]	236.09413146972656	3.5563999999999996	0.11808333333333333	20.0095	19.891416666666665	8676.169921875	3440074.9486297006	0	1285	6.3869123149530616	2.792735714786707	4.87861362142635	236.09388732910156	236.09539794921875
541	236.90724182128906	1.5841833333333333					1	DETECTED	236.9072 m/z @1.58 [CD6650_1.mzXML]	236.90724182128906	1.5841833333333333	1.5397333333333334	1.6734666666666667	0.13373333333333326	16167.3486328125	78277.773423706	0	1285	0.0780074658153731	1.5043119610048776	1.9276007889996976	236.9069366455078	236.9082489013672
542	237.07810974121094	11.788366666666667					1	DETECTED	237.0781 m/z @11.79 [CD6650_1.mzXML]	237.07810974121094	11.788366666666667	8.5264	18.864833333333333	10.338433333333333	33880.7109375	2861918.0453356314	0	1285	3.2688337084093835	2.013005186624349	1.7182303051942527	237.06900024414062	237.08718872070312
543	237.11082458496094	11.8195					1	DETECTED	237.1108 m/z @11.82 [CD6650_1.mzXML]	237.11082458496094	11.8195	0.23723333333333332	19.614166666666666	19.376933333333334	23651.560546875	3407589.313356229	0	1285	2.596494313257102	0.7840896053807423	8.50163606573034	237.1049346923828	237.11154174804688
544	237.14735412597656	11.924866666666667					1	DETECTED	237.1474 m/z @11.92 [CD6650_1.mzXML]	237.14735412597656	11.924866666666667	11.910233333333334	14.3905	2.4802666666666653	19222.5390625	987993.3389180899	0	1285	0.1319438552504657	84.74715261959541	168.49430523919082	237.14349365234375	237.14793395996094
545	237.48838806152344	10.52245					1	DETECTED	237.4884 m/z @10.52 [CD6650_1.mzXML]	237.48838806152344	10.52245	10.4804	10.608666666666666	0.12826666666666675	7000.79736328125	37376.49431225592	0	1285	0.09386942064407577	1.5251684502576417	2.0503369005152834	237.48768615722656	237.4886932373047
546	238.10580444335938	14.16835					1	DETECTED	238.1058 m/z @14.17 [CD6650_1.mzXML]	238.10580444335938	14.16835	0.6452166666666667	20.0095	19.364283333333333	14062.5634765625	2842640.306176545	0	1285	2.536497174078157	1.026435871326431	1.030007522558143	238.1036376953125	238.1118621826172
547	238.84034729003906	1.7509166666666667					1	DETECTED	238.8403 m/z @1.75 [CD6650_1.mzXML]	238.84034729003906	1.7509166666666667	1.6883000000000001	13.075016666666667	11.386716666666667	26340.162109375	1.30553376725083E7	0	1285	0.12757270729316872	90.9240085174343	180.8480170348686	238.8397674560547	238.84971618652344
548	238.9654541015625	12.220133333333333					1	DETECTED	238.9655 m/z @12.22 [CD6650_1.mzXML]	238.9654541015625	12.220133333333333	9.689483333333333	19.026666666666664	9.33718333333333	102489.59375	7491647.180216335	0	1285	0.761037904378906	0.7675396498047249	1.3847136538569988	238.9646759033203	238.96998596191406
549	239.06246948242188	1.8654333333333333					1	DETECTED	239.0625 m/z @1.87 [CD6650_1.mzXML]	239.06246948242188	1.8654333333333333	1.52505	11.97	10.44495	103070.71875	2404769.7491344614	0	1285	0.049562047117253094	1.6201369831870907	0.9442129912412467	239.05259704589844	239.07095336914062
550	239.08970642089844	10.5084					1	DETECTED	239.0897 m/z @10.51 [CD6650_1.mzXML]	239.08970642089844	10.5084	10.436233333333332	11.2047	0.7684666666666686	1983959.625	1.2932586037565196E7	1	1285	0.09490371644693596	2.2267609497810588	3.0668432921488544	239.08961486816406	239.09039306640625
551	239.1380157470703	9.719					1	DETECTED	239.1380 m/z @9.72 [CD6650_1.mzXML]	239.1380157470703	9.719	9.659766666666666	10.564683333333333	0.9049166666666668	12044.7265625	145387.01998168917	0	1285	0.09373181273377718	7.63857625211031	2.680360685738186	239.13632202148438	239.1385040283203
552	239.23553466796875	13.757083333333332					1	DETECTED	239.2355 m/z @13.76 [CD6650_1.mzXML]	239.23553466796875	13.757083333333332	5.869166666666667	18.735333333333333	12.866166666666667	45210.8359375	2913871.8845051285	0	1285	0.2707695305103659	0.8155617769795575	41.316515668290954	239.23475646972656	239.23690795898438
553	239.96499633789062	12.20415					1	DETECTED	239.9650 m/z @12.20 [CD6650_1.mzXML]	239.96499633789062	12.20415	9.142933333333334	12.472866666666667	3.329933333333333	7685.3076171875	471453.23714050255	0	1285	0.5710326497708635	0.5438905010535027	0.08778100210700525	239.9596710205078	239.96957397460938
554	240.09361267089844	10.52245					1	DETECTED	240.0936 m/z @10.52 [CD6650_1.mzXML]	240.09361267089844	10.52245	7.6497	14.600050000000001	6.950350000000001	195341.734375	9531433.15618695	0	1285	0.09538923599063942	0.8684686807241826	0.8636921312575049	240.0884552001953	240.09852600097656
555	240.9661407470703	12.123700000000001					1	DETECTED	240.9661 m/z @12.12 [CD6650_1.mzXML]	240.9661407470703	12.123700000000001	11.566433333333332	18.2505	6.684066666666666	10899.53515625	1216465.921990906	0	1285	0.7208514306898799	5.997188658930471	10.994377317860941	240.95936584472656	240.96714782714844
556	241.02957153320312	1.9361833333333334					1	DETECTED	241.0296 m/z @1.94 [CD6650_1.mzXML]	241.02957153320312	1.9361833333333334	1.9361833333333334	17.271	15.334816666666667	6744.47119140625	1282200.8890129395	0	1285	6.904059313592351	null	null	241.02394104003906	241.0306854248047
557	241.0936737060547	10.494433333333335					1	DETECTED	241.0937 m/z @10.49 [CD6650_1.mzXML]	241.0936737060547	10.494433333333335	8.378366666666667	10.625416666666666	2.2470499999999998	13333.1416015625	973940.2875197141	0	1285	2.184412848030508	0.5309497180303073	0.07006347032183642	241.0930633544922	241.0955047607422
558	241.10577392578125	11.580366666666666					1	DETECTED	241.1058 m/z @11.58 [CD6650_1.mzXML]	241.10577392578125	11.580366666666666	1.8795499999999998	11.954666666666666	10.075116666666666	384399.5	7245830.41071826	1	1285	0.13167249658057933	0.508793094834509	1.9025134863174067	241.09744262695312	241.10597229003906
559	241.1533203125	1.9222					1	DETECTED	241.1533 m/z @1.92 [CD6650_1.mzXML]	241.1533203125	1.9222	1.90785	10.241616666666665	8.333766666666666	19007.416015625	891890.6876535948	0	1285	0.10550699979887934	71.73915583850474	579.6100276116746	241.1517791748047	241.15435791015625
560	242.01788330078125	2.11825					1	DETECTED	242.0179 m/z @2.12 [CD6650_1.mzXML]	242.01788330078125	2.11825	2.061716666666667	18.136333333333333	16.074616666666667	6707.30419921875	1907554.4794116209	0	1285	0.09198446727122178	142.16936910377362	243.79441802921698	242.0174560546875	242.0278778076172
561	242.09893798828125	8.941033333333333					1	DETECTED	242.0989 m/z @8.94 [CD6650_1.mzXML]	242.09893798828125	8.941033333333333	8.832683333333334	10.593383333333332	1.7606999999999982	6018.22998046875	269489.228285156	0	1285	1.728524562309513	8.12505768343333	15.25011536686666	242.09776306152344	242.09902954101562
562	242.92393493652344	1.6438833333333334					1	DETECTED	242.9239 m/z @1.64 [CD6650_1.mzXML]	242.92393493652344	1.6438833333333334	1.5397333333333334	1.9361833333333334	0.39644999999999997	328824.1875	1928410.0603653565	0	1285	0.07023039490013971	1.587038990002392	1.8764935051037053	242.92347717285156	242.92434692382812
563	242.9612579345703	12.1717					1	DETECTED	242.9613 m/z @12.17 [CD6650_1.mzXML]	242.9612579345703	12.1717	1.5101499999999999	12.395733333333334	10.885583333333335	5636.4267578125	2185562.7681978764	0	1285	10.567984933855808	0.510506602385832	0.02101320477166403	242.9601287841797	242.96511840820312
564	242.99412536621094	1.4807166666666667					1	DETECTED	242.9941 m/z @1.48 [CD6650_1.mzXML]	242.99412536621094	1.4807166666666667	1.4353	17.679333333333332	16.24403333333333	17213.68359375	4331275.176030426	0	1285	0.05595629302104843	178.83339449541285	356.66678899082575	242.99163818359375	242.99412536621094
565	243.0218963623047	14.800233333333333					1	DETECTED	243.0219 m/z @14.80 [CD6650_1.mzXML]	243.0218963623047	14.800233333333333	9.791416666666667	17.776833333333332	7.985416666666666	1880.61767578125	627726.2390916743	0	1285	7.452174422315135	0.7971360500983266	0.5942721001966532	243.01361083984375	243.02420043945312
566	243.13296508789062	9.955833333333334					1	DETECTED	243.1330 m/z @9.96 [CD6650_1.mzXML]	243.13296508789062	9.955833333333334	0.7976166666666666	10.121716666666666	9.3241	3423.794921875	668070.3450400695	0	1285	0.1696880004956487	0.5090565302924696	0.018113060584939018	243.1315460205078	243.1386260986328
567	244.03628540039062	10.331016666666667					1	DETECTED	244.0363 m/z @10.33 [CD6650_1.mzXML]	244.03628540039062	10.331016666666667	10.286066666666667	10.5789	0.29283333333333417	2953.157958984375	38902.5598442384	0	1285	0.2635424172540297	3.257322951427518	5.514645902855036	244.0355224609375	244.0457000732422
568	244.18927001953125	11.450566666666667					1	DETECTED	244.1893 m/z @11.45 [CD6650_1.mzXML]	244.18927001953125	11.450566666666667	11.450566666666667	11.538516666666668	0.08795000000000108	17639.4609375	60857.18092578162	0	1285	0.050296733106776514	null	null	244.1887664794922	244.18983459472656
569	244.20089721679688	9.1721					1	DETECTED	244.2009 m/z @9.17 [CD6650_1.mzXML]	244.20089721679688	9.1721	9.034966666666666	9.77685	0.7418833333333339	80268.890625	653961.0113353566	0	1285	0.10986268751829442	1.504088338889326	1.0981582291359397	244.19911193847656	244.2014617919922
570	245.07334899902344	1.82245					1	DETECTED	245.0733 m/z @1.82 [CD6650_1.mzXML]	245.07334899902344	1.82245	1.82245	17.369666666666667	15.547216666666667	13396.8408203125	2610175.461163544	0	1285	0.055533809354274544	null	null	245.07273864746094	245.08250427246094
571	245.11318969726562	11.100133333333334					1	DETECTED	245.1132 m/z @11.10 [CD6650_1.mzXML]	245.11318969726562	11.100133333333334	11.0847	11.2195	0.13480000000000025	12108.48046875	72170.48372558547	0	1285	0.1942848453972097	4.36717062634969	7.73434125269938	245.11312866210938	245.1136932373047
572	245.22467041015625	14.464283333333332					1	DETECTED	245.2247 m/z @14.46 [CD6650_1.mzXML]	245.22467041015625	14.464283333333332	10.71015	16.506466666666668	5.796316666666668	26609.7109375	2308002.9403005666	0	1285	0.530004020499149	0.6815307844651468	0.41770286915058863	245.2239227294922	245.2260284423828
573	246.13218688964844	1.9918833333333335					1	DETECTED	246.1322 m/z @1.99 [CD6650_1.mzXML]	246.13218688964844	1.9918833333333335	1.8366333333333331	2.5996333333333337	0.7630000000000006	17023.23828125	306056.71218774415	0	1285	0.2198656001479884	2.4573268921094975	3.9146537842189946	246.13162231445312	246.1331787109375
574	246.1508331298828	11.88055					1	DETECTED	246.1508 m/z @11.88 [CD6650_1.mzXML]	246.1508331298828	11.88055	11.757100000000001	12.061533333333333	0.304433333333332	47908.1015625	403472.7694929192	0	1285	0.14562905026042117	1.2330228162549057	0.927243319363058	246.15054321289062	246.1510772705078
575	246.16921997070312	9.24225					1	DETECTED	246.1692 m/z @9.24 [CD6650_1.mzXML]	246.16921997070312	9.24225	0.11808333333333333	20.0095	19.891416666666665	31212.7109375	4557192.623845583	0	1285	0.13809769596187493	0.6507736477301584	2.0999763672890475	246.16781616210938	246.1699676513672
576	246.2276611328125	12.380666666666666					1	DETECTED	246.2277 m/z @12.38 [CD6650_1.mzXML]	246.2276611328125	12.380666666666666	12.380666666666666	15.153533333333334	2.7728666666666673	6138.08447265625	656330.9864302975	0	1285	2.070385743055228	null	null	246.2276611328125	246.229248046875
577	246.241455078125	10.962883333333334					1	DETECTED	246.2415 m/z @10.96 [CD6650_1.mzXML]	246.241455078125	10.962883333333334	10.916983333333333	11.115483333333334	0.198500000000001	18968.501953125	125837.31714758332	0	1285	0.1075684905483687	2.162309368191667	4.126856892826869	246.24085998535156	246.2417449951172
578	246.942626953125	1.5545833333333334					1	DETECTED	246.9426 m/z @1.55 [CD6650_1.mzXML]	246.942626953125	1.5545833333333334	1.4353	1.61405	0.17874999999999996	98533.3671875	510219.86478466826	0	1285	0.08608799208031614	0.7438640958891736	0.5044825869047131	246.9424285888672	246.94297790527344
579	247.09127807617188	2.6544499999999998					1	DETECTED	247.0913 m/z @2.65 [CD6650_1.mzXML]	247.09127807617188	2.6544499999999998	0.10096666666666666	20.0095	19.90853333333333	172570.703125	2.4881968145600688E7	0	1285	0.9659703990330959	4.844783921601953	11.348132438374796	247.08790588378906	247.092041015625
580	247.14315795898438	9.228333333333333					1	DETECTED	247.1432 m/z @9.23 [CD6650_1.mzXML]	247.14315795898438	9.228333333333333	9.157683333333333	16.636083333333332	7.478399999999999	69010.0	2380515.6767790522	0	1285	0.08590953408019075	1.5571586131188464	1.6356198444781933	247.14292907714844	247.14694213867188
581	247.24037170410156	12.659816666666668					1	DETECTED	247.2404 m/z @12.66 [CD6650_1.mzXML]	247.24037170410156	12.659816666666668	0.6452166666666667	15.046683333333334	14.401466666666668	26331.287109375	2344442.178332458	0	1285	0.08353566258420209	0.5993319239369878	0.012886959900760196	247.24012756347656	247.24508666992188
582	248.09475708007812	2.8204					1	DETECTED	248.0948 m/z @2.82 [CD6650_1.mzXML]	248.09475708007812	2.8204	0.23723333333333332	20.0095	19.772266666666667	16697.388671875	2633609.064444825	0	1285	1.0120698212172154	3.5089683774430807	2.3608830903786973	248.09014892578125	248.09567260742188
583	248.14671325683594	9.2145					1	DETECTED	248.1467 m/z @9.21 [CD6650_1.mzXML]	248.14671325683594	9.2145	9.18655	9.417283333333334	0.23073333333333323	8934.2783203125	59411.92982666041	0	1285	0.09489100830547592	4.127608825283418	7.255217650566836	248.14627075195312	248.14784240722656
584	248.8690948486328	1.7037166666666665					1	DETECTED	248.8691 m/z @1.70 [CD6650_1.mzXML]	248.8690948486328	1.7037166666666665	1.6438833333333334	18.71916666666667	17.075283333333335	49694.125	8163605.030261476	0	1285	0.14335117384831064	142.69038997214523	2.061211698354659	248.86294555664062	248.86935424804688
585	249.00193786621094	11.479383333333335					1	DETECTED	249.0019 m/z @11.48 [CD6650_1.mzXML]	249.00193786621094	11.479383333333335	10.947616666666667	19.092499999999998	8.14488333333333	12777.689453125	1348629.5468969727	0	1285	0.7377453408738521	7.6583244530809065	20.09310759718705	248.99887084960938	249.00283813476562
586	249.10580444335938	1.82245					1	DETECTED	249.1058 m/z @1.82 [CD6650_1.mzXML]	249.10580444335938	1.82245	1.7940333333333334	11.175099999999999	9.381066666666666	101688.984375	2536982.643496582	0	1285	0.046700196890497425	4.3952620190733445	10.95671604894552	249.10569763183594	249.10794067382812
587	249.1564483642578	9.806266666666666					1	DETECTED	249.1564 m/z @9.81 [CD6650_1.mzXML]	249.1564483642578	9.806266666666666	9.417283333333334	10.076433333333334	0.6591500000000003	21119.77734375	245602.56288977055	0	1285	0.2666275264992759	1.076796817900339	0.7693174910899192	249.15553283691406	249.15708923339844
588	249.21612548828125	10.360700000000001					1	DETECTED	249.2161 m/z @10.36 [CD6650_1.mzXML]	249.21612548828125	10.360700000000001	5.4765500000000005	11.115483333333334	5.638933333333333	12937.6259765625	532335.5555347292	0	1285	0.14198173443170425	0.577268647905299	0.039334277165552385	249.2154998779297	249.22018432617188
589	251.1239471435547	1.6438833333333334					1	DETECTED	251.1239 m/z @1.64 [CD6650_1.mzXML]	251.1239471435547	1.6438833333333334	0.10096666666666666	20.0095	19.90853333333333	90898.828125	1.2360828862222115E7	0	1285	0.3850007620203679	2.0568623221653985	11.989809767722603	251.12242126464844	251.12677001953125
590	252.98480224609375	16.217866666666666					1	DETECTED	252.9848 m/z @16.22 [CD6650_1.mzXML]	252.98480224609375	16.217866666666666	3.02915	16.977	13.94785	3043.005126953125	1624919.87319223	0	1285	1.7008640076620143	0.528779651292835	0.057559302585669915	252.9834442138672	252.9859619140625
591	253.03585815429688	11.580366666666666					1	DETECTED	253.0359 m/z @11.58 [CD6650_1.mzXML]	253.03585815429688	11.580366666666666	1.61405	11.69575	10.0817	26097.859375	9770399.008559082	0	1285	0.10305260158882845	0.5057886648193332	0.011577329638666293	253.03485107421875	253.0458526611328
592	253.04612731933594	1.5990499999999999					1	DETECTED	253.0461 m/z @1.60 [CD6650_1.mzXML]	253.04612731933594	1.5990499999999999	1.5841833333333333	19.910666666666668	18.326483333333336	7916.169921875	2992321.238456816	0	1285	14.42617260414498	596.108230148584	1189.7073041380727	253.0460205078125	253.0537872314453
593	253.1092071533203	12.380666666666666					1	DETECTED	253.1092 m/z @12.38 [CD6650_1.mzXML]	253.1092071533203	12.380666666666666	7.5836500000000004	12.5823	4.99865	17910.0703125	838130.931565308	0	1285	1.8354674728795501	0.5210165345822577	0.11740990890608788	253.0997314453125	253.10955810546875
594	253.12583923339844	1.8079833333333333					1	DETECTED	253.1258 m/z @1.81 [CD6650_1.mzXML]	253.12583923339844	1.8079833333333333	1.7940333333333334	8.786366666666668	6.992333333333335	54033.015625	5948082.6120104045	0	1285	6.909033889285133	250.68404683851034	499.0232422784687	253.1207275390625	253.1349639892578
595	254.1349334716797	13.771166666666666					1	DETECTED	254.1349 m/z @13.77 [CD6650_1.mzXML]	254.1349334716797	13.771166666666666	8.632249999999999	14.1835	5.551250000000001	19896.0078125	1310002.36405655	0	1285	0.19735502489760925	0.5426410683483341	0.07256875741218602	254.12559509277344	254.13809204101562
596	254.8223419189453	1.9638833333333332					1	DETECTED	254.8223 m/z @1.96 [CD6650_1.mzXML]	254.8223419189453	1.9638833333333332	1.7037166666666665	2.2175333333333334	0.5138166666666668	16803.279296875	241340.884845459	0	1285	0.25929427118855886	0.9874759769378607	0.9749519538757213	254.81463623046875	254.82286071777344
597	255.12158203125	11.566433333333332					1	DETECTED	255.1216 m/z @11.57 [CD6650_1.mzXML]	255.12158203125	11.566433333333332	11.2195	11.7263	0.5068000000000001	129668.234375	1558842.3425615255	0	1285	0.10674446377759672	0.7401208786752655	0.4186666321464641	255.12109375	255.12158203125
598	255.17083740234375	14.032083333333333					1	DETECTED	255.1708 m/z @14.03 [CD6650_1.mzXML]	255.17083740234375	14.032083333333333	0.11808333333333333	19.532666666666668	19.414583333333333	22640.8046875	3589321.9266519737	0	1285	0.9891659141463744	0.9885586762530253	0.956222087911051	255.16989135742188	255.1766815185547
599	256.1247863769531	11.594266666666666					1	DETECTED	256.1248 m/z @11.59 [CD6650_1.mzXML]	256.1247863769531	11.594266666666666	11.594266666666666	11.666233333333334	0.07196666666666829	14538.45703125	44340.41239990321	0	1285	0.06094022327747162	null	null	256.1242370605469	256.12493896484375
600	256.2619323730469	11.337333333333333					1	DETECTED	256.2619 m/z @11.34 [CD6650_1.mzXML]	256.2619323730469	11.337333333333333	3.1564666666666668	19.976666666666667	16.8202	143044.71875	9312731.612289365	0	1285	0.09982281492448308	0.5094762860432204	0.31537375050005895	256.26043701171875	256.2637634277344
601	256.8192443847656	1.9776833333333335					1	DETECTED	256.8192 m/z @1.98 [CD6650_1.mzXML]	256.8192443847656	1.9776833333333335	1.9361833333333334	2.1748666666666665	0.23868333333333314	18279.46875	146759.57041967756	0	1285	0.15160279632149232	2.875702811244971	4.751405622489942	256.8191833496094	256.81988525390625
602	257.0733642578125	2.2873500000000004					1	DETECTED	257.0734 m/z @2.29 [CD6650_1.mzXML]	257.0733642578125	2.2873500000000004	1.8795499999999998	18.88083333333333	17.001283333333333	13805.7001953125	2113392.3858897705	0	1285	0.29655225745518266	8.83631727106208	16.753392811013228	257.06414794921875	257.0816345214844
603	257.2251892089844	12.015916666666667					1	DETECTED	257.2252 m/z @12.02 [CD6650_1.mzXML]	257.2251892089844	12.015916666666667	11.98555	15.40525	3.4197000000000006	9576.05078125	784312.1598020932	0	1285	0.3546165260734071	56.30680570801156	111.61361141602312	257.2235412597656	257.225341796875
604	257.2458801269531	13.757083333333332					1	DETECTED	257.2459 m/z @13.76 [CD6650_1.mzXML]	257.2458801269531	13.757083333333332	0.3218833333333333	19.761333333333333	19.43945	33907.31640625	3042059.0826318674	0	1285	0.7584788595796876	0.7389817536722569	0.05674495705037463	257.2451477050781	257.2481689453125
605	257.9793395996094	10.241616666666665					1	DETECTED	257.9793 m/z @10.24 [CD6650_1.mzXML]	257.9793395996094	10.241616666666665	9.791416666666667	10.5789	0.7874833333333342	10518.3447265625	241767.48867169174	0	1285	0.28531314887897885	0.874592773582115	0.7700628915202853	257.9790954589844	257.9803771972656
606	258.0299377441406	10.776933333333334					1	DETECTED	258.0299 m/z @10.78 [CD6650_1.mzXML]	258.0299377441406	10.776933333333334	0.16916666666666666	20.0095	19.840333333333334	17318.1328125	2474729.817201385	0	1285	0.09499341232129943	4.5598508829271625	81.23278821215764	258.02227783203125	258.03118896484375
607	258.89794921875	1.6438833333333334					1	DETECTED	258.8979 m/z @1.64 [CD6650_1.mzXML]	258.89794921875	1.6438833333333334	1.5841833333333333	1.76575	0.18156666666666665	82985.546875	416748.39937207015	0	1285	0.06547909013451991	1.520658849804576	1.5636104770026444	258.8975524902344	258.89813232421875
608	258.94281005859375	1.4807166666666667					1	DETECTED	258.9428 m/z @1.48 [CD6650_1.mzXML]	258.94281005859375	1.4807166666666667	1.4191166666666668	16.28173333333333	14.862616666666664	7592.529296875	2609077.4589425046	0	1285	0.12173661358916199	120.63812229437251	231.55387242896234	258.9425048828125	258.9501647949219
609	258.9930419921875	11.02355					1	DETECTED	258.9930 m/z @11.02 [CD6650_1.mzXML]	258.9930419921875	11.02355	10.52245	11.02355	0.501100000000001	2532.956787109375	48631.54155905153	0	1285	0.4277950725926729	0.5	null	258.99298095703125	258.9942321777344
610	259.02593994140625	13.928416666666667					1	DETECTED	259.0259 m/z @13.93 [CD6650_1.mzXML]	259.02593994140625	13.928416666666667	10.106449999999999	18.315166666666666	8.208716666666668	7614.0751953125	1231720.0271821904	0	1285	0.9410656576775018	1.0738864807821449	0.7577724697632864	259.02435302734375	259.02691650390625
611	259.0926818847656	11.8195					1	DETECTED	259.0927 m/z @11.82 [CD6650_1.mzXML]	259.0926818847656	11.8195	8.096333333333332	16.313883333333333	8.217550000000001	18156.9765625	1859053.0108196717	0	1285	0.11287202163678423	1.1035699897041047	1.2071399794082096	259.08404541015625	259.1012878417969
612	260.1662292480469	12.123700000000001					1	DETECTED	260.1662 m/z @12.12 [CD6650_1.mzXML]	260.1662292480469	12.123700000000001	12.031033333333333	13.003833333333334	0.9728000000000012	14627.4541015625	351703.52276635764	0	1285	0.13144024025657508	5.248920863309283	9.497841726618566	260.1573181152344	260.1669006347656
613	260.18475341796875	9.880666666666666					1	DETECTED	260.1848 m/z @9.88 [CD6650_1.mzXML]	260.18475341796875	9.880666666666666	9.6745	10.360700000000001	0.6862000000000013	25465.396484375	185510.6658160094	0	1285	0.08621750610058854	2.2149854389722807	2.8176685065753166	260.183837890625	260.1849670410156
614	260.9755554199219	1.5545833333333334					1	DETECTED	260.9756 m/z @1.55 [CD6650_1.mzXML]	260.9755554199219	1.5545833333333334	1.3495	11.115483333333334	9.765983333333335	6633.14453125	2489989.835405823	0	1285	9.665734187472061	23.8097927671678	46.6195855343356	260.97528076171875	260.98297119140625
615	261.0096740722656	1.7940333333333334					1	DETECTED	261.0097 m/z @1.79 [CD6650_1.mzXML]	261.0096740722656	1.7940333333333334	1.4353	15.61065	14.17535	54046.89453125	2642235.7219819333	0	1285	0.29028009019095924	1.3014714516336248	9.600467580608248	261.0040283203125	261.01922607421875
616	261.0726318359375	10.550566666666667					1	DETECTED	261.0726 m/z @10.55 [CD6650_1.mzXML]	261.0726318359375	10.550566666666667	10.4804	12.395733333333334	1.9153333333333347	10146.7529296875	446132.8048162843	0	1285	1.8589904042710597	13.64845605700704	26.29691211401408	261.0718994140625	261.0758361816406
617	261.1434020996094	9.554333333333334					1	DETECTED	261.1434 m/z @9.55 [CD6650_1.mzXML]	261.1434020996094	9.554333333333334	0.11808333333333333	19.976666666666667	19.858583333333332	62404.33203125	3521213.1014941107	0	1285	0.09574301991565903	0.8763940191637206	18.492274168494	261.1422119140625	261.1448974609375
618	261.1882019042969	9.880666666666666					1	DETECTED	261.1882 m/z @9.88 [CD6650_1.mzXML]	261.1882019042969	9.880666666666666	0.10096666666666666	20.0095	19.90853333333333	3975.01025390625	1959602.7413457653	0	1285	12.332070746804177	1.017849899962848	4.361184288809395	261.18182373046875	261.18927001953125
619	262.0366516113281	4.960933333333333					1	DETECTED	262.0367 m/z @4.96 [CD6650_1.mzXML]	262.0366516113281	4.960933333333333	4.05325	5.266766666666666	1.2135166666666661	2504.607666015625	99347.18765716546	0	1285	0.28170569624461717	0.6684691797800261	0.33693835956005214	262.0354919433594	262.0374450683594
620	262.1466369628906	9.554333333333334					1	DETECTED	262.1466 m/z @9.55 [CD6650_1.mzXML]	262.1466369628906	9.554333333333334	4.912816666666667	9.629666666666667	4.71685	7651.12158203125	1021103.0142381592	0	1285	0.099398777985094	0.5081151635061815	0.016230327012362992	262.1466369628906	262.151123046875
621	263.0062561035156	1.7799166666666666					1	DETECTED	263.0063 m/z @1.78 [CD6650_1.mzXML]	263.0062561035156	1.7799166666666666	1.45085	16.831666666666667	15.380816666666668	15957.90234375	1967453.2774140625	0	1285	0.27923251114561953	23.37036568071313	45.74073136142626	263.002197265625	263.01129150390625
622	263.017822265625	12.1882					1	DETECTED	263.0178 m/z @12.19 [CD6650_1.mzXML]	263.017822265625	12.1882	10.993500000000001	16.2655	5.2719999999999985	13419.7724609375	1468644.5112093503	0	1285	0.2802201225655683	2.2064116514606185	3.412823302921237	263.0168762207031	263.01849365234375
623	263.08740234375	11.580366666666666					1	DETECTED	263.0874 m/z @11.58 [CD6650_1.mzXML]	263.08740234375	11.580366666666666	0.13501666666666667	19.993	19.857983333333333	859235.75	1.7324087993613277E7	1	1285	0.1184102237843927	0.5109296427364168	0.014973908536743916	263.0830078125	263.0921630859375
624	263.13812255859375	9.6745					1	DETECTED	263.1381 m/z @9.67 [CD6650_1.mzXML]	263.13812255859375	9.6745	9.644633333333333	9.74775	0.10311666666666675	20672.6015625	86722.01949218764	0	1285	0.07942324891013364	1.7262834821428432	2.4525669642856864	263.1378479003906	263.13824462890625
625	263.23541259765625	14.3905					1	DETECTED	263.2354 m/z @14.39 [CD6650_1.mzXML]	263.23541259765625	14.3905	0.20325000000000001	19.843833333333336	19.640583333333336	62191.42578125	5760357.470620881	0	1285	3.409282896151087	0.7126574603491537	0.3653585767160037	263.230712890625	263.237060546875
626	264.0909729003906	11.580366666666666					1	DETECTED	264.0910 m/z @11.58 [CD6650_1.mzXML]	264.0909729003906	11.580366666666666	1.90785	11.895383333333333	9.987533333333333	102757.0390625	1.6942303131065186E7	0	1285	0.12348729460086894	0.5101368271264263	0.016095619371231367	264.086669921875	264.0918273925781
627	264.16986083984375	9.2145					1	DETECTED	264.1699 m/z @9.21 [CD6650_1.mzXML]	264.16986083984375	9.2145	0.30491666666666667	9.5235	9.218583333333333	46864.8125	1123278.2064425654	0	1285	0.0950461962139979	0.39485168994329617	1.852318072211736	264.1671447753906	264.1703186035156
628	264.8430480957031	1.6734666666666667					1	DETECTED	264.8430 m/z @1.67 [CD6650_1.mzXML]	264.8430480957031	1.6734666666666667	1.6587166666666666	1.7940333333333334	0.13531666666666675	19101.177734375	107163.85851196291	0	1285	0.027610418931564684	4.587005649717504	8.174011299435008	264.84271240234375	264.8514709472656
629	265.0216369628906	1.7940333333333334					1	DETECTED	265.0216 m/z @1.79 [CD6650_1.mzXML]	265.0216369628906	1.7940333333333334	1.7509166666666667	16.733999999999998	14.983083333333331	51720.1328125	2240104.108396331	0	1285	0.21322864262456842	12.003991682344406	7.828300229915639	265.0117492675781	265.0313720703125
630	265.0788269042969	1.8366333333333331					1	DETECTED	265.0788 m/z @1.84 [CD6650_1.mzXML]	265.0788269042969	1.8366333333333331	0.11808333333333333	20.0095	19.891416666666665	17867.16015625	5329300.240989932	0	1285	21.701461039420803	2.9889225291459307	9.953600646337405	265.0706481933594	265.0850830078125
631	265.11663818359375	9.719					1	DETECTED	265.1166 m/z @9.72 [CD6650_1.mzXML]	265.11663818359375	9.719	9.644633333333333	10.52245	0.877816666666666	524319.3125	3180358.5387889952	1	1285	0.08943813056535177	1.7209278639933485	2.1703741586526366	265.1163635253906	265.1177062988281
632	265.1419372558594	12.395733333333334					1	DETECTED	265.1419 m/z @12.40 [CD6650_1.mzXML]	265.1419372558594	12.395733333333334	9.704233333333333	16.2655	6.561266666666667	22646.595703125	2100069.7602774044	0	1285	0.1171511727958805	1.2341192555027427	0.05371512578126029	265.13201904296875	265.1421813964844
633	265.25079345703125	12.659816666666668					1	DETECTED	265.2508 m/z @12.66 [CD6650_1.mzXML]	265.25079345703125	12.659816666666668	0.7297999999999999	19.108999999999998	18.379199999999997	46870.41015625	2345990.2014007876	0	1285	0.18876712217373814	0.6394199570180088	0.26703755600503587	265.2488098144531	265.2535095214844
634	265.9798278808594	10.241616666666665					1	DETECTED	265.9798 m/z @10.24 [CD6650_1.mzXML]	265.9798278808594	10.241616666666665	10.197016666666666	10.316033333333333	0.11901666666666699	13675.5419921875	61784.27860449194	0	1285	0.07422732266389254	1.3342675635276842	1.6685351270553685	265.97979736328125	265.98016357421875
635	266.0706787109375	15.8975					1	DETECTED	266.0707 m/z @15.90 [CD6650_1.mzXML]	266.0706787109375	15.8975	0.28800000000000003	20.0095	19.7215	5963.77734375	2137409.449517089	0	1285	2.989970072362116	0.631714660943656	0.5258928087865602	266.0694580078125	266.07147216796875
636	266.1203918457031	9.719					1	DETECTED	266.1204 m/z @9.72 [CD6650_1.mzXML]	266.1203918457031	9.719	9.659766666666666	10.000983333333332	0.34121666666666606	62335.91796875	375520.7430612783	0	1285	0.0960685833554571	1.6969362790155997	2.187623848735278	266.1202697753906	266.1208190917969
637	266.9258728027344	1.5990499999999999					1	DETECTED	266.9259 m/z @1.60 [CD6650_1.mzXML]	266.9258728027344	1.5990499999999999	1.5101499999999999	1.6290166666666666	0.11886666666666668	50501.17578125	207887.13001013175	0	1285	0.0712413990766656	0.675069570807239	0.39677446414185596	266.92572021484375	266.9267272949219
638	267.0301513671875	11.566433333333332					1	DETECTED	267.0302 m/z @11.57 [CD6650_1.mzXML]	267.0301513671875	11.566433333333332	11.566433333333332	11.834833333333334	0.2684000000000015	12335.8681640625	102448.56727221698	0	1285	0.08319320372730665	null	null	267.0294494628906	267.0303649902344
639	267.05718994140625	1.90785					1	DETECTED	267.0572 m/z @1.91 [CD6650_1.mzXML]	267.05718994140625	1.90785	1.8795499999999998	19.959999999999997	18.08045	15787.595703125	3285817.965115113	0	1285	14.547796771246775	305.3087221730278	271.9465854295352	267.0563049316406	267.0671691894531
640	267.12176513671875	11.566433333333332					1	DETECTED	267.1218 m/z @11.57 [CD6650_1.mzXML]	267.12176513671875	11.566433333333332	9.719	11.566433333333332	1.847433333333333	7916.24951171875	567129.7899167481	0	1285	1.8308505083494868	0.5	null	267.1209716796875	267.1248474121094
641	267.1693420410156	8.632249999999999					1	DETECTED	267.1693 m/z @8.63 [CD6650_1.mzXML]	267.1693420410156	8.632249999999999	8.586649999999999	13.578333333333335	4.991683333333336	58309.44140625	1349821.7540433656	0	1285	0.05864239309144992	3.6606080029903723	2.737542639138647	267.16162109375	267.16986083984375
642	267.2667236328125	12.733					1	DETECTED	267.2667 m/z @12.73 [CD6650_1.mzXML]	267.2667236328125	12.733	12.426966666666667	14.242899999999999	1.8159333333333318	64474.60546875	1111180.3659206543	0	1285	0.10006859385349642	6.024883486968673	1.4626748691463816	267.265625	267.26727294921875
643	267.6454162597656	13.20255					1	DETECTED	267.6454 m/z @13.20 [CD6650_1.mzXML]	267.6454162597656	13.20255	12.975933333333334	15.138383333333334	2.1624499999999998	276316.53125	5333577.8902474325	2	1285	0.27894121770630065	1.7159879368236464	2.199381271138178	267.6439208984375	267.6458740234375
644	267.9776916503906	10.241616666666665					1	DETECTED	267.9777 m/z @10.24 [CD6650_1.mzXML]	267.9776916503906	10.241616666666665	10.197016666666666	10.301016666666667	0.10400000000000098	12092.1650390625	51858.47810620118	0	1285	0.5317138055389634	1.1659192825112457	1.3318385650224913	267.97747802734375	267.9781188964844
645	268.1532897949219	9.2145					1	DETECTED	268.1533 m/z @9.21 [CD6650_1.mzXML]	268.1532897949219	9.2145	9.157683333333333	13.641816666666667	4.484133333333334	157005.84375	3408671.144660857	0	1285	0.07368669929262417	1.5245661828033779	1.9481826846830927	268.1466369628906	268.161376953125
646	268.1895446777344	9.865733333333333					1	DETECTED	268.1895 m/z @9.87 [CD6650_1.mzXML]	268.1895446777344	9.865733333333333	9.821216666666666	9.925583333333332	0.10436666666666561	3735.70849609375	17084.833889282098	0	1285	0.08843415873735694	1.1722201422688048	1.3444402845376093	268.1883544921875	268.18994140625
647	268.9564208984375	11.2195					1	DETECTED	268.9564 m/z @11.22 [CD6650_1.mzXML]	268.9564208984375	11.2195	1.45085	15.326083333333335	13.875233333333334	16995.896484375	2134988.0790651846	0	1285	0.3152307756394013	0.7101919576058786	13.286106973209144	268.95135498046875	268.95751953125
648	269.0464782714844	1.90785					1	DETECTED	269.0465 m/z @1.91 [CD6650_1.mzXML]	269.0464782714844	1.90785	1.76575	11.895383333333333	10.129633333333333	12455.466796875	2091505.2777385255	0	1285	0.4859614587782064	35.64262256626785	70.28524513253572	269.0457458496094	269.0480041503906
649	269.0860290527344	1.4953833333333333					1	DETECTED	269.0860 m/z @1.50 [CD6650_1.mzXML]	269.0860290527344	1.4953833333333333	1.4191166666666668	1.52505	0.10593333333333321	7134.3212890625	31496.657419067353	0	1285	0.09467089411455931	0.6944930069930079	0.38898601398601573	269.0857238769531	269.08624267578125
650	269.1369934082031	12.061533333333333					1	DETECTED	269.1370 m/z @12.06 [CD6650_1.mzXML]	269.1369934082031	12.061533333333333	12.000866666666667	12.155783333333334	0.1549166666666668	34506.50390625	203517.83125915378	0	1285	0.1016177044272073	1.2767857142857253	1.5786234566630393	269.136474609375	269.1370544433594
651	269.2247314453125	14.032083333333333					1	DETECTED	269.2247 m/z @14.03 [CD6650_1.mzXML]	269.2247314453125	14.032083333333333	3.83225	15.420916666666667	11.588666666666667	60732.63671875	4273197.443691282	0	1285	0.4001657203636384	0.5398272622818985	4.4942573565079735	269.2237548828125	269.2261962890625
652	269.2823486328125	13.856449999999999					1	DETECTED	269.2823 m/z @13.86 [CD6650_1.mzXML]	269.2823486328125	13.856449999999999	0.15231666666666666	19.943833333333334	19.791516666666666	9687.93359375	2305455.1579117123	0	1285	2.6434376211545842	0.8921007177345022	0.24920880611700427	269.27996826171875	269.2840576171875
653	270.2285461425781	14.046850000000001					1	DETECTED	270.2285 m/z @14.05 [CD6650_1.mzXML]	270.2285461425781	14.046850000000001	13.987316666666667	14.8161	0.8287833333333339	14053.0859375	316596.8569302979	0	1285	0.3796865816561983	6.960666293392945	12.92133258678589	270.2276916503906	270.22857666015625
654	271.03851318359375	1.7940333333333334					1	DETECTED	271.0385 m/z @1.79 [CD6650_1.mzXML]	271.03851318359375	1.7940333333333334	1.7352666666666667	16.217866666666666	14.4826	86693.234375	9812088.89830304	0	1285	0.0909844498241319	123.22121384004545	245.44242768009087	271.0379943847656	271.046142578125
655	271.1636657714844	10.776933333333334					1	DETECTED	271.1637 m/z @10.78 [CD6650_1.mzXML]	271.1636657714844	10.776933333333334	10.760266666666666	10.916983333333333	0.15671666666666617	18399.447265625	76949.65471563747	0	1285	0.07623737621485382	4.7014999999997515	5.885802180347772	271.1634521484375	271.1645812988281
656	271.2405700683594	12.123700000000001					1	DETECTED	271.2406 m/z @12.12 [CD6650_1.mzXML]	271.2405700683594	12.123700000000001	12.061533333333333	12.251716666666665	0.19018333333333182	72315.6015625	449113.08429394546	0	1285	0.12478740010990563	1.5296246648793106	1.9951806642512204	271.2400817871094	271.2408142089844
657	271.2619323730469	12.4113					1	DETECTED	271.2619 m/z @12.41 [CD6650_1.mzXML]	271.2619323730469	12.4113	0.11808333333333333	20.0095	19.891416666666665	13407.7734375	4387625.826257388	0	1285	6.406559823714757	1.2929174564795267	1.1673204311041077	271.26068115234375	271.26324462890625
658	271.6566467285156	12.975933333333334					1	DETECTED	271.6566 m/z @12.98 [CD6650_1.mzXML]	271.6566467285156	12.975933333333334	12.890716666666666	13.104183333333333	0.21346666666666714	38361.6796875	310246.9921874993	0	1285	0.08149459640650214	1.2524936436534213	1.5049872873068428	271.65570068359375	271.6567077636719
659	272.1847229003906	9.985999999999999					1	DETECTED	272.1847 m/z @9.99 [CD6650_1.mzXML]	272.1847229003906	9.985999999999999	9.342383333333334	10.046333333333333	0.703949999999999	5749.041015625	96144.39605480935	0	1285	0.1496097356548418	0.5468705492399729	0.4806513251959369	272.1841735839844	272.1849670410156
660	272.6640625	13.35535					1	DETECTED	272.6641 m/z @13.36 [CD6650_1.mzXML]	272.6640625	13.35535	13.24475	14.508733333333334	1.263983333333334	20248.29296875	435165.7251705331	0	1285	0.11819809302350492	5.7142103676913925	10.428420735382785	272.6556396484375	272.6649169921875
661	272.79290771484375	1.9918833333333335					1	DETECTED	272.7929 m/z @1.99 [CD6650_1.mzXML]	272.79290771484375	1.9918833333333335	1.8937	2.30095	0.4072499999999999	19111.515625	217491.49104467774	0	1285	0.11528100607756175	2.0739263282973983	3.147852656594797	272.79290771484375	272.7945556640625
662	272.9427185058594	1.6290166666666666					1	DETECTED	272.9427 m/z @1.63 [CD6650_1.mzXML]	272.9427185058594	1.6290166666666666	1.5397333333333334	1.6587166666666666	0.11898333333333322	87539.84375	346127.0545847163	0	1285	0.077383138243869	0.6679959867161449	0.3550976486943349	272.9427185058594	272.9430236816406
663	273.6634521484375	14.153583333333334					1	DETECTED	273.6635 m/z @14.15 [CD6650_1.mzXML]	273.6634521484375	14.153583333333334	14.002199999999998	14.924216666666666	0.9220166666666678	6578.880859375	152667.45958520536	0	1285	0.2097337798468537	3.045304414840878	5.1966305541395466	273.662109375	273.67303466796875
664	274.0010681152344	11.465016666666665					1	DETECTED	274.0011 m/z @11.47 [CD6650_1.mzXML]	274.0010681152344	11.465016666666665	11.038766666666668	17.451666666666664	6.412899999999997	10911.267578125	1024894.4700517574	0	1285	0.3797299254810209	5.978853957817373	11.056741789346416	274.00042724609375	274.0063171386719
665	274.2002868652344	10.211816666666666					1	DETECTED	274.2003 m/z @10.21 [CD6650_1.mzXML]	274.2002868652344	10.211816666666666	4.9769	10.465733333333333	5.488833333333333	3293.900390625	378539.13954852294	0	1285	0.11422988135370815	0.5242522166860345	0.048504433372069035	274.1993103027344	274.2002868652344
666	274.2713623046875	11.365366666666667					1	DETECTED	274.2714 m/z @11.37 [CD6650_1.mzXML]	274.2713623046875	11.365366666666667	11.308449999999999	16.201433333333334	4.892983333333335	7179815.5	4.627561705547339E7	1	1285	0.0975263920000966	1.7843631162976705	2.0794197651714983	274.2713623046875	274.2742004394531
667	274.6531066894531	13.5169					1	DETECTED	274.6531 m/z @13.52 [CD6650_1.mzXML]	274.6531066894531	13.5169	13.470716666666668	13.610000000000001	0.1392833333333332	10259.814453125	59659.49771777346	0	1285	0.0844608378577707	1.5079393720678977	2.0158787441357955	274.6522521972656	274.65380859375
668	274.9653015136719	11.038766666666668					1	DETECTED	274.9653 m/z @11.04 [CD6650_1.mzXML]	274.9653015136719	11.038766666666668	10.840766666666667	11.038766666666668	0.1980000000000004	7133.73779296875	35606.05614642351	0	1285	0.0790599155571794	0.5	null	274.9647216796875	274.9661865234375
669	274.99822998046875	11.189766666666666					1	DETECTED	274.9982 m/z @11.19 [CD6650_1.mzXML]	274.99822998046875	11.189766666666666	1.4658333333333333	18.767833333333332	17.302	13124.4716796875	3844495.2468160074	0	1285	0.8886837071647147	0.7644921876570192	0.467988448861971	274.9915466308594	275.0024719238281
670	275.27532958984375	11.365366666666667					1	DETECTED	275.2753 m/z @11.37 [CD6650_1.mzXML]	275.27532958984375	11.365366666666667	11.308449999999999	12.031033333333333	0.7225833333333345	842267.75	6049066.775404074	0	1285	0.10744243845706691	1.9642627001316708	2.3411563480479605	275.2749938964844	275.27630615234375
671	275.631103515625	13.216833333333334					1	DETECTED	275.6311 m/z @13.22 [CD6650_1.mzXML]	275.631103515625	13.216833333333334	7.682583333333333	13.5322	5.849616666666667	132544.625	3081977.251533266	0	1285	0.19670746303926023	1.0639100231707783	0.9349365936448557	275.6219482421875	275.6318054199219
672	275.9967041015625	16.105433333333334					1	DETECTED	275.9967 m/z @16.11 [CD6650_1.mzXML]	275.9967041015625	16.105433333333334	5.073466666666667	18.864833333333333	13.791366666666667	2088.154541015625	915595.1572126467	0	1285	0.7457316810387944	0.6250638296586586	0.2501276593173172	275.9950256347656	275.99896240234375
673	276.1328125	13.2585					1	DETECTED	276.1328 m/z @13.26 [CD6650_1.mzXML]	276.1328125	13.2585	1.9222	13.341016666666667	11.418816666666666	30514.7734375	3305148.4758478086	0	1285	0.22016384315702275	0.5047923203742805	0.009290850381243896	276.1324157714844	276.1427917480469
674	276.1793212890625	8.863466666666666					1	DETECTED	276.1793 m/z @8.86 [CD6650_1.mzXML]	276.1793212890625	8.863466666666666	4.928666666666667	9.065916666666668	4.137250000000001	2385.591796875	230597.0271923523	0	1285	0.1301497004335488	0.5257255769035278	0.051451153807055644	276.1783752441406	276.1868896484375
675	276.2784423828125	11.35135					1	DETECTED	276.2784 m/z @11.35 [CD6650_1.mzXML]	276.2784423828125	11.35135	11.3231	11.50895	0.1858500000000003	67181.5234375	442769.6772304706	0	1285	0.08498985021312144	3.2893805309734696	5.578761061946939	276.2784423828125	276.2799377441406
676	276.65032958984375	13.272250000000001					1	DETECTED	276.6503 m/z @13.27 [CD6650_1.mzXML]	276.65032958984375	13.272250000000001	13.089516666666666	13.78525	0.6957333333333331	43009.95703125	707222.6290683588	0	1285	0.1805184856095572	1.9036847865742252	1.1857326819637635	276.6498718261719	276.6507873535156
677	276.98382568359375	1.7940333333333334					1	DETECTED	276.9838 m/z @1.79 [CD6650_1.mzXML]	276.98382568359375	1.7940333333333334	1.4807166666666667	18.945333333333334	17.464616666666668	20051.51171875	2212368.756548157	0	1285	0.6313676743748866	24.55667765486102	44.2556435868904	276.9754943847656	276.9938049316406
678	277.0372314453125	10.52245					1	DETECTED	277.0372 m/z @10.52 [CD6650_1.mzXML]	277.0372314453125	10.52245	10.4804	19.745	9.264600000000002	11503.6044921875	609632.8613116762	0	1285	0.09251505589432973	110.16171224732543	219.32342449465085	277.0355529785156	277.03741455078125
679	277.070556640625	11.8658					1	DETECTED	277.0706 m/z @11.87 [CD6650_1.mzXML]	277.070556640625	11.8658	3.7298166666666663	12.1397	8.409883333333333	14882.84375	1671655.081869506	0	1285	0.17603370360807524	0.5168326303519959	0.03366526070399186	277.0692138671875	277.0744323730469
680	277.1567687988281	15.499733333333333					1	DETECTED	277.1568 m/z @15.50 [CD6650_1.mzXML]	277.1567687988281	15.499733333333333	8.786366666666668	19.993	11.20663333333333	16453.03125	2491880.955349883	0	1285	0.9181095248439881	0.7133375706134781	3.8646457874702587	277.1511535644531	277.1580810546875
681	277.1780700683594	12.1717					1	DETECTED	277.1781 m/z @12.17 [CD6650_1.mzXML]	277.1780700683594	12.1717	0.13501666666666667	19.158166666666666	19.02315	15642.396484375	2479651.307445526	0	1285	0.12782149920506214	0.7902156047970026	0.5804312095940051	277.1756896972656	277.1796875
682	278.1846923828125	9.096516666666668					1	DETECTED	278.1847 m/z @9.10 [CD6650_1.mzXML]	278.1846923828125	9.096516666666668	9.081233333333333	9.18655	0.10531666666666695	4861.27001953125	16599.28090960679	0	1285	0.26834896367092753	3.445474372955052	5.890948745910104	278.1841735839844	278.1851501464844
683	278.625732421875	12.9477					1	DETECTED	278.6257 m/z @12.95 [CD6650_1.mzXML]	278.625732421875	12.9477	12.847716666666667	19.043166666666664	6.1954499999999975	33931.328125	2125841.5915034767	0	1285	0.11270974654882693	30.982413735622874	60.96482747124575	278.6219482421875	278.62646484375
684	278.9800109863281	1.8654333333333333					1	DETECTED	278.9800 m/z @1.87 [CD6650_1.mzXML]	278.9800109863281	1.8654333333333333	1.4658333333333333	19.158166666666666	17.692333333333334	9532.5869140625	2447794.259454376	0	1285	14.751102772690256	21.563063667370713	41.77417340982493	278.97381591796875	278.9819641113281
685	279.08233642578125	10.52245					1	DETECTED	279.0823 m/z @10.52 [CD6650_1.mzXML]	279.08233642578125	10.52245	8.245283333333333	19.223833333333335	10.978550000000002	472919.34375	4545829.332893652	1	1285	0.0930501530556942	0.7446811681536973	0.3933491251624528	279.0820007324219	279.09222412109375
686	279.1571960449219	12.457583333333334					1	DETECTED	279.1572 m/z @12.46 [CD6650_1.mzXML]	279.1571960449219	12.457583333333334	0.10096666666666666	20.0095	19.90853333333333	148048.796875	3.626278824088869E7	1	1285	0.1598042532174322	0.5384182801523826	0.06301433134193417	279.1559753417969	279.1613464355469
687	279.2301330566406	13.501783333333332					1	DETECTED	279.2301 m/z @13.50 [CD6650_1.mzXML]	279.2301330566406	13.501783333333332	11.7263	19.646666666666665	7.920366666666665	33321.5625	2726285.2429935313	0	1285	0.14700287109849697	0.7195545631532757	0.4083681382836946	279.2273864746094	279.2309265136719
688	279.644775390625	12.975933333333334					1	DETECTED	279.6448 m/z @12.98 [CD6650_1.mzXML]	279.644775390625	12.975933333333334	12.805316666666666	13.562833333333334	0.7575166666666675	107427.6171875	1461360.3459291984	0	1285	0.1691229375705543	2.0160369594386744	2.0311788777830317	279.6440734863281	279.6455993652344
689	280.09014892578125	1.76575					1	DETECTED	280.0901 m/z @1.77 [CD6650_1.mzXML]	280.09014892578125	1.76575	1.6587166666666666	19.141666666666666	17.48295	123657.109375	6351769.987007695	0	1285	0.060752809225860904	74.82381990559307	150.36947377326416	280.0849304199219	280.0953369140625
690	280.1607971191406	12.457583333333334					1	DETECTED	280.1608 m/z @12.46 [CD6650_1.mzXML]	280.1607971191406	12.457583333333334	0.10096666666666666	19.927333333333333	19.826366666666665	25587.478515625	6875185.420648313	0	1285	11.187578788282666	0.8022570903308213	3.4855355171717224	280.159912109375	280.1617126464844
691	280.6529235839844	13.35535					1	DETECTED	280.6529 m/z @13.36 [CD6650_1.mzXML]	280.6529235839844	13.35535	13.075016666666667	14.046850000000001	0.9718333333333344	219215.765625	2838641.0523605985	2	1285	2.061640165803473	1.400705507891263	2.39900562135127	280.6523132324219	280.65374755859375
692	281.0824890136719	15.690033333333334					1	DETECTED	281.0825 m/z @15.69 [CD6650_1.mzXML]	281.0824890136719	15.690033333333334	9.371883333333333	19.256333333333334	9.884450000000001	17019.48828125	3497779.236108706	0	1285	6.345975974999993	0.7822266011411568	0.4743823976678419	281.0815124511719	281.08807373046875
693	281.11212158203125	9.584399999999999					1	DETECTED	281.1121 m/z @9.58 [CD6650_1.mzXML]	281.11212158203125	9.584399999999999	8.801816666666667	9.644633333333333	0.8428166666666659	9223.9345703125	266613.67468334915	0	1285	0.08807471540261602	0.5384836545628802	0.07696730912576034	281.1117858886719	281.1122741699219
694	281.1484375	9.096516666666668					1	DETECTED	281.1484 m/z @9.10 [CD6650_1.mzXML]	281.1484375	9.096516666666668	9.065916666666668	13.5322	4.466283333333331	24025.404296875	1442427.8329279781	0	1285	0.079162024651934	72.97848583878054	3.6692814393172863	281.1476745605469	281.1574401855469
695	281.24566650390625	14.464283333333332					1	DETECTED	281.2457 m/z @14.46 [CD6650_1.mzXML]	281.24566650390625	14.464283333333332	0.509	18.412	17.903	98983.53125	7529782.041925938	0	1285	3.553346988665549	0.6891912013169259	0.5228000909436961	281.2439880371094	281.2470703125
696	281.6607666015625	14.19825					1	DETECTED	281.6608 m/z @14.20 [CD6650_1.mzXML]	281.6607666015625	14.19825	11.42175	16.24965	4.8279	71380.8984375	3966551.6151031493	0	1285	0.587809345357238	0.9324591313291466	0.868685437898357	281.6562194824219	281.6612854003906
697	282.2017822265625	11.50895					1	DETECTED	282.2018 m/z @11.51 [CD6650_1.mzXML]	282.2017822265625	11.50895	2.931566666666667	11.594266666666666	8.6627	9644.5869140625	3068905.256873168	0	1285	8.654504277331766	0.5049733504584731	0.009946700916946185	282.2017822265625	282.21136474609375
698	282.2201843261719	0.11808333333333333					1	DETECTED	282.2202 m/z @0.12 [CD6650_1.mzXML]	282.2201843261719	0.11808333333333333	0.11808333333333333	20.0095	19.891416666666665	4457.1435546875	3262196.166576838	0	1285	16.615972171688306	null	null	282.2181091308594	282.2218017578125
699	282.2576904296875	11.337333333333333					1	DETECTED	282.2577 m/z @11.34 [CD6650_1.mzXML]	282.2576904296875	11.337333333333333	10.856316666666666	15.5319	4.675583333333334	21207.234375	2487933.8291995856	0	1285	3.9774730844734147	4.860105332455559	8.393389585265915	282.2485656738281	282.2579650878906
700	282.2773132324219	14.032083333333333					1	DETECTED	282.2773 m/z @14.03 [CD6650_1.mzXML]	282.2773132324219	14.032083333333333	11.88055	14.493966666666667	2.6134166666666676	93459.6328125	2629836.623721434	0	1285	0.31134642492073716	1.40178291978292	1.9906628474407102	282.2761535644531	282.2782287597656
701	282.8216857910156	1.7352666666666667					1	DETECTED	282.8217 m/z @1.74 [CD6650_1.mzXML]	282.8216857910156	1.7352666666666667	1.7196500000000001	16.912166666666668	15.192516666666668	18378.462890625	7765038.684318482	0	1285	0.056411033478476647	486.4199573105674	971.8399146211348	282.8186950683594	282.822021484375
702	282.9035339355469	1.5841833333333333					1	DETECTED	282.9035 m/z @1.58 [CD6650_1.mzXML]	282.9035339355469	1.5841833333333333	1.52505	1.6438833333333334	0.11883333333333335	72694.234375	319419.1239008787	0	1285	0.07234796018455514	1.0274889842170343	0.9838096170479061	282.9031677246094	282.9041442871094
703	282.97259521484375	11.393550000000001					1	DETECTED	282.9726 m/z @11.39 [CD6650_1.mzXML]	282.97259521484375	11.393550000000001	11.02355	12.235700000000001	1.2121500000000012	14001.0517578125	531025.9436842044	0	1285	1.0579634264769808	1.6380405405405378	2.2760810810810757	282.9708251953125	282.9731140136719
704	283.0062561035156	10.241616666666665					1	DETECTED	283.0063 m/z @10.24 [CD6650_1.mzXML]	283.0062561035156	10.241616666666665	10.181883333333333	10.301016666666667	0.11913333333333398	12450.23046875	53159.000357543984	0	1285	0.0740003785613208	0.9972098214285977	0.979994447709158	283.00592041015625	283.00653076171875
705	283.1523742675781	12.076799999999999					1	DETECTED	283.1524 m/z @12.08 [CD6650_1.mzXML]	283.1523742675781	12.076799999999999	12.000866666666667	12.364866666666668	0.36400000000000077	13873.0771484375	167864.49785205096	0	1285	0.11487459089623897	2.3968393327480833	3.7936786654961665	283.1513671875	283.1528015136719
706	283.2611083984375	12.6892					1	DETECTED	283.2611 m/z @12.69 [CD6650_1.mzXML]	283.2611083984375	12.6892	0.2205	20.0095	19.788999999999998	95324.03125	3605664.7893556827	0	1285	0.2912812976205057	3.6717359189701853	2.8218692198073954	283.25982666015625	283.2633361816406
707	283.2807922363281	14.032083333333333					1	DETECTED	283.2808 m/z @14.03 [CD6650_1.mzXML]	283.2807922363281	14.032083333333333	13.899483333333334	14.600050000000001	0.700566666666667	17805.19921875	353153.722648437	0	1285	0.2534858320471365	2.641654097536486	2.4543982640003352	283.27984619140625	283.2809143066406
708	284.1845397949219	9.034966666666666					1	DETECTED	284.1845 m/z @9.03 [CD6650_1.mzXML]	284.1845397949219	9.034966666666666	8.988133333333334	10.031083333333333	1.0429499999999994	20181.33984375	202285.73796576008	0	1285	0.07070380635773432	1.6441576696297564	21.130678449113798	284.18304443359375	284.1893310546875
709	284.29296875	12.614233333333335					1	DETECTED	284.2930 m/z @12.61 [CD6650_1.mzXML]	284.29296875	12.614233333333335	2.834233333333333	18.218166666666665	15.383933333333331	20829.8828125	2313896.026810608	0	1285	0.1471448695321218	0.7864996591683706	0.5729993183367412	284.28955078125	284.29388427734375
710	284.3294372558594	11.924866666666667					1	DETECTED	284.3294 m/z @11.92 [CD6650_1.mzXML]	284.3294372558594	11.924866666666667	11.850633333333333	12.235700000000001	0.38506666666666867	28204.990234375	232578.0341940925	0	1285	0.1839361896723073	2.5936237090255916	1.881041173007342	284.328857421875	284.3301696777344
711	285.004150390625	10.241616666666665					1	DETECTED	285.0042 m/z @10.24 [CD6650_1.mzXML]	285.004150390625	10.241616666666665	10.197016666666666	18.816166666666668	8.619150000000001	11655.5	1581558.2336312255	0	1285	0.07271406308619177	96.62724215246837	192.25448430493674	285.0016174316406	285.0044860839844
712	285.0628967285156	1.4807166666666667					1	DETECTED	285.0629 m/z @1.48 [CD6650_1.mzXML]	285.0628967285156	1.4807166666666667	1.4191166666666668	16.58775	15.168633333333332	13812.892578125	2857686.72691394	0	1285	0.08887180284909801	123.12202380952405	245.2440476190481	285.06011962890625	285.06976318359375
713	285.240234375	13.046183333333333					1	DETECTED	285.2402 m/z @13.05 [CD6650_1.mzXML]	285.240234375	13.046183333333333	12.975933333333334	13.118433333333334	0.14250000000000007	37242.86328125	236973.9752153313	0	1285	0.14054734018644943	1.0142348754448447	1.0284697508896894	285.2401123046875	285.2407531738281
714	285.27655029296875	12.6892					1	DETECTED	285.2766 m/z @12.69 [CD6650_1.mzXML]	285.27655029296875	12.6892	0.15231666666666666	19.191166666666668	19.03885	26175.08984375	3185104.38554718	0	1285	0.2552260650688858	0.9457097576013623	1.3089437050234565	285.27557373046875	285.2790832519531
715	286.02471923828125	10.743716666666668					1	DETECTED	286.0247 m/z @10.74 [CD6650_1.mzXML]	286.02471923828125	10.743716666666668	10.71015	11.666233333333334	0.9560833333333338	7380.47900390625	158152.42681799302	0	1285	0.2529241269398348	14.24155908639502	27.48311817279004	286.0238952636719	286.025634765625
716	286.10107421875	10.181883333333333					1	DETECTED	286.1011 m/z @10.18 [CD6650_1.mzXML]	286.10107421875	10.181883333333333	8.586649999999999	10.181883333333333	1.5952333333333346	4757.208984375	246982.50161080936	0	1285	1.4454426446059419	0.5	null	286.10107421875	286.10296630859375
717	286.14208984375	11.910233333333334					1	DETECTED	286.1421 m/z @11.91 [CD6650_1.mzXML]	286.14208984375	11.910233333333334	1.8937	12.015916666666667	10.122216666666667	8484.4423828125	4165170.145672608	0	1285	0.16715557010039817	0.5052754445982641	0.010550889196528407	286.13525390625	286.1425476074219
718	286.19976806640625	10.345983333333333					1	DETECTED	286.1998 m/z @10.35 [CD6650_1.mzXML]	286.19976806640625	10.345983333333333	10.286066666666667	10.693166666666666	0.4070999999999998	123942.5625	881737.289905822	0	1285	0.11651300061783054	2.107617184578393	2.561554777353453	286.199462890625	286.2001953125
719	286.2476806640625	9.806266666666666					1	DETECTED	286.2477 m/z @9.81 [CD6650_1.mzXML]	286.2476806640625	9.806266666666666	8.909666666666668	19.695833333333333	10.786166666666665	102249.171875	2329981.6775549604	0	1285	0.13861748199477475	1.183817826406223	0.7184893933415696	286.24627685546875	286.2491149902344
720	287.0122985839844	1.7940333333333334					1	DETECTED	287.0123 m/z @1.79 [CD6650_1.mzXML]	287.0122985839844	1.7940333333333334	1.7509166666666667	1.90785	0.15693333333333337	41632.2734375	216680.23381542956	0	1285	0.06544275596754234	1.8198685736374172	2.6397371472748343	287.01165771484375	287.012451171875
721	287.05572509765625	11.7108					1	DETECTED	287.0557 m/z @11.71 [CD6650_1.mzXML]	287.05572509765625	11.7108	2.2593666666666667	11.788366666666667	9.529	5610.28564453125	2167221.0792176514	0	1285	9.479855424386429	0.5041034340470404	0.008206868094080886	287.0530090332031	287.0566711425781
722	287.0985107421875	9.719					1	DETECTED	287.0985 m/z @9.72 [CD6650_1.mzXML]	287.0985107421875	9.719	9.659766666666666	10.106449999999999	0.44668333333333266	389186.71875	3032969.5367858796	1	1285	0.09501729014661286	3.6943428201305215	6.901826921019665	287.0985107421875	287.0991516113281
723	287.2035217285156	10.331016666666667					1	DETECTED	287.2035 m/z @10.33 [CD6650_1.mzXML]	287.2035217285156	10.331016666666667	10.286066666666667	10.465733333333333	0.17966666666666598	19443.34375	120912.66155969216	0	1285	0.10900866007422927	2.029418337773772	2.828260546500217	287.2022399902344	287.2037353515625
724	287.2354431152344	14.107366666666667					1	DETECTED	287.2354 m/z @14.11 [CD6650_1.mzXML]	287.2354431152344	14.107366666666667	11.666233333333334	14.87735	3.2111166666666655	8605.541015625	850046.0271168821	0	1285	0.5008409455270737	0.6577102165660756	0.31542043313215135	287.2337951660156	287.2363586425781
725	287.26776123046875	11.524216666666666					1	DETECTED	287.2678 m/z @11.52 [CD6650_1.mzXML]	287.26776123046875	11.524216666666666	11.50895	11.637016666666666	0.12806666666666544	25059.46484375	107075.1187109368	0	1285	0.09016119354369678	4.194323144105104	7.388646288210206	287.26678466796875	287.2679443359375
726	287.63092041015625	12.933316666666666					1	DETECTED	287.6309 m/z @12.93 [CD6650_1.mzXML]	287.63092041015625	12.933316666666666	1.2116333333333331	13.369216666666667	12.157583333333333	152144.671875	3108994.0264083217	0	1285	0.14964895158133018	1.062097516545901	1.4360135096312936	287.6304016113281	287.6408386230469
727	288.1022644042969	9.733333333333333					1	DETECTED	288.1023 m/z @9.73 [CD6650_1.mzXML]	288.1022644042969	9.733333333333333	9.6745	9.8362	0.16169999999999973	46723.53125	267361.33911303687	0	1285	0.0974744555571796	1.374220963172824	1.7484419263456479	288.1021423339844	288.1025390625
728	288.2156066894531	10.65895					1	DETECTED	288.2156 m/z @10.66 [CD6650_1.mzXML]	288.2156066894531	10.65895	0.27103333333333335	19.976666666666667	19.705633333333335	98502.8359375	2875832.1007095035	1	1285	0.10370761588348998	1.7167529413112277	3.5079477967481405	288.2134094238281	288.216796875
729	288.63897705078125	13.35535					1	DETECTED	288.6390 m/z @13.36 [CD6650_1.mzXML]	288.63897705078125	13.35535	12.316333333333334	15.061916666666667	2.7455833333333324	87151.734375	1775909.9810806285	0	1285	0.14440467916488586	0.5866744084964925	0.8398648160865964	288.63104248046875	288.6461486816406
730	288.92022705078125	1.61405					1	DETECTED	288.9202 m/z @1.61 [CD6650_1.mzXML]	288.92022705078125	1.61405	1.5397333333333334	11.02355	9.483816666666666	247751.84375	5027209.524762206	0	1285	0.07895308540736279	1.2857360575638896	1.168802215028831	288.9194641113281	288.92425537109375
731	289.1051940917969	9.74775					1	DETECTED	289.1052 m/z @9.75 [CD6650_1.mzXML]	289.1051940917969	9.74775	9.719	9.77685	0.05785000000000018	3779.358154296875	8520.595402465851	0	1285	0.02845996751040225	1.0060869565217248	1.0121739130434497	289.1031494140625	289.1051940917969
732	289.1742248535156	2.089933333333333					1	DETECTED	289.1742 m/z @2.09 [CD6650_1.mzXML]	289.1742248535156	2.089933333333333	0.10096666666666666	19.959999999999997	19.85903333333333	5249.29931640625	1730861.0696185613	0	1285	6.297810033760832	4.9922991838307995	1.2213130385442106	289.17266845703125	289.1763916015625
733	289.6468505859375	11.680900000000001					1	DETECTED	289.6469 m/z @11.68 [CD6650_1.mzXML]	289.6468505859375	11.680900000000001	10.993500000000001	14.970666666666666	3.9771666666666654	42170.1796875	3040927.589717896	0	1285	0.3205893790146952	2.628237774764297	0.8554084824862909	289.6385498046875	289.6483154296875
734	289.6575622558594	13.299616666666667					1	DETECTED	289.6576 m/z @13.30 [CD6650_1.mzXML]	289.6575622558594	13.299616666666667	13.272250000000001	13.6262	0.3539499999999993	21379.251953125	219018.13368554623	0	1285	0.1532150969466155	6.466808769793163	11.933617539586326	289.6572265625	289.6593322753906
735	290.14862060546875	11.680900000000001					1	DETECTED	290.1486 m/z @11.68 [CD6650_1.mzXML]	290.14862060546875	11.680900000000001	11.337333333333333	11.8658	0.5284666666666666	12073.57421875	243485.11092602514	0	1285	0.24128523685232217	0.769088968662072	0.538177937324144	290.14825439453125	290.1493225097656
736	290.2668762207031	11.42175					1	DETECTED	290.2669 m/z @11.42 [CD6650_1.mzXML]	290.2668762207031	11.42175	10.962883333333334	11.594266666666666	0.6313833333333321	82932.5390625	919007.0323207978	0	1285	0.10111061767079832	0.6644789732680966	0.2773818757523789	290.2660217285156	290.26776123046875
737	290.66644287109375	14.153583333333334					1	DETECTED	290.6664 m/z @14.15 [CD6650_1.mzXML]	290.66644287109375	14.153583333333334	14.122833333333334	18.977500000000003	4.8546666666666685	7657.91455078125	813452.2744971314	0	1285	0.4570906495844742	78.93766937669537	22.8598616093365	290.66534423828125	290.67156982421875
738	290.8536071777344	1.7509166666666667					1	DETECTED	290.8536 m/z @1.75 [CD6650_1.mzXML]	290.8536071777344	1.7509166666666667	1.7037166666666665	9.342383333333334	7.638666666666667	30896.169921875	3193760.5468845214	0	1285	0.44003873729841514	80.91807909604498	160.83615819208995	290.85321044921875	290.85601806640625
739	290.9229736328125	2.6544499999999998					1	DETECTED	290.9230 m/z @2.65 [CD6650_1.mzXML]	290.9229736328125	2.6544499999999998	0.10096666666666666	20.0095	19.90853333333333	67276.6953125	9467477.778406128	0	1285	1.0245889406062307	5.362106874634835	10.242000799026718	290.9139404296875	290.9305114746094
740	291.1184387207031	12.031033333333333					1	DETECTED	291.1184 m/z @12.03 [CD6650_1.mzXML]	291.1184387207031	12.031033333333333	11.98555	12.267883333333334	0.28233333333333377	133685.0	1051376.5844404234	0	1285	0.11366800096314478	3.1037009893734027	5.18636315381123	291.1178894042969	291.1187744140625
741	291.1935119628906	12.155783333333334					1	DETECTED	291.1935 m/z @12.16 [CD6650_1.mzXML]	291.1935119628906	12.155783333333334	8.30485	12.364866666666668	4.060016666666668	36234.921875	4852487.147491944	0	1285	4.017622451421392	0.5271470985388824	0.09108764925594007	291.1918640136719	291.2032470703125
742	291.64471435546875	12.9477					1	DETECTED	291.6447 m/z @12.95 [CD6650_1.mzXML]	291.64471435546875	12.9477	11.637016666666666	13.132433333333333	1.4954166666666673	37340.00390625	599301.3767471922	0	1285	0.13284192477344448	0.5704721455729201	1.347813094538181	291.6431579589844	291.6453552246094
743	291.9337158203125	2.7230166666666666					1	DETECTED	291.9337 m/z @2.72 [CD6650_1.mzXML]	291.9337158203125	2.7230166666666666	0.2205	20.0095	19.788999999999998	50069.01171875	7108868.240551693	0	1285	0.9102446589900741	4.721489194969937	2.654620242278705	291.9327392578125	291.9347229003906
744	292.06689453125	15.61065					1	DETECTED	292.0669 m/z @15.61 [CD6650_1.mzXML]	292.06689453125	15.61065	9.791416666666667	17.874666666666666	8.08325	3552.78271484375	787841.0818305061	0	1285	1.0421735986642187	0.6945287752682198	0.38905755053643953	292.065673828125	292.0676574707031
745	292.121826171875	12.046133333333334					1	DETECTED	292.1218 m/z @12.05 [CD6650_1.mzXML]	292.121826171875	12.046133333333334	12.000866666666667	12.1397	0.13883333333333248	19233.763671875	118193.94928076075	0	1285	0.0960736194998173	1.5335051546391691	2.0670103092783383	292.1213073730469	292.12188720703125
746	292.51422119140625	2.7092666666666667					1	DETECTED	292.5142 m/z @2.71 [CD6650_1.mzXML]	292.51422119140625	2.7092666666666667	2.4774666666666665	16.4101	13.932633333333333	7170.4091796875	1415873.8190446468	0	1285	0.1710314093775973	30.05313488639629	9.415519411931394	292.5054016113281	292.5228576660156
747	292.927978515625	2.6132166666666667					1	DETECTED	292.9280 m/z @2.61 [CD6650_1.mzXML]	292.927978515625	2.6132166666666667	2.423583333333333	17.776833333333332	15.35325	9615.029296875	1179615.5944398195	0	1285	0.7540694900093876	5.8709233555518985	22.361699674548927	292.9190979003906	292.9379577636719
748	292.9532470703125	3.01525					1	DETECTED	292.9532 m/z @3.02 [CD6650_1.mzXML]	292.9532470703125	3.01525	2.4370333333333334	8.708833333333333	6.271799999999999	7792.63232421875	673376.5479653319	0	1285	1.222318451413412	5.423399533047012	3.3158599193344296	292.9454040527344	292.9618835449219
749	292.9726257324219	2.6544499999999998					1	DETECTED	292.9726 m/z @2.65 [CD6650_1.mzXML]	292.9726257324219	2.6544499999999998	2.4097999999999997	8.111283333333335	5.701483333333335	7103.044921875	621054.2849509584	0	1285	0.6061508056256484	11.652326452755638	9.960762114168435	292.9640197753906	292.9727478027344
750	292.98382568359375	3.02915					1	DETECTED	292.9838 m/z @3.03 [CD6650_1.mzXML]	292.98382568359375	3.02915	1.8508833333333332	19.043166666666664	17.192283333333332	9428.4541015625	1523217.4212479554	0	1285	0.9342274459885913	2.9140432115697514	3.6206172791109714	292.975830078125	292.99285888671875
751	293.0064697265625	2.6132166666666667					1	DETECTED	293.0065 m/z @2.61 [CD6650_1.mzXML]	293.0064697265625	2.6132166666666667	2.35565	19.630499999999998	17.274849999999997	10987.58203125	1663842.406011077	0	1285	0.6270264995896593	12.224831323771445	13.396184929473792	292.9967346191406	293.01080322265625
752	293.0215148925781	2.504366666666667					1	DETECTED	293.0215 m/z @2.50 [CD6650_1.mzXML]	293.0215148925781	2.504366666666667	2.328133333333333	19.646666666666665	17.31853333333333	20829.46484375	1860549.3126563714	0	1285	0.5474943913783528	14.448930456296587	13.576175434726622	293.0135192871094	293.02227783203125
753	293.032958984375	2.7230166666666666					1	DETECTED	293.0330 m/z @2.72 [CD6650_1.mzXML]	293.032958984375	2.7230166666666666	0.18638333333333332	19.943833333333334	19.757450000000002	20929.962890625	2630873.3148195795	0	1285	0.8155012228025478	3.13366159375865	1.9645959489369966	293.0248107910156	293.0411071777344
754	293.04840087890625	2.504366666666667					1	DETECTED	293.0484 m/z @2.50 [CD6650_1.mzXML]	293.04840087890625	2.504366666666667	0.38983333333333337	19.843833333333336	19.454000000000004	20516.826171875	2925300.059022036	0	1285	0.770782552156132	2.7358128258394077	2.1305223310304706	293.04351806640625	293.04840087890625
755	293.05950927734375	2.8204					1	DETECTED	293.0595 m/z @2.82 [CD6650_1.mzXML]	293.05950927734375	2.8204	0.18638333333333332	19.927333333333333	19.74095	34005.22265625	4005591.791408015	0	1285	0.1537701791195274	4.093039315838965	0.663721502737354	293.0513916015625	293.0601806640625
756	293.0704040527344	2.4774666666666665					1	DETECTED	293.0704 m/z @2.48 [CD6650_1.mzXML]	293.0704040527344	2.4774666666666665	0.27103333333333335	19.79416666666667	19.523133333333337	40488.86328125	5306727.58484052	0	1285	0.1665954837695165	4.48915237997281	2.579437763232458	293.0604553222656	293.07049560546875
757	293.0959167480469	2.6544499999999998					1	DETECTED	293.0959 m/z @2.65 [CD6650_1.mzXML]	293.0959167480469	2.6544499999999998	0.10096666666666666	20.0095	19.90853333333333	1.8771932E7	2.599653451661781E9	1	1285	1.456980001588269	11.308229258141676	10.972741599456628	293.09197998046875	293.0968017578125
758	293.1141357421875	2.7230166666666666					1	DETECTED	293.1141 m/z @2.72 [CD6650_1.mzXML]	293.1141357421875	2.7230166666666666	0.11808333333333333	20.0095	19.891416666666665	67052.1328125	7599048.675458252	0	1285	0.2252983050226871	4.737926785454835	2.1754851749776503	293.1103210449219	293.12225341796875
759	293.1290588378906	2.6132166666666667					1	DETECTED	293.1291 m/z @2.61 [CD6650_1.mzXML]	293.1290588378906	2.6132166666666667	0.13501666666666667	20.0095	19.874483333333334	46260.73828125	4609354.8486575	0	1285	0.14789645083360847	2.0960404031506026	1.4331894980720907	293.1248474121094	293.1388854980469
760	293.1513977050781	9.8362					1	DETECTED	293.1514 m/z @9.84 [CD6650_1.mzXML]	293.1513977050781	9.8362	0.23723333333333332	19.976666666666667	19.739433333333334	85349.4296875	5286474.625489958	0	1285	0.49022329512631657	1.4087094230821815	0.08528016276607579	293.14239501953125	293.1599426269531
761	293.170166015625	2.5996333333333337					1	DETECTED	293.1702 m/z @2.60 [CD6650_1.mzXML]	293.170166015625	2.5996333333333337	0.38983333333333337	19.927333333333333	19.5375	20998.291015625	2383600.6711284774	0	1285	0.6219276997037855	1.7807979209245053	15.992988909466328	293.1614074707031	293.1799621582031
762	293.1818542480469	2.6132166666666667					1	DETECTED	293.1819 m/z @2.61 [CD6650_1.mzXML]	293.1818542480469	2.6132166666666667	0.20325000000000001	19.910666666666668	19.707416666666667	10845.1162109375	1997640.6953875434	0	1285	0.34915711903538194	1.1417420028504206	1.2626717273745107	293.1806945800781	293.186767578125
763	293.1968994140625	2.8760166666666667					1	DETECTED	293.1969 m/z @2.88 [CD6650_1.mzXML]	293.1968994140625	2.8760166666666667	2.4370333333333334	19.305	16.867966666666668	11751.7607421875	1310765.875327789	0	1285	0.4574669878996027	4.2462520593846245	7.063868801207156	293.1885986328125	293.20562744140625
764	293.2124328613281	2.5860666666666665					1	DETECTED	293.2124 m/z @2.59 [CD6650_1.mzXML]	293.2124328613281	2.5860666666666665	1.3151166666666667	17.59783333333333	16.282716666666662	7744.751953125	2760415.5416781004	0	1285	0.44325421608343163	2.5142300908730686	2.286791195691775	293.2069091796875	293.2206115722656
765	293.2349548339844	2.80625					1	DETECTED	293.2350 m/z @2.81 [CD6650_1.mzXML]	293.2349548339844	2.80625	2.450816666666667	6.789566666666667	4.338750000000001	7964.14794921875	490384.40728750586	0	1285	0.039440215112087174	6.103465253680959	6.201524260027354	293.22589111328125	293.2357177734375
766	293.2458190917969	2.5449166666666665					1	DETECTED	293.2458 m/z @2.54 [CD6650_1.mzXML]	293.2458190917969	2.5449166666666665	2.423583333333333	12.776766666666667	10.353183333333334	10220.33984375	1612022.57855188	0	1285	0.1825759487220906	13.667192030296853	18.217197885891114	293.2370300292969	293.2550964355469
767	293.25750732421875	2.5724666666666667					1	DETECTED	293.2575 m/z @2.57 [CD6650_1.mzXML]	293.25750732421875	2.5724666666666667	2.4909166666666667	7.4347166666666675	4.943800000000001	5498.15966796875	454227.49231616186	0	1285	0.6172453211403117	30.31146535867566	24.406954607699774	293.2566833496094	293.2658386230469
768	293.31402587890625	2.450816666666667					1	DETECTED	293.3140 m/z @2.45 [CD6650_1.mzXML]	293.31402587890625	2.450816666666667	2.450816666666667	9.74775	7.2969333333333335	8379.3916015625	732868.7070505066	0	1285	0.05442593261674622	null	null	293.3052978515625	293.318115234375
769	293.6108093261719	2.5178166666666666					1	DETECTED	293.6108 m/z @2.52 [CD6650_1.mzXML]	293.6108093261719	2.5178166666666666	2.423583333333333	19.240166666666667	16.816583333333334	7579.6162109375	927135.0946207886	0	1285	0.8603990976077625	89.2284223558542	18.30852419416115	293.6009826660156	293.6204833984375
770	293.6780700683594	2.7645333333333335					1	DETECTED	293.6781 m/z @2.76 [CD6650_1.mzXML]	293.6780700683594	2.7645333333333335	2.4774666666666665	18.2665	15.789033333333334	6978.072265625	1686852.3269884032	0	1285	0.45945747235768586	27.50063864375287	8.419312588728381	293.6688537597656	293.6877746582031
771	294.09893798828125	2.6132166666666667					1	DETECTED	294.0989 m/z @2.61 [CD6650_1.mzXML]	294.09893798828125	2.6132166666666667	0.10096666666666666	20.0095	19.90853333333333	1892039.875	2.424370055051936E8	0	1285	0.9295399367697583	5.969942127356028	12.098903275957289	294.0987548828125	294.1014099121094
772	294.9369812011719	1.6438833333333334					1	DETECTED	294.9370 m/z @1.64 [CD6650_1.mzXML]	294.9369812011719	1.6438833333333334	1.5692666666666668	1.6883000000000001	0.11903333333333332	125001.3828125	486571.5696701659	0	1285	0.05981432790817309	0.7926827830097537	0.6335679928426117	294.93670654296875	294.9371337890625
773	295.05621337890625	10.5084					1	DETECTED	295.0562 m/z @10.51 [CD6650_1.mzXML]	295.05621337890625	10.5084	10.5084	10.564683333333333	0.05628333333333302	22335.056640625	56704.42778564368	0	1285	0.11068350508869784	null	null	295.05615234375	295.0562744140625
774	295.10015869140625	2.5724666666666667					1	DETECTED	295.1002 m/z @2.57 [CD6650_1.mzXML]	295.10015869140625	2.5724666666666667	0.10096666666666666	20.0095	19.90853333333333	217876.421875	2.9477989938245848E7	0	1285	0.9161361853726602	5.611373136120856	11.603630704162896	295.0958251953125	295.1022033691406
775	295.1272888183594	9.644633333333333					1	DETECTED	295.1273 m/z @9.64 [CD6650_1.mzXML]	295.1272888183594	9.644633333333333	9.629666666666667	9.704233333333333	0.07456666666666578	44544.69921875	159362.0114560567	0	1285	0.08570710935613413	2.4910913140312405	3.982182628062481	295.1271667480469	295.12744140625
776	295.19219970703125	13.757083333333332					1	DETECTED	295.1922 m/z @13.76 [CD6650_1.mzXML]	295.19219970703125	13.757083333333332	1.4353	15.5319	14.0966	46724.26953125	5631602.318767212	0	1285	1.423858046820948	0.5726293374962985	0.14452813267531955	295.1864013671875	295.20074462890625
777	295.26092529296875	13.6717					1	DETECTED	295.2609 m/z @13.67 [CD6650_1.mzXML]	295.26092529296875	13.6717	13.501783333333332	15.516	2.014216666666668	60375.53125	1430975.2733341677	0	1285	0.31259244815364795	3.8352926802746783	3.5401173676279067	295.2600402832031	295.26214599609375
778	295.2926025390625	2.7230166666666666					1	DETECTED	295.2926 m/z @2.72 [CD6650_1.mzXML]	295.2926025390625	2.7230166666666666	0.2205	20.0095	19.788999999999998	67677.140625	9412054.798292466	0	1285	1.0268382115587116	5.29261783089236	1.8655800262638789	295.2916564941406	295.2943115234375
779	296.0636901855469	1.76575					1	DETECTED	296.0637 m/z @1.77 [CD6650_1.mzXML]	296.0636901855469	1.76575	1.7037166666666665	1.7940333333333334	0.09031666666666682	94678.96875	397168.07978906226	0	1285	0.0761038062038808	0.727968833960237	0.4559376679204742	296.0636901855469	296.0638732910156
780	296.13067626953125	9.659766666666666					1	DETECTED	296.1307 m/z @9.66 [CD6650_1.mzXML]	296.13067626953125	9.659766666666666	9.614683333333334	9.733333333333333	0.11864999999999881	7597.37451171875	31978.681163208283	0	1285	0.07780028610469181	1.3158964879852244	1.6317929759704488	296.1298522949219	296.1307373046875
781	296.1837158203125	11.834833333333334					1	DETECTED	296.1837 m/z @11.83 [CD6650_1.mzXML]	296.1837158203125	11.834833333333334	10.391266666666667	19.059666666666665	8.668399999999998	46637.1640625	2119592.8337240615	0	1285	0.10141502382537304	2.213535908563508	2.417832541535383	296.181640625	296.183837890625
782	297.1167907714844	1.4953833333333333					1	DETECTED	297.1168 m/z @1.50 [CD6650_1.mzXML]	297.1167907714844	1.4953833333333333	1.4011666666666664	9.584399999999999	8.183233333333332	13184.939453125	1115742.8105809938	0	1285	0.08957586569978138	43.42773748452141	83.73024424658281	297.1072082519531	297.12493896484375
783	297.1514587402344	1.8079833333333333					1	DETECTED	297.1515 m/z @1.81 [CD6650_1.mzXML]	297.1514587402344	1.8079833333333333	1.8079833333333333	9.47795	7.669966666666666	18650.20703125	3673810.4762332765	0	1285	7.653396649555744	null	null	297.14239501953125	297.1515808105469
784	297.1785583496094	14.16835					1	DETECTED	297.1786 m/z @14.17 [CD6650_1.mzXML]	297.1785583496094	14.16835	9.955833333333334	19.435333333333332	9.479499999999998	10733.517578125	2624378.246819091	0	1285	1.5175630983362431	1.0142248825543434	0.965940960587001	297.17791748046875	297.1868591308594
785	298.2719421386719	14.3905					1	DETECTED	298.2719 m/z @14.39 [CD6650_1.mzXML]	298.2719421386719	14.3905	1.03865	16.458099999999998	15.419449999999998	73888.1640625	5006853.542969175	0	1285	0.4331051392229117	0.7624029490344388	0.3615106078882407	298.270263671875	298.27349853515625
786	298.6228332519531	12.67445					1	DETECTED	298.6228 m/z @12.67 [CD6650_1.mzXML]	298.6228332519531	12.67445	12.614233333333335	12.791166666666667	0.1769333333333325	15756.359375	97490.65584594666	0	1285	0.08033077608676287	1.4691392194852144	1.938278438970429	298.6214904785156	298.623291015625
787	299.1368713378906	11.337333333333333					1	DETECTED	299.1369 m/z @11.34 [CD6650_1.mzXML]	299.1368713378906	11.337333333333333	10.046333333333333	14.862150000000002	4.815816666666668	132697.671875	5384963.664860201	0	1285	0.23625388615031184	0.839827810530152	3.382614396209015	299.1357116699219	299.1380615234375
788	299.275390625	14.434733333333332					1	DETECTED	299.2754 m/z @14.43 [CD6650_1.mzXML]	299.275390625	14.434733333333332	11.7108	15.690033333333334	3.979233333333333	13616.984375	929070.751728699	0	1285	0.47917454504267276	0.699544079335338	0.34750036924665084	299.2747497558594	299.2764892578125
789	300.17877197265625	11.566433333333332					1	DETECTED	300.1788 m/z @11.57 [CD6650_1.mzXML]	300.17877197265625	11.566433333333332	9.342383333333334	15.690033333333334	6.34765	257651.234375	4051307.9101795657	0	1285	0.11673523579147549	0.542641345426313	2.6225753708710835	300.17803955078125	300.1838684082031
790	301.1160888671875	10.776933333333334					1	DETECTED	301.1161 m/z @10.78 [CD6650_1.mzXML]	301.1160888671875	10.776933333333334	10.360700000000001	10.840766666666667	0.48006666666666575	44931.83203125	438197.91729907156	0	1285	0.13670268206250746	0.5766797469368142	null	301.115966796875	301.1169738769531
791	301.13897705078125	12.472866666666667					1	DETECTED	301.1390 m/z @12.47 [CD6650_1.mzXML]	301.13897705078125	12.472866666666667	0.16916666666666666	19.959999999999997	19.79083333333333	191197.328125	1.3925576877795406E7	0	1285	10.920161771805201	0.6902497231567325	0.022079033007020372	301.1370544433594	301.14013671875
792	301.18206787109375	11.580366666666666					1	DETECTED	301.1821 m/z @11.58 [CD6650_1.mzXML]	301.18206787109375	11.580366666666666	11.524216666666666	11.757100000000001	0.23288333333333533	44414.2421875	302030.15341455233	0	1285	0.22759233102904552	2.0737607598693937	3.147521519738787	301.1813049316406	301.1825256347656
793	302.01751708984375	11.038766666666668					1	DETECTED	302.0175 m/z @11.04 [CD6650_1.mzXML]	302.01751708984375	11.038766666666668	0.10096666666666666	20.0095	19.90853333333333	48421.1796875	1.4872394547056103E7	0	1285	3.5536401444694246	1.1065596213281645	0.5854277806553442	302.01641845703125	302.01849365234375
794	302.23016357421875	10.8254					1	DETECTED	302.2302 m/z @10.83 [CD6650_1.mzXML]	302.23016357421875	10.8254	10.776933333333334	10.932466666666667	0.15553333333333264	14473.177734375	88214.43807690441	0	1285	0.09402006564264376	1.6045392022008331	2.2090784044016663	302.2296142578125	302.2311096191406
795	302.2855529785156	11.608316666666667					1	DETECTED	302.2856 m/z @11.61 [CD6650_1.mzXML]	302.2855529785156	11.608316666666667	11.580366666666666	11.637016666666666	0.05664999999999942	44095.87109375	117365.08060156273	0	1285	0.0648881532363017	1.0134168157423655	1.0268336314847313	302.2852478027344	302.2856750488281
796	302.3034362792969	11.651716666666665					1	DETECTED	302.3034 m/z @11.65 [CD6650_1.mzXML]	302.3034362792969	11.651716666666665	3.128233333333333	11.772416666666667	8.644183333333334	32513.3671875	8821999.00185138	0	1285	8.600904793956865	0.5070804385530956	0.015165432453192067	302.2974853515625	302.3036193847656
797	303.02587890625	1.45085					1	DETECTED	303.0259 m/z @1.45 [CD6650_1.mzXML]	303.02587890625	1.45085	0.10096666666666666	20.0095	19.90853333333333	9458.6123046875	2266474.8266343377	0	1285	13.683635391556185	8.557644495638923	15.01165513083481	303.0190734863281	303.0289611816406
798	303.072509765625	9.719					1	DETECTED	303.0725 m/z @9.72 [CD6650_1.mzXML]	303.072509765625	9.719	9.659766666666666	10.0915	0.43173333333333375	55312.95703125	349134.4154201044	0	1285	0.09509303481938503	1.7152326035550793	2.3338523566689497	303.07147216796875	303.0738830566406
799	303.2272644042969	14.420316666666668					1	DETECTED	303.2273 m/z @14.42 [CD6650_1.mzXML]	303.2272644042969	14.420316666666668	9.5235	16.977	7.4535	250242.25	1.247784008451005E7	1	1285	0.43439058626794314	0.7276981328148162	0.3561382598202958	303.22674560546875	303.2289733886719
800	303.25030517578125	13.060633333333334					1	DETECTED	303.2503 m/z @13.06 [CD6650_1.mzXML]	303.25030517578125	13.060633333333334	13.003833333333334	13.118433333333334	0.11459999999999937	26761.4296875	129136.6986542965	0	1285	0.11480522157741113	1.0088028169014194	1.0176056338028387	303.25	303.25079345703125
801	304.0476379394531	16.201433333333334					1	DETECTED	304.0476 m/z @16.20 [CD6650_1.mzXML]	304.0476379394531	16.201433333333334	9.569383333333333	19.81066666666667	10.241283333333337	3558.57421875	1014348.8191951901	0	1285	1.2328674117578657	0.7721054073275484	0.5442108146550968	304.0460205078125	304.04852294921875
802	304.1490783691406	9.313600000000001					1	DETECTED	304.1491 m/z @9.31 [CD6650_1.mzXML]	304.1490783691406	9.313600000000001	9.157683333333333	9.447716666666668	0.29003333333333536	10156.2265625	89280.37457287585	0	1285	0.13597702384254973	0.9300908605024035	0.8601817210048069	304.1481628417969	304.1493225097656
803	304.1739501953125	8.77085					1	DETECTED	304.1740 m/z @8.77 [CD6650_1.mzXML]	304.1739501953125	8.77085	6.97105	9.034966666666666	2.0639166666666657	8251.1748046875	191420.88836541728	0	1285	0.20461813349850821	0.5733738933955624	1.6378977851103989	304.173583984375	304.17449951171875
804	304.2099914550781	10.0915					1	DETECTED	304.2100 m/z @10.09 [CD6650_1.mzXML]	304.2099914550781	10.0915	2.2593666666666667	16.81533333333333	14.555966666666665	20854.6953125	2400457.486791504	0	1285	0.12934151702562957	0.5138896957375065	0.025672209765726754	304.2096862792969	304.2171630859375
805	304.2308349609375	14.420316666666668					1	DETECTED	304.2308 m/z @14.42 [CD6650_1.mzXML]	304.2308349609375	14.420316666666668	10.65895	15.801783333333333	5.142833333333332	50580.734375	4431710.103342162	0	1285	0.4557261046303349	0.7339110289138224	0.311294106951437	304.2295227050781	304.2315979003906
806	304.2975769042969	11.524216666666666					1	DETECTED	304.2976 m/z @11.52 [CD6650_1.mzXML]	304.2975769042969	11.524216666666666	11.50895	11.608316666666667	0.0993666666666666	28359.638671875	113029.16256591743	0	1285	0.12852990646114648	3.2543668122273357	5.508733624454671	304.2975769042969	304.2982482910156
807	304.89404296875	1.61405					1	DETECTED	304.8940 m/z @1.61 [CD6650_1.mzXML]	304.89404296875	1.61405	1.1771	18.945333333333334	17.768233333333335	110005.9140625	2438229.7193015134	0	1285	0.07574647703864468	114.74695226181778	1.8257070924376966	304.89398193359375	304.90386962890625
808	305.0455627441406	12.031033333333333					1	DETECTED	305.0456 m/z @12.03 [CD6650_1.mzXML]	305.0455627441406	12.031033333333333	0.4067	19.993	19.586299999999998	3803.634765625	1496853.042984038	0	1285	4.715468509986039	0.8424698190577237	0.6849396381154474	305.0381164550781	305.04632568359375
809	305.13360595703125	12.364866666666668					1	DETECTED	305.1336 m/z @12.36 [CD6650_1.mzXML]	305.13360595703125	12.364866666666668	12.046133333333334	12.519083333333333	0.4729499999999991	50304.16796875	383395.5530133062	0	1285	0.0624100008580708	0.7419211462037196	3.063694019757408	305.13250732421875	305.13421630859375
810	305.2427978515625	12.659816666666668					1	DETECTED	305.2428 m/z @12.66 [CD6650_1.mzXML]	305.2427978515625	12.659816666666668	11.130566666666665	15.3099	4.179333333333336	205709.921875	4716552.638542236	1	1285	0.24654071249213416	1.1040943059425334	17.93296977013344	305.2336730957031	305.2470397949219
811	306.08245849609375	15.85					1	DETECTED	306.0825 m/z @15.85 [CD6650_1.mzXML]	306.08245849609375	15.85	9.285116666666665	18.702833333333334	9.417716666666669	6650.859375	1474278.2457997722	0	1285	7.84126610598423	0.7082386624073888	0.4147033888048422	306.0804138183594	306.0833740234375
812	306.99212646484375	10.1671					1	DETECTED	306.9921 m/z @10.17 [CD6650_1.mzXML]	306.99212646484375	10.1671	10.1671	11.189766666666666	1.022666666666666	24204.171875	687057.8113287364	0	1285	1.1404358954952603	null	null	306.99102783203125	306.9923400878906
813	307.06463623046875	10.494433333333335					1	DETECTED	307.0646 m/z @10.49 [CD6650_1.mzXML]	307.06463623046875	10.494433333333335	10.4804	10.608666666666666	0.12826666666666675	5475.40673828125	24525.03167153932	0	1285	0.05395255357824702	4.570071258906641	8.140142517813281	307.06451416015625	307.0661315917969
814	307.1114196777344	10.962883333333334					1	DETECTED	307.1114 m/z @10.96 [CD6650_1.mzXML]	307.1114196777344	10.962883333333334	1.4191166666666668	10.962883333333334	9.543766666666667	2231.956787109375	661050.5276828004	0	1285	6.923309734053938	0.5	null	307.11016845703125	307.1148376464844
815	307.16595458984375	11.069566666666667					1	DETECTED	307.1660 m/z @11.07 [CD6650_1.mzXML]	307.16595458984375	11.069566666666667	9.127533333333334	20.0095	10.881966666666665	1350193.25	5.0373141311744235E7	1	1285	0.6874685506123033	5.163457334874163	1.1596286410464431	307.1653747558594	307.16778564453125
816	308.04864501953125	10.450999999999999					1	DETECTED	308.0486 m/z @10.45 [CD6650_1.mzXML]	308.04864501953125	10.450999999999999	10.406416666666667	10.993500000000001	0.5870833333333341	315387.25	1961455.5208386222	0	1285	0.10220642201579189	6.5841121495329356	11.74829356402241	308.0484924316406	308.0491638183594
817	308.1697998046875	11.069566666666667					1	DETECTED	308.1698 m/z @11.07 [CD6650_1.mzXML]	308.1697998046875	11.069566666666667	9.970650000000001	18.848666666666666	8.878016666666666	165856.4375	6864583.136948236	0	1285	0.6793900220588078	5.485596323599914	3.1099480923776763	308.16912841796875	308.17120361328125
818	309.05224609375	10.465733333333333					1	DETECTED	309.0522 m/z @10.47 [CD6650_1.mzXML]	309.05224609375	10.465733333333333	2.2730333333333332	15.061916666666667	12.788883333333334	48912.19921875	1.197346245149176E7	0	1285	0.1262719873813385	0.780504798987717	0.01484621752852811	309.04486083984375	309.052734375
819	309.162353515625	11.069566666666667					1	DETECTED	309.1624 m/z @11.07 [CD6650_1.mzXML]	309.162353515625	11.069566666666667	5.04075	18.1525	13.11175	55276.97265625	2814111.2673944994	0	1285	0.7068860028336932	0.8596038061973178	3.0989517223487626	309.1548156738281	309.16998291015625
820	309.2014465332031	12.805316666666666					1	DETECTED	309.2014 m/z @12.81 [CD6650_1.mzXML]	309.2014465332031	12.805316666666666	12.1397	12.876183333333334	0.736483333333334	24090.34765625	375767.9354179688	0	1285	0.1198063379234302	0.553233843303203	0.12054202413859508	309.20062255859375	309.20379638671875
821	310.0455322265625	10.450999999999999					1	DETECTED	310.0455 m/z @10.45 [CD6650_1.mzXML]	310.0455322265625	10.450999999999999	7.103533333333333	10.608666666666666	3.505133333333333	108196.0859375	2141692.574635377	0	1285	0.08857209137298483	0.5245540583755671	3.0047887954926744	310.0455322265625	310.05322265625
822	310.1653747558594	10.993500000000001					1	DETECTED	310.1654 m/z @10.99 [CD6650_1.mzXML]	310.1653747558594	10.993500000000001	10.840766666666667	11.803716666666666	0.9629499999999993	8175.28369140625	227774.30053503398	0	1285	0.3552698162954968	3.1523897861195858	5.3047795722391715	310.1645202636719	310.17486572265625
823	310.1995849609375	10.5084					1	DETECTED	310.1996 m/z @10.51 [CD6650_1.mzXML]	310.1995849609375	10.5084	10.421383333333333	16.4101	5.988716666666667	70746.4453125	1528112.4255475486	1	1285	0.2962650356319134	34.41131967056108	2.9547741757146024	310.19708251953125	310.19989013671875
824	310.9108581542969	1.6438833333333334					1	DETECTED	310.9109 m/z @1.64 [CD6650_1.mzXML]	310.9108581542969	1.6438833333333334	1.5545833333333334	3.4704166666666665	1.915833333333333	102927.1875	866718.0712860107	0	1285	0.06132136099761776	1.250035441994613	2.3722083470765947	310.90643310546875	310.91107177734375
825	311.0032653808594	12.155783333333334					1	DETECTED	311.0033 m/z @12.16 [CD6650_1.mzXML]	311.0032653808594	12.155783333333334	9.342383333333334	18.021666666666665	8.67928333333333	4927.5517578125	1129128.7031664127	0	1285	5.566631999263825	1.5424901068695052	1.8562479100210352	310.9938049316406	311.0080871582031
826	311.1224670410156	8.77085					1	DETECTED	311.1225 m/z @8.77 [CD6650_1.mzXML]	311.1224670410156	8.77085	8.466983333333333	10.076433333333334	1.6094500000000007	18131.390625	309001.7325813602	0	1285	0.09621904666433956	1.7584056962419097	3.8100035324333277	311.118896484375	311.1239013671875
827	311.1645202636719	12.4113					1	DETECTED	311.1645 m/z @12.41 [CD6650_1.mzXML]	311.1645202636719	12.4113	12.235700000000001	12.747316666666668	0.5116166666666668	111534.0234375	1570944.7250583498	0	1285	0.2610939726843693	1.1201234938453386	1.352603499655009	311.1632080078125	311.1649169921875
828	311.2027893066406	10.494433333333335					1	DETECTED	311.2028 m/z @10.49 [CD6650_1.mzXML]	311.2027893066406	10.494433333333335	10.4804	16.65245	6.172050000000002	15961.55078125	1692251.8208430794	0	1285	0.019690233272367408	181.32000595464467	433.4249130238875	311.1931457519531	311.20318603515625
829	311.63067626953125	12.890716666666666					1	DETECTED	311.6307 m/z @12.89 [CD6650_1.mzXML]	311.63067626953125	12.890716666666666	12.819616666666667	12.9477	0.12808333333333266	24472.2265625	130123.57080664001	0	1285	0.11028754719667333	0.9007266760431334	0.8014533520862668	311.6304931640625	311.63128662109375
830	312.027099609375	13.2585					1	DETECTED	312.0271 m/z @13.26 [CD6650_1.mzXML]	312.027099609375	13.2585	8.925450000000001	17.744666666666667	8.819216666666666	46249.50390625	2835020.5444634114	0	1285	0.1363760628789592	1.916689500269838	3.1897977064116128	312.0175476074219	312.0318603515625
831	312.12896728515625	8.878883333333333					1	DETECTED	312.1290 m/z @8.88 [CD6650_1.mzXML]	312.12896728515625	8.878883333333333	8.848033333333332	8.909666666666668	0.06163333333333654	8529.32421875	26100.795621338442	0	1285	0.06911324970877786	0.9989195029713885	0.9978390059427772	312.1286315917969	312.12908935546875
832	312.21466064453125	10.760266666666666					1	DETECTED	312.2147 m/z @10.76 [CD6650_1.mzXML]	312.21466064453125	10.760266666666666	10.67595	10.916983333333333	0.24103333333333232	23703.923828125	193523.0148547359	0	1285	0.1533074706871993	1.4293338604467314	1.8586677208934628	312.2145690917969	312.2155456542969
833	312.2872314453125	13.641816666666667					1	DETECTED	312.2872 m/z @13.64 [CD6650_1.mzXML]	312.2872314453125	13.641816666666667	13.5322	14.2725	0.7403000000000013	22935.638671875	468987.17612915044	0	1285	0.5793268067081225	3.376767523186841	5.753535046373682	312.28668212890625	312.288330078125
834	312.3603210449219	12.076799999999999					1	DETECTED	312.3603 m/z @12.08 [CD6650_1.mzXML]	312.3603210449219	12.076799999999999	12.046133333333334	12.235700000000001	0.18956666666666777	35804.9296875	193031.34067822254	0	1285	0.0785887677480197	3.090760869565397	4.629407928776405	312.3595275878906	312.3607177734375
835	312.6567077636719	2.3964					1	DETECTED	312.6567 m/z @2.40 [CD6650_1.mzXML]	312.6567077636719	2.3964	1.9500166666666667	18.71916666666667	16.769150000000003	23802.4453125	1570582.5541902464	0	1285	0.29509829367523466	8.56887703393929	12.304168219759262	312.6541748046875	312.65966796875
836	313.0941467285156	1.45085					1	DETECTED	313.0941 m/z @1.45 [CD6650_1.mzXML]	313.0941467285156	1.45085	1.4191166666666668	19.927333333333333	18.508216666666666	23084.927734375	3989786.283614258	0	1285	0.09576310696273072	291.62106092437125	582.2421218487425	313.0935974121094	313.0953063964844
837	313.15277099609375	10.061399999999999					1	DETECTED	313.1528 m/z @10.06 [CD6650_1.mzXML]	313.15277099609375	10.061399999999999	10.015933333333333	12.933316666666666	2.9173833333333334	6464.45068359375	587531.7049559327	0	1285	0.10796259234547101	32.08266129032298	63.16532258064596	313.1524353027344	313.153564453125
838	313.1646423339844	12.442350000000001					1	DETECTED	313.1646 m/z @12.44 [CD6650_1.mzXML]	313.1646423339844	12.442350000000001	12.251716666666665	12.598116666666666	0.34640000000000093	28551.552734375	382955.2806687004	0	1285	0.24032604807261748	0.9085504458821365	0.8119945520213733	313.16436767578125	313.1654968261719
839	313.2713623046875	13.757083333333332					1	DETECTED	313.2714 m/z @13.76 [CD6650_1.mzXML]	313.2713623046875	13.757083333333332	0.2205	19.993	19.772499999999997	828612.375	1.8075396774618156E7	1	1285	0.26006697609682483	1.3049884217182892	2.795556778632374	313.270263671875	313.2738037109375
840	313.7821350097656	2.3964					1	DETECTED	313.7821 m/z @2.40 [CD6650_1.mzXML]	313.7821350097656	2.3964	2.03375	18.363999999999997	16.330249999999996	16802.888671875	1393674.2640239561	0	1285	0.34144395669865757	10.521511853372461	18.384250086939648	313.78125	313.7841491699219
841	314.194091796875	11.954666666666666					1	DETECTED	314.1941 m/z @11.95 [CD6650_1.mzXML]	314.194091796875	11.954666666666666	11.895383333333333	11.97	0.07461666666666744	7744.3173828125	23798.98231665077	0	1285	0.05017738661031501	0.6293224627495166	0.25864492549903334	314.19390869140625	314.1946716308594
842	314.2306213378906	10.962883333333334					1	DETECTED	314.2306 m/z @10.96 [CD6650_1.mzXML]	314.2306213378906	10.962883333333334	10.727	11.234399999999999	0.5073999999999987	166736.15625	1724494.7229802867	1	1285	0.1286015428652778	0.9557370185342866	0.7077754643762568	314.2298583984375	314.2308349609375
843	314.33984375	12.1075					1	DETECTED	314.3398 m/z @12.11 [CD6650_1.mzXML]	314.33984375	12.1075	12.076799999999999	12.20415	0.12735000000000163	11865.421875	59803.379880371984	0	1285	0.07737376183827216	2.0741042345276273	3.1482084690552545	314.3382873535156	314.34014892578125
844	315.0567932128906	2.423583333333333					1	DETECTED	315.0568 m/z @2.42 [CD6650_1.mzXML]	315.0567932128906	2.423583333333333	1.4191166666666668	9.689483333333333	8.270366666666666	19196.115234375	1472830.2359546511	0	1285	1.0407996793835868	3.8242647384533477	6.220054866537008	315.04833984375	315.06591796875
845	315.0773620605469	2.450816666666667					1	DETECTED	315.0774 m/z @2.45 [CD6650_1.mzXML]	315.0773620605469	2.450816666666667	0.10096666666666666	20.0095	19.90853333333333	6562850.5	3.8073052356589353E8	1	1285	0.35402716250507726	5.297252536507475	1.2833492858213338	315.0770568847656	315.07916259765625
846	315.23370361328125	11.0085					1	DETECTED	315.2337 m/z @11.01 [CD6650_1.mzXML]	315.23370361328125	11.0085	10.88645	11.069566666666667	0.18311666666666682	30604.833984375	228564.60524560537	0	1285	0.11605742559954635	0.7501706950703284	0.4511017963383901	315.23358154296875	315.2342529296875
847	316.0812072753906	2.3964					1	DETECTED	316.0812 m/z @2.40 [CD6650_1.mzXML]	316.0812072753906	2.3964	0.15231666666666666	19.860666666666667	19.70835	561123.6875	3.5681071177021146E7	0	1285	0.4860526700383767	2.172598503866203	2.4005079394327997	316.0808410644531	316.0821533203125
848	316.2459411621094	11.130566666666665					1	DETECTED	316.2459 m/z @11.13 [CD6650_1.mzXML]	316.2459411621094	11.130566666666665	10.978	11.49425	0.5162499999999994	263116.3125	1888748.1204685022	1	1285	0.11374265859395116	3.612881280847757	3.5654460557384167	316.236083984375	316.2463073730469
849	317.0540771484375	15.168800000000001					1	DETECTED	317.0541 m/z @15.17 [CD6650_1.mzXML]	317.0540771484375	15.168800000000001	0.5605	19.993	19.432499999999997	10357.150390625	3425689.9063240043	0	1285	2.1888955569259902	0.665118460053531	0.33023692010706224	317.0528259277344	317.063232421875
850	317.0819396972656	2.4641499999999996					1	DETECTED	317.0819 m/z @2.46 [CD6650_1.mzXML]	317.0819396972656	2.4641499999999996	0.11808333333333333	20.0095	19.891416666666665	73658.265625	5202179.944182314	0	1285	0.41579995129940395	2.221915914081495	0.43674876930494216	317.08111572265625	317.084716796875
851	317.1126708984375	1.6587166666666666					1	DETECTED	317.1127 m/z @1.66 [CD6650_1.mzXML]	317.1126708984375	1.6587166666666666	1.5101499999999999	10.65895	9.148800000000001	28003.666015625	2962708.775596069	0	1285	0.3519279169112659	18.780799940068263	36.01567852840624	317.1029052734375	317.11383056640625
852	317.2427673339844	13.641816666666667					1	DETECTED	317.2428 m/z @13.64 [CD6650_1.mzXML]	317.2427673339844	13.641816666666667	11.115483333333334	14.301566666666668	3.1860833333333343	65131.73046875	2821342.0702822255	0	1285	0.26677037868991427	0.8414052675095518	0.5379035906403965	317.24237060546875	317.2496337890625
853	317.5258483886719	2.4097999999999997					1	DETECTED	317.5258 m/z @2.41 [CD6650_1.mzXML]	317.5258483886719	2.4097999999999997	2.0057666666666667	19.79416666666667	17.788400000000003	22235.517578125	1738149.9052306826	0	1285	0.27432178033407073	9.646200736583218	15.663519134780147	317.5250549316406	317.5290832519531
854	318.06365966796875	15.7857					1	DETECTED	318.0637 m/z @15.79 [CD6650_1.mzXML]	318.06365966796875	15.7857	9.985999999999999	19.761333333333333	9.775333333333334	3845.559326171875	1107249.9624062807	0	1285	1.0119531359990415	0.8427447396704426	0.6854894793408852	318.0619812011719	318.0727844238281
855	318.17938232421875	10.061399999999999					1	DETECTED	318.1794 m/z @10.06 [CD6650_1.mzXML]	318.17938232421875	10.061399999999999	10.000983333333332	10.106449999999999	0.1054666666666666	5715.14990234375	21715.25037567126	0	1285	0.07253102031894265	0.8728275862068943	0.726683152251409	318.17938232421875	318.17999267578125
856	318.29791259765625	11.365366666666667					1	DETECTED	318.2979 m/z @11.37 [CD6650_1.mzXML]	318.29791259765625	11.365366666666667	11.308449999999999	12.1717	0.8632500000000007	584626.1875	4062038.279610604	1	1285	0.09954811182772083	2.0698387105128226	2.6097419965037734	318.29754638671875	318.2989807128906
857	318.96771240234375	1.9918833333333335					1	DETECTED	318.9677 m/z @1.99 [CD6650_1.mzXML]	318.96771240234375	1.9918833333333335	1.1252833333333332	16.201433333333334	15.07615	23319.943359375	2092082.5442260131	0	1285	0.16038645136410867	8.698447957535192	0.3477582932976897	318.96099853515625	318.96856689453125
858	319.0593566894531	16.619966666666667					1	DETECTED	319.0594 m/z @16.62 [CD6650_1.mzXML]	319.0593566894531	16.619966666666667	9.5235	19.467499999999998	9.943999999999997	3726.981689453125	1060799.2966959225	0	1285	1.0280671159840935	0.7006303606489613	0.4012607212979226	319.0567932128906	319.0605163574219
859	319.1297302246094	13.547333333333334					1	DETECTED	319.1297 m/z @13.55 [CD6650_1.mzXML]	319.1297302246094	13.547333333333334	10.391266666666667	13.547333333333334	3.1560666666666677	20962.181640625	2244376.369575928	0	1285	2.948239135421092	0.5	null	319.12603759765625	319.1297302246094
860	319.166259765625	11.2047					1	DETECTED	319.1663 m/z @11.20 [CD6650_1.mzXML]	319.166259765625	11.2047	9.554333333333334	11.2047	1.6503666666666668	12577.0595703125	375306.97426910483	0	1285	1.614703775037265	0.5	null	319.16290283203125	319.166259765625
861	319.1922302246094	14.420316666666668					1	DETECTED	319.1922 m/z @14.42 [CD6650_1.mzXML]	319.1922302246094	14.420316666666668	10.031083333333333	16.04185	6.010766666666667	100590.1015625	5317566.129320251	0	1285	0.420154731307564	0.6647765519575517	0.31409287944625996	319.1836853027344	319.1934509277344
862	319.2608337402344	13.341016666666667					1	DETECTED	319.2608 m/z @13.34 [CD6650_1.mzXML]	319.2608337402344	13.341016666666667	13.188600000000001	13.5169	0.3282999999999987	48375.75390625	603119.1537832043	0	1285	0.2391278195432438	1.076981957353749	1.1539639147074978	319.26025390625	319.26171875
863	319.3014831542969	11.393550000000001					1	DETECTED	319.3015 m/z @11.39 [CD6650_1.mzXML]	319.3014831542969	11.393550000000001	11.3231	11.7108	0.3877000000000006	119382.1953125	847912.1366992199	0	1285	0.10656407123097722	2.7515968772178496	2.2616268564565782	319.2933349609375	319.3017578125
864	320.1959228515625	14.405066666666666					1	DETECTED	320.1959 m/z @14.41 [CD6650_1.mzXML]	320.1959228515625	14.405066666666666	9.432350000000001	15.61065	6.178299999999998	20367.982421875	1531216.0892409673	0	1285	5.244314319976157	0.5930648627378334	0.1673974151648807	320.1904602050781	320.1972351074219
865	320.8677978515625	1.5990499999999999					1	DETECTED	320.8678 m/z @1.60 [CD6650_1.mzXML]	320.8677978515625	1.5990499999999999	1.5692666666666668	1.6438833333333334	0.07461666666666655	23363.490234375	75714.02501757797	0	1285	0.08652740604796239	1.252658086177962	1.5053161723559236	320.8677978515625	320.8680725097656
866	320.9644775390625	1.9918833333333335					1	DETECTED	320.9645 m/z @1.99 [CD6650_1.mzXML]	320.9644775390625	1.9918833333333335	1.8366333333333331	2.2454166666666664	0.4087833333333333	18510.353515625	176171.49810327147	0	1285	0.16113761940299653	1.316532474503486	1.7603542909574563	320.9631652832031	320.9656982421875
867	320.9986572265625	16.025716666666668					1	DETECTED	320.9987 m/z @16.03 [CD6650_1.mzXML]	320.9986572265625	16.025716666666668	7.6497	19.79416666666667	12.14446666666667	2259.802978515625	764905.2490738526	0	1285	1.6443604488605228	0.7249547816086008	0.44990956321720155	320.9979248046875	321.0010070800781
868	321.1822814941406	11.608316666666667					1	DETECTED	321.1823 m/z @11.61 [CD6650_1.mzXML]	321.1822814941406	11.608316666666667	3.700816666666667	15.929599999999999	12.228783333333332	34702.23828125	2331598.415753296	0	1285	0.3419266411755455	2.5423073494187522	0.6573980411580591	321.17803955078125	321.183349609375
869	321.2076721191406	12.703716666666667					1	DETECTED	321.2077 m/z @12.70 [CD6650_1.mzXML]	321.2076721191406	12.703716666666667	1.4353	15.769883333333333	14.334583333333333	37801.9765625	6210582.929302458	0	1285	0.9920964119592615	0.6110295222835467	0.10532093596825497	321.1977844238281	321.2107238769531
870	323.0503234863281	11.407383333333334					1	DETECTED	323.0503 m/z @11.41 [CD6650_1.mzXML]	323.0503234863281	11.407383333333334	1.4191166666666668	19.272666666666666	17.85355	3937.54833984375	2814455.7561035766	0	1285	9.091418313679293	0.893726138669372	0.787452277338744	323.04150390625	323.0558776855469
871	323.1615905761719	10.494433333333335					1	DETECTED	323.1616 m/z @10.49 [CD6650_1.mzXML]	323.1615905761719	10.494433333333335	9.77685	12.076799999999999	2.299949999999999	12402.2177734375	515180.57970324723	0	1285	0.21030147195912186	2.080602109833596	2.8623587082347495	323.1609191894531	323.1658935546875
872	323.180908203125	16.185483333333334					1	DETECTED	323.1809 m/z @16.19 [CD6650_1.mzXML]	323.180908203125	16.185483333333334	9.659766666666666	19.761333333333333	10.101566666666667	4089.263916015625	1214676.187632873	0	1285	0.8884364785387664	0.7739814017872876	0.5479628035745753	323.18035888671875	323.1819152832031
873	323.223388671875	14.153583333333334					1	DETECTED	323.2234 m/z @14.15 [CD6650_1.mzXML]	323.223388671875	14.153583333333334	11.7263	15.07715	3.3508499999999994	32807.27734375	1702334.4808000484	0	1285	0.723483966812795	0.6902469839395207	0.3776351861164551	323.22271728515625	323.22454833984375
874	323.9992980957031	12.220133333333333					1	DETECTED	323.9993 m/z @12.22 [CD6650_1.mzXML]	323.9992980957031	12.220133333333333	1.1252833333333332	19.993	18.867716666666666	16915.533203125	3931259.633067626	0	1285	1.9862197704708624	0.9936298612882106	1.4315107351218546	323.9979248046875	324.0054016113281
875	324.17779541015625	15.8659					1	DETECTED	324.1778 m/z @15.87 [CD6650_1.mzXML]	324.17779541015625	15.8659	0.13501666666666667	20.0095	19.874483333333334	17061.01953125	4868008.643478304	0	1285	1.6401311959283102	0.6317027121808163	0.6663492944116567	324.1762390136719	324.17864990234375
876	324.19000244140625	9.719					1	DETECTED	324.1900 m/z @9.72 [CD6650_1.mzXML]	324.19000244140625	9.719	9.6745	9.895516666666667	0.2210166666666673	111502.890625	632292.8746154766	0	1285	0.09466827166749248	2.233178423097768	2.9159976641932195	324.18975830078125	324.1903076171875
877	325.1739807128906	15.8659					1	DETECTED	325.1740 m/z @15.87 [CD6650_1.mzXML]	325.1739807128906	15.8659	8.496466666666667	19.976666666666667	11.4802	27187.486328125	5718990.334682685	0	1285	1.7707537645466633	0.8062780733762543	0.5438405880398481	325.17156982421875	325.174560546875
878	325.1934814453125	9.719					1	DETECTED	325.1935 m/z @9.72 [CD6650_1.mzXML]	325.1934814453125	9.719	6.822283333333333	13.841966666666668	7.019683333333335	18534.337890625	1901438.258695282	0	1285	0.08897111154380255	1.2116620541647731	1.4233241083295463	325.1926574707031	325.2034606933594
879	325.2325134277344	13.046183333333333					1	DETECTED	325.2325 m/z @13.05 [CD6650_1.mzXML]	325.2325134277344	13.046183333333333	12.890716666666666	13.146516666666667	0.2558000000000007	67342.0390625	505310.9554636234	0	1285	0.11866233745196197	0.8226843910806163	1.0564457127320166	325.2311706542969	325.233154296875
880	327.0127258300781	1.7196500000000001					1	DETECTED	327.0127 m/z @1.72 [CD6650_1.mzXML]	327.0127258300781	1.7196500000000001	0.10096666666666666	20.0095	19.90853333333333	11685.796875	4790471.968684203	0	1285	19.102711331806443	6.149607191029745	169.5622661894334	327.0038757324219	327.0132141113281
881	327.0505676269531	11.580366666666666					1	DETECTED	327.0506 m/z @11.58 [CD6650_1.mzXML]	327.0505676269531	11.580366666666666	1.5990499999999999	11.850633333333333	10.251583333333333	95992.28125	5144463.666774536	0	1285	0.11156635794652914	1.6266569010025382	0.028371175242393878	327.0489196777344	327.055908203125
882	327.1724548339844	15.993433333333334					1	DETECTED	327.1725 m/z @15.99 [CD6650_1.mzXML]	327.1724548339844	15.993433333333334	10.211816666666666	18.58966666666667	8.377850000000004	6525.76953125	1807732.2090538326	0	1285	1.8768083459175813	0.7245248589639001	0.4490497179278002	327.17120361328125	327.17303466796875
883	327.2271728515625	14.0618					1	DETECTED	327.2272 m/z @14.06 [CD6650_1.mzXML]	327.2271728515625	14.0618	8.096333333333332	14.692516666666668	6.596183333333336	37701.21875	3265936.1931390376	0	1285	1.5901757364800009	0.5550779132181995	0.29156623610790994	327.21820068359375	327.2279052734375
884	327.24761962890625	11.7108					1	DETECTED	327.2476 m/z @11.71 [CD6650_1.mzXML]	327.24761962890625	11.7108	7.764583333333333	12.30015	4.535566666666667	13490.9052734375	2598579.459494385	0	1285	4.545095284726949	0.5746727878601022	0.14934557572020446	327.2461242675781	327.2511901855469
885	327.2873840332031	11.8658					1	DETECTED	327.2874 m/z @11.87 [CD6650_1.mzXML]	327.2873840332031	11.8658	3.7442333333333333	14.924216666666666	11.179983333333332	20979.96484375	3849217.608046568	0	1285	0.17374282906249228	0.6882898209294595	0.33420202452474385	327.27935791015625	327.2958068847656
886	328.1852111816406	8.956766666666665					1	DETECTED	328.1852 m/z @8.96 [CD6650_1.mzXML]	328.1852111816406	8.956766666666665	8.909666666666668	9.034966666666666	0.12529999999999752	8368.9677734375	41912.60663732863	0	1285	0.0915613099581023	1.330148619957601	1.6602972399152018	328.1849670410156	328.1863708496094
887	328.2097473144531	12.076799999999999					1	DETECTED	328.2097 m/z @12.08 [CD6650_1.mzXML]	328.2097473144531	12.076799999999999	12.015916666666667	12.155783333333334	0.13986666666666636	28051.162109375	137791.41656738112	0	1285	0.12055805019616805	1.1486449493567312	1.2972898987134625	328.2093505859375	328.2099914550781
888	328.2459716796875	11.130566666666665					1	DETECTED	328.2460 m/z @11.13 [CD6650_1.mzXML]	328.2459716796875	11.130566666666665	11.0847	11.249233333333333	0.16453333333333298	75837.546875	418935.43596484186	0	1285	0.10248955509554492	1.7936046511628454	3.5646996977444956	328.2458190917969	328.2461242675781
889	328.8961181640625	1.5545833333333334					1	DETECTED	328.8961 m/z @1.55 [CD6650_1.mzXML]	328.8961181640625	1.5545833333333334	1.45085	1.5990499999999999	0.1481999999999999	72636.3359375	371737.977413086	0	1285	0.10992167089385596	0.7143316195372736	0.4023971298142713	328.8957824707031	328.8965148925781
890	328.9968566894531	1.7940333333333334					1	DETECTED	328.9969 m/z @1.79 [CD6650_1.mzXML]	328.9968566894531	1.7940333333333334	0.10096666666666666	20.0095	19.90853333333333	25731.96484375	4684700.2690286245	0	1285	0.09659978251356183	4.32387069405826	21.84132974711711	328.9958190917969	329.0050048828125
891	329.0508117675781	11.580366666666666					1	DETECTED	329.0508 m/z @11.58 [CD6650_1.mzXML]	329.0508117675781	11.580366666666666	11.538516666666668	11.651716666666665	0.1131999999999973	12187.2744140625	60437.24825195243	0	1285	0.12553125144209254	1.3524492234169851	1.7048984468339705	329.05029296875	329.0514831542969
892	329.175048828125	12.457583333333334					1	DETECTED	329.1750 m/z @12.46 [CD6650_1.mzXML]	329.175048828125	12.457583333333334	12.284033333333333	13.4262	1.1421666666666663	11819.482421875	565264.6053215329	0	1285	0.2350943140041757	3.2905982905982794	5.581196581196559	329.1744079589844	329.1756896972656
893	329.2449645996094	13.841966666666668					1	DETECTED	329.2450 m/z @13.84 [CD6650_1.mzXML]	329.2449645996094	13.841966666666668	11.100133333333334	14.615266666666667	3.515133333333333	83079.5625	2853776.5304411636	0	1285	0.33564317096822727	0.7107127476229766	0.1579903900424072	329.2417297363281	329.2497253417969
894	330.2604675292969	11.278683333333333					1	DETECTED	330.2605 m/z @11.28 [CD6650_1.mzXML]	330.2604675292969	11.278683333333333	11.249233333333333	11.566433333333332	0.3171999999999997	14896.6943359375	197023.38372607486	0	1285	3.6424387568243777	5.385398981324156	9.770797962648311	330.2604675292969	330.26171875
895	331.05157470703125	2.3964					1	DETECTED	331.0516 m/z @2.40 [CD6650_1.mzXML]	331.05157470703125	2.3964	0.11808333333333333	19.993	19.874916666666664	1026982.125	4.438789142648866E7	1	1285	0.3990013232054386	1.5453214419565129	1.3489037221168358	331.0424499511719	331.0531921386719
896	331.18560791015625	12.1397					1	DETECTED	331.1856 m/z @12.14 [CD6650_1.mzXML]	331.18560791015625	12.1397	12.1075	12.220133333333333	0.11263333333333314	23736.607421875	124622.27548144411	0	1285	0.237193149243339	1.7489648033126501	2.4979296066253003	331.1849670410156	331.18609619140625
897	331.203125	11.2047					1	DETECTED	331.2031 m/z @11.20 [CD6650_1.mzXML]	331.203125	11.2047	11.115483333333334	11.263983333333334	0.1485000000000003	15026.7158203125	110154.17317773544	0	1285	0.12378983851170133	0.8322436017186594	0.6644872034373189	331.2019348144531	331.203125
898	331.260986328125	12.076799999999999					1	DETECTED	331.2610 m/z @12.08 [CD6650_1.mzXML]	331.260986328125	12.076799999999999	10.67595	16.153483333333334	5.477533333333334	21137.14453125	2259059.70416925	0	1285	2.8695655499167803	1.8766991696678668	2.2527543383752575	331.2575378417969	331.2628479003906
899	331.2818603515625	13.771166666666666					1	DETECTED	331.2819 m/z @13.77 [CD6650_1.mzXML]	331.2818603515625	13.771166666666666	1.1252833333333332	18.767833333333332	17.64255	587263.875	1.4266848282892102E7	1	1285	0.3800614995524665	1.2999792887734274	2.235502017396868	331.28155517578125	331.2830810546875
900	332.0673522949219	11.278683333333333					1	DETECTED	332.0674 m/z @11.28 [CD6650_1.mzXML]	332.0673522949219	11.278683333333333	11.2195	17.2875	6.068000000000001	544397.8125	4880595.601126235	1	1285	0.1823817098703433	1.8545289043822262	26.68294019893466	332.0669860839844	332.0726623535156
901	332.16168212890625	10.241616666666665					1	DETECTED	332.1617 m/z @10.24 [CD6650_1.mzXML]	332.16168212890625	10.241616666666665	9.034966666666666	19.4025	10.367533333333334	248390.578125	8534193.003230592	1	1285	0.42676457288558645	1.489099435437394	0.7596664540981902	332.1598815917969	332.1651306152344
902	332.2406921386719	10.809433333333335					1	DETECTED	332.2407 m/z @10.81 [CD6650_1.mzXML]	332.2406921386719	10.809433333333335	10.1671	10.809433333333335	0.642333333333335	21285.619140625	297798.04131231754	0	1285	0.09475433771314457	0.5	null	332.2404479980469	332.2413635253906
903	332.2851257324219	13.78525					1	DETECTED	332.2851 m/z @13.79 [CD6650_1.mzXML]	332.2851257324219	13.78525	11.365366666666667	14.361066666666666	2.9956999999999994	123958.328125	3892197.8469334766	0	1285	0.2660628289489928	0.6059758733445637	0.13281368810640964	332.2847900390625	332.2945861816406
904	332.3292541503906	11.788366666666667					1	DETECTED	332.3293 m/z @11.79 [CD6650_1.mzXML]	332.3292541503906	11.788366666666667	11.757100000000001	11.88055	0.12344999999999828	16253.154296875	68983.9425183097	0	1285	0.07505071996662949	1.974147121535231	2.948294243070462	332.328857421875	332.3299560546875
905	333.0497131347656	2.450816666666667					1	DETECTED	333.0497 m/z @2.45 [CD6650_1.mzXML]	333.0497131347656	2.450816666666667	1.8508833333333332	10.197016666666666	8.346133333333333	68260.8671875	2748326.410954405	0	1285	0.6156296740533698	1.6922669491415878	3.0203288615680237	333.0489501953125	333.0576477050781
906	333.09112548828125	9.719					1	DETECTED	333.0911 m/z @9.72 [CD6650_1.mzXML]	333.09112548828125	9.719	9.704233333333333	9.762233333333334	0.058000000000001606	3826.1513671875	11076.75660351567	0	1285	0.4232603081780457	1.963882618510222	2.927765237020444	333.091064453125	333.0920715332031
907	333.14208984375	10.8254					1	DETECTED	333.1421 m/z @10.83 [CD6650_1.mzXML]	333.14208984375	10.8254	10.241616666666665	16.7015	6.459883333333334	17321.701171875	1610651.456166383	0	1285	0.6613553009934368	4.249808750089491	6.941000214638268	333.1371154785156	333.1501159667969
908	333.16552734375	10.197016666666666					1	DETECTED	333.1655 m/z @10.20 [CD6650_1.mzXML]	333.16552734375	10.197016666666666	9.77685	16.474149999999998	6.6972999999999985	35416.45703125	2176090.618311585	0	1285	0.5149083132549546	7.969813566045215	3.460040683668155	333.1642150878906	333.1709899902344
909	333.1824645996094	12.000866666666667					1	DETECTED	333.1825 m/z @12.00 [CD6650_1.mzXML]	333.1824645996094	12.000866666666667	11.7108	14.361066666666666	2.650266666666665	17646.533203125	747304.2559826657	0	1285	0.36874642329488516	4.568375086187087	8.136750172374175	333.1815490722656	333.1830139160156
910	333.2005310058594	12.4113					1	DETECTED	333.2005 m/z @12.41 [CD6650_1.mzXML]	333.2005310058594	12.4113	9.142933333333334	12.55065	3.4077166666666656	12411.111328125	1069606.3650974121	0	1285	0.10592511604355259	0.5213179875778929	0.0424130629030126	333.1996765136719	333.2044982910156
911	334.13812255859375	9.77685					1	DETECTED	334.1381 m/z @9.78 [CD6650_1.mzXML]	334.13812255859375	9.77685	9.719	10.88645	1.1674500000000005	11720.5732421875	223684.04877795422	0	1285	0.08573405553695501	10.090319792566957	19.45319823932553	334.1379089355469	334.1467590332031
912	334.83428955078125	1.7196500000000001					1	DETECTED	334.8343 m/z @1.72 [CD6650_1.mzXML]	334.83428955078125	1.7196500000000001	1.7037166666666665	1.7799166666666666	0.07620000000000005	10365.609375	39568.2771591797	0	1285	0.10183260134884131	2.3912133891213037	3.7824267782426078	334.8342590332031	334.8349304199219
913	334.91265869140625	1.5990499999999999					1	DETECTED	334.9127 m/z @1.60 [CD6650_1.mzXML]	334.91265869140625	1.5990499999999999	1.52505	1.6587166666666666	0.1336666666666666	75863.203125	334399.70695190394	0	1285	0.0788905830672555	0.907983343779998	0.9610028196012018	334.9122009277344	334.9135437011719
914	335.16448974609375	11.49425					1	DETECTED	335.1645 m/z @11.49 [CD6650_1.mzXML]	335.16448974609375	11.49425	9.910366666666667	15.373716666666667	5.46335	111888.046875	5130816.76570746	0	1285	0.5055042757082635	1.1964349108977639	1.0395060280376032	335.161376953125	335.16668701171875
915	335.24407958984375	14.434733333333332					1	DETECTED	335.2441 m/z @14.43 [CD6650_1.mzXML]	335.24407958984375	14.434733333333332	14.301566666666668	15.3894	1.0878333333333323	9110.0908203125	273779.5104367063	0	1285	0.928164280001214	4.08448060075101	7.16896120150202	335.2403869628906	335.24407958984375
916	336.06109619140625	10.743716666666668					1	DETECTED	336.0611 m/z @10.74 [CD6650_1.mzXML]	336.06109619140625	10.743716666666668	10.693166666666666	11.02355	0.3303833333333337	65955.890625	451906.9266757796	0	1285	0.10970399414351029	2.0512148564880563	2.7164354386594107	336.06048583984375	336.0615234375
917	336.0734558105469	16.169349999999998					1	DETECTED	336.0735 m/z @16.17 [CD6650_1.mzXML]	336.0734558105469	16.169349999999998	10.211816666666666	19.695833333333333	9.484016666666667	2355.72265625	804359.7867591556	0	1285	2.6195394578977513	0.7959684097445253	0.5919368194890506	336.0717468261719	336.0752258300781
918	336.66192626953125	13.272250000000001					1	DETECTED	336.6619 m/z @13.27 [CD6650_1.mzXML]	336.66192626953125	13.272250000000001	13.089516666666666	14.800233333333333	1.7107166666666664	44939.52734375	810560.3498930653	0	1285	0.14976429321475493	4.680910251732902	1.1778741415276437	336.6614685058594	336.6629638671875
919	337.0599060058594	2.2873500000000004					1	DETECTED	337.0599 m/z @2.29 [CD6650_1.mzXML]	337.0599060058594	2.2873500000000004	1.6587166666666666	19.288833333333333	17.630116666666666	548919.25	2.139394631202521E7	1	1285	0.6503609672318527	0.9936113914105736	0.6180020401181757	337.0587463378906	337.06982421875
920	337.16522216796875	11.7108					1	DETECTED	337.1652 m/z @11.71 [CD6650_1.mzXML]	337.16522216796875	11.7108	10.916983333333333	15.215966666666667	4.298983333333334	20152.00390625	1838929.1503439946	0	1285	3.2508845359224026	2.648288821273453	4.403902198405218	337.1630554199219	337.1663818359375
921	337.1799621582031	12.67445					1	DETECTED	337.1800 m/z @12.67 [CD6650_1.mzXML]	337.1799621582031	12.67445	12.031033333333333	13.089516666666666	1.0584833333333332	168442.40625	2350343.882339967	0	1285	0.22643050250066743	0.7234095200551929	2.542005092096211	337.17962646484375	337.18048095703125
922	338.0633239746094	2.2593666666666667					1	DETECTED	338.0633 m/z @2.26 [CD6650_1.mzXML]	338.0633239746094	2.2593666666666667	1.7940333333333334	10.793299999999999	8.999266666666665	55357.359375	5999048.010898925	0	1285	8.728051239025891	9.669699140401145	18.33939828080229	338.0577697753906	338.0634765625
923	338.230224609375	12.472866666666667					1	DETECTED	338.2302 m/z @12.47 [CD6650_1.mzXML]	338.230224609375	12.472866666666667	0.10096666666666666	20.0095	19.90853333333333	730538.9375	2.2806693581018437E7	0	1285	0.1489632198396098	2.144900162725636	5.738227755238756	338.22894287109375	338.231689453125
924	338.3393859863281	12.598116666666666					1	DETECTED	338.3394 m/z @12.60 [CD6650_1.mzXML]	338.3393859863281	12.598116666666666	12.348583333333332	12.961783333333333	0.6132000000000009	290098.90625	5625557.92639844	1	1285	0.36598040992640435	1.228693561314453	1.349455477914233	338.33905029296875	338.339599609375
925	339.195556640625	11.788366666666667					1	DETECTED	339.1956 m/z @11.79 [CD6650_1.mzXML]	339.195556640625	11.788366666666667	11.37945	11.954666666666666	0.575216666666666	15908.2998046875	319254.65391821176	0	1285	0.215450609215047	0.7033421642551455	0.4066843285102909	339.1947326660156	339.2049865722656
926	339.23370361328125	12.457583333333334					1	DETECTED	339.2337 m/z @12.46 [CD6650_1.mzXML]	339.23370361328125	12.457583333333334	0.6114666666666667	19.581666666666667	18.970200000000002	135841.65625	4881200.90383484	0	1285	0.15481007849998107	1.10565907118934	16.447596283859923	339.22711181640625	339.2353210449219
927	339.3425598144531	12.5823					1	DETECTED	339.3426 m/z @12.58 [CD6650_1.mzXML]	339.3425598144531	12.5823	12.332366666666667	15.373716666666667	3.0413499999999996	67585.1484375	2785306.039935058	0	1285	0.43567352727235686	6.0843224859962755	11.041814086444088	339.33660888671875	339.3431701660156
928	340.2458190917969	11.2195					1	DETECTED	340.2458 m/z @11.22 [CD6650_1.mzXML]	340.2458190917969	11.2195	11.1602	16.571566666666666	5.411366666666666	20981.361328125	2659184.2549724733	0	1285	1.3744294808353423	45.62703766160737	90.25407532321474	340.23663330078125	340.2459716796875
929	340.9297180175781	1.61405					1	DETECTED	340.9297 m/z @1.61 [CD6650_1.mzXML]	340.9297180175781	1.61405	1.5545833333333334	1.6587166666666666	0.10413333333333319	44348.87890625	200857.79001025364	0	1285	0.0831377347171327	0.8755605381165923	0.7438078266679236	340.9292907714844	340.9298400878906
930	341.02978515625	11.580366666666666					1	DETECTED	341.0298 m/z @11.58 [CD6650_1.mzXML]	341.02978515625	11.580366666666666	11.50895	18.08716666666667	6.578216666666668	198025.78125	3035371.9174938938	0	1285	0.13073097913744647	1.9730703640922707	1.9632476753600396	341.0283508300781	341.03680419921875
931	341.0523986816406	10.5084					1	DETECTED	341.0524 m/z @10.51 [CD6650_1.mzXML]	341.0523986816406	10.5084	10.4804	17.353333333333335	6.872933333333336	8134.75830078125	1057338.6366073303	0	1285	0.11309795600477024	122.73095238095037	213.67873778164883	341.04779052734375	341.0532531738281
932	341.24285888671875	13.313316666666667					1	DETECTED	341.2429 m/z @13.31 [CD6650_1.mzXML]	341.24285888671875	13.313316666666667	11.2195	14.301566666666668	3.082066666666668	30160.818359375	1475579.69722876	0	1285	0.15363624829197775	0.7359924858113972	0.12808890934472636	341.2336730957031	341.2491455078125
933	341.3024597167969	12.733					1	DETECTED	341.3025 m/z @12.73 [CD6650_1.mzXML]	341.3024597167969	12.733	12.251716666666665	16.7015	4.449783333333334	824647.6875	1.1842880675687443E7	1	1285	0.1536779444127312	0.8729926769153437	1.7036003284644494	341.3014831542969	341.30413818359375
934	341.3498840332031	13.957816666666668					1	DETECTED	341.3499 m/z @13.96 [CD6650_1.mzXML]	341.3498840332031	13.957816666666668	11.8658	14.553866666666666	2.688066666666666	27237.5	1725076.7882557372	0	1285	0.32858494115802017	0.6424582340803526	0.24023743319171323	341.3497009277344	341.35333251953125
935	342.0132751464844	9.050533333333334					1	DETECTED	342.0133 m/z @9.05 [CD6650_1.mzXML]	342.0132751464844	9.050533333333334	0.10096666666666666	20.0095	19.90853333333333	12287.9755859375	5701818.431679515	0	1285	10.147934435178575	1.1122624186645906	1.32270701461425	342.01214599609375	342.01416015625
936	342.0270690917969	11.35135					1	DETECTED	342.0271 m/z @11.35 [CD6650_1.mzXML]	342.0270690917969	11.35135	1.4191166666666668	11.680900000000001	10.261783333333334	141269.90625	2.508076152551258E7	0	1285	0.8095502458699055	0.5156127305282602	0.02962936822425633	342.0265197753906	342.03460693359375
937	342.2615051269531	11.308449999999999					1	DETECTED	342.2615 m/z @11.31 [CD6650_1.mzXML]	342.2615051269531	11.308449999999999	11.278683333333333	13.856449999999999	2.5777666666666654	46315.6953125	4258660.8438566895	0	1285	2.486592710816696	43.29955207167038	83.94129266956463	342.2599182128906	342.2676696777344
938	342.86627197265625	1.7509166666666667					1	DETECTED	342.8663 m/z @1.75 [CD6650_1.mzXML]	342.86627197265625	1.7509166666666667	1.6734666666666667	1.82245	0.14898333333333325	19277.05859375	120985.85595800771	0	1285	0.06093947838217395	0.9618033139659987	0.9236066279319975	342.8658142089844	342.8677978515625
939	343.1904296875	12.380666666666666					1	DETECTED	343.1904 m/z @12.38 [CD6650_1.mzXML]	343.1904296875	12.380666666666666	11.910233333333334	15.70575	3.795516666666666	142340.078125	3188643.0792806987	1	1285	0.23713896355169872	4.528687653508404	11.65128588456488	343.18524169921875	343.1930236816406
940	343.26043701171875	13.060633333333334					1	DETECTED	343.2604 m/z @13.06 [CD6650_1.mzXML]	343.26043701171875	13.060633333333334	12.348583333333332	13.285916666666667	0.9373333333333349	42642.56640625	981966.2955898441	0	1285	0.16788932620093	0.6581934789223601	0.31638695784472026	343.25970458984375	343.2673645019531
941	343.3091125488281	12.733					1	DETECTED	343.3091 m/z @12.73 [CD6650_1.mzXML]	343.3091125488281	12.733	12.031033333333333	12.919066666666668	0.8880333333333343	24222.115234375	516182.86727441463	0	1285	0.19512213238641074	0.6325324089462939	0.2650648178925878	343.3050231933594	343.3096618652344
942	344.0119934082031	10.947616666666667					1	DETECTED	344.0120 m/z @10.95 [CD6650_1.mzXML]	344.0119934082031	10.947616666666667	0.13501666666666667	20.0095	19.874483333333334	15746.0126953125	5155098.819392574	1	1285	0.8386100226433584	2.9037046954911356	4.894675578404079	344.0104675292969	344.01318359375
943	344.02410888671875	11.42175					1	DETECTED	344.0241 m/z @11.42 [CD6650_1.mzXML]	344.02410888671875	11.42175	11.3231	11.450566666666667	0.12746666666666684	101954.5	606870.2169824246	0	1285	0.12052284438686378	0.646055076871099	0.2921101537421979	344.02386474609375	344.0242004394531
944	344.1937255859375	12.380666666666666					1	DETECTED	344.1937 m/z @12.38 [CD6650_1.mzXML]	344.1937255859375	12.380666666666666	12.284033333333333	13.470716666666668	1.1866833333333346	27396.876953125	573673.3664597166	0	1285	0.1104848278896835	6.140134529148002	11.280269058296003	344.1934509277344	344.1947021484375
945	344.2771911621094	11.49425					1	DETECTED	344.2772 m/z @11.49 [CD6650_1.mzXML]	344.2771911621094	11.49425	11.465016666666665	12.733	1.2679833333333352	83867.4609375	864505.4519829121	0	1285	0.10350526488323553	2.825352754932053	4.258961010622062	344.27679443359375	344.27789306640625
946	344.87353515625	1.5545833333333334					1	DETECTED	344.8735 m/z @1.55 [CD6650_1.mzXML]	344.87353515625	1.5545833333333334	1.45085	1.7509166666666667	0.3000666666666667	90884.1015625	571743.8050175784	0	1285	0.08802399358803692	0.8046160578158137	0.5307714038857266	344.86444091796875	344.87408447265625
947	346.0069274902344	11.2047					1	DETECTED	346.0069 m/z @11.20 [CD6650_1.mzXML]	346.0069274902344	11.2047	0.10096666666666666	20.0095	19.90853333333333	253779.15625	8.022426595618074E7	1	1285	3.480102742786487	1.0422622084719777	0.2835617307387527	346.00653076171875	346.0084228515625
948	346.3294372558594	11.666233333333334					1	DETECTED	346.3294 m/z @11.67 [CD6650_1.mzXML]	346.3294372558594	11.666233333333334	11.637016666666666	11.757100000000001	0.12008333333333532	12497.33203125	67853.56184570352	0	1285	0.3572356693285226	2.0550484883056703	3.1100969766113407	346.3291931152344	346.32952880859375
949	346.90673828125	1.5545833333333334					1	DETECTED	346.9067 m/z @1.55 [CD6650_1.mzXML]	346.90673828125	1.5545833333333334	1.5101499999999999	1.5841833333333333	0.0740333333333334	14568.1943359375	44910.86076318367	0	1285	0.3616952888952649	0.8330832708177012	0.6661665416354022	346.90606689453125	346.9071044921875
950	347.01531982421875	11.038766666666668					1	DETECTED	347.0153 m/z @11.04 [CD6650_1.mzXML]	347.01531982421875	11.038766666666668	0.10096666666666666	19.894166666666667	19.7932	93392.4765625	1.29604076867387E7	0	1285	0.46747054630515095	6.414317279906802	12.57551215780286	347.0082702636719	347.0186462402344
951	347.1222229003906	9.985999999999999					1	DETECTED	347.1222 m/z @9.99 [CD6650_1.mzXML]	347.1222229003906	9.985999999999999	9.762233333333334	10.015933333333333	0.2536999999999985	3699.777587890625	45285.688516357324	0	1285	0.16363275151114642	0.5668851482198741	0.13377029643974825	347.1216125488281	347.1222229003906
952	347.1324157714844	1.4953833333333333					1	DETECTED	347.1324 m/z @1.50 [CD6650_1.mzXML]	347.1324157714844	1.4953833333333333	1.4191166666666668	9.806266666666666	8.387149999999998	6915.19091796875	2129899.2466135253	0	1285	8.521069806485155	54.98568618881131	108.97137237762263	347.1226501464844	347.13262939453125
953	347.1584777832031	9.6745					1	DETECTED	347.1585 m/z @9.67 [CD6650_1.mzXML]	347.1584777832031	9.6745	9.644633333333333	9.719	0.07436666666666625	4268.03369140625	14263.865638916	0	1285	0.07813994259931256	1.2449776785714106	1.4899553571428212	347.1581726074219	347.1587829589844
954	348.01898193359375	10.962883333333334					1	DETECTED	348.0190 m/z @10.96 [CD6650_1.mzXML]	348.01898193359375	10.962883333333334	5.901750000000001	19.288833333333333	13.387083333333333	10382.21875	1774737.8644039908	0	1285	0.2571321360977983	1.322538100820633	1.645076201641266	348.00933837890625	348.019287109375
955	348.0625305175781	11.175099999999999					1	DETECTED	348.0625 m/z @11.18 [CD6650_1.mzXML]	348.0625305175781	11.175099999999999	9.081233333333333	11.337333333333333	2.2561	52923.9609375	1157674.9398939225	0	1285	0.1063965996138343	0.5401807589125536	0.06909648766674646	348.06121826171875	348.0680847167969
956	348.2876892089844	12.123700000000001					1	DETECTED	348.2877 m/z @12.12 [CD6650_1.mzXML]	348.2876892089844	12.123700000000001	11.637016666666666	12.1717	0.5346833333333336	10869.0244140625	178717.96358276383	0	1285	0.4299699458320152	0.5493133796787761	0.09862675935755227	348.286376953125	348.2883605957031
957	348.3082580566406	13.743					1	DETECTED	348.3083 m/z @13.74 [CD6650_1.mzXML]	348.3082580566406	13.743	13.6262	14.2279	0.6016999999999992	112492.71875	1761940.4636906737	0	1285	0.2694730662654461	2.3350415098116692	3.671844356123214	348.3072509765625	348.3086242675781
958	348.8116149902344	1.76575					1	DETECTED	348.8116 m/z @1.77 [CD6650_1.mzXML]	348.8116149902344	1.76575	1.7037166666666665	1.7940333333333334	0.09031666666666682	18092.9375	74080.79216894525	0	1285	0.09556849460337391	0.727968833960237	0.4559376679204742	348.8108825683594	348.8118591308594
959	349.0155029296875	14.862150000000002					1	DETECTED	349.0155 m/z @14.86 [CD6650_1.mzXML]	349.0155029296875	14.862150000000002	0.10096666666666666	20.0095	19.90853333333333	17320.87109375	5822764.099850827	0	1285	2.1206352423059993	0.828685855351292	0.7693122360537187	349.0135803222656	349.0169982910156
960	349.0652160644531	11.069566666666667					1	DETECTED	349.0652 m/z @11.07 [CD6650_1.mzXML]	349.0652160644531	11.069566666666667	11.069566666666667	11.2195	0.14993333333333325	8431.001953125	53643.44319335942	0	1285	0.14232167046089472	null	null	349.0652160644531	349.06707763671875
961	349.23272705078125	12.733					1	DETECTED	349.2327 m/z @12.73 [CD6650_1.mzXML]	349.23272705078125	12.733	12.7185	12.847716666666667	0.1292166666666663	28704.185546875	165464.72280273464	0	1285	0.12978599062634721	4.4557471264367825	7.911494252873565	349.23162841796875	349.23272705078125
962	350.2552795410156	13.799266666666666					1	DETECTED	350.2553 m/z @13.80 [CD6650_1.mzXML]	350.2552795410156	13.799266666666666	13.656966666666667	14.107366666666667	0.45040000000000013	80707.453125	977304.1776545407	0	1285	0.2480200129863146	1.4619754163988798	3.4568467688665407	350.2544250488281	350.2558898925781
963	350.8082580566406	1.76575					1	DETECTED	350.8083 m/z @1.77 [CD6650_1.mzXML]	350.8082580566406	1.76575	1.6883000000000001	16.58775	14.89945	17511.791015625	3976069.8999573975	0	1285	0.11417177390058364	96.18754034861226	191.37508069722452	350.80615234375	350.8172302246094
964	350.89044189453125	1.5841833333333333					1	DETECTED	350.8904 m/z @1.58 [CD6650_1.mzXML]	350.89044189453125	1.5841833333333333	1.52505	1.6438833333333334	0.11883333333333335	73131.40625	300984.5545004879	0	1285	0.06786941487940767	1.0218977402135772	1.4154418887622884	350.8899230957031	350.890869140625
965	351.0112609863281	15.031566666666667					1	DETECTED	351.0113 m/z @15.03 [CD6650_1.mzXML]	351.0112609863281	15.031566666666667	0.18638333333333332	19.927333333333333	19.74095	8234.5625	2746321.4762943746	0	1285	1.8916247535198565	0.8601435844947538	0.8938680240729046	351.008544921875	351.0142517089844
966	351.2265319824219	13.841966666666668					1	DETECTED	351.2265 m/z @13.84 [CD6650_1.mzXML]	351.2265319824219	13.841966666666668	13.686416666666666	15.184616666666667	1.4982000000000006	53025.37109375	1087512.0536788343	0	1285	0.3407468794912418	3.27737110729378	3.6618606962787963	351.2175598144531	351.22723388671875
967	352.16387939453125	10.000983333333332					1	DETECTED	352.1639 m/z @10.00 [CD6650_1.mzXML]	352.16387939453125	10.000983333333332	8.349116666666667	19.598000000000003	11.248883333333335	14807.263671875	870789.5114840391	0	1285	0.10319777294730237	3.404900516587299	0.06092441698907376	352.1621398925781	352.1710510253906
968	352.22174072265625	12.284033333333333					1	DETECTED	352.2217 m/z @12.28 [CD6650_1.mzXML]	352.22174072265625	12.284033333333333	12.251716666666665	13.743	1.4912833333333353	14093.1455078125	689263.2829426278	0	1285	0.06624791472123626	23.07297576070024	45.14595152140048	352.2212829589844	352.2304382324219
969	352.89520263671875	1.6734666666666667					1	DETECTED	352.8952 m/z @1.67 [CD6650_1.mzXML]	352.89520263671875	1.6734666666666667	1.5101499999999999	1.7037166666666665	0.19356666666666666	52472.49609375	164364.6401285402	0	1285	0.04774735046338385	0.5955607369797465	0.2310120412974647	352.8951721191406	352.8999938964844
970	353.0334167480469	1.8654333333333333					1	DETECTED	353.0334 m/z @1.87 [CD6650_1.mzXML]	353.0334167480469	1.8654333333333333	1.5545833333333334	18.557166666666667	17.002583333333334	280781.59375	9692826.811930755	0	1285	0.5774716149802375	3.0153205252585686	6.313864026113863	353.0234375	353.0355529785156
971	353.17657470703125	12.598116666666666					1	DETECTED	353.1766 m/z @12.60 [CD6650_1.mzXML]	353.17657470703125	12.598116666666666	10.031083333333333	17.760833333333334	7.729750000000001	2725.8154296875	792159.0458233037	0	1285	5.201526906721517	1.5055803716352214	2.011160743270443	353.1675109863281	353.1786193847656
972	353.24267578125	12.076799999999999					1	DETECTED	353.2427 m/z @12.08 [CD6650_1.mzXML]	353.24267578125	12.076799999999999	10.901566666666668	15.6266	4.725033333333332	19546.392578125	1442138.621731169	0	1285	0.6327584541298421	1.9288918164537765	3.4779862571459805	353.23394775390625	353.24420166015625
973	353.2635498046875	13.757083333333332					1	DETECTED	353.2635 m/z @13.76 [CD6650_1.mzXML]	353.2635498046875	13.757083333333332	13.4262	15.913516666666668	2.4873166666666684	963727.875	1.919836079739945E7	1	1285	0.28790865341462535	1.2939790435332648	2.6527104236347965	353.26287841796875	353.2655029296875
974	354.2003173828125	10.1671					1	DETECTED	354.2003 m/z @10.17 [CD6650_1.mzXML]	354.2003173828125	10.1671	10.121716666666666	10.286066666666667	0.16435000000000066	9431.158203125	51490.071385314914	0	1285	0.1882785969699583	1.8106867425633477	15.323739397783003	354.2000732421875	354.2011413574219
975	355.0098571777344	19.207333333333334					1	DETECTED	355.0099 m/z @19.21 [CD6650_1.mzXML]	355.0098571777344	19.207333333333334	0.10096666666666666	20.0095	19.90853333333333	8633.8642578125	2290924.747914916	0	1285	16.554373540389474	0.5352699952047338	0.07499074812667772	355.0057678222656	355.0126037597656
976	355.08154296875	12.046133333333334					1	DETECTED	355.0815 m/z @12.05 [CD6650_1.mzXML]	355.08154296875	12.046133333333334	3.08605	12.123700000000001	9.037650000000001	12301.7138671875	2095109.5801722412	0	1285	0.5205705105957499	0.5043284567665852	0.008656913533170376	355.0805969238281	355.0819396972656
977	355.1337890625	15.2471					1	DETECTED	355.1338 m/z @15.25 [CD6650_1.mzXML]	355.1337890625	15.2471	15.200033333333332	16.7015	1.5014666666666674	2299.275634765625	98651.80927966305	0	1285	0.8892182523776402	15.950424929178128	30.900849858356256	355.13226318359375	355.1351318359375
978	355.24908447265625	14.420316666666668					1	DETECTED	355.2491 m/z @14.42 [CD6650_1.mzXML]	355.24908447265625	14.420316666666668	11.249233333333333	15.326083333333335	4.076850000000002	11970.1416015625	1718706.7277994384	0	1285	0.26935874400755466	0.6428165979029248	0.10665855156171558	355.2486877441406	355.2508239746094
979	355.2608642578125	12.30015					1	DETECTED	355.2609 m/z @12.30 [CD6650_1.mzXML]	355.2608642578125	12.30015	11.666233333333334	15.2783	3.6120666666666654	40654.078125	3226903.3232724	0	1285	0.09743695876154312	5.149407233032981	5.283663328662955	355.2509460449219	355.2705383300781
980	355.2817687988281	12.566516666666667					1	DETECTED	355.2818 m/z @12.57 [CD6650_1.mzXML]	355.2817687988281	12.566516666666667	12.519083333333333	12.7185	0.1994166666666679	22282.328125	205871.86425976618	0	1285	0.22830770604588935	2.102073085031602	3.2041461700632046	355.2813720703125	355.28228759765625
981	356.2772521972656	11.479383333333335					1	DETECTED	356.2773 m/z @11.48 [CD6650_1.mzXML]	356.2772521972656	11.479383333333335	11.435883333333333	11.594266666666666	0.1583833333333331	36583.52734375	214295.88193310535	0	1285	0.09265849846772944	1.820498084291116	2.640996168582232	356.27606201171875	356.2775573730469
982	356.90704345703125	1.5990499999999999					1	DETECTED	356.9070 m/z @1.60 [CD6650_1.mzXML]	356.90704345703125	1.5990499999999999	1.5545833333333334	1.6587166666666666	0.10413333333333319	76691.9453125	288567.70357861294	0	1285	0.06277938941698702	1.1709145427286403	1.2626876737665618	356.9068908691406	356.90789794921875
983	357.2762756347656	12.6892					1	DETECTED	357.2763 m/z @12.69 [CD6650_1.mzXML]	357.2762756347656	12.6892	11.50895	17.238833333333332	5.729883333333332	85363.765625	3031524.8845021604	0	1285	0.8767304818721673	0.5699774920071506	0.16381894743619374	357.27569580078125	357.28057861328125
984	357.29718017578125	12.566516666666667					1	DETECTED	357.2972 m/z @12.57 [CD6650_1.mzXML]	357.29718017578125	12.566516666666667	12.566516666666667	15.40525	2.8387333333333338	12354.53515625	1090661.4069394846	0	1285	1.8975442446850401	null	null	357.2966003417969	357.2988586425781
985	358.256103515625	11.038766666666668					1	DETECTED	358.2561 m/z @11.04 [CD6650_1.mzXML]	358.256103515625	11.038766666666668	10.693166666666666	11.189766666666666	0.49659999999999904	19449.1953125	211746.4997102048	0	1285	0.09529577871014183	0.7184606481481447	0.4369212962962893	358.2557678222656	358.2572326660156
986	358.29315185546875	11.594266666666666					1	DETECTED	358.2932 m/z @11.59 [CD6650_1.mzXML]	358.29315185546875	11.594266666666666	11.552533333333335	14.420316666666668	2.8677833333333336	85059.171875	1295475.2508671866	0	1285	0.10311273777968033	9.007821418050945	3.1640145745733754	358.2927551269531	358.30145263671875
987	358.3654479980469	12.076799999999999					1	DETECTED	358.3654 m/z @12.08 [CD6650_1.mzXML]	358.3654479980469	12.076799999999999	12.046133333333334	12.1717	0.12556666666666594	30238.498046875	146758.14740698153	0	1285	0.090559854144173	2.047282608695747	3.3613399963442063	358.36517333984375	358.36602783203125
988	359.04144287109375	1.8654333333333333					1	DETECTED	359.0414 m/z @1.87 [CD6650_1.mzXML]	359.04144287109375	1.8654333333333333	1.6438833333333334	16.88	15.236116666666666	353965.15625	1.0860126613351954E7	0	1285	0.43981711608552976	1.9528517243981787	2.7507869668974956	359.0391845703125	359.0443115234375
989	359.31298828125	12.733					1	DETECTED	359.3130 m/z @12.73 [CD6650_1.mzXML]	359.31298828125	12.733	0.6283833333333334	19.79416666666667	19.165783333333337	839886.625	1.3934147512207145E7	1	1285	0.19542503601040373	0.891242451041568	0.912598006980029	359.3112487792969	359.3205871582031
990	359.34124755859375	11.393550000000001					1	DETECTED	359.3412 m/z @11.39 [CD6650_1.mzXML]	359.34124755859375	11.393550000000001	11.337333333333333	11.450566666666667	0.11323333333333352	30753.541015625	124875.62659228456	0	1285	0.05871955957598374	1.007115327601525	1.0142306552030498	359.34033203125	359.342041015625
991	360.0738220214844	13.285916666666667					1	DETECTED	360.0738 m/z @13.29 [CD6650_1.mzXML]	360.0738220214844	13.285916666666667	9.762233333333334	13.285916666666667	3.5236833333333326	3772.931640625	530978.8084410399	0	1285	3.494747976156221	0.5	null	360.0652160644531	360.07916259765625
992	360.236083984375	4.246533333333334					1	DETECTED	360.2361 m/z @4.25 [CD6650_1.mzXML]	360.236083984375	4.246533333333334	3.4704166666666665	4.992850000000001	1.5224333333333342	5614.18408203125	258331.36169836426	0	1285	0.49860828143401514	0.9808018553911567	0.8708391124748405	360.23480224609375	360.2371520996094
993	361.1800537109375	12.220133333333333					1	DETECTED	361.1801 m/z @12.22 [CD6650_1.mzXML]	361.1800537109375	12.220133333333333	6.228816666666666	12.380666666666666	6.1518500000000005	24515.5546875	1631711.1148880317	0	1285	0.07479047533245442	0.513397166454786	0.026794332909571922	361.1775207519531	361.185546875
994	361.1985778808594	11.189766666666666					1	DETECTED	361.1986 m/z @11.19 [CD6650_1.mzXML]	361.1985778808594	11.189766666666666	11.145299999999999	17.40216666666667	6.256866666666671	16855.318359375	2075288.8532358105	0	1285	1.2842455978082832	70.35457271364325	139.7091454272865	361.1922302246094	361.2015380859375
995	361.318603515625	12.703716666666667					1	DETECTED	361.3186 m/z @12.70 [CD6650_1.mzXML]	361.318603515625	12.703716666666667	11.7263	14.940016666666667	3.2137166666666666	15390.66015625	1130215.5922276007	0	1285	1.0269540370932564	1.6439849944581806	1.8938427745991318	361.30926513671875	361.3186950683594
996	362.2850646972656	11.337333333333333					1	DETECTED	362.2851 m/z @11.34 [CD6650_1.mzXML]	362.2850646972656	11.337333333333333	10.421383333333333	12.348583333333332	1.9271999999999991	36547.44921875	1153092.9559632568	0	1285	0.058291625836432104	1.0520224903106055	1.104044980621211	362.2800598144531	362.2907409667969
997	362.3241271972656	11.393550000000001					1	DETECTED	362.3241 m/z @11.39 [CD6650_1.mzXML]	362.3241271972656	11.393550000000001	11.35135	13.771166666666666	2.419816666666666	90035.03125	968744.6770485806	0	1285	0.09546680235515304	5.803861384962152	2.72176020007094	362.3184814453125	362.32470703125
998	362.8836975097656	1.5545833333333334					1	DETECTED	362.8837 m/z @1.55 [CD6650_1.mzXML]	362.8836975097656	1.5545833333333334	1.5101499999999999	1.5692666666666668	0.05911666666666693	12532.4228515625	32963.760089355565	0	1285	0.05304043338560138	0.6652288072018002	0.3304576144036004	362.8836975097656	362.8846740722656
999	362.9239196777344	1.6438833333333334					1	DETECTED	362.9239 m/z @1.64 [CD6650_1.mzXML]	362.9239196777344	1.6438833333333334	1.5841833333333333	1.7196500000000001	0.13546666666666685	149478.03125	584815.7789707029	0	1285	0.06039755447803974	1.094731757497519	0.7730786819904432	362.9228210449219	362.9241943359375
1000	363.10931396484375	1.4658333333333333					1	DETECTED	363.1093 m/z @1.47 [CD6650_1.mzXML]	363.10931396484375	1.4658333333333333	1.4191166666666668	16.668666666666667	15.24955	9386.68359375	4264270.285701263	0	1285	0.09319835705707114	157.10684850867924	317.8007991557648	363.099365234375	363.1104736328125
1001	363.2137756347656	11.3231					1	DETECTED	363.2138 m/z @11.32 [CD6650_1.mzXML]	363.2137756347656	11.3231	11.038766666666668	19.646666666666665	8.607899999999997	100302.0859375	2.5301106487046387E7	0	1285	0.4902194748492832	15.136987104337663	29.273974208675327	363.2103271484375	363.21429443359375
1002	363.3275146484375	11.337333333333333					1	DETECTED	363.3275 m/z @11.34 [CD6650_1.mzXML]	363.3275146484375	11.337333333333333	11.337333333333333	11.393550000000001	0.05621666666666769	21443.734375	58148.95397363359	0	1285	0.03889241063370008	null	null	363.32720947265625	363.32818603515625
1003	363.99517822265625	9.313600000000001					1	DETECTED	363.9952 m/z @9.31 [CD6650_1.mzXML]	363.99517822265625	9.313600000000001	4.2165	20.0095	15.793	2939.033203125	1045014.391004913	0	1285	0.8230287861302017	1.549214259088501	2.098428518177002	363.9935607910156	363.99676513671875
1004	364.2165832519531	11.337333333333333					1	DETECTED	364.2166 m/z @11.34 [CD6650_1.mzXML]	364.2165832519531	11.337333333333333	2.061716666666667	11.393550000000001	9.331833333333334	25341.294921875	4428233.127254395	0	1285	9.319548898337846	0.5030303465897147	0.0060606931794293314	364.21026611328125	364.2182312011719
1005	365.1977844238281	14.493966666666667					1	DETECTED	365.1978 m/z @14.49 [CD6650_1.mzXML]	365.1977844238281	14.493966666666667	5.4765500000000005	15.07715	9.6006	6374.53173828125	994531.5761052552	0	1285	0.37870315242353136	0.5323364969642083	0.0668530754522149	365.18975830078125	365.1986083984375
1006	365.2086181640625	11.580366666666666					1	DETECTED	365.2086 m/z @11.58 [CD6650_1.mzXML]	365.2086181640625	11.580366666666666	11.50895	14.986116666666668	3.477166666666667	7511.78857421875	608297.6554253537	0	1285	0.3728065201292754	24.34422403733978	47.79784630524774	365.1990051269531	365.2130432128906
1007	365.2304382324219	11.100133333333334					1	DETECTED	365.2304 m/z @11.10 [CD6650_1.mzXML]	365.2304382324219	11.100133333333334	11.100133333333334	11.189766666666666	0.08963333333333168	5665.10498046875	20960.601480834623	0	1285	0.04882952542857133	null	null	365.2297668457031	365.2306213378906
1008	365.24224853515625	13.060633333333334					1	DETECTED	365.2422 m/z @13.06 [CD6650_1.mzXML]	365.24224853515625	13.060633333333334	12.975933333333334	14.122833333333334	1.1469000000000005	24815.357421875	393252.0730693358	0	1285	0.19186839202343897	6.770365997638746	12.540731995277492	365.2413330078125	365.2492370605469
1009	367.1483154296875	8.200849999999999					1	DETECTED	367.1483 m/z @8.20 [CD6650_1.mzXML]	367.1483154296875	8.200849999999999	6.0822	12.55065	6.468449999999999	8128.5	924314.4957524106	0	1285	0.20205284747252428	1.5265499256602089	2.7564617614103377	367.1463928222656	367.1539306640625
1010	367.9889221191406	12.076799999999999					1	DETECTED	367.9889 m/z @12.08 [CD6650_1.mzXML]	367.9889221191406	12.076799999999999	0.10096666666666666	20.0095	19.90853333333333	44802.1484375	1.1073299298584215E7	0	1285	3.554658391651646	1.5921655966315598	3.1356486914809736	367.98291015625	367.99505615234375
1011	368.2769470214844	11.479383333333335					1	DETECTED	368.2769 m/z @11.48 [CD6650_1.mzXML]	368.2769470214844	11.479383333333335	7.0701	11.97	4.899900000000001	70332.3515625	3385317.67196698	0	1285	0.16833931731143892	0.555634513545285	0.04759157202726181	368.2764892578125	368.28338623046875
1012	368.8690185546875	1.6734666666666667					1	DETECTED	368.8690 m/z @1.67 [CD6650_1.mzXML]	368.8690185546875	1.6734666666666667	1.6438833333333334	1.7940333333333334	0.15015	44426.4609375	206485.39037207043	0	1285	0.05688348446264113	2.5377464788732427	3.726364166930025	368.8685607910156	368.8696594238281
1013	369.00726318359375	1.9361833333333334					1	DETECTED	369.0073 m/z @1.94 [CD6650_1.mzXML]	369.00726318359375	1.9361833333333334	1.82245	16.057750000000002	14.235300000000002	30059.275390625	1703629.1446833496	0	1285	0.5237355835128041	62.58191676436102	4.788052535339303	368.9989318847656	369.0082702636719
1014	369.1190490722656	10.465733333333333					1	DETECTED	369.1190 m/z @10.47 [CD6650_1.mzXML]	369.1190490722656	10.465733333333333	10.152016666666666	12.235700000000001	2.083683333333335	8662.71875	616884.3086978154	0	1285	0.04968192964389573	3.320963714604481	5.641927429208962	369.11846923828125	369.1275329589844
1015	369.2373352050781	13.743					1	DETECTED	369.2373 m/z @13.74 [CD6650_1.mzXML]	369.2373352050781	13.743	4.817850000000001	14.87735	10.0595	36239.109375	3694382.040679993	0	1285	0.2056026824207926	0.5415466649725338	0.07742140392525583	369.22784423828125	369.2393798828125
1016	369.34893798828125	12.364866666666668					1	DETECTED	369.3489 m/z @12.36 [CD6650_1.mzXML]	369.34893798828125	12.364866666666668	0.11808333333333333	19.6795	19.561416666666666	82766.8046875	5616841.471012206	0	1285	0.6194959998688905	0.7986366216265843	0.15909496223913616	369.346435546875	369.357666015625
1017	370.08489990234375	11.8195					1	DETECTED	370.0849 m/z @11.82 [CD6650_1.mzXML]	370.08489990234375	11.8195	11.788366666666667	11.895383333333333	0.10701666666666654	30349.1484375	152295.0227148425	0	1285	1.198636061959629	1.718683083511793	2.437366167023586	370.08453369140625	370.0853576660156
1018	370.2928771972656	11.637016666666666					1	DETECTED	370.2929 m/z @11.64 [CD6650_1.mzXML]	370.2928771972656	11.637016666666666	11.566433333333332	13.972483333333335	2.4060500000000022	105156.875	1473654.4161826205	0	1285	0.1198393315002182	13.503572008606687	30.17737378085677	370.2923889160156	370.298095703125
1019	370.35198974609375	12.645183333333334					1	DETECTED	370.3520 m/z @12.65 [CD6650_1.mzXML]	370.35198974609375	12.645183333333334	7.384600000000001	19.943833333333334	12.559233333333333	29676.55859375	2674007.067144043	0	1285	0.4088876153746295	1.1937110903416923	12.31844564173805	370.35107421875	370.3540344238281
1020	371.2220153808594	11.834833333333334					1	DETECTED	371.2220 m/z @11.83 [CD6650_1.mzXML]	371.2220153808594	11.834833333333334	9.74775	14.0618	4.31405	16202.876953125	1223371.755970154	0	1285	0.12096402720125177	1.0335116789778396	1.067023357955679	371.2207336425781	371.2276306152344
1021	371.2618103027344	13.6717					1	DETECTED	371.2618 m/z @13.67 [CD6650_1.mzXML]	371.2618103027344	13.6717	6.2125	16.169349999999998	9.956849999999998	22021.779296875	3812338.355708681	0	1285	0.6185948464510336	0.5911105644113726	0.14863835337974396	371.2558288574219	371.2637023925781
1022	371.2964782714844	11.651716666666665					1	DETECTED	371.2965 m/z @11.65 [CD6650_1.mzXML]	371.2964782714844	11.651716666666665	11.594266666666666	15.357733333333334	3.763466666666668	25632.259765625	1837543.379876222	0	1285	2.3167823569337145	32.754279083261196	42.814939151760065	371.2921447753906	371.2974548339844
1023	372.0819396972656	11.803716666666666					1	DETECTED	372.0819 m/z @11.80 [CD6650_1.mzXML]	372.0819396972656	11.803716666666666	1.7037166666666665	11.8195	10.115783333333333	10275.25390625	1823231.5370965572	0	1285	2.9908462606531483	0.5007813531353136	0.006658636741529093	372.0819396972656	372.0915832519531
1024	372.30853271484375	11.757100000000001					1	DETECTED	372.3085 m/z @11.76 [CD6650_1.mzXML]	372.30853271484375	11.757100000000001	11.651716666666665	12.046133333333334	0.3944166666666682	39181.30859375	302777.53912158177	0	1285	0.10169199079563995	1.8713427170646475	6.030634006920256	372.30755615234375	372.3087463378906
1025	372.8810119628906	1.61405					1	DETECTED	372.8810 m/z @1.61 [CD6650_1.mzXML]	372.8810119628906	1.61405	1.5545833333333334	1.6438833333333334	0.08929999999999993	32156.203125	115948.34152612287	0	1285	0.12425659995699556	0.7508408071748888	0.4734940255250849	372.88092041015625	372.8814697265625
1026	373.270751953125	12.284033333333333					1	DETECTED	373.2708 m/z @12.28 [CD6650_1.mzXML]	373.270751953125	12.284033333333333	11.69575	12.4113	0.7155500000000004	33568.265625	545744.3833898926	0	1285	0.24004033547608827	0.6081678329603089	0.21592657776167706	373.27056884765625	373.27178955078125
1027	374.2874755859375	11.407383333333334					1	DETECTED	374.2875 m/z @11.41 [CD6650_1.mzXML]	374.2874755859375	11.407383333333334	11.35135	11.465016666666665	0.11366666666666525	17793.904296875	81889.48486620959	0	1285	0.08761880710606462	1.0142772159428737	1.0285544318857474	374.2867736816406	374.2887878417969
1028	375.0148620605469	1.8937					1	DETECTED	375.0149 m/z @1.89 [CD6650_1.mzXML]	375.0148620605469	1.8937	1.5841833333333333	9.955833333333334	8.37165	189975.390625	6010929.560679472	0	1285	0.3408917242430778	1.4412950318169897	1.7963234522678635	375.0049743652344	375.01678466796875
1029	375.21624755859375	12.364866666666668					1	DETECTED	375.2162 m/z @12.36 [CD6650_1.mzXML]	375.21624755859375	12.364866666666668	12.284033333333333	14.493966666666667	2.2099333333333337	17821.39453125	577694.8639236449	0	1285	0.1823480569884648	13.669690721649303	26.339381443298606	375.21624755859375	375.22113037109375
1030	376.3395080566406	12.733					1	DETECTED	376.3395 m/z @12.73 [CD6650_1.mzXML]	376.3395080566406	12.733	11.741566666666667	13.0178	1.276233333333332	103490.546875	1851844.8173076166	0	1285	0.2100914457765768	0.643630434051709	0.28726086810341817	376.33905029296875	376.34283447265625
1031	376.62255859375	10.5789					1	DETECTED	376.6226 m/z @10.58 [CD6650_1.mzXML]	376.62255859375	10.5789	10.211816666666666	10.962883333333334	0.7510666666666683	46402.30859375	429715.4641391609	0	1285	0.08628863975369683	0.05027098042354179	7.65506951883544	376.62164306640625	376.62322998046875
1032	376.9002380371094	1.5545833333333334					1	DETECTED	376.9002 m/z @1.55 [CD6650_1.mzXML]	376.9002380371094	1.5545833333333334	1.4953833333333333	5.9675	4.4721166666666665	6750.68115234375	988965.2887267455	0	1285	4.452523722356485	37.77125563063054	74.54251126126108	376.8988342285156	376.90594482421875
1033	377.1441955566406	9.880666666666666					1	DETECTED	377.1442 m/z @9.88 [CD6650_1.mzXML]	377.1441955566406	9.880666666666666	9.806266666666666	9.940566666666665	0.13429999999999964	3504.667724609375	19292.517560333203	0	1285	0.04263795003947912	0.9025537634408495	0.805107526881699	377.1424560546875	377.14495849609375
1034	377.6302185058594	12.284033333333333					1	DETECTED	377.6302 m/z @12.28 [CD6650_1.mzXML]	377.6302185058594	12.284033333333333	9.629666666666667	12.316333333333334	2.6866666666666674	12722.609375	576392.4211336673	0	1285	1.2336369826617357	0.506114485164438	0.012183115080118921	377.62835693359375	377.6329040527344
1035	378.2377014160156	12.380666666666666					1	DETECTED	378.2377 m/z @12.38 [CD6650_1.mzXML]	378.2377014160156	12.380666666666666	12.348583333333332	12.566516666666667	0.21793333333333464	60393.78125	405805.6679389651	0	1285	0.1035109309668929	3.396363636363549	4.966840281750351	378.23724365234375	378.2388000488281
1036	378.8976745605469	1.6438833333333334					1	DETECTED	378.8977 m/z @1.64 [CD6650_1.mzXML]	378.8976745605469	1.6438833333333334	1.5692666666666668	5.77095	4.201683333333333	112872.9765625	1.2764064727260804E7	0	1285	0.09574946326140132	28.15512620058079	55.31025240116158	378.8976135253906	378.9042053222656
1037	379.2481689453125	11.834833333333334					1	DETECTED	379.2482 m/z @11.83 [CD6650_1.mzXML]	379.2481689453125	11.834833333333334	7.252066666666667	13.383366666666666	6.131299999999999	7396.599609375	1161982.4050110164	0	1285	0.2628444881310017	0.6689517976768035	0.3379035953536069	379.2404479980469	379.2521057128906
1038	379.2796325683594	14.34605					1	DETECTED	379.2796 m/z @14.35 [CD6650_1.mzXML]	379.2796325683594	14.34605	14.0172	15.3894	1.3721999999999994	7976.3876953125	271039.75109915144	0	1285	0.6269293272678897	2.086361563022659	3.1727231260453177	379.2781677246094	379.28094482421875
1039	380.2531433105469	12.645183333333334					1	DETECTED	380.2531 m/z @12.65 [CD6650_1.mzXML]	380.2531433105469	12.645183333333334	7.003950000000001	13.4408	6.436849999999999	63099.3984375	5753811.147879424	0	1285	0.11618290496598505	0.5705179718383095	0.14103594367661904	380.2469177246094	380.2576904296875
1040	380.9048767089844	1.5841833333333333					1	DETECTED	380.9049 m/z @1.58 [CD6650_1.mzXML]	380.9048767089844	1.5841833333333333	1.5397333333333334	1.6290166666666666	0.08928333333333316	14493.646484375	49863.55455810543	0	1285	0.07101776543088656	1.0043119610048752	1.0086239220097504	380.8949890136719	380.90594482421875
1041	381.02301025390625	1.76575					1	DETECTED	381.0230 m/z @1.77 [CD6650_1.mzXML]	381.02301025390625	1.76575	1.6587166666666666	2.4641499999999996	0.805433333333333	163524.453125	3772515.6960393083	0	1285	0.3462745906593532	3.504021995189149	5.645919361069598	381.022705078125	381.0241394042969
1042	381.2947082519531	12.733					1	DETECTED	381.2947 m/z @12.73 [CD6650_1.mzXML]	381.2947082519531	12.733	12.267883333333334	16.53925	4.271366666666665	974446.3125	1.365303934359064E7	1	1285	0.18895995943133137	0.9054085385954921	0.8060437848842905	381.2929382324219	381.2969970703125
1043	381.3122253417969	12.076799999999999					1	DETECTED	381.3122 m/z @12.08 [CD6650_1.mzXML]	381.3122253417969	12.076799999999999	12.015916666666667	12.1397	0.12378333333333202	5649.0234375	35079.819108886324	0	1285	0.13432441969673903	1.016561730084887	1.0331234601697739	381.3121643066406	381.3133239746094
1044	383.113525390625	1.7940333333333334					1	DETECTED	383.1135 m/z @1.79 [CD6650_1.mzXML]	383.113525390625	1.7940333333333334	1.7352666666666667	2.328133333333333	0.5928666666666664	225912.609375	2396666.138708252	0	1285	0.19074795091537045	4.646060164125952	6.17066580095486	383.1127624511719	383.11456298828125
1045	384.1134338378906	9.034966666666666					1	DETECTED	384.1134 m/z @9.03 [CD6650_1.mzXML]	384.1134338378906	9.034966666666666	2.01965	9.127533333333334	7.1078833333333336	11317.4765625	2769532.759372009	0	1285	0.22078021617936017	0.5072139545617573	0.5530649099113314	384.11248779296875	384.1161804199219
1046	385.30712890625	12.000866666666667					1	DETECTED	385.3071 m/z @12.00 [CD6650_1.mzXML]	385.30712890625	12.000866666666667	9.447716666666668	17.369666666666667	7.921949999999999	38544.4765625	4438497.154197935	0	1285	2.813259471248454	2.0156918961135823	1.5449886685061716	385.3046569824219	385.3162841796875
1047	386.0766296386719	13.327033333333333					1	DETECTED	386.0766 m/z @13.33 [CD6650_1.mzXML]	386.0766296386719	13.327033333333333	0.27103333333333335	19.993	19.721966666666667	5697.228515625	1948787.5607731324	0	1285	7.039755231145996	0.7552836499183007	0.36489617634311133	386.07489013671875	386.08221435546875
1048	386.28753662109375	11.465016666666665					1	DETECTED	386.2875 m/z @11.47 [CD6650_1.mzXML]	386.28753662109375	11.465016666666665	11.393550000000001	11.49425	0.10069999999999801	20456.74609375	89357.86000341667	0	1285	0.06391822491304389	0.7045242537313544	0.4090485074627089	386.2870178222656	386.2881164550781
1049	386.3106384277344	11.924866666666667					1	DETECTED	386.3106 m/z @11.92 [CD6650_1.mzXML]	386.3106384277344	11.924866666666667	11.666233333333334	16.362016666666666	4.695783333333331	9150.712890625	1119591.2618494257	0	1285	2.4627182712261018	9.07807062765824	15.145793131649453	386.3087158203125	386.31219482421875
1050	386.3238220214844	12.747316666666668					1	DETECTED	386.3238 m/z @12.75 [CD6650_1.mzXML]	386.3238220214844	12.747316666666668	11.803716666666666	12.861966666666666	1.0582499999999992	28445.654296875	740702.5300102539	0	1285	0.1356466102578917	0.5607513777024148	0.12150275540482966	386.3228454589844	386.3250427246094
1051	386.9219665527344	1.5990499999999999					1	DETECTED	386.9220 m/z @1.60 [CD6650_1.mzXML]	386.9219665527344	1.5990499999999999	1.5545833333333334	1.6290166666666666	0.07443333333333313	15777.80078125	51283.52719628901	0	1285	0.06124733138445371	0.8369565217391326	0.6739130434782651	386.921875	386.9229431152344
1052	387.1781005859375	11.566433333333332					1	DETECTED	387.1781 m/z @11.57 [CD6650_1.mzXML]	387.1781005859375	11.566433333333332	11.50895	15.231316666666666	3.722366666666666	282254.71875	2905535.828807248	0	1285	0.12106148708690512	2.821859787764778	2.687144164597401	387.17193603515625	387.1794128417969
1053	387.2502746582031	11.88055					1	DETECTED	387.2503 m/z @11.88 [CD6650_1.mzXML]	387.2502746582031	11.88055	11.850633333333333	12.000866666666667	0.15023333333333433	22410.5078125	119063.16324560516	0	1285	0.3042229130893581	2.5108635097493077	4.021727019498615	387.250244140625	387.2508544921875
1054	388.0761413574219	11.88055					1	DETECTED	388.0761 m/z @11.88 [CD6650_1.mzXML]	388.0761413574219	11.88055	0.52635	19.976666666666667	19.450316666666666	4559.0302734375	1709974.3494809265	0	1285	0.20629632746362248	0.8565251918526479	3.7290165521580603	388.0733337402344	388.07891845703125
1055	388.7094421386719	2.01965					1	DETECTED	388.7094 m/z @2.02 [CD6650_1.mzXML]	388.7094421386719	2.01965	1.9222	2.2175333333333334	0.29533333333333345	13776.0888671875	139676.76640014647	0	1285	0.1975659467583999	1.5153069950401916	2.0306139900803832	388.7086181640625	388.71099853515625
1056	389.9706115722656	12.55065					1	DETECTED	389.9706 m/z @12.55 [CD6650_1.mzXML]	389.9706115722656	12.55065	8.571666666666665	19.223833333333335	10.65216666666667	20556.08984375	2664714.0179537977	0	1285	0.24442557924584207	1.2064251445816303	1.2072949001745896	389.9686584472656	389.9768981933594
1057	390.3546142578125	13.78525					1	DETECTED	390.3546 m/z @13.79 [CD6650_1.mzXML]	390.3546142578125	13.78525	13.656966666666667	14.16835	0.5113833333333329	50625.46875	728796.3238872077	0	1285	0.2643464498263679	1.9931791607119815	2.8961560485756452	390.3543395996094	390.3555603027344
1058	390.9894104003906	1.8654333333333333					1	DETECTED	390.9894 m/z @1.87 [CD6650_1.mzXML]	390.9894104003906	1.8654333333333333	1.6734666666666667	12.30015	10.626683333333334	45886.95703125	4943129.063675782	0	1285	0.2619194395783213	27.678459802048977	3.3250269044323733	390.9862365722656	390.990478515625
1059	391.2813415527344	13.075016666666667					1	DETECTED	391.2813 m/z @13.08 [CD6650_1.mzXML]	391.2813415527344	13.075016666666667	0.10096666666666666	20.0095	19.90853333333333	21633.935546875	7405832.402459222	0	1285	7.18797601947937	0.7992797517506633	0.05086150811200256	391.2732849121094	391.28485107421875
1060	392.2767028808594	11.465016666666665					1	DETECTED	392.2767 m/z @11.47 [CD6650_1.mzXML]	392.2767028808594	11.465016666666665	0.30491666666666667	19.910666666666668	19.60575	22363.611328125	2717207.651446227	0	1285	0.13976406478082914	2.3996313274744048	0.7826948224038964	392.27606201171875	392.28668212890625
1061	394.0732116699219	9.299333333333333					1	DETECTED	394.0732 m/z @9.30 [CD6650_1.mzXML]	394.0732116699219	9.299333333333333	9.127533333333334	9.5235	0.39596666666666636	9504.0947265625	84515.04716864003	0	1285	0.14209642317255877	1.152405898331397	0.7241091589189292	394.07196044921875	394.07373046875
1062	394.22100830078125	8.392999999999999					1	DETECTED	394.2210 m/z @8.39 [CD6650_1.mzXML]	394.22100830078125	8.392999999999999	7.97445	8.5264	0.5519500000000006	2765.083984375	48486.32356884771	0	1285	0.18138408501181758	0.6593596941822986	0.31871938836459707	394.2200622558594	394.2221984863281
1063	394.2926330566406	11.637016666666666					1	DETECTED	394.2926 m/z @11.64 [CD6650_1.mzXML]	394.2926330566406	11.637016666666666	11.608316666666667	11.7108	0.1024833333333337	16094.3623046875	71842.67149096675	0	1285	0.10188027848126424	1.785423925667907	2.570847851335814	394.29241943359375	394.2933044433594
1064	394.8714599609375	1.6438833333333334					1	DETECTED	394.8715 m/z @1.64 [CD6650_1.mzXML]	394.8714599609375	1.6438833333333334	1.61405	1.6734666666666667	0.05941666666666667	39023.76953125	107225.55442968741	0	1285	0.054354339245102246	0.9958100558659204	0.9916201117318408	394.8712158203125	394.87188720703125
1065	395.2742004394531	12.566516666666667					1	DETECTED	395.2742 m/z @12.57 [CD6650_1.mzXML]	395.2742004394531	12.566516666666667	12.519083333333333	12.7185	0.1994166666666679	32592.19921875	250134.48878076175	0	1285	0.13697122023230612	2.102073085031602	3.2041461700632046	395.27288818359375	395.2742919921875
1066	396.308349609375	11.741566666666667					1	DETECTED	396.3083 m/z @11.74 [CD6650_1.mzXML]	396.308349609375	11.741566666666667	11.69575	11.850633333333333	0.15488333333333237	10919.625	72391.94016479488	0	1285	0.14868007107937586	1.6902510003637436	2.3805020007274873	396.3081970214844	396.30908203125
1067	396.9969177246094	1.76575					1	DETECTED	396.9969 m/z @1.77 [CD6650_1.mzXML]	396.9969177246094	1.76575	1.6438833333333334	2.423583333333333	0.7796999999999998	86950.6328125	1679222.0575434573	0	1285	0.2389806537427337	4.676239363088351	4.889316731652542	396.9960021972656	396.99896240234375
1068	397.2684631347656	12.776766666666667					1	DETECTED	397.2685 m/z @12.78 [CD6650_1.mzXML]	397.2684631347656	12.776766666666667	12.645183333333334	12.961783333333333	0.3165999999999993	48154.52734375	538434.8817795409	0	1285	0.14115557550836222	1.2030398986700412	1.444762418520574	397.2667236328125	397.26885986328125
1069	397.41253662109375	12.55065					1	DETECTED	397.4125 m/z @12.55 [CD6650_1.mzXML]	397.41253662109375	12.55065	12.076799999999999	14.331383333333333	2.2545833333333345	50242.953125	1438799.8216685783	0	1285	0.2752355209039443	2.6917179349600264	7.167412948588038	397.4110107421875	397.4150695800781
1070	398.3240051269531	11.8658					1	DETECTED	398.3240 m/z @11.87 [CD6650_1.mzXML]	398.3240051269531	11.8658	11.788366666666667	12.031033333333333	0.2426666666666666	70156.3203125	481017.93404199276	0	1285	0.11174038611379622	1.5567785158746215	1.7059351927393174	398.323486328125	398.32440185546875
1071	398.759033203125	13.594416666666666					1	DETECTED	398.7590 m/z @13.59 [CD6650_1.mzXML]	398.759033203125	13.594416666666666	11.651716666666665	16.073583333333332	4.421866666666666	68339.2109375	3499532.3202063916	0	1285	0.5161893831986593	1.0049790530696738	0.8572165043708816	398.75634765625	398.7613830566406
1072	399.12591552734375	11.0847					1	DETECTED	399.1259 m/z @11.08 [CD6650_1.mzXML]	399.12591552734375	11.0847	10.316033333333333	11.2195	0.9034666666666666	7899.90771484375	187457.79009240717	0	1285	0.17586674035075234	0.5876843018213358	0.17536860364267168	399.1249694824219	399.1268005371094
1073	399.32464599609375	12.833516666666666					1	DETECTED	399.3246 m/z @12.83 [CD6650_1.mzXML]	399.32464599609375	12.833516666666666	11.803716666666666	15.499733333333333	3.696016666666667	19272.123046875	1527664.291030519	0	1285	0.12471877251412522	1.794531300576164	1.5930333068629816	399.32244873046875	399.32769775390625
1074	400.3395690917969	12.000866666666667					1	DETECTED	400.3396 m/z @12.00 [CD6650_1.mzXML]	400.3395690917969	12.000866666666667	11.924866666666667	12.442350000000001	0.5174833333333346	262222.5	1779171.7132116714	1	1285	0.09539571609146336	1.8704148727760053	1.862320289485687	400.3373718261719	400.340576171875
1075	400.824462890625	1.7509166666666667					1	DETECTED	400.8245 m/z @1.75 [CD6650_1.mzXML]	400.824462890625	1.7509166666666667	1.7037166666666665	4.292016666666667	2.5883000000000003	18312.3828125	498935.20160028076	0	1285	0.13587283661999172	27.418432203389756	53.83686440677951	400.8236389160156	400.8260192871094
1076	401.6226806640625	10.962883333333334					1	DETECTED	401.6227 m/z @10.96 [CD6650_1.mzXML]	401.6226806640625	10.962883333333334	0.74675	11.1602	10.41345	9499.814453125	995958.871492584	0	1285	0.7301530783209973	0.5096571109747979	0.3637646533516891	401.6153564453125	401.6295471191406
1077	402.899658203125	1.5990499999999999					1	DETECTED	402.8997 m/z @1.60 [CD6650_1.mzXML]	402.899658203125	1.5990499999999999	0.10096666666666666	1.6290166666666666	1.52805	65576.0390625	547966.5424511717	0	1285	0.06113559915734412	0.510001668799021	0.503923515449567	402.890625	402.900634765625
1078	403.0050354003906	1.7940333333333334					1	DETECTED	403.0050 m/z @1.79 [CD6650_1.mzXML]	403.0050354003906	1.7940333333333334	1.6587166666666666	18.670333333333335	17.01161666666667	190856.984375	6121206.335752685	0	1285	0.2738464931223692	2.6065288820154313	3.8498593421056913	403.0008544921875	403.0060729980469
1079	404.20458984375	11.566433333333332					1	DETECTED	404.2046 m/z @11.57 [CD6650_1.mzXML]	404.20458984375	11.566433333333332	11.50895	11.8195	0.3105499999999992	39205.7265625	272681.10143066326	0	1285	0.1004179265158811	2.0375290507617643	2.5647542917507526	404.2032775878906	404.2069091796875
1080	405.08013916015625	12.629950000000001					1	DETECTED	405.0801 m/z @12.63 [CD6650_1.mzXML]	405.08013916015625	12.629950000000001	0.37271666666666664	19.827333333333335	19.45461666666667	7813.1103515625	1788793.89181546	0	1285	3.538805596512237	0.6617072247599319	0.28611615508089305	405.07696533203125	405.08392333984375
1081	405.1335144042969	10.52245					1	DETECTED	405.1335 m/z @10.52 [CD6650_1.mzXML]	405.1335144042969	10.52245	10.494433333333335	10.901566666666668	0.40713333333333246	14066.888671875	120079.97338000449	0	1285	0.0903929540143853	7.265913146936988	4.882357182562963	405.1327209472656	405.13446044921875
1082	406.74493408203125	12.235700000000001					1	DETECTED	406.7449 m/z @12.24 [CD6650_1.mzXML]	406.74493408203125	12.235700000000001	11.479383333333335	14.076783333333333	2.5973999999999986	45224.4296875	2795037.86618109	0	1285	0.24520415674776075	1.7160077021518643	1.855819528492559	406.7435302734375	406.7480163574219
1083	407.1351623535156	10.5789					1	DETECTED	407.1352 m/z @10.58 [CD6650_1.mzXML]	407.1351623535156	10.5789	10.5084	10.625416666666666	0.11701666666666632	5106.77734375	24594.405598602203	0	1285	0.12082151665704188	0.8299054373522329	0.6598108747044658	407.1339111328125	407.1351623535156
1084	408.08221435546875	10.947616666666667					1	DETECTED	408.0822 m/z @10.95 [CD6650_1.mzXML]	408.08221435546875	10.947616666666667	10.8254	11.1602	0.33479999999999954	33135.33203125	323678.37792309525	0	1285	0.13958362470282815	1.251448352625853	1.8379138570159061	408.08038330078125	408.08306884765625
1085	408.91656494140625	1.61405					1	DETECTED	408.9166 m/z @1.61 [CD6650_1.mzXML]	408.91656494140625	1.61405	1.5397333333333334	1.6587166666666666	0.11898333333333322	75961.375	293830.3536751705	0	1285	0.06783264626276142	0.8232794397786722	0.7791374332171882	408.9163818359375	408.91839599609375
1086	409.1142578125	9.895516666666667					1	DETECTED	409.1143 m/z @9.90 [CD6650_1.mzXML]	409.1142578125	9.895516666666667	9.865733333333333	16.00926666666667	6.143533333333336	6134.21875	658339.3166779178	0	1285	0.08335639536238482	103.13710128706971	205.27420257413942	409.1073913574219	409.11468505859375
1087	409.1598815917969	11.580366666666666					1	DETECTED	409.1599 m/z @11.58 [CD6650_1.mzXML]	409.1598815917969	11.580366666666666	10.856316666666666	12.046133333333334	1.1898166666666672	215585.046875	2525460.6113464353	0	1285	0.12702550594006645	0.6756096766014156	1.9957748879375308	409.1502990722656	409.16082763671875
1088	409.1854248046875	9.228333333333333					1	DETECTED	409.1854 m/z @9.23 [CD6650_1.mzXML]	409.1854248046875	9.228333333333333	9.157683333333333	12.284033333333333	3.1263500000000004	63777.12890625	1001093.5297312005	0	1285	0.08226444896145146	1.045584127202766	0.9494192219420904	409.1812438964844	409.185791015625
1089	410.078857421875	10.947616666666667					1	DETECTED	410.0789 m/z @10.95 [CD6650_1.mzXML]	410.078857421875	10.947616666666667	10.8714	11.115483333333334	0.2440833333333341	10353.6787109375	84539.64374487287	0	1285	0.10771819144916428	1.6012464465339964	2.202492893067993	410.0780334472656	410.07952880859375
1090	410.09857177734375	10.625416666666666					1	DETECTED	410.0986 m/z @10.63 [CD6650_1.mzXML]	410.09857177734375	10.625416666666666	10.608666666666666	10.693166666666666	0.08450000000000024	3387.20263671875	12358.453599975734	0	1285	0.09625038056416102	2.5223880597014934	4.044776119402987	410.09814453125	410.0987854003906
1091	410.1630554199219	11.580366666666666					1	DETECTED	410.1631 m/z @11.58 [CD6650_1.mzXML]	410.1630554199219	11.580366666666666	11.50895	11.850633333333333	0.34168333333333223	57730.90234375	409863.206377441	0	1285	0.10724124740558416	1.5753285421788066	1.8887125549559596	410.16217041015625	410.16400146484375
1092	410.25115966796875	4.142033333333333					1	DETECTED	410.2512 m/z @4.14 [CD6650_1.mzXML]	410.25115966796875	4.142033333333333	3.427316666666667	15.658233333333333	12.230916666666666	3790.703369140625	669074.0684013367	0	1285	0.9295375605997953	8.55647925751464	16.112958515029284	410.2498779296875	410.2535095214844
1093	410.7590637207031	13.455866666666667					1	DETECTED	410.7591 m/z @13.46 [CD6650_1.mzXML]	410.7590637207031	13.455866666666667	1.9222	14.986116666666668	13.063916666666668	43713.8828125	5414848.82478906	0	1285	0.1643093615541389	0.5517846413653886	1.6776396034609553	410.75628662109375	410.763916015625
1094	410.853515625	1.6883000000000001					1	DETECTED	410.8535 m/z @1.69 [CD6650_1.mzXML]	410.853515625	1.6883000000000001	1.6883000000000001	1.7940333333333334	0.10573333333333323	26307.841796875	105187.03156591789	0	1285	0.053361096722007284	null	null	410.8525695800781	410.85400390625
1095	411.167236328125	11.580366666666666					1	DETECTED	411.1672 m/z @11.58 [CD6650_1.mzXML]	411.167236328125	11.580366666666666	11.552533333333335	11.637016666666666	0.08448333333333125	7925.25	27786.438707885412	0	1285	0.055279072968843934	1.5176646706587276	2.035329341317455	411.16473388671875	411.167236328125
1096	412.2821044921875	11.93965					1	DETECTED	412.2821 m/z @11.94 [CD6650_1.mzXML]	412.2821044921875	11.93965	11.741566666666667	14.940016666666667	3.1984499999999993	18734.388671875	589637.6534244384	0	1285	0.1490498053979472	8.073496003365602	15.146992006731201	412.2800598144531	412.28271484375
1097	412.77459716796875	13.35535					1	DETECTED	412.7746 m/z @13.36 [CD6650_1.mzXML]	412.77459716796875	13.35535	12.890716666666666	14.892850000000001	2.002133333333335	20076.16015625	710702.7345073245	0	1285	0.264657754469793	2.1545304541215304	3.3090609082430613	412.7732849121094	412.78314208984375
1098	412.9711608886719	1.8654333333333333					1	DETECTED	412.9712 m/z @1.87 [CD6650_1.mzXML]	412.9711608886719	1.8654333333333333	1.7037166666666665	2.2593666666666667	0.5556500000000002	33916.6953125	504495.0039243165	0	1285	0.226456465670702	1.7179738225291146	2.435947645058229	412.969970703125	412.9724426269531
1099	413.1402587890625	9.371883333333333					1	DETECTED	413.1403 m/z @9.37 [CD6650_1.mzXML]	413.1402587890625	9.371883333333333	9.256516666666666	10.331016666666667	1.0745000000000005	9625.24609375	209607.69830700711	0	1285	0.07876595274009723	4.6568910719445284	8.313782143889057	413.1397705078125	413.1495666503906
1100	413.2633056640625	13.118433333333334					1	DETECTED	413.2633 m/z @13.12 [CD6650_1.mzXML]	413.2633056640625	13.118433333333334	0.25415	19.993	19.73885	19352.134765625	2913013.273236389	0	1285	11.525014341335721	0.9167711823660477	0.5273188001266981	413.2555236816406	413.2674560546875
1101	413.3382263183594	12.123700000000001					1	DETECTED	413.3382 m/z @12.12 [CD6650_1.mzXML]	413.3382263183594	12.123700000000001	11.069566666666667	15.977416666666667	4.90785	23908.09375	1893579.45338916	0	1285	2.2053542014001994	2.322146534061841	2.398851659594436	413.33685302734375	413.3396301269531
1102	414.29766845703125	12.235700000000001					1	DETECTED	414.2977 m/z @12.24 [CD6650_1.mzXML]	414.29766845703125	12.235700000000001	11.37945	17.124333333333333	5.744883333333332	153079.984375	2985812.2213116437	1	1285	0.1332436702723001	2.9747675673166563	0.20566734730296504	414.2967224121094	414.3011779785156
1103	415.20904541015625	11.8658					1	DETECTED	415.2090 m/z @11.87 [CD6650_1.mzXML]	415.20904541015625	11.8658	11.8195	12.1717	0.35219999999999985	224692.796875	1647179.8057189938	1	1285	0.11393860433619984	3.917943089966237	4.4388094080965725	415.20843505859375	415.2099914550781
1104	415.23370361328125	13.757083333333332					1	DETECTED	415.2337 m/z @13.76 [CD6650_1.mzXML]	415.23370361328125	13.757083333333332	13.455866666666667	14.2576	0.801733333333333	105256.671875	1857742.117760011	0	1285	0.25762549343719243	1.5969635781884617	2.045790819377846	415.2327880859375	415.2351379394531
1105	415.27862548828125	12.6892					1	DETECTED	415.2786 m/z @12.69 [CD6650_1.mzXML]	415.27862548828125	12.6892	12.614233333333335	12.819616666666667	0.20538333333333192	23757.009765625	168354.01229272407	0	1285	0.16001092060788658	1.3698310360160308	1.7396620720320617	415.2777404785156	415.2801513671875
1106	415.3011474609375	12.235700000000001					1	DETECTED	415.3011 m/z @12.24 [CD6650_1.mzXML]	415.3011474609375	12.235700000000001	11.651716666666665	16.977	5.325283333333335	46304.65625	1521001.3717058098	0	1285	0.11818547340826768	36.14605530975307	74.56006355845676	415.29974365234375	415.3045349121094
1107	416.2120361328125	11.88055					1	DETECTED	416.2120 m/z @11.88 [CD6650_1.mzXML]	416.2120361328125	11.88055	1.2461833333333334	12.061533333333333	10.81535	63552.19921875	5948623.480694335	0	1285	0.09959915825099941	0.5085281392116241	0.012583097490257095	416.2119445800781	416.21478271484375
1108	416.9996337890625	1.9361833333333334					1	DETECTED	416.9996 m/z @1.94 [CD6650_1.mzXML]	416.9996337890625	1.9361833333333334	1.6734666666666667	2.423583333333333	0.7501166666666665	63299.3984375	1467491.8215802005	0	1285	0.24788451936803546	1.4504934942208025	1.6348408433008745	416.99920654296875	417.0009765625
1109	418.3863220214844	12.7185					1	DETECTED	418.3863 m/z @12.72 [CD6650_1.mzXML]	418.3863220214844	12.7185	12.629950000000001	12.919066666666668	0.2891166666666667	32661.501953125	334051.0462661136	0	1285	0.16369643261597489	1.6325051759834428	2.2650103519668856	418.3852233886719	418.38677978515625
1110	418.744873046875	13.089516666666666					1	DETECTED	418.7449 m/z @13.09 [CD6650_1.mzXML]	418.744873046875	13.089516666666666	11.524216666666666	13.5169	1.9926833333333338	17729.15234375	1022824.2114877929	0	1285	1.5274318521314676	0.6365180263634234	0.27303605272684667	418.7417907714844	418.7469177246094
1111	418.8778991699219	1.5841833333333333					1	DETECTED	418.8779 m/z @1.58 [CD6650_1.mzXML]	418.8778991699219	1.5841833333333333	1.5397333333333334	1.6290166666666666	0.08928333333333316	50545.7265625	190101.6448640135	0	1285	0.06887773390568319	1.0043119610048752	0.9782065618457597	418.8768615722656	418.8778991699219
1112	418.9787902832031	1.7799166666666666					1	DETECTED	418.9788 m/z @1.78 [CD6650_1.mzXML]	418.9787902832031	1.7799166666666666	1.6587166666666666	2.2873500000000004	0.6286333333333338	68356.3046875	1205457.3563652341	0	1285	0.1950452152668174	2.593371837183721	3.1136807655067416	418.9781188964844	418.9799499511719
1113	419.2743835449219	13.060633333333334					1	DETECTED	419.2744 m/z @13.06 [CD6650_1.mzXML]	419.2743835449219	13.060633333333334	12.975933333333334	13.743	0.7670666666666666	12911.7080078125	369030.39202392584	0	1285	0.08605255726031302	4.528138528138539	8.056277056277079	419.2723083496094	419.2757873535156
1114	419.3119812011719	13.728900000000001					1	DETECTED	419.3120 m/z @13.73 [CD6650_1.mzXML]	419.3119812011719	13.728900000000001	0.13501666666666667	20.0095	19.874483333333334	4747.453125	1797511.8671395264	0	1285	19.125800431975627	0.7310083088840201	0.524261002113726	419.3062438964844	419.3175048828125
1115	420.1556396484375	11.1602					1	DETECTED	420.1556 m/z @11.16 [CD6650_1.mzXML]	420.1556396484375	11.1602	10.52245	11.2195	0.6970500000000008	8995.2255859375	127812.26578204331	0	1285	0.1168301708798829	0.5464915719325757	0.11071605174191973	420.1553039550781	420.158447265625
1116	421.77935791015625	14.3905					1	DETECTED	421.7794 m/z @14.39 [CD6650_1.mzXML]	421.77935791015625	14.3905	14.2279	15.153533333333334	0.9256333333333338	14663.384765625	314795.6440191956	0	1285	0.3869965465135685	2.4127188539331903	3.353015180141024	421.7778625488281	421.78179931640625
1117	422.09710693359375	11.365366666666667					1	DETECTED	422.0971 m/z @11.37 [CD6650_1.mzXML]	422.09710693359375	11.365366666666667	3.3558833333333333	11.450566666666667	8.094683333333334	35029.1484375	3649704.410545899	0	1285	0.10832108147993225	0.5053186951301478	0.010637390260295655	422.0924987792969	422.1005859375
1118	422.3240051269531	11.788366666666667					1	DETECTED	422.3240 m/z @11.79 [CD6650_1.mzXML]	422.3240051269531	11.788366666666667	4.7076	11.88055	7.172949999999999	18041.56640625	2545693.6763811647	0	1285	0.04880161278953743	0.5065094175301168	0.01301883506023352	422.3232116699219	422.3327331542969
1119	424.076416015625	10.8254					1	DETECTED	424.0764 m/z @10.83 [CD6650_1.mzXML]	424.076416015625	10.8254	10.211816666666666	17.451666666666664	7.239849999999999	24625.658203125	1228088.3755338136	0	1285	0.13140812860624962	1.2848601021826382	1.5539577311373842	424.06768798828125	424.0789794921875
1120	424.0934143066406	11.337333333333333					1	DETECTED	424.0934 m/z @11.34 [CD6650_1.mzXML]	424.0934143066406	11.337333333333333	11.337333333333333	11.393550000000001	0.05621666666666769	13607.9765625	31600.28802880903	0	1285	0.055996207187460456	null	null	424.09320068359375	424.09576416015625
1121	424.3396301269531	11.910233333333334					1	DETECTED	424.3396 m/z @11.91 [CD6650_1.mzXML]	424.3396301269531	11.910233333333334	11.8658	12.364866666666668	0.49906666666666766	332843.0	2084174.266700694	1	1285	0.09044770859376783	3.2862073270851226	2.835702487587258	424.3375549316406	424.3401184082031
1122	424.8935241699219	1.61405					1	DETECTED	424.8935 m/z @1.61 [CD6650_1.mzXML]	424.8935241699219	1.61405	1.5545833333333334	1.6587166666666666	0.10413333333333319	98124.9375	373329.8501274409	0	1285	0.06272789037174165	0.8755605381165923	0.7417056935465031	424.89324951171875	424.8941955566406
1123	425.1340637207031	11.580366666666666					1	DETECTED	425.1341 m/z @11.58 [CD6650_1.mzXML]	425.1340637207031	11.580366666666666	11.524216666666666	11.666233333333334	0.14201666666666846	17901.142578125	95547.41460522507	0	1285	0.0871628629092811	1.2646185811813622	1.5292371623627243	425.1329345703125	425.13433837890625
1124	426.07318115234375	10.809433333333335					1	DETECTED	426.0732 m/z @10.81 [CD6650_1.mzXML]	426.07318115234375	10.809433333333335	10.71015	10.962883333333334	0.2527333333333335	10674.5546875	68689.23766796873	0	1285	0.1357670332245231	1.2727883162665685	1.64894222426888	426.07220458984375	426.0750427246094
1125	426.3552551269531	12.031033333333333					1	DETECTED	426.3553 m/z @12.03 [CD6650_1.mzXML]	426.3552551269531	12.031033333333333	11.98555	16.4101	4.42455	465053.40625	4196403.004985821	1	1285	0.13031586921999505	3.339969010693376	2.8952902872992987	426.35443115234375	426.3618469238281
1126	427.0628356933594	12.519083333333333					1	DETECTED	427.0628 m/z @12.52 [CD6650_1.mzXML]	427.0628356933594	12.519083333333333	9.371883333333333	15.658233333333333	6.2863500000000005	6266.59765625	1073754.5204495543	0	1285	6.27075193310314	0.9987210854092529	0.9974421708185056	427.0528564453125	427.06732177734375
1127	427.157470703125	11.666233333333334					1	DETECTED	427.1575 m/z @11.67 [CD6650_1.mzXML]	427.157470703125	11.666233333333334	11.6226	11.741566666666667	0.11896666666666711	8910.7138671875	47852.88093127466	0	1285	0.09423745969544939	1.3632543926661391	1.7265087853322783	427.15655517578125	427.1586608886719
1128	428.2980041503906	11.49425					1	DETECTED	428.2980 m/z @11.49 [CD6650_1.mzXML]	428.2980041503906	11.49425	11.450566666666667	11.50895	0.058383333333333454	21349.029296875	49918.6031752935	0	1285	0.02643285862949618	0.6682563906905951	0.33651278138119006	428.2974853515625	428.2983703613281
1129	428.3706970214844	12.1717					1	DETECTED	428.3707 m/z @12.17 [CD6650_1.mzXML]	428.3706970214844	12.1717	12.031033333333333	12.348583333333332	0.3175499999999989	67042.6796875	524760.1931940927	0	1285	0.11250353233337407	1.255392848568792	0.7863848861306157	428.3607177734375	428.372314453125
1130	429.15313720703125	8.586649999999999					1	DETECTED	429.1531 m/z @8.59 [CD6650_1.mzXML]	429.15313720703125	8.586649999999999	8.511116666666666	8.647316666666667	0.13620000000000054	2474.528564453125	10716.437245269937	0	1285	0.03584136124709758	0.9015887025595891	0.8031774051191782	429.1527404785156	429.1549377441406
1131	429.3746643066406	12.155783333333334					1	DETECTED	429.3747 m/z @12.16 [CD6650_1.mzXML]	429.3746643066406	12.155783333333334	11.93965	14.769116666666667	2.829466666666667	18545.296875	888420.2374669191	0	1285	0.0745686658926239	6.545650832819242	12.091301665638484	429.36724853515625	429.3748779296875
1132	430.2424011230469	9.644633333333333					1	DETECTED	430.2424 m/z @9.64 [CD6650_1.mzXML]	430.2424011230469	9.644633333333333	9.614683333333334	19.993	10.378316666666665	4217.44091796875	993634.859288025	0	1285	0.06953701242654375	173.2607122982779	345.5214245965558	430.2410888671875	430.2515869140625
1133	430.2923889160156	11.93965					1	DETECTED	430.2924 m/z @11.94 [CD6650_1.mzXML]	430.2923889160156	11.93965	11.651716666666665	12.061533333333333	0.40981666666666783	16232.5830078125	218910.071943604	0	1285	0.11505248090893616	0.711652002778419	0.423304005556838	430.29205322265625	430.2937927246094
1134	430.37738037109375	13.547333333333334					1	DETECTED	430.3774 m/z @13.55 [CD6650_1.mzXML]	430.37738037109375	13.547333333333334	13.35535	15.3419	1.9865500000000011	59454.57421875	1315889.0675057366	0	1285	0.2159419400484257	3.2449571484513893	3.5462244972862083	430.3751525878906	430.3823547363281
1135	430.9110107421875	1.6438833333333334					1	DETECTED	430.9110 m/z @1.64 [CD6650_1.mzXML]	430.9110107421875	1.6438833333333334	1.5545833333333334	3.128233333333333	1.5736499999999998	175113.546875	995884.7353594354	0	1285	0.05401880023808037	0.907504285336126	0.7911682919343414	430.906494140625	430.9128723144531
1136	431.17578125	12.645183333333334					1	DETECTED	431.1758 m/z @12.65 [CD6650_1.mzXML]	431.17578125	12.645183333333334	9.18655	12.876183333333334	3.689633333333333	63126.9765625	1880900.4447619629	0	1285	0.22646522790099688	0.5332465549006765	0.0634894530080834	431.16644287109375	431.17645263671875
1137	431.27410888671875	12.284033333333333					1	DETECTED	431.2741 m/z @12.28 [CD6650_1.mzXML]	431.27410888671875	12.284033333333333	12.1075	12.395733333333334	0.28823333333333423	28751.869140625	246776.5804804684	0	1285	0.06609125020376183	0.8163708459214523	0.6327416918429045	431.2724914550781	431.27471923828125
1138	432.2357482910156	11.8658					1	DETECTED	432.2357 m/z @11.87 [CD6650_1.mzXML]	432.2357482910156	11.8658	8.171249999999999	12.076799999999999	3.90555	43737.28515625	1040793.1564004513	0	1285	0.12639746512857641	0.5290171557752197	5.537443890263866	432.2326965332031	432.24176025390625
1139	432.30816650390625	12.220133333333333					1	DETECTED	432.3082 m/z @12.22 [CD6650_1.mzXML]	432.30816650390625	12.220133333333333	11.365366666666667	16.08955	4.7241833333333325	149266.953125	2383753.373187042	1	1285	0.11997673009776477	0.7096510645162888	0.4558918768859633	432.30718994140625	432.31756591796875
1140	432.9743957519531	1.8654333333333333					1	DETECTED	432.9744 m/z @1.87 [CD6650_1.mzXML]	432.9743957519531	1.8654333333333333	1.7037166666666665	2.423583333333333	0.7198666666666667	43191.85546875	1041328.4627872317	0	1285	0.3311151035601616	2.2303196318167178	3.3918908416732596	432.97357177734375	432.9759826660156
1141	433.0587463378906	11.552533333333335					1	DETECTED	433.0587 m/z @11.55 [CD6650_1.mzXML]	433.0587463378906	11.552533333333335	11.552533333333335	11.637016666666666	0.08448333333333125	11252.701171875	48400.779458495774	0	1285	0.037047417233985414	null	null	433.0587463378906	433.05975341796875
1142	433.24017333984375	11.8658					1	DETECTED	433.2402 m/z @11.87 [CD6650_1.mzXML]	433.24017333984375	11.8658	9.270716666666667	11.954666666666666	2.6839499999999994	8882.2607421875	441501.5720740964	0	1285	0.0808379184679886	0.5171221219614013	0.03424424392280256	433.2322692871094	433.24017333984375
1143	433.9678955078125	11.772416666666667					1	DETECTED	433.9679 m/z @11.77 [CD6650_1.mzXML]	433.9678955078125	11.772416666666667	10.978	17.173000000000002	6.195000000000002	8925.7021484375	1237247.2650162969	0	1285	0.7688453543189517	3.899087380677647	6.798174761355294	433.9657897949219	433.9770812988281
1144	434.9532470703125	1.7509166666666667					1	DETECTED	434.9532 m/z @1.75 [CD6650_1.mzXML]	434.9532470703125	1.7509166666666667	1.6734666666666667	2.2175333333333334	0.5440666666666667	23965.408203125	435176.164745117	0	1285	0.34309678229719553	3.512373574349042	6.024747148698084	434.952392578125	434.954345703125
1145	435.3306884765625	10.5084					1	DETECTED	435.3307 m/z @10.51 [CD6650_1.mzXML]	435.3306884765625	10.5084	10.450999999999999	11.7263	1.2753000000000014	8858.7548828125	231422.6756262207	0	1285	0.09415688359974972	11.108885017421377	3.4130766060518067	435.3301696777344	435.33245849609375
1146	436.114501953125	11.608316666666667					1	DETECTED	436.1145 m/z @11.61 [CD6650_1.mzXML]	436.114501953125	11.608316666666667	11.608316666666667	11.741566666666667	0.1332500000000003	11686.9775390625	61465.54581542948	0	1285	0.06513204563490405	null	null	436.11273193359375	436.114501953125
1147	436.8560791015625	1.6734666666666667					1	DETECTED	436.8561 m/z @1.67 [CD6650_1.mzXML]	436.8560791015625	1.6734666666666667	1.6587166666666666	5.089383333333333	3.4306666666666663	42870.26171875	1223275.1152794496	0	1285	0.04388314637528157	116.29378531073412	231.58757062146827	436.8553466796875	436.8645324707031
1148	437.19110107421875	11.8658					1	DETECTED	437.1911 m/z @11.87 [CD6650_1.mzXML]	437.19110107421875	11.8658	1.03865	12.220133333333333	11.181483333333333	173328.40625	1.2686627977702849E7	0	1285	0.1072473518558894	0.5152455483922227	6.218237127488067	437.18621826171875	437.1934509277344
1149	438.29595947265625	13.327033333333333					1	DETECTED	438.2960 m/z @13.33 [CD6650_1.mzXML]	438.29595947265625	13.327033333333333	13.299616666666667	13.578333333333335	0.27871666666666783	23110.01953125	178649.11648071354	0	1285	0.13927590763476339	5.082978723404486	9.165957446808973	438.2940368652344	438.2963562011719
1150	438.9814147949219	1.76575					1	DETECTED	438.9814 m/z @1.77 [CD6650_1.mzXML]	438.9814147949219	1.76575	1.6734666666666667	2.341733333333333	0.6682666666666663	48417.234375	815450.0014909665	0	1285	0.11714783870023449	3.620733249051834	6.281094914857842	438.9807434082031	438.9828796386719
1151	439.11834716796875	11.130566666666665					1	DETECTED	439.1183 m/z @11.13 [CD6650_1.mzXML]	439.11834716796875	11.130566666666665	11.054450000000001	11.2047	0.15024999999999977	9541.078125	61205.23676367169	0	1285	0.17365845412084013	0.9869717538866114	0.9739435077732228	439.1177978515625	439.11907958984375
1152	440.2745056152344	12.267883333333334					1	DETECTED	440.2745 m/z @12.27 [CD6650_1.mzXML]	440.2745056152344	12.267883333333334	12.1882	12.395733333333334	0.207533333333334	27298.150390625	176086.35773437485	0	1285	0.09428036139683371	1.3022380255176749	1.6044760510353497	440.2741394042969	440.27960205078125
1153	440.867919921875	1.5990499999999999					1	DETECTED	440.8679 m/z @1.60 [CD6650_1.mzXML]	440.867919921875	1.5990499999999999	1.5692666666666668	1.6587166666666666	0.08944999999999981	39968.23828125	161908.30336132788	0	1285	0.07078241823408948	1.5016787912702965	2.003357582540593	440.86614990234375	440.8698425292969
1154	442.3139343261719	11.8195					1	DETECTED	442.3139 m/z @11.82 [CD6650_1.mzXML]	442.3139343261719	11.8195	11.772416666666667	11.97	0.1975833333333341	19841.93359375	139996.7928999023	0	1285	0.1265382413489391	2.098230088495592	3.1537018366698484	442.3115234375	442.3154602050781
1155	442.80078125	1.7352666666666667					1	DETECTED	442.8008 m/z @1.74 [CD6650_1.mzXML]	442.80078125	1.7352666666666667	1.6734666666666667	1.7799166666666666	0.10644999999999993	14616.619140625	74103.97871044924	0	1285	0.10098701814891498	0.861245954692555	0.7224919093851101	442.8001403808594	442.8019104003906
1156	442.87603759765625	1.5545833333333334					1	DETECTED	442.8760 m/z @1.55 [CD6650_1.mzXML]	442.87603759765625	1.5545833333333334	1.4658333333333333	1.5692666666666668	0.10343333333333349	18307.208984375	63302.73364050302	0	1285	0.06072761853351394	0.5827230046948358	0.16544600938967172	442.8752746582031	442.87744140625
1157	443.2650146484375	12.747316666666668					1	DETECTED	443.2650 m/z @12.75 [CD6650_1.mzXML]	443.2650146484375	12.747316666666668	12.703716666666667	12.961783333333333	0.2580666666666662	10646.60546875	117884.58621801797	0	1285	0.07921363974920581	2.9594801223240577	4.918960244648115	443.2633361816406	443.2667236328125
1158	443.4188537597656	12.332366666666667					1	DETECTED	443.4189 m/z @12.33 [CD6650_1.mzXML]	443.4188537597656	12.332366666666667	12.1397	12.442350000000001	0.30265000000000164	18438.4765625	218744.70488989336	0	1285	0.2523464725377611	0.7854238754325262	0.5708477508650524	443.4171142578125	443.4189758300781
1159	444.2368469238281	8.363783333333334					1	DETECTED	444.2368 m/z @8.36 [CD6650_1.mzXML]	444.2368469238281	8.363783333333334	7.927183333333333	8.496466666666667	0.5692833333333338	3596.845458984375	56855.7231145934	0	1285	0.28372595194711536	0.6519506794930511	0.5107290308241363	444.2342224121094	444.23870849609375
1160	445.36376953125	13.455866666666667					1	DETECTED	445.3638 m/z @13.46 [CD6650_1.mzXML]	445.36376953125	13.455866666666667	12.67445	14.538916666666667	1.864466666666667	11863.298828125	659156.7484700936	0	1285	0.6637730793075995	1.1930041591127225	1.386008318225445	445.3626403808594	445.36651611328125
1161	445.3975830078125	12.20415					1	DETECTED	445.3976 m/z @12.20 [CD6650_1.mzXML]	445.3975830078125	12.20415	0.5605	12.5823	12.0218	12258.8642578125	4134318.9404213866	0	1285	0.34506517537379366	0.5162384647425851	0.03247692948517	445.3954772949219	445.40594482421875
1162	446.25146484375	11.566433333333332					1	DETECTED	446.2515 m/z @11.57 [CD6650_1.mzXML]	446.25146484375	11.566433333333332	8.786366666666668	11.93965	3.1532833333333325	625241.6875	5498466.867911496	1	1285	0.11240424057703713	2.029193143322346	2.6797306635945572	446.2494812011719	446.2521057128906
1163	446.8851318359375	1.6438833333333334					1	DETECTED	446.8851 m/z @1.64 [CD6650_1.mzXML]	446.8851318359375	1.6438833333333334	1.5692666666666668	1.6883000000000001	0.11903333333333332	120823.7734375	393867.0390798338	0	1285	0.05399243471301918	0.804273626180728	0.7207925789063723	446.8847351074219	446.8857116699219
1164	447.3443908691406	12.1075					1	DETECTED	447.3444 m/z @12.11 [CD6650_1.mzXML]	447.3443908691406	12.1075	11.37945	15.5319	4.15245	13346.353515625	1435894.1752750846	0	1285	2.3943192242922144	2.851761554838268	4.121354372648971	447.3424072265625	447.34625244140625
1165	448.2575988769531	11.552533333333335					1	DETECTED	448.2576 m/z @11.55 [CD6650_1.mzXML]	448.2575988769531	11.552533333333335	11.524216666666666	11.666233333333334	0.14201666666666846	24859.337890625	155557.5584604499	0	1285	0.12200920846871277	2.5076515597408697	4.0153031194817395	448.2572937011719	448.2586669921875
1166	448.3391418457031	11.910233333333334					1	DETECTED	448.3391 m/z @11.91 [CD6650_1.mzXML]	448.3391418457031	11.910233333333334	11.7108	12.1397	0.4288999999999987	28259.03125	274987.057954101	0	1285	0.11680150429942593	1.0752966739094068	3.630561887174198	448.33856201171875	448.3486328125
1167	449.1990966796875	12.348583333333332					1	DETECTED	449.1991 m/z @12.35 [CD6650_1.mzXML]	449.1990966796875	12.348583333333332	12.267883333333334	12.566516666666667	0.2986333333333331	30870.94140625	344267.1689370118	0	1285	0.15564818108253498	1.8502684840975145	2.700536968195029	449.1981201171875	449.1996765136719
1168	449.3589172363281	12.659816666666668					1	DETECTED	449.3589 m/z @12.66 [CD6650_1.mzXML]	449.3589172363281	12.659816666666668	12.5823	12.904850000000001	0.32255000000000145	12106.8466796875	158310.46340210014	0	1285	0.19454429935283457	2.0805203182111165	3.1610406364222334	449.3580322265625	449.36083984375
1169	450.2972106933594	13.470716666666668					1	DETECTED	450.2972 m/z @13.47 [CD6650_1.mzXML]	450.2972106933594	13.470716666666668	13.411733333333332	13.5322	0.12046666666666717	32589.09765625	180001.70218945466	0	1285	0.15386307879220595	1.021192427239298	1.042384854478596	450.2969970703125	450.29736328125
1170	450.3187255859375	12.220133333333333					1	DETECTED	450.3187 m/z @12.22 [CD6650_1.mzXML]	450.3187255859375	12.220133333333333	11.651716666666665	12.503283333333334	0.8515666666666686	86866.2109375	1375101.2406394046	0	1285	0.1816258561913191	0.9347012666349892	0.4325596368696781	450.31787109375	450.31982421875
1171	450.35479736328125	13.060633333333334					1	DETECTED	450.3548 m/z @13.06 [CD6650_1.mzXML]	450.35479736328125	13.060633333333334	0.11808333333333333	20.0095	19.891416666666665	183692.171875	5387116.978428767	1	1285	0.14717907883852277	1.130096794076914	0.32826008891084524	450.3525390625	450.3592529296875
1172	451.3219299316406	12.220133333333333					1	DETECTED	451.3219 m/z @12.22 [CD6650_1.mzXML]	451.3219299316406	12.220133333333333	11.7263	12.395733333333334	0.669433333333334	27063.83203125	375195.3492307128	0	1285	0.1493305408031329	0.6777927775902813	0.40268519344678233	451.32135009765625	451.323486328125
1173	452.3704833984375	12.1075					1	DETECTED	452.3705 m/z @12.11 [CD6650_1.mzXML]	452.3704833984375	12.1075	12.046133333333334	12.1397	0.09356666666666591	14748.1123046875	63536.667153319664	0	1285	0.0771300899666123	0.762357414448667	0.524714828897334	452.3701171875	452.3716125488281
1174	453.16412353515625	11.8658					1	DETECTED	453.1641 m/z @11.87 [CD6650_1.mzXML]	453.16412353515625	11.8658	11.850633333333333	11.98555	0.13491666666666724	15811.375	76135.9917955322	0	1285	0.08826016875204701	4.44780219780199	7.89560439560398	453.1636657714844	453.1659240722656
1175	453.3414001464844	10.494433333333335					1	DETECTED	453.3414 m/z @10.49 [CD6650_1.mzXML]	453.3414001464844	10.494433333333335	9.955833333333334	17.646666666666665	7.69083333333333	181236.90625	1987133.1155279884	0	1285	0.09558754988135298	1.4166721800649094	3.7937163248756636	453.3397521972656	453.3439025878906
1176	454.28973388671875	13.118433333333334					1	DETECTED	454.2897 m/z @13.12 [CD6650_1.mzXML]	454.28973388671875	13.118433333333334	4.2316666666666665	15.977416666666667	11.745750000000001	46924.8203125	2996056.4935053717	0	1285	0.10752833433455145	0.6339202823812496	15.23516808869302	454.2864074707031	454.2939147949219
1177	454.38629150390625	12.220133333333333					1	DETECTED	454.3863 m/z @12.22 [CD6650_1.mzXML]	454.38629150390625	12.220133333333333	12.155783333333334	14.331383333333333	2.1755999999999993	16364.38671875	758723.6241408695	0	1285	0.08549665684853736	16.9044289044291	32.8088578088582	454.38079833984375	454.38690185546875
1178	454.9559020996094	1.76575					1	DETECTED	454.9559 m/z @1.77 [CD6650_1.mzXML]	454.9559020996094	1.76575	1.6883000000000001	2.341733333333333	0.6534333333333329	30290.783203125	607061.9430388183	0	1285	0.2945673443490804	4.148232615771103	7.785760919136137	454.9552307128906	454.95758056640625
1179	458.3439636230469	11.580366666666666					1	DETECTED	458.3440 m/z @11.58 [CD6650_1.mzXML]	458.3439636230469	11.580366666666666	11.566433333333332	13.046183333333333	1.479750000000001	12280.6240234375	429533.66191943357	0	1285	0.20946639088436214	53.10107655502134	105.20215311004269	458.3439636230469	458.34637451171875
1180	458.8544921875	1.5545833333333334					1	DETECTED	458.8545 m/z @1.55 [CD6650_1.mzXML]	458.8544921875	1.5545833333333334	1.45085	1.5841833333333333	0.1333333333333333	27346.81640625	118546.42121405037	0	1285	0.06906879570022473	0.6370117516227033	0.3255903872296219	458.8529968261719	458.8550109863281
1181	459.2454528808594	13.160333333333334					1	DETECTED	459.2455 m/z @13.16 [CD6650_1.mzXML]	459.2454528808594	13.160333333333334	12.30015	13.383366666666666	1.0832166666666652	29887.3046875	765484.7009257808	0	1285	0.5329766583629869	0.6296429055821423	0.24294729975872034	459.23614501953125	459.2469177246094
1182	460.9635314941406	1.7799166666666666					1	DETECTED	460.9635 m/z @1.78 [CD6650_1.mzXML]	460.9635314941406	1.7799166666666666	1.6883000000000001	2.2454166666666664	0.5571166666666663	30433.3125	410152.86731518566	0	1285	0.23260282900856222	2.059078306495615	4.637228435728084	460.9623718261719	460.9651794433594
1183	461.05792236328125	9.228333333333333					1	DETECTED	461.0579 m/z @9.23 [CD6650_1.mzXML]	461.05792236328125	9.228333333333333	9.1721	9.313600000000001	0.14150000000000063	3633.873779296875	22424.370495636038	0	1285	0.11883981223985529	1.2581505631298262	1.5163011262596524	461.05743408203125	461.0594177246094
1184	463.300048828125	13.046183333333333					1	DETECTED	463.3000 m/z @13.05 [CD6650_1.mzXML]	463.300048828125	13.046183333333333	12.659816666666668	13.118433333333334	0.458616666666666	24217.03125	298698.40125268494	0	1285	0.12324179294576254	0.593499266672419	0.18699853334483796	463.29888916015625	463.3033752441406
1185	464.1531677246094	11.249233333333333					1	DETECTED	464.1532 m/z @11.25 [CD6650_1.mzXML]	464.1531677246094	11.249233333333333	0.13501666666666667	20.0095	19.874483333333334	16620.365234375	3876512.122908232	0	1285	4.518758708695984	0.9081163209615616	0.7842432570525136	464.150146484375	464.1572265625
1186	464.21636962890625	10.608666666666666					1	DETECTED	464.2164 m/z @10.61 [CD6650_1.mzXML]	464.21636962890625	10.608666666666666	10.564683333333333	10.71015	0.14546666666666752	19758.80859375	110511.65108801337	0	1285	0.09781994847303288	1.6536566881394592	2.9256841064734096	464.215087890625	464.2166442871094
1187	464.8706359863281	1.5841833333333333					1	DETECTED	464.8706 m/z @1.58 [CD6650_1.mzXML]	464.8706359863281	1.5841833333333333	1.5397333333333334	1.5990499999999999	0.05931666666666646	15123.16796875	41104.22348767083	0	1285	0.0603892006613338	0.6672290963629541	0.3144800445073662	464.8692626953125	464.8714294433594
1188	465.28173828125	12.1075					1	DETECTED	465.2817 m/z @12.11 [CD6650_1.mzXML]	465.28173828125	12.1075	12.061533333333333	12.1717	0.1101666666666663	20318.779296875	107744.34140625058	0	1285	0.10290454497845758	1.1983321247280587	1.3966642494561174	465.2814636230469	465.2825012207031
1189	466.3140869140625	11.97					1	DETECTED	466.3141 m/z @11.97 [CD6650_1.mzXML]	466.3140869140625	11.97	11.910233333333334	12.076799999999999	0.16656666666666453	46025.078125	294350.69764013664	0	1285	0.11559531125732647	1.3934746235359587	1.7394503257420382	466.3132629394531	466.31494140625
1190	466.3262939453125	12.123700000000001					1	DETECTED	466.3263 m/z @12.12 [CD6650_1.mzXML]	466.3262939453125	12.123700000000001	12.091933333333333	12.348583333333332	0.2566499999999987	15877.751953125	134811.30076147444	0	1285	0.16899262518973046	4.039611752360797	7.079223504721594	466.3250427246094	466.32696533203125
1191	467.1499328613281	11.637016666666666					1	DETECTED	467.1499 m/z @11.64 [CD6650_1.mzXML]	467.1499328613281	11.637016666666666	11.580366666666666	11.788366666666667	0.20800000000000018	20873.470703125	151154.99587915064	0	1285	0.1327605691280489	1.835834068843798	2.926971959583453	467.1488952636719	467.1508483886719
1192	468.3051452636719	12.67445					1	DETECTED	468.3051 m/z @12.67 [CD6650_1.mzXML]	468.3051452636719	12.67445	12.487933333333332	13.4408	0.952866666666667	276936.65625	2825695.3934121067	1	1285	0.1319598818216985	1.2958312835408838	1.3023493936331965	468.30352783203125	468.3062744140625
1193	469.3257751464844	12.091933333333333					1	DETECTED	469.3258 m/z @12.09 [CD6650_1.mzXML]	469.3257751464844	12.091933333333333	11.435883333333333	15.07715	3.6412666666666667	16254.51171875	1433950.5194473257	0	1285	2.8567751615017247	2.6562917216843305	4.431970610484314	469.3244323730469	469.3281555175781
1194	469.3857116699219	12.426966666666667					1	DETECTED	469.3857 m/z @12.43 [CD6650_1.mzXML]	469.3857116699219	12.426966666666667	12.1717	12.598116666666666	0.42641666666666644	48683.984375	620166.177399901	0	1285	0.1816167313514896	0.835237659963434	0.670475319926868	469.3851623535156	469.3868408203125
1195	470.8871765136719	1.5990499999999999					1	DETECTED	470.8872 m/z @1.60 [CD6650_1.mzXML]	470.8871765136719	1.5990499999999999	1.5545833333333334	1.61405	0.05946666666666656	24581.115234375	68948.47330444334	0	1285	0.9958669375293703	0.6686656671664191	0.3373313343328382	470.8871765136719	470.8885803222656
1196	472.24761962890625	11.566433333333332					1	DETECTED	472.2476 m/z @11.57 [CD6650_1.mzXML]	472.24761962890625	11.566433333333332	11.50895	11.741566666666667	0.23261666666666692	63245.8984375	395201.6363596183	0	1285	0.09486381445266368	2.0233400985793475	2.371879379228369	472.2460632324219	472.2479553222656
1197	472.3003234863281	12.220133333333333					1	DETECTED	472.3003 m/z @12.22 [CD6650_1.mzXML]	472.3003234863281	12.220133333333333	11.772416666666667	12.55065	0.7782333333333327	125564.3984375	1247458.9748295895	0	1285	0.13287951343717985	3.2825248716630564	4.321359795361066	472.2995910644531	472.302001953125
1198	472.3398132324219	11.910233333333334					1	DETECTED	472.3398 m/z @11.91 [CD6650_1.mzXML]	472.3398132324219	11.910233333333334	11.8658	11.924866666666667	0.05906666666666638	8474.9375	24225.288110107358	0	1285	0.08214686897394685	0.6646661665416224	0.32933233308324467	472.3382873535156	472.3399353027344
1199	474.2821960449219	11.8658					1	DETECTED	474.2822 m/z @11.87 [CD6650_1.mzXML]	474.2821960449219	11.8658	11.8195	13.8134	1.9939	798584.875	6655619.442657469	1	1285	0.09676237781078889	3.603787131011532	4.451161475331528	474.28167724609375	474.2858581542969
1200	474.8316955566406	1.5545833333333334					1	DETECTED	474.8317 m/z @1.55 [CD6650_1.mzXML]	474.8316955566406	1.5545833333333334	1.4658333333333333	1.5841833333333333	0.11834999999999996	18332.890625	72445.75134411626	0	1285	0.11724261384657408	0.6593918032211891	0.33529044644871187	474.8301696777344	474.8322448730469
1201	475.2857971191406	11.93965					1	DETECTED	475.2858 m/z @11.94 [CD6650_1.mzXML]	475.2857971191406	11.93965	11.93965	12.20415	0.26449999999999996	120013.2734375	512051.63980249135	0	1285	0.04623312692632098	null	null	475.2857666015625	475.2861022949219
1202	475.3233947753906	10.494433333333335					1	DETECTED	475.3234 m/z @10.49 [CD6650_1.mzXML]	475.3233947753906	10.494433333333335	3.0013666666666667	16.105433333333334	13.104066666666668	91657.84375	1416216.1849599017	0	1285	0.11401296259429827	1.538801223655579	2.9307268274243805	475.3182678222656	475.331787109375
1203	476.9034729003906	1.61405					1	DETECTED	476.9035 m/z @1.61 [CD6650_1.mzXML]	476.9034729003906	1.61405	1.5990499999999999	1.6587166666666666	0.05966666666666676	26292.36328125	75237.23651269526	0	1285	0.0654280465249506	1.9888888888888754	2.9777777777777508	476.90338134765625	476.9046325683594
1204	476.93670654296875	1.76575					1	DETECTED	476.9367 m/z @1.77 [CD6650_1.mzXML]	476.93670654296875	1.76575	1.6734666666666667	2.2730333333333332	0.5995666666666666	33948.31640625	403934.96078637696	0	1285	0.08507847955157022	3.2485100234784197	4.281010757252428	476.9347839355469	476.939208984375
1205	478.2895812988281	12.904850000000001					1	DETECTED	478.2896 m/z @12.90 [CD6650_1.mzXML]	478.2895812988281	12.904850000000001	0.4749	13.003833333333334	12.528933333333335	96269.1640625	4293350.305532715	0	1285	0.12648304254791576	0.830491273627565	0.696641729453852	478.2893981933594	478.2939453125
1206	478.3257141113281	13.20255					1	DETECTED	478.3257 m/z @13.20 [CD6650_1.mzXML]	478.3257141113281	13.20255	11.2934	15.420916666666667	4.127516666666667	105375.0234375	4530477.085019588	0	1285	0.23607602680078088	0.796778994044053	0.3819006507781853	478.3240661621094	478.33111572265625
1207	480.21051025390625	11.608316666666667					1	DETECTED	480.2105 m/z @11.61 [CD6650_1.mzXML]	480.21051025390625	11.608316666666667	11.069566666666667	11.69575	0.6261833333333335	8042.53857421875	196737.89933532738	0	1285	0.6232991008283246	0.5811446249033255	0.16228924980665096	480.2079772949219	480.2113342285156
1208	480.3053283691406	13.230866666666666					1	DETECTED	480.3053 m/z @13.23 [CD6650_1.mzXML]	480.3053283691406	13.230866666666666	13.188600000000001	13.341016666666667	0.15241666666666553	35085.65625	197635.34667773356	0	1285	0.13253257443202138	1.8030362776025952	2.6060725552051904	480.3045654296875	480.3065185546875
1209	480.3416748046875	13.455866666666667					1	DETECTED	480.3417 m/z @13.46 [CD6650_1.mzXML]	480.3416748046875	13.455866666666667	5.1377	19.223833333333335	14.086133333333336	191041.921875	6762694.642267369	0	1285	0.20749178375141852	3.152299337388498	4.075636829009414	480.3368835449219	480.34375
1210	482.32073974609375	12.890716666666666					1	DETECTED	482.3207 m/z @12.89 [CD6650_1.mzXML]	482.32073974609375	12.890716666666666	12.733	17.369666666666667	4.636666666666667	86673.9609375	1579743.5961548458	0	1285	0.1279058778905693	14.208901911466016	29.871692067239895	482.31988525390625	482.32208251953125
1211	482.357177734375	13.78525					1	DETECTED	482.3572 m/z @13.79 [CD6650_1.mzXML]	482.357177734375	13.78525	13.486333333333333	15.123099999999999	1.6367666666666665	164207.96875	3595304.7884467803	0	1285	0.296925601874376	1.6572472634657192	3.4413933588304153	482.3474426269531	482.35894775390625
1212	483.323974609375	12.919066666666668					1	DETECTED	483.3240 m/z @12.92 [CD6650_1.mzXML]	483.323974609375	12.919066666666668	12.919066666666668	13.031916666666666	0.11284999999999812	21392.044921875	98273.35589306617	0	1285	0.026388922708983742	null	null	483.32257080078125	483.3250732421875
1213	483.36102294921875	13.8851					1	DETECTED	483.3610 m/z @13.89 [CD6650_1.mzXML]	483.36102294921875	13.8851	8.647316666666667	14.405066666666666	5.75775	36549.66796875	3850520.2071640017	0	1285	0.27958737603006156	0.5496361374245466	0.09927227484909334	483.3521728515625	483.3627014160156
1214	484.0795593261719	11.175099999999999					1	DETECTED	484.0796 m/z @11.18 [CD6650_1.mzXML]	484.0795593261719	11.175099999999999	7.4347166666666675	11.234399999999999	3.7996833333333315	9944.72265625	399490.349762573	0	1285	0.06608976191525961	0.5079269950049683	0.015853990009936696	484.07745361328125	484.0811767578125
1215	487.3170471191406	14.420316666666668					1	DETECTED	487.3170 m/z @14.42 [CD6650_1.mzXML]	487.3170471191406	14.420316666666668	10.536516666666667	17.157	6.620483333333333	15193.859375	1781460.5684033819	0	1285	0.7021392148569152	0.8523203220213877	0.48778536059545546	487.3155212402344	487.322509765625
1216	488.2957763671875	11.98555					1	DETECTED	488.2958 m/z @11.99 [CD6650_1.mzXML]	488.2957763671875	11.98555	11.910233333333334	12.061533333333333	0.1512999999999991	25176.072265625	161816.7091899417	0	1285	0.09834162432417948	1.0044257579110478	1.0088515158220954	488.2947692871094	488.29656982421875
1217	489.33282470703125	11.788366666666667					1	DETECTED	489.3328 m/z @11.79 [CD6650_1.mzXML]	489.33282470703125	11.788366666666667	9.880666666666666	17.418666666666663	7.537999999999997	19212.10546875	2417699.912602936	0	1285	0.12394632154146024	1.8803545998834779	3.7626396488531935	489.3302917480469	489.3357849121094
1218	490.2867431640625	12.733					1	DETECTED	490.2867 m/z @12.73 [CD6650_1.mzXML]	490.2867431640625	12.733	12.566516666666667	12.805316666666666	0.23879999999999946	31634.59375	260737.29355322212	0	1285	0.16998056411780915	0.7171889077985749	0.43437781559714994	490.2861022949219	490.2879333496094
1219	491.3673400878906	12.4113					1	DETECTED	491.3673 m/z @12.41 [CD6650_1.mzXML]	491.3673400878906	12.4113	11.69575	12.762166666666667	1.066416666666667	40111.34765625	756319.2611154786	0	1285	0.29030118840173635	0.7451727109682528	0.92663535519398	491.3612976074219	491.37237548828125
1220	491.5559387207031	13.17435					1	DETECTED	491.5559 m/z @13.17 [CD6650_1.mzXML]	491.5559387207031	13.17435	13.046183333333333	13.35535	0.30916666666666615	36673.0	363244.3679555664	0	1285	0.20494546435703676	1.20611183355006	1.41222366710012	491.5538635253906	491.5567321777344
1221	492.880615234375	1.61405					1	DETECTED	492.8806 m/z @1.61 [CD6650_1.mzXML]	492.880615234375	1.61405	1.5692666666666668	1.6290166666666666	0.05974999999999975	35671.94921875	95151.53082788075	0	1285	0.22383619975848146	0.6671008559732039	0.33420171194640774	492.88043212890625	492.8818359375
1222	493.77557373046875	13.20255					1	DETECTED	493.7756 m/z @13.20 [CD6650_1.mzXML]	493.77557373046875	13.20255	3.5854	13.899483333333334	10.314083333333334	24925.560546875	3295361.880610962	0	1285	0.14068523344540118	0.5362338807928198	0.0724677615856396	493.7749938964844	493.7823486328125
1223	494.32061767578125	12.819616666666667					1	DETECTED	494.3206 m/z @12.82 [CD6650_1.mzXML]	494.32061767578125	12.819616666666667	4.038349999999999	13.4262	9.38785	512250.28125	6518367.208459558	1	1285	0.1432729628631435	1.1002412984924725	1.2513256051480786	494.3203125	494.3280029296875
1224	496.3351745605469	13.17435					1	DETECTED	496.3352 m/z @13.17 [CD6650_1.mzXML]	496.3351745605469	13.17435	0.28800000000000003	19.7285	19.4405	1.0232918E7	1.413474600263678E8	1	1285	0.16744781663954456	1.4530120352703828	1.4192032712764566	496.334716796875	496.3418884277344
1225	497.3399658203125	13.17435					1	DETECTED	497.3400 m/z @13.17 [CD6650_1.mzXML]	497.3399658203125	13.17435	11.772416666666667	19.026666666666664	7.254249999999997	2047245.0	3.2904043433393884E7	0	1285	0.1986953284495261	0.7120432496846715	0.15030306102754015	497.3389892578125	497.3446350097656
1226	498.8980712890625	1.6290166666666666					1	DETECTED	498.8981 m/z @1.63 [CD6650_1.mzXML]	498.8980712890625	1.6290166666666666	0.6789833333333333	1.6883000000000001	1.0093166666666669	57765.4765625	342459.7844631347	0	1285	0.05147431296243732	1.125511979559529	1.405522516232476	498.897705078125	498.9079895019531
1227	499.3447570800781	13.188600000000001					1	DETECTED	499.3448 m/z @13.19 [CD6650_1.mzXML]	499.3447570800781	13.188600000000001	11.637016666666666	13.455866666666667	1.8188500000000012	51417.609375	1005880.9885236814	0	1285	0.20235502638210257	0.5861270744937964	2.553416927592803	499.3439636230469	499.3498840332031
1228	500.0760192871094	9.462733333333334					1	DETECTED	500.0760 m/z @9.46 [CD6650_1.mzXML]	500.0760192871094	9.462733333333334	9.402133333333333	10.494433333333335	1.0923000000000016	3221.9248046875	90442.56159887694	0	1285	0.1382487802726473	9.012376237623645	17.02475247524729	500.0730285644531	500.0783996582031
1229	500.26544189453125	8.8173					1	DETECTED	500.2654 m/z @8.82 [CD6650_1.mzXML]	500.26544189453125	8.8173	8.8173	8.878883333333333	0.0615833333333331	1997.8173828125	5351.237504547011	0	1285	0.03965085114204214	null	null	500.26318359375	500.2677307128906
1230	500.2781677246094	11.8658					1	DETECTED	500.2782 m/z @11.87 [CD6650_1.mzXML]	500.2781677246094	11.8658	0.8148333333333333	12.989933333333333	12.1751	53375.07421875	4437119.692551421	0	1285	0.09631207987510493	0.5087835491788942	0.015213946046167314	500.27081298828125	500.28070068359375
1231	502.2891845703125	12.861966666666666					1	DETECTED	502.2892 m/z @12.86 [CD6650_1.mzXML]	502.2891845703125	12.861966666666666	11.8658	12.9477	1.0818999999999992	58259.328125	817995.7906015624	0	1285	0.12468134482690729	0.5430316212146564	1.0176639676806316	502.2819519042969	502.2898254394531
1232	502.3241882324219	13.003833333333334					1	DETECTED	502.3242 m/z @13.00 [CD6650_1.mzXML]	502.3241882324219	13.003833333333334	11.666233333333334	13.656966666666667	1.990733333333333	25334.982421875	1166532.931077515	0	1285	0.07283439476221432	0.7441437400318978	0.48828748006379546	502.3202209472656	502.32672119140625
1233	503.1864318847656	11.566433333333332					1	DETECTED	503.1864 m/z @11.57 [CD6650_1.mzXML]	503.1864318847656	11.566433333333332	11.524216666666666	11.637016666666666	0.11280000000000001	22095.61328125	109899.39500708027	0	1285	0.0965800533611425	1.3359652585866593	1.6719305171733188	503.1856384277344	503.18646240234375
1234	503.2932434082031	12.847716666666667					1	DETECTED	503.2932 m/z @12.85 [CD6650_1.mzXML]	503.2932434082031	12.847716666666667	12.819616666666667	12.919066666666668	0.09945000000000093	16218.302734375	76411.50885595674	0	1285	0.07845967514201391	1.7695729537366565	2.539145907473313	503.2923583984375	503.2942810058594
1235	504.23779296875	12.235700000000001					1	DETECTED	504.2378 m/z @12.24 [CD6650_1.mzXML]	504.23779296875	12.235700000000001	12.20415	12.380666666666666	0.1765166666666662	32120.7734375	192596.4828415523	0	1285	0.11947342186610932	2.7974115161118887	4.2913082630417225	504.23663330078125	504.2388916015625
1236	504.34063720703125	13.313316666666667					1	DETECTED	504.3406 m/z @13.31 [CD6650_1.mzXML]	504.34063720703125	13.313316666666667	13.24475	14.002199999999998	0.7574499999999986	16428.162109375	343762.02605664096	0	1285	0.2039654016466308	5.523456490033967	10.046912980067933	504.3367919921875	504.3431396484375
1237	505.2744140625	12.123700000000001					1	DETECTED	505.2744 m/z @12.12 [CD6650_1.mzXML]	505.2744140625	12.123700000000001	12.061533333333333	12.30015	0.23861666666666714	64038.83203125	416825.20614587533	0	1285	0.11602836297052299	1.9092121581395678	2.7263903368834153	505.2723693847656	505.2744140625
1238	506.35693359375	13.714766666666666					1	DETECTED	506.3569 m/z @13.71 [CD6650_1.mzXML]	506.35693359375	13.714766666666666	11.130566666666665	16.00926666666667	4.878700000000004	23352.923828125	1613242.6463717036	0	1285	1.0003511100966662	0.6839443909137307	0.4814143427763292	506.35302734375	506.3610534667969
1239	507.32110595703125	13.188600000000001					1	DETECTED	507.3211 m/z @13.19 [CD6650_1.mzXML]	507.32110595703125	13.188600000000001	12.975933333333334	13.272250000000001	0.29631666666666767	25034.171875	244006.7020844728	0	1285	0.05555855705724433	0.6966692789968657	0.39333855799373146	507.3199768066406	507.3262939453125
1240	508.33612060546875	13.031916666666666					1	DETECTED	508.3361 m/z @13.03 [CD6650_1.mzXML]	508.33612060546875	13.031916666666666	13.003833333333334	13.160333333333334	0.15649999999999942	31550.1015625	199927.11408886645	0	1285	0.1258827602080661	2.78635014836815	4.5727002967363	508.33612060546875	508.3374938964844
1241	508.3728332519531	14.153583333333334					1	DETECTED	508.3728 m/z @14.15 [CD6650_1.mzXML]	508.3728332519531	14.153583333333334	11.6226	16.025716666666668	4.4031166666666675	66628.203125	3162873.3075717143	0	1285	0.4116958522987577	0.7224025109817329	0.4372857332919274	508.3719177246094	508.3754577636719
1242	509.159912109375	10.465733333333333					1	DETECTED	509.1599 m/z @10.47 [CD6650_1.mzXML]	509.159912109375	10.465733333333333	10.421383333333333	10.52245	0.1010666666666662	4228.96728515625	19628.54986132807	0	1285	0.08981084428762998	1.1394212701991764	1.278842540398353	509.1587219238281	509.1614990234375
1243	509.3313293457031	12.904850000000001					1	DETECTED	509.3313 m/z @12.90 [CD6650_1.mzXML]	509.3313293457031	12.904850000000001	12.847716666666667	12.989933333333333	0.1422166666666662	26900.376953125	158668.5310212394	0	1285	0.14593121268335452	1.2446032672111704	1.489206534422341	509.328857421875	509.3315124511719
1244	509.39141845703125	12.251716666666665					1	DETECTED	509.3914 m/z @12.25 [CD6650_1.mzXML]	509.39141845703125	12.251716666666665	12.1882	12.30015	0.11195000000000022	24104.59765625	116328.03279736284	0	1285	0.07912256375005633	0.881264759905563	0.7625295198111259	509.3903503417969	509.3919677734375
1245	510.3515319824219	13.547333333333334					1	DETECTED	510.3515 m/z @13.55 [CD6650_1.mzXML]	510.3515319824219	13.547333333333334	13.160333333333334	14.153583333333334	0.9932499999999997	85802.640625	1692990.428281251	0	1285	0.2638285347574616	1.2832687338501274	0.9476256150174657	510.34698486328125	510.3528747558594
1246	510.388916015625	12.733					1	DETECTED	510.3889 m/z @12.73 [CD6650_1.mzXML]	510.388916015625	12.733	12.251716666666665	14.1379	1.886183333333335	19088.744140625	679268.962714844	0	1285	0.03322847273791929	1.9595352702843023	2.9190705405686046	510.380126953125	510.3940734863281
1247	512.33154296875	12.000866666666667					1	DETECTED	512.3315 m/z @12.00 [CD6650_1.mzXML]	512.33154296875	12.000866666666667	11.850633333333333	18.185166666666664	6.334533333333331	113100.3515625	3122623.975601532	0	1285	0.10769538956838254	1.4405194289783172	6.699713868637932	512.3297119140625	512.339111328125
1248	515.1331787109375	11.924866666666667					1	DETECTED	515.1332 m/z @11.92 [CD6650_1.mzXML]	515.1331787109375	11.924866666666667	11.850633333333333	12.284033333333333	0.4334000000000007	10639.384765625	161165.011237549	0	1285	0.2108769108506081	2.919173776380767	4.838347552761534	515.1320190429688	515.134765625
1249	515.3097534179688	13.20255					1	DETECTED	515.3098 m/z @13.20 [CD6650_1.mzXML]	515.3097534179688	13.20255	13.118433333333334	13.369216666666667	0.2507833333333327	92668.4296875	771978.1876035137	0	1285	0.13662917263997265	1.4906875371507797	2.25484582743348	515.3084106445312	515.3109130859375
1250	516.3025512695312	12.833516666666666					1	DETECTED	516.3026 m/z @12.83 [CD6650_1.mzXML]	516.3025512695312	12.833516666666666	5.44375	13.003833333333334	7.560083333333335	52078.89453125	2254213.312843109	0	1285	0.1300067396955189	0.5115238189748889	1.4190467024377083	516.2949829101562	516.3032836914062
1251	518.3184204101562	13.188600000000001					1	DETECTED	518.3184 m/z @13.19 [CD6650_1.mzXML]	518.3184204101562	13.188600000000001	7.600133333333333	13.4408	5.8406666666666665	614540.75	1.0876776965513421E7	1	1285	0.18409976196048206	0.5225643289155044	0.49722692834287835	518.31494140625	518.320556640625
1252	518.4561157226562	12.890716666666666					1	DETECTED	518.4561 m/z @12.89 [CD6650_1.mzXML]	518.4561157226562	12.890716666666666	11.69575	14.986116666666668	3.2903666666666673	68897.3359375	5997642.94046173	0	1285	1.3693667245388035	1.2074296663731394	1.4164364258720774	518.4554443359375	518.4588012695312
1253	519.3211059570312	13.146516666666667					1	DETECTED	519.3211 m/z @13.15 [CD6650_1.mzXML]	519.3211059570312	13.146516666666667	8.452166666666667	13.383366666666666	4.931199999999999	162459.890625	7270304.83118078	0	1285	0.19930855097030076	0.5252271347470895	0.05045426949417889	519.3211059570312	519.325439453125
1254	520.3353881835938	12.9477					1	DETECTED	520.3354 m/z @12.95 [CD6650_1.mzXML]	520.3353881835938	12.9477	10.641883333333334	17.90716666666667	7.265283333333334	3529491.25	3.9295550013949044E7	1	1285	0.14492104242982684	1.1567253360268546	1.1190198946116485	520.3298950195312	520.34130859375
1255	521.3392333984375	12.9477					1	DETECTED	521.3392 m/z @12.95 [CD6650_1.mzXML]	521.3392333984375	12.9477	12.847716666666667	14.478900000000001	1.6311833333333343	948667.25	1.1155996484305369E7	0	1285	0.15078890990007032	8.157276212702197	1.7964141919344307	521.339111328125	521.34033203125
1256	521.4166870117188	12.000866666666667					1	DETECTED	521.4167 m/z @12.00 [CD6650_1.mzXML]	521.4166870117188	12.000866666666667	11.651716666666665	14.661200000000001	3.0094833333333355	16414.3203125	856063.7091341557	0	1285	0.5138341629818957	4.309728387989863	7.619456775979726	521.41552734375	521.419677734375
1257	522.351806640625	13.299616666666667					1	DETECTED	522.3518 m/z @13.30 [CD6650_1.mzXML]	522.351806640625	13.299616666666667	3.5854	15.834	12.2486	2044809.125	3.1825949072873026E7	1	1285	0.18266891353856707	2.56140513076265	2.3899542144029637	522.3493041992188	522.354248046875
1258	523.3552856445312	13.299616666666667					1	DETECTED	523.3553 m/z @13.30 [CD6650_1.mzXML]	523.3552856445312	13.299616666666667	12.919066666666668	14.493966666666667	1.5748999999999995	596452.875	9083268.563326424	0	1285	0.18198598231472296	5.975444958284566	6.91297915617946	523.3453369140625	523.3565673828125
1259	524.3670654296875	14.2725					1	DETECTED	524.3671 m/z @14.27 [CD6650_1.mzXML]	524.3670654296875	14.2725	9.895516666666667	17.874666666666666	7.979149999999999	1415925.75	8.47009758328706E7	1	1285	0.49955322341529573	0.8495176867165875	0.4809094410481939	524.3571166992188	524.3721923828125
1260	525.3710327148438	14.2725					1	DETECTED	525.3710 m/z @14.27 [CD6650_1.mzXML]	525.3710327148438	14.2725	10.5789	17.728333333333335	7.149433333333334	370506.8125	2.4090716747109693E7	0	1285	0.5235212386795904	0.9986605700363289	11.311918936152843	525.3612670898438	525.373779296875
1261	526.2890625	12.819616666666667					1	DETECTED	526.2891 m/z @12.82 [CD6650_1.mzXML]	526.2890625	12.819616666666667	5.1377	12.9477	7.81	57522.34375	2344885.4931179495	0	1285	0.13973609107973672	0.508336678129373	0.8131289057374753	526.2875366210938	526.2904663085938
1262	527.3765869140625	14.420316666666668					1	DETECTED	527.3766 m/z @14.42 [CD6650_1.mzXML]	527.3765869140625	14.420316666666668	11.834833333333334	19.71216666666667	7.877333333333334	10137.1552734375	830805.8056317442	0	1285	0.5147069104385089	1.5233773182319228	2.0467546364638456	527.3720092773438	527.3831787109375
1263	528.3164672851562	13.285916666666667					1	DETECTED	528.3165 m/z @13.29 [CD6650_1.mzXML]	528.3164672851562	13.285916666666667	13.17435	13.4262	0.25184999999999924	38060.4375	266440.21228222566	0	1285	0.10408275932015876	1.128697340902298	1.2573946818045958	528.3152465820312	528.3179321289062
1264	528.4579467773438	12.4113					1	DETECTED	528.4579 m/z @12.41 [CD6650_1.mzXML]	528.4579467773438	12.4113	12.031033333333333	12.805316666666666	0.774283333333333	50475.0234375	991683.0904586181	0	1285	0.31301958964365006	1.0201983802044043	0.8125806365284648	528.4558715820312	528.4603881835938
1265	534.2922973632812	13.188600000000001					1	DETECTED	534.2923 m/z @13.19 [CD6650_1.mzXML]	534.2922973632812	13.188600000000001	13.003833333333334	13.486333333333333	0.48249999999999815	38607.171875	477737.0874792474	0	1285	0.13973831524782732	1.305700883997831	1.3434445721876014	534.2893676757812	534.2945556640625
1266	534.3128051757812	11.98555					1	DETECTED	534.3128 m/z @11.99 [CD6650_1.mzXML]	534.3128051757812	11.98555	11.93965	12.076799999999999	0.13714999999999833	6373.39892578125	41846.76979785129	0	1285	0.10405970640600692	1.4940087145969445	1.9880174291938888	534.3118896484375	534.3136596679688
1267	535.1231689453125	11.580366666666666					1	DETECTED	535.1232 m/z @11.58 [CD6650_1.mzXML]	535.1231689453125	11.580366666666666	11.524216666666666	11.637016666666666	0.11280000000000001	44913.875	222570.09214599596	0	1285	0.10387305421888371	1.0044523597506574	1.0089047195013148	535.1224975585938	535.1240844726562
1268	537.2109375	12.123700000000001					1	DETECTED	537.2109 m/z @12.12 [CD6650_1.mzXML]	537.2109375	12.123700000000001	12.076799999999999	12.1717	0.09490000000000087	11064.0068359375	46896.3581635745	0	1285	0.09710786203638833	1.0117270788912112	1.023454157782422	537.2100830078125	537.21142578125
1269	538.3832397460938	12.503283333333334					1	DETECTED	538.3832 m/z @12.50 [CD6650_1.mzXML]	538.3832397460938	12.503283333333334	12.1882	12.534583333333334	0.3463833333333337	11657.96875	142510.39227270545	0	1285	0.24043155150105022	0.5496693996297273	0.09933879925945464	538.3824462890625	538.3851928710938
1270	540.3629760742188	12.332366666666667					1	DETECTED	540.3630 m/z @12.33 [CD6650_1.mzXML]	540.3629760742188	12.332366666666667	12.284033333333333	12.426966666666667	0.14293333333333358	14725.8701171875	83415.7356828615	0	1285	0.041571582848305866	1.4786206896551612	1.9572413793103223	540.3626098632812	540.3644409179688
1271	542.317626953125	12.9477					1	DETECTED	542.3176 m/z @12.95 [CD6650_1.mzXML]	542.317626953125	12.9477	1.7940333333333334	13.20255	11.408516666666667	319946.78125	1.0709193354969481E7	1	1285	0.3732576994620942	0.7399004952817282	0.47757723162039956	542.3173217773438	542.3267211914062
1272	542.3651733398438	12.123700000000001					1	DETECTED	542.3652 m/z @12.12 [CD6650_1.mzXML]	542.3651733398438	12.123700000000001	12.076799999999999	12.155783333333334	0.07898333333333518	10544.798828125	36418.158614257845	0	1285	0.09252434231497553	0.8420398009949978	0.6840796019899956	542.363037109375	542.3659057617188
1273	544.3359985351562	12.890716666666666					1	DETECTED	544.3360 m/z @12.89 [CD6650_1.mzXML]	544.3359985351562	12.890716666666666	12.30015	14.892850000000001	2.5927000000000007	862923.5625	1.0249389637429317E7	1	1285	0.12233638698518945	1.26791142340054	1.4130576307418097	544.3265380859375	544.336669921875
1274	546.3519287109375	13.118433333333334					1	DETECTED	546.3519 m/z @13.12 [CD6650_1.mzXML]	546.3519287109375	13.118433333333334	2.341733333333333	15.993433333333334	13.651700000000002	108472.2421875	5327064.806160888	0	1285	0.14128139145101493	0.980582311353641	0.4090644862743235	546.3462524414062	546.3613891601562
1275	548.3677368164062	13.5169					1	DETECTED	548.3677 m/z @13.52 [CD6650_1.mzXML]	548.3677368164062	13.5169	13.411733333333332	18.34783333333333	4.936099999999998	30673.14453125	895426.004508698	0	1285	0.2271612092986004	23.46798732171142	45.93597464342284	548.3659057617188	548.3753051757812
1276	550.3838500976562	11.8658					1	DETECTED	550.3839 m/z @11.87 [CD6650_1.mzXML]	550.3838500976562	11.8658	10.916983333333333	15.326083333333335	4.409100000000002	21807.53125	1230932.4715160215	0	1285	0.4522484008620218	2.307428480221548	3.770638029372341	550.378173828125	550.3883666992188
1277	551.2068481445312	11.069566666666667					1	DETECTED	551.2068 m/z @11.07 [CD6650_1.mzXML]	551.2068481445312	11.069566666666667	2.973183333333333	11.37945	8.406266666666667	6361.6884765625	914836.5703939822	0	1285	1.3534157847186776	0.5191371455979316	0.2265064948427796	551.2050170898438	551.2135009765625
1278	551.3518676757812	13.0178					1	DETECTED	551.3519 m/z @13.02 [CD6650_1.mzXML]	551.3518676757812	13.0178	13.003833333333334	13.089516666666666	0.085683333333332	13259.287109375	53723.66619531214	0	1285	0.09585212072815352	3.067422434367881	5.134844868735762	551.3502197265625	551.3524780273438
1279	556.48974609375	13.5322					1	DETECTED	556.4897 m/z @13.53 [CD6650_1.mzXML]	556.48974609375	13.5322	13.369216666666667	14.0172	0.6479833333333342	10782.99609375	220533.68782031248	0	1285	0.19334124605945746	1.9878821965436202	2.9757643930872404	556.4866943359375	556.4923095703125
1280	558.292236328125	12.9477					1	DETECTED	558.2922 m/z @12.95 [CD6650_1.mzXML]	558.292236328125	12.9477	12.890716666666666	17.189666666666668	4.298950000000001	19394.791015625	1607373.4466246956	0	1285	0.08648387012703651	37.72111728575619	74.44223457151239	558.2884521484375	558.2926635742188
1281	558.4335327148438	12.251716666666665					1	DETECTED	558.4335 m/z @12.25 [CD6650_1.mzXML]	558.4335327148438	12.251716666666665	12.235700000000001	12.348583333333332	0.11288333333333078	10204.494140625	54440.270906981976	0	1285	0.09503620008278268	3.5239334027060925	6.047866805412185	558.4323120117188	558.433837890625
1282	561.4085693359375	12.091933333333333					1	DETECTED	561.4086 m/z @12.09 [CD6650_1.mzXML]	561.4085693359375	12.091933333333333	11.651716666666665	14.676933333333332	3.025216666666667	10814.533203125	693130.5435207526	0	1285	0.043918538562680354	3.436054215727094	5.872108431454188	561.4076538085938	561.4114990234375
1283	564.301025390625	12.645183333333334					1	DETECTED	564.3010 m/z @12.65 [CD6650_1.mzXML]	564.301025390625	12.645183333333334	12.598116666666666	12.733	0.13488333333333458	16041.1298828125	82435.3961091317	0	1285	0.0981651234992853	1.432896600566554	1.865793201133108	564.2976684570312	564.3029174804688
1284	566.3176879882812	12.890716666666666					1	DETECTED	566.3177 m/z @12.89 [CD6650_1.mzXML]	566.3176879882812	12.890716666666666	12.776766666666667	13.060633333333334	0.2838666666666665	77790.703125	652739.1692211916	0	1285	0.13211574626124722	1.2455755448296126	1.5357531756457374	566.317138671875	566.318603515625
1285	567.4028930664062	12.380666666666666					1	DETECTED	567.4029 m/z @12.38 [CD6650_1.mzXML]	567.4028930664062	12.380666666666666	12.30015	12.566516666666667	0.2663666666666664	19165.400390625	171794.54980908212	0	1285	0.16091815581862967	1.6541088801490471	2.3082177602980942	567.4017944335938	567.4046020507812
1286	568.335693359375	12.847716666666667					1	DETECTED	568.3357 m/z @12.85 [CD6650_1.mzXML]	568.335693359375	12.847716666666667	12.703716666666667	13.24475	0.541033333333333	172763.90625	1788103.7585561534	0	1285	0.13796609800798976	1.532559427053172	1.4580022259933583	568.3336181640625	568.3373413085938
1287	569.2966918945312	13.383366666666666					1	DETECTED	569.2967 m/z @13.38 [CD6650_1.mzXML]	569.2966918945312	13.383366666666666	10.71015	17.565833333333334	6.855683333333333	3937.183349609375	850915.5987433782	0	1285	5.049842849128497	1.2822909977368098	1.3826342111529573	569.2872314453125	569.2966918945312
1288	570.3513793945312	13.003833333333334					1	DETECTED	570.3514 m/z @13.00 [CD6650_1.mzXML]	570.3513793945312	13.003833333333334	12.819616666666667	13.2585	0.43888333333333307	26289.400390625	357339.4250034179	0	1285	0.05514627380547665	1.1912150547362625	1.3824301094725253	570.3444213867188	570.3533325195312
1289	575.2648315429688	11.594266666666666					1	DETECTED	575.2648 m/z @11.59 [CD6650_1.mzXML]	575.2648315429688	11.594266666666666	11.538516666666668	11.637016666666666	0.09849999999999781	7753.064453125	33077.723467285025	0	1285	0.05182856948785464	0.8834080717488915	0.766816143497783	575.26220703125	575.2648315429688
1290	583.2510375976562	11.175099999999999					1	DETECTED	583.2510 m/z @11.18 [CD6650_1.mzXML]	583.2510375976562	11.175099999999999	10.693166666666666	11.651716666666665	0.9585499999999989	15656.6640625	347642.4733991699	0	1285	0.4426807512147377	0.9772291928459753	1.0051859234317195	583.2479858398438	583.2549438476562
1291	585.1865234375	2.5996333333333337					1	DETECTED	585.1865 m/z @2.60 [CD6650_1.mzXML]	585.1865234375	2.5996333333333337	2.4641499999999996	17.776833333333332	15.312683333333332	9118.4306640625	860858.9896077272	0	1285	0.300369131888508	56.511317505227886	6.97299921225173	585.1819458007812	585.1904296875
1292	585.2660522460938	12.890716666666666					1	DETECTED	585.2661 m/z @12.89 [CD6650_1.mzXML]	585.2660522460938	12.890716666666666	10.331016666666667	13.455866666666667	3.1248500000000003	27508.619140625	1403097.2579069817	0	1285	0.6564424928398545	0.6102919662260229	0.2969711957537904	585.2636108398438	585.268798828125
1293	590.317626953125	12.890716666666666					1	DETECTED	590.3176 m/z @12.89 [CD6650_1.mzXML]	590.317626953125	12.890716666666666	12.791166666666667	12.9477	0.15653333333333208	17269.560546875	115713.38763232385	0	1285	0.13322675148303809	0.786204587309562	0.5724091746191239	590.3159790039062	590.318603515625
1294	591.310546875	11.803716666666666					1	DETECTED	591.3105 m/z @11.80 [CD6650_1.mzXML]	591.310546875	11.803716666666666	10.421383333333333	12.861966666666666	2.4405833333333327	10758.9619140625	933879.3605799559	0	1285	1.610541158833751	0.8827767060525679	0.7655534121051356	591.3093872070312	591.3193359375
[truncated: 28 more rows]
