# Supplementary material for: MSFC: a new feature construction method for accurate diagnosis of mass spectrometry data
Source: Sci Rep. 2023 Sep 21;13:15694. doi: 10.1038/s41598-023-42395-5 (PMC10514077; doi:10.1038/s41598-023-42395-5)
Supplement: Supplementary file 1 — Supplementary Information. [file 41598_2023_42395_MOESM1_ESM.zip › dataset/CHD dataset/1-batch/P/CD6651_1.mzXML_chromatograms.csv]

row ID	row m/z	row retention time	row identity (main ID)	row identity (all IDs)	row identity (main ID + details)	row comment	row number of detected peaks	CD6651_1.mzXML Peak status	CD6651_1.mzXML Peak name	CD6651_1.mzXML Peak m/z	CD6651_1.mzXML Peak RT	CD6651_1.mzXML Peak RT start	CD6651_1.mzXML Peak RT end	CD6651_1.mzXML Peak duration time	CD6651_1.mzXML Peak height	CD6651_1.mzXML Peak area	CD6651_1.mzXML Peak charge	CD6651_1.mzXML Peak # data points	CD6651_1.mzXML Peak FWHM	CD6651_1.mzXML Peak tailing factor	CD6651_1.mzXML Peak asymmetry factor	CD6651_1.mzXML Peak m/z min	CD6651_1.mzXML Peak m/z max
1	54.0570182800293	12.871466666666667					1	DETECTED	54.0570 m/z @12.87 [CD6651_1.mzXML]	54.0570182800293	12.871466666666667	7.667333333333334	14.673883333333333	7.006549999999999	3527.682373046875	722133.7154872742	0	1283	6.314646268127685	0.6731716456150239	0.4048303132679252	54.05217361450195	54.0629768371582
2	55.05379104614258	11.338933333333333					1	DETECTED	55.0538 m/z @11.34 [CD6651_1.mzXML]	55.05379104614258	11.338933333333333	0.10093333333333333	19.973166666666668	19.872233333333334	5453.10498046875	1504376.26921872	0	1283	5.862390717571765	1.2097800011599862	1.3965987840776641	55.0449104309082	55.06230926513672
3	60.08025360107422	14.73485					1	DETECTED	60.0803 m/z @14.73 [CD6651_1.mzXML]	60.08025360107422	14.73485	0.10093333333333333	20.006166666666665	19.90523333333333	187327.78125	5.8844154637611896E7	0	1283	8.251890335661237	0.9082635402209089	0.3652648165024072	60.08000564575195	60.08058547973633
4	61.039146423339844	1.8486166666666668					1	DETECTED	61.0391 m/z @1.85 [CD6651_1.mzXML]	61.039146423339844	1.8486166666666668	0.10093333333333333	20.006166666666665	19.90523333333333	124546.0078125	3351065.8261921075	0	1283	0.13919212711324902	0.6640459473611925	0.5083185380671412	61.036529541015625	61.03935623168945
5	61.08348846435547	13.952366666666668					1	DETECTED	61.0835 m/z @13.95 [CD6651_1.mzXML]	61.08348846435547	13.952366666666668	3.5418166666666666	19.6115	16.069683333333334	6281.6572265625	1809915.991864563	0	1283	3.1595589246678557	0.771797999785474	0.9337217261407413	61.07867431640625	61.08391571044922
6	68.98178100585938	1.48035					1	DETECTED	68.9818 m/z @1.48 [CD6651_1.mzXML]	68.98178100585938	1.48035	0.4233333333333333	13.55415	13.130816666666666	8923.935546875	1470288.6821489257	0	1283	0.0686665266874944	6.211262830923511	11.422525661847022	68.97291564941406	68.98334503173828
7	69.06942749023438	7.087033333333333					1	DETECTED	69.0694 m/z @7.09 [CD6651_1.mzXML]	69.06942749023438	7.087033333333333	0.10093333333333333	20.006166666666665	19.90523333333333	7187.92236328125	3846339.615011131	0	1283	7.690422840606596	1.424631291660106	1.1549706002175	69.06495666503906	69.06962585449219
8	70.98002624511719	1.5247					1	DETECTED	70.9800 m/z @1.52 [CD6651_1.mzXML]	70.98002624511719	1.5247	1.4016833333333334	18.6355	17.233816666666666	8524.4404296875	1464370.4694924012	0	1283	0.07124686582202333	70.04667389242657	139.09334778485314	70.97061920166016	70.98905181884766
9	72.04837799072266	12.437716666666667					1	DETECTED	72.0484 m/z @12.44 [CD6651_1.mzXML]	72.04837799072266	12.437716666666667	8.174666666666667	19.807333333333336	11.632666666666669	2866.646240234375	961170.8375254514	0	1283	6.878145329549245	1.364359632970135	1.7287192659402704	72.04613494873047	72.04904174804688
10	72.08027648925781	1.9458166666666665					1	DETECTED	72.0803 m/z @1.95 [CD6651_1.mzXML]	72.08027648925781	1.9458166666666665	1.7496833333333333	5.803533333333333	4.05385	64670.578125	1295536.328548493	0	1283	0.1643216924964559	2.4735183385474975	3.0128507102062083	72.07174682617188	72.08055114746094
11	73.0450439453125	11.26275					1	DETECTED	73.0450 m/z @11.26 [CD6651_1.mzXML]	73.0450439453125	11.26275	0.10093333333333333	19.98966666666667	19.888733333333334	17284.056640625	3418764.8198240963	0	1283	0.4288554800237314	2.158581024856965	3.8634236555666153	73.04479217529297	73.05095672607422
12	75.9474105834961	2.39955					1	DETECTED	75.9474 m/z @2.40 [CD6651_1.mzXML]	75.9474105834961	2.39955	2.265233333333333	19.040666666666667	16.775433333333332	6884.75244140625	820592.498052887	0	1283	0.22871725276149224	62.447325970964044	123.89465194192809	75.94247436523438	75.95299530029297
13	77.03507232666016	12.406133333333335					1	DETECTED	77.0351 m/z @12.41 [CD6651_1.mzXML]	77.03507232666016	12.406133333333335	0.2197	18.992166666666666	18.772466666666666	2558.218994140625	1322795.9124252624	0	1283	10.650839639615421	0.7702198893304849	0.5404397786609697	77.03047180175781	77.0437240600586
14	80.9472427368164	1.7345833333333334					1	DETECTED	80.9472 m/z @1.73 [CD6651_1.mzXML]	80.9472427368164	1.7345833333333334	1.6441833333333333	16.41058333333333	14.766399999999997	126644.375	3815027.7027466125	0	1283	0.32598011440009245	3.6561217096726897	7.425104808139007	80.9395523071289	80.94744110107422
15	81.06922912597656	13.8648					1	DETECTED	81.0692 m/z @13.86 [CD6651_1.mzXML]	81.06922912597656	13.8648	0.10093333333333333	20.006166666666665	19.90523333333333	4845.2734375	1958101.4998608707	0	1283	0.9011233833836609	0.7230974338606398	0.5243822649009582	81.06043243408203	81.0697250366211
16	83.02090454101562	1.8206166666666665					1	DETECTED	83.0209 m/z @1.82 [CD6651_1.mzXML]	83.02090454101562	1.8206166666666665	0.15148333333333333	19.98966666666667	19.838183333333333	1899060.625	1.0245947298331661E7	0	1283	0.05999516564808105	2.1857041352250826	3.2474581743701596	83.01830291748047	83.0215835571289
17	83.08489990234375	11.293916666666666					1	DETECTED	83.0849 m/z @11.29 [CD6651_1.mzXML]	83.08489990234375	11.293916666666666	0.11765	20.006166666666665	19.888516666666664	29952.228515625	4987976.051905394	0	1283	0.19373909691875646	0.6627231783470491	0.962686374002883	83.08447265625	83.08525848388672
18	84.0438461303711	2.042883333333333					1	DETECTED	84.0438 m/z @2.04 [CD6651_1.mzXML]	84.0438461303711	2.042883333333333	0.16843333333333332	19.823833333333333	19.6554	16716.224609375	2424114.1026692814	0	1283	4.762020025803416	3.9303530535632274	2.8279295619575633	84.03729248046875	84.04763793945312
19	84.91064453125	1.6886					1	DETECTED	84.9106 m/z @1.69 [CD6651_1.mzXML]	84.91064453125	1.6886	1.5544166666666668	8.576633333333332	7.022216666666665	10649.306640625	1732090.9027694091	0	1283	0.24463039788097563	26.166501055769466	51.33300211153893	84.90380859375	84.91334533691406
20	84.95905303955078	1.48035					1	DETECTED	84.9591 m/z @1.48 [CD6651_1.mzXML]	84.95905303955078	1.48035	0.11765	20.006166666666665	19.888516666666664	775927.4375	1.7681018828903545E7	0	1283	0.15192058751057913	68.42618898437544	2.292703480039691	84.95158386230469	84.95940399169922
21	85.02787017822266	1.9870166666666667					1	DETECTED	85.0279 m/z @1.99 [CD6651_1.mzXML]	85.02787017822266	1.9870166666666667	1.89015	17.204833333333333	15.314683333333333	54192.73828125	3548375.682702056	0	1283	0.23592106588823092	28.97433225315294	24.756756761907166	85.01823425292969	85.02950286865234
22	85.05768585205078	5.952183333333333					1	DETECTED	85.0577 m/z @5.95 [CD6651_1.mzXML]	85.05768585205078	5.952183333333333	0.13451666666666667	20.006166666666665	19.87165	4148.841796875	2309765.7148723444	0	1283	7.3219583791970235	1.7078711396321549	2.155978586590469	85.05768585205078	85.06639862060547
23	85.96725463867188	11.324416666666668					1	DETECTED	85.9673 m/z @11.32 [CD6651_1.mzXML]	85.96725463867188	11.324416666666668	1.4348333333333334	16.296316666666666	14.861483333333332	5924.10546875	3868921.8067944334	0	1283	14.760337828097876	0.7513705498209394	0.5027410996418789	85.96256256103516	85.97457122802734
24	86.05951690673828	2.7671166666666664					1	DETECTED	86.0595 m/z @2.77 [CD6651_1.mzXML]	86.05951690673828	2.7671166666666664	0.10093333333333333	20.006166666666665	19.90523333333333	18266.626953125	2833538.9481427614	0	1283	0.3335995983578024	2.6455361668368913	3.5024384010534027	86.059326171875	86.059814453125
25	86.0959243774414	4.4308000000000005					1	DETECTED	86.0959 m/z @4.43 [CD6651_1.mzXML]	86.0959243774414	4.4308000000000005	3.0167833333333336	16.44315	13.426366666666667	108290.5625	8324106.9237736175	0	1283	0.9666609253050349	0.694576692368038	0.27692543387945406	86.09575653076172	86.09603118896484
26	87.0435791015625	4.400066666666667					1	DETECTED	87.0436 m/z @4.40 [CD6651_1.mzXML]	87.0435791015625	4.400066666666667	1.29815	19.956666666666667	18.658516666666667	6119.93212890625	1813276.9754451606	0	1283	0.6312342964355029	3.0075786476103485	5.015157295220696	87.04345703125	87.04375457763672
27	87.07994079589844	7.567633333333333					1	DETECTED	87.0799 m/z @7.57 [CD6651_1.mzXML]	87.07994079589844	7.567633333333333	0.10093333333333333	20.006166666666665	19.90523333333333	89412.796875	4.706823561809209E7	1	1283	5.999161096154466	0.9410943576075596	0.7527919440430648	87.07965087890625	87.08956909179688
28	88.07520294189453	8.870650000000001					1	DETECTED	88.0752 m/z @8.87 [CD6651_1.mzXML]	88.07520294189453	8.870650000000001	0.10093333333333333	20.006166666666665	19.90523333333333	6191.23828125	3406843.756035037	0	1283	17.93271805570496	1.1348846313925	0.6860254062998618	88.06522369384766	88.08348846435547
29	88.1114730834961	12.799916666666666					1	DETECTED	88.1115 m/z @12.80 [CD6651_1.mzXML]	88.1114730834961	12.799916666666666	8.323566666666666	19.431500000000003	11.107933333333337	6014.2109375	1482258.069719147	0	1283	2.1201488611827397	1.2407355695302351	1.2450303987506077	88.11128997802734	88.1160659790039
30	88.95215606689453	1.49505					1	DETECTED	88.9522 m/z @1.50 [CD6651_1.mzXML]	88.95215606689453	1.49505	1.4016833333333334	11.73125	10.329566666666667	11475.3603515625	2615793.2569169924	0	1283	0.154450782666967	55.31720813995006	106.86974965285151	88.9520034790039	88.95243835449219
31	88.96781158447266	11.409500000000001					1	DETECTED	88.9678 m/z @11.41 [CD6651_1.mzXML]	88.96781158447266	11.409500000000001	0.3895166666666666	19.94	19.550483333333336	26093.8125	3586246.085872407	0	1283	0.720621194138479	0.9186090334351723	0.8332621016264832	88.95924377441406	88.96807861328125
32	89.03819274902344	9.221016666666666					1	DETECTED	89.0382 m/z @9.22 [CD6651_1.mzXML]	89.03819274902344	9.221016666666666	0.16843333333333332	19.856833333333334	19.6884	8756.5693359375	1950570.179924591	0	1283	4.0102446810848384	1.08744649317414	3.3878686612725377	89.03395080566406	89.04132843017578
33	89.05915832519531	10.157316666666667					1	DETECTED	89.0592 m/z @10.16 [CD6651_1.mzXML]	89.05915832519531	10.157316666666667	0.11765	19.98966666666667	19.872016666666667	16899.208984375	4591370.652385864	0	1283	1.0381845200448243	1.1532621012586008	3.4724869397523994	89.05165100097656	89.0594482421875
34	89.96035766601562	11.4237					1	DETECTED	89.9604 m/z @11.42 [CD6651_1.mzXML]	89.96035766601562	11.4237	9.319899999999999	17.071166666666667	7.751266666666668	16032.8125	1587743.082537933	0	1283	0.26705585116895136	1.8422061666191327	2.6844123332382654	89.9602279663086	89.96060943603516
35	90.05436706542969	1.8206166666666665					1	DETECTED	90.0544 m/z @1.82 [CD6651_1.mzXML]	90.05436706542969	1.8206166666666665	0.11765	19.98966666666667	19.872016666666667	129199.9375	4840800.670475494	0	1283	0.11728647874468168	70.95855422300603	6.4703179383426015	90.04595184326172	90.05946350097656
36	90.97599029541016	1.6588666666666667					1	DETECTED	90.9760 m/z @1.66 [CD6651_1.mzXML]	90.97599029541016	1.6588666666666667	1.5395833333333333	18.81433333333333	17.274749999999997	522402.0	2.3533639021083616E7	0	1283	0.12850260925155665	1.426495613198718	1.631302691276176	90.97341918945312	90.98554229736328
37	91.03841400146484	10.038816666666666					1	DETECTED	91.0384 m/z @10.04 [CD6651_1.mzXML]	91.03841400146484	10.038816666666666	0.10093333333333333	20.006166666666665	19.90523333333333	46613.02734375	2.6325396447068125E7	0	1283	19.4181698032675	1.0014825423924947	0.38114211727106106	91.03813934326172	91.04334259033203
38	91.05378723144531	9.234983333333334					1	DETECTED	91.0538 m/z @9.23 [CD6651_1.mzXML]	91.05378723144531	9.234983333333334	0.10093333333333333	20.006166666666665	19.90523333333333	113572.9140625	1.1415049039997617E7	0	1283	0.08907027445772364	19.85937499665873	0.12920329587617196	91.04559326171875	91.05807495117188
39	92.05714416503906	9.234983333333334					1	DETECTED	92.0571 m/z @9.23 [CD6651_1.mzXML]	92.05714416503906	9.234983333333334	2.4800166666666663	17.388333333333332	14.908316666666666	8162.015625	1332935.3072043152	0	1283	null	0.5646379750435025	0.07859068502337867	92.04882049560547	92.06660461425781
40	93.0568618774414	8.668516666666667					1	DETECTED	93.0569 m/z @8.67 [CD6651_1.mzXML]	93.0568618774414	8.668516666666667	0.4063666666666667	19.94	19.533633333333334	2608.76953125	1105663.607400574	0	1283	13.282904610278443	1.1821156317262054	1.3642312634524105	93.04712677001953	93.05703735351562
41	93.06951904296875	8.353416666666666					1	DETECTED	93.0695 m/z @8.35 [CD6651_1.mzXML]	93.06951904296875	8.353416666666666	0.11765	19.98966666666667	19.872016666666667	8608.42578125	1237097.2565736393	0	1283	0.4360844961028292	3.166615916134238	1.983200641433866	93.06897735595703	93.0726089477539
42	94.0408935546875	8.3682					1	DETECTED	94.0409 m/z @8.37 [CD6651_1.mzXML]	94.0408935546875	8.3682	0.28745	19.35	19.06255	12046.2041015625	1562441.0870148009	0	1283	0.24332686824018168	0.5374360128888154	7.131027584979092	94.04035949707031	94.0494613647461
43	95.01566314697266	2.0008833333333333					1	DETECTED	95.0157 m/z @2.00 [CD6651_1.mzXML]	95.01566314697266	2.0008833333333333	1.93205	13.307033333333333	11.374983333333333	10507.7841796875	1938209.542447815	0	1283	0.5597614855171307	82.62699757869252	164.25399515738505	95.01201629638672	95.01593017578125
44	95.0486831665039	8.383149999999999					1	DETECTED	95.0487 m/z @8.38 [CD6651_1.mzXML]	95.0486831665039	8.383149999999999	3.1854666666666662	18.878833333333333	15.693366666666666	12177.3369140625	1463524.203903748	0	1283	0.29549525511911057	0.9621891400200941	0.9218448244434753	95.0437240600586	95.05831909179688
45	95.08497619628906	13.764283333333333					1	DETECTED	95.0850 m/z @13.76 [CD6651_1.mzXML]	95.08497619628906	13.764283333333333	0.10093333333333333	19.94	19.839066666666668	9018.4990234375	1888673.4835778214	0	1283	1.0882398822749622	0.7438040837275818	0.21234462770820986	95.07606506347656	95.08863067626953
46	96.92113494873047	1.7345833333333334					1	DETECTED	96.9211 m/z @1.73 [CD6651_1.mzXML]	96.92113494873047	1.7345833333333334	1.6441833333333333	18.959833333333332	17.315649999999998	169035.21875	7712387.105147279	0	1283	0.10839991784523084	3.4773425264063937	6.12449956274688	96.91180419921875	96.93077087402344
47	97.02787017822266	2.7257833333333332					1	DETECTED	97.0279 m/z @2.73 [CD6651_1.mzXML]	97.02787017822266	2.7257833333333332	2.1833	19.008333333333333	16.825033333333334	17996.8359375	2663114.791372132	0	1283	0.5004172680207075	4.8771992374691635	7.855725732902661	97.02397155761719	97.03228759765625
48	97.06427764892578	0.5422166666666667					1	DETECTED	97.0643 m/z @0.54 [CD6651_1.mzXML]	97.06427764892578	0.5422166666666667	0.10093333333333333	19.98966666666667	19.888733333333334	3176.3154296875	2038092.3223501893	0	1283	16.078950296774913	22.5351059410054	44.070211882010796	97.0601577758789	97.07172393798828
49	97.10062408447266	11.73125					1	DETECTED	97.1006 m/z @11.73 [CD6651_1.mzXML]	97.10062408447266	11.73125	0.13451666666666667	20.006166666666665	19.87165	8061.47998046875	2392646.573242191	0	1283	0.12173843211428625	0.7198784899897455	1.7203644420996707	97.09249114990234	97.10492706298828
50	98.91815948486328	1.7194333333333334					1	DETECTED	98.9182 m/z @1.72 [CD6651_1.mzXML]	98.91815948486328	1.7194333333333334	1.6588666666666667	11.437933333333332	9.779066666666665	50463.91015625	4823851.277777344	0	1283	0.3301117307777517	80.72977435332966	133.01006276321738	98.91458892822266	98.91826629638672
51	98.98358917236328	2.0707666666666666					1	DETECTED	98.9836 m/z @2.07 [CD6651_1.mzXML]	98.98358917236328	2.0707666666666666	0.10093333333333333	20.006166666666665	19.90523333333333	40657.77734375	6752002.670121154	0	1283	11.01035107331581	11.436972186181876	4.629010452547839	98.97486114501953	98.98390197753906
52	98.9948959350586	1.8206166666666665					1	DETECTED	98.9949 m/z @1.82 [CD6651_1.mzXML]	98.9948959350586	1.8206166666666665	1.5247	9.485766666666667	7.9610666666666665	212492.53125	6435707.297595336	0	1283	0.15140474979978036	825.5258160794901	null	98.98529052734375	98.99522399902344
53	99.04357147216797	2.042883333333333					1	DETECTED	99.0436 m/z @2.04 [CD6651_1.mzXML]	99.04357147216797	2.042883333333333	0.2197	19.5295	19.3098	18673.73828125	3605525.8953209533	0	1283	0.9911635369025664	5.295627611046613	38.73329170962827	99.0408706665039	99.04386901855469
54	100.0751724243164	8.839316666666667					1	DETECTED	100.0752 m/z @8.84 [CD6651_1.mzXML]	100.0751724243164	8.839316666666667	0.15148333333333333	19.807333333333336	19.65585	32163.814453125	1357301.1552594614	0	1283	0.1344692893950672	0.6016784111898685	1.4635829215553837	100.07476806640625	100.07562255859375
55	101.00759887695312	1.49505					1	DETECTED	101.0076 m/z @1.50 [CD6651_1.mzXML]	101.00759887695312	1.49505	0.10093333333333333	20.006166666666665	19.90523333333333	869916.5625	1.2898072507149694E7	1	1283	0.12303782595866974	1.521975439210908	1.9050391633926231	101.0073471069336	101.0081558227539
56	101.06114959716797	12.182583333333334					1	DETECTED	101.0611 m/z @12.18 [CD6651_1.mzXML]	101.06114959716797	12.182583333333334	0.44025	19.923333333333336	19.483083333333337	8973.984375	4856139.470775757	0	1283	11.129445752433499	0.8296086808414003	0.6592173616828003	101.05904388427734	101.06114959716797
57	101.09532928466797	11.293916666666666					1	DETECTED	101.0953 m/z @11.29 [CD6651_1.mzXML]	101.09532928466797	11.293916666666666	0.10093333333333333	20.006166666666665	19.90523333333333	27873.537109375	8905922.058501696	0	1283	0.23406580203771554	4.571007908221092	2.2947354282593153	101.09269714355469	101.0964126586914
58	102.00861358642578	1.48035					1	DETECTED	102.0086 m/z @1.48 [CD6651_1.mzXML]	102.00861358642578	1.48035	1.4188833333333333	17.819833333333335	16.40095	69119.890625	3949711.182387451	0	1283	0.1528753380320731	64.45922795923015	112.47065812950567	102.00379180908203	102.0088119506836
59	102.05436706542969	2.0707666666666666					1	DETECTED	102.0544 m/z @2.07 [CD6651_1.mzXML]	102.05436706542969	2.0707666666666666	0.23651666666666668	19.77466666666667	19.53815	31731.88671875	4025012.806679995	0	1283	0.3260720676293063	2.4250201158497577	2.607848164632437	102.04583740234375	102.05465698242188
60	102.0908203125	1.8627					1	DETECTED	102.0908 m/z @1.86 [CD6651_1.mzXML]	102.0908203125	1.8627	0.11765	20.006166666666665	19.888516666666664	6958.94873046875	2371593.1794743338	0	1283	8.933172307871622	5.6985520949734	12.905898854169614	102.09049987792969	102.09913635253906
61	102.12689208984375	12.37485					1	DETECTED	102.1269 m/z @12.37 [CD6651_1.mzXML]	102.12689208984375	12.37485	0.37255000000000005	19.873333333333335	19.500783333333334	9955.587890625	2476146.9009621893	0	1283	2.2658052404044486	1.8065208646847195	2.4421740307350124	102.12474822998047	102.1363754272461
62	102.96963500976562	1.48035					1	DETECTED	102.9696 m/z @1.48 [CD6651_1.mzXML]	102.96963500976562	1.48035	0.49146666666666666	9.5157	9.024233333333335	242548.859375	3331221.825413025	0	1283	0.15591126771117625	1.6342625582792327	3.85101854225693	102.96942138671875	102.97003936767578
63	103.0383529663086	2.042883333333333					1	DETECTED	103.0384 m/z @2.04 [CD6651_1.mzXML]	103.0383529663086	2.042883333333333	0.28745	19.725833333333334	19.438383333333334	91339.5546875	6664898.887723664	0	1283	0.4797739812908479	2.0618961443874486	0.9485881321752481	103.03790283203125	103.03872680664062
64	103.0535888671875	8.383149999999999					1	DETECTED	103.0536 m/z @8.38 [CD6651_1.mzXML]	103.0535888671875	8.383149999999999	3.2843500000000003	10.582983333333335	7.298633333333335	248820.53125	1.1002326667789312E7	1	1283	0.23508016734036907	0.527817652809651	0.5378402060885494	103.05358123779297	103.05648803710938
65	103.07463073730469	10.935233333333334					1	DETECTED	103.0746 m/z @10.94 [CD6651_1.mzXML]	103.07463073730469	10.935233333333334	0.10093333333333333	20.006166666666665	19.90523333333333	97623.171875	1.5387151830125468E7	0	1283	0.4305573913291063	2.971278831662586	1.7672597804151993	103.07431030273438	103.08382415771484
66	104.05704498291016	8.383149999999999					1	DETECTED	104.0570 m/z @8.38 [CD6651_1.mzXML]	104.05704498291016	8.383149999999999	7.913083333333334	9.500633333333333	1.5875499999999994	18170.9609375	345005.1598000796	0	1283	0.22025693895349185	0.8448934940747669	0.6732600075451575	104.04916381835938	104.05718994140625
67	104.0745620727539	13.8648					1	DETECTED	104.0746 m/z @13.86 [CD6651_1.mzXML]	104.0745620727539	13.8648	0.13451666666666667	19.956666666666667	19.82215	11330.9482421875	3090410.5944969463	0	1283	12.549599732113675	0.9174162436299715	0.413328580705102	104.06970977783203	104.07847595214844
68	104.10624694824219	1.7785333333333333					1	DETECTED	104.1062 m/z @1.78 [CD6651_1.mzXML]	104.10624694824219	1.7785333333333333	0.5083	14.844433333333335	14.336133333333335	694376.8125	9683512.353230748	0	1283	0.05552186254955016	2.7724627313926615	3.5179257609385424	104.10568237304688	104.1143569946289
69	104.962646484375	11.73125					1	DETECTED	104.9626 m/z @11.73 [CD6651_1.mzXML]	104.962646484375	11.73125	0.10093333333333333	20.006166666666665	19.90523333333333	15673.49609375	3236282.97144461	0	1283	11.283077903965214	0.8515396718534171	0.688826261250928	104.95317840576172	104.96966552734375
70	105.0027847290039	1.5247					1	DETECTED	105.0028 m/z @1.52 [CD6651_1.mzXML]	105.0027847290039	1.5247	1.4016833333333334	19.67683333333333	18.275149999999996	31998.982421875	6030135.281684814	0	1283	0.14865616392522063	72.85637715313943	151.70592345108824	104.99634552001953	105.0028076171875
71	105.07103729248047	13.87925					1	DETECTED	105.0710 m/z @13.88 [CD6651_1.mzXML]	105.07103729248047	13.87925	0.10093333333333333	19.98966666666667	19.888733333333334	53928.0625	1.148707154611338E7	0	1283	3.4114325255028675	0.9420613441492807	1.0229326945363226	105.06934356689453	105.07587432861328
72	106.04937744140625	1.9733333333333334					1	DETECTED	106.0494 m/z @1.97 [CD6651_1.mzXML]	106.04937744140625	1.9733333333333334	0.18545	9.364166666666668	9.178716666666668	6913.251953125	738560.3626598814	0	1283	0.3314732344831621	2.5669227112134467	3.1177549637146633	106.04875183105469	106.04977416992188
73	106.0643539428711	12.857066666666666					1	DETECTED	106.0644 m/z @12.86 [CD6651_1.mzXML]	106.0643539428711	12.857066666666666	1.00455	20.006166666666665	19.001616666666663	6322.10595703125	1929802.6105564279	0	1283	2.509587341256557	0.801585739174943	1.1537166912675993	106.0634536743164	106.0728759765625
74	106.94985961914062	1.6588666666666667					1	DETECTED	106.9499 m/z @1.66 [CD6651_1.mzXML]	106.94985961914062	1.6588666666666667	1.5544166666666668	12.342883333333333	10.788466666666666	156462.96875	7037784.048731201	0	1283	0.12295512617943127	1.6514357076970854	2.6628660316798607	106.94979095458984	106.95906829833984
75	107.05180358886719	5.12355					1	DETECTED	107.0518 m/z @5.12 [CD6651_1.mzXML]	107.05180358886719	5.12355	0.15148333333333333	19.956666666666667	19.805183333333332	9686.5048828125	1801821.778483399	0	1283	0.6071363923483952	1.0015750808057708	5.188775143377621	107.04801177978516	107.05233764648438
76	107.07234954833984	10.773050000000001					1	DETECTED	107.0723 m/z @10.77 [CD6651_1.mzXML]	107.07234954833984	10.773050000000001	8.486616666666666	17.919500000000003	9.432883333333336	7190.97607421875	1322877.370262848	0	1283	0.08251253050821106	2.0627943084571303	1.4525210589757092	107.0678482055664	107.07283782958984
77	108.08529663085938	13.014199999999999					1	DETECTED	108.0853 m/z @13.01 [CD6651_1.mzXML]	108.08529663085938	13.014199999999999	0.10093333333333333	20.006166666666665	19.90523333333333	3499.62841796875	1757417.356634306	0	1283	12.796725714406334	0.770728036799364	1.1624490607454578	108.0797119140625	108.08529663085938
78	109.06430053710938	8.383149999999999					1	DETECTED	109.0643 m/z @8.38 [CD6651_1.mzXML]	109.06430053710938	8.383149999999999	1.56925	18.261333333333333	16.692083333333333	9578.876953125	1395569.2535892953	0	1283	0.13992949365779417	0.6616151915887752	0.9830422469933001	109.0618667602539	109.0727767944336
79	109.10041046142578	13.835983333333333					1	DETECTED	109.1004 m/z @13.84 [CD6651_1.mzXML]	109.10041046142578	13.835983333333333	0.16843333333333332	19.98966666666667	19.821233333333335	7013.76318359375	1743552.942410034	0	1283	1.085021564739053	0.7264198787254434	0.11202834283121663	109.09519958496094	109.10261535644531
80	110.05949401855469	10.773050000000001					1	DETECTED	110.0595 m/z @10.77 [CD6651_1.mzXML]	110.05949401855469	10.773050000000001	0.6609499999999999	19.956666666666667	19.295716666666667	8241.298828125	1595954.4369861444	0	1283	8.545648409066573	1.2545906891995522	1.1081724633979644	110.05895233154297	110.05988311767578
81	111.04354095458984	1.9870166666666667					1	DETECTED	111.0435 m/z @1.99 [CD6651_1.mzXML]	111.04354095458984	1.9870166666666667	0.10093333333333333	20.006166666666665	19.90523333333333	8416.1494140625	3190882.1955800503	0	1283	3.219804075597093	5.276870056996421	7.9732094739698836	111.03752136230469	111.04396057128906
82	111.11610412597656	12.81455					1	DETECTED	111.1161 m/z @12.81 [CD6651_1.mzXML]	111.11610412597656	12.81455	0.33865	19.807333333333336	19.468683333333335	6571.7958984375	1622224.808900086	0	1283	1.152941674888277	0.780251658530981	0.14791025423962031	111.11568450927734	111.11654663085938
83	112.89496612548828	1.7345833333333334					1	DETECTED	112.8950 m/z @1.73 [CD6651_1.mzXML]	112.89496612548828	1.7345833333333334	1.6588666666666667	2.11335	0.45448333333333335	254702.578125	2268555.2250839844	0	1283	0.10320924078036775	3.001210653753027	3.6649120131841455	112.89496612548828	112.8951416015625
84	113.020263671875	2.22465					1	DETECTED	113.0203 m/z @2.22 [CD6651_1.mzXML]	113.020263671875	2.22465	0.13451666666666667	19.973166666666668	19.83865	298003.0	9363047.045699792	0	1283	0.28053038334257074	1.0795772252595268	1.0570739212392235	113.01448822021484	113.02288818359375
85	113.03721618652344	11.381283333333332					1	DETECTED	113.0372 m/z @11.38 [CD6651_1.mzXML]	113.03721618652344	11.381283333333332	1.4016833333333334	17.0045	15.602816666666667	9616.1328125	1769403.6386850893	0	1283	11.198604149396214	0.7817355739040978	20.96389100711976	113.0340805053711	113.03779602050781
86	114.05439758300781	2.5618333333333334					1	DETECTED	114.0544 m/z @2.56 [CD6651_1.mzXML]	114.05439758300781	2.5618333333333334	0.10093333333333333	20.006166666666665	19.90523333333333	51493.3671875	7198392.416603223	0	1283	0.782924324035084	4.737505157987834	3.336926429965933	114.05339050292969	114.05477142333984
87	114.06544494628906	1.8206166666666665					1	DETECTED	114.0654 m/z @1.82 [CD6651_1.mzXML]	114.06544494628906	1.8206166666666665	1.7925333333333335	15.920783333333333	14.12825	755391.9375	9377844.549605498	0	1283	0.06589755363475658	8.195750484728405	9.01739876703055	114.06544494628906	114.06571960449219
88	114.09085845947266	9.755916666666668					1	DETECTED	114.0909 m/z @9.76 [CD6651_1.mzXML]	114.09085845947266	9.755916666666668	0.15148333333333333	19.89	19.738516666666666	5944.13916015625	1475154.8511504212	0	1283	0.4519912939758939	1.0275732040411891	0.04656295869868076	114.08971405029297	114.091064453125
89	114.89181518554688	1.7194333333333334					1	DETECTED	114.8918 m/z @1.72 [CD6651_1.mzXML]	114.89181518554688	1.7194333333333334	1.6588666666666667	2.238183333333333	0.5793166666666665	58549.3203125	695199.244098755	0	1283	0.11174841166647731	4.782471106219042	6.6307467245166	114.89179229736328	114.89338684082031
90	114.98719787597656	1.5247					1	DETECTED	114.9872 m/z @1.52 [CD6651_1.mzXML]	114.98719787597656	1.5247	1.4016833333333334	16.230933333333333	14.82925	37933.890625	3602625.434965668	0	1283	0.1812708258814819	59.911956618014635	124.84446991031845	114.98670959472656	114.9879379272461
91	115.0359115600586	1.8486166666666668					1	DETECTED	115.0359 m/z @1.85 [CD6651_1.mzXML]	115.0359115600586	1.8486166666666668	0.13451666666666667	19.973166666666668	19.83865	124197.453125	3177136.9374599266	0	1283	0.041446474935555866	0.6203225806837981	0.032696748971340006	115.02735137939453	115.03887939453125
92	115.05381774902344	9.206783333333334					1	DETECTED	115.0538 m/z @9.21 [CD6651_1.mzXML]	115.05381774902344	9.206783333333334	2.7257833333333332	19.513166666666667	16.787383333333334	64091.890625	2971103.750669036	0	1283	0.09804434702859766	0.5145175504929865	2.326750990572671	115.05323791503906	115.05774688720703
93	115.06887817382812	1.8206166666666665					1	DETECTED	115.0689 m/z @1.82 [CD6651_1.mzXML]	115.06887817382812	1.8206166666666665	1.80655	19.2685	17.461949999999998	26120.25390625	2066430.2098854666	0	1283	8.308781179978556	249.35771876756905	578.2920569002077	115.06642150878906	115.07502746582031
94	115.11102294921875	11.8235					1	DETECTED	115.1110 m/z @11.82 [CD6651_1.mzXML]	115.11102294921875	11.8235	0.11765	20.006166666666665	19.888516666666664	6618.939453125	2599320.4674459496	0	1283	17.16247756730687	0.8495118537597297	0.8219269622636458	115.10458374023438	115.11665344238281
95	116.06973266601562	1.8627					1	DETECTED	116.0697 m/z @1.86 [CD6651_1.mzXML]	116.06973266601562	1.8627	0.10093333333333333	19.94	19.839066666666668	2032709.625	1.3947541796778422E7	1	1283	0.04782231122035041	0.5179214515775352	4.532256558253436	116.06942749023438	116.07959747314453
96	116.4359359741211	1.4505166666666667					1	DETECTED	116.4359 m/z @1.45 [CD6651_1.mzXML]	116.4359359741211	1.4505166666666667	1.4348333333333334	1.5842333333333334	0.14939999999999998	5194.82421875	41031.0241541748	0	1283	0.17376267475122265	4.763018065887372	8.526036131774744	116.43572998046875	116.43603515625
97	116.98497772216797	1.48035					1	DETECTED	116.9850 m/z @1.48 [CD6651_1.mzXML]	116.98497772216797	1.48035	0.10093333333333333	20.006166666666665	19.90523333333333	2179783.75	4.581151538642092E7	0	1283	0.12892297573227052	76.59899275029673	2.2319897928751375	116.98489379882812	116.98558807373047
98	117.05681610107422	9.234983333333334					1	DETECTED	117.0568 m/z @9.23 [CD6651_1.mzXML]	117.05681610107422	9.234983333333334	0.15148333333333333	20.006166666666665	19.85468333333333	130982.90625	2.0233447912581433E7	0	1283	7.111702589321185	0.5700950878721773	0.039329494196229546	117.04808807373047	117.05694580078125
99	117.09024047851562	11.437933333333332					1	DETECTED	117.0902 m/z @11.44 [CD6651_1.mzXML]	117.09024047851562	11.437933333333332	0.33865	19.44783333333333	19.10918333333333	96695.2578125	4951268.261792661	0	1283	0.23289390555839518	2.821025840681579	1.2704078525500961	117.09005737304688	117.09069061279297
100	117.98859405517578	1.48035					1	DETECTED	117.9886 m/z @1.48 [CD6651_1.mzXML]	117.98859405517578	1.48035	1.4016833333333334	17.951833333333333	16.55015	26937.501953125	3154358.017666535	0	1283	0.14935229691962526	105.1916313559322	204.711883211436	117.98806762695312	117.98876953125
101	118.06417083740234	9.221016666666666					1	DETECTED	118.0642 m/z @9.22 [CD6651_1.mzXML]	118.06417083740234	9.221016666666666	0.8669166666666667	19.21916666666667	18.35225	1539116.75	1.438912247363698E7	1	1283	0.09638464123573875	1.430568128589974	1.6052136739286755	118.05693817138672	118.06474304199219
102	118.08533477783203	1.9458166666666665					1	DETECTED	118.0853 m/z @1.95 [CD6651_1.mzXML]	118.08533477783203	1.9458166666666665	0.10093333333333333	20.006166666666665	19.90523333333333	1925881.25	6.0066087288357526E7	1	1283	0.1642648220172358	2.597177028365453	6.618767584636582	118.0850601196289	118.08589172363281
103	118.62492370605469	9.221016666666666					1	DETECTED	118.6249 m/z @9.22 [CD6651_1.mzXML]	118.62492370605469	9.221016666666666	9.178666666666667	9.27715	0.09848333333333414	5450.21875	21523.187002075127	0	1283	0.07565894370008053	1.1627312081857908	1.3254624163715814	118.62474822998047	118.62504577636719
104	118.97821044921875	11.4237					1	DETECTED	118.9782 m/z @11.42 [CD6651_1.mzXML]	118.97821044921875	11.4237	0.10093333333333333	20.006166666666665	19.90523333333333	77676.4609375	6239996.079475494	0	1283	0.4618376710789587	0.894842167860923	0.17874959447185115	118.9779052734375	118.98271942138672
105	119.01819610595703	1.48035					1	DETECTED	119.0182 m/z @1.48 [CD6651_1.mzXML]	119.01819610595703	1.48035	1.3844666666666667	14.983466666666667	13.599	250723.875	3578935.0454756767	0	1283	0.13947094041649866	1.7961704666628082	2.56848833478006	119.01812744140625	119.01840209960938
106	119.06786346435547	9.234983333333334					1	DETECTED	119.0679 m/z @9.23 [CD6651_1.mzXML]	119.06786346435547	9.234983333333334	4.069233333333333	12.31075	8.241516666666667	85244.6171875	4121290.8513781726	0	1283	0.09439738646413076	0.5935788509508423	0.13014136425046502	119.06309509277344	119.07269287109375
107	119.08885955810547	1.9182					1	DETECTED	119.0889 m/z @1.92 [CD6651_1.mzXML]	119.08885955810547	1.9182	0.11765	19.480999999999998	19.363349999999997	72870.53125	6177461.36377206	0	1283	10.042629075703275	0.9306926676743214	0.5105680438597613	119.08109283447266	119.08966064453125
108	119.15347290039062	14.167333333333334					1	DETECTED	119.1535 m/z @14.17 [CD6651_1.mzXML]	119.15347290039062	14.167333333333334	0.15148333333333333	19.98966666666667	19.838183333333333	76954.359375	1.7306690073924266E7	0	1283	0.5716134984271157	1.0178395356874723	1.116582922251944	119.1487808227539	119.15413665771484
109	119.50910186767578	8.383149999999999					1	DETECTED	119.5091 m/z @8.38 [CD6651_1.mzXML]	119.50910186767578	8.383149999999999	8.2341	8.427416666666666	0.19331666666666614	3683.98974609375	28020.890205139152	0	1283	0.15146282048415394	0.6484960304148522	0.2969920608297042	119.5089340209961	119.50923919677734
110	120.07979583740234	8.383149999999999					1	DETECTED	120.0798 m/z @8.38 [CD6651_1.mzXML]	120.07979583740234	8.383149999999999	2.4265166666666667	19.807333333333336	17.380816666666668	999694.125	2.007112207932962E7	1	1283	0.22956818126979783	0.7929293309175784	0.4980154471531523	120.07083892822266	120.08971405029297
111	120.96548461914062	1.9594999999999998					1	DETECTED	120.9655 m/z @1.96 [CD6651_1.mzXML]	120.96548461914062	1.9594999999999998	1.9458166666666665	2.251716666666667	0.3059000000000003	14633.146484375	195259.45319287118	0	1283	0.29677755428434316	11.177831912302134	21.355663824604267	120.9652099609375	120.96562194824219
112	120.97996520996094	1.48035					1	DETECTED	120.9800 m/z @1.48 [CD6651_1.mzXML]	120.97996520996094	1.48035	1.3844666666666667	16.329150000000002	14.944683333333336	38294.63671875	3918467.8706322634	0	1283	0.1289584646538382	58.35154900603031	130.63615140241154	120.97803497314453	120.98158264160156
113	121.0275650024414	12.453483333333333					1	DETECTED	121.0276 m/z @12.45 [CD6651_1.mzXML]	121.0275650024414	12.453483333333333	0.3217166666666667	19.94	19.618283333333334	28111.640625	7317623.363739381	0	1283	3.837945927615289	0.94157712201139	0.3832432527203849	121.0270767211914	121.03292083740234
114	121.07122039794922	1.8347166666666666					1	DETECTED	121.0712 m/z @1.83 [CD6651_1.mzXML]	121.07122039794922	1.8347166666666666	0.10093333333333333	19.98966666666667	19.888733333333334	373346.0	8344749.541378908	0	1283	0.16019990944632667	0.6489075655968798	0.5466914224151654	121.06405639648438	121.07746887207031
115	121.08353424072266	8.383149999999999					1	DETECTED	121.0835 m/z @8.38 [CD6651_1.mzXML]	121.08353424072266	8.383149999999999	3.921783333333333	19.660500000000003	15.738716666666669	47283.3984375	5190741.863325594	0	1283	0.38477396921908635	1.7638896152897847	3.1720620408256424	121.08343505859375	121.09233093261719
116	121.9863052368164	12.4838					1	DETECTED	121.9863 m/z @12.48 [CD6651_1.mzXML]	121.9863052368164	12.4838	10.582983333333335	18.342166666666667	7.759183333333333	26177.103515625	2335417.3625881337	0	1283	1.4994988170198198	1.2699336619316255	1.5633050971607607	121.98592376708984	121.98723602294922
117	122.09583282470703	8.653266666666667					1	DETECTED	122.0958 m/z @8.65 [CD6651_1.mzXML]	122.09583282470703	8.653266666666667	0.15148333333333333	19.973166666666668	19.821683333333333	14994.80078125	3354946.5177744776	0	1283	0.11038191856621182	26.22326150473383	26.293408919284342	122.0866928100586	122.10320281982422
118	122.9237289428711	1.6588666666666667					1	DETECTED	122.9237 m/z @1.66 [CD6651_1.mzXML]	122.9237289428711	1.6588666666666667	0.8844166666666666	18.148000000000003	17.263583333333337	151426.171875	5294347.667748413	0	1283	0.1435868392675712	1.432099596990918	1.6498499443009247	122.92163848876953	122.92972564697266
119	123.04308319091797	3.906766666666667					1	DETECTED	123.0431 m/z @3.91 [CD6651_1.mzXML]	123.04308319091797	3.906766666666667	0.10093333333333333	20.006166666666665	19.90523333333333	3287.712158203125	1263354.7039397894	0	1283	0.31025151864566247	2.6150952485220054	1.2406845312780261	123.04296875	123.04423522949219
120	123.98165130615234	11.395383333333333					1	DETECTED	123.9817 m/z @11.40 [CD6651_1.mzXML]	123.98165130615234	11.395383333333333	5.5758833333333335	19.073	13.497116666666667	13203.19140625	1627704.204770629	0	1283	1.2219966012148493	0.8309021815855192	8.161152067060602	123.9804916381836	123.98258972167969
121	124.03618621826172	1.904					1	DETECTED	124.0362 m/z @1.90 [CD6651_1.mzXML]	124.03618621826172	1.904	1.0217833333333333	19.545833333333334	18.524050000000003	23334.4140625	1391509.646057159	0	1283	0.06812025138639921	3.056693064592571	0.30565877196181207	124.035888671875	124.04177856445312
122	124.05003356933594	9.379349999999999					1	DETECTED	124.0500 m/z @9.38 [CD6651_1.mzXML]	124.05003356933594	9.379349999999999	0.44025	9.43955	8.9993	3305.0322265625	917691.9923125915	0	1283	0.08690393357984938	0.503367229363135	0.006734458726270186	124.04988861083984	124.05413055419922
123	124.97522735595703	1.5395833333333333					1	DETECTED	124.9752 m/z @1.54 [CD6651_1.mzXML]	124.97522735595703	1.5395833333333333	1.4505166666666667	1.5395833333333333	0.08906666666666663	3189.98388671875	11013.456211914057	0	1283	0.06025881667364241	0.5	null	124.97510528564453	124.97561645507812
124	124.99899291992188	13.0282					1	DETECTED	124.9990 m/z @13.03 [CD6651_1.mzXML]	124.99899291992188	13.0282	8.08495	14.012216666666665	5.927266666666666	17823.50390625	909734.4469118039	0	1283	0.08295486171017252	0.5995313474603414	0.1744978788738926	124.99219512939453	124.99988555908203
125	125.01466369628906	10.456					1	DETECTED	125.0147 m/z @10.46 [CD6651_1.mzXML]	125.01466369628906	10.456	0.23651666666666668	10.696366666666668	10.459850000000001	23974.298828125	1116612.2143049315	0	1283	8.595522493581578	0.5122311022990862	0.033170118348241066	125.01445007324219	125.0233154296875
126	125.0256576538086	11.293916666666666					1	DETECTED	125.0257 m/z @11.29 [CD6651_1.mzXML]	125.0256576538086	11.293916666666666	0.6952833333333334	19.873333333333335	19.178050000000002	7689.0361328125	2148263.092854982	0	1283	6.590940035511172	3.005227062136298	4.190370182944947	125.02523803710938	125.03388977050781
127	125.106689453125	9.149783333333334					1	DETECTED	125.1067 m/z @9.15 [CD6651_1.mzXML]	125.106689453125	9.149783333333334	9.087266666666666	9.2631	0.17583333333333329	3793.5166015625	27245.65724462876	0	1283	0.4727640425620674	1.406291655558505	1.8125833111170098	125.1065673828125	125.10692596435547
128	126.0517349243164	1.8486166666666668					1	DETECTED	126.0517 m/z @1.85 [CD6651_1.mzXML]	126.0517349243164	1.8486166666666668	0.18545	20.006166666666665	19.820716666666666	22904.845703125	1803653.465569366	0	1283	0.08118001480831416	3.318006463524802	5.445789847530568	126.0516357421875	126.05498504638672
129	127.01177978515625	10.469899999999999					1	DETECTED	127.0118 m/z @10.47 [CD6651_1.mzXML]	127.01177978515625	10.469899999999999	8.5617	16.524983333333335	7.963283333333335	7317.291015625	819699.101820282	0	1283	0.15312718544528536	2.0865955699961583	0.08650038001700791	127.01155853271484	127.02069091796875
130	127.03824615478516	2.0149666666666666					1	DETECTED	127.0382 m/z @2.01 [CD6651_1.mzXML]	127.03824615478516	2.0149666666666666	0.16843333333333332	20.006166666666665	19.837733333333333	41756.90234375	5718582.525683504	0	1283	1.2281726773793455	6.474381106738718	10.467789842894748	127.03730010986328	127.04690551757812
131	128.00991821289062	1.7643666666666666					1	DETECTED	128.0099 m/z @1.76 [CD6651_1.mzXML]	128.00991821289062	1.7643666666666666	1.7496833333333333	19.644166666666667	17.894483333333334	17377.259765625	3303197.2214481826	0	1283	0.06531789248745246	283.2669420161256	1150.1177058574174	128.00950622558594	128.01708984375
132	128.0700225830078	2.4800166666666663					1	DETECTED	128.0700 m/z @2.48 [CD6651_1.mzXML]	128.0700225830078	2.4800166666666663	0.20233333333333334	19.973166666666668	19.770833333333336	23087.767578125	3903210.565235079	0	1283	0.7112674743684009	2.1818112878134555	1.7898316297258878	128.06088256835938	128.07041931152344
133	129.01303100585938	16.31285					1	DETECTED	129.0130 m/z @16.31 [CD6651_1.mzXML]	129.01303100585938	16.31285	0.4063666666666667	19.956666666666667	19.5503	10284.1328125	4839249.767631347	0	1283	3.3486055243432116	0.5914995000470201	0.6401419496122267	129.01214599609375	129.01763916015625
134	129.0539093017578	2.0990166666666665					1	DETECTED	129.0539 m/z @2.10 [CD6651_1.mzXML]	129.0539093017578	2.0990166666666665	0.10093333333333333	20.006166666666665	19.90523333333333	14069.490234375	6295566.148694769	0	1283	5.08255657188905	4.981081870125537	7.101520238349999	129.04580688476562	129.05450439453125
135	129.06507873535156	1.8347166666666666					1	DETECTED	129.0651 m/z @1.83 [CD6651_1.mzXML]	129.06507873535156	1.8347166666666666	1.8206166666666665	13.893833333333333	12.073216666666667	64541.04296875	3558146.3183334963	0	1283	0.05778264676570122	428.1282505910165	855.2565011820329	129.05569458007812	129.06703186035156
136	130.04904174804688	2.02885					1	DETECTED	130.0490 m/z @2.03 [CD6651_1.mzXML]	130.04904174804688	2.02885	0.11765	20.006166666666665	19.888516666666664	26576.81640625	3599533.5345508424	0	1283	1.3432822491454206	5.525208368894802	6.590929838256329	130.04856872558594	130.0496368408203
137	130.06431579589844	10.554166666666667					1	DETECTED	130.0643 m/z @10.55 [CD6651_1.mzXML]	130.06431579589844	10.554166666666667	0.5929833333333333	17.254666666666665	16.661683333333333	149906.875	3305114.9301406275	0	1283	0.0850453363686352	0.5587439890864274	0.2287508704279144	130.05709838867188	130.07156372070312
138	130.0853729248047	1.9458166666666665					1	DETECTED	130.0854 m/z @1.95 [CD6651_1.mzXML]	130.0853729248047	1.9458166666666665	0.11765	19.94	19.82235	30832.671875	2602703.600470001	0	1283	0.5746442823749423	2.2153153007476294	6.630450738867027	130.0825653076172	130.08599853515625
139	130.964111328125	1.48035					1	DETECTED	130.9641 m/z @1.48 [CD6651_1.mzXML]	130.964111328125	1.48035	0.10093333333333333	20.006166666666665	19.90523333333333	908752.8125	1.4016261396573381E7	0	1283	0.13234642648734307	2.1998897751146864	2.339389906428766	130.96170043945312	130.97079467773438
140	131.01817321777344	1.48035					1	DETECTED	131.0182 m/z @1.48 [CD6651_1.mzXML]	131.01817321777344	1.48035	1.4188833333333333	12.32675	10.907866666666667	51709.796875	1.0827989344373047E7	0	1283	0.08645493564765583	88.72993492407792	176.45986984815588	131.01393127441406	131.018310546875
141	131.08059692382812	2.548283333333333					1	DETECTED	131.0806 m/z @2.55 [CD6651_1.mzXML]	131.08059692382812	2.548283333333333	2.3325833333333335	19.77466666666667	17.442083333333336	9112.5390625	1466710.2740255736	0	1283	0.5494776022880603	13.408991121066594	18.37397162821149	131.080322265625	131.08140563964844
142	131.44219970703125	4.20375					1	DETECTED	131.4422 m/z @4.20 [CD6651_1.mzXML]	131.44219970703125	4.20375	3.5133	4.569416666666667	1.056116666666667	6410.32568359375	312023.9843457031	0	1283	0.9756763958986632	0.7648031477056026	0.5296062954112053	131.4351348876953	131.44288635253906
143	131.94970703125	1.1947166666666669					1	DETECTED	131.9497 m/z @1.19 [CD6651_1.mzXML]	131.94970703125	1.1947166666666669	0.11765	19.742166666666666	19.624516666666665	3297.87841796875	1423403.3474437864	0	1283	0.5103124443483023	9.110168049022032	17.220336098044065	131.9492950439453	131.9501495361328
144	131.9667205810547	2.0707666666666666					1	DETECTED	131.9667 m/z @2.07 [CD6651_1.mzXML]	131.9667205810547	2.0707666666666666	0.2535	19.89	19.6365	34905.2578125	7604808.759217351	0	1283	10.796150166329065	2.63296476945536	7.873451284718574	131.9598388671875	131.9680633544922
145	132.06471252441406	2.698383333333333					1	DETECTED	132.0647 m/z @2.70 [CD6651_1.mzXML]	132.06471252441406	2.698383333333333	0.10093333333333333	20.006166666666665	19.90523333333333	264213.5625	3.2125270594987366E7	0	1283	1.1007103616249525	3.6534508657553726	6.950956138687001	132.05812072753906	132.06503295898438
146	132.0757598876953	1.8486166666666668					1	DETECTED	132.0758 m/z @1.85 [CD6651_1.mzXML]	132.0757598876953	1.8486166666666668	1.8206166666666665	9.455166666666665	7.634549999999999	859349.3125	1.3903689604209138E7	0	1283	0.047068850630469505	133.3766775257837	249.97291002316578	132.06765747070312	132.0855255126953
147	132.1007843017578	4.039516666666667					1	DETECTED	132.1008 m/z @4.04 [CD6651_1.mzXML]	132.1007843017578	4.039516666666667	1.2808666666666668	19.284666666666666	18.0038	1866037.0	1.1578938694018486E8	1	1283	1.0335653845216544	0.9022850014791767	0.7419624163273347	132.10043334960938	132.10708618164062
148	132.1114044189453	2.1272666666666664					1	DETECTED	132.1114 m/z @2.13 [CD6651_1.mzXML]	132.1114044189453	2.1272666666666664	2.1272666666666664	4.600350000000001	2.473083333333334	36753.42578125	1875784.1602102055	0	1283	2.2393237956919467	null	null	132.11080932617188	132.12014770507812
149	132.45428466796875	4.069233333333333					1	DETECTED	132.4543 m/z @4.07 [CD6651_1.mzXML]	132.45428466796875	4.069233333333333	3.5133	4.52285	1.00955	4979.5	228210.1969071044	0	1283	0.8068921699109923	0.9079775752488314	0.8159551504976628	132.45407104492188	132.4544677734375
150	132.76333618164062	14.844433333333335					1	DETECTED	132.7633 m/z @14.84 [CD6651_1.mzXML]	132.76333618164062	14.844433333333335	3.46985	14.844433333333335	11.374583333333334	15335.0	5191319.120123047	0	1283	10.581361173644082	0.5	null	132.76333618164062	132.77281188964844
151	132.9571075439453	11.73125					1	DETECTED	132.9571 m/z @11.73 [CD6651_1.mzXML]	132.9571075439453	11.73125	0.10093333333333333	20.006166666666665	19.90523333333333	608511.8125	5.752632353458552E7	0	1283	1.4026476215984598	1.57200667519146	2.2166285202329976	132.9570770263672	132.9636688232422
152	132.99742126464844	1.50985					1	DETECTED	132.9974 m/z @1.51 [CD6651_1.mzXML]	132.99742126464844	1.50985	1.4188833333333333	16.756	15.337116666666667	33931.25	1.1279776726675292E7	0	1283	0.0987567809372778	84.30075119091245	151.92687281833946	132.99716186523438	133.00250244140625
153	133.03346252441406	1.48035					1	DETECTED	133.0335 m/z @1.48 [CD6651_1.mzXML]	133.03346252441406	1.48035	0.11765	18.668	18.550349999999998	1102740.125	2.0748105107010506E7	1	1283	0.120735510332457	1.7588546945885544	2.4474150346760646	133.0325927734375	133.0348358154297
154	133.04859924316406	2.0707666666666666					1	DETECTED	133.0486 m/z @2.07 [CD6651_1.mzXML]	133.04859924316406	2.0707666666666666	1.4654500000000001	11.028283333333333	9.562833333333332	13013.568359375	1748429.476137268	0	1283	0.31581497796195834	4.52657554387087	2.9858059800745385	133.0438995361328	133.04928588867188
155	133.0682373046875	2.6571					1	DETECTED	133.0682 m/z @2.66 [CD6651_1.mzXML]	133.0682373046875	2.6571	0.2197	19.923333333333336	19.703633333333336	14003.5380859375	2411023.8026730334	0	1283	0.34112425120947476	1.4767635292427272	2.5882129161562366	133.06248474121094	133.0685577392578
156	133.07920837402344	1.8486166666666668					1	DETECTED	133.0792 m/z @1.85 [CD6651_1.mzXML]	133.07920837402344	1.8486166666666668	1.8347166666666666	19.089333333333332	17.254616666666667	25175.75390625	3699482.568808105	0	1283	0.048494809637020575	620.6696642685741	535.666894382908	133.0789337158203	133.08352661132812
157	133.10427856445312	4.099116666666666					1	DETECTED	133.1043 m/z @4.10 [CD6651_1.mzXML]	133.10427856445312	4.099116666666666	0.7124666666666666	18.878833333333333	18.166366666666665	83985.1875	9591656.199117161	0	1283	0.9370009734248979	0.6588682587680145	0.6552065842617417	133.0958709716797	133.11065673828125
158	133.95950317382812	11.26275					1	DETECTED	133.9595 m/z @11.26 [CD6651_1.mzXML]	133.95950317382812	11.26275	0.20233333333333334	19.725833333333334	19.523500000000002	12408.8837890625	2510630.0279903254	0	1283	0.8882263311517704	0.8834692343694931	0.7606961874380682	133.9568634033203	133.96600341796875
159	134.01783752441406	1.7496833333333333					1	DETECTED	134.0178 m/z @1.75 [CD6651_1.mzXML]	134.01783752441406	1.7496833333333333	1.7037166666666665	1.8206166666666665	0.1169	28665.52734375	131602.7939345703	0	1283	0.07270115293760249	1.2715736040609125	1.543147208121825	134.01783752441406	134.01808166503906
160	134.03453063964844	1.48035					1	DETECTED	134.0345 m/z @1.48 [CD6651_1.mzXML]	134.03453063964844	1.48035	0.16843333333333332	19.98966666666667	19.821233333333335	94871.96875	3351090.4234956075	0	1283	0.13288446912856688	4.345702537740968	5.115150438686971	134.02587890625	134.04449462890625
161	134.05923461914062	10.112983333333334					1	DETECTED	134.0592 m/z @10.11 [CD6651_1.mzXML]	134.05923461914062	10.112983333333334	8.808316666666666	19.562333333333335	10.754016666666669	6114.0380859375	1263000.5011789242	0	1283	0.37363660004567834	4.12136561062851	30.051335442558106	134.05389404296875	134.0662078857422
162	134.1053466796875	4.099116666666666					1	DETECTED	134.1053 m/z @4.10 [CD6651_1.mzXML]	134.1053466796875	4.099116666666666	3.4842500000000003	4.615933333333333	1.1316833333333332	5891.09814453125	262537.6769134521	0	1283	0.2874492217976279	0.9202672666160694	0.8405345332321388	134.10498046875	134.1056671142578
163	134.9575653076172	11.512033333333333					1	DETECTED	134.9576 m/z @11.51 [CD6651_1.mzXML]	134.9575653076172	11.512033333333333	0.10093333333333333	20.006166666666665	19.90523333333333	85554.6484375	1.276881977442013E7	0	1283	1.8389849554736113	0.8263697239272124	3.867240999307517	134.95730590820312	134.95855712890625
164	135.00350952148438	1.48035					1	DETECTED	135.0035 m/z @1.48 [CD6651_1.mzXML]	135.00350952148438	1.48035	1.4016833333333334	11.15415	9.752466666666667	151153.21875	3098750.744533446	0	1283	0.12960171189624736	5.778934445726174	10.990437961371924	134.99514770507812	135.0044403076172
165	135.03126525878906	1.49505					1	DETECTED	135.0313 m/z @1.50 [CD6651_1.mzXML]	135.03126525878906	1.49505	1.4016833333333334	19.791	18.389316666666666	98598.828125	3569215.601560061	0	1283	0.12198022867479041	57.75459426271113	12.738711024605719	135.03012084960938	135.03785705566406
166	135.0432891845703	10.187133333333332					1	DETECTED	135.0433 m/z @10.19 [CD6651_1.mzXML]	135.0432891845703	10.187133333333332	10.142483333333333	18.229	8.086516666666666	5307.044921875	1136491.5348586426	0	1283	0.09070702594937607	90.55449794699723	180.10899589399446	135.0428466796875	135.05038452148438
167	135.0625	17.770166666666668					1	DETECTED	135.0625 m/z @17.77 [CD6651_1.mzXML]	135.0625	17.770166666666668	0.20233333333333334	20.006166666666665	19.803833333333333	2311.86962890625	1217984.00735843	0	1283	0.7203327663967549	0.5636390372555902	0.12727807451118028	135.0609130859375	135.06707763671875
168	135.07928466796875	11.56925					1	DETECTED	135.0793 m/z @11.57 [CD6651_1.mzXML]	135.07928466796875	11.56925	7.517916666666666	18.505166666666664	10.987249999999998	22760.880859375	2291904.5209495546	0	1283	0.056788695276319245	0.5211191384169649	0.03986712517615084	135.07925415039062	135.0816192626953
169	135.100830078125	9.4245					1	DETECTED	135.1008 m/z @9.42 [CD6651_1.mzXML]	135.100830078125	9.4245	9.364166666666668	9.651283333333334	0.287116666666666	5614.55419921875	42040.25507757573	0	1283	0.08879500256471395	2.3794198895027914	3.7588397790055827	135.10064697265625	135.1010284423828
170	136.04710388183594	1.80655					1	DETECTED	136.0471 m/z @1.81 [CD6651_1.mzXML]	136.04710388183594	1.80655	1.7925333333333335	10.88865	9.096116666666667	312720.21875	2635395.7291176734	0	1283	0.09891714888345704	8.399576382308217	26.327184974602307	136.0381317138672	136.04747009277344
171	136.0747528076172	3.8774666666666664					1	DETECTED	136.0748 m/z @3.88 [CD6651_1.mzXML]	136.0747528076172	3.8774666666666664	0.15148333333333333	19.973166666666668	19.821683333333333	12769.4912109375	2260441.376370697	0	1283	0.49904893389228455	2.669375234601101	0.4587224691337903	136.07403564453125	136.0825958251953
172	136.9529266357422	11.409500000000001					1	DETECTED	136.9529 m/z @11.41 [CD6651_1.mzXML]	136.9529266357422	11.409500000000001	0.33865	19.98966666666667	19.651016666666667	35811.38671875	5125097.229217589	0	1283	0.8999442829652775	3.7318785461540807	5.822715065952901	136.95254516601562	136.96156311035156
173	136.96864318847656	1.5842333333333334					1	DETECTED	136.9686 m/z @1.58 [CD6651_1.mzXML]	136.96864318847656	1.5842333333333334	1.5247	1.6886	0.16390000000000016	34692.56640625	204242.2085686035	0	1283	0.20047369490369338	1.3765397536394166	1.3888177301343771	136.96829223632812	136.96876525878906
174	137.05889892578125	9.349516666666666					1	DETECTED	137.0589 m/z @9.35 [CD6651_1.mzXML]	137.05889892578125	9.349516666666666	2.7121166666666667	10.277999999999999	7.565883333333332	3412.258056640625	548806.0949480897	0	1283	0.8854755316772547	0.5699433010917929	0.1398866021835858	137.05873107910156	137.05918884277344
175	137.13165283203125	6.938					1	DETECTED	137.1317 m/z @6.94 [CD6651_1.mzXML]	137.13165283203125	6.938	0.10093333333333333	20.006166666666665	19.90523333333333	5945.8583984375	3143914.7959059416	0	1283	4.634688787123894	1.4556851866297438	1.5502815720570409	137.13119506835938	137.1321258544922
176	138.05157470703125	1.8627					1	DETECTED	138.0516 m/z @1.86 [CD6651_1.mzXML]	138.05157470703125	1.8627	0.20233333333333334	19.480999999999998	19.278666666666666	338448.40625	4741947.2555083595	1	1283	8.932703105272083	2.4919807952798725	3.400212979787224	138.05148315429688	138.05470275878906
177	138.98831176757812	1.48035					1	DETECTED	138.9883 m/z @1.48 [CD6651_1.mzXML]	138.98831176757812	1.48035	1.4188833333333333	1.5247	0.10581666666666667	2916.29833984375	12717.131754455562	0	1283	0.084549286382543	0.860764642082428	0.7215292841648558	138.98831176757812	138.98870849609375
178	139.04104614257812	14.197616666666667					1	DETECTED	139.0410 m/z @14.20 [CD6651_1.mzXML]	139.04104614257812	14.197616666666667	0.28745	19.98966666666667	19.70221666666667	138034.984375	1.9268737886128318E7	0	1283	2.847523726243674	0.8632206694546596	0.6386774432121651	139.03553771972656	139.04949951171875
179	139.05731201171875	10.773050000000001					1	DETECTED	139.0573 m/z @10.77 [CD6651_1.mzXML]	139.05731201171875	10.773050000000001	1.8765166666666666	10.844616666666667	8.9681	12005.779296875	2640548.8475884707	0	1283	0.07894405919794956	0.5156850641757217	0.030774378672813317	139.05503845214844	139.05787658691406
180	140.067138671875	1.7785333333333333					1	DETECTED	140.0671 m/z @1.78 [CD6651_1.mzXML]	140.067138671875	1.7785333333333333	0.33865	18.017166666666665	17.678516666666663	760894.4375	6626804.057925385	1	1283	0.17403920400417494	4.154608988144933	5.651858045668765	140.0669403076172	140.0703582763672
181	141.00941467285156	10.49785					1	DETECTED	141.0094 m/z @10.50 [CD6651_1.mzXML]	141.00941467285156	10.49785	10.414183333333334	10.629133333333334	0.21494999999999997	13733.365234375	85416.93101794407	0	1283	0.1465449853048142	1.301521891188566	1.1722327146738674	141.0091094970703	141.0097198486328
182	141.03782653808594	14.243266666666667					1	DETECTED	141.0378 m/z @14.24 [CD6651_1.mzXML]	141.03782653808594	14.243266666666667	2.5618333333333334	16.00218333333333	13.440349999999999	6226.84912109375	2811112.1406920473	0	1283	11.303519578107162	0.5752868512140347	0.1125399057333789	141.02828979492188	141.04013061523438
183	141.0514678955078	9.349516666666666					1	DETECTED	141.0515 m/z @9.35 [CD6651_1.mzXML]	141.0514678955078	9.349516666666666	0.9188833333333334	19.89	18.971116666666667	30427.259765625	1742516.605716888	0	1283	0.11258193035945929	0.6279962599988244	0.14920523610678815	141.0511016845703	141.0551300048828
184	141.08987426757812	11.059783333333334					1	DETECTED	141.0899 m/z @11.06 [CD6651_1.mzXML]	141.08987426757812	11.059783333333334	0.13451666666666667	19.973166666666668	19.83865	2383.613525390625	1478323.883068755	0	1283	14.96251030835214	0.9079252070124909	0.8158504140249818	141.088134765625	141.09109497070312
185	142.0643768310547	9.234983333333334					1	DETECTED	142.0644 m/z @9.23 [CD6651_1.mzXML]	142.0643768310547	9.234983333333334	9.13405	9.681533333333334	0.547483333333334	88533.015625	584648.8455839836	0	1283	0.10237768104600242	1.1606025061691785	1.173903787235258	142.0641632080078	142.06471252441406
186	142.94699096679688	1.6588666666666667					1	DETECTED	142.9470 m/z @1.66 [CD6651_1.mzXML]	142.94699096679688	1.6588666666666667	1.4505166666666667	19.627666666666666	18.17715	31750.703125	5138861.793218506	0	1283	0.13593870980026757	43.621670266378686	86.24334053275736	142.93704223632812	142.9496307373047
187	143.03048706054688	1.80655					1	DETECTED	143.0305 m/z @1.81 [CD6651_1.mzXML]	143.03048706054688	1.80655	1.2291666666666667	19.77466666666667	18.5455	276135.9375	4652609.92362301	0	1283	0.12976650427843306	2.60956596768543	2.9158084119576797	143.02401733398438	143.03741455078125
188	143.07229614257812	9.221016666666666					1	DETECTED	143.0723 m/z @9.22 [CD6651_1.mzXML]	143.07229614257812	9.221016666666666	0.10093333333333333	20.006166666666665	19.90523333333333	85598.6875	5100833.700528754	0	1283	0.09871016406696143	0.7151130816425301	1.5907595810943982	143.0639190673828	143.0812225341797
189	144.04368591308594	9.206783333333334					1	DETECTED	144.0437 m/z @9.21 [CD6651_1.mzXML]	144.04368591308594	9.206783333333334	1.7785333333333333	9.605799999999999	7.827266666666665	24470.78515625	2341404.912327331	0	1283	0.10727558603085718	0.5268580531529408	0.017482138446773297	144.03390502929688	144.04983520507812
190	144.0559539794922	1.8347166666666666					1	DETECTED	144.0560 m/z @1.83 [CD6651_1.mzXML]	144.0559539794922	1.8347166666666666	0.10093333333333333	19.956666666666667	19.855733333333333	11102.0029296875	2139941.367496796	0	1283	6.341844933457648	9.91926677076133	11.797103731575296	144.0559539794922	144.06541442871094
191	144.07977294921875	9.234983333333334					1	DETECTED	144.0798 m/z @9.23 [CD6651_1.mzXML]	144.07977294921875	9.234983333333334	0.18545	17.687166666666666	17.501716666666667	1088044.375	1.3863714426494857E7	0	1283	0.09698147096107057	1.1905377961460764	1.1532537770578895	144.07443237304688	144.08033752441406
192	144.10093688964844	1.8627					1	DETECTED	144.1009 m/z @1.86 [CD6651_1.mzXML]	144.10093688964844	1.8627	1.8627	19.89	18.0273	174635.703125	1601212.9364757081	0	1283	0.01646201833681271	null	null	144.1006317138672	144.10157775878906
193	144.13731384277344	10.950700000000001					1	DETECTED	144.1373 m/z @10.95 [CD6651_1.mzXML]	144.13731384277344	10.950700000000001	2.698383333333333	12.886183333333333	10.1878	6038.0400390625	1467080.817336487	0	1283	0.5120794948631637	0.6172690900938926	0.23453818018778544	144.1289825439453	144.1374969482422
194	144.98013305664062	1.49505					1	DETECTED	144.9801 m/z @1.50 [CD6651_1.mzXML]	144.98013305664062	1.49505	1.49505	17.770166666666668	16.27511666666667	20277.173828125	3220499.0439559617	0	1283	12.573902994905076	null	null	144.97958374023438	144.98056030273438
195	144.9910888671875	1.8206166666666665					1	DETECTED	144.9911 m/z @1.82 [CD6651_1.mzXML]	144.9910888671875	1.8206166666666665	1.4016833333333334	16.31285	14.911166666666668	117067.7890625	2709030.58168988	0	1283	0.6031567157058428	17.899543710913687	360.35178416946604	144.99095153808594	144.991943359375
196	145.04867553710938	2.042883333333333					1	DETECTED	145.0487 m/z @2.04 [CD6651_1.mzXML]	145.04867553710938	2.042883333333333	0.11765	19.98966666666667	19.872016666666667	203560.296875	1.5418659473525017E7	0	1283	0.4005578107482868	2.7877388242106	2.5524064443233643	145.04212951660156	145.0543212890625
197	145.08338928222656	9.234983333333334					1	DETECTED	145.0834 m/z @9.23 [CD6651_1.mzXML]	145.08338928222656	9.234983333333334	9.149783333333334	10.32325	1.1734666666666662	93680.765625	690725.8745726919	0	1283	0.09664590771123649	1.8511166249882534	1.2378602994058325	145.08319091796875	145.0852813720703
198	146.05902099609375	9.234983333333334					1	DETECTED	146.0590 m/z @9.23 [CD6651_1.mzXML]	146.05902099609375	9.234983333333334	0.79795	19.725833333333334	18.927883333333334	1215736.625	1.0683936798960311E7	1	1283	0.09979916869496819	1.177173654558012	1.1815762445788454	146.0517120361328	146.06895446777344
199	146.08026123046875	2.0149666666666666					1	DETECTED	146.0803 m/z @2.01 [CD6651_1.mzXML]	146.08026123046875	2.0149666666666666	0.13451666666666667	19.873333333333335	19.73881666666667	78230.4609375	7877754.32596615	0	1283	0.8585578692158267	1.2960619594458929	0.7697050066342178	146.07986450195312	146.08688354492188
200	146.1166229248047	1.8206166666666665					1	DETECTED	146.1166 m/z @1.82 [CD6651_1.mzXML]	146.1166229248047	1.8206166666666665	1.80655	9.3056	7.49905	83965.84375	7038557.696536011	0	1283	0.06169539293067938	262.59735366269047	525.2193612178503	146.11651611328125	146.11700439453125
201	147.01296997070312	1.48035					1	DETECTED	147.0130 m/z @1.48 [CD6651_1.mzXML]	147.01296997070312	1.48035	0.10093333333333333	19.545833333333334	19.4449	293677.875	6523391.317151361	0	1283	0.1087632833915988	67.5914156983366	148.3540090608587	147.00660705566406	147.01356506347656
202	147.06259155273438	9.234983333333334					1	DETECTED	147.0626 m/z @9.23 [CD6651_1.mzXML]	147.06259155273438	9.234983333333334	0.10093333333333333	20.006166666666665	19.90523333333333	101248.5	3903252.1191706858	0	1283	0.09821609361703132	0.5114374317819147	1.1407558153186383	147.05880737304688	147.0651092529297
203	147.07545471191406	1.9458166666666665					1	DETECTED	147.0755 m/z @1.95 [CD6651_1.mzXML]	147.07545471191406	1.9458166666666665	1.7643666666666666	17.7365	15.972133333333332	176938.71875	5139917.594724306	0	1283	0.22563645927297116	3.029489882917228	3.0113032138669276	147.06907653808594	147.07640075683594
204	147.11187744140625	1.5992666666666666					1	DETECTED	147.1119 m/z @1.60 [CD6651_1.mzXML]	147.11187744140625	1.5992666666666666	0.95335	15.920783333333333	14.967433333333332	150328.25	3871020.3418242796	0	1283	0.14147766523235172	1.3748504068033611	0.9666784145530484	147.1032257080078	147.11634826660156
205	148.01390075683594	1.48035					1	DETECTED	148.0139 m/z @1.48 [CD6651_1.mzXML]	148.01390075683594	1.48035	1.4348333333333334	14.347883333333334	12.91305	31110.7421875	2847192.5075461734	0	1283	0.14165344331245588	141.84968875869652	282.69937751739303	148.00833129882812	148.01406860351562
206	148.04185485839844	2.1833					1	DETECTED	148.0419 m/z @2.18 [CD6651_1.mzXML]	148.04185485839844	2.1833	0.28745	17.171166666666668	16.88371666666667	36879.421875	2603726.127795562	0	1283	0.2554208961306714	2.584056497668511	4.058422492522514	148.0380859375	148.04208374023438
207	148.05947875976562	1.8347166666666666					1	DETECTED	148.0595 m/z @1.83 [CD6651_1.mzXML]	148.05947875976562	1.8347166666666666	0.8495833333333334	9.485766666666667	8.636183333333333	44126.1171875	1856138.8071118158	0	1283	0.16342265925135124	4.383256073627936	7.766512147255871	148.05935668945312	148.0679931640625
208	148.0816192626953	16.34535					1	DETECTED	148.0816 m/z @16.35 [CD6651_1.mzXML]	148.0816192626953	16.34535	0.23651666666666668	19.923333333333336	19.68681666666667	4598.67578125	1809689.3615062877	0	1283	3.7539125366020016	0.6110565631692757	0.18238552118102713	148.07476806640625	148.08294677734375
209	148.93418884277344	1.7496833333333333					1	DETECTED	148.9342 m/z @1.75 [CD6651_1.mzXML]	148.93418884277344	1.7496833333333333	1.6734166666666668	1.9733333333333334	0.2999166666666666	71384.7578125	557897.8898393554	0	1283	0.11886921796483518	1.9662368881118926	1.3068939897855347	148.9341278076172	148.93455505371094
210	149.01123046875	1.48035					1	DETECTED	149.0112 m/z @1.48 [CD6651_1.mzXML]	149.01123046875	1.48035	0.4745	19.856833333333334	19.382333333333335	259820.390625	1.291955497214618E7	0	1283	0.1273870441991951	null	null	149.0014190673828	149.01214599609375
211	149.0222625732422	12.453483333333333					1	DETECTED	149.0223 m/z @12.45 [CD6651_1.mzXML]	149.0222625732422	12.453483333333333	0.10093333333333333	20.006166666666665	19.90523333333333	229459.90625	5.89655801582114E7	1	1283	0.1622600031413981	0.5371721854235763	0.06864020363964825	149.0220947265625	149.03179931640625
212	149.09519958496094	11.909799999999999					1	DETECTED	149.0952 m/z @11.91 [CD6651_1.mzXML]	149.09519958496094	11.909799999999999	11.669783333333333	11.966133333333334	0.29635000000000034	54506.24609375	363700.4764127197	0	1283	0.13645219959276922	0.6427001803571849	null	149.0950927734375	149.0953369140625
213	150.01487731933594	1.48035					1	DETECTED	150.0149 m/z @1.48 [CD6651_1.mzXML]	150.01487731933594	1.48035	1.4505166666666667	1.5842333333333334	0.1337166666666667	7339.4306640625	41120.84361840818	0	1283	0.04105411043219109	2.241061452513964	3.4821229050279277	150.0145263671875	150.01487731933594
214	150.02554321289062	12.468516666666666					1	DETECTED	150.0255 m/z @12.47 [CD6651_1.mzXML]	150.02554321289062	12.468516666666666	0.10093333333333333	20.006166666666665	19.90523333333333	24090.224609375	5024149.521141478	0	1283	11.511137824193543	1.5936456511730812	0.8167880430752548	150.02528381347656	150.02626037597656
215	150.05747985839844	2.7257833333333332					1	DETECTED	150.0575 m/z @2.73 [CD6651_1.mzXML]	150.05747985839844	2.7257833333333332	1.8765166666666666	9.561	7.6844833333333336	47987.7265625	2202646.7799871825	0	1283	0.1712229629875175	0.7809404548329852	0.7382542456247172	150.05178833007812	150.05770874023438
216	150.9313507080078	1.7345833333333334					1	DETECTED	150.9314 m/z @1.73 [CD6651_1.mzXML]	150.9313507080078	1.7345833333333334	1.6886	19.073	17.3844	20958.462890625	7695712.066162475	0	1283	0.07458214486711423	189.0293584632116	377.0587169264232	150.92333984375	150.9345245361328
217	150.9678497314453	11.324416666666668					1	DETECTED	150.9678 m/z @11.32 [CD6651_1.mzXML]	150.9678497314453	11.324416666666668	0.37255000000000005	19.923333333333336	19.550783333333335	24424.421875	3952879.158084932	0	1283	0.47915332393032095	0.9872112179936229	1.586563546220989	150.96749877929688	150.97610473632812
218	151.04722595214844	1.80655					1	DETECTED	151.0472 m/z @1.81 [CD6651_1.mzXML]	151.04722595214844	1.80655	1.4188833333333333	10.645916666666666	9.227033333333333	13490.552734375	3649535.1354977116	0	1283	9.201235402699588	11.900730868443675	22.771872671100848	151.0379638671875	151.04722595214844
219	152.0210418701172	1.80655					1	DETECTED	152.0210 m/z @1.81 [CD6651_1.mzXML]	152.0210418701172	1.80655	1.7785333333333333	10.629133333333334	8.8506	316665.9375	4558972.721177487	0	1283	0.11349598338137068	3.5626399816749648	7.099903997223177	152.0209503173828	152.03103637695312
220	152.0458221435547	11.541116666666666					1	DETECTED	152.0458 m/z @11.54 [CD6651_1.mzXML]	152.0458221435547	11.541116666666666	0.11765	20.006166666666665	19.888516666666664	6091.4072265625	2208197.1683459766	0	1283	18.58073561132198	0.8705114326065642	2.296147202566831	152.0457763671875	152.0543212890625
221	152.94618225097656	1.5842333333333334					1	DETECTED	152.9462 m/z @1.58 [CD6651_1.mzXML]	152.94618225097656	1.5842333333333334	1.4016833333333334	11.18525	9.783566666666667	110201.265625	6067972.010044189	0	1283	0.1016451870753845	64.47134175030077	2.9836157919827695	152.9459991455078	152.95138549804688
222	153.00428771972656	1.5247					1	DETECTED	153.0043 m/z @1.52 [CD6651_1.mzXML]	153.00428771972656	1.5247	1.4188833333333333	18.927500000000002	17.50861666666667	4584.72900390625	2775710.1388109135	0	1283	17.48342918565798	82.7309025043314	164.4618050086628	153.00413513183594	153.0043182373047
223	153.056640625	12.828766666666667					1	DETECTED	153.0566 m/z @12.83 [CD6651_1.mzXML]	153.056640625	12.828766666666667	3.8330833333333336	19.6115	15.778416666666665	129211.4296875	1.9316814831176616E7	0	1283	2.437179638870173	0.7945057968970378	1.1412091155780402	153.05123901367188	153.0659942626953
224	153.07754516601562	10.773050000000001					1	DETECTED	153.0775 m/z @10.77 [CD6651_1.mzXML]	153.07754516601562	10.773050000000001	10.713283333333333	10.9039	0.1906166666666671	47354.55078125	233653.20759582496	0	1283	0.09471073675491581	1.673691298321562	1.9405062323627227	153.0773468017578	153.07754516601562
225	154.0254364013672	1.8627					1	DETECTED	154.0254 m/z @1.86 [CD6651_1.mzXML]	154.0254364013672	1.8627	1.7925333333333335	10.554166666666667	8.761633333333334	87941.953125	1759868.08622644	0	1283	0.11714813295330462	62.1607866977602	1.9283886580783536	154.01754760742188	154.0255126953125
226	154.05770874023438	1.8347166666666666					1	DETECTED	154.0577 m/z @1.83 [CD6651_1.mzXML]	154.05770874023438	1.8347166666666666	1.8347166666666666	15.692733333333333	13.858016666666666	33320.75390625	4702151.501955751	0	1283	12.135350682177789	null	null	154.04843139648438	154.06117248535156
227	154.08111572265625	10.787749999999999					1	DETECTED	154.0811 m/z @10.79 [CD6651_1.mzXML]	154.08111572265625	10.787749999999999	3.5706833333333337	19.94	16.369316666666666	2930.97509765625	1469896.6175391846	0	1283	6.367505964002426	1.1340699360774462	1.2681398721548927	154.08067321777344	154.08554077148438
228	154.29188537597656	14.73485					1	DETECTED	154.2919 m/z @14.73 [CD6651_1.mzXML]	154.29188537597656	14.73485	8.792816666666665	19.122	10.329183333333335	4656.28857421875	1067965.8193421022	0	1283	4.799810236362822	0.8691623518324254	0.6611457802496963	154.291259765625	154.29258728027344
229	154.95462036132812	11.169833333333335					1	DETECTED	154.9546 m/z @11.17 [CD6651_1.mzXML]	154.95462036132812	11.169833333333335	5.462516666666667	14.921966666666666	9.45945	5296.41455078125	1045871.8106014099	0	1283	1.0981443342513977	0.8287125590251109	0.6574251180502215	154.95419311523438	154.9635467529297
230	155.0275115966797	2.1971333333333334					1	DETECTED	155.0275 m/z @2.20 [CD6651_1.mzXML]	155.0275115966797	2.1971333333333334	2.1833	17.404833333333332	15.221533333333333	9125.205078125	2178767.9002552186	0	1283	0.3380895082511941	242.615427980283	495.76298368711696	155.02708435058594	155.03091430664062
231	155.06716918945312	10.32325					1	DETECTED	155.0672 m/z @10.32 [CD6651_1.mzXML]	155.06716918945312	10.32325	9.349516666666666	10.398783333333334	1.049266666666668	5731.38818359375	144918.41335424827	0	1283	0.1465241560121644	0.5387854306449409	0.07757086128988189	155.06686401367188	155.0674591064453
232	155.10618591308594	19.513166666666667					1	DETECTED	155.1062 m/z @19.51 [CD6651_1.mzXML]	155.10618591308594	19.513166666666667	0.18545	19.973166666666668	19.787716666666668	2596.672607421875	1853873.6384885563	0	1283	1.319725995280141	0.5119000088818907	0.023800017763781416	155.10057067871094	155.1160430908203
233	155.12965393066406	14.73485					1	DETECTED	155.1297 m/z @14.73 [CD6651_1.mzXML]	155.12965393066406	14.73485	0.10093333333333333	20.006166666666665	19.90523333333333	1248492.0	2.6299146158168536E8	1	1283	2.229287499002483	0.7047206816230533	1.494812747519721	155.1295166015625	155.13050842285156
234	155.9739990234375	15.0771					1	DETECTED	155.9740 m/z @15.08 [CD6651_1.mzXML]	155.9739990234375	15.0771	9.010349999999999	19.057000000000002	10.046650000000003	3793.927734375	1004154.4367915349	0	1283	5.089820719583225	0.8280092306424364	0.6560184612848727	155.9739532470703	155.97523498535156
235	156.04107666015625	1.7785333333333333					1	DETECTED	156.0411 m/z @1.78 [CD6651_1.mzXML]	156.04107666015625	1.7785333333333333	1.5395833333333333	2.05675	0.5171666666666668	541179.6875	2688293.064333985	0	1283	0.04938342402719398	3.18631543375184	3.440244205950282	156.0410614013672	156.04132080078125
236	156.0697784423828	1.8765166666666666					1	DETECTED	156.0698 m/z @1.88 [CD6651_1.mzXML]	156.0697784423828	1.8765166666666666	1.49505	12.166500000000001	10.67145	73981.3828125	2160521.314575531	0	1283	0.2515599990415569	1.9590195308842036	2.4933426417357274	156.06027221679688	156.07627868652344
237	156.1332244873047	14.813033333333333					1	DETECTED	156.1332 m/z @14.81 [CD6651_1.mzXML]	156.1332244873047	14.813033333333333	0.16843333333333332	20.006166666666665	19.837733333333333	53790.3984375	1.4235885113856133E7	0	1283	2.014587062664136	0.6845013734522875	0.8158691213222719	156.13304138183594	156.13427734375
238	157.12686157226562	14.73485					1	DETECTED	157.1269 m/z @14.73 [CD6651_1.mzXML]	157.12686157226562	14.73485	0.10093333333333333	20.006166666666665	19.90523333333333	333612.84375	7.28751421107505E7	0	1283	5.242025419152002	0.6849068849203662	1.5900828379457943	157.12217712402344	157.1277618408203
239	158.1303253173828	14.73485					1	DETECTED	158.1303 m/z @14.73 [CD6651_1.mzXML]	158.1303253173828	14.73485	0.15148333333333333	20.006166666666665	19.85468333333333	20337.369140625	4702240.563278014	0	1283	0.7868204030482353	0.6831701835500239	0.8001681931883513	158.12979125976562	158.131591796875
240	158.15292358398438	11.73125					1	DETECTED	158.1529 m/z @11.73 [CD6651_1.mzXML]	158.15292358398438	11.73125	5.091283333333333	11.8235	6.732216666666666	18506.46484375	1721398.3926501465	0	1283	0.18238986696452564	0.5069465710169228	0.013893142033845543	158.15272521972656	158.15328979492188
241	158.96298217773438	1.6588666666666667					1	DETECTED	158.9630 m/z @1.66 [CD6651_1.mzXML]	158.96298217773438	1.6588666666666667	1.5544166666666668	12.593766666666665	11.039349999999999	519088.53125	9413012.493702391	0	1283	0.09599101637078888	1.704282491970363	1.5052952369885313	158.96292114257812	158.9631805419922
242	159.00424194335938	1.8347166666666666					1	DETECTED	159.0042 m/z @1.83 [CD6651_1.mzXML]	159.00424194335938	1.8347166666666666	1.4016833333333334	15.660466666666668	14.258783333333335	21855.466796875	2384947.016875519	0	1283	0.4182913724676589	16.463840351012248	31.927680702024492	158.9947509765625	159.01327514648438
243	159.064453125	1.9458166666666665					1	DETECTED	159.0645 m/z @1.95 [CD6651_1.mzXML]	159.064453125	1.9458166666666665	1.9182	18.082666666666668	16.16446666666667	12083.7880859375	2959648.997154175	0	1283	1.0832486719976917	292.65781532890816	584.3156306578163	159.058349609375	159.06472778320312
244	159.07537841796875	2.8356666666666666					1	DETECTED	159.0754 m/z @2.84 [CD6651_1.mzXML]	159.07537841796875	2.8356666666666666	0.4063666666666667	19.6115	19.205133333333333	10320.3994140625	1900710.705254181	0	1283	2.9514471399755875	1.7994473024246602	2.214671578429175	159.07525634765625	159.0797119140625
245	159.0909881591797	9.221016666666666					1	DETECTED	159.0910 m/z @9.22 [CD6651_1.mzXML]	159.0909881591797	9.221016666666666	0.16843333333333332	19.480999999999998	19.312566666666665	114745.265625	3812031.207660551	0	1283	0.1032958134510551	1.4204657578205477	1.7255789721126435	159.08840942382812	159.10098266601562
246	159.98118591308594	11.4675					1	DETECTED	159.9812 m/z @11.47 [CD6651_1.mzXML]	159.98118591308594	11.4675	0.4745	20.006166666666665	19.531666666666666	12533.7744140625	3019976.9339767457	0	1283	1.3418244999868758	0.8883683556202433	0.7767367112404864	159.98028564453125	159.9818572998047
247	160.05950927734375	2.5618333333333334					1	DETECTED	160.0595 m/z @2.56 [CD6651_1.mzXML]	160.05950927734375	2.5618333333333334	0.10093333333333333	20.006166666666665	19.90523333333333	588699.625	6.6337518857941866E7	1	1283	0.735079873751594	3.3248584588640213	8.402799455323658	160.05906677246094	160.0616912841797
248	160.074951171875	9.234983333333334					1	DETECTED	160.0750 m/z @9.23 [CD6651_1.mzXML]	160.074951171875	9.234983333333334	9.118633333333333	19.873333333333335	10.754700000000001	53384.95703125	1664795.5538265356	0	1283	0.10405910720744771	46.21701761925202	91.43403523850404	160.07467651367188	160.07823181152344
249	160.13232421875	1.8765166666666666					1	DETECTED	160.1323 m/z @1.88 [CD6651_1.mzXML]	160.13232421875	1.8765166666666666	1.8627	18.342166666666667	16.479466666666667	31552.578125	9771267.18624884	0	1283	8.355153786230975	302.04815075987483	602.3910054041074	160.12857055664062	160.13265991210938
250	161.01145935058594	1.4654500000000001					1	DETECTED	161.0115 m/z @1.47 [CD6651_1.mzXML]	161.01145935058594	1.4654500000000001	1.4016833333333334	18.017166666666665	16.61548333333333	15292.9873046875	3019355.9406522214	0	1283	0.34523199499318125	130.28345530580222	238.35381636600948	161.01101684570312	161.01165771484375
251	161.0228729248047	12.422216666666666					1	DETECTED	161.0229 m/z @12.42 [CD6651_1.mzXML]	161.0228729248047	12.422216666666666	1.49505	16.165399999999998	14.67035	77682.3359375	1.0553424562280392E7	0	1283	2.2366896639672067	1.8808357597825172	3.1914570631639254	161.01565551757812	161.03073120117188
252	161.06288146972656	2.548283333333333					1	DETECTED	161.0629 m/z @2.55 [CD6651_1.mzXML]	161.06288146972656	2.548283333333333	0.11765	19.98966666666667	19.872016666666667	31624.3984375	5209512.364549381	0	1283	0.7299374056649497	3.8603257061750593	2.196385155734605	161.057373046875	161.0672149658203
253	161.98057556152344	1.3676					1	DETECTED	161.9806 m/z @1.37 [CD6651_1.mzXML]	161.98057556152344	1.3676	0.10093333333333333	20.006166666666665	19.90523333333333	2928.434814453125	1514534.5596410525	0	1283	18.48736887569367	7.857328947368421	14.714657894736842	161.97943115234375	161.98733520507812
254	162.04928588867188	1.89015					1	DETECTED	162.0493 m/z @1.89 [CD6651_1.mzXML]	162.04928588867188	1.89015	1.89015	6.6089	4.71875	23928.185546875	898792.1679309692	0	1283	4.302229641938194	null	null	162.04884338378906	162.05819702148438
255	162.096923828125	14.875466666666666					1	DETECTED	162.0969 m/z @14.88 [CD6651_1.mzXML]	162.096923828125	14.875466666666666	9.575816666666666	19.2685	9.692683333333333	8091.84765625	1777830.5134716798	0	1283	2.1056557153133877	0.9144644772139041	0.596713211142528	162.09657287597656	162.09793090820312
256	162.11122131347656	1.8347166666666666					1	DETECTED	162.1112 m/z @1.83 [CD6651_1.mzXML]	162.11122131347656	1.8347166666666666	1.7496833333333333	10.42835	8.678666666666667	2332499.0	2.432282136206558E7	1	1283	0.15868472450083293	2.880388983824742	3.2309386373556492	162.10972595214844	162.1121368408203
257	162.9903564453125	1.48035					1	DETECTED	162.9904 m/z @1.48 [CD6651_1.mzXML]	162.9903564453125	1.48035	0.37255000000000005	20.006166666666665	19.633616666666665	460806.78125	9110056.951088661	0	1283	0.13115281640108245	2.284298040358094	2.3024219126008636	162.98294067382812	163.0000457763672
258	163.0381317138672	11.838733333333332					1	DETECTED	163.0381 m/z @11.84 [CD6651_1.mzXML]	163.0381317138672	11.838733333333332	0.10093333333333333	19.956666666666667	19.855733333333333	33636.859375	5338832.627837894	0	1283	0.13785897177933215	0.8314012807925689	0.731747376421248	163.02896118164062	163.04457092285156
259	163.05941772460938	10.950700000000001					1	DETECTED	163.0594 m/z @10.95 [CD6651_1.mzXML]	163.05941772460938	10.950700000000001	0.18545	19.98966666666667	19.80421666666667	202127.984375	1.3613516563923469E7	1	1283	9.042462305293075	0.7009654930175301	0.03640137459914938	163.0511932373047	163.06919860839844
260	163.07432556152344	11.56925					1	DETECTED	163.0743 m/z @11.57 [CD6651_1.mzXML]	163.07432556152344	11.56925	0.5591333333333334	11.685133333333333	11.126	30888.701171875	5795787.961795777	0	1283	0.05948849444470028	0.5052625842596279	0.011159077848278692	163.07054138183594	163.0745391845703
261	163.0932159423828	14.182666666666668					1	DETECTED	163.0932 m/z @14.18 [CD6651_1.mzXML]	163.0932159423828	14.182666666666668	0.8844166666666666	19.77466666666667	18.89025	15084.1640625	4569821.743572628	0	1283	3.1824539480325935	0.7102532288083019	0.9209627880897664	163.09022521972656	163.09584045410156
262	163.11480712890625	1.8347166666666666					1	DETECTED	163.1148 m/z @1.83 [CD6651_1.mzXML]	163.11480712890625	1.8347166666666666	1.7785333333333333	13.493133333333333	11.714599999999999	139099.90625	4498823.713449462	0	1283	0.14495751418923764	104.25333728863853	207.50667457727707	163.1104736328125	163.12466430664062
263	163.97589111328125	0.95335					1	DETECTED	163.9759 m/z @0.95 [CD6651_1.mzXML]	163.97589111328125	0.95335	0.10093333333333333	20.006166666666665	19.90523333333333	37068.61328125	8953664.259869661	0	1283	19.043775654370997	5.531311549224872	5.346623618728951	163.9748077392578	163.9763641357422
264	163.9939727783203	1.48035					1	DETECTED	163.9940 m/z @1.48 [CD6651_1.mzXML]	163.9939727783203	1.48035	1.48035	19.040666666666667	17.560316666666665	12390.0595703125	2842344.2294839774	0	1283	10.162253602426006	null	null	163.98609924316406	163.99411010742188
265	164.05897521972656	10.96595					1	DETECTED	164.0590 m/z @10.97 [CD6651_1.mzXML]	164.05897521972656	10.96595	2.0990166666666665	11.138516666666668	9.0395	18764.828125	1154729.7319566044	0	1283	0.20952391866454434	0.509730910348561	0.01946182069712208	164.05897521972656	164.06314086914062
266	164.09088134765625	1.9870166666666667					1	DETECTED	164.0909 m/z @1.99 [CD6651_1.mzXML]	164.09088134765625	1.9870166666666667	1.9458166666666665	15.548916666666665	13.603099999999998	13482.6796875	1131469.4947763062	0	1283	0.26915393000519683	35.023896866465826	67.08525676345607	164.0901336669922	164.09771728515625
267	164.9082489013672	1.7194333333333334					1	DETECTED	164.9082 m/z @1.72 [CD6651_1.mzXML]	164.9082489013672	1.7194333333333334	1.6886	1.904	0.2153999999999998	37469.2890625	274350.28932617174	0	1283	0.09272907328593516	3.4929729729729773	5.9859459459459545	164.90798950195312	164.90834045410156
268	164.9290313720703	1.6588666666666667					1	DETECTED	164.9290 m/z @1.66 [CD6651_1.mzXML]	164.9290313720703	1.6588666666666667	1.5992666666666666	2.1552166666666666	0.5559499999999999	46114.90625	684674.2594108888	0	1283	0.2678102955743511	4.664010067114086	8.488921832772105	164.91934204101562	164.92935180664062
269	164.98341369628906	11.409500000000001					1	DETECTED	164.9834 m/z @11.41 [CD6651_1.mzXML]	164.98341369628906	11.409500000000001	0.10093333333333333	20.006166666666665	19.90523333333333	216381.828125	2.045922999124849E7	0	1283	0.9410465269781287	2.572809659951729	3.9855436463116396	164.97483825683594	164.98690795898438
270	165.02369689941406	1.50985					1	DETECTED	165.0237 m/z @1.51 [CD6651_1.mzXML]	165.02369689941406	1.50985	1.4188833333333333	1.5992666666666666	0.18038333333333334	11013.5	91164.29781604005	0	1283	0.11632148551535759	0.9914803957493591	0.9829607914987182	165.0235137939453	165.0237579345703
271	165.0564422607422	10.87375					1	DETECTED	165.0564 m/z @10.87 [CD6651_1.mzXML]	165.0564422607422	10.87375	1.4016833333333334	10.99685	9.595166666666668	13809.66796875	2250985.792929931	0	1283	6.999705783907036	0.5064980539269853	0.01841917289158095	165.05296325683594	165.05992126464844
272	165.15872192382812	14.104633333333334					1	DETECTED	165.1587 m/z @14.10 [CD6651_1.mzXML]	165.15872192382812	14.104633333333334	0.2197	19.973166666666668	19.753466666666668	30265.177734375	9046023.338551886	0	1283	0.5558993326449571	1.0241336882087857	0.9570340513307253	165.15675354003906	165.1593475341797
273	165.58909606933594	8.383149999999999					1	DETECTED	165.5891 m/z @8.38 [CD6651_1.mzXML]	165.58909606933594	8.383149999999999	8.159733333333334	10.42835	2.2686166666666665	7237.92919921875	790782.3941159669	0	1283	2.247786069182677	5.077098097724761	9.154196195449522	165.58139038085938	165.5913848876953
274	166.02537536621094	1.4188833333333333					1	DETECTED	166.0254 m/z @1.42 [CD6651_1.mzXML]	166.02537536621094	1.4188833333333333	0.11765	19.973166666666668	19.855516666666666	51057.58203125	4881105.674297271	0	1283	1.0884461536764767	4.510808736941673	4.371604220937792	166.0245361328125	166.0259246826172
275	166.0730743408203	14.303066666666666					1	DETECTED	166.0731 m/z @14.30 [CD6651_1.mzXML]	166.0730743408203	14.303066666666666	2.8771833333333334	14.303066666666666	11.425883333333333	23174.376953125	5071635.52309323	0	1283	6.075682558318276	0.5	null	166.06317138671875	166.07432556152344
276	166.0851593017578	8.383149999999999					1	DETECTED	166.0852 m/z @8.38 [CD6651_1.mzXML]	166.0851593017578	8.383149999999999	0.4575666666666667	11.012683333333333	10.555116666666667	2624694.25	5.3273793665297106E7	1	1283	0.2627892735695294	0.8144183205191132	0.5084448489122269	166.08302307128906	166.08604431152344
277	166.10089111328125	8.383149999999999					1	DETECTED	166.1009 m/z @8.38 [CD6651_1.mzXML]	166.10089111328125	8.383149999999999	8.0236	8.486616666666666	0.4630166666666664	5386.9931640625	71762.0188941957	0	1283	0.13384358592991497	0.6438835581513949	0.26386216993809286	166.09588623046875	166.10568237304688
278	166.1161346435547	14.583183333333332					1	DETECTED	166.1161 m/z @14.58 [CD6651_1.mzXML]	166.1161346435547	14.583183333333332	8.18945	14.583183333333332	6.393733333333332	13734.013671875	2824806.3319901726	0	1283	6.341694164848583	0.5	null	166.10720825195312	166.1170196533203
279	166.5765380859375	14.464699999999999					1	DETECTED	166.5765 m/z @14.46 [CD6651_1.mzXML]	166.5765380859375	14.464699999999999	8.0236	14.464699999999999	6.441099999999999	16107.2255859375	3113804.202820678	0	1283	6.108766540674008	0.5	null	166.5765380859375	166.58372497558594
280	166.9837188720703	11.482633333333332					1	DETECTED	166.9837 m/z @11.48 [CD6651_1.mzXML]	166.9837188720703	11.482633333333332	0.10093333333333333	20.006166666666665	19.90523333333333	125462.2265625	1.4825012349061832E7	0	1283	0.5877172528854064	2.917129885844785	4.8275894465453035	166.9831085205078	166.98483276367188
281	167.03057861328125	1.904					1	DETECTED	167.0306 m/z @1.90 [CD6651_1.mzXML]	167.03057861328125	1.904	1.3844666666666667	9.8011	8.416633333333333	36507.8046875	1954180.0287073064	0	1283	0.14962609783454583	6.8503196574087974	12.07343888930001	167.02078247070312	167.03329467773438
282	167.0670623779297	10.383733333333334					1	DETECTED	167.0671 m/z @10.38 [CD6651_1.mzXML]	167.0670623779297	10.383733333333334	10.127749999999999	10.414183333333334	0.28643333333333487	3466.12158203125	33637.444710632364	0	1283	0.07604499933793285	0.5594765284198189	0.11895305683963767	167.0667266845703	167.06727600097656
283	167.0886688232422	8.383149999999999					1	DETECTED	167.0887 m/z @8.38 [CD6651_1.mzXML]	167.0886688232422	8.383149999999999	7.76585	9.394333333333332	1.6284833333333317	174080.625	3180212.634315431	0	1283	0.26963512014210167	0.8607994239210943	0.5334086340684346	167.08865356445312	167.08926391601562
284	168.064697265625	10.773050000000001					1	DETECTED	168.0647 m/z @10.77 [CD6651_1.mzXML]	168.064697265625	10.773050000000001	0.23651666666666668	19.497	19.260483333333333	13782.5537109375	1927287.8048808898	0	1283	0.058790940925298685	0.8674330780788458	0.5733283457243722	168.06399536132812	168.06565856933594
285	168.08937072753906	8.383149999999999					1	DETECTED	168.0894 m/z @8.38 [CD6651_1.mzXML]	168.08937072753906	8.383149999999999	7.945266666666667	8.576633333333332	0.6313666666666649	6002.248046875	107744.91547396834	0	1283	0.1816211149621072	0.7209302325581399	0.4569524821450015	168.0893096923828	168.0929412841797
286	168.97927856445312	11.409500000000001					1	DETECTED	168.9793 m/z @11.41 [CD6651_1.mzXML]	168.97927856445312	11.409500000000001	0.11765	20.006166666666665	19.888516666666664	42546.59765625	6008449.34625903	0	1283	0.9755904315238269	0.6761101801465227	5.505220438194118	168.97874450683594	168.9801788330078
287	169.00775146484375	1.9594999999999998					1	DETECTED	169.0078 m/z @1.96 [CD6651_1.mzXML]	169.00775146484375	1.9594999999999998	1.9594999999999998	10.582983333333335	8.623483333333334	21629.115234375	7594192.310299318	0	1283	8.549301373532192	null	null	169.00411987304688	169.00775146484375
288	169.03472900390625	2.98845					1	DETECTED	169.0347 m/z @2.99 [CD6651_1.mzXML]	169.03472900390625	2.98845	1.9182	19.317333333333334	17.399133333333335	124413.6171875	5743440.046167632	0	1283	0.3982596469996622	1.01671758946815	0.849088318845123	169.0322723388672	169.03546142578125
289	169.0573272705078	1.8206166666666665					1	DETECTED	169.0573 m/z @1.82 [CD6651_1.mzXML]	169.0573272705078	1.8206166666666665	0.20233333333333334	10.950700000000001	10.748366666666668	61407.640625	2556704.1341690673	0	1283	0.13811882055663371	3.2126831507170936	5.356939418501448	169.04832458496094	169.05760192871094
290	169.09375	1.6886					1	DETECTED	169.0938 m/z @1.69 [CD6651_1.mzXML]	169.09375	1.6886	1.5992666666666666	8.808316666666666	7.2090499999999995	31129.66015625	5042347.839783386	0	1283	0.1775571635136164	40.34916044776112	79.00813638495806	169.0936279296875	169.09646606445312
291	169.14520263671875	14.167333333333334					1	DETECTED	169.1452 m/z @14.17 [CD6651_1.mzXML]	169.14520263671875	14.167333333333334	9.164366666666666	19.578500000000002	10.414133333333336	6178.2490234375	1482935.1243562931	0	1283	0.571013939064704	1.0407957944952662	0.9996629635968909	169.1451873779297	169.14962768554688
292	170.05929565429688	9.221016666666666					1	DETECTED	170.0593 m/z @9.22 [CD6651_1.mzXML]	170.05929565429688	9.221016666666666	9.13405	10.87375	1.7396999999999991	263503.3125	1904156.5197160624	0	1283	0.0949341164823192	1.4361369968716398	1.6474680484273458	170.0518341064453	170.0595703125
293	170.0954132080078	11.3673					1	DETECTED	170.0954 m/z @11.37 [CD6651_1.mzXML]	170.0954132080078	11.3673	0.10093333333333333	20.006166666666665	19.90523333333333	11467.306640625	6303771.254394717	0	1283	12.388082886828212	0.8833918654638733	0.3008910537573215	170.09146118164062	170.09963989257812
294	170.97715759277344	11.3097					1	DETECTED	170.9772 m/z @11.31 [CD6651_1.mzXML]	170.97715759277344	11.3097	11.15415	16.394233333333332	5.240083333333333	8869.5322265625	1146269.9595167846	0	1283	0.8136365862130877	16.84372656166293	32.68745312332586	170.9696044921875	170.97731018066406
295	171.06277465820312	9.221016666666666					1	DETECTED	171.0628 m/z @9.22 [CD6651_1.mzXML]	171.06277465820312	9.221016666666666	5.39815	18.5215	13.123349999999999	29694.984375	1852093.8005462335	0	1283	0.09148872896230209	1.7164278987845076	0.03098832963584197	171.06259155273438	171.07168579101562
296	171.1484375	1.3326500000000001					1	DETECTED	171.1484 m/z @1.33 [CD6651_1.mzXML]	171.1484375	1.3326500000000001	0.10093333333333333	20.006166666666665	19.90523333333333	9906.037109375	6394008.319823065	0	1283	9.964099669307167	8.080280908758777	15.160561817517554	171.14756774902344	171.14895629882812
297	172.03622436523438	9.546016666666667					1	DETECTED	172.0362 m/z @9.55 [CD6651_1.mzXML]	172.03622436523438	9.546016666666667	9.485766666666667	9.561	0.07523333333333326	3172.015380859375	9746.576293823166	0	1283	0.06584304002625174	0.6243430152143848	0.24868603042876963	172.03604125976562	172.03622436523438
298	172.13258361816406	10.2476					1	DETECTED	172.1326 m/z @10.25 [CD6651_1.mzXML]	172.13258361816406	10.2476	10.187133333333332	13.7784	3.5912666666666677	17156.361328125	612825.5353167722	0	1283	0.12727146461650918	29.696251378168927	2.1949928164181447	172.1315460205078	172.1326141357422
299	173.01986694335938	16.214666666666666					1	DETECTED	173.0199 m/z @16.21 [CD6651_1.mzXML]	173.01986694335938	16.214666666666666	0.16843333333333332	20.006166666666665	19.837733333333333	6741.203125	2598724.5704852585	0	1283	7.130622479661712	0.6181429909823073	0.48605793333013303	173.0190887451172	173.02301025390625
300	173.0408477783203	1.9182					1	DETECTED	173.0408 m/z @1.92 [CD6651_1.mzXML]	173.0408477783203	1.9182	1.8486166666666668	8.823833333333333	6.975216666666666	11317.3203125	920570.7043157958	0	1283	6.892436563228868	50.12131736526962	98.63018446287475	173.0367431640625	173.04116821289062
301	173.9602813720703	11.353183333333334					1	DETECTED	173.9603 m/z @11.35 [CD6651_1.mzXML]	173.9602813720703	11.353183333333334	0.15148333333333333	20.006166666666665	19.85468333333333	11968.419921875	2481971.754790587	0	1283	1.4069015711639388	0.6926906862782588	0.7778297616490469	173.95211791992188	173.96939086914062
302	174.0779571533203	15.548916666666665					1	DETECTED	174.0780 m/z @15.55 [CD6651_1.mzXML]	174.0779571533203	15.548916666666665	9.666166666666667	19.660500000000003	9.994333333333335	9266.2236328125	2255262.7056525555	0	1283	2.067803085844023	0.8494609947161904	0.524915063000899	174.0770721435547	174.0785675048828
303	174.13282775878906	16.954833333333333					1	DETECTED	174.1328 m/z @16.95 [CD6651_1.mzXML]	174.13282775878906	16.954833333333333	0.13451666666666667	19.973166666666668	19.83865	4028.151611328125	1870759.5057591249	0	1283	11.40712294852141	0.5897228450911052	0.24368942173207178	174.1261749267578	174.14039611816406
304	174.9369659423828	1.6588666666666667					1	DETECTED	174.9370 m/z @1.66 [CD6651_1.mzXML]	174.9369659423828	1.6588666666666667	1.5395833333333333	1.7925333333333335	0.25295000000000023	222128.828125	1514201.5901948242	0	1283	0.09603857353283463	1.0602906245633648	1.490382369058567	174.9368133544922	174.9374237060547
305	174.9906768798828	1.4505166666666667					1	DETECTED	174.9907 m/z @1.45 [CD6651_1.mzXML]	174.9906768798828	1.4505166666666667	0.15148333333333333	20.006166666666665	19.85468333333333	57748.49609375	3146753.226776824	0	1283	0.8520294391760503	15.353867664526218	20.561197156135048	174.98971557617188	174.99183654785156
306	175.0074920654297	13.63235					1	DETECTED	175.0075 m/z @13.63 [CD6651_1.mzXML]	175.0074920654297	13.63235	9.979450000000002	18.8625	8.883049999999999	8706.3359375	1464059.7343084728	0	1283	1.4224488190818843	1.2158901147033865	1.0242957175014762	175.00694274902344	175.00814819335938
307	175.03048706054688	2.4532499999999997					1	DETECTED	175.0305 m/z @2.45 [CD6651_1.mzXML]	175.03048706054688	2.4532499999999997	1.4188833333333333	19.923333333333336	18.504450000000002	14720.5576171875	3202789.4643323054	0	1283	1.850396416868451	3.8410955040806205	3.055547061048105	175.022216796875	175.03924560546875
308	175.07415771484375	15.406433333333332					1	DETECTED	175.0742 m/z @15.41 [CD6651_1.mzXML]	175.07415771484375	15.406433333333332	9.5157	19.7095	10.193799999999998	12042.5234375	2923928.529213074	0	1283	2.7474380965539904	0.7946266417621083	0.6038716302082622	175.07322692871094	175.07479858398438
309	175.08877563476562	9.221016666666666					1	DETECTED	175.0888 m/z @9.22 [CD6651_1.mzXML]	175.08877563476562	9.221016666666666	0.23651666666666668	20.006166666666665	19.76965	2376.1396484375	1626940.779073089	0	1283	19.388162018826392	1.1002086927486228	1.2004173854972453	175.0884246826172	175.09339904785156
310	175.1179656982422	1.8347166666666666					1	DETECTED	175.1180 m/z @1.83 [CD6651_1.mzXML]	175.1179656982422	1.8347166666666666	1.5247	18.570333333333334	17.045633333333335	60135.1796875	3315412.1648751223	0	1283	0.16388386515482245	27.491478952744483	1.3043822744466866	175.11106872558594	175.12197875976562
311	176.0696563720703	10.554166666666667					1	DETECTED	176.0697 m/z @10.55 [CD6651_1.mzXML]	176.0696563720703	10.554166666666667	8.948516666666666	18.115166666666667	9.16665	94476.328125	1449923.470431828	0	1283	0.10979072604467177	0.5484819566970105	0.08544491080120344	176.06910705566406	176.0789794921875
312	176.96986389160156	1.48035					1	DETECTED	176.9699 m/z @1.48 [CD6651_1.mzXML]	176.96986389160156	1.48035	1.4188833333333333	1.6146833333333332	0.19579999999999997	24421.123046875	204071.56917846674	0	1283	0.170464678429189	1.5927331887201703	2.1854663774403407	176.969482421875	176.96994018554688
313	176.99874877929688	15.0771					1	DETECTED	176.9987 m/z @15.08 [CD6651_1.mzXML]	176.99874877929688	15.0771	9.920183333333334	18.017166666666665	8.09698333333333	4582.3037109375	1035305.1301961674	0	1283	2.0110547925597526	0.7850605174280496	0.5701210348560992	176.99806213378906	176.99940490722656
314	177.05990600585938	1.6886					1	DETECTED	177.0599 m/z @1.69 [CD6651_1.mzXML]	177.05990600585938	1.6886	1.56925	11.512033333333333	9.942783333333333	23961.689453125	3994684.903465088	0	1283	0.09111600498618455	41.65388912163103	82.48924018044185	177.05162048339844	177.06019592285156
315	177.07481384277344	1.9594999999999998					1	DETECTED	177.0748 m/z @1.96 [CD6651_1.mzXML]	177.07481384277344	1.9594999999999998	1.904	10.613233333333334	8.709233333333334	11243.72265625	2511272.9978648676	0	1283	0.2095587500546292	78.46156156156172	155.92312312312345	177.0730438232422	177.07546997070312
316	177.08599853515625	2.8634666666666666					1	DETECTED	177.0860 m/z @2.86 [CD6651_1.mzXML]	177.08599853515625	2.8634666666666666	0.10093333333333333	20.006166666666665	19.90523333333333	11023.9501953125	4460454.499291775	0	1283	1.3013269877183156	3.602713692745789	4.088196954227966	177.08572387695312	177.0897674560547
317	177.1015167236328	5.446416666666667					1	DETECTED	177.1015 m/z @5.45 [CD6651_1.mzXML]	177.1015167236328	5.446416666666667	4.7877	15.596966666666667	10.809266666666666	22216.703125	3393363.680480102	0	1283	1.1551630902157477	8.204792146345163	15.409584292690326	177.09678649902344	177.11123657226562
318	177.152587890625	7.3024000000000004					1	DETECTED	177.1526 m/z @7.30 [CD6651_1.mzXML]	177.152587890625	7.3024000000000004	0.5422166666666667	19.94	19.397783333333333	5670.64794921875	3506292.32462567	0	1283	15.263839634755062	1.4347083782244563	1.8694167564489128	177.14430236816406	177.15908813476562
319	177.16909790039062	4.756066666666666					1	DETECTED	177.1691 m/z @4.76 [CD6651_1.mzXML]	177.16909790039062	4.756066666666666	1.0217833333333333	19.973166666666668	18.951383333333336	7016.6611328125	3915894.694616578	0	1283	17.92197389316594	2.5374859968668693	4.0749719937337385	177.1591033935547	177.16909790039062
320	178.10494995117188	5.8196666666666665					1	DETECTED	178.1049 m/z @5.82 [CD6651_1.mzXML]	178.10494995117188	5.8196666666666665	4.835333333333334	6.8224833333333335	1.9871499999999997	2392.797607421875	162033.97168508914	0	1283	0.5321398244632949	1.0093887571960722	1.0187775143921443	178.1044921875	178.10531616210938
321	178.96240234375	11.293916666666666					1	DETECTED	178.9624 m/z @11.29 [CD6651_1.mzXML]	178.96240234375	11.293916666666666	0.28745	19.366333333333333	19.078883333333334	10069.8017578125	1928152.864927734	0	1283	0.6597161811242191	0.8667124478336978	0.800563698300904	178.9614715576172	178.96336364746094
322	179.0392608642578	1.49505					1	DETECTED	179.0393 m/z @1.50 [CD6651_1.mzXML]	179.0392608642578	1.49505	1.4016833333333334	13.508199999999999	12.106516666666666	16954.130859375	4328380.0830087885	0	1283	0.13026791949700756	64.83318457693686	126.66626773374388	179.03887939453125	179.04750061035156
323	179.05322265625	14.450016666666667					1	DETECTED	179.0532 m/z @14.45 [CD6651_1.mzXML]	179.05322265625	14.450016666666667	9.905383333333333	19.235500000000002	9.330116666666669	5028.005859375	1376753.5227208254	0	1283	2.7043022748867145	1.0264982873572495	0.5821437683318732	179.0524139404297	179.0548858642578
324	179.06936645507812	10.554166666666667					1	DETECTED	179.0694 m/z @10.55 [CD6651_1.mzXML]	179.06936645507812	10.554166666666667	0.11765	20.006166666666665	19.888516666666664	32127.201171875	2540073.178648528	0	1283	0.10839854823896289	0.8803847901408652	0.13829480914511905	179.0596466064453	179.06982421875
325	180.06472778320312	9.740933333333334					1	DETECTED	180.0647 m/z @9.74 [CD6651_1.mzXML]	180.06472778320312	9.740933333333334	2.05675	10.525733333333333	8.468983333333334	17089.99609375	821167.3752100519	0	1283	0.09630238392958823	1.314015536790911	1.5728345989739554	180.0642852783203	180.0723419189453
326	180.0870819091797	8.886166666666666					1	DETECTED	180.0871 m/z @8.89 [CD6651_1.mzXML]	180.0870819091797	8.886166666666666	0.6439833333333334	19.823833333333333	19.17985	3002.618896484375	1399893.3649883426	0	1283	3.661001360592736	1.1635175550167733	1.327035110033547	180.0791015625	180.08786010742188
327	180.90298461914062	1.6588666666666667					1	DETECTED	180.9030 m/z @1.66 [CD6651_1.mzXML]	180.90298461914062	1.6588666666666667	1.6295666666666666	2.238183333333333	0.6086166666666666	26126.861328125	468928.7838426514	0	1283	0.07152220123465125	10.38594994311714	19.77189988623428	180.90237426757812	180.9033660888672
328	180.9604949951172	12.215016666666665					1	DETECTED	180.9605 m/z @12.22 [CD6651_1.mzXML]	180.9604949951172	12.215016666666665	11.541116666666666	13.73565	2.194533333333334	7115.11962890625	520946.8818636474	0	1283	0.7197898809010699	1.6282336647375983	2.2564673294751967	180.95989990234375	180.9667205810547
329	181.00115966796875	1.4654500000000001					1	DETECTED	181.0012 m/z @1.47 [CD6651_1.mzXML]	181.00115966796875	1.4654500000000001	1.4188833333333333	1.5842333333333334	0.1653500000000001	10251.2587890625	66548.62401940918	0	1283	0.2510858180036297	1.7754115962777315	2.550823192555463	181.00067138671875	181.00131225585938
330	181.04824829101562	12.4838					1	DETECTED	181.0482 m/z @12.48 [CD6651_1.mzXML]	181.04824829101562	12.4838	0.10093333333333333	19.98966666666667	19.888733333333334	19319.3125	2432139.1522089825	0	1283	0.0304433555777468	1.3359786109036311	0.43349991621002276	181.04725646972656	181.0494384765625
331	181.07125854492188	9.394333333333332					1	DETECTED	181.0713 m/z @9.39 [CD6651_1.mzXML]	181.07125854492188	9.394333333333332	5.72155	11.18525	5.4637	98405.0703125	1755571.8329469897	0	1283	0.3742091805123824	2.1958908399500925	3.929151594739989	181.06515502929688	181.07176208496094
332	181.0844268798828	11.56925					1	DETECTED	181.0844 m/z @11.57 [CD6651_1.mzXML]	181.0844268798828	11.56925	11.497266666666667	18.1965	6.699233333333334	1624162.625	1.313282123469892E7	1	1283	0.11124280311923584	1.8386062491218098	2.3199968871777124	181.0795440673828	181.0850830078125
333	182.088134765625	11.583333333333334					1	DETECTED	182.0881 m/z @11.58 [CD6651_1.mzXML]	182.088134765625	11.583333333333334	1.9870166666666667	11.669783333333333	9.682766666666666	130829.34375	1.4539950714265954E7	0	1283	7.5653254334441185	0.5061030512840053	0.011912934278093028	182.0794219970703	182.09384155273438
334	182.1490020751953	16.165399999999998					1	DETECTED	182.1490 m/z @16.17 [CD6651_1.mzXML]	182.1490020751953	16.165399999999998	0.10093333333333333	20.006166666666665	19.90523333333333	93916.4921875	2.7675509985450834E7	0	1283	4.357154236636143	0.8590369132233088	0.9922164846396	182.1477813720703	182.1564178466797
335	182.96163940429688	1.48035					1	DETECTED	182.9616 m/z @1.48 [CD6651_1.mzXML]	182.96163940429688	1.48035	1.4348333333333334	5.55965	4.124816666666667	7703.5146484375	573705.1166380311	0	1283	0.11602121971150914	45.311058220432095	76.23487698643765	182.95892333984375	182.96176147460938
336	183.04815673828125	16.971166666666665					1	DETECTED	183.0482 m/z @16.97 [CD6651_1.mzXML]	183.04815673828125	16.971166666666665	8.792816666666665	19.98966666666667	11.196850000000003	6418.958984375	1957621.9617416696	0	1283	2.837169416228752	0.6845421142406477	0.40305801985453954	183.04757690429688	183.0487518310547
337	183.08349609375	3.9659833333333334					1	DETECTED	183.0835 m/z @3.97 [CD6651_1.mzXML]	183.08349609375	3.9659833333333334	2.0008833333333333	11.895800000000001	9.894916666666667	12454.2509765625	1882197.0250714114	0	1283	7.973116431884495	2.5176623751123777	0.10828304024696957	183.07737731933594	183.09197998046875
338	183.1521453857422	15.628783333333333					1	DETECTED	183.1521 m/z @15.63 [CD6651_1.mzXML]	183.1521453857422	15.628783333333333	0.11765	20.006166666666665	19.888516666666664	6232.21337890625	2484643.9647243647	0	1283	3.774987110587407	0.6411045614547829	0.291021102674123	183.15145874023438	183.15296936035156
339	184.0719757080078	13.00015					1	DETECTED	184.0720 m/z @13.00 [CD6651_1.mzXML]	184.0719757080078	13.00015	5.075166666666666	15.406433333333332	10.331266666666666	121025.7734375	4921185.045878357	0	1283	0.3481918858823452	1.0399543208423476	2.442223646902134	184.0714874267578	184.0814208984375
340	184.09327697753906	1.7925333333333335					1	DETECTED	184.0933 m/z @1.79 [CD6651_1.mzXML]	184.09327697753906	1.7925333333333335	1.7643666666666666	8.948516666666666	7.18415	478801.21875	2.5978843596854888E7	0	1283	0.0470706702758823	127.52928994082737	254.05857988165474	184.09323120117188	184.0962677001953
341	184.99859619140625	1.4505166666666667					1	DETECTED	184.9986 m/z @1.45 [CD6651_1.mzXML]	184.99859619140625	1.4505166666666667	1.4016833333333334	1.5395833333333333	0.1378999999999999	11394.3984375	59885.90336450196	0	1283	0.09334639848491855	1.3911497117275198	1.8400638709170758	184.99656677246094	184.99900817871094
342	185.0408172607422	1.9182					1	DETECTED	185.0408 m/z @1.92 [CD6651_1.mzXML]	185.0408172607422	1.9182	0.6779	19.366333333333333	18.688433333333332	335282.125	5865490.38635327	0	1283	0.1055303326358783	2.0391216070430884	2.305066409882513	185.03114318847656	185.05079650878906
343	185.12762451171875	9.149783333333334					1	DETECTED	185.1276 m/z @9.15 [CD6651_1.mzXML]	185.12762451171875	9.149783333333334	9.041183333333333	13.952366666666668	4.9111833333333355	29066.298828125	1127849.2067940668	0	1283	0.09964411443838728	1.2640556991198815	1.3800829728926753	185.11770629882812	185.1294708251953
344	186.02081298828125	10.87375					1	DETECTED	186.0208 m/z @10.87 [CD6651_1.mzXML]	186.02081298828125	10.87375	1.4348333333333334	11.169833333333335	9.735000000000001	9972.6767578125	1808287.3577664797	0	1283	0.22134673296777763	0.5156841798582112	0.03136835971642249	186.014892578125	186.02096557617188
345	186.05752563476562	9.4245					1	DETECTED	186.0575 m/z @9.42 [CD6651_1.mzXML]	186.05752563476562	9.4245	9.3345	14.673883333333333	5.339383333333332	5203.65869140625	341568.6381813658	0	1283	0.15927307602873242	29.663240740740783	58.326481481481565	186.05723571777344	186.06192016601562
346	186.07240295410156	1.9182					1	DETECTED	186.0724 m/z @1.92 [CD6651_1.mzXML]	186.07240295410156	1.9182	0.4063666666666667	19.252166666666668	18.8458	36122.00390625	2877193.6366482847	0	1283	0.19759616025149973	5.799228904010517	10.665189561004283	186.07225036621094	186.0763702392578
347	186.21981811523438	11.4237					1	DETECTED	186.2198 m/z @11.42 [CD6651_1.mzXML]	186.21981811523438	11.4237	10.038816666666666	11.526716666666665	1.4878999999999998	10339.560546875	495921.2801163327	0	1283	1.4176666016743749	0.5371932653773477	0.07406713912378704	186.21981811523438	186.220947265625
348	186.91065979003906	1.6588666666666667					1	DETECTED	186.9107 m/z @1.66 [CD6651_1.mzXML]	186.91065979003906	1.6588666666666667	1.6441833333333333	8.338383333333333	6.6941999999999995	20830.642578125	2313783.078594482	0	1283	0.06515705898848578	227.95232690124783	454.90465380249566	186.91050720214844	186.91140747070312
349	186.92193603515625	1.50985					1	DETECTED	186.9219 m/z @1.51 [CD6651_1.mzXML]	186.92193603515625	1.50985	1.4505166666666667	1.5842333333333334	0.1337166666666667	9348.044921875	49894.896234619126	0	1283	0.10394586568970188	1.1268258426966313	1.2536516853932627	186.9210968017578	186.92193603515625
350	186.95147705078125	9.221016666666666					1	DETECTED	186.9515 m/z @9.22 [CD6651_1.mzXML]	186.95147705078125	9.221016666666666	8.099833333333333	9.3056	1.2057666666666673	16406.927734375	435934.8714587405	0	1283	0.09758500411879645	0.5377205630955395	0.08630367047638032	186.95091247558594	186.95364379882812
351	187.05641174316406	1.8765166666666666					1	DETECTED	187.0564 m/z @1.88 [CD6651_1.mzXML]	187.05641174316406	1.8765166666666666	1.8486166666666668	8.948516666666666	7.0999	84698.7109375	2472736.080995361	0	1283	0.1547365703860264	127.23835125448113	6.55070063945493	187.05430603027344	187.05682373046875
352	187.07020568847656	2.98845					1	DETECTED	187.0702 m/z @2.99 [CD6651_1.mzXML]	187.07020568847656	2.98845	0.3217166666666667	19.923333333333336	19.60161666666667	27951.02734375	5623909.334809018	0	1283	1.7020502362415408	1.6951769348290215	6.199745188617321	187.06961059570312	187.08010864257812
353	187.12545776367188	11.409500000000001					1	DETECTED	187.1255 m/z @11.41 [CD6651_1.mzXML]	187.12545776367188	11.409500000000001	0.10093333333333333	19.973166666666668	19.872233333333334	7878.59375	3407386.3491756027	0	1283	16.132645256770115	0.8786362551104324	5.5392625124443375	187.1239013671875	187.13174438476562
354	187.47174072265625	9.234983333333334					1	DETECTED	187.4717 m/z @9.23 [CD6651_1.mzXML]	187.47174072265625	9.234983333333334	2.98845	9.291216666666665	6.302766666666665	12737.375	943874.7120512081	0	1283	0.09795586204357676	0.5045011633119169	0.009002326623833703	187.4715118408203	187.47959899902344
355	188.05625915527344	9.206783333333334					1	DETECTED	188.0563 m/z @9.21 [CD6651_1.mzXML]	188.05625915527344	9.206783333333334	7.1034999999999995	15.454066666666668	8.35056666666667	9549.6494140625	1510163.9867823485	0	1283	0.08110473246335914	1.9851264293128992	2.970252858625798	188.04864501953125	188.05857849121094
356	188.06939697265625	9.234983333333334					1	DETECTED	188.0694 m/z @9.23 [CD6651_1.mzXML]	188.06939697265625	9.234983333333334	2.698383333333333	11.555200000000001	8.856816666666667	4608573.5	3.2745296949942973E7	1	1283	0.09970803666044681	1.1831216626159553	1.1945719944512991	188.06716918945312	188.0776824951172
357	188.08843994140625	9.234983333333334					1	DETECTED	188.0884 m/z @9.23 [CD6651_1.mzXML]	188.08843994140625	9.234983333333334	1.9594999999999998	17.471333333333334	15.511833333333334	7746.94189453125	1832178.6145997008	0	1283	0.19703734070495216	1.0660345589869171	0.8274847943306085	188.0824737548828	188.09408569335938
358	188.6701202392578	9.221016666666666					1	DETECTED	188.6701 m/z @9.22 [CD6651_1.mzXML]	188.6701202392578	9.221016666666666	9.164366666666666	9.319899999999999	0.15553333333333264	12990.19921875	71791.35470153776	0	1283	0.09065097527420463	1.3727566931450506	1.7455133862901009	188.66986083984375	188.6701202392578
359	188.954833984375	1.5247					1	DETECTED	188.9548 m/z @1.52 [CD6651_1.mzXML]	188.954833984375	1.5247	1.4505166666666667	1.5395833333333333	0.08906666666666663	5931.26171875	19951.22605529784	0	1283	0.04305805060867818	0.6003145360593127	0.20062907211862555	188.95452880859375	188.9549102783203
360	189.02288818359375	13.648416666666666					1	DETECTED	189.0229 m/z @13.65 [CD6651_1.mzXML]	189.02288818359375	13.648416666666666	13.2934	16.4269	3.1334999999999997	13239.9482421875	686463.0829281005	0	1283	0.46050046750035456	3.034150640740573	4.60610776686582	189.02220153808594	189.02359008789062
361	189.03623962402344	10.87375					1	DETECTED	189.0362 m/z @10.87 [CD6651_1.mzXML]	189.03623962402344	10.87375	1.4188833333333333	11.138516666666668	9.719633333333334	14952.111328125	2504801.6556984857	0	1283	0.26583137928631473	0.5140016076376893	2.397746645576784	189.03594970703125	189.04608154296875
362	189.07289123535156	9.221016666666666					1	DETECTED	189.0729 m/z @9.22 [CD6651_1.mzXML]	189.07289123535156	9.221016666666666	9.149783333333334	9.470483333333334	0.32070000000000043	438916.03125	2962949.5352607397	0	1283	0.10122641163160218	1.5193799477811645	1.6227574919553343	189.0728302001953	189.0731658935547
363	189.08595275878906	2.7945333333333333					1	DETECTED	189.0860 m/z @2.79 [CD6651_1.mzXML]	189.08595275878906	2.7945333333333333	0.10093333333333333	20.006166666666665	19.90523333333333	95157.2421875	2.251315658012128E7	0	1283	1.631923945975454	3.5338926517041696	7.751583619514131	189.08404541015625	189.0902099609375
364	189.1334991455078	1.80655					1	DETECTED	189.1335 m/z @1.81 [CD6651_1.mzXML]	189.1334991455078	1.80655	1.7925333333333335	1.8486166666666668	0.05608333333333326	26957.716796875	55056.239354492005	0	1283	0.038894692320013746	2.000594530321058	3.0011890606421163	189.13336181640625	189.1334991455078
365	189.15855407714844	1.7345833333333334					1	DETECTED	189.1586 m/z @1.73 [CD6651_1.mzXML]	189.15855407714844	1.7345833333333334	1.5544166666666668	15.359283333333334	13.804866666666667	17868.626953125	2855465.2492579347	0	1283	0.055885835373176374	38.31137835337652	71.13834851417714	189.15769958496094	189.16287231445312
366	189.1976318359375	9.234983333333334					1	DETECTED	189.1976 m/z @9.23 [CD6651_1.mzXML]	189.1976318359375	9.234983333333334	9.1928	9.3056	0.11280000000000001	15443.5703125	74366.20053735338	0	1283	0.22377587137666133	1.3370209403397686	1.6740418806795372	189.197509765625	189.19798278808594
367	190.07666015625	9.234983333333334					1	DETECTED	190.0767 m/z @9.23 [CD6651_1.mzXML]	190.07666015625	9.234983333333334	9.149783333333334	10.96595	1.8161666666666658	22193.724609375	492100.50483306876	0	1283	1.6721679554730393	10.533792071506825	1.7969664265497554	190.07666015625	190.08529663085938
368	190.0886688232422	9.964616666666666					1	DETECTED	190.0887 m/z @9.96 [CD6651_1.mzXML]	190.0886688232422	9.964616666666666	0.6439833333333334	10.098133333333333	9.45415	14468.5390625	1679655.649991059	0	1283	0.09637051784646644	0.7383437991877337	0.08702754416964142	190.08843994140625	190.08987426757812
369	190.1429901123047	10.353566666666667					1	DETECTED	190.1430 m/z @10.35 [CD6651_1.mzXML]	190.1429901123047	10.353566666666667	4.662583333333333	10.582983333333335	5.920400000000002	21413.3984375	1265147.3176835943	0	1283	0.26597414346281845	0.5201561534474125	0.04031230689482495	190.142578125	190.15078735351562
370	190.91065979003906	1.6588666666666667					1	DETECTED	190.9107 m/z @1.66 [CD6651_1.mzXML]	190.91065979003906	1.6588666666666667	1.5544166666666668	1.904	0.34958333333333313	105508.359375	714538.9820822757	0	1283	0.0852900141569286	1.847322801741867	2.861640101466525	190.91053771972656	190.9113006591797
371	190.96707153320312	13.600783333333334					1	DETECTED	190.9671 m/z @13.60 [CD6651_1.mzXML]	190.96707153320312	13.600783333333334	0.30438333333333334	19.973166666666668	19.668783333333334	10694.4970703125	2527388.7787889405	0	1283	0.7382320258690278	0.7396281449615435	0.10039307298115967	190.9616241455078	190.96775817871094
372	190.97958374023438	11.231816666666667					1	DETECTED	190.9796 m/z @11.23 [CD6651_1.mzXML]	190.97958374023438	11.231816666666667	1.48035	16.100199999999997	14.619849999999998	6675.11083984375	2236671.0519966427	0	1283	10.329452974955075	0.7496231336140886	0.4992462672281773	190.97900390625	190.98837280273438
373	191.0390167236328	1.7345833333333334					1	DETECTED	191.0390 m/z @1.73 [CD6651_1.mzXML]	191.0390167236328	1.7345833333333334	1.4016833333333334	19.660500000000003	18.258816666666668	121098.3671875	2948873.870425232	0	1283	0.0995111837011009	0.9981302754167488	0.4398319317439067	191.03219604492188	191.047607421875
374	191.14602661132812	10.414183333333334					1	DETECTED	191.1460 m/z @10.41 [CD6651_1.mzXML]	191.14602661132812	10.414183333333334	10.202133333333334	10.414183333333334	0.21204999999999963	2411.14599609375	17933.882008697474	0	1283	0.07945575685007	0.5	null	191.14588928222656	191.14630126953125
375	191.9709930419922	1.3676					1	DETECTED	191.9710 m/z @1.37 [CD6651_1.mzXML]	191.9709930419922	1.3676	0.15148333333333333	19.956666666666667	19.805183333333332	3187.278076171875	1251183.8016647338	0	1283	19.6176785916877	8.142797428974742	15.285594857949487	191.97048950195312	191.97157287597656
376	192.00743103027344	12.37485					1	DETECTED	192.0074 m/z @12.37 [CD6651_1.mzXML]	192.00743103027344	12.37485	0.11765	20.006166666666665	19.888516666666664	7835.7275390625	1963438.1909997563	0	1283	1.4474830960345493	0.805613303618667	0.6150132569729897	192.00575256347656	192.0087127685547
377	192.06488037109375	7.7985500000000005					1	DETECTED	192.0649 m/z @7.80 [CD6651_1.mzXML]	192.06488037109375	7.7985500000000005	6.297066666666667	9.500633333333333	3.2035666666666662	2543.50537109375	239688.72730120854	0	1283	1.779894270727067	1.0668006082873598	1.1336012165747198	192.06398010253906	192.06832885742188
378	192.9088897705078	1.6886					1	DETECTED	192.9089 m/z @1.69 [CD6651_1.mzXML]	192.9088897705078	1.6886	1.5842333333333334	1.7345833333333334	0.15034999999999998	11310.490234375	76912.03791186523	0	1283	0.17934696476859435	0.7202970297029698	0.4405940594059397	192.9083251953125	192.9088897705078
379	193.0548858642578	1.48035					1	DETECTED	193.0549 m/z @1.48 [CD6651_1.mzXML]	193.0548858642578	1.48035	1.4016833333333334	15.676816666666667	14.275133333333335	17295.369140625	2584633.646440979	0	1283	0.08734237615112472	88.00932149528326	182.24141179111643	193.04705810546875	193.05516052246094
380	193.08506774902344	10.49785					1	DETECTED	193.0851 m/z @10.50 [CD6651_1.mzXML]	193.08506774902344	10.49785	4.039516666666667	10.758666666666667	6.71915	29235.431640625	594675.6017376707	0	1283	0.10987378772946599	2.6806006085369787	8.130601893437289	193.07643127441406	193.0889129638672
381	193.09620666503906	2.359366666666667					1	DETECTED	193.0962 m/z @2.36 [CD6651_1.mzXML]	193.09620666503906	2.359366666666667	2.02885	8.516566666666668	6.4877166666666675	10450.2900390625	1076571.378679474	0	1283	0.06264466511280453	9.814507589128123	18.62901517825625	193.09548950195312	193.09706115722656
382	194.00390625	1.4505166666666667					1	DETECTED	194.0039 m/z @1.45 [CD6651_1.mzXML]	194.00390625	1.4505166666666667	1.4016833333333334	1.5247	0.12301666666666655	13631.943359375	62017.65636547853	0	1283	0.11061654606452609	1.2595563139931742	1.4541598203429889	194.0035858154297	194.00404357910156
383	194.03170776367188	1.7643666666666666					1	DETECTED	194.0317 m/z @1.76 [CD6651_1.mzXML]	194.03170776367188	1.7643666666666666	0.20233333333333334	19.956666666666667	19.754333333333335	9103.4453125	2433648.321207763	0	1283	15.133940896880171	6.323275218198503	11.153973730953979	194.0310821533203	194.0331573486328
384	194.9620361328125	14.613383333333333					1	DETECTED	194.9620 m/z @14.61 [CD6651_1.mzXML]	194.9620361328125	14.613383333333333	10.582983333333335	17.753333333333334	7.170349999999999	4460.9033203125	1056792.7286677859	0	1283	0.16172334111368514	0.8895332969432317	0.7790665938864634	194.95440673828125	194.96267700195312
385	194.97584533691406	12.133833333333333					1	DETECTED	194.9758 m/z @12.13 [CD6651_1.mzXML]	194.97584533691406	12.133833333333333	11.231816666666667	13.52345	2.2916333333333334	19947.314453125	1188526.1315992442	0	1283	0.5217477188633151	1.2702832541896865	1.5405665083793727	194.97476196289062	194.9761199951172
386	195.0167236328125	1.48035					1	DETECTED	195.0167 m/z @1.48 [CD6651_1.mzXML]	195.0167236328125	1.48035	1.4188833333333333	1.5544166666666668	0.1355333333333335	6453.81103515625	35237.441944519036	0	1283	0.06184969864192125	1.1024945770065069	1.1050769494348425	195.01589965820312	195.01702880859375
387	195.0289306640625	17.321166666666667					1	DETECTED	195.0289 m/z @17.32 [CD6651_1.mzXML]	195.0289306640625	17.321166666666667	0.18545	19.98966666666667	19.80421666666667	7627.90576171875	2761508.181074435	0	1283	7.6725444532762435	0.5778636823865941	0.15572736477318827	195.02476501464844	195.0298309326172
388	195.08670043945312	9.920183333333334					1	DETECTED	195.0867 m/z @9.92 [CD6651_1.mzXML]	195.08670043945312	9.920183333333334	0.10093333333333333	20.006166666666665	19.90523333333333	74351.84375	6986632.742699712	0	1283	1.04334865928654	10.108200273230493	0.05934159552645887	195.08030700683594	195.08743286132812
389	195.10018920898438	11.56925					1	DETECTED	195.1002 m/z @11.57 [CD6651_1.mzXML]	195.10018920898438	11.56925	1.5842333333333334	14.844433333333335	13.260200000000001	45323.26171875	9155037.792064087	0	1283	0.3002279164879482	0.6640049006761799	0.017066101615742613	195.0977783203125	195.1012725830078
390	196.05935668945312	10.157316666666667					1	DETECTED	196.0594 m/z @10.16 [CD6651_1.mzXML]	196.05935668945312	10.157316666666667	8.855183333333335	18.261333333333333	9.406149999999998	64562.86328125	2298665.178151276	0	1283	0.09947283352449077	3.9171964988399908	0.16795193023467306	196.05194091796875	196.06797790527344
391	196.09735107421875	13.893833333333333					1	DETECTED	196.0974 m/z @13.89 [CD6651_1.mzXML]	196.09735107421875	13.893833333333333	1.1257166666666667	18.668	17.542283333333334	8292.0439453125	1884874.8631257326	0	1283	0.2888176289242814	0.7602284352936922	0.5314134396968284	196.08935546875	196.10401916503906
392	196.8639373779297	1.9594999999999998					1	DETECTED	196.8639 m/z @1.96 [CD6651_1.mzXML]	196.8639373779297	1.9594999999999998	1.9594999999999998	2.265233333333333	0.3057333333333334	16557.833984375	142214.37521936037	0	1283	0.153701208845491	null	null	196.8638153076172	196.8643341064453
393	196.876708984375	1.6588666666666667					1	DETECTED	196.8767 m/z @1.66 [CD6651_1.mzXML]	196.876708984375	1.6588666666666667	1.6441833333333333	4.264016666666667	2.6198333333333332	22117.4296875	704139.510419922	0	1283	0.20648838721892004	89.2111237230417	36.79893412506262	196.87615966796875	196.8812255859375
394	197.06369018554688	15.201583333333334					1	DETECTED	197.0637 m/z @15.20 [CD6651_1.mzXML]	197.06369018554688	15.201583333333334	8.870650000000001	19.923333333333336	11.052683333333334	11972.6318359375	2741376.5567782274	0	1283	2.274481722414288	0.9710538835610408	0.6477274487623702	197.0625762939453	197.0675506591797
395	197.12757873535156	9.755916666666668					1	DETECTED	197.1276 m/z @9.76 [CD6651_1.mzXML]	197.12757873535156	9.755916666666668	9.149783333333334	19.627666666666666	10.477883333333333	14438.6396484375	1624904.485496857	0	1283	0.08366493096910155	8.643216564012308	76.12791541362557	197.12730407714844	197.1290740966797
396	198.0308074951172	10.456					1	DETECTED	198.0308 m/z @10.46 [CD6651_1.mzXML]	198.0308074951172	10.456	10.414183333333334	10.758666666666667	0.3444833333333328	32800.80078125	290572.4174096061	0	1283	0.09993150315519905	4.118971701873343	7.237943403746685	198.0306396484375	198.0314483642578
397	198.05160522460938	10.554166666666667					1	DETECTED	198.0516 m/z @10.55 [CD6651_1.mzXML]	198.05160522460938	10.554166666666667	7.020700000000001	18.098833333333335	11.078133333333334	30289.859375	4018596.99421698	0	1283	0.1441911421180695	0.5156648056920006	0.028392518753916362	198.05099487304688	198.0589141845703
398	198.0838623046875	1.8486166666666668					1	DETECTED	198.0839 m/z @1.85 [CD6651_1.mzXML]	198.0838623046875	1.8486166666666668	1.80655	13.600783333333334	11.794233333333334	20251.69921875	4030620.1132083745	0	1283	0.08987420642836619	140.18502377179072	279.37004754358145	198.08319091796875	198.0868682861328
399	198.86109924316406	1.9870166666666667					1	DETECTED	198.8611 m/z @1.99 [CD6651_1.mzXML]	198.86109924316406	1.9870166666666667	1.89015	2.1833	0.29315	17783.177734375	166427.26616845687	0	1283	0.0870255108294149	1.513162422573985	2.091843136149845	198.86070251464844	198.8614501953125
400	198.93922424316406	1.5247					1	DETECTED	198.9392 m/z @1.52 [CD6651_1.mzXML]	198.93922424316406	1.5247	1.4188833333333333	12.699066666666665	11.280183333333332	191501.5625	9899328.7174917	0	1283	0.1122080236180536	54.61113887176957	0.9870454400687487	198.9387969970703	198.94735717773438
401	199.0095977783203	12.971766666666667					1	DETECTED	199.0096 m/z @12.97 [CD6651_1.mzXML]	199.0095977783203	12.971766666666667	4.400066666666667	18.651666666666664	14.251599999999996	4676.14306640625	1306741.5280153202	0	1283	3.0547527817859983	0.8313170082947371	0.3981207875479326	199.00210571289062	199.01678466796875
402	199.15570068359375	8.839316666666667					1	DETECTED	199.1557 m/z @8.84 [CD6651_1.mzXML]	199.15570068359375	8.839316666666667	8.808316666666666	11.95185	3.143533333333334	3589.378173828125	282655.30825323495	0	1283	0.04000201813871662	50.702150537633464	100.40430107526693	199.14756774902344	199.1560516357422
403	200.03623962402344	10.773050000000001					1	DETECTED	200.0362 m/z @10.77 [CD6651_1.mzXML]	200.03623962402344	10.773050000000001	1.6146833333333332	11.338933333333333	9.72425	868962.0625	8267025.721300744	1	1283	0.10560115146323668	0.5091313570644391	2.1922455215171497	200.02752685546875	200.04306030273438
404	200.06719970703125	1.7925333333333335					1	DETECTED	200.0672 m/z @1.79 [CD6651_1.mzXML]	200.06719970703125	1.7925333333333335	1.7643666666666666	9.681533333333334	7.917166666666668	263731.15625	8443443.699687164	0	1283	0.044235801267575425	135.3699912323418	268.21948974496183	200.06700134277344	200.07354736328125
405	200.1269073486328	2.05675					1	DETECTED	200.1269 m/z @2.06 [CD6651_1.mzXML]	200.1269073486328	2.05675	1.9458166666666665	6.0174666666666665	4.07165	16900.92578125	655168.6193290405	0	1283	0.2096647744384399	18.351787860576888	35.703575721153776	200.12660217285156	200.12770080566406
406	200.93690490722656	1.5247					1	DETECTED	200.9369 m/z @1.52 [CD6651_1.mzXML]	200.93690490722656	1.5247	1.48035	1.56925	0.08889999999999998	25168.521484375	106272.92089746104	0	1283	0.07294946498017385	1.0022547914317947	1.0045095828635897	200.9365234375	200.93690490722656
407	200.97215270996094	1.50985					1	DETECTED	200.9722 m/z @1.51 [CD6651_1.mzXML]	200.97215270996094	1.50985	1.4348333333333334	1.5992666666666666	0.1644333333333332	59117.1171875	317913.625166748	0	1283	0.09032574367358825	1.0959786714063555	1.1435224040837544	200.9720458984375	200.97230529785156
408	201.0148162841797	1.89015					1	DETECTED	201.0148 m/z @1.89 [CD6651_1.mzXML]	201.0148162841797	1.89015	1.7496833333333333	2.4132666666666664	0.6635833333333332	87502.2578125	994444.2271833493	0	1283	0.149828085441996	2.3620669197911703	1.741584450286115	201.01417541503906	201.01502990722656
409	201.1112518310547	0.49146666666666666					1	DETECTED	201.1113 m/z @0.49 [CD6651_1.mzXML]	201.1112518310547	0.49146666666666666	0.10093333333333333	20.006166666666665	19.90523333333333	39444.3515625	2.9852256747807864E7	0	1283	2.9293567490082166	25.48467907135541	31.255178726118203	201.11021423339844	201.1114959716797
410	202.03240966796875	10.773050000000001					1	DETECTED	202.0324 m/z @10.77 [CD6651_1.mzXML]	202.03240966796875	10.773050000000001	1.4348333333333334	18.959833333333332	17.525	31598.013671875	9302945.639174558	0	1283	0.1326546921531353	0.9383483284638571	0.01223129131888817	202.02818298339844	202.03500366210938
411	202.114501953125	19.725833333333334					1	DETECTED	202.1145 m/z @19.73 [CD6651_1.mzXML]	202.114501953125	19.725833333333334	0.13451666666666667	20.006166666666665	19.87165	4614.6318359375	3332492.418931211	0	1283	4.499995164716212	0.5071545301957755	0.014309060391550915	202.10646057128906	202.11524963378906
412	202.9697265625	1.50985					1	DETECTED	202.9697 m/z @1.51 [CD6651_1.mzXML]	202.9697265625	1.50985	1.4505166666666667	1.56925	0.11873333333333336	20223.537109375	85086.39185400386	0	1283	0.07616751359611595	1.0005617977528107	1.0011235955056217	202.969482421875	202.97010803222656
413	203.051025390625	1.80655					1	DETECTED	203.0510 m/z @1.81 [CD6651_1.mzXML]	203.051025390625	1.80655	1.6734166666666668	18.749000000000002	17.075583333333334	3028617.75	4.013779880464311E7	1	1283	0.15080975113352713	4.106026625105804	4.6418781000600395	203.04347229003906	203.05238342285156
414	203.10537719726562	12.215016666666665					1	DETECTED	203.1054 m/z @12.22 [CD6651_1.mzXML]	203.10537719726562	12.215016666666665	1.1947166666666669	19.7095	18.51478333333333	8798.34765625	2566195.0904960935	0	1283	0.12642902798590505	0.8400308219074495	0.826746778819887	203.10011291503906	203.11532592773438
415	203.82298278808594	9.221016666666666					1	DETECTED	203.8230 m/z @9.22 [CD6651_1.mzXML]	203.82298278808594	9.221016666666666	9.1928	9.291216666666665	0.09841666666666526	19261.107421875	83514.32704858357	0	1283	0.08569677533280995	1.743945658594262	2.487891317188524	203.82241821289062	203.8231964111328
416	204.0546417236328	1.80655					1	DETECTED	204.0546 m/z @1.81 [CD6651_1.mzXML]	204.0546417236328	1.80655	1.7643666666666666	10.696366666666668	8.932000000000002	161090.8125	4381125.283848544	0	1283	0.09772481242637587	105.77955697607548	9.528591187468784	204.05430603027344	204.06455993652344
417	204.1041717529297	10.773050000000001					1	DETECTED	204.1042 m/z @10.77 [CD6651_1.mzXML]	204.1041717529297	10.773050000000001	10.713283333333333	10.88865	0.17536666666666711	25624.24609375	160053.0291591794	0	1283	0.10162137417787065	1.4670942554377773	1.8198520980672905	204.1039276123047	204.1043701171875
418	204.1216278076172	1.8765166666666666					1	DETECTED	204.1216 m/z @1.88 [CD6651_1.mzXML]	204.1216278076172	1.8765166666666666	1.8627	10.511733333333332	8.649033333333332	1116844.0	9112455.04152838	0	1283	0.06924669991122578	18.034394793652154	18.348245523267344	204.12135314941406	204.1227569580078
419	204.4153594970703	9.221016666666666					1	DETECTED	204.4154 m/z @9.22 [CD6651_1.mzXML]	204.4153594970703	9.221016666666666	9.149783333333334	9.319899999999999	0.17011666666666514	14572.9814453125	83419.30385113518	0	1283	0.09078458524638044	1.19408048666356	1.3881609733271199	204.4152374267578	204.4158172607422
420	204.95578002929688	1.6295666666666666					1	DETECTED	204.9558 m/z @1.63 [CD6651_1.mzXML]	204.95578002929688	1.6295666666666666	1.5247	1.7037166666666665	0.1790166666666666	62978.76953125	329540.1150224609	0	1283	0.0967850117434319	0.8718774455943574	0.6145828693214341	204.95529174804688	204.95635986328125
421	205.023193359375	1.8486166666666668					1	DETECTED	205.0232 m/z @1.85 [CD6651_1.mzXML]	205.023193359375	1.8486166666666668	1.4188833333333333	17.984333333333332	16.56545	20274.564453125	1.042454472363147E7	0	1283	16.531114340607008	19.27410409556313	37.54820819112626	205.01429748535156	205.0236053466797
422	205.05567932128906	1.7925333333333335					1	DETECTED	205.0557 m/z @1.79 [CD6651_1.mzXML]	205.05567932128906	1.7925333333333335	1.7496833333333333	16.988166666666665	15.238483333333331	30107.033203125	2231264.5783350216	0	1283	0.19900484575043387	86.30983564287794	174.1347127387281	205.04579162597656	205.06549072265625
423	205.08470153808594	12.453483333333333					1	DETECTED	205.0847 m/z @12.45 [CD6651_1.mzXML]	205.08470153808594	12.453483333333333	0.10093333333333333	19.923333333333336	19.822400000000002	25667.314453125	5168980.530448792	0	1283	0.046463802267817655	0.9066747215004742	0.2602155712734879	205.08078002929688	205.0854034423828
424	205.0960235595703	9.221016666666666					1	DETECTED	205.0960 m/z @9.22 [CD6651_1.mzXML]	205.0960235595703	9.221016666666666	9.118633333333333	10.830416666666668	1.7117833333333348	5515838.5	3.6137937603656255E7	1	1283	0.09265485191035161	1.4028534034386677	1.6379384660767735	205.09584045410156	205.09642028808594
425	205.125	1.8765166666666666					1	DETECTED	205.1250 m/z @1.88 [CD6651_1.mzXML]	205.125	1.8765166666666666	1.8486166666666668	16.018633333333334	14.170016666666667	106487.6640625	4109552.8322350467	0	1283	0.0580159068134809	8.056761098728701	13.524747930281274	205.1151885986328	205.1328125
426	205.9862518310547	11.247566666666668					1	DETECTED	205.9863 m/z @11.25 [CD6651_1.mzXML]	205.9862518310547	11.247566666666668	0.10093333333333333	20.006166666666665	19.90523333333333	34388.76171875	6261078.328834076	0	1283	0.8528151385337033	1.7401759492543158	7.930414715840365	205.98538208007812	205.9940185546875
427	206.08009338378906	10.308183333333334					1	DETECTED	206.0801 m/z @10.31 [CD6651_1.mzXML]	206.08009338378906	10.308183333333334	1.0391833333333333	19.7095	18.670316666666665	46094.125	3093570.586388674	0	1283	0.09811121851684668	0.9632760384700986	0.014396304863519902	206.08001708984375	206.08877563476562
428	206.09934997558594	9.221016666666666					1	DETECTED	206.0993 m/z @9.22 [CD6651_1.mzXML]	206.09934997558594	9.221016666666666	9.118633333333333	10.217216666666667	1.098583333333334	570033.1875	3618968.667356686	0	1283	0.08982434130860995	1.3973210725617562	1.6413643958657467	206.09913635253906	206.0997314453125
429	206.89247131347656	1.7496833333333333					1	DETECTED	206.8925 m/z @1.75 [CD6651_1.mzXML]	206.89247131347656	1.7496833333333333	1.6441833333333333	1.9733333333333334	0.32915000000000005	52252.92578125	514474.8887814943	0	1283	0.07291253985237223	1.5599526066350724	2.0085394752772596	206.88461303710938	206.89280700683594
430	206.99000549316406	16.673					1	DETECTED	206.9900 m/z @16.67 [CD6651_1.mzXML]	206.99000549316406	16.673	0.11765	19.89	19.77235	8521.830078125	2702381.0830682362	0	1283	0.9660050419303463	0.6034168042476445	0.2091909622306571	206.98619079589844	206.9906463623047
431	207.012939453125	1.7345833333333334					1	DETECTED	207.0129 m/z @1.73 [CD6651_1.mzXML]	207.012939453125	1.7345833333333334	1.4016833333333334	15.359283333333334	13.957600000000001	62091.0703125	4093171.897625366	0	1283	0.08377534477155679	21.282251690896192	42.993512299848604	207.0045623779297	207.0167694091797
432	207.03076171875	11.669783333333333					1	DETECTED	207.0308 m/z @11.67 [CD6651_1.mzXML]	207.03076171875	11.669783333333333	5.9355166666666666	14.65855	8.723033333333333	9192.73046875	1835737.231808838	0	1283	2.167860434564817	0.7606058316088079	0.5212116632176158	207.02352905273438	207.03384399414062
433	207.1034698486328	9.221016666666666					1	DETECTED	207.1035 m/z @9.22 [CD6651_1.mzXML]	207.1034698486328	9.221016666666666	9.072133333333333	14.479516666666665	5.407383333333332	23530.162109375	1270560.9556633295	0	1283	0.13527784642197105	0.9088427148765839	1.2380119923831496	207.10330200195312	207.11180114746094
434	208.0480194091797	15.692733333333333					1	DETECTED	208.0480 m/z @15.69 [CD6651_1.mzXML]	208.0480194091797	15.692733333333333	8.870650000000001	19.94	11.06935	13652.228515625	3464784.946423189	0	1283	2.8812304445987174	0.8367645432099345	0.61710852177498	208.0474853515625	208.0487518310547
435	208.13262939453125	8.427416666666666					1	DETECTED	208.1326 m/z @8.43 [CD6651_1.mzXML]	208.13262939453125	8.427416666666666	8.27935	8.839316666666667	0.5599666666666661	1644.894287109375	31876.14322705073	0	1283	0.1394461612145932	1.890927510130591	2.781855020261182	208.13189697265625	208.1329803466797
436	208.8894805908203	1.7496833333333333					1	DETECTED	208.8895 m/z @1.75 [CD6651_1.mzXML]	208.8894805908203	1.7496833333333333	1.6734166666666668	1.9594999999999998	0.286083333333333	31967.724609375	279768.91185009753	0	1283	0.22558802862929883	1.8755463286713312	2.7510926573426624	208.88943481445312	208.8903350830078
437	208.9342498779297	2.1272666666666664					1	DETECTED	208.9342 m/z @2.13 [CD6651_1.mzXML]	208.9342498779297	2.1272666666666664	2.0707666666666666	2.238183333333333	0.16741666666666655	9602.8701171875	67539.94327636725	0	1283	0.0839431894439353	1.4815634218289135	1.9631268436578269	208.93418884277344	208.93478393554688
438	208.9775390625	13.835983333333333					1	DETECTED	208.9775 m/z @13.84 [CD6651_1.mzXML]	208.9775390625	13.835983333333333	1.31545	15.888083333333332	14.572633333333332	17267.771484375	2232319.2359349364	0	1283	0.41282311330974153	0.5819493844777645	0.16389876895552902	208.9761199951172	208.98269653320312
439	209.03221130371094	1.48035					1	DETECTED	209.0322 m/z @1.48 [CD6651_1.mzXML]	209.03221130371094	1.48035	1.3844666666666667	6.510483333333334	5.1260166666666676	43535.796875	624768.8153757324	0	1283	0.1415928660523178	1.0818989029225998	1.2375332595430983	209.03091430664062	209.0330047607422
440	209.04441833496094	16.051					1	DETECTED	209.0444 m/z @16.05 [CD6651_1.mzXML]	209.04441833496094	16.051	0.10093333333333333	19.973166666666668	19.872233333333334	27056.85546875	6916011.080033572	0	1283	2.7964911643337302	0.7563685973927645	0.5033026336997275	209.04356384277344	209.04510498046875
441	209.09120178222656	7.732866666666666					1	DETECTED	209.0912 m/z @7.73 [CD6651_1.mzXML]	209.09120178222656	7.732866666666666	5.9355166666666666	8.18945	2.2539333333333342	13120.162109375	726831.825224335	0	1283	0.7966988641520993	0.6323698086170899	0.19239208257497567	209.09054565429688	209.0920867919922
442	209.11599731445312	12.025383333333334					1	DETECTED	209.1160 m/z @12.03 [CD6651_1.mzXML]	209.11599731445312	12.025383333333334	9.8757	12.37485	2.49915	242435.84375	2386895.276865105	1	1283	0.10703813419123698	3.6910934100622033	4.260343019080019	209.11279296875	209.1224822998047
443	210.04412841796875	16.00218333333333					1	DETECTED	210.0441 m/z @16.00 [CD6651_1.mzXML]	210.04412841796875	16.00218333333333	1.5395833333333333	18.456333333333337	16.916750000000004	1927.0880126953125	1522683.0467886357	0	1283	0.9492406741701398	0.5848447028888307	0.1696894057776614	210.03504943847656	210.04531860351562
444	210.97113037109375	12.453483333333333					1	DETECTED	210.9711 m/z @12.45 [CD6651_1.mzXML]	210.97113037109375	12.453483333333333	11.655133333333334	12.453483333333333	0.7983499999999992	7410.00390625	248877.20857995577	0	1283	0.6466015174590893	0.5	null	210.97047424316406	210.97120666503906
445	211.04103088378906	2.39955					1	DETECTED	211.0410 m/z @2.40 [CD6651_1.mzXML]	211.04103088378906	2.39955	1.4188833333333333	18.8625	17.443616666666667	27969.22265625	1663608.469480163	0	1283	0.36544482048510796	8.893754248810332	1.7007326467317645	211.03860473632812	211.0417022705078
446	211.07904052734375	14.243266666666667					1	DETECTED	211.0790 m/z @14.24 [CD6651_1.mzXML]	211.07904052734375	14.243266666666667	10.157316666666667	17.1215	6.9641833333333345	7998.92333984375	1055740.6628187858	0	1283	0.42936140316698257	0.8522110321141146	0.46875773712696167	211.07830810546875	211.0845947265625
447	211.1317596435547	12.182583333333334					1	DETECTED	211.1318 m/z @12.18 [CD6651_1.mzXML]	211.1317596435547	12.182583333333334	0.10093333333333333	20.006166666666665	19.90523333333333	11694.83984375	3972646.2289487277	0	1283	11.4257272200978	2.4281537821322488	0.6472861531620105	211.12831115722656	211.14166259765625
448	211.14297485351562	10.308183333333334					1	DETECTED	211.1430 m/z @10.31 [CD6651_1.mzXML]	211.14297485351562	10.308183333333334	10.217216666666667	10.42835	0.21113333333333273	9679.96484375	81355.4928432618	0	1283	0.1365461634043328	1.1604983510443356	1.3209967020886713	211.14283752441406	211.143310546875
449	211.1679229736328	14.494200000000001					1	DETECTED	211.1679 m/z @14.49 [CD6651_1.mzXML]	211.1679229736328	14.494200000000001	14.3914	14.765899999999998	0.3744999999999976	3688.421630859375	62927.60386700416	0	1283	0.16663822918010318	1.8214980544746926	2.642996108949385	211.16766357421875	211.16839599609375
450	212.01853942871094	11.3673					1	DETECTED	212.0185 m/z @11.37 [CD6651_1.mzXML]	212.01853942871094	11.3673	11.324416666666668	13.585166666666668	2.26075	58584.60546875	762809.1178749983	0	1283	0.08711613566717347	26.35930820054476	51.71861640108952	212.0181884765625	212.0205535888672
451	212.83767700195312	1.9458166666666665					1	DETECTED	212.8377 m/z @1.95 [CD6651_1.mzXML]	212.83767700195312	1.9458166666666665	1.7785333333333333	5.091283333333333	3.31275	21938.189453125	684522.9273844603	0	1283	0.3312592258857152	9.90161402809605	1.7650835176840098	212.83169555664062	212.83885192871094
452	213.02711486816406	13.27975					1	DETECTED	213.0271 m/z @13.28 [CD6651_1.mzXML]	213.02711486816406	13.27975	10.172216666666666	18.050166666666666	7.87795	4382.74169921875	995175.1248750618	0	1283	4.735150058230985	1.2675567974599358	0.9490791237252529	213.02317810058594	213.03248596191406
453	214.91650390625	1.5395833333333333					1	DETECTED	214.9165 m/z @1.54 [CD6651_1.mzXML]	214.91650390625	1.5395833333333333	1.4188833333333333	13.967450000000001	12.548566666666668	473909.78125	5787326.467457642	0	1283	0.11760504393369753	0.8954626214060963	0.7770918576386802	214.91555786132812	214.9171905517578
454	214.98785400390625	1.5247					1	DETECTED	214.9879 m/z @1.52 [CD6651_1.mzXML]	214.98785400390625	1.5247	1.4348333333333334	1.56925	0.13441666666666663	68131.2734375	335531.6047353514	0	1283	0.08795867806274615	0.7409826122732156	0.5036076125525221	214.98757934570312	214.98793029785156
455	215.01502990722656	2.0008833333333333					1	DETECTED	215.0150 m/z @2.00 [CD6651_1.mzXML]	215.01502990722656	2.0008833333333333	1.9182	19.823833333333333	17.905633333333334	55309.3515625	2111790.7763654785	0	1283	0.13467291523520442	50.274684110685996	101.14589507037279	215.00633239746094	215.0221710205078
456	215.12640380859375	11.169833333333335					1	DETECTED	215.1264 m/z @11.17 [CD6651_1.mzXML]	215.12640380859375	11.169833333333335	5.592016666666667	11.231816666666667	5.6398	5029.53515625	335575.1077507629	0	1283	0.05943305540339239	0.5055562361617	0.011112472323399925	215.1260986328125	215.12765502929688
457	215.1412353515625	15.0617					1	DETECTED	215.1412 m/z @15.06 [CD6651_1.mzXML]	215.1412353515625	15.0617	14.844433333333335	17.770166666666668	2.9257333333333335	2488.908203125	189646.71882952878	0	1283	0.3775521948884286	6.733046946916272	12.466093893832545	215.14051818847656	215.1421356201172
458	215.98858642578125	1.5247					1	DETECTED	215.9886 m/z @1.52 [CD6651_1.mzXML]	215.98858642578125	1.5247	1.4654500000000001	1.5247	0.0592499999999998	16376.7333984375	42094.11118945307	0	1283	0.06225359386047602	0.5	null	215.98817443847656	215.98858642578125
459	216.0679931640625	8.486616666666666					1	DETECTED	216.0680 m/z @8.49 [CD6651_1.mzXML]	216.0679931640625	8.486616666666666	8.383149999999999	8.761533333333334	0.3783833333333355	16706.5859375	147740.36451055956	0	1283	0.13130695613619103	1.8285277061855592	1.3769470077012582	216.06790161132812	216.06842041015625
460	216.92127990722656	1.6886					1	DETECTED	216.9213 m/z @1.69 [CD6651_1.mzXML]	216.92127990722656	1.6886	1.5544166666666668	4.461333333333333	2.9069166666666666	189643.828125	3589338.8479902353	0	1283	0.12789853778996374	30.78089125593318	4.571725153597863	216.91241455078125	216.92149353027344
461	216.94969177246094	1.5247					1	DETECTED	216.9497 m/z @1.52 [CD6651_1.mzXML]	216.94969177246094	1.5247	1.4348333333333334	3.00245	1.5676166666666667	177405.234375	1837284.3500537106	0	1283	0.100910730840859	1.1166924444292727	1.0799952729533444	216.94241333007812	216.94973754882812
462	217.04583740234375	10.935233333333334					1	DETECTED	217.0458 m/z @10.94 [CD6651_1.mzXML]	217.04583740234375	10.935233333333334	10.202133333333334	18.53783333333333	8.335699999999997	8699.712890625	755872.3246295474	0	1283	0.13366522237344824	4.28733176963094	6.9778079322372095	217.04505920410156	217.05328369140625
463	217.08053588867188	1.8765166666666666					1	DETECTED	217.0805 m/z @1.88 [CD6651_1.mzXML]	217.08053588867188	1.8765166666666666	0.6952833333333334	17.93566666666667	17.240383333333337	36328.3515625	3823696.823966615	0	1283	1.624378086624445	3.7030099131966367	2.9526076639570813	217.07394409179688	217.0818328857422
464	217.12060546875	19.480999999999998					1	DETECTED	217.1206 m/z @19.48 [CD6651_1.mzXML]	217.12060546875	19.480999999999998	0.10093333333333333	20.006166666666665	19.90523333333333	13154.6015625	4974514.530951292	0	1283	18.987574954236877	0.5645730311338996	0.1392354026536638	217.11813354492188	217.12161254882812
465	217.22621154785156	11.73125					1	DETECTED	217.2262 m/z @11.73 [CD6651_1.mzXML]	217.22621154785156	11.73125	11.685133333333333	12.655516666666667	0.9703833333333343	5957.291015625	205529.02798278825	0	1283	0.04520781118108452	10.520961329960326	20.04192265992065	217.2171173095703	217.22662353515625
466	217.95025634765625	1.5247					1	DETECTED	217.9503 m/z @1.52 [CD6651_1.mzXML]	217.95025634765625	1.5247	1.4348333333333334	11.3097	9.874866666666666	20194.515625	3232086.0733391116	0	1283	0.06240683709617101	54.941765578635085	103.52749147689633	217.94149780273438	217.95025634765625
467	218.04132080078125	10.172216666666666					1	DETECTED	218.0413 m/z @10.17 [CD6651_1.mzXML]	218.04132080078125	10.172216666666666	5.091283333333333	16.018633333333334	10.92735	16413.025390625	1642835.405020996	0	1283	0.09860349199070839	1.075329007793844	0.02454938184470609	218.04029846191406	218.04881286621094
468	218.08187866210938	3.5706833333333337					1	DETECTED	218.0819 m/z @3.57 [CD6651_1.mzXML]	218.08187866210938	3.5706833333333337	3.5706833333333337	18.245166666666666	14.674483333333333	6148.6650390625	2134101.787807251	0	1283	5.664723426103281	null	null	218.07948303222656	218.0855712890625
469	218.11949157714844	11.278316666666665					1	DETECTED	218.1195 m/z @11.28 [CD6651_1.mzXML]	218.11949157714844	11.278316666666665	11.15415	13.73565	2.5815	7753.98974609375	791250.7854611814	0	1283	2.565477693765944	10.395302013422905	19.79060402684581	218.1160430908203	218.11973571777344
470	218.1375732421875	2.0707666666666666					1	DETECTED	218.1376 m/z @2.07 [CD6651_1.mzXML]	218.1375732421875	2.0707666666666666	0.10093333333333333	20.006166666666665	19.90523333333333	32355.451171875	3729181.9956808407	0	1283	null	10.22132537167049	11.147019769589583	218.13677978515625	218.13877868652344
471	218.2104034423828	10.398783333333334					1	DETECTED	218.2104 m/z @10.40 [CD6651_1.mzXML]	218.2104034423828	10.398783333333334	10.36875	10.511733333333332	0.14298333333333169	5375.49169921875	31715.080096923684	0	1283	0.10229261406326984	2.3804106548279043	3.760821309655809	218.21006774902344	218.21072387695312
472	218.96888732910156	9.905383333333333					1	DETECTED	218.9689 m/z @9.91 [CD6651_1.mzXML]	218.96888732910156	9.905383333333333	9.546016666666667	10.217216666666667	0.6712000000000007	6359.927734375	143116.74474627693	0	1283	0.5299845610452394	0.9338651331045374	0.8677302662090749	218.9684295654297	218.96934509277344
473	218.98260498046875	1.50985					1	DETECTED	218.9826 m/z @1.51 [CD6651_1.mzXML]	218.98260498046875	1.50985	1.4348333333333334	1.5992666666666666	0.1644333333333332	31780.275390625	174473.33854443353	0	1283	0.08003036382569673	1.0959786714063555	1.1573990468510638	218.98248291015625	218.98272705078125
474	219.0248565673828	1.7785333333333333					1	DETECTED	219.0249 m/z @1.78 [CD6651_1.mzXML]	219.0248565673828	1.7785333333333333	1.6734166666666668	9.786183333333334	8.112766666666667	3189345.75	3.0053686183315773E7	1	1283	0.07441676277605547	3.4947002351204004	4.537824868640149	219.01626586914062	219.02638244628906
475	219.04251098632812	8.730283333333334					1	DETECTED	219.0425 m/z @8.73 [CD6651_1.mzXML]	219.04251098632812	8.730283333333334	8.323566666666666	11.583333333333334	3.2597666666666676	11667.6748046875	518884.09890020767	0	1283	0.08419446799654118	7.53901837490827	0.723503285420185	219.04200744628906	219.04644775390625
476	219.1161346435547	15.1235					1	DETECTED	219.1161 m/z @15.12 [CD6651_1.mzXML]	219.1161346435547	15.1235	9.409383333333333	19.98966666666667	10.580283333333336	17487.783203125	2538643.250117618	0	1283	1.0384841281996202	0.9560876623509154	0.6983781443896956	219.1152801513672	219.1171875
477	219.17282104492188	12.27855					1	DETECTED	219.1728 m/z @12.28 [CD6651_1.mzXML]	219.17282104492188	12.27855	0.10093333333333333	20.006166666666665	19.90523333333333	26517.7890625	2266890.699631501	0	1283	1.8316937207798034	1.3867372457191	4.54050450145639	219.17239379882812	219.17428588867188
478	220.0285186767578	1.7785333333333333					1	DETECTED	220.0285 m/z @1.78 [CD6651_1.mzXML]	220.0285186767578	1.7785333333333333	1.7194333333333334	2.2787333333333333	0.5592999999999999	159906.71875	1686451.7066538096	0	1283	0.12218723810478171	3.573561175569704	5.569964193148597	220.02841186523438	220.03590393066406
479	220.11703491210938	8.948516666666666					1	DETECTED	220.1170 m/z @8.95 [CD6651_1.mzXML]	220.11703491210938	8.948516666666666	5.85255	16.805833333333332	10.953283333333331	11526.39453125	840069.2890050656	0	1283	0.34147109328189984	1.7689601524564216	0.5545808443302714	220.1168670654297	220.12506103515625
480	220.16799926757812	12.842866666666668					1	DETECTED	220.1680 m/z @12.84 [CD6651_1.mzXML]	220.16799926757812	12.842866666666668	0.4063666666666667	19.040666666666667	18.6343	10111.54296875	2573571.8383786622	0	1283	0.0449879480210722	0.7491778233425802	0.4983556466851605	220.15875244140625	220.1765899658203
481	220.9333038330078	1.5992666666666666					1	DETECTED	220.9333 m/z @1.60 [CD6651_1.mzXML]	220.9333038330078	1.5992666666666666	1.5247	5.9355166666666666	4.410816666666666	131858.890625	3531746.874854858	0	1283	0.08764674319863297	29.29337578267371	1.8034492603650705	220.93238830566406	220.93360900878906
482	220.980224609375	1.50985					1	DETECTED	220.9802 m/z @1.51 [CD6651_1.mzXML]	220.980224609375	1.50985	1.4654500000000001	9.711366666666667	8.245916666666666	8467.7783203125	2042317.9997587893	0	1283	0.1085389272985271	92.85942192192239	184.71884384384478	220.9801483154297	220.98780822753906
483	220.99586486816406	1.4188833333333333					1	DETECTED	220.9959 m/z @1.42 [CD6651_1.mzXML]	220.99586486816406	1.4188833333333333	0.5083	18.098833333333335	17.590533333333337	3865.02734375	1769975.1564619741	0	1283	14.163673303111857	9.658936579115954	18.27805627181581	220.99526977539062	221.005859375
484	221.02333068847656	1.7785333333333333					1	DETECTED	221.0233 m/z @1.78 [CD6651_1.mzXML]	221.02333068847656	1.7785333333333333	1.7194333333333334	11.909799999999999	10.190366666666666	206625.390625	4046159.365981324	0	1283	0.09138174813197986	3.677274330660386	5.753853187007271	221.02000427246094	221.02490234375
485	221.05206298828125	11.555200000000001					1	DETECTED	221.0521 m/z @11.56 [CD6651_1.mzXML]	221.05206298828125	11.555200000000001	11.526716666666665	11.746383333333334	0.21966666666666868	26918.3046875	179657.4985850836	0	1283	0.14501378035104118	3.8560561732004257	5.87243581156955	221.0518341064453	221.05215454101562
486	221.08291625976562	12.37485					1	DETECTED	221.0829 m/z @12.37 [CD6651_1.mzXML]	221.08291625976562	12.37485	4.930833333333334	12.57775	7.646916666666666	40311.01953125	2070094.8034290175	0	1283	0.09494986060383148	0.5329797477298376	0.03369992053780951	221.07920837402344	221.09169006347656
487	221.15199279785156	12.929466666666666					1	DETECTED	221.1520 m/z @12.93 [CD6651_1.mzXML]	221.15199279785156	12.929466666666666	0.9188833333333334	19.578500000000002	18.65961666666667	21948.498046875	3096389.5489324327	0	1283	0.10764779376472866	0.7767989342732452	0.5535978685464904	221.1428680419922	221.1544647216797
488	222.06341552734375	14.96835					1	DETECTED	222.0634 m/z @14.97 [CD6651_1.mzXML]	222.06341552734375	14.96835	9.455166666666665	19.807333333333336	10.35216666666667	17010.7734375	3290547.9320715615	0	1283	1.5750209369148553	0.8813494015492753	0.6692581683550511	222.06292724609375	222.06460571289062
489	222.86630249023438	1.7345833333333334					1	DETECTED	222.8663 m/z @1.73 [CD6651_1.mzXML]	222.86630249023438	1.7345833333333334	1.6886	1.904	0.2153999999999998	77851.9375	618212.9814169921	0	1283	0.1150126922139294	2.3421529539688306	3.6843059079376617	222.86630249023438	222.86663818359375
490	222.99305725097656	13.63235					1	DETECTED	222.9931 m/z @13.63 [CD6651_1.mzXML]	222.99305725097656	13.63235	11.541116666666666	19.008333333333333	7.467216666666667	69519.3515625	5988804.3228861075	0	1283	0.7280758606544779	2.9742243408284845	4.0226463452817045	222.98426818847656	222.99365234375
491	223.0691375732422	11.73125					1	DETECTED	223.0691 m/z @11.73 [CD6651_1.mzXML]	223.0691375732422	11.73125	7.368566666666666	19.122	11.753433333333334	125197.109375	8787846.179200104	0	1283	0.20732781339889428	2.316521607986625	7.264571184012692	223.0591583251953	223.0740509033203
492	223.09503173828125	11.555200000000001					1	DETECTED	223.0950 m/z @11.56 [CD6651_1.mzXML]	223.09503173828125	11.555200000000001	0.10093333333333333	20.006166666666665	19.90523333333333	841033.875	2.017759879231826E7	1	1283	0.1097851393801701	75.79260506918959	0.01515805292799833	223.09103393554688	223.09523010253906
493	223.13131713867188	12.37485					1	DETECTED	223.1313 m/z @12.37 [CD6651_1.mzXML]	223.13131713867188	12.37485	10.0832	12.498933333333333	2.4157333333333337	43441.7265625	1512274.61726465	0	1283	0.10333215817870745	0.5270729241667211	0.37848342808026875	223.12362670898438	223.13172912597656
494	224.0620880126953	11.777183333333333					1	DETECTED	224.0621 m/z @11.78 [CD6651_1.mzXML]	224.0620880126953	11.777183333333333	11.611633333333334	17.421833333333332	5.810199999999998	17389.720703125	1013657.755376801	0	1283	0.11592335589663882	13.112062161357839	20.49343057127253	224.05906677246094	224.06488037109375
495	224.09844970703125	11.555200000000001					1	DETECTED	224.0984 m/z @11.56 [CD6651_1.mzXML]	224.09844970703125	11.555200000000001	4.400066666666667	15.296050000000001	10.895983333333334	93389.40625	7685361.531964021	0	1283	0.18231263389517238	0.7614102229634667	0.5228204459269334	224.09046936035156	224.09860229492188
496	224.94989013671875	11.685133333333333					1	DETECTED	224.9499 m/z @11.69 [CD6651_1.mzXML]	224.94989013671875	11.685133333333333	10.919533333333334	15.32765	4.4081166666666665	38485.31640625	2582196.6037935806	0	1283	0.7128837205577856	2.8277105006594665	2.2511717512007166	224.94918823242188	224.9502410888672
497	224.98297119140625	11.012683333333333					1	DETECTED	224.9830 m/z @11.01 [CD6651_1.mzXML]	224.98297119140625	11.012683333333333	10.935233333333334	17.93566666666667	7.000433333333335	9416.9345703125	1264388.9121106565	0	1283	0.1149000881560216	45.193242952443086	89.38648590488617	224.98275756835938	224.99049377441406
498	225.03318786621094	1.7925333333333335					1	DETECTED	225.0332 m/z @1.79 [CD6651_1.mzXML]	225.03318786621094	1.7925333333333335	1.7643666666666666	14.96835	13.203983333333333	94451.203125	3724299.7606460587	0	1283	0.13978687106019816	244.47434715495015	527.3912149814179	225.02561950683594	225.04165649414062
499	225.05914306640625	11.685133333333333					1	DETECTED	225.0591 m/z @11.69 [CD6651_1.mzXML]	225.05914306640625	11.685133333333333	3.030666666666667	17.254666666666665	14.223999999999998	12451.5380859375	3318034.4325305773	0	1283	0.17590981063286293	0.7685261764024396	0.5513652049205554	225.05599975585938	225.05950927734375
500	225.09732055664062	9.575816666666666					1	DETECTED	225.0973 m/z @9.58 [CD6651_1.mzXML]	225.09732055664062	9.575816666666666	9.5157	11.597466666666666	2.081766666666665	28116.3515625	466726.7760584101	0	1283	0.0878694811054892	1.614730014744458	2.0160401748814345	225.09710693359375	225.10037231445312
501	225.14695739746094	12.390350000000002					1	DETECTED	225.1470 m/z @12.39 [CD6651_1.mzXML]	225.14695739746094	12.390350000000002	12.358933333333333	19.791	7.4320666666666675	40800.1875	1872071.6463959063	0	1283	0.11435566745186954	118.28222811670344	5.371097989209765	225.14649963378906	225.14852905273438
502	226.04383850097656	2.0707666666666666					1	DETECTED	226.0438 m/z @2.07 [CD6651_1.mzXML]	226.04383850097656	2.0707666666666666	1.7785333333333333	17.1215	15.342966666666667	16456.177734375	1963389.943849945	0	1283	0.1681338052896617	26.251226189118285	51.50245237823657	226.0366973876953	226.05116271972656
503	226.95005798339844	1.6588666666666667					1	DETECTED	226.9501 m/z @1.66 [CD6651_1.mzXML]	226.95005798339844	1.6588666666666667	1.56925	12.390350000000002	10.821100000000001	644674.25	8615480.990552979	1	1283	0.08617497764255355	58.387564524211065	115.71374032375576	226.9499969482422	226.95111083984375
504	227.07826232910156	9.206783333333334					1	DETECTED	227.0783 m/z @9.21 [CD6651_1.mzXML]	227.07826232910156	9.206783333333334	9.149783333333334	11.995466666666665	2.845683333333332	37398.9453125	1121441.2419433594	0	1283	0.10864585569424001	24.520936622327678	43.68889418333352	227.07809448242188	227.08250427246094
505	227.11068725585938	9.349516666666666					1	DETECTED	227.1107 m/z @9.35 [CD6651_1.mzXML]	227.11068725585938	9.349516666666666	8.653266666666667	9.349516666666666	0.6962499999999991	5076.27392578125	135655.55616265867	0	1283	0.667973621672969	0.5	null	227.1014404296875	227.11068725585938
506	227.1236572265625	1.8486166666666668					1	DETECTED	227.1237 m/z @1.85 [CD6651_1.mzXML]	227.1236572265625	1.8486166666666668	1.8206166666666665	2.042883333333333	0.2222666666666666	66879.71875	317177.64425585954	0	1283	0.0981135792147998	3.969047619047583	6.938095238095166	227.12339782714844	227.1240692138672
507	227.17422485351562	9.8011					1	DETECTED	227.1742 m/z @9.80 [CD6651_1.mzXML]	227.17422485351562	9.8011	0.15148333333333333	19.627666666666666	19.47618333333333	115095.4765625	3294545.005335479	1	1283	0.1598848710451719	1.1374035732615762	0.788978746387483	227.17361450195312	227.18211364746094
508	228.0525665283203	1.8765166666666666					1	DETECTED	228.0526 m/z @1.88 [CD6651_1.mzXML]	228.0525665283203	1.8765166666666666	1.8765166666666666	14.781766666666666	12.905249999999999	39463.8828125	9757958.095767029	0	1283	8.45943852488651	null	null	228.04701232910156	228.06216430664062
509	228.19422912597656	11.512033333333333					1	DETECTED	228.1942 m/z @11.51 [CD6651_1.mzXML]	228.19422912597656	11.512033333333333	11.482633333333332	12.27855	0.7959166666666668	81321.0234375	603485.5819564813	0	1283	0.12436221667608116	8.776822127205618	15.05174532396503	228.19390869140625	228.1949005126953
510	229.14219665527344	0.8495833333333334					1	DETECTED	229.1422 m/z @0.85 [CD6651_1.mzXML]	229.14219665527344	0.8495833333333334	0.10093333333333333	20.006166666666665	19.90523333333333	87109.109375	6.5025570070669875E7	1	1283	1.7790672563650416	13.294084908390657	1.0496971971592453	229.1415252685547	229.14266967773438
511	229.15325927734375	1.89015					1	DETECTED	229.1533 m/z @1.89 [CD6651_1.mzXML]	229.15325927734375	1.89015	1.8627	6.477666666666667	4.614966666666667	83223.8046875	6206052.680131012	0	1283	0.18982155095143805	84.06132361870074	167.12264723740148	229.15318298339844	229.15481567382812
512	230.14561462402344	1.3326500000000001					1	DETECTED	230.1456 m/z @1.33 [CD6651_1.mzXML]	230.14561462402344	1.3326500000000001	0.13451666666666667	20.006166666666665	19.87165	11422.4599609375	8250119.6653833	0	1283	14.72689065998737	8.292754006231915	15.585508012463828	230.14443969726562	230.1463165283203
513	230.15614318847656	1.9870166666666667					1	DETECTED	230.1561 m/z @1.99 [CD6651_1.mzXML]	230.15614318847656	1.9870166666666667	1.9594999999999998	2.05675	0.09725000000000028	9266.330078125	42238.8534179688	0	1283	0.11564316120457585	1.7671108419139845	2.534221683827969	230.15614318847656	230.1571807861328
514	230.24615478515625	11.4237					1	DETECTED	230.2462 m/z @11.42 [CD6651_1.mzXML]	230.24615478515625	11.4237	11.353183333333334	11.808133333333334	0.4549500000000002	288305.0625	1919957.303247799	1	1283	0.09939273014121852	20.23687196274546	1.846171651625618	230.24598693847656	230.24658203125
515	230.96519470214844	1.5247					1	DETECTED	230.9652 m/z @1.52 [CD6651_1.mzXML]	230.96519470214844	1.5247	1.4188833333333333	1.6295666666666666	0.21068333333333333	180116.9375	1070854.7231899411	0	1283	0.10144566670278565	1.0324410157591126	0.9805938919833793	230.9644775390625	230.9652862548828
516	230.98899841308594	1.9733333333333334					1	DETECTED	230.9890 m/z @1.97 [CD6651_1.mzXML]	230.98899841308594	1.9733333333333334	1.9594999999999998	3.455433333333333	1.4959333333333333	13032.6767578125	279754.9379919434	0	1283	0.14524098552243592	54.0698795180713	107.1397590361426	230.9884796142578	230.9892120361328
517	231.13568115234375	15.1235					1	DETECTED	231.1357 m/z @15.12 [CD6651_1.mzXML]	231.13568115234375	15.1235	0.10093333333333333	20.006166666666665	19.90523333333333	407961.40625	4.354868283233825E7	1	1283	0.8398565375174947	0.9199191312107106	3.1557427662781974	231.1351318359375	231.14430236816406
518	232.13919067382812	15.1235					1	DETECTED	232.1392 m/z @15.12 [CD6651_1.mzXML]	232.13919067382812	15.1235	0.18545	19.94	19.754550000000002	26141.03515625	3880729.760095856	0	1283	4.10303184182229	0.9090220073636085	0.9304711947881923	232.13455200195312	232.1400604248047
519	232.15338134765625	8.47175					1	DETECTED	232.1534 m/z @8.47 [CD6651_1.mzXML]	232.15338134765625	8.47175	8.099833333333333	8.808316666666666	0.7084833333333336	28492.029296875	444865.7627847898	0	1283	0.22849249917334902	0.9356683029112215	1.0857857893577603	232.15304565429688	232.15367126464844
520	232.89511108398438	1.7345833333333334					1	DETECTED	232.8951 m/z @1.73 [CD6651_1.mzXML]	232.89511108398438	1.7345833333333334	1.6441833333333333	1.9458166666666665	0.3016333333333332	209239.390625	1615655.773290528	0	1283	0.12854881142420593	1.5782867094819018	1.8910367116636042	232.89488220214844	232.89556884765625
521	232.9271240234375	1.5247					1	DETECTED	232.9271 m/z @1.52 [CD6651_1.mzXML]	232.9271240234375	1.5247	1.4348333333333334	1.6146833333333332	0.17984999999999984	68110.671875	408456.17602929694	0	1283	0.09893616536874483	1.022043657567163	0.9729095323264101	232.92628479003906	232.9271697998047
522	232.99827575683594	1.5247					1	DETECTED	232.9983 m/z @1.52 [CD6651_1.mzXML]	232.99827575683594	1.5247	1.4188833333333333	1.5992666666666666	0.18038333333333334	30494.541015625	162877.3230316772	0	1283	0.08598700859465214	0.8667230335261762	0.8282102969037914	232.99783325195312	232.99827575683594
523	233.0301513671875	14.0729					1	DETECTED	233.0302 m/z @14.07 [CD6651_1.mzXML]	233.0301513671875	14.0729	10.232266666666668	18.830333333333332	8.598066666666664	3747.371337890625	1180799.0055396724	0	1283	4.922236781752003	1.1193553146616442	1.2387106293232883	233.02896118164062	233.03045654296875
524	233.1121063232422	2.3192833333333334					1	DETECTED	233.1121 m/z @2.32 [CD6651_1.mzXML]	233.1121063232422	2.3192833333333334	0.30438333333333334	19.94	19.635616666666667	9419.970703125	1972504.7826413892	0	1283	0.7316275245062749	4.799253965221027	1.7759691961143689	233.1101531982422	233.1129608154297
525	233.1316375732422	15.1235					1	DETECTED	233.1316 m/z @15.12 [CD6651_1.mzXML]	233.1316375732422	15.1235	14.7197	20.006166666666665	5.286466666666666	16642.892578125	1340375.3939976802	0	1283	0.8033496937763775	4.988307992545963	8.20868402355208	233.13119506835938	233.1363067626953
526	233.145751953125	14.96835					1	DETECTED	233.1458 m/z @14.97 [CD6651_1.mzXML]	233.145751953125	14.96835	0.6609499999999999	19.742166666666666	19.081216666666666	14206.1591796875	3406416.245352203	0	1283	3.331857229428362	0.9704114356905652	0.7224574114563204	233.1446990966797	233.1525115966797
527	233.16061401367188	15.390733333333333					1	DETECTED	233.1606 m/z @15.39 [CD6651_1.mzXML]	233.16061401367188	15.390733333333333	8.323566666666666	15.390733333333333	7.067166666666667	10648.4814453125	2761192.9572077636	0	1283	6.910425988902052	0.5	null	233.15621948242188	233.16061401367188
528	235.067626953125	11.868033333333333					1	DETECTED	235.0676 m/z @11.87 [CD6651_1.mzXML]	235.067626953125	11.868033333333333	11.541116666666666	12.198516666666666	0.6574000000000009	74670.28125	615063.9972038582	0	1283	0.11302856887873602	3.7632633975829792	5.030795290272427	235.06210327148438	235.06808471679688
529	235.09130859375	2.8356666666666666					1	DETECTED	235.0913 m/z @2.84 [CD6651_1.mzXML]	235.09130859375	2.8356666666666666	0.10093333333333333	20.006166666666665	19.90523333333333	148708.453125	4.111780657329491E7	1	1283	1.9626473793928012	5.24247103584268	7.883263173762391	235.0898895263672	235.0919647216797
530	235.16773986816406	12.27855					1	DETECTED	235.1677 m/z @12.28 [CD6651_1.mzXML]	235.16773986816406	12.27855	7.650866666666667	18.082666666666668	10.4318	19086.05078125	1812056.669920136	0	1283	0.0886005700535577	1.127108236302542	1.2542164726050842	235.1674041748047	235.1760711669922
531	236.07911682128906	14.906550000000001					1	DETECTED	236.0791 m/z @14.91 [CD6651_1.mzXML]	236.07911682128906	14.906550000000001	10.157316666666667	18.164166666666667	8.00685	5440.40380859375	1071564.5177533259	0	1283	1.1921854387530448	0.842962372874218	0.5210385928891031	236.07815551757812	236.080078125
532	236.09471130371094	2.7671166666666664					1	DETECTED	236.0947 m/z @2.77 [CD6651_1.mzXML]	236.09471130371094	2.7671166666666664	0.15148333333333333	19.98966666666667	19.838183333333333	12353.9375	3726751.5167706585	0	1283	5.717861738287418	3.772685700769177	7.781169669818205	236.09385681152344	236.09559631347656
533	236.9071502685547	1.6146833333333332					1	DETECTED	236.9072 m/z @1.61 [CD6651_1.mzXML]	236.9071502685547	1.6146833333333332	1.5395833333333333	1.7194333333333334	0.17985000000000007	17461.75390625	102406.60142163084	0	1283	0.0666548196575738	1.1974034620506004	1.3619722375942473	236.90634155273438	236.9077911376953
534	237.07810974121094	11.73125					1	DETECTED	237.0781 m/z @11.73 [CD6651_1.mzXML]	237.07810974121094	11.73125	9.178666666666667	18.066333333333333	8.887666666666666	21644.244140625	2573747.420135558	0	1283	0.7483841594115663	3.390176623521722	4.624494785664722	237.07406616210938	237.0858917236328
535	237.11061096191406	11.8235					1	DETECTED	237.1106 m/z @11.82 [CD6651_1.mzXML]	237.11061096191406	11.8235	0.49146666666666666	19.578500000000002	19.087033333333334	22342.962890625	3669679.398006071	0	1283	2.900179302290489	2.418380583740691	3.716428724237297	237.10061645507812	237.11468505859375
536	237.14703369140625	11.909799999999999					1	DETECTED	237.1470 m/z @11.91 [CD6651_1.mzXML]	237.14703369140625	11.909799999999999	11.895800000000001	12.040183333333333	0.14438333333333198	21982.390625	138656.98704296738	0	1283	0.24760365595270173	5.156547619048466	9.313095238096931	237.14703369140625	237.14743041992188
537	238.1056671142578	14.167333333333334					1	DETECTED	238.1057 m/z @14.17 [CD6651_1.mzXML]	238.1056671142578	14.167333333333334	5.41425	19.6115	14.19725	20380.6875	3769986.9626444085	0	1283	1.9207248818208278	1.1090887953947786	1.1961093545891701	238.10482788085938	238.1067657470703
538	238.96539306640625	12.246833333333333					1	DETECTED	238.9654 m/z @12.25 [CD6651_1.mzXML]	238.96539306640625	12.246833333333333	5.042766666666666	17.786333333333335	12.74356666666667	138115.890625	9273889.313934492	1	1283	0.9044190421243758	0.9180109151603377	1.1064849160068315	238.95668029785156	238.9703369140625
539	239.06246948242188	1.8627					1	DETECTED	239.0625 m/z @1.86 [CD6651_1.mzXML]	239.06246948242188	1.8627	1.5247	11.95185	10.427150000000001	170528.234375	2694328.4353750916	0	1283	0.0423366285972131	1.6325574565809267	187.83058035929014	239.05691528320312	239.06808471679688
540	239.09005737304688	10.511733333333332					1	DETECTED	239.0901 m/z @10.51 [CD6651_1.mzXML]	239.09005737304688	10.511733333333332	10.42835	11.075616666666667	0.6472666666666669	573876.375	4021065.612716194	1	1283	0.107839517369678	2.0875628006549425	2.927056775271178	239.08949279785156	239.09039306640625
541	239.13771057128906	9.770866666666667					1	DETECTED	239.1377 m/z @9.77 [CD6651_1.mzXML]	239.13771057128906	9.770866666666667	9.681533333333334	9.770866666666667	0.08933333333333238	1726.4102783203125	7020.485309142948	0	1283	0.06894194565863287	0.5	null	239.1372833251953	239.13844299316406
542	239.23526000976562	13.721616666666668					1	DETECTED	239.2353 m/z @13.72 [CD6651_1.mzXML]	239.23526000976562	13.721616666666668	13.569600000000001	15.248716666666667	1.6791166666666655	45904.37109375	830241.7703447873	0	1283	0.23232634836128163	2.320031877902358	3.112371623540712	239.23451232910156	239.23745727539062
543	239.96446228027344	12.150333333333332					1	DETECTED	239.9645 m/z @12.15 [CD6651_1.mzXML]	239.96446228027344	12.150333333333332	11.555200000000001	12.437716666666667	0.8825166666666657	6577.5244140625	246932.18252465827	0	1283	0.23259258918604786	0.7414444942309864	0.4828889884619728	239.9641876220703	239.96942138671875
544	240.09373474121094	10.511733333333332					1	DETECTED	240.0937 m/z @10.51 [CD6651_1.mzXML]	240.09373474121094	10.511733333333332	1.1084833333333333	19.497	18.388516666666668	60584.07421875	6702066.161612947	0	1283	2.51706761104116	0.9777745283102476	0.955549056620495	240.08865356445312	240.1005859375
545	240.9658660888672	12.27855					1	DETECTED	240.9659 m/z @12.28 [CD6651_1.mzXML]	240.9658660888672	12.27855	4.88275	19.154333333333334	14.271583333333334	14780.234375	1943581.517700623	0	1283	0.3528693598705459	0.9648437852114264	2.401251670322393	240.9599151611328	240.9708709716797
546	241.02427673339844	8.730283333333334					1	DETECTED	241.0243 m/z @8.73 [CD6651_1.mzXML]	241.02427673339844	8.730283333333334	1.9458166666666665	17.388333333333332	15.442516666666666	5286.27294921875	1777459.1964960021	0	1283	0.04741885895277953	1.1380788959092827	1.2761577918185654	241.02407836914062	241.0308074951172
547	241.10557556152344	11.555200000000001					1	DETECTED	241.1056 m/z @11.56 [CD6651_1.mzXML]	241.10557556152344	11.555200000000001	1.8486166666666668	11.995466666666665	10.146849999999999	277195.65625	4451737.879076601	0	1283	0.11331368492954219	0.46898977588306223	3.55742749987363	241.09718322753906	241.10879516601562
548	242.01815795898438	2.11335					1	DETECTED	242.0182 m/z @2.11 [CD6651_1.mzXML]	242.01815795898438	2.11335	2.0850333333333335	18.456333333333337	16.371300000000005	5454.62158203125	1972964.446195953	0	1283	13.660245805561624	289.0753384343745	568.9441055378588	242.01780700683594	242.0276641845703
549	242.92376708984375	1.6441833333333333					1	DETECTED	242.9238 m/z @1.64 [CD6651_1.mzXML]	242.92376708984375	1.6441833333333333	1.5544166666666668	18.326	16.771583333333332	467776.25	1.0967235848640472E7	1	1283	0.07648299215830945	1.3428715860747193	1.5729450771205713	242.92356872558594	242.93182373046875
550	242.9607391357422	12.562000000000001					1	DETECTED	242.9607 m/z @12.56 [CD6651_1.mzXML]	242.9607391357422	12.562000000000001	1.4188833333333333	14.7197	13.300816666666666	7211.4345703125	3272763.5556794438	0	1283	0.8899827468250692	0.5968176168546501	0.1936352337093002	242.96031188964844	242.96588134765625
551	243.02317810058594	14.875466666666666					1	DETECTED	243.0232 m/z @14.88 [CD6651_1.mzXML]	243.02317810058594	14.875466666666666	9.666166666666667	18.781333333333336	9.115166666666669	2734.248046875	720904.965642304	0	1283	7.124347296554548	0.8748936197441759	0.7497872394883517	243.01376342773438	243.02357482910156
552	244.1893768310547	11.482633333333332					1	DETECTED	244.1894 m/z @11.48 [CD6651_1.mzXML]	244.1893768310547	11.482633333333332	11.437933333333332	11.526716666666665	0.08878333333333366	26220.853515625	91830.77864575268	0	1283	0.08766936884602572	0.9931021625652395	1.2647855073348695	244.18841552734375	244.1893768310547
553	244.20089721679688	9.149783333333334					1	DETECTED	244.2009 m/z @9.15 [CD6651_1.mzXML]	244.20089721679688	9.149783333333334	9.072133333333333	9.485766666666667	0.4136333333333333	42368.63671875	315584.7532359616	0	1283	0.10826906858565621	1.9796176202798006	1.996219671036245	244.2007598876953	244.20132446289062
554	244.92202758789062	1.6588666666666667					1	DETECTED	244.9220 m/z @1.66 [CD6651_1.mzXML]	244.92202758789062	1.6588666666666667	1.5842333333333334	18.943666666666665	17.35943333333333	26432.322265625	3638688.9625699464	0	1283	0.08274031253798153	116.29812416257258	208.07193931483084	244.9213409423828	244.9276580810547
555	245.22474670410156	14.479516666666665					1	DETECTED	245.2247 m/z @14.48 [CD6651_1.mzXML]	245.22474670410156	14.479516666666665	1.0739666666666667	17.951833333333333	16.877866666666666	40454.76171875	3832713.4720173967	0	1283	0.5868319559930644	0.7405984976637454	0.39600663406422554	245.2235107421875	245.2259063720703
556	245.5625	10.038816666666666					1	DETECTED	245.5625 m/z @10.04 [CD6651_1.mzXML]	245.5625	10.038816666666666	9.994183333333332	10.112983333333334	0.11880000000000202	8741.7880859375	39238.945570923104	0	1283	0.12552951774429033	1.3308439133682022	1.6616878267364041	245.56219482421875	245.5627899169922
557	246.13194274902344	2.0008833333333333					1	DETECTED	246.1319 m/z @2.00 [CD6651_1.mzXML]	246.13194274902344	2.0008833333333333	1.8347166666666666	2.5888333333333335	0.754116666666667	11819.1376953125	271352.77350000007	0	1283	0.22394367359577738	2.269157472417251	3.538314944834502	246.13131713867188	246.1328582763672
558	246.15078735351562	11.868033333333333					1	DETECTED	246.1508 m/z @11.87 [CD6651_1.mzXML]	246.15078735351562	11.868033333333333	10.511733333333332	12.166500000000001	1.654766666666669	73952.2109375	977312.5555633551	0	1283	0.14102861113200227	1.8829174161049977	1.6643093223561325	246.14820861816406	246.15118408203125
559	246.1690673828125	9.2631					1	DETECTED	246.1691 m/z @9.26 [CD6651_1.mzXML]	246.1690673828125	9.2631	0.11765	19.973166666666668	19.855516666666666	62267.39453125	4032789.706699552	0	1283	0.10016066894192655	6.19538512059976	1.1635804442285125	246.1675567626953	246.17002868652344
560	246.22792053222656	14.450016666666667					1	DETECTED	246.2279 m/z @14.45 [CD6651_1.mzXML]	246.22792053222656	14.450016666666667	11.138516666666668	15.1702	4.031683333333332	8735.93359375	835529.5191931148	0	1283	0.427884004513702	0.6087397453319241	0.21747949066384817	246.22752380371094	246.22918701171875
561	246.2412567138672	10.99685					1	DETECTED	246.2413 m/z @11.00 [CD6651_1.mzXML]	246.2412567138672	10.99685	10.919533333333334	11.075616666666667	0.15608333333333313	14296.3662109375	92773.46527368121	0	1283	0.15181871047622764	1.00937702090968	1.01875404181936	246.24087524414062	246.24134826660156
562	247.09124755859375	2.5888333333333335					1	DETECTED	247.0912 m/z @2.59 [CD6651_1.mzXML]	247.09124755859375	2.5888333333333335	0.10093333333333333	20.006166666666665	19.90523333333333	180333.96875	2.7631826098234784E7	0	1283	1.0126557214771332	2.9874317067637675	11.969889034447325	247.0899658203125	247.09471130371094
563	247.12750244140625	13.835983333333333					1	DETECTED	247.1275 m/z @13.84 [CD6651_1.mzXML]	247.12750244140625	13.835983333333333	8.3978	13.982366666666667	5.584566666666667	8339.6435546875	1256912.787325806	0	1283	1.6450639818613393	0.5134588450187104	0.026917690037420786	247.126220703125	247.1294403076172
564	247.14295959472656	9.234983333333334					1	DETECTED	247.1430 m/z @9.23 [CD6651_1.mzXML]	247.14295959472656	9.234983333333334	9.178666666666667	9.379349999999999	0.20068333333333221	20422.978515625	103543.35954943822	0	1283	0.050907748783114215	1.7817401598105598	1.8214343810929996	247.14266967773438	247.1433868408203
565	247.24037170410156	12.670066666666665					1	DETECTED	247.2404 m/z @12.67 [CD6651_1.mzXML]	247.24037170410156	12.670066666666665	12.593766666666665	15.0771	2.4833333333333343	21002.740234375	575407.8362729492	0	1283	0.07678355534505243	12.997305428003125	24.03858565224757	247.2399444580078	247.24159240722656
566	248.09439086914062	2.5343999999999998					1	DETECTED	248.0944 m/z @2.53 [CD6651_1.mzXML]	248.09439086914062	2.5343999999999998	0.13451666666666667	19.973166666666668	19.83865	18086.60546875	3139680.1543128667	0	1283	1.5407292899505185	3.7846105293467405	2.7503047850712137	248.093505859375	248.0955810546875
567	248.86898803710938	1.7194333333333334					1	DETECTED	248.8690 m/z @1.72 [CD6651_1.mzXML]	248.86898803710938	1.7194333333333334	1.6441833333333333	1.80655	0.16236666666666677	92948.734375	620712.2583349611	0	1283	0.1174413440829658	1.067489753122039	1.2409680259476963	248.86891174316406	248.86940002441406
568	249.00184631347656	11.381283333333332					1	DETECTED	249.0018 m/z @11.38 [CD6651_1.mzXML]	249.00184631347656	11.381283333333332	1.4654500000000001	17.886333333333333	16.420883333333332	14013.1640625	2921929.2881740713	0	1283	0.6315506464844685	0.8280132784267586	0.6560265568535173	248.9993133544922	249.01177978515625
569	249.15621948242188	9.786183333333334					1	DETECTED	249.1562 m/z @9.79 [CD6651_1.mzXML]	249.15621948242188	9.786183333333334	1.8486166666666668	10.0832	8.234583333333333	18934.154296875	1576707.918412719	0	1283	0.17026511012335988	0.5196198560891243	0.9497927239737798	249.1542205810547	249.15748596191406
570	249.21595764160156	10.36875					1	DETECTED	249.2160 m/z @10.37 [CD6651_1.mzXML]	249.21595764160156	10.36875	10.112983333333334	10.568366666666666	0.4553833333333319	13027.48828125	184990.06342724615	0	1283	0.37436507293074683	0.8902319822755103	0.7998068488234144	249.21572875976562	249.2162628173828
571	250.99668884277344	16.723					1	DETECTED	250.9967 m/z @16.72 [CD6651_1.mzXML]	250.99668884277344	16.723	0.6271833333333333	18.992166666666666	18.36498333333333	2698.248779296875	1470630.8188245543	0	1283	0.9137940909334539	0.5704893300433136	0.1409786600866271	250.99571228027344	251.00326538085938
572	251.08071899414062	11.868033333333333					1	DETECTED	251.0807 m/z @11.87 [CD6651_1.mzXML]	251.08071899414062	11.868033333333333	11.853783333333332	11.966133333333334	0.11235000000000106	22314.900390625	109142.4100576174	0	1283	0.09127372048443405	3.9421052631577824	6.884210526315565	251.0804901123047	251.080810546875
573	251.12384033203125	1.6588666666666667					1	DETECTED	251.1238 m/z @1.66 [CD6651_1.mzXML]	251.12384033203125	1.6588666666666667	0.10093333333333333	20.006166666666665	19.90523333333333	93019.640625	1.167690870192127E7	0	1283	0.36129231740383627	2.0822937482736	13.511442440923048	251.1220245361328	251.1268768310547
574	252.1268768310547	1.6886					1	DETECTED	252.1269 m/z @1.69 [CD6651_1.mzXML]	252.1268768310547	1.6886	0.18545	19.856833333333334	19.671383333333335	12143.62890625	2668767.6772016287	0	1283	10.387889050256488	3.624112628644133	3.974891447003518	252.12066650390625	252.13070678710938
575	252.9867706298828	1.93205					1	DETECTED	252.9868 m/z @1.93 [CD6651_1.mzXML]	252.9867706298828	1.93205	0.6271833333333333	17.538166666666665	16.91098333333333	6770.32861328125	2423116.2866546633	0	1283	15.481611853698952	6.479966024625758	6.669306769491746	252.98141479492188	252.99647521972656
576	253.035400390625	11.56925					1	DETECTED	253.0354 m/z @11.57 [CD6651_1.mzXML]	253.035400390625	11.56925	11.541116666666666	11.73125	0.1901333333333337	20854.869140625	140776.9660615236	0	1283	0.13741264457299884	3.379146919431125	5.75829383886225	253.0350341796875	253.03565979003906
577	253.04598999023438	1.56925					1	DETECTED	253.0460 m/z @1.57 [CD6651_1.mzXML]	253.04598999023438	1.56925	0.35563333333333336	19.98966666666667	19.634033333333335	5613.45556640625	2577064.8572969944	0	1283	17.214265540107558	8.089058873614677	7.1913646450263995	253.0455322265625	253.0541534423828
578	253.10879516601562	12.358933333333333					1	DETECTED	253.1088 m/z @12.36 [CD6651_1.mzXML]	253.10879516601562	12.358933333333333	10.525733333333333	12.468516666666666	1.9427833333333329	16049.126953125	693419.3314839787	0	1283	0.11918722685391536	0.5298885373481708	0.06409486469708668	253.1051788330078	253.1094207763672
579	253.19361877441406	14.828616666666667					1	DETECTED	253.1936 m/z @14.83 [CD6651_1.mzXML]	253.19361877441406	14.828616666666667	14.553183333333333	15.296050000000001	0.7428666666666679	6377.12451171875	160686.75418444822	0	1283	0.33318149175577716	1.3485416918794624	1.6970833837589245	253.1927947998047	253.1939697265625
580	254.1350860595703	13.750016666666665					1	DETECTED	254.1351 m/z @13.75 [CD6651_1.mzXML]	254.1350860595703	13.750016666666665	10.859066666666667	13.99735	3.1382833333333338	23909.9296875	933170.9804341432	0	1283	0.21247797959532555	0.542762601390039	0.08738067409803342	254.13442993164062	254.1378173828125
581	254.94081115722656	11.200816666666666					1	DETECTED	254.9408 m/z @11.20 [CD6651_1.mzXML]	254.94081115722656	11.200816666666666	3.3267666666666664	19.0245	15.697733333333334	6770.52001953125	1583096.8885890506	0	1283	0.08217393843192333	0.9968017305791386	0.9936034611582772	254.93283081054688	254.9429931640625
582	255.1212921142578	11.555200000000001					1	DETECTED	255.1213 m/z @11.56 [CD6651_1.mzXML]	255.1212921142578	11.555200000000001	11.2165	11.838733333333332	0.6222333333333321	98301.6328125	1010154.1110988783	0	1283	0.0928976410347353	0.7979406175870671	0.47528301771957593	255.1208038330078	255.12149047851562
583	255.17056274414062	14.167333333333334					1	DETECTED	255.1706 m/z @14.17 [CD6651_1.mzXML]	255.17056274414062	14.167333333333334	2.8771833333333334	19.84016666666667	16.962983333333334	38634.44140625	5530015.699956056	0	1283	0.9382965259300722	1.0587547319905362	1.1837326530425818	255.1608123779297	255.172119140625
584	256.1245422363281	11.555200000000001					1	DETECTED	256.1245 m/z @11.56 [CD6651_1.mzXML]	256.1245422363281	11.555200000000001	11.555200000000001	18.797666666666665	7.2424666666666635	12268.3798828125	1771231.6272175896	0	1283	0.09855146334479237	null	null	256.1147766113281	256.1248779296875
585	256.1737365722656	14.151933333333334					1	DETECTED	256.1737 m/z @14.15 [CD6651_1.mzXML]	256.1737365722656	14.151933333333334	14.151933333333334	17.321166666666667	3.1692333333333327	4313.88134765625	267779.3382632142	0	1283	0.3841916244482544	null	null	256.1728820800781	256.1747131347656
586	256.26177978515625	11.3673					1	DETECTED	256.2618 m/z @11.37 [CD6651_1.mzXML]	256.26177978515625	11.3673	0.13451666666666667	19.578500000000002	19.443983333333335	83452.8828125	5979937.458626616	0	1283	2.3731172891796497	0.6327479089376334	0.010184995136399639	256.2608947753906	256.26373291015625
587	257.0735168457031	2.3192833333333334					1	DETECTED	257.0735 m/z @2.32 [CD6651_1.mzXML]	257.0735168457031	2.3192833333333334	1.48035	12.27855	10.7982	13126.4892578125	1350402.0694778138	0	1283	0.48325063857453276	4.803270215676155	8.585507888193975	257.0680236816406	257.082275390625
588	257.2461242675781	13.835983333333333					1	DETECTED	257.2461 m/z @13.84 [CD6651_1.mzXML]	257.2461242675781	13.835983333333333	0.15148333333333333	19.67683333333333	19.525349999999996	25201.001953125	3367312.6029343572	0	1283	1.6005755252114078	0.7829088950704133	0.7533432209461354	257.2450256347656	257.2481994628906
589	258.02813720703125	14.568016666666667					1	DETECTED	258.0281 m/z @14.57 [CD6651_1.mzXML]	258.02813720703125	14.568016666666667	0.11765	20.006166666666665	19.888516666666664	8012.779296875	2378453.2198463758	0	1283	4.426804923218478	0.9261626236075451	0.8510783511251238	258.0185241699219	258.0298156738281
590	258.8975524902344	1.6441833333333333					1	DETECTED	258.8976 m/z @1.64 [CD6651_1.mzXML]	258.8975524902344	1.6441833333333333	1.56925	15.232966666666666	13.663716666666666	149251.34375	1.162788365775293E7	0	1283	0.06304071069408423	88.253686421484	1.8164891625160666	258.89215087890625	258.8984069824219
591	258.9425048828125	1.50985					1	DETECTED	258.9425 m/z @1.51 [CD6651_1.mzXML]	258.9425048828125	1.50985	1.4348333333333334	1.5544166666666668	0.11958333333333337	7586.18603515625	43255.28645605467	0	1283	0.15105805271925088	0.7970451010886489	0.5940902021772978	258.9419250488281	258.9429016113281
592	258.9712219238281	1.4505166666666667					1	DETECTED	258.9712 m/z @1.45 [CD6651_1.mzXML]	258.9712219238281	1.4505166666666667	1.4188833333333333	11.73125	10.312366666666666	13891.1767578125	2109917.3935600584	0	1283	0.0644312576478252	162.99841938882997	324.99683877765995	258.970947265625	258.9792175292969
593	259.0263977050781	1.7925333333333335					1	DETECTED	259.0264 m/z @1.79 [CD6651_1.mzXML]	259.0263977050781	1.7925333333333335	1.7925333333333335	18.81433333333333	17.021799999999995	7763.48095703125	3707814.4202683116	0	1283	12.158629241723949	null	null	259.024658203125	259.0278625488281
594	259.09259033203125	11.8235					1	DETECTED	259.0926 m/z @11.82 [CD6651_1.mzXML]	259.09259033203125	11.8235	11.808133333333334	12.514666666666667	0.7065333333333328	16508.9921875	176982.85358923243	0	1283	0.1528170610713726	22.989154013017366	11.42024332040512	259.09228515625	259.09698486328125
595	260.021728515625	10.554166666666667					1	DETECTED	260.0217 m/z @10.55 [CD6651_1.mzXML]	260.021728515625	10.554166666666667	10.353566666666667	10.629133333333334	0.2755666666666663	5351.80419921875	38962.69024713124	0	1283	0.047788203170306076	0.6868560983715523	0.37371219674310446	260.0213317871094	260.0306396484375
596	260.16632080078125	12.133833333333333					1	DETECTED	260.1663 m/z @12.13 [CD6651_1.mzXML]	260.16632080078125	12.133833333333333	12.0104	19.252166666666668	7.241766666666667	21071.697265625	1066252.7032031554	0	1283	0.15995674082934208	29.33472859843382	1.187929563104663	260.1658630371094	260.1679382324219
597	260.18450927734375	9.905383333333333					1	DETECTED	260.1845 m/z @9.91 [CD6651_1.mzXML]	260.18450927734375	9.905383333333333	9.8011	19.154333333333334	9.353233333333334	25386.923828125	638065.6326550294	0	1283	0.09002636788180496	1.1935742070439983	4.664524324737013	260.1835632324219	260.1855163574219
598	261.00958251953125	1.93205					1	DETECTED	261.0096 m/z @1.93 [CD6651_1.mzXML]	261.00958251953125	1.93205	1.4348333333333334	2.2921833333333335	0.8573500000000001	62982.6875	1263388.6881176753	0	1283	0.24305420950472478	0.8527005283077163	0.8936170657524742	261.00390625	261.0101623535156
599	261.14337158203125	9.546016666666667					1	DETECTED	261.1434 m/z @9.55 [CD6651_1.mzXML]	261.14337158203125	9.546016666666667	0.10093333333333333	19.89	19.789066666666667	62344.04296875	3186608.479073332	0	1283	0.08464756430283416	0.5102000699670278	35.0919907075497	261.13372802734375	261.1487121582031
600	261.18792724609375	9.890483333333332					1	DETECTED	261.1879 m/z @9.89 [CD6651_1.mzXML]	261.18792724609375	9.890483333333332	0.15148333333333333	20.006166666666665	19.85468333333333	3534.542724609375	1783287.5596806654	0	1283	10.610237292207602	1.0193389122770988	1.0386778245541979	261.1820983886719	261.18865966796875
601	262.2508544921875	12.422216666666666					1	DETECTED	262.2509 m/z @12.42 [CD6651_1.mzXML]	262.2508544921875	12.422216666666666	12.358933333333333	12.6097	0.25076666666666725	11170.95703125	91242.41799682652	0	1283	null	1.9813010271267035	2.962602054253407	262.2507019042969	262.2528076171875
602	262.9913024902344	1.5247					1	DETECTED	262.9913 m/z @1.52 [CD6651_1.mzXML]	262.9913024902344	1.5247	1.4654500000000001	1.56925	0.10379999999999989	4606.60498046875	21267.435270263657	0	1283	0.0495434248711113	0.8759493670886096	0.7518987341772192	262.99102783203125	262.99176025390625
603	263.0067443847656	2.0149666666666666					1	DETECTED	263.0067 m/z @2.01 [CD6651_1.mzXML]	263.0067443847656	2.0149666666666666	2.0149666666666666	15.296050000000001	13.281083333333335	11715.30078125	1859189.6253347476	0	1283	0.09570026341407623	null	null	263.00384521484375	263.00738525390625
604	263.01751708984375	11.395383333333333					1	DETECTED	263.0175 m/z @11.40 [CD6651_1.mzXML]	263.01751708984375	11.395383333333333	11.028283333333333	17.55483333333333	6.5265499999999985	18117.658203125	1506622.6598358455	0	1283	0.8952885250180174	8.88933533097247	16.77867066194494	263.0166931152344	263.01861572265625
605	263.08734130859375	11.555200000000001					1	DETECTED	263.0873 m/z @11.56 [CD6651_1.mzXML]	263.08734130859375	11.555200000000001	0.2535	12.150333333333332	11.896833333333332	540136.3125	1.1642734304491123E7	1	1283	0.12592117107731404	0.5118891333007096	0.018667137558337585	263.08319091796875	263.0916748046875
606	263.1379089355469	9.666166666666667					1	DETECTED	263.1379 m/z @9.67 [CD6651_1.mzXML]	263.1379089355469	9.666166666666667	3.8035833333333335	9.770866666666667	5.967283333333333	14379.021484375	1279819.0381640017	0	1283	0.0896821599959825	0.5089295105968642	0.01785902119372848	263.1376953125	263.1460266113281
607	263.235107421875	14.479516666666665					1	DETECTED	263.2351 m/z @14.48 [CD6651_1.mzXML]	263.235107421875	14.479516666666665	0.33865	19.7585	19.41985	110550.984375	8058476.58777978	0	1283	3.338027998308947	0.7122636022908159	0.34000251934584746	263.23065185546875	263.2372741699219
608	264.09063720703125	11.56925					1	DETECTED	264.0906 m/z @11.57 [CD6651_1.mzXML]	264.09063720703125	11.56925	1.8206166666666665	11.881849999999998	10.061233333333332	70831.859375	1.1870872453457762E7	0	1283	0.13382313363988452	0.7556558694296013	0.015909662453823106	264.0870666503906	264.0909729003906
609	264.1697082519531	9.221016666666666					1	DETECTED	264.1697 m/z @9.22 [CD6651_1.mzXML]	264.1697082519531	9.221016666666666	9.149783333333334	9.394333333333332	0.2445499999999985	47650.0390625	271147.5709627684	0	1283	0.08333975716885789	4.249705278968324	1.7051325581374723	264.1691589355469	264.169921875
610	264.84271240234375	1.6886					1	DETECTED	264.8427 m/z @1.69 [CD6651_1.mzXML]	264.84271240234375	1.6886	1.6588666666666667	1.7643666666666666	0.10549999999999993	36719.921875	169173.49208837884	0	1283	0.11736143056712756	1.7741031390134483	2.5482062780268966	264.842529296875	264.8432312011719
611	265.02166748046875	1.7925333333333335					1	DETECTED	265.0217 m/z @1.79 [CD6651_1.mzXML]	265.02166748046875	1.7925333333333335	1.7496833333333333	18.6355	16.885816666666667	63395.609375	2541603.916683716	0	1283	null	10.890257563580723	19.06898365925336	265.0121154785156	265.031494140625
612	265.0838928222656	18.943666666666665					1	DETECTED	265.0839 m/z @18.94 [CD6651_1.mzXML]	265.0838928222656	18.943666666666665	0.11765	20.006166666666665	19.888516666666664	7316.9150390625	2353668.7568170787	0	1283	1.7694124689285395	0.5282189275302529	0.0589128595410613	265.0739440917969	265.0908508300781
613	265.1170959472656	9.740933333333334					1	DETECTED	265.1171 m/z @9.74 [CD6651_1.mzXML]	265.1170959472656	9.740933333333334	9.666166666666667	10.053500000000001	0.3873333333333342	44513.7578125	287922.7562634879	0	1283	0.0934621783134304	1.3346981993217901	1.4765932953311565	265.116943359375	265.1173095703125
614	265.25048828125	12.670066666666665					1	DETECTED	265.2505 m/z @12.67 [CD6651_1.mzXML]	265.25048828125	12.670066666666665	0.37255000000000005	19.415166666666668	19.042616666666667	42768.0	3023769.3521438004	0	1283	0.337115527148379	0.5861683384321908	0.160833543169659	265.25030517578125	265.2520446777344
615	265.98004150390625	10.232266666666668					1	DETECTED	265.9800 m/z @10.23 [CD6651_1.mzXML]	265.98004150390625	10.232266666666668	10.187133333333332	12.27855	2.0914166666666674	10978.4609375	332124.5144669189	0	1283	0.11566649050435807	23.169313146232067	45.338626292464134	265.97943115234375	265.98870849609375
616	266.0704345703125	16.459433333333333					1	DETECTED	266.0704 m/z @16.46 [CD6651_1.mzXML]	266.0704345703125	16.459433333333333	9.409383333333333	19.9065	10.497116666666669	6670.7958984375	1622768.707523467	0	1283	1.8933871938531421	0.7444710794013282	0.4889421588026564	266.0696716308594	266.0719299316406
617	266.1204528808594	9.711366666666667					1	DETECTED	266.1205 m/z @9.71 [CD6651_1.mzXML]	266.1204528808594	9.711366666666667	8.699250000000001	9.786183333333334	1.0869333333333326	6798.248046875	148706.71227221674	0	1283	0.08137079714817652	0.5369604953315661	0.0739209906631321	266.111083984375	266.1209411621094
618	266.9260559082031	1.56925					1	DETECTED	266.9261 m/z @1.57 [CD6651_1.mzXML]	266.9260559082031	1.56925	1.5247	11.64025	10.11555	43211.40625	1.0665180032904053E7	0	1283	0.09359616000019111	113.5303030303028	192.72040108758966	266.9257507324219	266.9328308105469
619	267.0298767089844	11.6259					1	DETECTED	267.0299 m/z @11.63 [CD6651_1.mzXML]	267.0298767089844	11.6259	11.555200000000001	12.102033333333333	0.546833333333332	9893.556640625	126457.78369714328	0	1283	0.21970802232087294	3.867279585101431	6.734559170202862	267.02923583984375	267.0320129394531
620	267.06671142578125	16.00218333333333					1	DETECTED	267.0667 m/z @16.00 [CD6651_1.mzXML]	267.06671142578125	16.00218333333333	0.35563333333333336	19.98966666666667	19.634033333333335	8106.2685546875	3746802.5855010976	0	1283	2.5067638291712857	0.6274237238667099	0.6247067136229771	267.05712890625	267.0678405761719
621	267.0975341796875	1.6588666666666667					1	DETECTED	267.0975 m/z @1.66 [CD6651_1.mzXML]	267.0975341796875	1.6588666666666667	1.6295666666666666	9.349516666666666	7.71995	19982.615234375	925248.8288411865	0	1283	0.1322762657163714	61.61818008123221	248.53879032553817	267.0960998535156	267.09912109375
622	267.2663269042969	12.742533333333334					1	DETECTED	267.2663 m/z @12.74 [CD6651_1.mzXML]	267.2663269042969	12.742533333333334	1.1257166666666667	14.523466666666668	13.39775	49770.609375	2622370.355735931	0	1283	1.0812185986149743	3.401729553011239	8.4866615757677	267.2585754394531	267.2676086425781
623	267.64520263671875	13.266083333333334					1	DETECTED	267.6452 m/z @13.27 [CD6651_1.mzXML]	267.64520263671875	13.266083333333334	12.957783333333333	14.983466666666667	2.0256833333333333	302769.46875	6316548.18638272	2	1283	0.3140533052106935	1.5119864992801306	1.6380402950259894	267.644775390625	267.6459655761719
624	267.97784423828125	10.232266666666668					1	DETECTED	267.9778 m/z @10.23 [CD6651_1.mzXML]	267.97784423828125	10.232266666666668	10.187133333333332	10.308183333333334	0.1210500000000021	10176.1962890625	49856.11663281241	0	1283	0.1266709109471318	1.3410265878876866	1.6820531757753734	267.9774475097656	267.9781494140625
625	268.14697265625	13.1136					1	DETECTED	268.1470 m/z @13.11 [CD6651_1.mzXML]	268.14697265625	13.1136	9.164366666666666	14.273133333333334	5.108766666666668	28263.306640625	4241496.04697876	0	1283	5.010648845434286	0.6467808431581935	0.2938164654345773	268.1459655761719	268.154296875
626	268.1896667480469	9.846066666666667					1	DETECTED	268.1897 m/z @9.85 [CD6651_1.mzXML]	268.1896667480469	9.846066666666667	9.8011	9.935016666666666	0.13391666666666602	7699.1142578125	31285.37247686766	0	1283	0.06291278753756124	1.4890659747961184	1.940618871403014	268.1891784667969	268.190185546875
627	268.9561767578125	11.395383333333333					1	DETECTED	268.9562 m/z @11.40 [CD6651_1.mzXML]	268.9561767578125	11.395383333333333	10.8163	18.148000000000003	7.331700000000003	20531.763671875	1208490.340708771	0	1283	0.45872946792900215	6.330436033961726	null	268.9551696777344	268.9578552246094
628	269.01116943359375	15.920783333333333					1	DETECTED	269.0112 m/z @15.92 [CD6651_1.mzXML]	269.01116943359375	15.920783333333333	9.994183333333332	18.992166666666666	8.997983333333334	1682.448974609375	576275.2770505673	0	1283	7.017900863755084	0.759118494021305	0.5182369880426101	269.0096130371094	269.0121154785156
629	269.0469665527344	1.89015					1	DETECTED	269.0470 m/z @1.89 [CD6651_1.mzXML]	269.0469665527344	1.89015	1.8206166666666665	3.42685	1.6062333333333334	15082.625	329817.1430488893	0	1283	0.30877405406437397	11.550095877277068	22.100191754554135	269.0372009277344	269.0477294921875
630	269.0857238769531	1.4654500000000001					1	DETECTED	269.0857 m/z @1.47 [CD6651_1.mzXML]	269.0857238769531	1.4654500000000001	1.4016833333333334	7.4845	6.082816666666666	5907.09765625	634083.9098564758	0	1283	0.11597293020796484	47.69589649764761	94.39179299529522	269.08343505859375	269.0863037109375
631	269.1368713378906	12.040183333333333					1	DETECTED	269.1369 m/z @12.04 [CD6651_1.mzXML]	269.1368713378906	12.040183333333333	11.995466666666665	16.018633333333334	4.023166666666668	33891.7890625	615185.3603850397	0	1283	0.10563766769881511	2.358256305804809	3.2454532132115768	269.1365051269531	269.1417236328125
632	269.2247619628906	14.167333333333334					1	DETECTED	269.2248 m/z @14.17 [CD6651_1.mzXML]	269.2247619628906	14.167333333333334	2.616216666666667	16.1493	13.533083333333334	69006.46875	5570950.342884857	0	1283	0.32314504700482516	0.5312935880782896	1.6689025393734587	269.2178039550781	269.2256774902344
633	269.28125	12.390350000000002					1	DETECTED	269.2812 m/z @12.39 [CD6651_1.mzXML]	269.28125	12.390350000000002	0.33865	19.89	19.55135	8926.0078125	2096451.1857830512	0	1283	0.2689004141100124	0.807474290445096	0.622777485333661	269.28106689453125	269.28424072265625
634	270.22821044921875	14.120533333333332					1	DETECTED	270.2282 m/z @14.12 [CD6651_1.mzXML]	270.22821044921875	14.120533333333332	13.952366666666668	14.7197	0.7673333333333314	15989.955078125	330701.4724575804	0	1283	0.33043049965852234	2.2814667988107296	2.653433494010258	270.227294921875	270.2285461425781
635	270.7961730957031	1.9733333333333334					1	DETECTED	270.7962 m/z @1.97 [CD6651_1.mzXML]	270.7961730957031	1.9733333333333334	1.9733333333333334	2.1412	0.1678666666666666	11559.8896484375	60563.207629638644	0	1283	0.05984546324288176	null	null	270.79534912109375	270.7974548339844
636	271.0382080078125	1.80655					1	DETECTED	271.0382 m/z @1.81 [CD6651_1.mzXML]	271.0382080078125	1.80655	1.7194333333333334	16.31285	14.593416666666668	94237.46875	1.0470909399393098E7	0	1283	0.0845646448733921	83.75789171608947	166.51578343217895	271.0380554199219	271.0455017089844
637	271.16387939453125	10.773050000000001					1	DETECTED	271.1639 m/z @10.77 [CD6651_1.mzXML]	271.16387939453125	10.773050000000001	10.744183333333332	15.438283333333334	4.694100000000002	11783.517578125	889443.104711182	0	1283	0.19497904513181474	81.30658198613592	161.61316397227185	271.15771484375	271.1648864746094
638	271.2039794921875	14.828616666666667					1	DETECTED	271.2040 m/z @14.83 [CD6651_1.mzXML]	271.2039794921875	14.828616666666667	11.231816666666667	15.359283333333334	4.127466666666667	13525.369140625	1865626.8158443603	0	1283	0.5002081061436741	0.5737692763938316	0.14753855278766315	271.1955871582031	271.2044677734375
639	271.2611999511719	12.670066666666665					1	DETECTED	271.2612 m/z @12.67 [CD6651_1.mzXML]	271.2611999511719	12.670066666666665	0.10093333333333333	20.006166666666665	19.90523333333333	58558.640625	6085275.787247437	0	1283	0.18232897801384595	0.6979999686726668	0.6315499568437312	271.2601318359375	271.2630615234375
640	271.656494140625	12.971766666666667					1	DETECTED	271.6565 m/z @12.97 [CD6651_1.mzXML]	271.656494140625	12.971766666666667	12.886183333333333	13.1136	0.2274166666666666	40238.0234375	344725.7683183585	0	1283	0.16487524436735868	1.3286270691333872	1.7062682924452925	271.6557922363281	271.6566467285156
641	272.66375732421875	13.36195					1	DETECTED	272.6638 m/z @13.36 [CD6651_1.mzXML]	272.66375732421875	13.36195	13.014199999999999	17.770166666666668	4.755966666666669	16988.158203125	1538454.323347474	0	1283	0.39143498845570335	6.838197939132496	12.676395878264993	272.65576171875	272.664794921875
642	272.7933044433594	1.9594999999999998					1	DETECTED	272.7933 m/z @1.96 [CD6651_1.mzXML]	272.7933044433594	1.9594999999999998	1.904	2.1691333333333334	0.26513333333333344	13253.2568359375	133294.67278723148	0	1283	0.3041296329127554	2.3885885885885947	3.621975908934695	272.7922668457031	272.79388427734375
643	272.942626953125	1.6295666666666666					1	DETECTED	272.9426 m/z @1.63 [CD6651_1.mzXML]	272.942626953125	1.6295666666666666	1.5395833333333333	10.830416666666668	9.290833333333335	65596.6875	8137111.276250427	0	1283	0.08045341506010151	51.6253009816633	100.90917614656627	272.942626953125	272.952392578125
644	274.0017395019531	11.247566666666668					1	DETECTED	274.0017 m/z @11.25 [CD6651_1.mzXML]	274.0017395019531	11.247566666666668	8.761533333333334	18.407333333333334	9.6458	14997.890625	1639730.0102743532	0	1283	1.0271564827235533	1.3219135540824285	1.5031020051213748	274.0001525878906	274.0029296875
645	274.27178955078125	11.3673					1	DETECTED	274.2718 m/z @11.37 [CD6651_1.mzXML]	274.27178955078125	11.3673	11.293916666666666	15.789950000000001	4.496033333333335	3015670.75	2.0760484543946985E7	1	1283	0.11314380261842061	1.6373929507978306	2.1108136549656695	274.271728515625	274.2732238769531
646	274.65277099609375	13.569600000000001					1	DETECTED	274.6528 m/z @13.57 [CD6651_1.mzXML]	274.65277099609375	13.569600000000001	13.508199999999999	19.252166666666668	5.743966666666669	15370.3330078125	1185236.6444540722	0	1283	0.10236584153404138	46.774972855589816	92.54994571117963	274.64459228515625	274.6531677246094
647	274.87152099609375	1.6441833333333333					1	DETECTED	274.8715 m/z @1.64 [CD6651_1.mzXML]	274.87152099609375	1.6441833333333333	1.6146833333333332	6.31355	4.698866666666667	31102.076171875	2144797.8488832703	0	1283	0.14689658792414084	79.64180790960431	158.28361581920862	274.8714294433594	274.8799133300781
648	274.9982604980469	11.200816666666666					1	DETECTED	274.9983 m/z @11.20 [CD6651_1.mzXML]	274.9982604980469	11.200816666666666	1.4188833333333333	18.927500000000002	17.50861666666667	17321.748046875	2921676.610064756	0	1283	0.9694221528391296	0.7493396852391814	15.274073038499388	274.991455078125	275.0015563964844
649	275.1988220214844	12.37485					1	DETECTED	275.1988 m/z @12.37 [CD6651_1.mzXML]	275.1988220214844	12.37485	12.342883333333333	12.468516666666666	0.12563333333333304	12991.712890625	77143.84125146511	0	1283	0.08549685343777647	1.9650677789363447	2.9301355578726893	275.19830322265625	275.1995849609375
650	275.275390625	11.353183333333334					1	DETECTED	275.2754 m/z @11.35 [CD6651_1.mzXML]	275.275390625	11.353183333333334	11.3097	11.70045	0.3907500000000006	401229.21875	2857843.949542719	0	1283	0.14099732246037178	2.775931634091335	3.4483030039847558	275.2750244140625	275.27581787109375
651	275.6310729980469	13.155216666666666					1	DETECTED	275.6311 m/z @13.16 [CD6651_1.mzXML]	275.6310729980469	13.155216666666666	12.514666666666667	13.8648	1.3501333333333339	176634.03125	2888575.2760107373	0	1283	0.28231907586536664	0.7518998011471919	3.4221126563791393	275.63018798828125	275.6315002441406
652	276.1331481933594	13.18305					1	DETECTED	276.1331 m/z @13.18 [CD6651_1.mzXML]	276.1331481933594	13.18305	12.32675	13.4039	1.0771499999999996	54532.46875	780335.0803432607	0	1283	0.13577233615312956	0.6289559733738179	0.21269068944967565	276.131591796875	276.1339111328125
653	276.2784423828125	11.353183333333334					1	DETECTED	276.2784 m/z @11.35 [CD6651_1.mzXML]	276.2784423828125	11.353183333333334	11.338933333333333	11.437933333333332	0.09899999999999842	32973.41015625	146617.47776659986	0	1283	0.3881286459887896	3.473684210526129	5.947368421052258	276.2781066894531	276.2793884277344
654	276.650390625	13.238283333333333					1	DETECTED	276.6504 m/z @13.24 [CD6651_1.mzXML]	276.650390625	13.238283333333333	13.1136	14.0577	0.9441000000000006	53869.66015625	834902.4053496075	0	1283	0.07774936034970459	2.341267523303925	3.639196401920247	276.6495056152344	276.6507263183594
655	276.9833068847656	1.80655					1	DETECTED	276.9833 m/z @1.81 [CD6651_1.mzXML]	276.9833068847656	1.80655	1.4505166666666667	18.456333333333337	17.00581666666667	34162.37890625	2639354.162231353	0	1283	0.290531748256619	22.01713230008568	1.246426063077975	276.9751892089844	276.99322509765625
656	277.0364074707031	10.554166666666667					1	DETECTED	277.0364 m/z @10.55 [CD6651_1.mzXML]	277.0364074707031	10.554166666666667	4.264016666666667	15.0303	10.766283333333334	4848.35693359375	1126430.2014829712	0	1283	0.057524694326563264	0.8558049755040288	0.7116099510080575	277.0325622558594	277.03741455078125
657	277.0697937011719	11.853783333333332					1	DETECTED	277.0698 m/z @11.85 [CD6651_1.mzXML]	277.0697937011719	11.853783333333332	11.669783333333333	12.086316666666667	0.41653333333333364	10559.732421875	170790.20525122056	0	1283	0.19941867515210454	1.1318840579710199	1.2637681159420395	277.0691833496094	277.0709228515625
658	277.1521301269531	13.307033333333333					1	DETECTED	277.1521 m/z @13.31 [CD6651_1.mzXML]	277.1521301269531	13.307033333333333	9.846066666666667	19.823833333333333	9.977766666666666	12558.517578125	2072885.7021978786	0	1283	2.8379557015579913	1.4127131931025505	1.5493463452046485	277.1514587402344	277.1579284667969
659	277.177978515625	12.198516666666666					1	DETECTED	277.1780 m/z @12.20 [CD6651_1.mzXML]	277.177978515625	12.198516666666666	0.23651666666666668	19.431500000000003	19.194983333333337	14994.802734375	2895769.112493743	0	1283	0.18158150682172014	0.8340034857953296	0.66239820537172	277.177490234375	277.1791076660156
660	278.0501403808594	16.921666666666667					1	DETECTED	278.0501 m/z @16.92 [CD6651_1.mzXML]	278.0501403808594	16.921666666666667	15.1235	19.6115	4.4879999999999995	2363.2109375	355628.0014992982	0	1283	0.967067783446236	1.247937714338678	1.495875428677356	278.0498046875	278.0527038574219
661	278.1189880371094	11.075616666666667					1	DETECTED	278.1190 m/z @11.08 [CD6651_1.mzXML]	278.1189880371094	11.075616666666667	4.994716666666666	17.571166666666667	12.576450000000001	2872.4267578125	1465424.1340162358	0	1283	10.540250587826367	1.0340944597016888	1.0681889194033776	278.1189880371094	278.1242370605469
662	278.1840515136719	9.087266666666666					1	DETECTED	278.1841 m/z @9.09 [CD6651_1.mzXML]	278.1840515136719	9.087266666666666	9.072133333333333	9.149783333333334	0.07765000000000022	7755.658203125	27823.28755566419	0	1283	0.07845422513512723	2.5655286343612973	4.131057268722595	278.1840515136719	278.184814453125
663	278.62567138671875	12.957783333333333					1	DETECTED	278.6257 m/z @12.96 [CD6651_1.mzXML]	278.62567138671875	12.957783333333333	12.857066666666666	13.099400000000001	0.24233333333333462	60116.53515625	436211.47418310563	0	1283	0.09433393817522528	1.2030448452755278	1.4060896905510554	278.6252136230469	278.6260986328125
664	278.98077392578125	1.9733333333333334					1	DETECTED	278.9808 m/z @1.97 [CD6651_1.mzXML]	278.98077392578125	1.9733333333333334	1.7925333333333335	19.1055	17.312966666666664	12281.2197265625	3025861.2536284784	0	1283	0.08766002293169972	47.21962286894475	44.03750015753884	278.9793701171875	278.9822692871094
665	279.0611267089844	11.597466666666666					1	DETECTED	279.0611 m/z @11.60 [CD6651_1.mzXML]	279.0611267089844	11.597466666666666	1.8347166666666666	11.70045	9.865733333333333	13979.82421875	2656894.4041605224	0	1283	2.131432137401701	0.5052742994204161	0.05513414200412189	279.05450439453125	279.0647888183594
666	279.0825500488281	10.511733333333332					1	DETECTED	279.0826 m/z @10.51 [CD6651_1.mzXML]	279.0825500488281	10.511733333333332	9.102783333333333	19.77466666666667	10.671883333333335	137496.0625	5209283.617853942	0	1283	0.10021146669385672	2.2638191950873026	3.602818546409625	279.08135986328125	279.0923156738281
667	279.1570739746094	12.453483333333333					1	DETECTED	279.1571 m/z @12.45 [CD6651_1.mzXML]	279.1570739746094	12.453483333333333	0.10093333333333333	20.006166666666665	19.90523333333333	186554.65625	3.8112968374947496E7	1	1283	0.15092164222065385	0.5379488513919028	0.04471500059799871	279.15606689453125	279.15838623046875
668	279.2297058105469	13.493133333333333					1	DETECTED	279.2297 m/z @13.49 [CD6651_1.mzXML]	279.2297058105469	13.493133333333333	11.73125	18.8625	7.131250000000001	60918.1328125	3039186.5720195305	0	1283	0.24311263938248828	0.7392496978764157	0.4271238938994109	279.22918701171875	279.2306213378906
669	279.6448669433594	12.986166666666666					1	DETECTED	279.6449 m/z @12.99 [CD6651_1.mzXML]	279.6448669433594	12.986166666666666	12.799916666666666	15.485616666666665	2.685699999999999	124115.6328125	2261732.227133483	0	1283	0.21725434718117675	2.176982938211173	3.1833750033875634	279.64453125	279.6455383300781
670	280.090087890625	1.7496833333333333					1	DETECTED	280.0901 m/z @1.75 [CD6651_1.mzXML]	280.090087890625	1.7496833333333333	1.6588666666666667	19.1705	17.511633333333332	131359.84375	5650151.120468842	0	1283	0.06076918253314312	72.53396095795671	182.0914989367502	280.0846862792969	280.0909423828125
671	280.1603088378906	12.453483333333333					1	DETECTED	280.1603 m/z @12.45 [CD6651_1.mzXML]	280.1603088378906	12.453483333333333	0.11765	19.973166666666668	19.855516666666666	30722.357421875	6599075.930094486	0	1283	0.16244712991852417	0.5717972577049908	0.5102037879166668	280.15313720703125	280.16168212890625
672	280.6529541015625	13.36195					1	DETECTED	280.6530 m/z @13.36 [CD6651_1.mzXML]	280.6529541015625	13.36195	13.056266666666666	13.982366666666667	0.9261000000000017	151538.453125	2261402.1555124517	0	1283	0.19092010842795126	2.024971103347742	2.205427511376866	280.6473388671875	280.65325927734375
673	281.0823059082031	16.018633333333334					1	DETECTED	281.0823 m/z @16.02 [CD6651_1.mzXML]	281.0823059082031	16.018633333333334	9.364166666666668	19.35	9.985833333333334	15986.203125	3718062.5344202914	0	1283	2.562040634413078	0.7503105683400624	null	281.081298828125	281.0829772949219
674	281.13665771484375	11.895800000000001					1	DETECTED	281.1367 m/z @11.90 [CD6651_1.mzXML]	281.13665771484375	11.895800000000001	11.853783333333332	12.0104	0.15661666666666818	18551.599609375	111411.67636230531	0	1283	0.17606644718417463	1.8637445458150756	2.7274890916301513	281.1360778808594	281.13702392578125
675	281.2455749511719	14.508833333333333					1	DETECTED	281.2456 m/z @14.51 [CD6651_1.mzXML]	281.2455749511719	14.508833333333333	0.44025	19.595000000000002	19.154750000000003	171710.9375	1.1470938731084779E7	1	1283	0.5437497808949292	0.711160973899927	0.3183580564239293	281.24432373046875	281.246826171875
676	281.6605224609375	14.167333333333334					1	DETECTED	281.6605 m/z @14.17 [CD6651_1.mzXML]	281.6605224609375	14.167333333333334	11.95185	16.0674	4.115549999999999	53662.46875	3086686.934566224	0	1283	0.7893719213061132	0.928822612264911	0.8701967558494684	281.6569519042969	281.6618347167969
677	282.20159912109375	11.541116666666666					1	DETECTED	282.2016 m/z @11.54 [CD6651_1.mzXML]	282.20159912109375	11.541116666666666	11.526716666666665	15.95295	4.426233333333334	10501.7509765625	764867.2371131596	0	1283	0.10909971825207876	153.6886574074054	306.3773148148108	282.1965637207031	282.2025451660156
678	282.2200622558594	18.277333333333335					1	DETECTED	282.2201 m/z @18.28 [CD6651_1.mzXML]	282.2200622558594	18.277333333333335	0.10093333333333333	20.006166666666665	19.90523333333333	5430.26611328125	3518114.0895687887	0	1283	10.199806414607764	0.5475570886790929	0.09511417735818592	282.2187805175781	282.2214050292969
679	282.248779296875	14.508833333333333					1	DETECTED	282.2488 m/z @14.51 [CD6651_1.mzXML]	282.248779296875	14.508833333333333	10.919533333333334	16.00218333333333	5.0826499999999974	36350.625	3880561.974334229	0	1283	3.3122827084370527	0.7049542226515013	0.36064946544376386	282.2482604980469	282.25836181640625
680	282.27703857421875	13.99735					1	DETECTED	282.2770 m/z @14.00 [CD6651_1.mzXML]	282.27703857421875	13.99735	11.8235	14.405949999999999	2.5824499999999997	103293.890625	2687440.2393591315	0	1283	0.31776222331180826	1.5643142036762534	0.18784859006973612	282.2757263183594	282.2779235839844
681	282.9033203125	1.5842333333333334					1	DETECTED	282.9033 m/z @1.58 [CD6651_1.mzXML]	282.9033203125	1.5842333333333334	1.5247	1.6295666666666666	0.10486666666666666	74135.234375	296670.7448325196	0	1283	0.06743275063136056	0.880739081746919	0.7319739134340086	282.9032287597656	282.90423583984375
682	282.9717712402344	11.777183333333333					1	DETECTED	282.9718 m/z @11.78 [CD6651_1.mzXML]	282.9717712402344	11.777183333333333	10.981300000000001	15.248716666666667	4.267416666666666	13937.548828125	1015079.6081003416	0	1283	1.124110375364527	2.680931040981721	4.361862081963442	282.9708557128906	282.9727783203125
683	283.0257568359375	1.8627					1	DETECTED	283.0258 m/z @1.86 [CD6651_1.mzXML]	283.0257568359375	1.8627	1.8486166666666668	16.954833333333333	15.106216666666667	20301.64453125	989179.6735813603	0	1283	0.041512746354847696	524.0247490121045	1021.4826718427944	283.0210876464844	283.0269775390625
684	283.2608337402344	12.713816666666666					1	DETECTED	283.2608 m/z @12.71 [CD6651_1.mzXML]	283.2608337402344	12.713816666666666	0.13451666666666667	19.98966666666667	19.855150000000002	90324.6484375	3725540.8966996805	0	1283	0.21136098557414407	3.991929469477107	2.721405608377176	283.2515563964844	283.26336669921875
685	283.2801818847656	14.0577					1	DETECTED	283.2802 m/z @14.06 [CD6651_1.mzXML]	283.2801818847656	14.0577	13.850349999999999	14.765899999999998	0.9155499999999996	20632.896484375	396982.0150821534	0	1283	0.1616958677891116	2.207740535326723	2.5038403895126407	283.2796936035156	283.28265380859375
686	284.29254150390625	12.655516666666667					1	DETECTED	284.2925 m/z @12.66 [CD6651_1.mzXML]	284.29254150390625	12.655516666666667	1.2291666666666667	12.77115	11.541983333333334	32287.25	1958940.2956760253	0	1283	0.18012897448523368	0.5050599418595323	0.010119883719064552	284.2922668457031	284.2939453125
687	284.3293151855469	11.909799999999999					1	DETECTED	284.3293 m/z @11.91 [CD6651_1.mzXML]	284.3293151855469	11.909799999999999	8.6224	12.182583333333334	3.560183333333333	23087.966796875	1546852.7883162845	0	1283	0.039470519258838266	0.5414892214718827	0.08297844294376555	284.3284606933594	284.3359069824219
688	284.9078369140625	1.6886					1	DETECTED	284.9078 m/z @1.69 [CD6651_1.mzXML]	284.9078369140625	1.6886	1.6588666666666667	1.7496833333333333	0.09081666666666655	27972.599609375	123360.62221972653	0	1283	0.05821137385818864	1.5271860986547037	2.0543721973094073	284.9078369140625	284.9084167480469
689	285.0631103515625	1.4654500000000001					1	DETECTED	285.0631 m/z @1.47 [CD6651_1.mzXML]	285.0631103515625	1.4654500000000001	1.4016833333333334	11.853783333333332	10.4521	12366.7724609375	2689236.203417847	0	1283	0.10455710513392868	81.95582854155765	162.9116570831153	285.0584411621094	285.06854248046875
690	285.2402038574219	13.042166666666667					1	DETECTED	285.2402 m/z @13.04 [CD6651_1.mzXML]	285.2402038574219	13.042166666666667	9.13405	18.911333333333335	9.777283333333335	35382.90234375	2473565.863967408	0	1283	0.10082139583332506	1.250894505878791	61.0965878280905	285.2397766113281	285.24285888671875
691	285.2770690917969	12.742533333333334					1	DETECTED	285.2771 m/z @12.74 [CD6651_1.mzXML]	285.2770690917969	12.742533333333334	0.18545	19.497	19.31155	25167.123046875	2502936.368216157	0	1283	0.958462766047921	1.0080725674959987	1.2506757858552218	285.2752380371094	285.2785339355469
692	286.19964599609375	10.36875					1	DETECTED	286.1996 m/z @10.37 [CD6651_1.mzXML]	286.19964599609375	10.36875	10.277999999999999	10.88865	0.6106500000000015	230932.296875	1793570.24897626	1	1283	0.13430959780331797	1.4934742308712077	1.5362744796556418	286.19842529296875	286.2001647949219
693	286.2473449707031	9.831366666666666					1	DETECTED	286.2473 m/z @9.83 [CD6651_1.mzXML]	286.2473449707031	9.831366666666666	1.1084833333333333	19.77466666666667	18.666183333333336	115449.234375	3078272.7629397563	0	1283	0.14220908220594453	0.9530514184688971	0.7209538855110916	286.24603271484375	286.2496032714844
694	287.0119934082031	1.7925333333333335					1	DETECTED	287.0120 m/z @1.79 [CD6651_1.mzXML]	287.0119934082031	1.7925333333333335	1.4348333333333334	15.838966666666666	14.404133333333332	62876.16015625	2375006.912104065	0	1283	0.09896122996723689	33.56360967936812	null	287.00457763671875	287.0205993652344
695	287.05572509765625	11.73125					1	DETECTED	287.0557 m/z @11.73 [CD6651_1.mzXML]	287.05572509765625	11.73125	11.70045	11.808133333333334	0.10768333333333402	4652.65869140625	23581.370916992204	0	1283	0.13276677720979002	1.748106060606113	2.496212121212226	287.05511474609375	287.0563049316406
696	287.2032775878906	10.353566666666667					1	DETECTED	287.2033 m/z @10.35 [CD6651_1.mzXML]	287.2032775878906	10.353566666666667	10.2931	10.49785	0.20474999999999888	34778.7578125	247635.93190478501	0	1283	0.12411589824184155	1.6930815876515894	2.421064448677628	287.20281982421875	287.2035217285156
697	287.2343444824219	14.0729					1	DETECTED	287.2343 m/z @14.07 [CD6651_1.mzXML]	287.2343444824219	14.0729	13.937883333333334	14.7197	0.7818166666666659	6465.9873046875	155750.0783598021	0	1283	0.2902001133416867	2.8952598444636366	4.790519688927273	287.2339172363281	287.23541259765625
698	287.25067138671875	9.831366666666666					1	DETECTED	287.2507 m/z @9.83 [CD6651_1.mzXML]	287.25067138671875	9.831366666666666	9.485766666666667	10.127749999999999	0.6419833333333322	17141.517578125	222986.59397961403	0	1283	0.28250441567498896	0.928795331790124	0.5171001642247622	287.24993896484375	287.25140380859375
699	287.2669372558594	11.541116666666666					1	DETECTED	287.2669 m/z @11.54 [CD6651_1.mzXML]	287.2669372558594	11.541116666666666	11.497266666666667	11.655133333333334	0.15786666666666704	28219.041015625	150621.1903996579	0	1283	1.2936557812545146	1.8000760167237222	2.724406296284284	287.26678466796875	287.2677917480469
700	287.6309509277344	12.943616666666665					1	DETECTED	287.6310 m/z @12.94 [CD6651_1.mzXML]	287.6309509277344	12.943616666666665	12.198516666666666	13.224466666666666	1.02595	236947.296875	2881716.704875974	2	1283	0.16419365461563196	1.2170847471326154	3.107946583994968	287.6302795410156	287.6324462890625
701	288.197021484375	12.6097					1	DETECTED	288.1970 m/z @12.61 [CD6651_1.mzXML]	288.197021484375	12.6097	12.437716666666667	15.936983333333334	3.499266666666667	16319.58203125	1120203.5604270024	0	1283	0.31454843007674604	10.173272603934489	19.346545207868978	288.19354248046875	288.1973876953125
702	288.21551513671875	10.645916666666666					1	DETECTED	288.2155 m/z @10.65 [CD6651_1.mzXML]	288.21551513671875	10.645916666666666	0.3895166666666666	20.006166666666665	19.61665	66621.9921875	2668716.848297881	1	1283	0.1063865925733758	2.728842696473745	2.755735454170397	288.2059326171875	288.2232360839844
703	288.638916015625	13.34815					1	DETECTED	288.6389 m/z @13.35 [CD6651_1.mzXML]	288.638916015625	13.34815	11.7617	13.63235	1.8706500000000013	52201.921875	1155152.1211401366	0	1283	0.6627530288238326	0.5895710548709383	0.9573709887758974	288.6293640136719	288.6487731933594
704	288.7667236328125	1.9733333333333334					1	DETECTED	288.7667 m/z @1.97 [CD6651_1.mzXML]	288.7667236328125	1.9733333333333334	1.8486166666666668	10.142483333333333	8.293866666666666	16041.8759765625	786750.7192557373	0	1283	0.06585643076755776	33.25083522651345	65.5016704530269	288.7579345703125	288.7740783691406
705	288.92034912109375	1.5992666666666666					1	DETECTED	288.9203 m/z @1.60 [CD6651_1.mzXML]	288.92034912109375	1.5992666666666666	1.5247	1.8206166666666665	0.2959166666666666	242049.21875	1380769.7499197996	0	1283	0.08137988312944167	1.6842996013464937	1.7971469899317283	288.919189453125	288.9211120605469
706	289.17437744140625	1.3676					1	DETECTED	289.1744 m/z @1.37 [CD6651_1.mzXML]	289.17437744140625	1.3676	0.10093333333333333	19.973166666666668	19.872233333333334	7585.44384765625	2010570.9836008307	0	1283	6.688257094230235	7.844302631578948	4.897774694005188	289.17333984375	289.17572021484375
707	289.6468200683594	11.715966666666667					1	DETECTED	289.6468 m/z @11.72 [CD6651_1.mzXML]	289.6468200683594	11.715966666666667	0.4063666666666667	15.390733333333333	14.984366666666666	51206.5	5993676.184735719	0	1283	0.38541940845761147	2.3465307085857288	4.140701779326262	289.6383361816406	289.6473693847656
708	289.6575927734375	13.4039					1	DETECTED	289.6576 m/z @13.40 [CD6651_1.mzXML]	289.6575927734375	13.4039	13.307033333333333	13.47795	0.17091666666666683	16410.953125	110020.28388818339	0	1283	0.08836344251689177	0.8822264280798318	0.7644528561596634	289.6572265625	289.65875244140625
709	290.26678466796875	11.395383333333333					1	DETECTED	290.2668 m/z @11.40 [CD6651_1.mzXML]	290.26678466796875	11.395383333333333	10.935233333333334	11.512033333333333	0.5767999999999986	44476.37109375	380742.866820618	0	1283	0.09380740134556476	0.6526114244571483	0.31777952473290616	290.26617431640625	290.2679138183594
710	290.6658935546875	14.182666666666668					1	DETECTED	290.6659 m/z @14.18 [CD6651_1.mzXML]	290.6658935546875	14.182666666666668	13.73565	15.1545	1.4188500000000008	7662.39794921875	285477.1471684571	0	1283	0.18194289422908305	1.587021363856675	2.17404272771335	290.6648864746094	290.6669921875
711	290.92327880859375	2.7257833333333332					1	DETECTED	290.9233 m/z @2.73 [CD6651_1.mzXML]	290.92327880859375	2.7257833333333332	0.10093333333333333	20.006166666666665	19.90523333333333	76858.7890625	1.0971696914137159E7	0	1283	0.9700295611792904	2.899053786480969	6.205577447829819	290.913818359375	290.9329833984375
712	291.1183776855469	12.025383333333334					1	DETECTED	291.1184 m/z @12.03 [CD6651_1.mzXML]	291.1183776855469	12.025383333333334	11.995466666666665	17.786333333333335	5.79086666666667	124167.1640625	2525996.5879547102	0	1283	0.11102282112700301	96.78328690807183	192.56657381614366	291.11700439453125	291.1185302734375
713	291.193603515625	12.182583333333334					1	DETECTED	291.1936 m/z @12.18 [CD6651_1.mzXML]	291.193603515625	12.182583333333334	8.979483333333333	12.37485	3.3953666666666678	22556.5703125	1490637.0899309383	0	1283	3.315350835781187	0.5300125919681975	0.06002518393639498	291.1919860839844	291.194091796875
714	291.6446838378906	12.91515					1	DETECTED	291.6447 m/z @12.92 [CD6651_1.mzXML]	291.6446838378906	12.91515	2.0990166666666665	13.085	10.985983333333333	25098.00390625	3497048.3545842906	0	1283	0.20438300134724408	0.5078516968479185	0.01570339369583711	291.636474609375	291.6458435058594
715	291.9336242675781	2.5618333333333334					1	DETECTED	291.9336 m/z @2.56 [CD6651_1.mzXML]	291.9336242675781	2.5618333333333334	0.10093333333333333	20.006166666666665	19.90523333333333	57915.13671875	8212165.760280202	0	1283	0.9898048879777281	3.6692214996987023	4.200593996524912	291.932861328125	291.9341735839844
716	292.06646728515625	16.19793333333333					1	DETECTED	292.0665 m/z @16.20 [CD6651_1.mzXML]	292.06646728515625	16.19793333333333	9.8757	18.000666666666667	8.124966666666667	4082.953125	778977.7098536382	0	1283	1.1204729553496993	0.6425709269403747	0.2851418538807494	292.0653991699219	292.0678405761719
717	292.12164306640625	12.070816666666667					1	DETECTED	292.1216 m/z @12.07 [CD6651_1.mzXML]	292.12164306640625	12.070816666666667	12.0104	12.166500000000001	0.15610000000000035	16134.8603515625	97362.31439819314	0	1283	0.11801696499188985	1.2918620689655176	1.5837241379310352	292.1210021972656	292.1220703125
718	292.93048095703125	2.629833333333333					1	DETECTED	292.9305 m/z @2.63 [CD6651_1.mzXML]	292.93048095703125	2.629833333333333	2.3055499999999998	18.911333333333335	16.605783333333335	10703.384765625	1479751.0330491639	0	1283	0.6477209798971275	3.374243811528063	9.31559900546553	292.92071533203125	292.9383544921875
719	292.9532165527344	2.5888333333333335					1	DETECTED	292.9532 m/z @2.59 [CD6651_1.mzXML]	292.9532165527344	2.5888333333333335	2.345966666666667	9.561	7.2150333333333325	7999.0244140625	783225.7698791807	0	1283	1.0145018750426877	14.853897886357402	9.601150975726537	292.94415283203125	292.9574890136719
720	292.9684753417969	2.6433666666666666					1	DETECTED	292.9685 m/z @2.64 [CD6651_1.mzXML]	292.9684753417969	2.6433666666666666	2.39955	19.725833333333334	17.326283333333333	9171.5498046875	1336466.7969624633	0	1283	0.33908233509209573	5.1404859870034185	9.246932120972017	292.9604187011719	292.96905517578125
721	292.9796447753906	2.5618333333333334					1	DETECTED	292.9796 m/z @2.56 [CD6651_1.mzXML]	292.9796447753906	2.5618333333333334	2.345966666666667	10.157316666666667	7.811349999999999	11286.65625	953076.6028782955	0	1283	0.519131198299212	5.901997777159829	12.169052507150127	292.971923828125	292.9881591796875
722	292.9987487792969	2.548283333333333					1	DETECTED	292.9987 m/z @2.55 [CD6651_1.mzXML]	292.9987487792969	2.548283333333333	0.33865	19.480999999999998	19.142349999999997	12047.138671875	2064499.3404155266	0	1283	0.25041594138072654	1.8128832824093908	1.8300456484265286	292.9895935058594	292.9992370605469
723	293.01019287109375	2.7257833333333332					1	DETECTED	293.0102 m/z @2.73 [CD6651_1.mzXML]	293.01019287109375	2.7257833333333332	0.7124666666666666	19.431500000000003	18.719033333333336	20464.25390625	2632166.9437095043	0	1283	0.44137470870589013	2.20075765552654	0.9002626046609284	293.0003356933594	293.0182800292969
724	293.0289306640625	2.5343999999999998					1	DETECTED	293.0289 m/z @2.53 [CD6651_1.mzXML]	293.0289306640625	2.5343999999999998	0.33865	20.006166666666665	19.667516666666664	21844.19140625	5230202.455174285	0	1283	0.32722876724898553	1.8013645853218265	null	293.020751953125	293.030029296875
725	293.0404357910156	2.5888333333333335					1	DETECTED	293.0404 m/z @2.59 [CD6651_1.mzXML]	293.0404357910156	2.5888333333333335	0.37255000000000005	19.873333333333335	19.500783333333334	24977.966796875	3145438.4927792978	0	1283	0.5829546199923064	4.138480144959086	2.15666888200698	293.0322265625	293.04156494140625
726	293.0516662597656	2.8771833333333334					1	DETECTED	293.0517 m/z @2.88 [CD6651_1.mzXML]	293.0516662597656	2.8771833333333334	0.15148333333333333	20.006166666666665	19.85468333333333	30031.75	4039327.50126355	0	1283	0.9489211425455713	4.271009394074691	1.8374291902312558	293.0438232421875	293.0602111816406
727	293.0702209472656	2.68465					1	DETECTED	293.0702 m/z @2.68 [CD6651_1.mzXML]	293.0702209472656	2.68465	0.10093333333333333	20.006166666666665	19.90523333333333	44350.875	5899719.808246458	0	1283	0.5581062938782786	3.44817404092208	2.984740013995328	293.060302734375	293.0706787109375
728	293.0958251953125	2.5618333333333334					1	DETECTED	293.0958 m/z @2.56 [CD6651_1.mzXML]	293.0958251953125	2.5618333333333334	0.10093333333333333	20.006166666666665	19.90523333333333	2.2192356E7	2.8731410683712635E9	1	1283	0.9520336592667369	5.87591836023857	11.07128610388299	293.0897521972656	293.0969543457031
729	293.1142883300781	2.8218666666666667					1	DETECTED	293.1143 m/z @2.82 [CD6651_1.mzXML]	293.1142883300781	2.8218666666666667	0.11765	20.006166666666665	19.888516666666664	63533.42578125	8120771.581414916	0	1283	0.8398757558878023	1.9504185753684449	1.0433801186392517	293.1098327636719	293.12420654296875
730	293.1253662109375	2.7945333333333333					1	DETECTED	293.1254 m/z @2.79 [CD6651_1.mzXML]	293.1253662109375	2.7945333333333333	0.28745	19.98966666666667	19.70221666666667	39941.2578125	4884800.278883423	0	1283	1.0023039887667409	3.985449743915601	5.7661583810059085	293.12451171875	293.13348388671875
731	293.1361389160156	2.616216666666667					1	DETECTED	293.1361 m/z @2.62 [CD6651_1.mzXML]	293.1361389160156	2.616216666666667	0.15148333333333333	19.973166666666668	19.821683333333333	27629.09375	4424067.273958469	0	1283	0.5757626535996563	3.8512887311663535	13.650513968568786	293.1354064941406	293.140869140625
732	293.15087890625	9.846066666666667					1	DETECTED	293.1509 m/z @9.85 [CD6651_1.mzXML]	293.15087890625	9.846066666666667	0.27045	20.006166666666665	19.735716666666665	402415.0	1.5020696794343727E7	0	1283	0.5356723860148218	0.541406772201448	1.6272540558777415	293.1408996582031	293.1597595214844
733	293.1767578125	13.835983333333333					1	DETECTED	293.1768 m/z @13.84 [CD6651_1.mzXML]	293.1767578125	13.835983333333333	0.16843333333333332	19.791	19.622566666666668	32076.912109375	6573544.763370788	0	1283	11.26471358577204	0.841751720011341	0.6604355195285604	293.1667785644531	293.1866455078125
734	293.19268798828125	2.9046499999999997					1	DETECTED	293.1927 m/z @2.90 [CD6651_1.mzXML]	293.19268798828125	2.9046499999999997	2.359366666666667	19.480999999999998	17.12163333333333	13375.4091796875	1544964.7052861026	0	1283	0.22290584525309542	5.194594951174671	7.546333154401505	293.1877746582031	293.2016906738281
735	293.21533203125	2.5618333333333334					1	DETECTED	293.2153 m/z @2.56 [CD6651_1.mzXML]	293.21533203125	2.5618333333333334	0.5253333333333333	18.586666666666666	18.061333333333334	11332.6162109375	2556657.9556239326	0	1283	0.4813461978460225	1.712837889788314	0.9931296916767604	293.2069396972656	293.2243347167969
736	293.2273864746094	2.7257833333333332					1	DETECTED	293.2274 m/z @2.73 [CD6651_1.mzXML]	293.2273864746094	2.7257833333333332	2.2921833333333335	8.59175	6.299566666666665	7871.77587890625	739777.0138542177	0	1283	0.6792199018117522	7.264260455104553	4.4549190122535824	293.2259216308594	293.2323913574219
737	293.2424011230469	2.493533333333333					1	DETECTED	293.2424 m/z @2.49 [CD6651_1.mzXML]	293.2424011230469	2.493533333333333	2.345966666666667	12.699066666666665	10.353099999999998	11483.986328125	1564428.1515797426	0	1283	0.17255132281423702	19.13092068920218	19.47424084589992	293.2337646484375	293.25054931640625
738	293.28045654296875	2.8634666666666666					1	DETECTED	293.2805 m/z @2.86 [CD6651_1.mzXML]	293.28045654296875	2.8634666666666666	2.5753	9.935016666666666	7.359716666666666	6831.39892578125	572991.8815376281	0	1283	0.19155326818393492	12.769895893580102	24.539791787160205	293.2792663574219	293.2880859375
739	293.3141174316406	2.7945333333333333					1	DETECTED	293.3141 m/z @2.79 [CD6651_1.mzXML]	293.3141174316406	2.7945333333333333	2.38625	10.009066666666666	7.622816666666665	9536.00390625	795355.6718567199	0	1283	0.35921775725501215	5.953963561652424	11.279466883715152	293.304931640625	293.3229064941406
740	293.67926025390625	2.7257833333333332					1	DETECTED	293.6793 m/z @2.73 [CD6651_1.mzXML]	293.67926025390625	2.7257833333333332	2.345966666666667	9.025766666666668	6.6798	9082.32421875	765411.9269151918	0	1283	0.8631538143617195	3.355353863946207	13.598165523604797	293.6694030761719	293.6828308105469
741	294.098876953125	2.5618333333333334					1	DETECTED	294.0989 m/z @2.56 [CD6651_1.mzXML]	294.098876953125	2.5618333333333334	0.10093333333333333	20.006166666666665	19.90523333333333	2216850.25	2.692224871653584E8	1	1283	0.9124274463715687	3.9866028038276737	9.851058752507354	294.0986022949219	294.1005554199219
742	294.15460205078125	9.8757					1	DETECTED	294.1546 m/z @9.88 [CD6651_1.mzXML]	294.15460205078125	9.8757	5.984733333333334	10.36875	4.384016666666667	41185.94140625	2530365.7084374996	0	1283	0.46342848241487467	0.5633582914271518	0.12671658285430362	294.14776611328125	294.1549377441406
743	294.2649230957031	2.5618333333333334					1	DETECTED	294.2649 m/z @2.56 [CD6651_1.mzXML]	294.2649230957031	2.5618333333333334	0.7124666666666666	19.235500000000002	18.523033333333334	61027.91796875	8298536.159411283	0	1283	0.8429254372908881	4.256811587265068	3.4997544286409528	294.2641906738281	294.26544189453125
744	294.9367370605469	1.6441833333333333					1	DETECTED	294.9367 m/z @1.64 [CD6651_1.mzXML]	294.9367370605469	1.6441833333333333	1.5544166666666668	1.6734166666666668	0.119	120229.96875	487212.19496191386	0	1283	0.07439556963035687	0.6675508579696304	0.38134867706417563	294.93670654296875	294.93731689453125
745	294.9521484375	11.200816666666666					1	DETECTED	294.9521 m/z @11.20 [CD6651_1.mzXML]	294.9521484375	11.200816666666666	11.091183333333333	16.361666666666668	5.270483333333335	8287.7724609375	754453.0347707521	0	1283	0.38696363883175167	24.03686530860451	47.07373061720902	294.95135498046875	294.952880859375
746	295.1002197265625	2.5618333333333334					1	DETECTED	295.1002 m/z @2.56 [CD6651_1.mzXML]	295.1002197265625	2.5618333333333334	0.10093333333333333	20.006166666666665	19.90523333333333	258012.453125	3.487919928184332E7	0	1283	1.0365727640091862	5.590378567801768	10.700394485261269	295.0950622558594	295.10760498046875
747	295.1470947265625	9.846066666666667					1	DETECTED	295.1471 m/z @9.85 [CD6651_1.mzXML]	295.1470947265625	9.846066666666667	9.59085	10.2476	0.6567500000000006	16303.87109375	366197.9185288086	0	1283	0.2582023288450017	1.2866518644289133	1.5733037288578269	295.14678955078125	295.14715576171875
748	295.1921081542969	13.721616666666668					1	DETECTED	295.1921 m/z @13.72 [CD6651_1.mzXML]	295.1921081542969	13.721616666666668	1.4348333333333334	16.0674	14.632566666666666	50073.4375	3402341.784956939	0	1283	1.5570316048908985	1.0402379709132266	1.0452821636231766	295.1861877441406	295.1934509277344
749	295.26080322265625	13.663883333333333					1	DETECTED	295.2608 m/z @13.66 [CD6651_1.mzXML]	295.26080322265625	13.663883333333333	13.585166666666668	18.017166666666665	4.431999999999997	24765.16796875	812100.5620180052	0	1283	4.441765643015474	28.151598560237716	55.30319712047543	295.2598876953125	295.26263427734375
750	295.29248046875	2.8356666666666666					1	DETECTED	295.2925 m/z @2.84 [CD6651_1.mzXML]	295.29248046875	2.8356666666666666	0.11765	20.006166666666665	19.888516666666664	75160.328125	1.0230744226969566E7	0	1283	0.9239213601382787	4.049597557228673	2.9742537609212802	295.2916259765625	295.29443359375
751	296.06378173828125	1.7496833333333333					1	DETECTED	296.0638 m/z @1.75 [CD6651_1.mzXML]	296.06378173828125	1.7496833333333333	1.7037166666666665	1.7925333333333335	0.08881666666666699	139823.046875	527948.7969335942	0	1283	0.06780962344067154	0.9660986221899953	0.9932973707071654	296.0635986328125	296.06378173828125
752	296.1034240722656	2.5888333333333335					1	DETECTED	296.1034 m/z @2.59 [CD6651_1.mzXML]	296.1034240722656	2.5888333333333335	0.3217166666666667	19.973166666666668	19.65145	26796.1796875	4371091.830356628	0	1283	3.0252609248064073	4.57996833331356	3.6141499052493784	296.1025695800781	296.1048278808594
753	296.1294860839844	12.27855					1	DETECTED	296.1295 m/z @12.28 [CD6651_1.mzXML]	296.1294860839844	12.27855	9.636133333333333	12.27855	2.6424166666666657	7884.92822265625	797373.4883782958	0	1283	2.5988612458582665	0.5	null	296.1294860839844	296.13079833984375
754	296.1834716796875	11.868033333333333					1	DETECTED	296.1835 m/z @11.87 [CD6651_1.mzXML]	296.1834716796875	11.868033333333333	9.890483333333332	19.122	9.231516666666668	39032.4765625	2974739.7482697773	0	1283	0.12968116614775305	2.4543337325536743	6.8958923712379905	296.1735534667969	296.1838073730469
755	296.2560729980469	13.493133333333333					1	DETECTED	296.2561 m/z @13.49 [CD6651_1.mzXML]	296.2560729980469	13.493133333333333	13.448216666666667	13.648416666666666	0.20019999999999882	24575.14453125	184676.94645800727	0	1283	0.14156257483240253	2.228571428571468	4.130178260012734	296.2557373046875	296.2572326660156
756	296.987548828125	11.73125					1	DETECTED	296.9875 m/z @11.73 [CD6651_1.mzXML]	296.987548828125	11.73125	9.681533333333334	16.524983333333335	6.843450000000001	12139.791015625	1459228.8032130436	0	1283	0.5020261535757058	1.6693648715676166	2.338729743135233	296.98651123046875	296.991455078125
757	297.1165771484375	1.48035					1	DETECTED	297.1166 m/z @1.48 [CD6651_1.mzXML]	297.1165771484375	1.48035	1.4016833333333334	10.098133333333333	8.69645	13389.345703125	1346718.4968460083	0	1283	0.09108661643774685	55.2740466101695	109.548093220339	297.1114501953125	297.12542724609375
758	297.178466796875	14.167333333333334					1	DETECTED	297.1785 m/z @14.17 [CD6651_1.mzXML]	297.178466796875	14.167333333333334	8.24935	19.545833333333334	11.296483333333335	21137.3984375	3295796.7068714	0	1283	2.0003416577656328	1.131504476470045	1.1558926184276463	297.1697692871094	297.18646240234375
759	298.2716979980469	14.376983333333333					1	DETECTED	298.2717 m/z @14.38 [CD6651_1.mzXML]	298.2716979980469	14.376983333333333	10.2476	16.855333333333334	6.607733333333334	116134.7421875	6062103.270817691	0	1283	0.5698126492543949	0.7916974163407474	0.40697158732492994	298.2708740234375	298.2731018066406
760	299.1364440917969	11.324416666666668					1	DETECTED	299.1364 m/z @11.32 [CD6651_1.mzXML]	299.1364440917969	11.324416666666668	6.247516666666667	13.389883333333334	7.142366666666667	65583.703125	3705582.998351838	0	1283	1.952296392462756	1.3906165451637713	2.5203716901863586	299.1321105957031	299.1379089355469
761	299.2915954589844	13.463033333333334					1	DETECTED	299.2916 m/z @13.46 [CD6651_1.mzXML]	299.2915954589844	13.463033333333334	0.18545	19.973166666666668	19.787716666666668	20636.490234375	3143109.794396517	0	1283	0.2802372100193704	0.6410795194791167	0.3960733003809883	299.2906799316406	299.2940979003906
762	300.1784362792969	11.555200000000001					1	DETECTED	300.1784 m/z @11.56 [CD6651_1.mzXML]	300.1784362792969	11.555200000000001	9.364166666666668	11.895800000000001	2.5316333333333336	205206.765625	2546780.102342349	0	1283	0.10918144780548822	0.5408680384978822	3.747276574491037	300.1778259277344	300.1829833984375
763	300.1964416503906	11.381283333333332					1	DETECTED	300.1964 m/z @11.38 [CD6651_1.mzXML]	300.1964416503906	11.381283333333332	8.823833333333333	11.395383333333333	2.5715500000000002	9727.732421875	608591.713615295	0	1283	2.4666342469596234	0.5027566521339617	0.005513304267923476	300.1959228515625	300.19732666015625
764	300.21502685546875	10.662666666666667					1	DETECTED	300.2150 m/z @10.66 [CD6651_1.mzXML]	300.21502685546875	10.662666666666667	10.539800000000001	10.713283333333333	0.17348333333333166	10198.685546875	68600.89121728516	0	1283	0.10159148424788711	0.705982094411288	0.41196418882257596	300.2143859863281	300.2156982421875
765	301.1387023925781	12.453483333333333					1	DETECTED	301.1387 m/z @12.45 [CD6651_1.mzXML]	301.1387023925781	12.453483333333333	0.15148333333333333	19.973166666666668	19.821683333333333	210725.84375	1.4255765668328065E7	1	1283	10.898389920989095	0.622837510052979	0.02987255038950589	301.1376037597656	301.1405334472656
766	301.2113952636719	13.52345					1	DETECTED	301.2114 m/z @13.52 [CD6651_1.mzXML]	301.2113952636719	13.52345	4.3845833333333335	13.63235	9.247766666666667	70473.375	9922124.188895022	0	1283	0.17603338174236605	0.5059580691989525	0.011916138397904943	301.2054138183594	301.2115478515625
767	302.0171813964844	10.99685					1	DETECTED	302.0172 m/z @11.00 [CD6651_1.mzXML]	302.0171813964844	10.99685	0.10093333333333333	20.006166666666665	19.90523333333333	57321.05078125	1.5919542393702203E7	0	1283	3.896248484887085	0.6515512559128942	0.5466314078069626	302.0160217285156	302.0209655761719
768	302.1419372558594	12.453483333333333					1	DETECTED	302.1419 m/z @12.45 [CD6651_1.mzXML]	302.1419372558594	12.453483333333333	1.50985	19.203	17.69315	34178.28515625	4606038.986060485	0	1283	0.22236215142943827	1.926084771267552	2.772871524306663	302.1416015625	302.1439514160156
769	302.2850646972656	11.611633333333334					1	DETECTED	302.2851 m/z @11.61 [CD6651_1.mzXML]	302.2850646972656	11.611633333333334	11.56925	11.6259	0.05664999999999942	41185.98046875	116783.53966992177	0	1283	0.12619954265520938	0.6683051513959805	0.336610302791961	302.2850646972656	302.2854919433594
770	302.3033752441406	11.655133333333334					1	DETECTED	302.3034 m/z @11.66 [CD6651_1.mzXML]	302.3033752441406	11.655133333333334	11.64025	11.881849999999998	0.24159999999999826	33572.890625	205686.07023156816	0	1283	0.1371243339636834	8.116461366181218	10.463589805792905	302.302978515625	302.3038635253906
771	303.0259094238281	1.4505166666666667					1	DETECTED	303.0259 m/z @1.45 [CD6651_1.mzXML]	303.0259094238281	1.4505166666666667	0.13451666666666667	19.973166666666668	19.83865	10145.919921875	2361806.578101014	0	1283	9.703464436914238	null	5.644707352614826	303.0187072753906	303.02862548828125
772	303.0720520019531	9.726066666666666					1	DETECTED	303.0721 m/z @9.73 [CD6651_1.mzXML]	303.0720520019531	9.726066666666666	9.681533333333334	9.8011	0.11956666666666571	5896.0244140625	31204.162347473044	0	1283	0.12190843298602161	1.3424401197605091	1.684880239521018	303.0719909667969	303.07275390625
773	303.22705078125	14.479516666666665					1	DETECTED	303.2271 m/z @14.48 [CD6651_1.mzXML]	303.22705078125	14.479516666666665	4.600350000000001	17.6545	13.054149999999998	397353.875	2.0069711200182766E7	1	1283	0.5015968561555919	0.670382604231671	0.3565554705435336	303.2254333496094	303.2292175292969
774	303.2509460449219	13.056266666666666					1	DETECTED	303.2509 m/z @13.06 [CD6651_1.mzXML]	303.2509460449219	13.056266666666666	13.00015	13.1136	0.11345000000000027	16275.7099609375	90724.10515039078	0	1283	0.06247302279539291	1.0108405108405225	1.0216810216810452	303.2499694824219	303.2511291503906
775	304.0542297363281	10.098133333333333					1	DETECTED	304.0542 m/z @10.10 [CD6651_1.mzXML]	304.0542297363281	10.098133333333333	0.2197	19.627666666666666	19.407966666666667	31534.421875	1785593.7908886718	0	1283	0.12312178209272417	10.394273004852947	16.291708784878573	304.0460510253906	304.060546875
776	304.1498107910156	10.068366666666666					1	DETECTED	304.1498 m/z @10.07 [CD6651_1.mzXML]	304.1498107910156	10.068366666666666	9.27715	12.91515	3.638	21606.5859375	2950928.2539515384	0	1283	3.974593344196574	2.2989910054136073	4.146106613988087	304.146484375	304.1498107910156
777	304.2100830078125	10.232266666666668					1	DETECTED	304.2101 m/z @10.23 [CD6651_1.mzXML]	304.2100830078125	10.232266666666668	10.038816666666666	17.271166666666666	7.23235	5165.078125	990968.1422806397	0	1283	0.08230927229054785	18.693073145515434	36.38614629103087	304.20654296875	304.2103576660156
778	304.2305908203125	14.347883333333334					1	DETECTED	304.2306 m/z @14.35 [CD6651_1.mzXML]	304.2305908203125	14.347883333333334	10.414183333333334	16.0674	5.6532166666666654	77220.7109375	4065044.4289828492	0	1283	0.4873186929057418	0.7736321363886567	0.3133469680846372	304.2293395996094	304.2318420410156
779	304.2976989746094	11.512033333333333					1	DETECTED	304.2977 m/z @11.51 [CD6651_1.mzXML]	304.2976989746094	11.512033333333333	2.8496333333333337	12.117816666666666	9.268183333333333	21601.62890625	6322162.304090453	0	1283	8.742889744894425	0.5349662526166729	0.06993250523334563	304.2935485839844	304.29901123046875
780	304.89398193359375	1.5992666666666666					1	DETECTED	304.8940 m/z @1.60 [CD6651_1.mzXML]	304.89398193359375	1.5992666666666666	0.13451666666666667	1.7345833333333334	1.6000666666666667	127450.8125	834107.6323771055	0	1283	0.0895772376293218	1.4910558189908785	2.1842842049843867	304.8930969238281	304.90338134765625
781	305.24267578125	12.670066666666665					1	DETECTED	305.2427 m/z @12.67 [CD6651_1.mzXML]	305.24267578125	12.670066666666665	11.091183333333333	15.359283333333334	4.2681000000000004	219562.75	4281907.763630985	0	1283	0.15843981712887079	1.8486632610696607	17.025852405560016	305.2332763671875	305.2458801269531
782	305.706787109375	10.456					1	DETECTED	305.7068 m/z @10.46 [CD6651_1.mzXML]	305.706787109375	10.456	10.414183333333334	10.582983333333335	0.16880000000000095	10255.7529296875	69729.4676368407	0	1283	0.10709607007040844	2.0183339976086656	3.0366679952173317	305.7060241699219	305.70819091796875
783	306.0146484375	10.142483333333333					1	DETECTED	306.0146 m/z @10.14 [CD6651_1.mzXML]	306.0146484375	10.142483333333333	5.55965	10.187133333333332	4.627483333333331	5141.564453125	488282.9837833555	0	1283	0.09750239032475605	0.5048714405207839	0.009742881041567947	306.01446533203125	306.024169921875
784	306.0820617675781	15.74135					1	DETECTED	306.0821 m/z @15.74 [CD6651_1.mzXML]	306.0820617675781	15.74135	9.3056	19.137999999999998	9.832399999999998	6549.41845703125	1411440.1676088548	0	1283	2.223906704177585	0.8324946267960869	0.4257503511797959	306.07977294921875	306.08343505859375
785	306.7964782714844	10.469899999999999					1	DETECTED	306.7965 m/z @10.47 [CD6651_1.mzXML]	306.7964782714844	10.469899999999999	1.93205	15.660466666666668	13.728416666666668	8568.5361328125	4418250.802436279	0	1283	0.12028675812366174	0.8039738732038317	0.6079477464076635	306.7918395996094	306.8050842285156
786	307.07843017578125	15.986066666666666					1	DETECTED	307.0784 m/z @15.99 [CD6651_1.mzXML]	307.07843017578125	15.986066666666666	9.905383333333333	19.98966666666667	10.084283333333335	5989.80859375	1406562.0533797601	0	1283	1.36263077859266	0.8292064214274165	0.658412842854833	307.0740966796875	307.07958984375
787	307.1663513183594	10.950700000000001					1	DETECTED	307.1664 m/z @10.95 [CD6651_1.mzXML]	307.1663513183594	10.950700000000001	9.394333333333332	19.122	9.727666666666668	185881.125	6958753.097177701	1	1283	0.34125451924131767	2.491819081480806	0.9898296621213739	307.1650390625	307.1678161621094
788	307.2611083984375	12.2311					1	DETECTED	307.2611 m/z @12.23 [CD6651_1.mzXML]	307.2611083984375	12.2311	12.150333333333332	12.437716666666667	0.28738333333333443	13317.072265625	164527.12641284213	0	1283	0.23775181235278176	1.7790961617829062	2.5581923235658124	307.2601623535156	307.261474609375
789	308.0485534667969	10.469899999999999					1	DETECTED	308.0486 m/z @10.47 [CD6651_1.mzXML]	308.0485534667969	10.469899999999999	10.383733333333334	11.777183333333333	1.3934499999999996	3107291.75	2.4284344154055852E7	0	1283	0.10938536690186851	1.629393593372555	1.8335933650069434	308.0478210449219	308.0497131347656
790	308.16973876953125	11.1229					1	DETECTED	308.1697 m/z @11.12 [CD6651_1.mzXML]	308.16973876953125	11.1229	9.846066666666667	19.660500000000003	9.814433333333335	23764.015625	1479313.7820270082	0	1283	0.16319616786944025	2.4368286052214	6.604152699406769	308.1634826660156	308.1721496582031
791	309.0521545410156	10.469899999999999					1	DETECTED	309.0522 m/z @10.47 [CD6651_1.mzXML]	309.0521545410156	10.469899999999999	1.8627	16.214666666666666	14.351966666666666	402289.46875	4.397919300977906E7	1	1283	0.10817501512920735	0.5095870548359399	0.015045970445766749	309.04364013671875	309.0525817871094
792	309.0794982910156	11.611633333333334					1	DETECTED	309.0795 m/z @11.61 [CD6651_1.mzXML]	309.0794982910156	11.611633333333334	6.00085	11.669783333333333	5.668933333333333	11754.5693359375	1764194.7304415281	0	1283	0.05447632183985718	0.5051819858783829	0.010363971756765896	309.0794982910156	309.087890625
793	309.1623840332031	11.075616666666667					1	DETECTED	309.1624 m/z @11.08 [CD6651_1.mzXML]	309.1623840332031	11.075616666666667	9.949883333333334	12.57775	2.627866666666666	8983.1328125	732185.562065307	0	1283	0.23700751218249394	1.167179912353429	1.3343598247068582	309.16180419921875	309.17095947265625
794	309.30816650390625	10.469899999999999					1	DETECTED	309.3082 m/z @10.47 [CD6651_1.mzXML]	309.30816650390625	10.469899999999999	10.442083333333333	10.554166666666667	0.11208333333333442	8453.7548828125	40911.23359594732	0	1283	0.07889388254330854	2.01467944877176	3.02935889754352	309.3077087402344	309.30816650390625
795	310.044921875	10.469899999999999					1	DETECTED	310.0449 m/z @10.47 [CD6651_1.mzXML]	310.044921875	10.469899999999999	5.68885	11.2165	5.5276499999999995	1106983.875	9217535.77263417	1	1283	0.10470550230015441	25.86267244326811	1.8252961814129067	310.044921875	310.0514831542969
796	310.1996765136719	10.613233333333334					1	DETECTED	310.1997 m/z @10.61 [CD6651_1.mzXML]	310.1996765136719	10.613233333333334	10.42835	16.822166666666668	6.393816666666668	80427.5390625	1857693.2526881404	0	1283	null	1.2987675532322005	2.066579981713608	310.1968078613281	310.1996765136719
797	310.9105529785156	1.6588666666666667					1	DETECTED	310.9106 m/z @1.66 [CD6651_1.mzXML]	310.9105529785156	1.6588666666666667	1.56925	1.7643666666666666	0.1951166666666666	133916.796875	709505.3478608396	0	1283	0.07279241707700268	1.045570005593701	1.187219897882109	310.910400390625	310.9111633300781
798	311.0033264160156	12.070816666666667					1	DETECTED	311.0033 m/z @12.07 [CD6651_1.mzXML]	311.0033264160156	12.070816666666667	9.786183333333334	18.229	8.442816666666666	6386.20458984375	1123101.9359346316	0	1283	0.3612564085174519	1.8477399728621655	1.817244818836969	311.0023498535156	311.00836181640625
799	311.0491027832031	10.456					1	DETECTED	311.0491 m/z @10.46 [CD6651_1.mzXML]	311.0491027832031	10.456	2.5753	10.9039	8.3286	142061.6875	4355597.247012205	0	1283	0.10865309358813313	4.32809045416239	2.619321599537766	311.0487976074219	311.05511474609375
800	311.12213134765625	8.761533333333334					1	DETECTED	311.1221 m/z @8.76 [CD6651_1.mzXML]	311.12213134765625	8.761533333333334	8.5617	8.870650000000001	0.30895000000000117	13226.1904296875	122708.42820678707	0	1283	0.11134043251063908	0.7730191826522098	0.5460383653044195	311.12188720703125	311.12261962890625
801	311.1643371582031	12.390350000000002					1	DETECTED	311.1643 m/z @12.39 [CD6651_1.mzXML]	311.1643371582031	12.390350000000002	12.246833333333333	12.728033333333334	0.4812000000000012	123917.71875	1781626.6090593287	0	1283	0.26578247228657226	1.4726136013840878	1.9870007601338977	311.1636047363281	311.1651306152344
802	311.6305236816406	12.828766666666667					1	DETECTED	311.6305 m/z @12.83 [CD6651_1.mzXML]	311.6305236816406	12.828766666666667	12.81455	12.91515	0.10060000000000002	32020.58984375	128884.01947949111	0	1283	0.07109945350301494	3.5381008206332014	6.076201641266403	311.63031005859375	311.6309814453125
803	312.02740478515625	13.18305					1	DETECTED	312.0274 m/z @13.18 [CD6651_1.mzXML]	312.02740478515625	13.18305	11.15415	17.90266666666667	6.748516666666669	44721.88671875	1987199.1710083606	0	1283	0.3228996022504127	2.5437548390851155	0.12778094461627393	312.0205993652344	312.0283508300781
804	312.0416564941406	10.469899999999999					1	DETECTED	312.0417 m/z @10.47 [CD6651_1.mzXML]	312.0416564941406	10.469899999999999	8.886166666666666	10.554166666666667	1.668000000000001	37013.07421875	1871251.4298941654	0	1283	0.1610485765900158	0.5266038053544372	0.05320761070887443	312.0413818359375	312.0481262207031
805	312.2150573730469	10.758666666666667					1	DETECTED	312.2151 m/z @10.76 [CD6651_1.mzXML]	312.2150573730469	10.758666666666667	10.613233333333334	10.919533333333334	0.30630000000000024	16578.140625	160758.0955876462	0	1283	0.18493490601514573	1.053059821223931	1.0813164209936794	312.2133483886719	312.21539306640625
806	312.28692626953125	13.792683333333335					1	DETECTED	312.2869 m/z @13.79 [CD6651_1.mzXML]	312.28692626953125	13.792683333333335	13.55415	14.027283333333333	0.4731333333333332	10207.8203125	182492.61101782194	0	1283	0.1436177123529614	0.9917551704862997	0.9835103409725993	312.2860412597656	312.28851318359375
807	312.36041259765625	12.102033333333333					1	DETECTED	312.3604 m/z @12.10 [CD6651_1.mzXML]	312.36041259765625	12.102033333333333	6.855266666666666	12.215016666666665	5.359749999999999	25192.921875	1168951.9822880859	0	1283	0.1491413384499296	0.5107669485333823	0.02235734091672936	312.3595275878906	312.367919921875
808	312.6565246582031	2.359366666666667					1	DETECTED	312.6565 m/z @2.36 [CD6651_1.mzXML]	312.6565246582031	2.359366666666667	1.9458166666666665	18.472666666666665	16.52685	27133.81640625	1621717.796722504	0	1283	0.2952356519795867	9.987057186679799	17.304351780173985	312.65277099609375	312.6587219238281
809	313.0945129394531	1.4505166666666667					1	DETECTED	313.0945 m/z @1.45 [CD6651_1.mzXML]	313.0945129394531	1.4505166666666667	1.4016833333333334	18.098833333333335	16.69715	18364.2109375	2931713.482577332	0	1283	0.11221983436408589	170.96058020477832	340.9211604095567	313.09368896484375	313.1004333496094
810	313.15289306640625	10.068366666666666					1	DETECTED	313.1529 m/z @10.07 [CD6651_1.mzXML]	313.15289306640625	10.068366666666666	10.023916666666667	10.098133333333333	0.0742166666666666	4630.69873046875	15545.016876098858	0	1283	0.043722755893112364	0.8348331458567777	0.6696662917135555	313.1524353027344	313.15313720703125
811	313.1647644042969	12.390350000000002					1	DETECTED	313.1648 m/z @12.39 [CD6651_1.mzXML]	313.1647644042969	12.390350000000002	12.262666666666666	13.585166666666668	1.3225000000000016	34486.96875	875217.1576437999	0	1283	0.2799037522844383	5.178827829265033	10.081410243948103	313.164306640625	313.1650390625
812	313.2713623046875	13.764283333333333					1	DETECTED	313.2714 m/z @13.76 [CD6651_1.mzXML]	313.2713623046875	13.764283333333333	0.13451666666666667	19.98966666666667	19.855150000000002	702634.8125	1.6020575806702742E7	1	1283	0.2721029479632531	1.2985581514504887	2.8300457290039622	313.2704772949219	313.2742614746094
813	313.7818298339844	2.3192833333333334					1	DETECTED	313.7818 m/z @2.32 [CD6651_1.mzXML]	313.7818298339844	2.3192833333333334	1.93205	10.127749999999999	8.195699999999999	19399.666015625	1293257.2518700864	0	1283	0.45667648536959504	9.91840563271312	18.704966665508422	313.77960205078125	313.7832336425781
814	314.2301940917969	10.96595					1	DETECTED	314.2302 m/z @10.97 [CD6651_1.mzXML]	314.2301940917969	10.96595	10.859066666666667	11.2165	0.3574333333333328	157116.828125	1452389.3404484827	0	1283	0.13264532769620452	1.382130566380792	2.0539020485729256	314.2301940917969	314.2304992675781
815	315.04888916015625	2.238183333333333					1	DETECTED	315.0489 m/z @2.24 [CD6651_1.mzXML]	315.04888916015625	2.238183333333333	1.93205	9.056700000000001	7.124650000000001	12786.7421875	902436.2771550294	0	1283	0.058333568078208664	11.636514590592343	22.273029181184686	315.039794921875	315.0497131347656
816	315.0606994628906	2.4132666666666664					1	DETECTED	315.0607 m/z @2.41 [CD6651_1.mzXML]	315.0606994628906	2.4132666666666664	1.4188833333333333	10.217216666666667	8.798333333333334	32789.484375	2289105.8641817016	0	1283	1.0987336686643852	3.635027616220366	6.31685175684543	315.05206298828125	315.0662536621094
817	315.0774230957031	2.372783333333333					1	DETECTED	315.0774 m/z @2.37 [CD6651_1.mzXML]	315.0774230957031	2.372783333333333	0.10093333333333333	20.006166666666665	19.90523333333333	7637794.0	3.868412690797983E8	1	1283	0.35167120151831455	1.457726934381857	1.117698423496598	315.0769958496094	315.0783996582031
818	315.1606750488281	12.406133333333335					1	DETECTED	315.1607 m/z @12.41 [CD6651_1.mzXML]	315.1606750488281	12.406133333333335	2.3325833333333335	12.530383333333333	10.197799999999999	13200.2607421875	2548373.6707939454	0	1283	0.13660485026537472	0.5061671406802963	0.9393969272889563	315.15582275390625	315.16888427734375
819	315.23358154296875	10.981300000000001					1	DETECTED	315.2336 m/z @10.98 [CD6651_1.mzXML]	315.23358154296875	10.981300000000001	10.88865	11.075616666666667	0.18696666666666673	30818.328125	227825.2120756837	0	1283	0.15210621401099012	1.0089944234574482	1.0179888469148963	315.2332458496094	315.2339782714844
820	316.08111572265625	2.372783333333333					1	DETECTED	316.0811 m/z @2.37 [CD6651_1.mzXML]	316.08111572265625	2.372783333333333	0.2197	19.98966666666667	19.76996666666667	657628.375	3.83601814955287E7	0	1283	0.33187877987088843	1.0032823752761872	9.770548613844799	316.0804138183594	316.08197021484375
821	316.2459411621094	11.1229					1	DETECTED	316.2459 m/z @11.12 [CD6651_1.mzXML]	316.2459411621094	11.1229	11.028283333333333	11.247566666666668	0.21928333333333505	115150.4140625	730379.1106049828	0	1283	0.10832568863581393	1.1587986612647574	3.7843226355889414	316.2445983886719	316.24609375
822	317.0538024902344	15.0771					1	DETECTED	317.0538 m/z @15.08 [CD6651_1.mzXML]	317.0538024902344	15.0771	0.8844166666666666	19.513166666666667	18.62875	9383.5078125	2961049.491668151	0	1283	1.386694070503216	0.6562800550988127	0.3125601101976253	317.0528259277344	317.06304931640625
823	317.0821838378906	2.4132666666666664					1	DETECTED	317.0822 m/z @2.41 [CD6651_1.mzXML]	317.0821838378906	2.4132666666666664	0.15148333333333333	20.006166666666665	19.85468333333333	93870.4296875	5650947.951118536	0	1283	0.32393547348455964	2.10387592197814	11.419967459796952	317.07940673828125	317.0851135253906
824	317.1128845214844	1.6588666666666667					1	DETECTED	317.1129 m/z @1.66 [CD6651_1.mzXML]	317.1128845214844	1.6588666666666667	1.1429666666666667	12.57775	11.434783333333334	46897.9765625	3418466.2535031736	0	1283	0.15007745277649387	12.755057067658644	73.46176309390908	317.1067810058594	317.1144104003906
825	317.1761169433594	13.47795					1	DETECTED	317.1761 m/z @13.48 [CD6651_1.mzXML]	317.1761169433594	13.47795	12.086316666666667	13.6165	1.5301833333333335	51131.55859375	1179408.7047700195	0	1283	0.07714502882677365	0.5496398979499358	0.10098596013976306	317.16986083984375	317.1765441894531
826	317.2427062988281	13.663883333333333					1	DETECTED	317.2427 m/z @13.66 [CD6651_1.mzXML]	317.2427062988281	13.663883333333333	11.1069	14.25835	3.1514500000000005	29579.48046875	2442606.577425904	0	1283	0.3079112090231799	0.6162437507740243	0.23248750154804845	317.2421569824219	317.2494201660156
827	317.5262451171875	2.372783333333333					1	DETECTED	317.5262 m/z @2.37 [CD6651_1.mzXML]	317.5262451171875	2.372783333333333	1.9594999999999998	10.277999999999999	8.318499999999998	27831.0859375	1165839.233377808	0	1283	0.2997538552377086	9.468959034741875	17.612590783899414	317.525390625	317.530029296875
828	318.0626525878906	15.757316666666666					1	DETECTED	318.0627 m/z @15.76 [CD6651_1.mzXML]	318.0626525878906	15.757316666666666	10.023916666666667	19.627666666666666	9.60375	4444.48046875	1061754.206099915	0	1283	1.8068945432969752	0.8375265985279241	0.6750531970558483	318.0551452636719	318.0650634765625
829	318.2977294921875	11.3673					1	DETECTED	318.2977 m/z @11.37 [CD6651_1.mzXML]	318.2977294921875	11.3673	11.18525	12.81455	1.6293000000000006	402320.46875	3116807.680449574	1	1283	0.10489445963361987	0.9976746571769204	2.3252587847341006	318.2960510253906	318.2991027832031
830	318.9679870605469	1.9870166666666667					1	DETECTED	318.9680 m/z @1.99 [CD6651_1.mzXML]	318.9679870605469	1.9870166666666667	1.7643666666666666	2.1552166666666666	0.3908499999999999	18995.28125	295071.8549992675	0	1283	0.3028464093749961	0.8777228834493598	0.7554457668987195	318.96722412109375	318.9682922363281
831	319.0589294433594	16.329150000000002					1	DETECTED	319.0589 m/z @16.33 [CD6651_1.mzXML]	319.0589294433594	16.329150000000002	2.4132666666666664	19.7095	17.296233333333333	3988.4208984375	1840516.9982243043	0	1283	1.2020380939926447	0.6214565370745418	0.24291307414908356	319.0561828613281	319.0656433105469
832	319.1270446777344	10.662666666666667					1	DETECTED	319.1270 m/z @10.66 [CD6651_1.mzXML]	319.1270446777344	10.662666666666667	10.568366666666666	10.744183333333332	0.17581666666666607	4925.37890625	36572.04394403075	0	1283	0.14288454337213707	0.9322198656769096	0.8644397313538191	319.125244140625	319.1273193359375
833	319.1637268066406	9.59085					1	DETECTED	319.1637 m/z @9.59 [CD6651_1.mzXML]	319.1637268066406	9.59085	9.546016666666667	9.666166666666667	0.12015000000000065	6273.85498046875	26715.453980957154	0	1283	0.08037642614930185	1.3399628252788258	1.820362219744279	319.1633605957031	319.16387939453125
834	319.1919860839844	14.376983333333333					1	DETECTED	319.1920 m/z @14.38 [CD6651_1.mzXML]	319.1919860839844	14.376983333333333	10.484033333333334	16.524983333333335	6.0409500000000005	151268.28125	7147986.1020726375	0	1283	0.4632200455510702	2.51632366994668	0.3190500360994488	319.19049072265625	319.200927734375
835	319.30108642578125	11.3673					1	DETECTED	319.3011 m/z @11.37 [CD6651_1.mzXML]	319.30108642578125	11.3673	5.6728	16.723	11.0502	72662.4140625	3760641.0868699932	0	1283	0.23138744480319495	0.9702519975414873	3.573467604113513	319.2925109863281	319.3049011230469
836	320.1952209472656	14.420566666666668					1	DETECTED	320.1952 m/z @14.42 [CD6651_1.mzXML]	320.1952209472656	14.420566666666668	10.935233333333334	16.83866666666667	5.903433333333334	26969.771484375	1814559.1873777471	0	1283	0.3565454262302197	0.6617709787608426	0.31016908410037397	320.19189453125	320.1966857910156
837	320.86773681640625	1.6146833333333332					1	DETECTED	320.8677 m/z @1.61 [CD6651_1.mzXML]	320.86773681640625	1.6146833333333332	1.5544166666666668	1.7496833333333333	0.19526666666666648	37588.91796875	189981.3431936034	0	1283	0.0801827085595248	1.620022123893809	0.9657659199685817	320.8671569824219	320.8680725097656
838	320.964599609375	1.9594999999999998					1	DETECTED	320.9646 m/z @1.96 [CD6651_1.mzXML]	320.964599609375	1.9594999999999998	1.89015	19.317333333333334	17.427183333333335	15092.169921875	1584586.0436730955	0	1283	0.13440086458507117	125.64659937515059	250.29319875030114	320.96258544921875	320.9649963378906
839	321.00677490234375	2.7808					1	DETECTED	321.0068 m/z @2.78 [CD6651_1.mzXML]	321.00677490234375	2.7808	2.7808	17.93566666666667	15.15486666666667	2645.3212890625	1217849.9226961974	0	1283	12.985910107420914	null	null	320.9978332519531	321.00677490234375
840	321.1822204589844	11.70045					1	DETECTED	321.1822 m/z @11.70 [CD6651_1.mzXML]	321.1822204589844	11.70045	11.1069	11.8235	0.7165999999999997	3995.02197265625	111605.02119995112	0	1283	0.6579858631653543	0.6036559683261723	0.20731193665234457	321.181640625	321.1832275390625
841	321.2077331542969	12.7567					1	DETECTED	321.2077 m/z @12.76 [CD6651_1.mzXML]	321.2077331542969	12.7567	9.118633333333333	17.786333333333335	8.667700000000002	34019.42578125	2296813.1041749273	0	1283	0.29253596355653677	0.7488275165602001	0.5242921758456777	321.1989440917969	321.2090148925781
842	322.06414794921875	12.025383333333334					1	DETECTED	322.0641 m/z @12.03 [CD6651_1.mzXML]	322.06414794921875	12.025383333333334	9.711366666666667	19.3335	9.622133333333334	77001.0625	1516889.7714086901	0	1283	0.11937034031439886	1.7014106569901302	1.9939881064270135	322.0567626953125	322.064453125
843	323.0188903808594	11.541116666666666					1	DETECTED	323.0189 m/z @11.54 [CD6651_1.mzXML]	323.0188903808594	11.541116666666666	1.6886	15.438283333333334	13.749683333333333	13198.341796875	5454535.622336547	0	1283	9.693704858420542	0.6977751877269937	0.39555037545398747	323.00933837890625	323.0196838378906
844	323.1646423339844	11.808133333333334					1	DETECTED	323.1646 m/z @11.81 [CD6651_1.mzXML]	323.1646423339844	11.808133333333334	9.979450000000002	12.150333333333332	2.1708833333333306	7800.85791015625	434962.1302048947	0	1283	0.06347804549565161	0.5935645865422294	0.18712917308445884	323.16009521484375	323.1654052734375
845	323.1813049316406	15.485616666666665					1	DETECTED	323.1813 m/z @15.49 [CD6651_1.mzXML]	323.1813049316406	15.485616666666665	7.880483333333333	19.742166666666666	11.861683333333332	4632.82470703125	1371487.2169097892	0	1283	1.5019199076478884	0.7798471646344136	0.5596943292688273	323.1780090332031	323.1878356933594
846	323.2233581542969	14.136066666666666					1	DETECTED	323.2234 m/z @14.14 [CD6651_1.mzXML]	323.2233581542969	14.136066666666666	1.4348333333333334	15.757316666666666	14.322483333333333	25724.142578125	2536917.8199793086	0	1283	0.29012004454793505	0.563822542167821	0.06774165953057355	323.2225341796875	323.2252197265625
847	323.9991149902344	12.6097					1	DETECTED	323.9991 m/z @12.61 [CD6651_1.mzXML]	323.9991149902344	12.6097	0.20233333333333334	19.7585	19.55616666666667	18792.3359375	4070631.89891864	0	1283	1.9932281533867098	1.377424931003615	3.6349673103634847	323.99798583984375	324.0011901855469
848	324.0440979003906	9.3345					1	DETECTED	324.0441 m/z @9.33 [CD6651_1.mzXML]	324.0440979003906	9.3345	9.27715	15.092350000000001	5.815200000000001	28420.466796875	2159010.1620646976	0	1283	0.08425915107954829	50.69921534437702	13.162252971101305	324.0434265136719	324.0462951660156
849	324.0611572265625	12.025383333333334					1	DETECTED	324.0612 m/z @12.03 [CD6651_1.mzXML]	324.0611572265625	12.025383333333334	11.966133333333334	12.086316666666667	0.12018333333333331	23767.68359375	140885.09878369136	0	1283	0.14550225234006575	1.0142053445850832	1.0284106891701663	324.0609130859375	324.061279296875
850	324.1775207519531	16.263983333333336					1	DETECTED	324.1775 m/z @16.26 [CD6651_1.mzXML]	324.1775207519531	16.263983333333336	8.730283333333334	19.823833333333333	11.093549999999999	16303.01171875	4687023.017477784	0	1283	3.9622429640573547	0.7468174873135852	0.4956478401317326	324.17633056640625	324.1780090332031
851	324.1900329589844	9.711366666666667					1	DETECTED	324.1900 m/z @9.71 [CD6651_1.mzXML]	324.1900329589844	9.711366666666667	5.608116666666667	9.816416666666667	4.2083	11832.2705078125	1592666.6564688107	0	1283	4.175408330713489	0.5128008286114666	0.025601657222933116	324.1894836425781	324.19183349609375
852	325.1737976074219	16.165399999999998					1	DETECTED	325.1738 m/z @16.17 [CD6651_1.mzXML]	325.1737976074219	16.165399999999998	0.11765	20.006166666666665	19.888516666666664	25207.88671875	6580319.407982483	0	1283	2.51792047875397	0.7643729187752305	0.5146546611261232	325.1720275878906	325.17919921875
853	325.2325744628906	13.042166666666667					1	DETECTED	325.2326 m/z @13.04 [CD6651_1.mzXML]	325.2325744628906	13.042166666666667	12.900616666666668	13.210666666666667	0.3100499999999986	67299.078125	467370.25504760764	0	1283	0.1122653832914633	1.095196043800782	1.1774419040922453	325.2314453125	325.23309326171875
854	326.0411682128906	9.3345					1	DETECTED	326.0412 m/z @9.33 [CD6651_1.mzXML]	326.0411682128906	9.3345	9.27715	9.786183333333334	0.509033333333333	11724.03125	111181.16475915548	0	1283	0.04948483189642161	4.437954083115404	7.875908166230808	326.0403747558594	326.0414733886719
855	326.05950927734375	9.711366666666667					1	DETECTED	326.0595 m/z @9.71 [CD6651_1.mzXML]	326.05950927734375	9.711366666666667	9.69645	10.26315	0.5666999999999991	3244.798583984375	61380.28993084703	0	1283	0.08793999909021544	18.99553072625749	36.99106145251498	326.0580139160156	326.05975341796875
856	326.8844909667969	1.6588666666666667					1	DETECTED	326.8845 m/z @1.66 [CD6651_1.mzXML]	326.8844909667969	1.6588666666666667	1.5544166666666668	1.7643666666666666	0.20994999999999986	62738.65625	298627.02960119623	0	1283	0.06354405292282483	1.0274573724662635	1.8503735905285263	326.88433837890625	326.8855285644531
857	327.0123596191406	1.7345833333333334					1	DETECTED	327.0124 m/z @1.73 [CD6651_1.mzXML]	327.0123596191406	1.7345833333333334	0.10093333333333333	20.006166666666665	19.90523333333333	11590.3876953125	5931887.446903324	0	1283	18.227333453629807	6.092257623521969	11.18451524704394	327.00390625	327.0222473144531
858	327.0501403808594	11.56925					1	DETECTED	327.0501 m/z @11.57 [CD6651_1.mzXML]	327.0501403808594	11.56925	1.6886	11.808133333333334	10.119533333333333	78218.15625	7949336.887656493	0	1283	0.11256660579247502	0.5101927190499522	0.015908271153834353	327.04852294921875	327.0506591796875
859	327.171875	16.165399999999998					1	DETECTED	327.1719 m/z @16.17 [CD6651_1.mzXML]	327.171875	16.165399999999998	6.197649999999999	19.956666666666667	13.759016666666668	7448.802734375	3331207.6132619022	0	1283	2.301571543013255	0.6901766530393855	0.38035330607877094	327.17083740234375	327.17926025390625
860	327.2269592285156	14.027283333333333					1	DETECTED	327.2270 m/z @14.03 [CD6651_1.mzXML]	327.2269592285156	14.027283333333333	0.95335	14.538183333333334	13.584833333333334	32806.3203125	6558503.3995526135	0	1283	1.548068233382283	0.5195388788887813	0.2925880676888033	327.2174377441406	327.2274169921875
861	327.25030517578125	12.215016666666665					1	DETECTED	327.2503 m/z @12.22 [CD6651_1.mzXML]	327.25030517578125	12.215016666666665	3.8774666666666664	12.57775	8.700283333333333	8640.4013671875	2658530.2566662584	0	1283	0.10755464704503126	0.5217529929855494	0.043505985971098796	327.24346923828125	327.2508850097656
862	327.2872619628906	11.923683333333335					1	DETECTED	327.2873 m/z @11.92 [CD6651_1.mzXML]	327.2872619628906	11.923683333333335	0.6609499999999999	14.86005	14.1991	11247.73828125	4775152.1218507085	0	1283	0.12718563653301906	0.6303576396493449	0.2607152792986899	327.2781066894531	327.28778076171875
863	328.2095642089844	12.040183333333333					1	DETECTED	328.2096 m/z @12.04 [CD6651_1.mzXML]	328.2095642089844	12.040183333333333	12.0104	12.133833333333333	0.12343333333333284	23704.18359375	114096.84406835822	0	1283	0.13136395794161793	2.072188024622314	3.1443760492446287	328.2088928222656	328.2099304199219
864	328.2459716796875	11.1229					1	DETECTED	328.2460 m/z @11.12 [CD6651_1.mzXML]	328.2459716796875	11.1229	11.043949999999999	16.378016666666667	5.3340666666666685	43937.74609375	3431565.601955079	0	1283	0.09648648951166372	33.781296179015946	108.02368389490098	328.2403259277344	328.2460632324219
865	328.672607421875	13.224466666666666					1	DETECTED	328.6726 m/z @13.22 [CD6651_1.mzXML]	328.672607421875	13.224466666666666	13.099400000000001	13.448216666666667	0.3488166666666661	15040.0703125	168331.80344409167	0	1283	0.10398094824411253	1.3945229211087546	1.7890458422175095	328.672607421875	328.6750793457031
866	328.8961486816406	1.5395833333333333					1	DETECTED	328.8961 m/z @1.54 [CD6651_1.mzXML]	328.8961486816406	1.5395833333333333	1.4505166666666667	1.6146833333333332	0.16416666666666657	60566.9375	334661.6855644532	0	1283	0.09498421102099863	0.9045627255010599	0.8701155019721128	328.8954772949219	328.896728515625
867	328.9960021972656	1.7785333333333333					1	DETECTED	328.9960 m/z @1.78 [CD6651_1.mzXML]	328.9960021972656	1.7785333333333333	0.10093333333333333	20.006166666666665	19.90523333333333	26494.310546875	5914726.245451413	0	1283	0.04158439346891307	4.680496425412664	34.70908643911828	328.9911804199219	329.0046691894531
868	329.05035400390625	11.6259					1	DETECTED	329.0504 m/z @11.63 [CD6651_1.mzXML]	329.05035400390625	11.6259	11.56925	11.64025	0.07099999999999973	10514.8984375	33183.905900878875	0	1283	0.059795404192424684	0.6266548984995627	0.25330979699912537	329.05010986328125	329.05059814453125
869	329.1748352050781	12.358933333333333					1	DETECTED	329.1748 m/z @12.36 [CD6651_1.mzXML]	329.1748352050781	12.358933333333333	12.27855	13.224466666666666	0.9459166666666672	18816.2421875	417390.99087158195	0	1283	0.23686275594125128	5.883786025295436	10.767572050590871	329.1743469238281	329.17523193359375
870	329.2450866699219	13.764283333333333					1	DETECTED	329.2451 m/z @13.76 [CD6651_1.mzXML]	329.2450866699219	13.764283333333333	11.091183333333333	14.435366666666665	3.3441833333333317	66463.0703125	2803162.481980469	0	1283	0.356264898485426	0.6044113656727139	0.176056531830603	329.2424011230469	329.2496337890625
871	330.0311584472656	10.469899999999999					1	DETECTED	330.0312 m/z @10.47 [CD6651_1.mzXML]	330.0311584472656	10.469899999999999	10.442083333333333	10.554166666666667	0.11208333333333442	13045.6787109375	52604.07312329117	0	1283	0.06479916536464359	2.01467944877176	3.02935889754352	330.0301513671875	330.0311584472656
872	330.2975769042969	11.669783333333333					1	DETECTED	330.2976 m/z @11.67 [CD6651_1.mzXML]	330.2975769042969	11.669783333333333	11.64025	11.70045	0.06020000000000003	6404.8955078125	17385.79978051784	0	1283	0.07052638132085853	1.0191873589164842	1.038374717832968	330.2975769042969	330.29815673828125
873	331.0004577636719	11.597466666666666					1	DETECTED	331.0005 m/z @11.60 [CD6651_1.mzXML]	331.0004577636719	11.597466666666666	0.11765	19.644166666666667	19.526516666666666	7067.728515625	3997893.817936889	0	1283	14.095138506674013	0.8504716248372143	0.3700317552905212	330.99932861328125	331.0013732910156
874	331.0513610839844	2.372783333333333					1	DETECTED	331.0514 m/z @2.37 [CD6651_1.mzXML]	331.0513610839844	2.372783333333333	0.15148333333333333	20.006166666666665	19.85468333333333	1583037.625	5.689979697350397E7	1	1283	0.34410675801906	1.3410238562866295	1.0824254086678244	331.0419921875	331.05267333984375
875	331.1853942871094	12.133833333333333					1	DETECTED	331.1854 m/z @12.13 [CD6651_1.mzXML]	331.1853942871094	12.133833333333333	12.117816666666666	12.406133333333335	0.28831666666666855	18299.705078125	146599.18734082096	0	1283	0.10106091631160652	9.000520291362903	13.137562642762882	331.1770935058594	331.1862487792969
876	331.20257568359375	11.169833333333335					1	DETECTED	331.2026 m/z @11.17 [CD6651_1.mzXML]	331.20257568359375	11.169833333333335	11.091183333333333	11.247566666666668	0.1563833333333342	21970.900390625	151975.97021105987	0	1283	0.15782631889586085	0.9941724941724815	0.9172052199166522	331.2021179199219	331.2032165527344
877	331.2607116699219	11.437933333333332					1	DETECTED	331.2607 m/z @11.44 [CD6651_1.mzXML]	331.2607116699219	11.437933333333332	10.713283333333333	15.822916666666666	5.109633333333333	29346.099609375	1650234.1084434183	0	1283	0.18821888166284495	3.5256463702021654	4.936533217641581	331.2586975097656	331.26190185546875
878	331.28179931640625	13.764283333333333					1	DETECTED	331.2818 m/z @13.76 [CD6651_1.mzXML]	331.28179931640625	13.764283333333333	0.4575666666666667	18.732833333333335	18.275266666666667	543123.875	1.1652124079268895E7	1	1283	0.24608113662485565	1.3391570078511732	2.2059381032650744	331.281005859375	331.283935546875
879	332.05517578125	2.372783333333333					1	DETECTED	332.0552 m/z @2.37 [CD6651_1.mzXML]	332.05517578125	2.372783333333333	1.4016833333333334	10.645916666666666	9.244233333333334	161240.46875	6047266.977037635	0	1283	0.31055118073019994	1.0346661449844439	1.1243589685832946	332.0466613769531	332.056640625
880	332.16217041015625	10.2476					1	DETECTED	332.1622 m/z @10.25 [CD6651_1.mzXML]	332.16217041015625	10.2476	9.485766666666667	18.342166666666667	8.8564	82420.9375	3013193.101115692	0	1283	0.3915508433729382	0.871411351339453	0.82004693810768	332.1603698730469	332.1639099121094
881	332.3291931152344	11.777183333333333					1	DETECTED	332.3292 m/z @11.78 [CD6651_1.mzXML]	332.3291931152344	11.777183333333333	11.777183333333333	11.853783333333332	0.07659999999999911	13436.1142578125	43439.1736555176	0	1283	0.14384415583804966	null	null	332.3285217285156	332.3293762207031
882	332.8700256347656	9.149783333333334					1	DETECTED	332.8700 m/z @9.15 [CD6651_1.mzXML]	332.8700256347656	9.149783333333334	9.13405	9.206783333333334	0.07273333333333376	9000.763671875	23818.117588256915	0	1283	0.02879421733613796	2.3114406779661087	3.622881355932218	332.8692321777344	332.8700256347656
883	333.0496520996094	2.3192833333333334					1	DETECTED	333.0497 m/z @2.32 [CD6651_1.mzXML]	333.0496520996094	2.3192833333333334	1.9182	9.711366666666667	7.793166666666667	100766.3125	3361584.36271698	0	1283	0.24609346919256048	1.7590443002927163	0.7176862513493976	333.0482482910156	333.0518798828125
884	333.1480407714844	13.52345					1	DETECTED	333.1480 m/z @13.52 [CD6651_1.mzXML]	333.1480407714844	13.52345	10.713283333333333	15.532666666666668	4.8193833333333345	27740.671875	1689689.3561411125	0	1283	0.041679286010952055	0.7712889796269411	0.5705857847687043	333.13818359375	333.1498107910156
885	333.1654968261719	10.172216666666666					1	DETECTED	333.1655 m/z @10.17 [CD6651_1.mzXML]	333.1654968261719	10.172216666666666	9.860816666666667	11.555200000000001	1.6943833333333345	12727.9658203125	595487.393832825	0	1283	1.3664835063627798	2.7205898094626524	4.656231127946286	333.16497802734375	333.1699523925781
886	333.182373046875	11.8235					1	DETECTED	333.1824 m/z @11.82 [CD6651_1.mzXML]	333.182373046875	11.8235	11.7617	12.31075	0.5490500000000011	12365.4140625	256704.89714428678	0	1283	0.37238973583828994	4.4421521035598905	7.88430420711978	333.1813659667969	333.1824951171875
887	333.2012634277344	12.422216666666666					1	DETECTED	333.2013 m/z @12.42 [CD6651_1.mzXML]	333.2012634277344	12.422216666666666	9.149783333333334	12.57775	3.4279666666666664	24272.189453125	2182113.9951147456	0	1283	0.11257705194270073	0.52367645880584	0.04792858935629457	333.2008361816406	333.205322265625
888	334.1377258300781	9.770866666666667					1	DETECTED	334.1377 m/z @9.77 [CD6651_1.mzXML]	334.1377258300781	9.770866666666667	9.726066666666666	9.846066666666667	0.120000000000001	7965.1201171875	41091.059633545134	0	1283	0.10859336401228425	1.3392857142857135	1.678571428571427	334.1377258300781	334.1382141113281
889	334.9126892089844	1.5992666666666666					1	DETECTED	334.9127 m/z @1.60 [CD6651_1.mzXML]	334.9126892089844	1.5992666666666666	1.5247	1.6441833333333333	0.11948333333333339	65950.984375	286762.05298217764	0	1283	0.0727523220284454	0.7872384003786704	0.6067740091929071	334.9126281738281	334.9138488769531
890	334.9414978027344	1.9733333333333334					1	DETECTED	334.9415 m/z @1.97 [CD6651_1.mzXML]	334.9414978027344	1.9733333333333334	1.48035	2.1833	0.70295	14812.455078125	204000.25019885256	0	1283	0.07436319770827327	0.7129551370905034	0.42591027418100674	334.941162109375	334.9457092285156
891	335.16412353515625	11.497266666666667					1	DETECTED	335.1641 m/z @11.50 [CD6651_1.mzXML]	335.16412353515625	11.497266666666667	10.935233333333334	15.969366666666668	5.034133333333333	140255.953125	7535115.418206331	0	1283	0.5219695095489083	1.2872094034264476	1.2077759773671042	335.1602783203125	335.166259765625
892	335.21673583984375	12.546116666666668					1	DETECTED	335.2167 m/z @12.55 [CD6651_1.mzXML]	335.21673583984375	12.546116666666668	12.530383333333333	15.185766666666666	2.655383333333333	19440.671875	1564822.3830878907	0	1283	0.04478211804547705	84.38718220338006	167.77436440676013	335.212890625	335.2168273925781
893	336.0738830566406	17.237833333333334					1	DETECTED	336.0739 m/z @17.24 [CD6651_1.mzXML]	336.0738830566406	17.237833333333334	8.979483333333333	19.6115	10.632016666666667	3466.244384765625	846583.1776549071	0	1283	1.3858320905054775	0.6437131307504929	0.2874262615009856	336.0718688964844	336.0760498046875
894	336.1131286621094	10.8163					1	DETECTED	336.1131 m/z @10.82 [CD6651_1.mzXML]	336.1131286621094	10.8163	10.232266666666668	10.96595	0.7336833333333317	32559.810546875	299862.24031845055	0	1283	0.12473993700111308	0.6151503583645607	0.1780106047660736	336.112548828125	336.1146240234375
895	336.25054931640625	12.166500000000001					1	DETECTED	336.2505 m/z @12.17 [CD6651_1.mzXML]	336.25054931640625	12.166500000000001	11.966133333333334	16.4269	4.460766666666666	15396.2890625	808532.172666199	0	1283	0.12217084603834039	11.131508900349314	21.263017800698627	336.2427978515625	336.2515869140625
896	336.6622314453125	13.210666666666667					1	DETECTED	336.6622 m/z @13.21 [CD6651_1.mzXML]	336.6622314453125	13.210666666666667	13.099400000000001	13.648416666666666	0.5490166666666649	48576.36328125	724049.8670712877	0	1283	0.3069977218724578	2.4671210305572377	6.0057648051759385	336.6611328125	336.6627502441406
897	337.0595397949219	1.8627					1	DETECTED	337.0595 m/z @1.86 [CD6651_1.mzXML]	337.0595397949219	1.8627	1.6588666666666667	19.057000000000002	17.398133333333334	778408.6875	2.1544209591392815E7	1	1283	0.27508011454604064	2.559611559233498	7.155719809480984	337.05145263671875	337.06951904296875
898	337.1649475097656	14.405949999999999					1	DETECTED	337.1649 m/z @14.41 [CD6651_1.mzXML]	337.1649475097656	14.405949999999999	10.9039	15.485616666666665	4.581716666666665	28618.107421875	2674029.621282285	0	1283	2.7991149229985215	0.6371231248818414	0.43949513720390604	337.16326904296875	337.1662902832031
899	337.1797790527344	12.640316666666667					1	DETECTED	337.1798 m/z @12.64 [CD6651_1.mzXML]	337.1797790527344	12.640316666666667	12.546116666666668	13.056266666666666	0.5101499999999977	208429.671875	2848134.2764892606	0	1283	0.18757481433516432	2.5870219442796296	3.8840004898795737	337.17950439453125	337.1801452636719
900	338.22998046875	12.453483333333333					1	DETECTED	338.2300 m/z @12.45 [CD6651_1.mzXML]	338.22998046875	12.453483333333333	0.10093333333333333	20.006166666666665	19.90523333333333	863617.4375	2.4202754674477488E7	0	1283	0.1427838027460897	2.343579538002644	0.3123175053973328	338.22918701171875	338.232421875
901	338.3389892578125	12.640316666666667					1	DETECTED	338.3390 m/z @12.64 [CD6651_1.mzXML]	338.3389892578125	12.640316666666667	12.055399999999999	13.87925	1.823850000000002	374294.28125	7932111.072363294	1	1283	0.20108441495197127	0.7270798318064399	0.771023000396418	338.3388977050781	338.33978271484375
902	339.1602783203125	14.405949999999999					1	DETECTED	339.1603 m/z @14.41 [CD6651_1.mzXML]	339.1602783203125	14.405949999999999	9.949883333333334	15.548916666666665	5.599033333333331	10372.087890625	1376798.3232537832	0	1283	0.3901256817189722	0.6282483804850316	0.2564967609700633	339.156005859375	339.16754150390625
903	339.19598388671875	11.777183333333333					1	DETECTED	339.1960 m/z @11.78 [CD6651_1.mzXML]	339.19598388671875	11.777183333333333	11.512033333333333	12.040183333333333	0.5281500000000001	13591.1806640625	308475.21368090797	0	1283	0.4308095530023035	0.9959456911182344	0.9918913822364688	339.1944885253906	339.1962890625
904	339.2334289550781	12.562000000000001					1	DETECTED	339.2334 m/z @12.56 [CD6651_1.mzXML]	339.2334289550781	12.562000000000001	0.37255000000000005	19.923333333333336	19.550783333333335	65029.9609375	4559390.661706541	0	1283	0.6141248038776279	1.0139890451199691	3.6265783919786494	339.23248291015625	339.2347412109375
905	339.2869567871094	14.120533333333332					1	DETECTED	339.2870 m/z @14.12 [CD6651_1.mzXML]	339.2869567871094	14.120533333333332	11.838733333333332	14.73485	2.896116666666668	17432.78515625	1392370.6544306653	0	1283	0.43632804315121554	0.634612294387472	0.269224588774944	339.2799987792969	339.2874450683594
906	339.34259033203125	12.655516666666667					1	DETECTED	339.3426 m/z @12.66 [CD6651_1.mzXML]	339.34259033203125	12.655516666666667	12.102033333333333	13.893833333333333	1.7918000000000003	81381.4765625	2107079.8946636966	0	1283	0.41829285931804705	1.840579801052751	2.8024437886581897	339.3341979980469	339.3436279296875
907	340.0384216308594	10.42835					1	DETECTED	340.0384 m/z @10.43 [CD6651_1.mzXML]	340.0384216308594	10.42835	9.8011	11.655133333333334	1.8540333333333336	36876.6015625	569276.005166991	0	1283	0.100781347569324	1.477906204331075	37.44791424160248	340.03167724609375	340.0389099121094
908	340.2458801269531	11.231816666666667					1	DETECTED	340.2459 m/z @11.23 [CD6651_1.mzXML]	340.2458801269531	11.231816666666667	10.217216666666667	16.938166666666667	6.72095	16705.642578125	1366796.299479736	0	1283	5.766586352642605	3.3121180760891002	5.6242361521782005	340.2362060546875	340.255859375
909	340.9295654296875	1.6146833333333332					1	DETECTED	340.9296 m/z @1.61 [CD6651_1.mzXML]	340.9295654296875	1.6146833333333332	1.5395833333333333	1.6588666666666667	0.11928333333333341	41599.72265625	188838.53864746075	0	1283	0.08640424305066507	0.7822658665968124	0.6162737318223063	340.92913818359375	340.93060302734375
910	341.0292663574219	11.56925					1	DETECTED	341.0293 m/z @11.57 [CD6651_1.mzXML]	341.0292663574219	11.56925	11.512033333333333	12.086316666666667	0.5742833333333337	175263.515625	1364323.128342775	0	1283	0.12274951130806855	2.3407819502505816	2.6197114070544645	341.0285339355469	341.03009033203125
911	341.3022155761719	12.742533333333334					1	DETECTED	341.3022 m/z @12.74 [CD6651_1.mzXML]	341.3022155761719	12.742533333333334	4.50735	18.358333333333334	13.850983333333335	617085.625	1.0558544890445195E7	1	1283	0.19917017308173968	0.8882228683535226	1.4726257132271519	341.30096435546875	341.3047180175781
912	341.3499450683594	13.99735					1	DETECTED	341.3499 m/z @14.00 [CD6651_1.mzXML]	341.3499450683594	13.99735	13.850349999999999	14.750483333333333	0.9001333333333346	36230.0234375	688485.6785828862	0	1283	0.3158826330185569	2.393817463991004	3.5676508374052593	341.34954833984375	341.3507080078125
913	342.01318359375	8.948516666666666					1	DETECTED	342.0132 m/z @8.95 [CD6651_1.mzXML]	342.01318359375	8.948516666666666	0.10093333333333333	20.006166666666665	19.90523333333333	14562.4013671875	5773207.997664549	0	1283	3.8843877197358747	0.8944896698528298	1.3961289808991886	342.01141357421875	342.0139465332031
914	342.0325622558594	11.6259					1	DETECTED	342.0326 m/z @11.63 [CD6651_1.mzXML]	342.0325622558594	11.6259	10.414183333333334	15.046183333333333	4.632	21061.517578125	891975.331210754	0	1283	1.171594960921583	0.5396558696414971	0.07417137603777302	342.02496337890625	342.03564453125
915	342.261474609375	11.3673					1	DETECTED	342.2615 m/z @11.37 [CD6651_1.mzXML]	342.261474609375	11.3673	11.3097	16.954833333333333	5.645133333333334	38495.0	1637434.3720229787	0	1283	2.602911810173218	49.00289351851787	40.39692015921389	342.2540588378906	342.2671813964844
916	342.8659973144531	1.7194333333333334					1	DETECTED	342.8660 m/z @1.72 [CD6651_1.mzXML]	342.8659973144531	1.7194333333333334	1.6295666666666666	19.6115	17.981933333333334	18419.447265625	9171957.044766601	0	1283	0.1316110726300268	100.04784866468833	199.09569732937663	342.85687255859375	342.86907958984375
917	343.1902770996094	12.4838					1	DETECTED	343.1903 m/z @12.48 [CD6651_1.mzXML]	343.1902770996094	12.4838	11.923683333333335	16.00218333333333	4.0784999999999965	161638.53125	3644770.5388692063	0	1283	0.23288975328063444	4.106062341940324	6.979008080835584	343.1830749511719	343.1932067871094
918	344.0116271972656	11.138516666666668					1	DETECTED	344.0116 m/z @11.14 [CD6651_1.mzXML]	344.0116271972656	11.138516666666668	0.23651666666666668	20.006166666666665	19.76965	19041.29296875	5484698.969510252	1	1283	4.43281234056888	2.1786265107143854	7.340727098736504	344.0104064941406	344.012939453125
919	344.1939697265625	12.453483333333333					1	DETECTED	344.1940 m/z @12.45 [CD6651_1.mzXML]	344.1939697265625	12.453483333333333	12.294716666666666	16.44315	4.148433333333333	28020.599609375	1880765.8949818113	0	1283	0.21307836304266914	13.064560151165226	25.129120302330453	344.1936340332031	344.19677734375
920	344.64849853515625	13.196866666666667					1	DETECTED	344.6485 m/z @13.20 [CD6651_1.mzXML]	344.64849853515625	13.196866666666667	12.986166666666666	13.4039	0.4177333333333344	29330.2421875	346501.2774887696	0	1283	0.1325060607559987	0.991298845119441	0.9825976902388819	344.6468811035156	344.6488037109375
921	344.873779296875	1.5395833333333333					1	DETECTED	344.8738 m/z @1.54 [CD6651_1.mzXML]	344.873779296875	1.5395833333333333	1.4505166666666667	1.5992666666666666	0.14874999999999994	73856.015625	386605.7840166016	0	1283	0.3720045845222997	0.8350486526946108	0.6143420561496348	344.8731689453125	344.87396240234375
922	346.0068664550781	10.96595					1	DETECTED	346.0069 m/z @10.97 [CD6651_1.mzXML]	346.0068664550781	10.96595	0.10093333333333333	20.006166666666665	19.90523333333333	309880.875	8.4144867836378E7	1	1283	3.7853140161440084	1.0852427535579037	1.255305796204157	346.0062561035156	346.008056640625
923	346.9062194824219	1.5544166666666668					1	DETECTED	346.9062 m/z @1.55 [CD6651_1.mzXML]	346.9062194824219	1.5544166666666668	1.50985	1.5842333333333334	0.07438333333333347	10441.376953125	36043.704396484434	0	1283	0.08909810175959199	0.8345175766641713	0.6690351533283426	346.9061279296875	346.90704345703125
924	347.0152587890625	10.950700000000001					1	DETECTED	347.0153 m/z @10.95 [CD6651_1.mzXML]	347.0152587890625	10.950700000000001	0.3217166666666667	19.873333333333335	19.551616666666668	98774.5625	1.2671373755522214E7	0	1283	0.33294258959358736	2.959842533421295	2.3264565584268904	347.0069885253906	347.018310546875
925	348.0188293457031	11.028283333333333					1	DETECTED	348.0188 m/z @11.03 [CD6651_1.mzXML]	348.0188293457031	11.028283333333333	4.80355	19.84016666666667	15.036616666666667	11715.158203125	1990568.61835083	0	1283	0.3123514919094994	1.2078121151106878	0.9533396749208658	348.01007080078125	348.0202331542969
926	348.308349609375	13.750016666666665					1	DETECTED	348.3083 m/z @13.75 [CD6651_1.mzXML]	348.308349609375	13.750016666666665	13.6165	14.288266666666667	0.6717666666666666	87991.53125	1645447.1087041027	0	1283	0.29066761916613437	2.201445991857592	3.65422316597732	348.3075866699219	348.3085632324219
927	349.0150451660156	15.217183333333333					1	DETECTED	349.0150 m/z @15.22 [CD6651_1.mzXML]	349.0150451660156	15.217183333333333	0.10093333333333333	20.006166666666665	19.90523333333333	15899.53515625	5937132.217524106	0	1283	1.856849054712752	0.7856526084409334	0.6050526861714057	349.01385498046875	349.0172424316406
928	349.2321472167969	12.742533333333334					1	DETECTED	349.2321 m/z @12.74 [CD6651_1.mzXML]	349.2321472167969	12.742533333333334	11.091183333333333	12.886183333333333	1.795	52401.44140625	752942.9744241957	0	1283	0.11750695568915326	0.5434947164441212	1.921671609761419	349.2314147949219	349.23516845703125
929	350.2550964355469	13.73565					1	DETECTED	350.2551 m/z @13.74 [CD6651_1.mzXML]	350.2550964355469	13.73565	8.653266666666667	14.0577	5.404433333333333	73284.890625	2321705.2445069584	0	1283	0.21393489194794668	0.5320503725663708	0.05764473304971309	350.25457763671875	350.25750732421875
930	350.8085632324219	1.7194333333333334					1	DETECTED	350.8086 m/z @1.72 [CD6651_1.mzXML]	350.8085632324219	1.7194333333333334	1.7037166666666665	1.7643666666666666	0.06065000000000009	16536.07421875	53074.557004394475	0	1283	0.1186041384075669	1.929480381760323	2.858960763520646	350.8079833984375	350.8092346191406
931	350.8904724121094	1.5842333333333334					1	DETECTED	350.8905 m/z @1.58 [CD6651_1.mzXML]	350.8904724121094	1.5842333333333334	1.5395833333333333	1.6441833333333333	0.10460000000000003	69546.84375	285513.3801428222	0	1283	0.07734296467413815	1.2012186571205985	1.3330578358537921	350.8893127441406	350.8907775878906
932	351.0101623535156	14.96835					1	DETECTED	351.0102 m/z @14.97 [CD6651_1.mzXML]	351.0101623535156	14.96835	0.11765	19.956666666666667	19.839016666666666	6939.8896484375	2975154.911961122	0	1283	2.628007983935353	0.6679488733415484	0.7536443107795884	351.00750732421875	351.01715087890625
933	351.226806640625	13.893833333333333					1	DETECTED	351.2268 m/z @13.89 [CD6651_1.mzXML]	351.226806640625	13.893833333333333	12.640316666666667	15.359283333333334	2.7189666666666668	41440.234375	1762827.2660618587	0	1283	0.220060599356378	0.9348686174267754	0.6945390690264478	351.217041015625	351.2352294921875
934	352.0535583496094	11.075616666666667					1	DETECTED	352.0536 m/z @11.08 [CD6651_1.mzXML]	352.0535583496094	11.075616666666667	10.613233333333334	12.150333333333332	1.5370999999999988	67766.1015625	1408869.6919398184	0	1283	0.3370169411813073	0.18563827334159502	0.9679635091936565	352.052978515625	352.0552978515625
935	352.16326904296875	10.009066666666666					1	DETECTED	352.1633 m/z @10.01 [CD6651_1.mzXML]	352.16326904296875	10.009066666666666	2.5888333333333335	19.480999999999998	16.892166666666665	6922.87841796875	1245446.167843597	0	1283	0.08992232416236412	1.1382503694852364	1.093642887935747	352.16278076171875	352.1716003417969
936	352.20611572265625	12.0104					1	DETECTED	352.2061 m/z @12.01 [CD6651_1.mzXML]	352.20611572265625	12.0104	12.0104	17.0045	4.9940999999999995	2609.267578125	484339.790578247	0	1283	3.6085708564640786	null	null	352.2027587890625	352.2077331542969
937	352.22210693359375	12.294716666666666					1	DETECTED	352.2221 m/z @12.29 [CD6651_1.mzXML]	352.22210693359375	12.294716666666666	12.262666666666666	15.01495	2.7522833333333345	11919.6962890625	623222.0667784427	0	1283	0.08607641208047845	42.937337493499875	84.87467498699975	352.2188720703125	352.2309875488281
938	353.03326416015625	1.8627					1	DETECTED	353.0333 m/z @1.86 [CD6651_1.mzXML]	353.03326416015625	1.8627	1.5395833333333333	18.6355	17.095916666666668	482807.3125	1.2432763680237573E7	0	1283	0.23665469312104404	2.9998806595052208	5.792432196245463	353.0235900878906	353.0362854003906
939	353.2426452636719	12.025383333333334					1	DETECTED	353.2426 m/z @12.03 [CD6651_1.mzXML]	353.2426452636719	12.025383333333334	1.4654500000000001	15.32765	13.8622	11210.1064453125	2092895.4104479055	0	1283	0.3538746111237394	0.6491708492539323	0.3058182155697924	353.2333679199219	353.24371337890625
940	353.263427734375	13.721616666666668					1	DETECTED	353.2634 m/z @13.72 [CD6651_1.mzXML]	353.263427734375	13.721616666666668	13.433166666666667	16.165399999999998	2.7322333333333315	853915.625	1.7341349828647807E7	1	1283	0.2794729307354977	1.5317944831551749	1.7729883251593783	353.262451171875	353.2646179199219
941	354.06951904296875	10.8163					1	DETECTED	354.0695 m/z @10.82 [CD6651_1.mzXML]	354.06951904296875	10.8163	10.67955	15.95295	5.273399999999999	102655.9765625	2236444.069598845	0	1283	0.1814577025781059	1.9057337453346002	2.3931536067775925	354.0681457519531	354.06976318359375
942	354.19287109375	9.364166666666668					1	DETECTED	354.1929 m/z @9.36 [CD6651_1.mzXML]	354.19287109375	9.364166666666668	9.319899999999999	9.409383333333333	0.0894833333333338	3220.5078125	11802.816622009259	0	1283	0.06672363886958443	1.0107304216867015	1.0214608433734027	354.1922607421875	354.19342041015625
943	355.00970458984375	19.137999999999998					1	DETECTED	355.0097 m/z @19.14 [CD6651_1.mzXML]	355.00970458984375	19.137999999999998	0.13451666666666667	20.006166666666665	19.87165	7854.9951171875	2139619.3317609862	0	1283	16.401196299275576	0.537133608264264	0.0770002861947212	355.008056640625	355.0127868652344
944	355.08154296875	12.040183333333333					1	DETECTED	355.0815 m/z @12.04 [CD6651_1.mzXML]	355.08154296875	12.040183333333333	9.636133333333333	12.102033333333333	2.4658999999999995	17525.234375	648079.6243670345	0	1283	0.06418618459832359	0.5128637091574634	1.2491979671503766	355.0731506347656	355.0884704589844
945	355.2698669433594	13.792683333333335					1	DETECTED	355.2699 m/z @13.79 [CD6651_1.mzXML]	355.2698669433594	13.792683333333335	11.838733333333332	14.027283333333333	2.188550000000001	18257.0625	1148209.9150712893	0	1283	1.6974638262083896	0.560032242380818	0.12006448476163581	355.2599792480469	355.27032470703125
946	355.28125	12.625183333333332					1	DETECTED	355.2812 m/z @12.63 [CD6651_1.mzXML]	355.28125	12.625183333333332	12.546116666666668	13.493133333333333	0.9470166666666646	27177.689453125	770448.4158515612	0	1283	0.8739417778602121	5.988722596964762	10.977445193929524	355.28070068359375	355.2820739746094
947	356.0695495605469	10.098133333333333					1	DETECTED	356.0695 m/z @10.10 [CD6651_1.mzXML]	356.0695495605469	10.098133333333333	10.068366666666666	10.859066666666667	0.7907000000000011	15834.5078125	175297.25562396235	0	1283	0.08746664336049825	6.9873337896527365	11.547734720554176	356.0647888183594	356.07135009765625
948	356.2593078613281	11.8235					1	DETECTED	356.2593 m/z @11.82 [CD6651_1.mzXML]	356.2593078613281	11.8235	11.777183333333333	13.1414	1.3642166666666675	5137.84912109375	365101.9628061525	0	1283	0.10967051539733141	14.72706009355909	28.45412018711818	356.2586669921875	356.2606506347656
949	357.1694641113281	12.37485					1	DETECTED	357.1695 m/z @12.37 [CD6651_1.mzXML]	357.1694641113281	12.37485	12.342883333333333	12.530383333333333	0.1875	17207.970703125	138064.88032763705	0	1283	0.1172140685642411	2.932742440041646	4.865484880083292	357.1689147949219	357.16986083984375
950	357.21270751953125	9.349516666666666					1	DETECTED	357.2127 m/z @9.35 [CD6651_1.mzXML]	357.21270751953125	9.349516666666666	1.0912333333333335	9.409383333333333	8.31815	7164.2861328125	1256844.4452822877	0	1283	0.09473021858307895	0.5036246435397187	0.008449008079014865	357.2068176269531	357.21356201171875
951	357.2764892578125	12.040183333333333					1	DETECTED	357.2765 m/z @12.04 [CD6651_1.mzXML]	357.2764892578125	12.040183333333333	11.7617	13.908433333333333	2.1467333333333336	62097.39453125	1574635.8978679182	0	1283	0.6893481330258044	12.467759135758847	25.480495662570522	357.27471923828125	357.2780456542969
952	357.29736328125	14.167333333333334					1	DETECTED	357.2974 m/z @14.17 [CD6651_1.mzXML]	357.29736328125	14.167333333333334	7.202533333333333	16.100199999999997	8.897666666666664	30683.630859375	2492282.7018090216	0	1283	0.48326667058882045	0.5765572771632318	1.7379239253456988	357.2960510253906	357.29864501953125
953	358.0665588378906	10.098133333333333					1	DETECTED	358.0666 m/z @10.10 [CD6651_1.mzXML]	358.0665588378906	10.098133333333333	9.59085	16.41058333333333	6.819733333333332	5342.40234375	404688.64721490466	0	1283	0.10367463821573963	6.721818838913161	12.443637677826322	358.05743408203125	358.06707763671875
954	358.24127197265625	13.7074					1	DETECTED	358.2413 m/z @13.71 [CD6651_1.mzXML]	358.24127197265625	13.7074	13.663883333333333	17.55483333333333	3.8909499999999984	6692.6728515625	398677.4967775267	0	1283	2.2394657329454564	44.70643431635343	64.30664514541452	358.2355651855469	358.24127197265625
955	358.2561340332031	11.075616666666667					1	DETECTED	358.2561 m/z @11.08 [CD6651_1.mzXML]	358.2561340332031	11.075616666666667	10.713283333333333	13.493133333333333	2.7798499999999997	11671.076171875	589637.5427293701	0	1283	0.2510131634187758	3.8360395584176574	6.672079116835315	358.2547607421875	358.25726318359375
956	358.2928161621094	11.597466666666666					1	DETECTED	358.2928 m/z @11.60 [CD6651_1.mzXML]	358.2928161621094	11.597466666666666	11.56925	14.688983333333335	3.1197333333333344	26513.78125	869949.8070103761	0	1283	0.13780641031481977	55.28174837566691	109.56349675133382	358.2910461425781	358.3013916015625
957	358.3656311035156	12.086316666666667					1	DETECTED	358.3656 m/z @12.09 [CD6651_1.mzXML]	358.3656311035156	12.086316666666667	12.070816666666667	12.166500000000001	0.09568333333333356	15790.3662109375	64772.40783837839	0	1283	0.10840115754166924	3.0865591397850727	5.173118279570145	358.365234375	358.3656921386719
958	359.0008544921875	1.6295666666666666					1	DETECTED	359.0009 m/z @1.63 [CD6651_1.mzXML]	359.0008544921875	1.6295666666666666	0.8844166666666666	19.84016666666667	18.955750000000002	2979.353759765625	1165266.842472626	0	1283	18.954502255861776	12.71941890894451	24.43883781788902	359.0008544921875	359.00689697265625
959	359.041259765625	1.8627					1	DETECTED	359.0413 m/z @1.86 [CD6651_1.mzXML]	359.041259765625	1.8627	1.6588666666666667	15.248716666666667	13.58985	462726.84375	1.0599842819720268E7	0	1283	0.39080674836754015	1.8790441958921045	2.5415645504034803	359.04058837890625	359.0440673828125
960	359.0581359863281	11.792583333333333					1	DETECTED	359.0581 m/z @11.79 [CD6651_1.mzXML]	359.0581359863281	11.792583333333333	11.73125	16.0674	4.33615	5235.9169921875	455172.9772980347	0	1283	0.05561083673427092	35.349048913043276	69.69809782608655	359.0538330078125	359.05963134765625
961	359.312744140625	12.742533333333334					1	DETECTED	359.3127 m/z @12.74 [CD6651_1.mzXML]	359.312744140625	12.742533333333334	0.16843333333333332	19.497	19.328566666666667	643556.25	1.116652472060267E7	1	1283	0.20152654607424303	0.9143476002894739	0.7017313118499098	359.3114929199219	359.31756591796875
962	360.23651123046875	4.4308000000000005					1	DETECTED	360.2365 m/z @4.43 [CD6651_1.mzXML]	360.23651123046875	4.4308000000000005	3.4986666666666664	5.204316666666667	1.7056500000000008	5616.8818359375	288644.12961212156	0	1283	0.8313081426801845	0.914917393792018	0.386516867186811	360.2321472167969	360.23699951171875
963	360.8371887207031	1.7194333333333334					1	DETECTED	360.8372 m/z @1.72 [CD6651_1.mzXML]	360.8371887207031	1.7194333333333334	1.6734166666666668	1.7643666666666666	0.09094999999999986	26461.203125	102856.79107763662	0	1283	0.09080528430556689	0.9882289025715322	0.9764578051430642	360.83660888671875	360.83807373046875
964	361.0758972167969	9.8757					1	DETECTED	361.0759 m/z @9.88 [CD6651_1.mzXML]	361.0758972167969	9.8757	9.831366666666666	11.56925	1.7378833333333343	10262.03515625	240817.06802990733	0	1283	0.09100723588869286	19.60018796992443	38.20037593984886	361.0749206542969	361.07794189453125
965	361.1798400878906	12.2311					1	DETECTED	361.1798 m/z @12.23 [CD6651_1.mzXML]	361.1798400878906	12.2311	12.055399999999999	12.358933333333333	0.3035333333333341	21574.408203125	219254.81097631835	0	1283	0.16278686151746236	0.863782963384555	0.7275659267691099	361.1788330078125	361.1807861328125
966	361.31854248046875	12.828766666666667					1	DETECTED	361.3185 m/z @12.83 [CD6651_1.mzXML]	361.31854248046875	12.828766666666667	11.777183333333333	14.906550000000001	3.1293666666666677	10829.8876953125	970180.9058786626	0	1283	1.7569593029256882	1.4879308978524453	1.9614442365994862	361.30950927734375	361.3252868652344
967	362.285400390625	11.353183333333334					1	DETECTED	362.2854 m/z @11.35 [CD6651_1.mzXML]	362.285400390625	11.353183333333334	11.324416666666668	11.437933333333332	0.11351666666666382	24323.26953125	119910.66129003796	0	1283	0.06271620064544514	1.97305909617613	2.94611819235226	362.2849426269531	362.2855224609375
968	362.3235778808594	11.395383333333333					1	DETECTED	362.3236 m/z @11.40 [CD6651_1.mzXML]	362.3235778808594	11.395383333333333	11.338933333333333	12.102033333333333	0.7630999999999997	68685.171875	530910.1790528554	0	1283	0.11848397958120316	1.9820360927533314	3.7241762842050257	362.32257080078125	362.3250427246094
969	362.9237976074219	1.6441833333333333					1	DETECTED	362.9238 m/z @1.64 [CD6651_1.mzXML]	362.9237976074219	1.6441833333333333	1.56925	2.9324999999999997	1.3632499999999996	142038.21875	997906.4097355955	0	1283	0.06625643266221326	1.1254883674429224	0.8212473361883764	362.92266845703125	362.9272155761719
970	363.10992431640625	1.4505166666666667					1	DETECTED	363.1099 m/z @1.45 [CD6651_1.mzXML]	363.10992431640625	1.4505166666666667	1.4016833333333334	16.49245	15.090766666666669	11164.01171875	2406546.4784262995	0	1283	0.07708217523289962	154.51296928327662	308.02593856655324	363.10772705078125	363.11114501953125
971	363.9955139160156	9.118633333333333					1	DETECTED	363.9955 m/z @9.12 [CD6651_1.mzXML]	363.9955139160156	9.118633333333333	0.7124666666666666	19.823833333333333	19.111366666666665	2484.770751953125	1098239.6480953067	0	1283	1.2697592000706184	1.136746832682356	1.2734936653647122	363.9910888671875	363.9978332519531
972	365.0699157714844	10.67955					1	DETECTED	365.0699 m/z @10.68 [CD6651_1.mzXML]	365.0699157714844	10.67955	2.8496333333333337	10.696366666666668	7.846733333333335	2885.194091796875	1142453.2988309935	0	1283	0.03871163831461111	0.5010738726465799	0.0021477452931598436	365.06658935546875	365.0710144042969
973	365.1969909667969	14.376983333333333					1	DETECTED	365.1970 m/z @14.38 [CD6651_1.mzXML]	365.1969909667969	14.376983333333333	11.669783333333333	15.517133333333334	3.8473500000000005	11893.1181640625	1100168.3931517329	0	1283	0.265665522180047	0.7105773492907802	0.35171443375458994	365.19671630859375	365.2066955566406
974	365.2081604003906	11.597466666666666					1	DETECTED	365.2082 m/z @11.60 [CD6651_1.mzXML]	365.2081604003906	11.597466666666666	11.583333333333334	12.27855	0.6952166666666653	6613.166015625	165895.6838905027	0	1283	0.2763492754182817	24.594929245285677	48.18985849057135	365.2071228027344	365.2126159667969
975	365.9932556152344	11.169833333333335					1	DETECTED	365.9933 m/z @11.17 [CD6651_1.mzXML]	365.9932556152344	11.169833333333335	10.981300000000001	17.6545	6.673199999999998	4542.71826171875	829822.7781497496	0	1283	0.21076632399745066	17.69766619519089	26.207818684119	365.9921875	365.995849609375
976	366.0697021484375	10.773050000000001					1	DETECTED	366.0697 m/z @10.77 [CD6651_1.mzXML]	366.0697021484375	10.773050000000001	10.662666666666667	10.96595	0.3032833333333329	47462.40625	341210.97610650596	0	1283	0.11295388397883244	1.3958449080472435	2.022355480352084	366.06817626953125	366.0697021484375
977	366.8640441894531	1.5842333333333334					1	DETECTED	366.8640 m/z @1.58 [CD6651_1.mzXML]	366.8640441894531	1.5842333333333334	1.5395833333333333	1.6146833333333332	0.07509999999999994	11785.3154296875	43230.15283935547	0	1283	0.15256220929062136	0.8409854423292252	0.6819708846584505	366.86358642578125	366.8647766113281
978	367.1221923828125	10.469899999999999					1	DETECTED	367.1222 m/z @10.47 [CD6651_1.mzXML]	367.1221923828125	10.469899999999999	10.398783333333334	10.597800000000001	0.19901666666666706	142653.15625	988412.9648593739	0	1283	0.1166218562403305	1.4134761081207294	1.7643616691235608	367.12164306640625	367.1224060058594
979	367.15142822265625	12.625183333333332					1	DETECTED	367.1514 m/z @12.63 [CD6651_1.mzXML]	367.15142822265625	12.625183333333332	7.3519	12.625183333333332	5.273283333333333	6635.6533203125	1208027.0647676392	0	1283	4.393623850980978	0.5	null	367.1461486816406	367.15142822265625
980	367.2428894042969	12.262666666666666					1	DETECTED	367.2429 m/z @12.26 [CD6651_1.mzXML]	367.2428894042969	12.262666666666666	12.198516666666666	12.294716666666666	0.09619999999999962	13344.908203125	57591.29802880909	0	1283	0.20706687556935677	0.7498051441932975	0.4996102883865948	367.2424011230469	367.2442626953125
981	367.9881591796875	12.498933333333333					1	DETECTED	367.9882 m/z @12.50 [CD6651_1.mzXML]	367.9881591796875	12.498933333333333	0.10093333333333333	20.006166666666665	19.90523333333333	46239.84375	1.1470852219110645E7	0	1283	3.3366861683292086	0.8053841321573064	1.9254972079991837	367.986328125	367.9917297363281
982	368.08563232421875	10.613233333333334					1	DETECTED	368.0856 m/z @10.61 [CD6651_1.mzXML]	368.08563232421875	10.613233333333334	10.582983333333335	10.713283333333333	0.1302999999999983	40335.0859375	218622.90134179583	0	1283	0.09546234171410894	2.1537190082645217	3.307438016529044	368.0850830078125	368.0857238769531
983	368.2765197753906	11.512033333333333					1	DETECTED	368.2765 m/z @11.51 [CD6651_1.mzXML]	368.2765197753906	11.512033333333333	11.482633333333332	12.086316666666667	0.6036833333333345	47049.57421875	293347.0137165528	0	1283	0.06687349243095575	2.7624971213876046	4.329200563640004	368.27606201171875	368.2837219238281
984	368.8685302734375	1.6734166666666668					1	DETECTED	368.8685 m/z @1.67 [CD6651_1.mzXML]	368.8685302734375	1.6734166666666668	1.6588666666666667	1.7643666666666666	0.10549999999999993	47559.91015625	216608.17427441408	0	1283	0.09086853681418727	3.6254295532645866	6.250859106529173	368.8683776855469	368.86907958984375
985	369.007080078125	1.8765166666666666					1	DETECTED	369.0071 m/z @1.88 [CD6651_1.mzXML]	369.007080078125	1.8765166666666666	1.7785333333333333	17.5045	15.725966666666666	59072.75	3293956.7229481814	0	1283	0.33626293725205025	80.24817145773092	6.040938650579174	368.9977722167969	369.0079650878906
986	369.1191101074219	10.469899999999999					1	DETECTED	369.1191 m/z @10.47 [CD6651_1.mzXML]	369.1191101074219	10.469899999999999	10.023916666666667	10.582983333333335	0.5590666666666682	47761.23046875	406203.85217187495	0	1283	0.12225438500939134	1.2743863571068803	1.7586211381406842	369.11865234375	369.1273193359375
987	369.23712158203125	13.721616666666668					1	DETECTED	369.2371 m/z @13.72 [CD6651_1.mzXML]	369.23712158203125	13.721616666666668	13.69305	14.228183333333334	0.5351333333333343	29929.8359375	468750.5633027354	0	1283	0.25814315212566896	9.366394399066031	14.267300177950634	369.22882080078125	369.2375183105469
988	369.3485412597656	12.699066666666665					1	DETECTED	369.3485 m/z @12.70 [CD6651_1.mzXML]	369.3485412597656	12.699066666666665	0.13451666666666667	19.9065	19.771983333333335	151349.1875	8560426.215735137	0	1283	0.43328860184947793	0.6476876183280548	1.6068098623881264	369.3475341796875	369.351318359375
989	370.0640563964844	10.950700000000001					1	DETECTED	370.0641 m/z @10.95 [CD6651_1.mzXML]	370.0640563964844	10.950700000000001	6.987433333333333	11.231816666666667	4.244383333333334	42126.7109375	1295054.840954621	0	1283	0.2658807338489311	0.535465272754798	0.6340299003379407	370.06353759765625	370.0700378417969
990	370.0849609375	11.8235					1	DETECTED	370.0850 m/z @11.82 [CD6651_1.mzXML]	370.0849609375	11.8235	3.3555	17.6545	14.299	148202.125	3190120.0832351693	0	1283	0.10093342064034516	0.5129285284972754	2.185287350557056	370.08099365234375	370.09375
991	370.1224670410156	10.511733333333332					1	DETECTED	370.1225 m/z @10.51 [CD6651_1.mzXML]	370.1224670410156	10.511733333333332	10.511733333333332	10.568366666666666	0.05663333333333398	6311.916015625	13927.113055420105	0	1283	0.025355535749904234	null	null	370.1219177246094	370.12286376953125
992	370.292724609375	11.6259					1	DETECTED	370.2927 m/z @11.63 [CD6651_1.mzXML]	370.292724609375	11.6259	11.597466666666666	13.937883333333334	2.340416666666668	52656.61328125	915566.9832788098	0	1283	0.11246977385184564	41.156213364594635	81.31242672918927	370.2921447753906	370.29815673828125
993	370.3519287109375	12.655516666666667					1	DETECTED	370.3519 m/z @12.66 [CD6651_1.mzXML]	370.3519287109375	12.655516666666667	0.8323833333333333	19.807333333333336	18.974950000000003	44944.82421875	3559404.327196045	0	1283	0.33615716760176007	0.644476263918858	3.804812728105542	370.35003662109375	370.3547058105469
994	371.08843994140625	11.8235					1	DETECTED	371.0884 m/z @11.82 [CD6651_1.mzXML]	371.08843994140625	11.8235	7.76585	11.909799999999999	4.1439499999999985	24847.15625	2794542.0737001947	0	1283	0.15154314946870429	0.510634234101019	0.021268468202038034	371.087890625	371.0899353027344
995	371.2217712402344	11.73125					1	DETECTED	371.2218 m/z @11.73 [CD6651_1.mzXML]	371.2217712402344	11.73125	9.831366666666666	12.182583333333334	2.3512166666666676	15482.90234375	658652.522955933	0	1283	0.3688671963323813	0.6187792232856406	0.23755844657128117	371.2200622558594	371.2261962890625
996	371.2611999511719	13.6165					1	DETECTED	371.2612 m/z @13.62 [CD6651_1.mzXML]	371.2611999511719	13.6165	13.27975	15.32765	2.0479000000000003	27397.501953125	902120.9618336795	0	1283	0.14168697513002293	1.6965468030395845	2.494705917446946	371.26031494140625	371.2637634277344
997	371.2931823730469	13.750016666666665					1	DETECTED	371.2932 m/z @13.75 [CD6651_1.mzXML]	371.2931823730469	13.750016666666665	11.64025	16.988166666666665	5.347916666666665	19037.697265625	1490892.5219145513	0	1283	0.2674167776853036	1.2674189878817566	1.534837975763513	371.29180908203125	371.2961120605469
998	372.081787109375	11.8235					1	DETECTED	372.0818 m/z @11.82 [CD6651_1.mzXML]	372.081787109375	11.8235	9.13405	12.0104	2.8763500000000004	52837.66015625	921223.5992520758	0	1283	0.12391992428270271	0.5357361249575835	0.0538734311219272	372.0809326171875	372.0912170410156
999	372.3084716796875	11.792583333333333					1	DETECTED	372.3085 m/z @11.79 [CD6651_1.mzXML]	372.3084716796875	11.792583333333333	3.030666666666667	16.723	13.692333333333332	16590.982421875	2369496.1716409293	0	1283	4.985550382497992	0.7813549166373415	0.562709833274683	372.3080749511719	372.3135681152344
1000	372.8808898925781	1.6146833333333332					1	DETECTED	372.8809 m/z @1.61 [CD6651_1.mzXML]	372.8808898925781	1.6146833333333332	1.5544166666666668	1.6588666666666667	0.10444999999999993	44108.59375	175255.9665585936	0	1283	0.08502008895763824	0.866565265486728	0.7143468620020176	372.88067626953125	372.8821716308594
1001	374.3241882324219	12.2311					1	DETECTED	374.3242 m/z @12.23 [CD6651_1.mzXML]	374.3241882324219	12.2311	11.70045	15.138816666666665	3.4383666666666652	7781.88037109375	850268.3748367917	0	1283	1.952667865608344	3.2397688369609607	5.4795376739219215	374.32220458984375	374.32470703125
1002	375.0150146484375	1.8627					1	DETECTED	375.0150 m/z @1.86 [CD6651_1.mzXML]	375.0150146484375	1.8627	1.6734166666666668	19.203	17.52958333333333	296774.5625	7651427.210318088	0	1283	0.44007666304452253	1.9803938612050982	2.745249701019297	375.0053405761719	375.02325439453125
1003	375.216552734375	12.4838					1	DETECTED	375.2166 m/z @12.48 [CD6651_1.mzXML]	375.216552734375	12.4838	4.233816666666667	12.6097	8.375883333333334	19862.140625	3737409.8258151854	0	1283	0.03360944438445301	0.5076303184450879	0.01686475909026863	375.2159423828125	375.2176208496094
1004	375.2868957519531	12.055399999999999					1	DETECTED	375.2869 m/z @12.06 [CD6651_1.mzXML]	375.2868957519531	12.055399999999999	11.995466666666665	12.150333333333332	0.15486666666666693	7112.3916015625	49589.08533459477	0	1283	0.12010420341572114	1.2919911012235827	1.5839822024471653	375.2861022949219	375.2871398925781
1005	376.33892822265625	12.7567					1	DETECTED	376.3389 m/z @12.76 [CD6651_1.mzXML]	376.33892822265625	12.7567	2.8496333333333337	13.099400000000001	10.249766666666668	85130.328125	3192802.2699602065	0	1283	0.20594196392919173	1.5476498224655448	1.5302954636710717	376.3370666503906	376.3399658203125
1006	376.62237548828125	10.597800000000001					1	DETECTED	376.6224 m/z @10.60 [CD6651_1.mzXML]	376.62237548828125	10.597800000000001	10.187133333333332	10.87375	0.6866166666666675	9243.5419921875	154052.06560656757	0	1283	0.1156716332043306	0.83597808441558	0.6719561688311598	376.62103271484375	376.6229248046875
1007	376.8116455078125	1.7496833333333333					1	DETECTED	376.8116 m/z @1.75 [CD6651_1.mzXML]	376.8116455078125	1.7496833333333333	1.6886	1.7496833333333333	0.061083333333333156	18045.794921875	51629.926986328006	0	1283	0.050461357054701006	0.5	null	376.8106994628906	376.8116455078125
1008	377.14361572265625	9.860816666666667					1	DETECTED	377.1436 m/z @9.86 [CD6651_1.mzXML]	377.14361572265625	9.860816666666667	9.816416666666667	9.964616666666666	0.14819999999999922	5506.02978515625	29270.93893487552	0	1283	0.07946480894933572	1.668918918918927	4.601330437115408	377.1429138183594	377.1444091796875
1009	377.26312255859375	13.36195					1	DETECTED	377.2631 m/z @13.36 [CD6651_1.mzXML]	377.26312255859375	13.36195	13.2934	13.648416666666666	0.35501666666666587	33533.0625	305294.0357929679	0	1283	0.19729551454573624	2.589472404570863	2.7281538772282214	377.2627258300781	377.2645568847656
1010	377.62841796875	12.294716666666666					1	DETECTED	377.6284 m/z @12.29 [CD6651_1.mzXML]	377.62841796875	12.294716666666666	9.69645	12.358933333333333	2.6624833333333324	7407.11962890625	413123.01809820527	0	1283	2.26229248135299	0.5123575973726074	0.02712999712375141	377.62841796875	377.6325988769531
1011	378.23748779296875	12.406133333333335					1	DETECTED	378.2375 m/z @12.41 [CD6651_1.mzXML]	378.23748779296875	12.406133333333335	12.133833333333333	18.164166666666667	6.030333333333333	65404.3984375	1584066.4202183853	0	1283	0.13737022442554903	0.9500260894817409	2.1344258372775857	378.229248046875	378.2418518066406
1012	378.8973388671875	1.6441833333333333					1	DETECTED	378.8973 m/z @1.64 [CD6651_1.mzXML]	378.8973388671875	1.6441833333333333	1.56925	1.7345833333333334	0.16533333333333333	152862.84375	655840.5806474608	0	1283	0.08151582685956194	1.0708734039212335	0.8703444397614709	378.897216796875	378.8983154296875
1013	379.0810852050781	12.437716666666667					1	DETECTED	379.0811 m/z @12.44 [CD6651_1.mzXML]	379.0810852050781	12.437716666666667	10.9039	19.5295	8.625599999999999	21297.07421875	1811743.8292491457	0	1283	8.625202290277706	2.8118093209749095	4.8460862116170444	379.0794372558594	379.0860900878906
1014	379.2792053222656	14.197616666666667					1	DETECTED	379.2792 m/z @14.20 [CD6651_1.mzXML]	379.2792053222656	14.197616666666667	0.9188833333333334	15.422566666666667	14.503683333333333	29951.849609375	3066056.3365418706	0	1283	0.3974976578804501	0.5301719118575265	2.382290412062289	379.2781677246094	379.2884521484375
1015	380.2529602050781	12.655516666666667					1	DETECTED	380.2530 m/z @12.66 [CD6651_1.mzXML]	380.2529602050781	12.655516666666667	11.8235	12.799916666666666	0.9764166666666672	92774.4375	1314607.2445783704	0	1283	0.39875816213308823	0.5867771078303714	0.19030464864808974	380.2527770996094	380.25677490234375
1016	380.82177734375	10.773050000000001					1	DETECTED	380.8218 m/z @10.77 [CD6651_1.mzXML]	380.82177734375	10.773050000000001	10.713283333333333	10.88865	0.17536666666666711	15987.14453125	103216.64466601537	0	1283	0.11264176237675372	1.4670942554377773	2.030332824587696	380.8208312988281	380.82220458984375
1017	381.02288818359375	1.8347166666666666					1	DETECTED	381.0229 m/z @1.83 [CD6651_1.mzXML]	381.02288818359375	1.8347166666666666	1.6441833333333333	2.372783333333333	0.7285999999999997	180954.34375	3380991.448195557	0	1283	0.2413785118118259	2.2131263700199315	2.5738906480851558	381.02227783203125	381.0242919921875
1018	381.29449462890625	12.742533333333334					1	DETECTED	381.2945 m/z @12.74 [CD6651_1.mzXML]	381.29449462890625	12.742533333333334	4.63155	15.564783333333333	10.933233333333334	763434.8125	1.4165398167829392E7	1	1283	0.20603348972651325	0.8967123489277047	1.0640868534247734	381.2899169921875	381.29656982421875
1019	382.2974853515625	12.77115					1	DETECTED	382.2975 m/z @12.77 [CD6651_1.mzXML]	382.2974853515625	12.77115	12.27855	17.6545	5.37595	142942.859375	4093544.8154750387	0	1283	0.1354174112928046	13.164615227553428	27.873500670462207	382.2940979003906	382.2980651855469
1020	382.33709716796875	10.773050000000001					1	DETECTED	382.3371 m/z @10.77 [CD6651_1.mzXML]	382.33709716796875	10.773050000000001	10.729483333333333	10.88865	0.15916666666666757	13813.478515625	83017.16145800773	0	1283	0.1125005933694947	1.8267023718438402	2.6534047436876804	382.3362121582031	382.33709716796875
1021	383.1133117675781	1.80655					1	DETECTED	383.1133 m/z @1.81 [CD6651_1.mzXML]	383.1133117675781	1.80655	1.7345833333333334	9.394333333333332	7.659749999999999	291561.0	4543174.473869444	0	1283	0.0874469182056894	2.837996698228633	4.668367008498144	383.11297607421875	383.1186218261719
1022	383.30029296875	12.699066666666665					1	DETECTED	383.3003 m/z @12.70 [CD6651_1.mzXML]	383.30029296875	12.699066666666665	12.655516666666667	12.91515	0.2596333333333334	22905.1328125	218719.45118554626	0	1283	0.24713543685633965	2.9808649062381796	4.961729812476359	383.2992248535156	383.30181884765625
1023	384.0796203613281	10.773050000000001					1	DETECTED	384.0796 m/z @10.77 [CD6651_1.mzXML]	384.0796203613281	10.773050000000001	9.935016666666666	19.040666666666667	9.10565	5076027.5	3.864315225382187E7	1	1283	0.11334180116571169	1.8204929153717953	2.2873557887358067	384.0787048339844	384.0835876464844
1024	384.11724853515625	1.7785333333333333					1	DETECTED	384.1172 m/z @1.78 [CD6651_1.mzXML]	384.11724853515625	1.7785333333333333	1.7785333333333333	10.830416666666668	9.051883333333334	36013.44140625	1726045.59285968	0	1283	7.485688112892774	null	null	384.11163330078125	384.1233215332031
1025	384.8428955078125	1.6734166666666668					1	DETECTED	384.8429 m/z @1.67 [CD6651_1.mzXML]	384.8428955078125	1.6734166666666668	1.6588666666666667	1.7496833333333333	0.09081666666666655	21433.087890625	92368.6643100586	0	1283	0.2462214803019951	3.120847651775469	5.241695303550938	384.84271240234375	384.8431396484375
1026	385.0831298828125	10.773050000000001					1	DETECTED	385.0831 m/z @10.77 [CD6651_1.mzXML]	385.0831298828125	10.773050000000001	10.713283333333333	11.247566666666668	0.5342833333333346	750068.75	5238565.288488767	0	1283	0.10257660138212721	2.115797968371015	2.238851214339229	385.0825500488281	385.0835876464844
1027	385.3070068359375	12.133833333333333					1	DETECTED	385.3070 m/z @12.13 [CD6651_1.mzXML]	385.3070068359375	12.133833333333333	10.2476	18.115166666666667	7.867566666666667	41285.7265625	5160607.236888674	0	1283	2.794321424627693	1.9802013241019847	0.850499010899804	385.3052062988281	385.30938720703125
1028	386.0755920410156	10.773050000000001					1	DETECTED	386.0756 m/z @10.77 [CD6651_1.mzXML]	386.0755920410156	10.773050000000001	0.18545	20.006166666666665	19.820716666666666	177107.65625	3443771.9212092874	0	1283	0.11287732401927997	0.7136026190210633	2.2950859344369774	386.0716247558594	386.0826416015625
1029	386.3092956542969	12.133833333333333					1	DETECTED	386.3093 m/z @12.13 [CD6651_1.mzXML]	386.3092956542969	12.133833333333333	11.200816666666666	16.41058333333333	5.209766666666665	8625.3544921875	1191266.576518738	0	1283	2.633138936658259	2.7918936782122485	4.583787356424497	386.3085021972656	386.3123779296875
1030	386.3232116699219	12.7567					1	DETECTED	386.3232 m/z @12.76 [CD6651_1.mzXML]	386.3232116699219	12.7567	12.57775	12.900616666666668	0.32286666666666797	53939.76171875	526268.0359041776	0	1283	0.12720846648228878	0.9195406571087685	0.8023016376280743	386.32098388671875	386.3238525390625
1031	386.9222106933594	1.5842333333333334					1	DETECTED	386.9222 m/z @1.58 [CD6651_1.mzXML]	386.9222106933594	1.5842333333333334	1.5544166666666668	1.6146833333333332	0.06026666666666647	10206.052734375	29771.91496923827	0	1283	0.09100112382187264	1.0106204583566227	1.0212409167132452	386.9217529296875	386.9230651855469
1032	387.17730712890625	11.56925					1	DETECTED	387.1773 m/z @11.57 [CD6651_1.mzXML]	387.17730712890625	11.56925	11.497266666666667	11.937716666666667	0.44045000000000023	315510.125	2485798.413440189	0	1283	0.11789826497884626	2.3161617929740483	2.4604877988522613	387.1763000488281	387.17803955078125
1033	387.34405517578125	12.2311					1	DETECTED	387.3441 m/z @12.23 [CD6651_1.mzXML]	387.34405517578125	12.2311	12.102033333333333	12.593766666666665	0.49173333333333247	8626.35546875	182413.22478271497	0	1283	0.310258395377506	1.904958677685947	2.809917355371894	387.3428955078125	387.3451232910156
1034	387.3794250488281	10.773050000000001					1	DETECTED	387.3794 m/z @10.77 [CD6651_1.mzXML]	387.3794250488281	10.773050000000001	10.744183333333332	10.87375	0.12956666666666727	16045.5185546875	83935.73240649459	0	1283	0.14162296132984942	2.2442263279443817	3.4884526558887634	387.3782043457031	387.37945556640625
1035	388.0760498046875	11.95185					1	DETECTED	388.0760 m/z @11.95 [CD6651_1.mzXML]	388.0760498046875	11.95185	0.10093333333333333	20.006166666666665	19.90523333333333	4900.44140625	1933939.1607998654	0	1283	6.033231769552872	0.8398182981625893	3.694808391539036	388.0726318359375	388.0810852050781
1036	388.1808776855469	11.555200000000001					1	DETECTED	388.1809 m/z @11.56 [CD6651_1.mzXML]	388.1808776855469	11.555200000000001	11.555200000000001	11.808133333333334	0.252933333333333	70946.3828125	421185.1833924541	0	1283	0.09332971596109907	null	null	388.1799011230469	388.18145751953125
1037	389.1843566894531	11.583333333333334					1	DETECTED	389.1844 m/z @11.58 [CD6651_1.mzXML]	389.1843566894531	11.583333333333334	11.541116666666666	11.64025	0.0991333333333344	11895.4140625	45442.177097900196	0	1283	0.04758622552482272	1.1741018555072695	1.3482037110145393	389.1827392578125	389.1848449707031
1038	389.97015380859375	12.655516666666667					1	DETECTED	389.9702 m/z @12.66 [CD6651_1.mzXML]	389.97015380859375	12.655516666666667	8.576633333333332	19.252166666666668	10.675533333333336	21196.490234375	2715968.823274294	0	1283	1.5008912671333796	1.0711466098285793	2.6723193629804416	389.9685974121094	389.97271728515625
1039	390.3549499511719	13.764283333333333					1	DETECTED	390.3549 m/z @13.76 [CD6651_1.mzXML]	390.3549499511719	13.764283333333333	11.6259	14.136066666666666	2.5101666666666667	43593.65625	2078198.470686768	0	1283	0.27511095849883915	0.5869309369227531	0.16095413975017756	390.3543395996094	390.3597412109375
1040	390.9886169433594	1.8765166666666666					1	DETECTED	390.9886 m/z @1.88 [CD6651_1.mzXML]	390.9886169433594	1.8765166666666666	1.6588666666666667	2.4132666666666664	0.7543999999999997	80850.5234375	1707355.3423757323	0	1283	0.2320000002141196	1.704837489433573	2.5147044131996026	390.9876708984375	390.99041748046875
1041	391.28094482421875	13.056266666666666					1	DETECTED	391.2809 m/z @13.06 [CD6651_1.mzXML]	391.28094482421875	13.056266666666666	0.10093333333333333	20.006166666666665	19.90523333333333	24276.076171875	8167705.907680175	0	1283	12.149979236968779	0.8000255256847958	0.05024028364400673	391.27117919921875	391.2843933105469
1042	394.07244873046875	9.3056					1	DETECTED	394.0724 m/z @9.31 [CD6651_1.mzXML]	394.07244873046875	9.3056	9.149783333333334	9.500633333333333	0.35084999999999944	12578.431640625	132302.33599633814	0	1283	0.12943283554304053	1.1258423360787244	1.3527509541319864	394.0713195800781	394.07305908203125
1043	394.2119445800781	11.353183333333334					1	DETECTED	394.2119 m/z @11.35 [CD6651_1.mzXML]	394.2119445800781	11.353183333333334	8.129883333333334	11.353183333333334	3.2233	5385.63330078125	732601.305993866	0	1283	4.541341605050614	0.5	null	394.2119445800781	394.2218017578125
1044	394.29290771484375	11.64025					1	DETECTED	394.2929 m/z @11.64 [CD6651_1.mzXML]	394.29290771484375	11.64025	2.8496333333333337	11.73125	8.881616666666666	10420.76953125	2623566.2276909184	0	1283	0.22777477051949369	0.5051759736233901	0.010351947246780105	394.2918395996094	394.29827880859375
1045	394.87127685546875	1.6588666666666667					1	DETECTED	394.8713 m/z @1.66 [CD6651_1.mzXML]	394.87127685546875	1.6588666666666667	1.5992666666666666	1.7194333333333334	0.12016666666666675	70901.6953125	321888.40532617155	0	1283	0.10285312446055594	1.0081096196868	1.0162192393736	394.8709411621094	394.8721008300781
1046	395.2735595703125	12.562000000000001					1	DETECTED	395.2736 m/z @12.56 [CD6651_1.mzXML]	395.2735595703125	12.562000000000001	12.4838	12.78565	0.30184999999999995	23863.646484375	260837.37654248014	0	1283	0.16662298859922053	1.929987212276197	2.859974424552394	395.2729797363281	395.2745056152344
1047	396.308349609375	11.715966666666667					1	DETECTED	396.3083 m/z @11.72 [CD6651_1.mzXML]	396.308349609375	11.715966666666667	8.668516666666667	11.808133333333334	3.139616666666667	10581.15234375	633835.1859256594	0	1283	0.048045108727750474	0.515121932544696	0.030243865089391923	396.3053283691406	396.30865478515625
1048	396.8825988769531	1.5842333333333334					1	DETECTED	396.8826 m/z @1.58 [CD6651_1.mzXML]	396.8825988769531	1.5842333333333334	1.5247	1.5992666666666666	0.07456666666666667	23479.40234375	75844.50421582037	0	1283	0.060094394321494216	0.6262597984322498	0.24365132205166737	396.8825988769531	396.88519287109375
1049	396.9970703125	1.8206166666666665					1	DETECTED	396.9971 m/z @1.82 [CD6651_1.mzXML]	396.9970703125	1.8206166666666665	1.6588666666666667	2.372783333333333	0.7139166666666663	97197.390625	1874737.5782258308	0	1283	0.30198667085045505	2.164994810552872	2.949850112707575	396.9965515136719	396.99932861328125
1050	397.2681884765625	12.77115					1	DETECTED	397.2682 m/z @12.77 [CD6651_1.mzXML]	397.2681884765625	12.77115	12.640316666666667	13.893833333333333	1.2535166666666662	49022.265625	831447.6052189952	0	1283	0.18499224968405414	4.790509554140125	1.621078824850361	397.2676696777344	397.270751953125
1051	397.4120788574219	12.530383333333333					1	DETECTED	397.4121 m/z @12.53 [CD6651_1.mzXML]	397.4120788574219	12.530383333333333	12.040183333333333	13.967450000000001	1.927266666666668	58183.65625	1597913.6971768795	0	1283	0.33010695316293415	2.2924215210801586	4.472349098829917	397.41033935546875	397.4144287109375
1052	398.3236389160156	11.853783333333332					1	DETECTED	398.3236 m/z @11.85 [CD6651_1.mzXML]	398.3236389160156	11.853783333333332	11.792583333333333	12.0104	0.21781666666666766	30727.3125	214484.20952575715	0	1283	0.10891686981562287	1.7298737517314644	2.82313899328074	398.3232727050781	398.3243408203125
1053	398.75860595703125	13.663883333333333					1	DETECTED	398.7586 m/z @13.66 [CD6651_1.mzXML]	398.75860595703125	13.663883333333333	7.7492	15.692733333333333	7.943533333333333	49587.42578125	2486493.556123567	0	1283	0.4970118159016259	0.7616116054137501	0.4229152122675587	398.7539367675781	398.7611083984375
1054	399.3238525390625	12.7567					1	DETECTED	399.3239 m/z @12.76 [CD6651_1.mzXML]	399.3238525390625	12.7567	11.808133333333334	18.554	6.7458666666666645	16457.88671875	1552148.4341265254	0	1283	2.4349526518991276	3.555821063358752	2.2974500817396564	399.32257080078125	399.3296813964844
1055	399.7662658691406	13.4039					1	DETECTED	399.7663 m/z @13.40 [CD6651_1.mzXML]	399.7662658691406	13.4039	13.00015	15.296050000000001	2.2959000000000014	40562.140625	1509985.2389469608	0	1283	0.4812041016918229	2.567394319440813	4.2960377501549685	399.76434326171875	399.7686767578125
1056	400.0745849609375	10.8163					1	DETECTED	400.0746 m/z @10.82 [CD6651_1.mzXML]	400.0745849609375	10.8163	9.920183333333334	11.231816666666667	1.311633333333333	327435.09375	2601400.0630626837	1	1283	0.11345814186353032	1.9293468219307401	2.6079268389627037	400.0736389160156	400.0779724121094
1057	400.3395690917969	11.995466666666665					1	DETECTED	400.3396 m/z @12.00 [CD6651_1.mzXML]	400.3395690917969	11.995466666666665	4.994716666666666	12.32675	7.332033333333334	173626.328125	5685629.932099119	0	1283	0.11466546735013416	0.5175333872958892	2.555907084755878	400.33782958984375	400.3445129394531
1058	402.89996337890625	1.5842333333333334					1	DETECTED	402.9000 m/z @1.58 [CD6651_1.mzXML]	402.89996337890625	1.5842333333333334	1.5247	1.6295666666666666	0.10486666666666666	47812.7109375	191932.96742883304	0	1283	0.0931972858669694	0.8764465640612408	0.8321828772935779	402.8995361328125	402.900146484375
1059	403.0049743652344	1.7785333333333333					1	DETECTED	403.0050 m/z @1.78 [CD6651_1.mzXML]	403.0049743652344	1.7785333333333333	1.6441833333333333	10.36875	8.724566666666668	168621.59375	4019767.0728602605	0	1283	0.2450474083314107	2.3296410791219957	3.5706731863274355	403.0041198730469	403.0144958496094
1060	404.2042236328125	11.541116666666666					1	DETECTED	404.2042 m/z @11.54 [CD6651_1.mzXML]	404.2042236328125	11.541116666666666	11.512033333333333	11.868033333333333	0.35599999999999987	40670.39453125	318468.27008032275	0	1283	0.12859247020826992	4.271492863776057	6.0665632691517155	404.20233154296875	404.2055358886719
1061	404.683349609375	2.0149666666666666					1	DETECTED	404.6833 m/z @2.01 [CD6651_1.mzXML]	404.683349609375	2.0149666666666666	1.9594999999999998	2.1272666666666664	0.16776666666666662	9016.4345703125	68424.5434787597	0	1283	0.11074793686058637	1.5123197115384581	2.0246394230769162	404.6821594238281	404.6846008300781
1062	405.0798645019531	12.77115					1	DETECTED	405.0799 m/z @12.77 [CD6651_1.mzXML]	405.0798645019531	12.77115	8.144916666666667	19.366333333333333	11.221416666666666	9621.4306640625	1484950.3881325386	0	1283	2.883622071264016	1.0881954370130171	0.9300227354071834	405.0771179199219	405.0830383300781
1063	405.41790771484375	12.198516666666666					1	DETECTED	405.4179 m/z @12.20 [CD6651_1.mzXML]	405.41790771484375	12.198516666666666	12.150333333333332	12.2311	0.08076666666666732	9052.8466796875	34491.28308154285	0	1283	0.06154243521823943	0.8381182981667172	0.6762365963334344	405.4169006347656	405.41790771484375
1064	406.061767578125	10.773050000000001					1	DETECTED	406.0618 m/z @10.77 [CD6651_1.mzXML]	406.061767578125	10.773050000000001	10.696366666666668	10.919533333333334	0.22316666666666585	37047.71875	232275.0288948365	0	1283	0.10138309000971013	1.715383471231759	2.073093854629157	406.0611572265625	406.0620422363281
1065	406.7449951171875	12.294716666666666					1	DETECTED	406.7450 m/z @12.29 [CD6651_1.mzXML]	406.7449951171875	12.294716666666666	11.231816666666667	14.420566666666668	3.1887500000000006	47417.23828125	2743578.1655177013	0	1283	0.6266375518972236	1.5000235205569683	2.1159368494742696	406.742919921875	406.7545471191406
1066	407.75311279296875	13.18305					1	DETECTED	407.7531 m/z @13.18 [CD6651_1.mzXML]	407.75311279296875	13.18305	8.886166666666666	14.450016666666667	5.56385	25849.654296875	1474535.3940745853	0	1283	0.3860807579861394	0.6474285625627878	1.190493223174273	407.743896484375	407.7596130371094
1067	408.9166259765625	1.6146833333333332					1	DETECTED	408.9166 m/z @1.61 [CD6651_1.mzXML]	408.9166259765625	1.6146833333333332	1.56925	17.803	16.23375	66364.4453125	1.269204958778955E7	0	1283	0.07103085116020025	178.65462215700708	356.30924431401417	408.916015625	408.9261474609375
1068	409.1592102050781	11.56925					1	DETECTED	409.1592 m/z @11.57 [CD6651_1.mzXML]	409.1592102050781	11.56925	11.497266666666667	12.102033333333333	0.6047666666666665	244007.03125	1984567.4157440192	0	1283	0.11439163913486361	2.2033290077020644	2.6392692180981503	409.15814208984375	409.1606140136719
1069	409.1855773925781	9.221016666666666					1	DETECTED	409.1856 m/z @9.22 [CD6651_1.mzXML]	409.1855773925781	9.221016666666666	9.178666666666667	9.3056	0.12693333333333356	62805.38671875	252946.99240832392	0	1283	0.08164347524592763	1.5217440161453801	1.716569082835116	409.1849670410156	409.185791015625
1070	409.3261413574219	12.31075					1	DETECTED	409.3261 m/z @12.31 [CD6651_1.mzXML]	409.3261413574219	12.31075	12.102033333333333	19.791	7.688966666666667	12942.3720703125	1598494.286889893	0	1283	0.765510371068757	18.41962788469209	35.83925576938418	409.3248291015625	409.3359069824219
1071	410.1628723144531	11.597466666666666					1	DETECTED	410.1629 m/z @11.60 [CD6651_1.mzXML]	410.1628723144531	11.597466666666666	11.526716666666665	11.8235	0.29678333333333384	52719.96875	415696.255251832	0	1283	0.12336219982458729	2.0974087161366257	1.8965093802185713	410.16229248046875	410.1639709472656
1072	410.2510070800781	3.8922000000000003					1	DETECTED	410.2510 m/z @3.89 [CD6651_1.mzXML]	410.2510070800781	3.8922000000000003	1.1257166666666667	4.994716666666666	3.8689999999999998	4578.9033203125	410719.85996182275	0	1283	0.5673743767760526	0.6992632041882293	0.3985264083764584	410.2496032714844	410.25335693359375
1073	410.75885009765625	13.448216666666667					1	DETECTED	410.7589 m/z @13.45 [CD6651_1.mzXML]	410.75885009765625	13.448216666666667	1.80655	14.890783333333333	13.084233333333334	23781.15234375	5037333.945265751	0	1283	0.09969196835537275	0.5619570508231925	0.06291158264170871	410.75750732421875	410.76171875
1074	410.8536071777344	1.7496833333333333					1	DETECTED	410.8536 m/z @1.75 [CD6651_1.mzXML]	410.8536071777344	1.7496833333333333	1.6295666666666666	1.7785333333333333	0.1489666666666667	26096.330078125	153396.99271093745	0	1283	0.03292712878668458	0.6200915776328572	0.24018315526571427	410.8436584472656	410.8540954589844
1075	411.12652587890625	11.169833333333335					1	DETECTED	411.1265 m/z @11.17 [CD6651_1.mzXML]	411.12652587890625	11.169833333333335	10.96595	11.2165	0.2505500000000005	5759.31396484375	55867.205786499144	0	1283	0.2514957408507783	0.6144445352734357	0.22888907054687127	411.1258239746094	411.1280517578125
1076	412.8604431152344	1.56925					1	DETECTED	412.8604 m/z @1.57 [CD6651_1.mzXML]	412.8604431152344	1.56925	1.5395833333333333	1.6734166666666668	0.13383333333333347	17735.857421875	102456.36544628907	0	1283	0.04945397629558257	2.2556179775280873	3.5112359550561747	412.8507080078125	412.8610534667969
1077	412.9714050292969	1.7925333333333335					1	DETECTED	412.9714 m/z @1.79 [CD6651_1.mzXML]	412.9714050292969	1.7925333333333335	1.6734166666666668	2.3192833333333334	0.6458666666666666	40075.46484375	795752.975097412	0	1283	0.31761055763275015	2.7110675808031317	4.212920919510115	412.9692687988281	412.9720458984375
1078	413.1399841308594	9.379349999999999					1	DETECTED	413.1400 m/z @9.38 [CD6651_1.mzXML]	413.1399841308594	9.379349999999999	9.3345	14.79735	5.4628499999999995	4704.3759765625	367853.3378435973	0	1283	0.09501701562967568	60.90133779264417	1.7664042590422606	413.1330871582031	413.1402587890625
1079	413.2641296386719	1.6441833333333333					1	DETECTED	413.2641 m/z @1.64 [CD6651_1.mzXML]	413.2641296386719	1.6441833333333333	0.20233333333333334	20.006166666666665	19.803833333333333	14668.296875	2733248.882645965	0	1283	11.482660321565387	6.0511353717863114	3.4055945054882226	413.2603759765625	413.2668151855469
1080	413.3383483886719	12.215016666666665					1	DETECTED	413.3383 m/z @12.22 [CD6651_1.mzXML]	413.3383483886719	12.215016666666665	11.685133333333333	16.11685	4.4317166666666665	8483.9873046875	1095604.0723230294	0	1283	2.1207115278459394	4.181785298650654	6.700503219213187	413.33612060546875	413.3409729003906
1081	414.2977600097656	12.2311					1	DETECTED	414.2978 m/z @12.23 [CD6651_1.mzXML]	414.2977600097656	12.2311	11.64025	16.55785	4.917599999999998	37979.48046875	1333379.8632691358	0	1283	0.1273941946316235	3.181348905292272	5.436719720238979	414.29144287109375	414.30194091796875
1082	414.99603271484375	1.49505					1	DETECTED	414.9960 m/z @1.50 [CD6651_1.mzXML]	414.99603271484375	1.49505	1.4348333333333334	1.49505	0.060216666666666585	2266.626953125	6954.358727050781	0	1283	0.06721458141156478	0.5	null	414.9941101074219	414.99969482421875
1083	415.2088317871094	11.895800000000001					1	DETECTED	415.2088 m/z @11.90 [CD6651_1.mzXML]	415.2088317871094	11.895800000000001	11.8235	12.31075	0.4872500000000013	765166.0625	6449530.367178736	1	1283	0.1352891448323934	2.12547735777999	2.3083609104887457	415.2084655761719	415.20928955078125
1084	415.2335205078125	13.7074					1	DETECTED	415.2335 m/z @13.71 [CD6651_1.mzXML]	415.2335205078125	13.7074	13.463033333333334	14.3181	0.8550666666666658	115234.875	1960884.0006516133	0	1283	0.26321134751612085	1.5645419474481055	4.523742490771958	415.2319030761719	415.23455810546875
1085	416.21246337890625	11.895800000000001					1	DETECTED	416.2125 m/z @11.90 [CD6651_1.mzXML]	416.21246337890625	11.895800000000001	11.853783333333332	12.468516666666666	0.6147333333333336	189562.9375	1493159.9802729515	0	1283	0.12084213545187694	3.6764219669999463	3.924537518264405	416.2120361328125	416.22064208984375
1086	416.7988586425781	1.7194333333333334					1	DETECTED	416.7989 m/z @1.72 [CD6651_1.mzXML]	416.7988586425781	1.7194333333333334	1.6886	1.7643666666666666	0.07576666666666654	28374.376953125	103654.41188232407	0	1283	0.12175039871996352	1.2286486486486492	1.4572972972972984	416.79840087890625	416.799072265625
1087	416.9999694824219	1.8765166666666666					1	DETECTED	417.0000 m/z @1.88 [CD6651_1.mzXML]	416.9999694824219	1.8765166666666666	1.6886	2.372783333333333	0.6841833333333329	68310.671875	1327259.3964741211	0	1283	0.22963991550852048	1.7518189568362417	2.5888490912309936	416.9992980957031	417.0021057128906
1088	418.3852233886719	12.699066666666665					1	DETECTED	418.3852 m/z @12.70 [CD6651_1.mzXML]	418.3852233886719	12.699066666666665	12.640316666666667	12.91515	0.2748333333333335	25186.21484375	294351.88817773457	0	1283	0.2161359808584855	2.3390070921986594	3.6780141843973184	418.3851318359375	418.3865051269531
1089	418.74554443359375	12.27855					1	DETECTED	418.7455 m/z @12.28 [CD6651_1.mzXML]	418.74554443359375	12.27855	11.655133333333334	13.585166666666668	1.9300333333333342	12858.25	751276.5619096691	0	1283	0.41354133998982334	1.5479481352760358	2.0958962705520716	418.7425842285156	418.7477722167969
1090	418.87762451171875	1.5842333333333334					1	DETECTED	418.8776 m/z @1.58 [CD6651_1.mzXML]	418.87762451171875	1.5842333333333334	1.5395833333333333	1.6441833333333333	0.10460000000000003	46706.4375	184006.24878613278	0	1283	0.09901688799062436	1.1713325867861124	1.3051259481587278	418.87548828125	418.87762451171875
1091	418.9788818359375	1.7785333333333333					1	DETECTED	418.9789 m/z @1.78 [CD6651_1.mzXML]	418.9788818359375	1.7785333333333333	1.6734166666666668	2.265233333333333	0.5918166666666664	79767.5625	1174585.1165039057	0	1283	0.22486779951117875	2.8150467734263542	4.14345242176656	418.9786682128906	418.9801330566406
1092	419.3138427734375	14.376983333333333					1	DETECTED	419.3138 m/z @14.38 [CD6651_1.mzXML]	419.3138427734375	14.376983333333333	0.11765	20.006166666666665	19.888516666666664	2569.11962890625	1485406.7444147025	0	1283	15.111299679975849	0.6973859226705315	0.394771845341063	419.3096618652344	419.3161315917969
1093	420.1556396484375	11.169833333333335					1	DETECTED	420.1556 m/z @11.17 [CD6651_1.mzXML]	420.1556396484375	11.169833333333335	10.511733333333332	11.231816666666667	0.720083333333335	7005.7109375	107562.53382781998	0	1283	0.13074453401549668	0.5470926404295182	0.09418528085903648	420.155517578125	420.1587219238281
1094	420.8822021484375	1.6734166666666668					1	DETECTED	420.8822 m/z @1.67 [CD6651_1.mzXML]	420.8822021484375	1.6734166666666668	0.10093333333333333	1.7925333333333335	1.6916000000000002	45149.27734375	2065835.773501221	0	1283	0.08654092730039631	0.537875335191682	0.07575067038336394	420.8808898925781	420.8827209472656
1095	421.77935791015625	14.3181					1	DETECTED	421.7794 m/z @14.32 [CD6651_1.mzXML]	421.77935791015625	14.3181	14.167333333333334	15.248716666666667	1.0813833333333331	21761.7265625	518935.0522011726	0	1283	0.32550089605099863	2.99336935900095	3.5989726051768036	421.7786560058594	421.78216552734375
1096	422.0284423828125	14.523466666666668					1	DETECTED	422.0284 m/z @14.52 [CD6651_1.mzXML]	422.0284423828125	14.523466666666668	10.758666666666667	15.264816666666666	4.50615	13251.375	2029257.6423980102	0	1283	4.526323524758235	0.5984580854228643	0.19751493557145397	422.0284423828125	422.0374755859375
1097	422.3239440917969	11.8235					1	DETECTED	422.3239 m/z @11.82 [CD6651_1.mzXML]	422.3239440917969	11.8235	11.7617	11.937716666666667	0.17601666666666738	15293.98046875	96362.64748278813	0	1283	0.06463307267976504	1.4240830636461794	1.848166127292359	422.3227844238281	422.3248291015625
1098	424.33953857421875	11.923683333333335					1	DETECTED	424.3395 m/z @11.92 [CD6651_1.mzXML]	424.33953857421875	11.923683333333335	11.868033333333333	12.390350000000002	0.5223166666666685	274801.59375	2021033.3329975621	0	1283	0.11321649362431607	2.8170667809489576	2.4673745313961044	424.3386535644531	424.3404541015625
1099	424.7742614746094	13.600783333333334					1	DETECTED	424.7743 m/z @13.60 [CD6651_1.mzXML]	424.7742614746094	13.600783333333334	6.9215	14.0577	7.1362000000000005	14389.2412109375	1894072.5752788086	0	1283	0.135721445392182	0.5342040188942426	0.06840803778848524	424.7720947265625	424.78253173828125
1100	424.8935241699219	1.6146833333333332					1	DETECTED	424.8935 m/z @1.61 [CD6651_1.mzXML]	424.8935241699219	1.6146833333333332	1.5395833333333333	1.6588666666666667	0.11928333333333341	101604.609375	400218.13655126916	0	1283	0.24168059482534843	0.8042560752220055	0.7062047179731339	424.8924255371094	424.8945007324219
1101	425.1335144042969	11.56925					1	DETECTED	425.1335 m/z @11.57 [CD6651_1.mzXML]	425.1335144042969	11.56925	11.526716666666665	11.73125	0.2045333333333339	18305.97265625	115205.97921484413	0	1283	0.10736722132411636	2.404388714733462	2.5139356119279075	425.1321716308594	425.1345520019531
1102	426.3550720214844	12.025383333333334					1	DETECTED	426.3551 m/z @12.03 [CD6651_1.mzXML]	426.3550720214844	12.025383333333334	11.995466666666665	12.453483333333333	0.4580166666666674	409700.0625	2714361.0108461888	1	1283	0.12348131975999976	5.467215046640104	5.092583153842688	426.3541259765625	426.3552551269531
1103	426.8268737792969	1.7037166666666665					1	DETECTED	426.8269 m/z @1.70 [CD6651_1.mzXML]	426.8268737792969	1.7037166666666665	1.6588666666666667	13.2934	11.634533333333334	29592.873046875	9136250.37643506	0	1283	0.11841413797640321	129.70494240059506	258.4098848011901	426.81903076171875	426.8277893066406
1104	427.0435485839844	1.6886					1	DETECTED	427.0435 m/z @1.69 [CD6651_1.mzXML]	427.0435485839844	1.6886	1.6886	18.8625	17.1739	34538.8984375	8973326.004232636	0	1283	7.766228650231548	null	null	427.0435485839844	427.0533447265625
1105	427.42987060546875	12.670066666666665					1	DETECTED	427.4299 m/z @12.67 [CD6651_1.mzXML]	427.42987060546875	12.670066666666665	12.390350000000002	19.480999999999998	7.090649999999997	9783.7001953125	850379.9540576474	0	1283	0.19311865644009352	12.674700589882747	6.570056372362283	427.4258728027344	427.43609619140625
1106	428.29742431640625	11.482633333333332					1	DETECTED	428.2974 m/z @11.48 [CD6651_1.mzXML]	428.29742431640625	11.482633333333332	11.4675	17.637666666666668	6.170166666666669	15914.66015625	855453.3339201662	0	1283	0.0798226136846818	203.86013215859487	406.72026431718973	428.2919921875	428.2983093261719
1107	428.37066650390625	12.166500000000001					1	DETECTED	428.3707 m/z @12.17 [CD6651_1.mzXML]	428.37066650390625	12.166500000000001	11.995466666666665	12.37485	0.37938333333333496	75709.5859375	584079.2841184088	0	1283	0.10437897271037855	2.91024309047572	3.1148476308636153	428.3607177734375	428.37127685546875
1108	428.8240966796875	1.7194333333333334					1	DETECTED	428.8241 m/z @1.72 [CD6651_1.mzXML]	428.8240966796875	1.7194333333333334	1.6734166666666668	1.7785333333333333	0.10511666666666653	22012.078125	106265.31071240235	0	1283	0.16529046120805857	1.1421586381745747	1.2843172763491493	428.82293701171875	428.8250732421875
1109	429.049560546875	9.4245					1	DETECTED	429.0496 m/z @9.42 [CD6651_1.mzXML]	429.049560546875	9.4245	9.364166666666668	9.5157	0.15153333333333308	9989.9189453125	58379.22578161622	0	1283	0.09927705662816955	1.2558011049723916	1.2985102325177142	429.04949951171875	429.0510559082031
1110	429.37420654296875	12.150333333333332					1	DETECTED	429.3742 m/z @12.15 [CD6651_1.mzXML]	429.37420654296875	12.150333333333332	11.937716666666667	14.890783333333333	2.9530666666666665	17527.365234375	872064.250540039	0	1283	0.28377501074503186	6.944579446578385	12.88915889315677	429.3681945800781	429.3747863769531
1111	429.7642517089844	11.482633333333332					1	DETECTED	429.7643 m/z @11.48 [CD6651_1.mzXML]	429.7642517089844	11.482633333333332	11.482633333333332	14.643416666666667	3.1607833333333346	9615.0048828125	544868.5463167727	0	1283	0.3180695460427785	null	null	429.7642517089844	429.76904296875
1112	430.24176025390625	9.636133333333333					1	DETECTED	430.2418 m/z @9.64 [CD6651_1.mzXML]	430.24176025390625	9.636133333333333	9.59085	9.740933333333334	0.15008333333333468	7036.30810546875	34703.77514611838	0	1283	0.06396089493295953	1.6199880582097002	3.5821986270320716	430.2397155761719	430.2420959472656
1113	430.3770751953125	13.463033333333334					1	DETECTED	430.3771 m/z @13.46 [CD6651_1.mzXML]	430.3770751953125	13.463033333333334	4.867016666666667	14.844433333333335	9.977416666666667	69998.96875	3350515.5909492164	0	1283	0.41989071087061447	0.8880034037499079	3.479882333572205	430.3738708496094	430.3867492675781
1114	430.9106750488281	1.6441833333333333					1	DETECTED	430.9107 m/z @1.64 [CD6651_1.mzXML]	430.9106750488281	1.6441833333333333	1.56925	2.5888333333333335	1.0195833333333335	171155.796875	1318824.6498176267	0	1283	0.0630147395845102	6.72848739003819	0.6835661550951795	430.9066162109375	430.91119384765625
1115	431.1756286621094	12.655516666666667					1	DETECTED	431.1756 m/z @12.66 [CD6651_1.mzXML]	431.1756286621094	12.655516666666667	9.1928	14.25835	5.06555	69727.7578125	2124351.615064089	0	1283	0.2132850436086713	0.8445600599173173	0.8195995619144282	431.16571044921875	431.1768493652344
1116	431.3888854980469	12.77115					1	DETECTED	431.3889 m/z @12.77 [CD6651_1.mzXML]	431.3888854980469	12.77115	12.77115	14.450016666666667	1.678866666666666	36293.12890625	1625994.8095583487	0	1283	0.8147248031285734	null	null	431.37921142578125	431.3888854980469
1117	432.178466796875	12.625183333333332					1	DETECTED	432.1785 m/z @12.63 [CD6651_1.mzXML]	432.178466796875	12.625183333333332	12.406133333333335	18.716666666666665	6.31053333333333	19680.673828125	1303365.1017452388	0	1283	0.2071822875438727	14.404321692155676	27.808643384311353	432.17529296875	432.1802673339844
1118	432.2354736328125	11.868033333333333					1	DETECTED	432.2355 m/z @11.87 [CD6651_1.mzXML]	432.2354736328125	11.868033333333333	2.7533000000000003	19.040666666666667	16.287366666666667	122019.875	4091877.7474315213	0	1283	0.1274211609377165	3.6809481584118937	4.778531663902796	432.2351989746094	432.2404479980469
1119	432.3080749511719	12.2311					1	DETECTED	432.3081 m/z @12.23 [CD6651_1.mzXML]	432.3080749511719	12.2311	11.669783333333333	12.799916666666666	1.1301333333333332	30118.115234375	713754.598330567	0	1283	0.12329053453071026	1.0066807209240183	0.2674148712069738	432.3065185546875	432.3165588378906
1120	432.9736022949219	1.8765166666666666					1	DETECTED	432.9736 m/z @1.88 [CD6651_1.mzXML]	432.9736022949219	1.8765166666666666	1.6886	2.359366666666667	0.6707666666666667	58787.78125	1197976.832991089	0	1283	0.2155382189633932	1.8048052015758829	2.5741200293417172	432.9728698730469	432.9751892089844
1121	433.96636962890625	11.3673					1	DETECTED	433.9664 m/z @11.37 [CD6651_1.mzXML]	433.96636962890625	11.3673	10.88865	12.57775	1.6890999999999998	11526.595703125	598881.6103532104	0	1283	0.3928505835627849	1.7644416588321319	2.5288833176642638	433.96563720703125	433.96990966796875
1122	434.9530334472656	1.7785333333333333					1	DETECTED	434.9530 m/z @1.78 [CD6651_1.mzXML]	434.9530334472656	1.7785333333333333	1.0912333333333335	2.2921833333333335	1.20095	37832.47265625	923917.8416187135	0	1283	0.23796766765752553	0.8736723410446677	0.7473446820893356	434.9494934082031	434.9541320800781
1123	435.148193359375	11.966133333333334					1	DETECTED	435.1482 m/z @11.97 [CD6651_1.mzXML]	435.148193359375	11.966133333333334	11.937716666666667	12.166500000000001	0.22878333333333423	27153.1796875	174626.12431762673	0	1283	0.7846211414119217	4.351797095501125	6.578171472532931	435.14617919921875	435.14898681640625
1124	435.3310852050781	10.511733333333332					1	DETECTED	435.3311 m/z @10.51 [CD6651_1.mzXML]	435.3310852050781	10.511733333333332	10.456	11.715966666666667	1.2599666666666671	9535.5927734375	276408.31815197744	0	1283	0.09404227426329115	11.30352870813414	2.706805489355096	435.3292541503906	435.3318786621094
1125	436.8562316894531	1.6588666666666667					1	DETECTED	436.8562 m/z @1.66 [CD6651_1.mzXML]	436.8562316894531	1.6588666666666667	1.6441833333333333	1.7785333333333333	0.13434999999999997	49779.21875	217976.3064814455	0	1283	0.06400501543262305	4.574914869466499	7.43434968304788	436.8554382324219	436.8565673828125
1126	437.1908264160156	11.868033333333333					1	DETECTED	437.1908 m/z @11.87 [CD6651_1.mzXML]	437.1908264160156	11.868033333333333	11.8235	16.47595	4.652450000000002	557099.375	5411163.233109883	1	1283	0.13151658873891314	3.9052485839480218	4.719613059234523	437.1865234375	437.192138671875
1127	438.98114013671875	1.8765166666666666					1	DETECTED	438.9811 m/z @1.88 [CD6651_1.mzXML]	438.98114013671875	1.8765166666666666	1.6886	2.2787333333333333	0.5901333333333332	38862.9296875	607753.3359560545	0	1283	0.22831728516808192	1.570199556541021	2.0405897553724595	438.98095703125	438.98321533203125
1128	440.86785888671875	1.6146833333333332					1	DETECTED	440.8679 m/z @1.61 [CD6651_1.mzXML]	440.86785888671875	1.6146833333333332	1.5544166666666668	1.6734166666666668	0.119	57267.19921875	261329.27343945298	0	1283	0.09768619518378352	0.9872787610619501	0.8625717370404351	440.86737060546875	440.86865234375
1129	442.3135681152344	11.868033333333333					1	DETECTED	442.3136 m/z @11.87 [CD6651_1.mzXML]	442.3135681152344	11.868033333333333	11.7617	12.040183333333333	0.27848333333333386	23397.208984375	175007.00170788568	0	1283	0.1111813822127381	1.3094827586206887	1.6240483903113452	442.3121032714844	442.3151550292969
1130	442.6705322265625	11.909799999999999					1	DETECTED	442.6705 m/z @11.91 [CD6651_1.mzXML]	442.6705322265625	11.909799999999999	11.881849999999998	18.700333333333333	6.818483333333335	12786.4052734375	962466.4716583259	0	1283	0.03982685883814163	121.97644603458303	242.95289206916607	442.6640319824219	442.6707763671875
1131	442.8763427734375	1.5544166666666668					1	DETECTED	442.8763 m/z @1.55 [CD6651_1.mzXML]	442.8763427734375	1.5544166666666668	1.4654500000000001	1.5842333333333334	0.11878333333333324	10325.5361328125	48514.10831408694	0	1283	0.08738465249634109	0.6675721243911574	0.30509732987061855	442.8673095703125	442.8782653808594
1132	443.1534118652344	10.830416666666668					1	DETECTED	443.1534 m/z @10.83 [CD6651_1.mzXML]	443.1534118652344	10.830416666666668	3.4842500000000003	10.9039	7.41965	8212.1875	653398.6464171145	0	1283	0.13449249645883654	0.5050014746920162	0.010002949384032307	443.1507568359375	443.1553649902344
1133	443.26495361328125	12.871466666666667					1	DETECTED	443.2650 m/z @12.87 [CD6651_1.mzXML]	443.26495361328125	12.871466666666667	3.5854666666666666	12.91515	9.329683333333334	9011.8759765625	2365526.703729004	0	1283	0.16042817393643283	0.502352107114653	0.004704214229305833	443.2627868652344	443.2711181640625
1134	443.4176330566406	12.27855					1	DETECTED	443.4176 m/z @12.28 [CD6651_1.mzXML]	443.4176330566406	12.27855	12.150333333333332	12.57775	0.42741666666666767	16185.7353515625	247249.76132092293	0	1283	0.23125463713584793	1.6667749902508786	2.333549980501757	443.4167175292969	443.4190979003906
1135	444.23602294921875	8.383149999999999					1	DETECTED	444.2360 m/z @8.38 [CD6651_1.mzXML]	444.23602294921875	8.383149999999999	8.054366666666667	8.486616666666666	0.4322499999999998	2967.474609375	42258.1905090026	0	1283	0.22104052882943748	0.6573477974349897	0.3146955948699795	444.23492431640625	444.238525390625
1136	445.3424377441406	13.952366666666668					1	DETECTED	445.3424 m/z @13.95 [CD6651_1.mzXML]	445.3424377441406	13.952366666666668	11.792583333333333	15.855266666666667	4.062683333333334	5612.96142578125	764620.0621949463	0	1283	2.6901083017277916	0.9405303001072632	0.5102953280729314	445.3382873535156	445.34478759765625
1137	445.36334228515625	13.47795					1	DETECTED	445.3633 m/z @13.48 [CD6651_1.mzXML]	445.36334228515625	13.47795	12.32675	14.0729	1.74615	12343.0185546875	730911.5641464844	0	1283	0.1949192896800387	0.7584042738012513	0.5168085476025027	445.36224365234375	445.36627197265625
1138	445.3965148925781	12.453483333333333					1	DETECTED	445.3965 m/z @12.45 [CD6651_1.mzXML]	445.3965148925781	12.453483333333333	11.995466666666665	12.625183333333332	0.6297166666666669	14883.619140625	337729.3382924807	0	1283	0.34280892013909003	0.6874385939376289	0.37487718787525764	445.3956604003906	445.39923095703125
1139	446.2508544921875	11.555200000000001					1	DETECTED	446.2509 m/z @11.56 [CD6651_1.mzXML]	446.2508544921875	11.555200000000001	8.839316666666667	12.166500000000001	3.327183333333334	713216.9375	7096709.207420812	1	1283	0.11213828454662256	2.4658847006184934	3.617054903173786	446.25	446.2517395019531
1140	446.8846435546875	1.6441833333333333					1	DETECTED	446.8846 m/z @1.64 [CD6651_1.mzXML]	446.8846435546875	1.6441833333333333	1.56925	1.7194333333333334	0.15018333333333334	162699.09375	606563.8297084958	0	1283	0.07349575072210901	1.06604456507507	0.8255296661403555	446.8836364746094	446.8854064941406
1141	448.3389587402344	11.909799999999999					1	DETECTED	448.3390 m/z @11.91 [CD6651_1.mzXML]	448.3389587402344	11.909799999999999	3.5998333333333337	11.995466666666665	8.395633333333333	16599.01171875	1700666.0386486815	0	1283	0.0794583047929418	0.5051544530864546	0.010308906172908826	448.3387756347656	448.34686279296875
1142	448.9475402832031	1.8765166666666666					1	DETECTED	448.9475 m/z @1.88 [CD6651_1.mzXML]	448.9475402832031	1.8765166666666666	1.7643666666666666	2.265233333333333	0.5008666666666666	17386.09375	292203.8711777344	0	1283	0.2643561828723744	2.233021251300342	3.466042502600684	448.9460754394531	448.9501647949219
1143	449.1983947753906	12.390350000000002					1	DETECTED	449.1984 m/z @12.39 [CD6651_1.mzXML]	449.1983947753906	12.390350000000002	12.262666666666666	13.168983333333333	0.9063166666666671	33932.625	656265.4916782232	0	1283	0.2263457124077295	3.549079754601172	2.2652988122378597	449.19573974609375	449.20172119140625
1144	450.3179626464844	12.31075					1	DETECTED	450.3180 m/z @12.31 [CD6651_1.mzXML]	450.3179626464844	12.31075	12.215016666666665	12.390350000000002	0.17533333333333623	19488.958984375	140554.7496650399	0	1283	0.11737599355127237	0.9157381615598856	0.8314763231197713	450.3175354003906	450.31915283203125
1145	450.3547058105469	13.085					1	DETECTED	450.3547 m/z @13.09 [CD6651_1.mzXML]	450.3547058105469	13.085	0.10093333333333333	20.006166666666665	19.90523333333333	170541.421875	5537884.604944524	1	1283	0.17052361719055042	0.9096797463752663	0.36066557557360185	450.3515319824219	450.3625793457031
1146	452.3705749511719	12.133833333333333					1	DETECTED	452.3706 m/z @12.13 [CD6651_1.mzXML]	452.3705749511719	12.133833333333333	12.055399999999999	17.886333333333333	5.830933333333334	13969.341796875	1458317.4142453617	0	1283	0.09439886862241309	37.171270718231405	73.34254143646281	452.3648681640625	452.37152099609375
1147	452.8301086425781	1.6588666666666667					1	DETECTED	452.8301 m/z @1.66 [CD6651_1.mzXML]	452.8301086425781	1.6588666666666667	1.6588666666666667	1.7194333333333334	0.06056666666666666	27544.197265625	75918.36528271488	0	1283	0.05583944877018432	null	null	452.8291931152344	452.83013916015625
1148	453.1650085449219	11.895800000000001					1	DETECTED	453.1650 m/z @11.90 [CD6651_1.mzXML]	453.1650085449219	11.895800000000001	7.501	12.040183333333333	4.539183333333333	47369.73046875	1779428.9343708502	0	1283	0.11980393821606228	0.5164266102363397	0.026950419380914924	453.1639404296875	453.165283203125
1149	453.34173583984375	10.511733333333332					1	DETECTED	453.3417 m/z @10.51 [CD6651_1.mzXML]	453.34173583984375	10.511733333333332	9.8757	17.088166666666666	7.212466666666666	172169.234375	2190233.1789556593	0	1283	0.10712239445608063	1.8511123642793303	2.885271541689042	453.3399963378906	453.3434753417969
1150	454.2898864746094	13.085					1	DETECTED	454.2899 m/z @13.09 [CD6651_1.mzXML]	454.2898864746094	13.085	12.91515	13.27975	0.36459999999999937	42434.48828125	404986.1842729497	0	1283	0.10003438640880091	1.0732999705622572	1.094828288246971	454.2887268066406	454.29046630859375
1151	454.3865661621094	12.215016666666665					1	DETECTED	454.3866 m/z @12.22 [CD6651_1.mzXML]	454.3865661621094	12.215016666666665	12.150333333333332	12.294716666666666	0.14438333333333375	10897.953125	56170.2662227782	0	1283	0.04917114718156945	1.1160783303272446	1.2321566606544891	454.385986328125	454.3883056640625
1152	454.9558410644531	1.8347166666666666					1	DETECTED	454.9558 m/z @1.83 [CD6651_1.mzXML]	454.9558410644531	1.8347166666666666	1.6886	2.2787333333333333	0.5901333333333332	31317.353515625	612735.091836914	0	1283	0.33588088598581556	2.019390897684501	3.1149226139805686	454.955078125	454.95806884765625
1153	457.01824951171875	1.9733333333333334					1	DETECTED	457.0182 m/z @1.97 [CD6651_1.mzXML]	457.01824951171875	1.9733333333333334	1.904	2.3192833333333334	0.41528333333333345	9054.388671875	152381.05584851082	0	1283	0.3620612938542864	2.9948317307692256	4.989663461538451	457.0176696777344	457.0202941894531
1154	458.85504150390625	1.5247					1	DETECTED	458.8550 m/z @1.52 [CD6651_1.mzXML]	458.85504150390625	1.5247	1.4505166666666667	1.56925	0.11873333333333336	18868.720703125	75370.97331372072	0	1283	0.09847514506024435	0.7817808975152231	0.6276759482492567	458.8534240722656	458.8554382324219
1155	459.2452087402344	13.168983333333333					1	DETECTED	459.2452 m/z @13.17 [CD6651_1.mzXML]	459.2452087402344	13.168983333333333	12.32675	13.6165	1.2897499999999997	33866.19921875	938998.9258400874	0	1283	0.6149995119477083	0.7656726164562476	0.6097417330103151	459.2353820800781	459.2462158203125
1156	460.9634704589844	1.7785333333333333					1	DETECTED	460.9635 m/z @1.78 [CD6651_1.mzXML]	460.9634704589844	1.7785333333333333	1.7037166666666665	2.0990166666666665	0.3953	23481.1640625	271342.54654345696	0	1283	0.1706867953840936	2.641791044776116	4.283582089552232	460.96160888671875	460.9639587402344
1157	461.0592041015625	9.206783333333334					1	DETECTED	461.0592 m/z @9.21 [CD6651_1.mzXML]	461.0592041015625	9.206783333333334	9.164366666666666	9.27715	0.11278333333333457	4644.08544921875	19719.0444248047	0	1283	0.08409443901377855	1.3294695481335719	1.6589390962671438	461.05584716796875	461.0598449707031
1158	462.8586120605469	1.6588666666666667					1	DETECTED	462.8586 m/z @1.66 [CD6651_1.mzXML]	462.8586120605469	1.6588666666666667	1.5842333333333334	1.6886	0.10436666666666672	70239.734375	254064.96000390622	0	1283	0.05647314309822926	0.699196069673962	0.39398494619428154	462.8584289550781	462.859375
1159	464.1538391113281	11.169833333333335					1	DETECTED	464.1538 m/z @11.17 [CD6651_1.mzXML]	464.1538391113281	11.169833333333335	0.15148333333333333	20.006166666666665	19.85468333333333	21693.607421875	4579787.677199001	0	1283	4.701682899052841	0.9128537852961043	0.7560001329839218	464.1473693847656	464.1590270996094
1160	464.2159729003906	10.597800000000001					1	DETECTED	464.2160 m/z @10.60 [CD6651_1.mzXML]	464.2159729003906	10.597800000000001	10.582983333333335	10.696366666666668	0.11338333333333317	5761.22119140625	30261.029609130725	0	1283	0.12040872375956546	3.826209223847062	6.652418447694124	464.2154846191406	464.2168273925781
1161	467.149169921875	11.6259					1	DETECTED	467.1492 m/z @11.63 [CD6651_1.mzXML]	467.149169921875	11.6259	11.611633333333334	11.70045	0.08881666666666632	9782.341796875	40100.42147827194	0	1283	0.04396712812827275	3.11273364485995	5.2254672897199	467.1488037109375	467.14996337890625
1162	468.304931640625	12.670066666666665					1	DETECTED	468.3049 m/z @12.67 [CD6651_1.mzXML]	468.304931640625	12.670066666666665	12.514666666666667	12.871466666666667	0.3567999999999998	161358.09375	1450717.5342485385	0	1283	0.13816303169572564	0.8746390597865017	0.20572811716516887	468.30438232421875	468.3053894042969
1163	469.3253173828125	12.133833333333333					1	DETECTED	469.3253 m/z @12.13 [CD6651_1.mzXML]	469.3253173828125	12.133833333333333	11.685133333333333	14.9528	3.267666666666667	8318.5673828125	814000.7195004881	0	1283	2.475816238809916	3.641259936111726	6.469292829734972	469.3223876953125	469.3282470703125
1164	469.38494873046875	12.406133333333335					1	DETECTED	469.3849 m/z @12.41 [CD6651_1.mzXML]	469.38494873046875	12.406133333333335	12.215016666666665	12.593766666666665	0.37875000000000014	19858.95703125	265346.7562575684	0	1283	0.22556251334811606	0.9908868928228688	0.9817737856457376	469.3844299316406	469.38739013671875
1165	470.9295654296875	1.8627					1	DETECTED	470.9296 m/z @1.86 [CD6651_1.mzXML]	470.9295654296875	1.8627	1.7194333333333334	2.1971333333333334	0.4777	12706.310546875	201694.97231640626	0	1283	0.1351706986796566	1.6671707771056308	2.3343415542112615	470.9283752441406	470.9317321777344
1166	472.247314453125	11.6259					1	DETECTED	472.2473 m/z @11.63 [CD6651_1.mzXML]	472.247314453125	11.6259	11.512033333333333	11.7617	0.24966666666666626	61854.0234375	494680.03999731515	0	1283	0.11581056644222443	1.0963114754098353	1.1926229508196706	472.2456970214844	472.2474670410156
1167	472.300537109375	12.2311					1	DETECTED	472.3005 m/z @12.23 [CD6651_1.mzXML]	472.300537109375	12.2311	12.198516666666666	12.390350000000002	0.19183333333333508	32078.36328125	201986.99181640788	0	1283	0.1517066023820668	2.9437340153453087	4.887468030690617	472.2995300292969	472.300537109375
1168	472.9921569824219	1.9182					1	DETECTED	472.9922 m/z @1.92 [CD6651_1.mzXML]	472.9921569824219	1.9182	1.9182	2.265233333333333	0.3470333333333333	7320.42578125	104569.4355908203	0	1283	0.17000881482866714	null	null	472.99151611328125	472.9949645996094
1169	474.281005859375	11.909799999999999					1	DETECTED	474.2810 m/z @11.91 [CD6651_1.mzXML]	474.281005859375	11.909799999999999	11.715966666666667	13.600783333333334	1.8848166666666675	2611067.0	2.2324765301777802E7	1	1283	0.1125145757948971	1.688613173512865	1.7636466085519857	474.28021240234375	474.28228759765625
1170	474.8316650390625	1.5395833333333333					1	DETECTED	474.8317 m/z @1.54 [CD6651_1.mzXML]	474.8316650390625	1.5395833333333333	1.48035	9.249149999999998	7.768799999999999	12972.2041015625	1026959.3468237305	0	1283	0.23822759707693875	65.57794034890273	130.15588069780546	474.831298828125	474.8392028808594
1171	475.28558349609375	11.909799999999999					1	DETECTED	475.2856 m/z @11.91 [CD6651_1.mzXML]	475.28558349609375	11.909799999999999	11.853783333333332	12.468516666666666	0.6147333333333336	666663.5625	5537763.57456422	0	1283	0.11954871087203323	5.487057423385927	9.974114846771855	475.2848815917969	475.2857971191406
1172	475.32318115234375	10.49785					1	DETECTED	475.3232 m/z @10.50 [CD6651_1.mzXML]	475.32318115234375	10.49785	10.142483333333333	10.8163	0.6738166666666672	78635.1796875	559767.3343138125	0	1283	0.10536214792579202	1.32149510850002	2.747458900446449	475.3199157714844	475.3246765136719
1173	476.93695068359375	1.7925333333333335					1	DETECTED	476.9370 m/z @1.79 [CD6651_1.mzXML]	476.93695068359375	1.7925333333333335	1.7037166666666665	2.22465	0.5209333333333335	29102.892578125	375526.3576364748	0	1283	0.06936518315438844	2.9326327641208385	2.9626418643041132	476.9364318847656	476.9395446777344
1174	477.291015625	11.909799999999999					1	DETECTED	477.2910 m/z @11.91 [CD6651_1.mzXML]	477.291015625	11.909799999999999	11.853783333333332	11.9809	0.12711666666666765	14704.99609375	74940.52735620196	0	1283	0.045411309319870696	1.1346325498363727	1.2692650996727457	477.29022216796875	477.29278564453125
1175	477.9564208984375	11.4675					1	DETECTED	477.9564 m/z @11.47 [CD6651_1.mzXML]	477.9564208984375	11.4675	11.012683333333333	11.838733333333332	0.8260499999999986	12789.9580078125	341260.70107812446	0	1283	0.41653168568889143	0.9081131591483746	0.8162263182967493	477.9551086425781	477.95880126953125
1176	478.28924560546875	12.886183333333333					1	DETECTED	478.2892 m/z @12.89 [CD6651_1.mzXML]	478.28924560546875	12.886183333333333	6.543216666666667	12.986166666666666	6.442949999999999	98906.046875	4346475.071315549	0	1283	0.12016770167298318	0.5078814329782593	1.4115768940859268	478.2887268066406	478.29241943359375
1177	478.3261413574219	13.18305					1	DETECTED	478.3261 m/z @13.18 [CD6651_1.mzXML]	478.3261413574219	13.18305	11.597466666666666	15.1545	3.557033333333335	118079.484375	4403047.194743708	0	1283	0.23188893043347925	0.858178859134388	0.4789815752459886	478.3240661621094	478.3284606933594
1178	478.3868103027344	18.992166666666666					1	DETECTED	478.3868 m/z @18.99 [CD6651_1.mzXML]	478.3868103027344	18.992166666666666	9.291216666666665	19.399	10.107783333333336	1859.943359375	677231.7812857361	0	1283	2.9451601469030955	0.5209687367388418	0.04193747347768362	478.383544921875	478.392333984375
1179	479.32818603515625	13.2934					1	DETECTED	479.3282 m/z @13.29 [CD6651_1.mzXML]	479.32818603515625	13.2934	11.597466666666666	13.2934	1.6959333333333344	22166.083984375	809467.6803901372	0	1283	1.0402498686559678	0.5	null	479.3273010253906	479.3309326171875
1180	480.01361083984375	10.87375					1	DETECTED	480.0136 m/z @10.87 [CD6651_1.mzXML]	480.01361083984375	10.87375	5.5758833333333335	10.981300000000001	5.405416666666667	15556.693359375	518970.0765058602	0	1283	0.11041159418583213	0.5101503120753009	0.5014892977937111	480.0124206542969	480.0231018066406
1181	480.3412780761719	13.493133333333333					1	DETECTED	480.3413 m/z @13.49 [CD6651_1.mzXML]	480.3412780761719	13.493133333333333	13.36195	14.479516666666665	1.117566666666665	124266.046875	1918963.6766092528	0	1283	0.200522053501075	1.7647788628184975	null	480.3406677246094	480.34515380859375
1182	482.3205871582031	12.929466666666666					1	DETECTED	482.3206 m/z @12.93 [CD6651_1.mzXML]	482.3205871582031	12.929466666666666	12.742533333333334	14.983466666666667	2.2409333333333326	53246.15234375	1275860.430711242	0	1283	0.1093934738706217	5.9939372325249956	0.8603256737219886	482.31988525390625	482.3246765136719
1183	482.3573913574219	13.835983333333333					1	DETECTED	482.3574 m/z @13.84 [CD6651_1.mzXML]	482.3573913574219	13.835983333333333	11.9809	14.9528	2.9718999999999998	83603.1171875	2766674.526917969	0	1283	28.787167023898093	0.7075220170478962	2.899443272329308	482.3551025390625	482.3584289550781
1184	483.3603515625	13.8648					1	DETECTED	483.3604 m/z @13.86 [CD6651_1.mzXML]	483.3603515625	13.8648	13.850349999999999	14.243266666666667	0.39291666666666814	20435.638671875	261653.6125344248	0	1283	0.32037051714480747	13.595732410609614	26.191464821219228	483.3600769042969	483.361328125
1185	484.079833984375	11.200816666666666					1	DETECTED	484.0798 m/z @11.20 [CD6651_1.mzXML]	484.079833984375	11.200816666666666	10.713283333333333	11.395383333333333	0.6821000000000002	88788.6484375	994862.1876415377	0	1283	0.16528037533998408	0.8984195623615748	0.7901069874915048	484.0779113769531	484.0808410644531
1186	486.0760192871094	11.169833333333335					1	DETECTED	486.0760 m/z @11.17 [CD6651_1.mzXML]	486.0760192871094	11.169833333333335	10.36875	11.278316666666665	0.9095666666666649	29949.994140625	406248.9464723499	0	1283	0.11524317088747793	0.567710392177258	0.7155772187933258	486.0744934082031	486.085205078125
1187	487.1014709472656	11.56925					1	DETECTED	487.1015 m/z @11.57 [CD6651_1.mzXML]	487.1014709472656	11.56925	11.526716666666665	12.422216666666666	0.8955000000000002	10525.4384765625	292290.348522461	0	1283	0.12106456061287396	10.527037617554482	20.054075235108964	487.0995788574219	487.10809326171875
1188	487.3174133300781	14.73485					1	DETECTED	487.3174 m/z @14.73 [CD6651_1.mzXML]	487.3174133300781	14.73485	13.967450000000001	16.789166666666667	2.8217166666666653	63426.66015625	2572236.221357973	0	1283	0.6012196614325642	1.408294878101647	1.927071536032365	487.31488037109375	487.31878662109375
1189	489.33294677734375	1.56925					1	DETECTED	489.3329 m/z @1.57 [CD6651_1.mzXML]	489.33294677734375	1.56925	1.56925	17.968166666666665	16.398916666666665	18115.697265625	8401767.038526122	0	1283	14.232506695843881	null	null	489.32843017578125	489.33599853515625
1190	490.28607177734375	12.699066666666665					1	DETECTED	490.2861 m/z @12.70 [CD6651_1.mzXML]	490.28607177734375	12.699066666666665	12.625183333333332	12.742533333333334	0.11735000000000184	15539.7802734375	81762.88045117227	0	1283	0.101683154214399	0.7941574554477956	0.5883149108955912	490.2856750488281	490.2886047363281
1191	491.36700439453125	12.422216666666666					1	DETECTED	491.3670 m/z @12.42 [CD6651_1.mzXML]	491.36700439453125	12.422216666666666	12.086316666666667	13.0282	0.9418833333333332	15801.90625	371868.2481652837	0	1283	4.534604879915978	1.4020293738215788	1.8040587476431578	491.36553955078125	491.3702087402344
1192	491.55584716796875	13.168983333333333					1	DETECTED	491.5558 m/z @13.17 [CD6651_1.mzXML]	491.55584716796875	13.168983333333333	13.099400000000001	13.448216666666667	0.3488166666666661	45750.79296875	487373.17675903195	0	1283	0.2030195333048983	2.5064670658682995	2.9012693395120195	491.55328369140625	491.5565490722656
1193	492.8801574707031	1.6146833333333332					1	DETECTED	492.8802 m/z @1.61 [CD6651_1.mzXML]	492.8801574707031	1.6146833333333332	1.5544166666666668	1.6588666666666667	0.10444999999999993	39935.12109375	161665.76143395982	0	1283	0.10229016502475652	0.866565265486728	0.7331305309734559	492.87890625	492.88128662109375
1194	493.77618408203125	13.168983333333333					1	DETECTED	493.7762 m/z @13.17 [CD6651_1.mzXML]	493.77618408203125	13.168983333333333	13.1277	13.36195	0.2342499999999994	30400.345703125	315466.45708203025	0	1283	0.3146340941035106	2.8371013322568155	4.674202664513631	493.77545166015625	493.77728271484375
1195	494.3204040527344	12.828766666666667					1	DETECTED	494.3204 m/z @12.83 [CD6651_1.mzXML]	494.3204040527344	12.828766666666667	12.640316666666667	13.099400000000001	0.45908333333333395	311656.9375	3061570.9250888643	1	1283	0.14462591906551836	1.1061519379263922	0.9750354933362922	494.31982421875	494.3211975097656
1196	496.33526611328125	13.168983333333333					1	DETECTED	496.3353 m/z @13.17 [CD6651_1.mzXML]	496.33526611328125	13.168983333333333	0.6439833333333334	19.89	19.246016666666666	1.2503831E7	1.808133309722836E8	1	1283	0.1994937158086092	1.5934865080170464	1.6889906791697151	496.3330993652344	496.3403015136719
1197	497.33953857421875	13.168983333333333					1	DETECTED	497.3395 m/z @13.17 [CD6651_1.mzXML]	497.33953857421875	13.168983333333333	11.685133333333333	17.05483333333333	5.369699999999998	2758220.0	4.26840197552712E7	0	1283	0.18586167016814947	0.1772840710425983	2.092310137475233	497.3382263183594	497.3421630859375
1198	498.897705078125	1.6441833333333333					1	DETECTED	498.8977 m/z @1.64 [CD6651_1.mzXML]	498.897705078125	1.6441833333333333	1.5842333333333334	1.6734166666666668	0.08918333333333339	59393.04296875	180265.109677246	0	1283	0.10238090505975883	0.7438142896858505	0.4876285793717009	498.89703369140625	498.8982238769531
1199	499.3452453613281	13.168983333333333					1	DETECTED	499.3452 m/z @13.17 [CD6651_1.mzXML]	499.3452453613281	13.168983333333333	6.723716666666666	14.347883333333334	7.624166666666667	52216.015625	3124722.3558679195	0	1283	0.24258095167093607	0.5914547109506718	2.2499710540058935	499.3432922363281	499.3480529785156
1200	500.0753173828125	9.455166666666665					1	DETECTED	500.0753 m/z @9.46 [CD6651_1.mzXML]	500.0753173828125	9.455166666666665	9.149783333333334	11.012683333333333	1.8628999999999998	8695.5458984375	341547.885486633	0	1283	0.08618747533971849	3.050100965999035	0.3440797509574368	500.07281494140625	500.07733154296875
1201	500.27825927734375	11.909799999999999					1	DETECTED	500.2783 m/z @11.91 [CD6651_1.mzXML]	500.27825927734375	11.909799999999999	6.6745833333333335	13.0282	6.3536166666666665	141836.421875	2602431.283543584	0	1283	0.14457536956066086	2.0954052710735604	1.926002281184726	500.2686767578125	500.27880859375
1202	501.18463134765625	13.168983333333333					1	DETECTED	501.1846 m/z @13.17 [CD6651_1.mzXML]	501.18463134765625	13.168983333333333	13.085	13.320716666666668	0.2357166666666668	41881.44921875	413973.1764799801	0	1283	0.2459414045165893	1.4033538400476446	1.7404590438856642	501.1833801269531	501.1879577636719
1203	502.1084899902344	10.2931					1	DETECTED	502.1085 m/z @10.29 [CD6651_1.mzXML]	502.1084899902344	10.2931	10.157316666666667	10.414183333333334	0.25686666666666724	7238.572265625	58138.368591919054	0	1283	0.286554173222326	0.9458696452681926	0.8375446989344432	502.1040344238281	502.1094665527344
1204	502.2888488769531	12.857066666666666					1	DETECTED	502.2888 m/z @12.86 [CD6651_1.mzXML]	502.2888488769531	12.857066666666666	3.5706833333333337	12.929466666666666	9.358783333333333	61775.70703125	1968174.2700567627	0	1283	0.10887009050681762	0.5038981806695466	0.7516161487431254	502.2845153808594	502.2892150878906
1205	502.32513427734375	12.943616666666665					1	DETECTED	502.3251 m/z @12.94 [CD6651_1.mzXML]	502.32513427734375	12.943616666666665	11.715966666666667	13.678416666666667	1.9624500000000005	34546.66796875	1050837.0154395758	0	1283	1.2796159212721179	0.7992709648515466	0.13978773042082707	502.31787109375	502.328857421875
1206	502.7550354003906	1.6886					1	DETECTED	502.7550 m/z @1.69 [CD6651_1.mzXML]	502.7550354003906	1.6886	1.6886	1.7785333333333333	0.0899333333333332	7975.27880859375	36207.118129394534	0	1283	0.03100162587502986	null	null	502.7550354003906	502.7601318359375
1207	503.18603515625	11.555200000000001					1	DETECTED	503.1860 m/z @11.56 [CD6651_1.mzXML]	503.18603515625	11.555200000000001	11.541116666666666	11.64025	0.0991333333333344	11431.3740234375	45696.72563549786	0	1283	0.274322721000976	3.519526627218445	6.03905325443689	503.18463134765625	503.1864929199219
1208	504.23699951171875	12.2311					1	DETECTED	504.2370 m/z @12.23 [CD6651_1.mzXML]	504.23699951171875	12.2311	12.198516666666666	12.31075	0.11223333333333407	10608.3154296875	46594.71300219755	0	1283	0.06241182832037495	1.7222506393862085	2.444501278772417	504.2356262207031	504.2373962402344
1209	504.34136962890625	13.334333333333332					1	DETECTED	504.3414 m/z @13.33 [CD6651_1.mzXML]	504.34136962890625	13.334333333333332	13.085	13.952366666666668	0.8673666666666673	16415.00390625	408118.88451428193	0	1283	0.3195772548752416	1.73937165775403	2.358701440813585	504.3387756347656	504.34271240234375
1210	506.35699462890625	13.663883333333333					1	DETECTED	506.3570 m/z @13.66 [CD6651_1.mzXML]	506.35699462890625	13.663883333333333	10.801783333333333	15.628783333333333	4.827	18315.41796875	1495593.2175523983	0	1283	0.8736400763910019	0.7793753387563859	0.9829104994133783	506.3501892089844	506.3636779785156
1211	508.37255859375	14.167333333333334					1	DETECTED	508.3726 m/z @14.17 [CD6651_1.mzXML]	508.37255859375	14.167333333333334	3.46985	15.596966666666667	12.127116666666666	37467.70703125	2426774.5857728575	0	1283	0.346694527727216	0.5456525880168442	0.46158067985388757	508.365478515625	508.38055419921875
1212	510.3515625	13.52345					1	DETECTED	510.3516 m/z @13.52 [CD6651_1.mzXML]	510.3515625	13.52345	9.860816666666667	14.027283333333333	4.1664666666666665	100933.796875	2992645.60802484	0	1283	0.42615045857012035	0.5629206180149693	1.8706827234543313	510.35052490234375	510.35882568359375
1213	510.38763427734375	12.77115					1	DETECTED	510.3876 m/z @12.77 [CD6651_1.mzXML]	510.38763427734375	12.77115	12.640316666666667	14.167333333333334	1.5270166666666665	19321.419921875	565817.9861418456	0	1283	0.8096051127816573	5.8357324840764315	10.671464968152863	510.382080078125	510.3890380859375
1214	512.33154296875	11.9809					1	DETECTED	512.3315 m/z @11.98 [CD6651_1.mzXML]	512.33154296875	11.9809	11.838733333333332	12.828766666666667	0.9900333333333347	72828.03125	997001.1706146228	0	1283	0.12222221638679898	1.592317361506889	2.0911824844625704	512.3264770507812	512.332275390625
1215	514.8720092773438	1.6295666666666666					1	DETECTED	514.8720 m/z @1.63 [CD6651_1.mzXML]	514.8720092773438	1.6295666666666666	1.5842333333333334	5.705150000000001	4.120916666666667	38257.54296875	3976864.6095464486	0	1283	0.07916155887854193	45.45128676470599	86.16556432988322	514.8712158203125	514.8812866210938
1216	515.1334838867188	11.937716666666667					1	DETECTED	515.1335 m/z @11.94 [CD6651_1.mzXML]	515.1334838867188	11.937716666666667	11.838733333333332	15.107949999999999	3.269216666666667	20401.974609375	699304.1332505189	0	1283	0.15027557288982507	16.51397541673659	32.02795083347318	515.1326904296875	515.1384887695312
1217	515.2047729492188	12.957783333333333					1	DETECTED	515.2048 m/z @12.96 [CD6651_1.mzXML]	515.2047729492188	12.957783333333333	12.929466666666666	13.042166666666667	0.11270000000000024	14045.2099609375	69881.35576611273	0	1283	0.04062320096741523	1.989994114184796	2.979988228369592	515.202880859375	515.2052001953125
1218	515.3096313476562	13.224466666666666					1	DETECTED	515.3096 m/z @13.22 [CD6651_1.mzXML]	515.3096313476562	13.224466666666666	13.085	13.508199999999999	0.4231999999999978	112385.1328125	1129889.8160026835	0	1283	0.19572069840432782	1.504550434226614	2.7178458624018504	515.3079223632812	515.3109130859375
1219	516.0703125	9.740933333333334					1	DETECTED	516.0703 m/z @9.74 [CD6651_1.mzXML]	516.0703125	9.740933333333334	9.726066666666666	10.744183333333332	1.018116666666666	2928.130615234375	74413.50533737183	0	1283	0.10462509771996764	34.24159192824771	67.48318385649542	516.0679931640625	516.0726318359375
1220	516.3018798828125	12.842866666666668					1	DETECTED	516.3019 m/z @12.84 [CD6651_1.mzXML]	516.3018798828125	12.842866666666668	12.7567	12.91515	0.1584500000000002	30308.291015625	198739.49510595622	0	1283	0.1577378791759383	0.919439071566727	0.8388781431334539	516.3004760742188	516.30322265625
1221	517.3644409179688	15.422566666666667					1	DETECTED	517.3644 m/z @15.42 [CD6651_1.mzXML]	517.3644409179688	15.422566666666667	14.79735	16.541416666666667	1.7440666666666669	5853.94287109375	256164.04486474613	0	1283	0.25473641127342006	1.3947698131314477	1.010702852878496	517.3602905273438	517.3656616210938
1222	518.2885131835938	11.895800000000001					1	DETECTED	518.2885 m/z @11.90 [CD6651_1.mzXML]	518.2885131835938	11.895800000000001	11.838733333333332	11.9809	0.1421666666666681	15941.3271484375	95522.14819433696	0	1283	0.10022696894561989	1.2456191588784606	1.4912383177569213	518.2879638671875	518.2891235351562
1223	518.3181762695312	13.168983333333333					1	DETECTED	518.3182 m/z @13.17 [CD6651_1.mzXML]	518.3181762695312	13.168983333333333	12.699066666666665	14.167333333333334	1.4682666666666684	751559.125	1.2927025794719715E7	1	1283	0.1968338236494649	0.985316344197139	2.2927968595618338	518.3173828125	518.3199462890625
1224	518.4560546875	12.929466666666666					1	DETECTED	518.4561 m/z @12.93 [CD6651_1.mzXML]	518.4560546875	12.929466666666666	10.99685	14.781766666666666	3.784916666666666	75277.8828125	5840084.057717224	0	1283	1.3787477660487557	1.1364508082730065	1.340446857536221	518.4530029296875	518.4583129882812
1225	519.3214721679688	13.168983333333333					1	DETECTED	519.3215 m/z @13.17 [CD6651_1.mzXML]	519.3214721679688	13.168983333333333	13.042166666666667	13.389883333333334	0.3477166666666669	191567.28125	2401192.8126874985	0	1283	0.2714992401204075	1.370942305164938	1.7418846103298762	519.3209838867188	519.3218383789062
1226	520.3345336914062	12.957783333333333					1	DETECTED	520.3345 m/z @12.96 [CD6651_1.mzXML]	520.3345336914062	12.957783333333333	11.091183333333333	18.959833333333332	7.868649999999999	4222955.5	4.8913257280517325E7	1	1283	0.14616912574185115	1.2326139423304387	1.0594094954295306	520.3345336914062	520.3392333984375
1227	521.339111328125	12.957783333333333					1	DETECTED	521.3391 m/z @12.96 [CD6651_1.mzXML]	521.339111328125	12.957783333333333	12.900616666666668	14.3914	1.490783333333333	1076120.0	1.128911000424424E7	0	1283	0.148119532696386	13.038921282799102	3.0472365583820475	521.3377685546875	521.3424072265625
1228	522.3516845703125	13.320716666666668					1	DETECTED	522.3517 m/z @13.32 [CD6651_1.mzXML]	522.3516845703125	13.320716666666668	7.319066666666667	15.232966666666666	7.913899999999999	1658918.25	2.7074553640735783E7	1	1283	0.1926895329899665	1.4819800210068006	2.123867849573475	522.3417358398438	522.360107421875
1229	523.3551025390625	13.320716666666668					1	DETECTED	523.3551 m/z @13.32 [CD6651_1.mzXML]	523.3551025390625	13.320716666666668	6.41185	13.923066666666667	7.511216666666667	464935.71875	1.3575682883491188E7	0	1283	0.2017873743952645	1.7474036524241696	1.8369136591426671	523.354248046875	523.3563232421875
1230	524.3671875	14.347883333333334					1	DETECTED	524.3672 m/z @14.35 [CD6651_1.mzXML]	524.3671875	14.347883333333334	9.221016666666666	19.008333333333333	9.787316666666667	1170130.5	8.078288470069379E7	1	1283	3.1880715172840297	0.8917681881753308	0.4922548964913377	524.3575439453125	524.373779296875
1231	525.3707885742188	14.376983333333333					1	DETECTED	525.3708 m/z @14.38 [CD6651_1.mzXML]	525.3707885742188	14.376983333333333	10.353566666666667	18.098833333333335	7.745266666666668	315046.71875	2.521174586609803E7	0	1283	1.210239040527231	0.6184035102733245	0.2784940287318347	525.3688354492188	525.375
1232	526.288818359375	12.799916666666666					1	DETECTED	526.2888 m/z @12.80 [CD6651_1.mzXML]	526.288818359375	12.799916666666666	12.7567	12.971766666666667	0.21506666666666696	55101.421875	422197.5079846187	0	1283	0.12390317175536225	2.4882375626687643	3.976475125337529	526.2880249023438	526.2899169921875
1233	527.3767700195312	14.420566666666668					1	DETECTED	527.3768 m/z @14.42 [CD6651_1.mzXML]	527.3767700195312	14.420566666666668	0.9872666666666666	14.96835	13.981083333333332	8081.04931640625	1024226.4295202636	0	1283	0.27437208254345613	0.5203890084094501	0.038194302063640294	527.3714599609375	527.3816528320312
1234	528.3165893554688	13.320716666666668					1	DETECTED	528.3166 m/z @13.32 [CD6651_1.mzXML]	528.3165893554688	13.320716666666668	13.266083333333334	13.493133333333333	0.22704999999999842	29312.650390625	235956.94093579028	0	1283	0.09851606163502069	2.077943868212311	3.155887736424622	528.3153076171875	528.317138671875
1235	528.4579467773438	12.37485					1	DETECTED	528.4579 m/z @12.37 [CD6651_1.mzXML]	528.4579467773438	12.37485	12.040183333333333	12.77115	0.7309666666666672	24599.265625	464795.71096557676	0	1283	0.23493020157135547	1.0920816733067722	3.0400930777146358	528.4573364257812	528.459716796875
1236	530.845703125	1.6441833333333333					1	DETECTED	530.8457 m/z @1.64 [CD6651_1.mzXML]	530.845703125	1.6441833333333333	1.5842333333333334	1.6734166666666668	0.08918333333333339	21669.6640625	65934.8972012939	0	1283	0.05345124607680796	0.7438142896858505	0.4876285793717009	530.844970703125	530.84716796875
1237	534.2918701171875	13.168983333333333					1	DETECTED	534.2919 m/z @13.17 [CD6651_1.mzXML]	534.2918701171875	13.168983333333333	12.971766666666667	13.69305	0.7212833333333322	55765.05078125	685078.8102591531	0	1283	0.20548122108637834	1.8286571452717018	1.34661189068582	534.29052734375	534.2940673828125
1238	535.1221313476562	11.56925					1	DETECTED	535.1221 m/z @11.57 [CD6651_1.mzXML]	535.1221313476562	11.56925	11.526716666666665	11.669783333333333	0.14306666666666779	22240.537109375	109666.80811547878	0	1283	0.7435616390874706	1.6818181818181344	2.434246201571371	535.1203002929688	535.1229248046875
1239	535.2947387695312	12.986166666666666					1	DETECTED	535.2947 m/z @12.99 [CD6651_1.mzXML]	535.2947387695312	12.986166666666666	12.986166666666666	13.18305	0.19688333333333397	19183.4453125	138107.51238671906	0	1283	0.06967869116708592	null	null	535.2924194335938	535.2968139648438
1240	535.4072875976562	11.966133333333334					1	DETECTED	535.4073 m/z @11.97 [CD6651_1.mzXML]	535.4072875976562	11.966133333333334	0.30438333333333334	12.086316666666667	11.781933333333333	36518.11328125	5525639.909516022	0	1283	0.09874590866206567	0.5051528858590406	0.01030577171808119	535.4019775390625	535.4154663085938
1241	538.383544921875	12.453483333333333					1	DETECTED	538.3835 m/z @12.45 [CD6651_1.mzXML]	538.383544921875	12.453483333333333	2.39955	12.6097	10.21015	8194.4716796875	2414115.9969147947	0	1283	0.0899545481928179	0.5077689328886208	0.015537865777241477	538.3812255859375	538.3845825195312
1242	539.0861206054688	10.88865					1	DETECTED	539.0861 m/z @10.89 [CD6651_1.mzXML]	539.0861206054688	10.88865	10.8163	10.935233333333334	0.11893333333333445	6168.904296875	32155.060939087198	0	1283	0.11254295846343787	0.821930430776325	0.6438608615526499	539.085205078125	539.0870361328125
1243	539.10302734375	1.8206166666666665					1	DETECTED	539.1030 m/z @1.82 [CD6651_1.mzXML]	539.10302734375	1.8206166666666665	1.7925333333333335	2.372783333333333	0.5802499999999995	15918.1962890625	177592.13094238273	0	1283	0.4955246612413624	10.330860534124737	8.09339037956324	539.10302734375	539.1078491210938
1244	542.3171997070312	13.00015					1	DETECTED	542.3172 m/z @13.00 [CD6651_1.mzXML]	542.3171997070312	13.00015	4.52285	13.63235	9.1095	365081.0	7301800.729498043	1	1283	0.1458176647791074	0.6898577412749216	0.5458318381851935	542.3147583007812	542.3244018554688
1245	544.1166381835938	9.905383333333333					1	DETECTED	544.1166 m/z @9.91 [CD6651_1.mzXML]	544.1166381835938	9.905383333333333	4.930833333333334	9.935016666666666	5.004183333333332	1985.6221923828125	252809.2783128357	0	1283	0.09224748470314381	0.5029784938671169	0.0059569877342338425	544.1097412109375	544.117919921875
1246	544.3355712890625	12.871466666666667					1	DETECTED	544.3356 m/z @12.87 [CD6651_1.mzXML]	544.3355712890625	12.871466666666667	8.486616666666666	14.167333333333334	5.680716666666667	611059.5	1.2060162037154576E7	1	1283	0.15062390470369458	1.5302569583516505	4.323150842493498	544.3330688476562	544.3438110351562
1247	546.3519897460938	13.1277					1	DETECTED	546.3520 m/z @13.13 [CD6651_1.mzXML]	546.3519897460938	13.1277	10.844616666666667	16.083849999999998	5.239233333333331	134543.90625	4410014.600732946	0	1283	0.11409810600262915	0.9632868614729978	0.8299388171596925	546.3467407226562	546.3552856445312
1248	548.3668212890625	13.47795					1	DETECTED	548.3668 m/z @13.48 [CD6651_1.mzXML]	548.3668212890625	13.47795	13.463033333333334	14.303066666666666	0.8400333333333325	20569.802734375	389898.9777185053	0	1283	0.18109941113537253	28.15754189944211	55.31508379888422	548.3583374023438	548.3687133789062
1249	550.383544921875	12.025383333333334					1	DETECTED	550.3835 m/z @12.03 [CD6651_1.mzXML]	550.383544921875	12.025383333333334	11.169833333333335	14.167333333333334	2.9974999999999987	15250.07421875	955584.4296218865	0	1283	0.29006880574125127	1.7517970895914918	2.5035941791829837	550.3738403320312	550.3848876953125
1250	550.44482421875	12.6097					1	DETECTED	550.4448 m/z @12.61 [CD6651_1.mzXML]	550.44482421875	12.6097	6.576033333333333	14.362400000000001	7.786366666666668	10953.7080078125	1508080.899804473	0	1283	0.7100182765478493	0.6452433567206233	0.29048671344124644	550.440185546875	550.44775390625
1251	554.8521118164062	1.5842333333333334					1	DETECTED	554.8521 m/z @1.58 [CD6651_1.mzXML]	554.8521118164062	1.5842333333333334	1.5395833333333333	1.6441833333333333	0.10460000000000003	8372.2734375	43708.94738305661	0	1283	0.3356101876354429	1.1713325867861124	1.3426651735722248	554.8496704101562	554.8521118164062
1252	558.2919311523438	12.971766666666667					1	DETECTED	558.2919 m/z @12.97 [CD6651_1.mzXML]	558.2919311523438	12.971766666666667	12.886183333333333	13.099400000000001	0.21321666666666772	25415.04296875	185994.63917846646	0	1283	0.08551144901714736	1.2456669912366078	1.4913339824732155	558.2896118164062	558.2933349609375
1253	560.1109619140625	9.831366666666666					1	DETECTED	560.1110 m/z @9.83 [CD6651_1.mzXML]	560.1109619140625	9.831366666666666	6.8224833333333335	10.172216666666666	3.349733333333332	4610.01416015625	233434.30568151842	0	1283	0.09060041350456594	0.5566406141813408	0.037370680006711614	560.108154296875	560.1140747070312
1254	561.4091796875	12.070816666666667					1	DETECTED	561.4092 m/z @12.07 [CD6651_1.mzXML]	561.4091796875	12.070816666666667	11.853783333333332	14.494200000000001	2.6404166666666686	3965.21533203125	418038.17355419946	0	1283	0.20372175144440519	6.082974965443055	11.16594993088611	561.4058837890625	561.4104614257812
1255	566.3174438476562	12.886183333333333					1	DETECTED	566.3174 m/z @12.89 [CD6651_1.mzXML]	566.3174438476562	12.886183333333333	12.857066666666666	13.085	0.22793333333333443	61290.953125	468799.46781372203	0	1283	0.1558336131611231	4.1134454049355655	6.799855862330281	566.3162231445312	566.318115234375
1256	567.4021606445312	12.406133333333335					1	DETECTED	567.4022 m/z @12.41 [CD6651_1.mzXML]	567.4021606445312	12.406133333333335	12.31075	17.2215	4.910749999999998	19770.125	791639.6188816833	0	1283	0.16490923316263384	25.74218067447117	2.2157908576727943	567.39453125	567.406005859375
1257	568.3352661132812	12.828766666666667					1	DETECTED	568.3353 m/z @12.83 [CD6651_1.mzXML]	568.3352661132812	12.828766666666667	12.713816666666666	13.238283333333333	0.5244666666666671	194159.921875	1749188.022407958	0	1283	0.12820720306120137	1.9600430067812546	1.6497369017639643	568.3321533203125	568.3363037109375
1258	569.2882080078125	15.936983333333334					1	DETECTED	569.2882 m/z @15.94 [CD6651_1.mzXML]	569.2882080078125	15.936983333333334	7.037166666666667	17.071166666666667	10.033999999999999	1188.5775146484375	521990.0328068847	0	1283	0.13089054661476318	0.5637194773675113	0.12743895473502256	569.2848510742188	569.2949829101562
1259	575.263427734375	11.583333333333334					1	DETECTED	575.2634 m/z @11.58 [CD6651_1.mzXML]	575.263427734375	11.583333333333334	11.555200000000001	11.655133333333334	0.09993333333333254	7900.23046875	31629.469096313285	0	1283	0.3547063365412537	1.7760663507109138	2.5521327014218276	575.2620849609375	575.264892578125
1260	576.1064453125	9.605799999999999					1	DETECTED	576.1064 m/z @9.61 [CD6651_1.mzXML]	576.1064453125	9.605799999999999	9.561	9.740933333333334	0.1799333333333344	5539.90234375	33640.19719219988	0	1283	0.09527267190589583	2.0081845238095974	3.016369047619195	576.1056518554688	576.1085815429688
1261	576.8410034179688	1.6146833333333332					1	DETECTED	576.8410 m/z @1.61 [CD6651_1.mzXML]	576.8410034179688	1.6146833333333332	1.56925	18.8625	17.29325	8176.896484375	2439485.4820374143	0	1283	0.055690645066165834	190.31456346294988	379.6291269258998	576.8357543945312	576.8428344726562
1262	582.8585815429688	1.6441833333333333					1	DETECTED	582.8586 m/z @1.64 [CD6651_1.mzXML]	582.8585815429688	1.6441833333333333	1.5992666666666666	1.6588666666666667	0.0596000000000001	30037.90625	59127.120356445186	0	1283	0.028169919477537997	0.6634508348794067	0.32690166975881335	582.85791015625	582.8602294921875
1263	583.2496337890625	11.381283333333332					1	DETECTED	583.2496 m/z @11.38 [CD6651_1.mzXML]	583.2496337890625	11.381283333333332	10.696366666666668	11.746383333333334	1.0500166666666662	10842.552734375	314253.826412964	0	1283	0.5395426029491492	0.7665287747901226	0.5330575495802452	583.2484130859375	583.2537231445312
1264	585.1848754882812	2.7671166666666664					1	DETECTED	585.1849 m/z @2.77 [CD6651_1.mzXML]	585.1848754882812	2.7671166666666664	2.359366666666667	5.349733333333333	2.990366666666666	11317.4130859375	510364.91943563806	0	1283	0.5241935445357879	1.7631224853251415	3.0068140554282	585.1795043945312	585.1893310546875
1265	585.2667236328125	11.012683333333333					1	DETECTED	585.2667 m/z @11.01 [CD6651_1.mzXML]	585.2667236328125	11.012683333333333	8.761533333333334	13.224466666666666	4.462933333333332	29366.029296875	1283468.4107560117	0	1283	1.4287321815956044	14.795966969686523	2.1934441422235724	585.2600708007812	585.2752075195312
1266	599.427978515625	12.422216666666666					1	DETECTED	599.4280 m/z @12.42 [CD6651_1.mzXML]	599.427978515625	12.422216666666666	12.422216666666666	14.86005	2.4378333333333337	7181.36572265625	458978.82003454625	0	1283	2.060449979094871	null	null	599.4256591796875	599.4324951171875
1267	619.4334106445312	12.670066666666665					1	DETECTED	619.4334 m/z @12.67 [CD6651_1.mzXML]	619.4334106445312	12.670066666666665	12.6097	12.799916666666666	0.19021666666666626	15279.271484375	117797.63534082044	0	1283	0.15330362658518126	1.5755107675317872	2.1510215350635744	619.4314575195312	619.4349365234375
1268	629.1495361328125	2.38625					1	DETECTED	629.1495 m/z @2.39 [CD6651_1.mzXML]	629.1495361328125	2.38625	1.8627	8.699250000000001	6.836550000000001	25063.837890625	878836.69012854	0	1283	0.22528755943101642	6.529032566135041	0.825779333576075	629.146728515625	629.1541748046875
1269	633.251953125	11.715966666666667					1	DETECTED	633.2520 m/z @11.72 [CD6651_1.mzXML]	633.251953125	11.715966666666667	11.669783333333333	11.838733333333332	0.16894999999999882	6179.20166015625	40064.785505554	0	1283	0.11719737861887403	1.8291230602670336	2.6582461205340673	633.25	633.25341796875
1270	651.1314086914062	2.238183333333333					1	DETECTED	651.1314 m/z @2.24 [CD6651_1.mzXML]	651.1314086914062	2.238183333333333	1.8765166666666666	16.459433333333333	14.582916666666666	12157.287109375	1158066.7729658813	0	1283	0.08089339102258197	20.16071428571429	39.32142857142858	651.1217041015625	651.1390991210938
1271	675.53955078125	13.418533333333333					1	DETECTED	675.5396 m/z @13.42 [CD6651_1.mzXML]	675.53955078125	13.418533333333333	1.4188833333333333	14.7197	13.300816666666666	9091.255859375	2455867.487473816	0	1283	0.19613603307007033	0.5542168591028349	0.10843371820566992	675.533935546875	675.5440673828125
1272	689.0877685546875	2.22465					1	DETECTED	689.0878 m/z @2.22 [CD6651_1.mzXML]	689.0877685546875	2.22465	2.0707666666666666	10.99685	8.926083333333334	5710.32666015625	1728341.1370040283	0	1283	0.08521719032240238	29.002761832557127	57.00552366511425	689.082763671875	689.0901489257812
1273	701.5531005859375	12.742533333333334					1	DETECTED	701.5531 m/z @12.74 [CD6651_1.mzXML]	701.5531005859375	12.742533333333334	12.133833333333333	13.07045	0.9366166666666658	27895.1171875	758011.7748315433	0	1283	0.409848507084396	0.7693581950605098	0.5998808671926044	701.5513916015625	701.5587768554688
1274	703.5692138671875	13.52345					1	DETECTED	703.5692 m/z @13.52 [CD6651_1.mzXML]	703.5692138671875	13.52345	7.600816666666666	15.757316666666666	8.156500000000001	68849.0703125	4218293.483329135	0	1283	0.5325983536032979	0.9310126428913765	0.8961640742610119	703.56298828125	703.5774536132812
1275	722.522216796875	13.168983333333333					1	DETECTED	722.5222 m/z @13.17 [CD6651_1.mzXML]	722.522216796875	13.168983333333333	12.102033333333333	14.182666666666668	2.080633333333335	19426.224609375	800384.1965233157	0	1283	0.241872954573374	0.9750378805629759	0.9500757611259518	722.5166625976562	722.5256958007812
1276	734.5643310546875	12.670066666666665					1	DETECTED	734.5643 m/z @12.67 [CD6651_1.mzXML]	734.5643310546875	12.670066666666665	12.070816666666667	17.753333333333334	5.682516666666666	17055.837890625	1128651.1411007084	0	1283	0.5183009082918595	4.741357252120723	11.480591868162229	734.555419921875	734.570068359375
1277	744.58349609375	13.418533333333333					1	DETECTED	744.5835 m/z @13.42 [CD6651_1.mzXML]	744.58349609375	13.418533333333333	3.5275000000000003	14.479516666666665	10.952016666666665	10097.30859375	1915810.9961850587	0	1283	0.759930558372865	0.5536335940633098	0.10726718812661967	744.5777587890625	744.5899047851562
1278	758.5631103515625	12.640316666666667					1	DETECTED	758.5631 m/z @12.64 [CD6651_1.mzXML]	758.5631103515625	12.640316666666667	8.1149	16.00218333333333	7.887283333333331	368182.15625	2.1045290533698693E7	1	1283	0.4030364605838379	1.5800664065349614	2.4149096501611553	758.5557861328125	758.5728759765625
1279	760.578857421875	13.52345					1	DETECTED	760.5789 m/z @13.52 [CD6651_1.mzXML]	760.578857421875	13.52345	12.117816666666666	16.100199999999997	3.982383333333331	205495.53125	1.2941497451951105E7	1	1283	0.6627412543267113	0.9073190621017614	0.6592879603475633	760.5761108398438	760.5845336914062
1280	768.583984375	12.713816666666666					1	DETECTED	768.5840 m/z @12.71 [CD6651_1.mzXML]	768.583984375	12.713816666666666	0.6609499999999999	14.303066666666666	13.642116666666666	43537.35546875	3034436.611793337	0	1283	0.38656289296843127	1.6085229738407125	2.443790290111049	768.5770874023438	768.5879516601562
1281	780.5453491210938	12.655516666666667					1	DETECTED	780.5453 m/z @12.66 [CD6651_1.mzXML]	780.5453491210938	12.655516666666667	11.9809	14.65855	2.67765	34305.68359375	1350879.811017395	0	1283	0.3929215457825066	1.984571485040886	5.476915154621767	780.5436401367188	780.5543212890625
1282	782.5639038085938	13.320716666666668					1	DETECTED	782.5639 m/z @13.32 [CD6651_1.mzXML]	782.5639038085938	13.320716666666668	11.497266666666667	15.296050000000001	3.7987833333333345	71586.78125	4955349.228763093	0	1283	1.019410972389661	0.9000497473001844	0.8417689329268845	782.5596923828125	782.5684204101562
1283	784.579833984375	12.640316666666667					1	DETECTED	784.5798 m/z @12.64 [CD6651_1.mzXML]	784.579833984375	12.640316666666667	11.70045	15.046183333333333	3.3457333333333334	60801.10546875	3344788.8266626894	0	1283	1.1012217890550584	1.6861597200020246	2.603498032824389	784.5755615234375	784.587890625
1284	786.5946044921875	12.742533333333334					1	DETECTED	786.5946 m/z @12.74 [CD6651_1.mzXML]	786.5946044921875	12.742533333333334	11.715966666666667	14.828616666666667	3.1126500000000004	60633.953125	3192663.9789244393	0	1283	0.5374426995462116	1.4242547397666399	1.9478058861470822	786.5906982421875	786.60107421875
1285	794.5985107421875	13.433166666666667					1	DETECTED	794.5985 m/z @13.43 [CD6651_1.mzXML]	794.5985107421875	13.433166666666667	12.198516666666666	14.228183333333334	2.0296666666666674	16689.375	975085.4536618652	0	1283	0.5008198671821553	0.8219603396374142	0.6439206792748284	794.5947265625	794.6056518554688
1286	806.5623168945312	12.640316666666667					1	DETECTED	806.5623 m/z @12.64 [CD6651_1.mzXML]	806.5623168945312	12.640316666666667	11.611633333333334	19.0245	7.412866666666666	58093.80078125	2779563.513676118	0	1283	0.5210790737677762	1.4524345000437402	2.237418373729517	806.553955078125	806.569091796875
1287	810.5946044921875	13.493133333333333					1	DETECTED	810.5946 m/z @13.49 [CD6651_1.mzXML]	810.5946044921875	13.493133333333333	11.7617	18.992166666666666	7.230466666666667	35887.23046875	2552352.8750895397	0	1283	0.7537777364795613	0.8185711946528621	0.6438921915162469	810.5888061523438	810.6002807617188
1288	834.6009521484375	11.409500000000001					1	DETECTED	834.6010 m/z @11.41 [CD6651_1.mzXML]	834.6009521484375	11.409500000000001	11.409500000000001	14.704383333333334	3.294883333333333	35069.2265625	1856827.630692016	0	1283	2.1080070789173995	null	null	834.5912475585938	834.6009521484375
1289	991.6627197265625	13.168983333333333					1	DETECTED	991.6627 m/z @13.17 [CD6651_1.mzXML]	991.6627197265625	13.168983333333333	13.1136	19.742166666666666	6.628566666666666	37525.62890625	1887304.377184935	0	1283	0.2073936964421783	59.84261209750225	109.35320584002933	991.6627197265625	991.6714477539062
1290	1223.0029296875	4.099116666666666					1	DETECTED	1223.0029 m/z @4.10 [CD6651_1.mzXML]	1223.0029296875	4.099116666666666	3.5133	9.964616666666666	6.451316666666666	2532.67333984375	349738.659259613	0	1283	0.7840356671719944	5.506259068536805	10.01251813707361	1222.9986572265625	1223.0150146484375
