# Supplementary material for: MSFC: a new feature construction method for accurate diagnosis of mass spectrometry data
Source: Sci Rep. 2023 Sep 21;13:15694. doi: 10.1038/s41598-023-42395-5 (PMC10514077; doi:10.1038/s41598-023-42395-5)
Supplement: Supplementary file 1 — Supplementary Information. [file 41598_2023_42395_MOESM1_ESM.zip › dataset/CHD dataset/1-batch/P/CD6654_1.mzXML_chromatograms.csv]

row ID	row m/z	row retention time	row identity (main ID)	row identity (all IDs)	row identity (main ID + details)	row comment	row number of detected peaks	CD6654_1.mzXML Peak status	CD6654_1.mzXML Peak name	CD6654_1.mzXML Peak m/z	CD6654_1.mzXML Peak RT	CD6654_1.mzXML Peak RT start	CD6654_1.mzXML Peak RT end	CD6654_1.mzXML Peak duration time	CD6654_1.mzXML Peak height	CD6654_1.mzXML Peak area	CD6654_1.mzXML Peak charge	CD6654_1.mzXML Peak # data points	CD6654_1.mzXML Peak FWHM	CD6654_1.mzXML Peak tailing factor	CD6654_1.mzXML Peak asymmetry factor	CD6654_1.mzXML Peak m/z min	CD6654_1.mzXML Peak m/z max
1	54.06197738647461	11.922633333333332					1	DETECTED	54.0620 m/z @11.92 [CD6654_1.mzXML]	54.06197738647461	11.922633333333332	2.313083333333333	16.41855	14.105466666666667	2251.082275390625	877080.0901974792	0	1280	8.053160728148857	0.7339296151571442	0.4678592303142882	54.06083297729492	54.06938552856445
2	55.053707122802734	11.3231					1	DETECTED	55.0537 m/z @11.32 [CD6654_1.mzXML]	55.053707122802734	11.3231	0.15081666666666665	19.971166666666665	19.820349999999998	10826.4150390625	1480335.1871188658	0	1280	8.202642090469997	1.227261844432631	0.8798435672267599	55.044288635253906	55.06109619140625
3	60.080238342285156	15.25225					1	DETECTED	60.0802 m/z @15.25 [CD6654_1.mzXML]	60.080238342285156	15.25225	0.10105	20.0045	19.90345	219378.390625	5.9410021923347846E7	0	1280	7.250937004927261	1.6969611808089415	2.4353255809882817	60.08010482788086	60.08053207397461
4	61.03915023803711	1.8487166666666668					1	DETECTED	61.0392 m/z @1.85 [CD6654_1.mzXML]	61.03915023803711	1.8487166666666668	0.10105	19.9875	19.88645	156224.21875	3872088.5717874127	0	1280	0.049705106812140354	0.8402444633196476	19.853998568264082	61.03433609008789	61.03937530517578
5	61.08358383178711	13.854800000000001					1	DETECTED	61.0836 m/z @13.85 [CD6654_1.mzXML]	61.08358383178711	13.854800000000001	1.7046999999999999	19.971166666666665	18.266466666666666	5311.865234375	2216504.408301696	0	1280	7.8421420026055415	0.75170026035451	0.9553505314606628	61.078102111816406	61.089908599853516
6	68.98178100585938	1.5118166666666668					1	DETECTED	68.9818 m/z @1.51 [CD6654_1.mzXML]	68.98178100585938	1.5118166666666668	1.43605	11.5373	10.10125	9658.666015625	1792954.5266304933	0	1280	0.1056809739456206	66.66025076990753	132.32050153981507	68.97801971435547	68.99095153808594
7	69.03300476074219	2.05865					1	DETECTED	69.0330 m/z @2.06 [CD6654_1.mzXML]	69.03300476074219	2.05865	1.91885	19.094	17.175150000000002	5048.1787109375	1326004.238943573	0	1280	0.08191567842244218	61.42757510729608	121.85515021459216	69.02388000488281	69.03471374511719
8	69.06932067871094	10.829483333333334					1	DETECTED	69.0693 m/z @10.83 [CD6654_1.mzXML]	69.06932067871094	10.829483333333334	0.10105	20.0045	19.90345	6609.65283203125	3856774.508223511	0	1280	18.09028985745627	0.9276028186780921	0.3852942404126091	69.06754302978516	69.06959533691406
9	70.98003387451172	1.5118166666666668					1	DETECTED	70.9800 m/z @1.51 [CD6654_1.mzXML]	70.98003387451172	1.5118166666666668	0.4533666666666667	17.896333333333335	17.442966666666667	6835.017578125	1854411.4558290404	0	1280	0.040067972367564764	8.239863322153463	15.479726644306925	70.97805786132812	70.98973846435547
10	72.04859161376953	14.1418					1	DETECTED	72.0486 m/z @14.14 [CD6654_1.mzXML]	72.04859161376953	14.1418	0.15081666666666665	19.971166666666665	19.820349999999998	3528.462890625	1382474.1601785878	0	1280	7.071054116559807	0.7083258384268916	0.5342393298393835	72.04486083984375	72.05538177490234
11	72.08026885986328	1.9604166666666667					1	DETECTED	72.0803 m/z @1.96 [CD6654_1.mzXML]	72.08026885986328	1.9604166666666667	0.6889500000000001	9.0706	8.38165	49956.9375	1480953.3550579522	0	1280	0.15985031390987214	0.8043019553807391	6.689876103231	72.08007049560547	72.09019470214844
12	73.04501342773438	11.277516666666665					1	DETECTED	73.0450 m/z @11.28 [CD6654_1.mzXML]	73.04501342773438	11.277516666666665	0.10105	20.0045	19.90345	10022.8974609375	3592689.5353257796	0	1280	0.43952272391809544	1.404408536299203	3.3455000692156154	73.04437255859375	73.05192565917969
13	75.94733428955078	2.4644833333333334					1	DETECTED	75.9473 m/z @2.46 [CD6654_1.mzXML]	75.94733428955078	2.4644833333333334	2.285366666666667	19.40666666666667	17.1213	6394.17529296875	1283718.3047941588	0	1280	0.25352539197972845	47.79370987252265	94.5874197450453	75.9381103515625	75.95494079589844
14	80.94720458984375	1.7494					1	DETECTED	80.9472 m/z @1.75 [CD6654_1.mzXML]	80.94720458984375	1.7494	1.6602166666666667	17.062333333333335	15.402116666666668	177441.703125	4047193.230109741	0	1280	0.2920580734328204	3.850732754895183	6.060778945206039	80.94291687011719	80.95568084716797
15	81.06924438476562	12.658333333333333					1	DETECTED	81.0692 m/z @12.66 [CD6654_1.mzXML]	81.06924438476562	12.658333333333333	0.10105	20.0045	19.90345	5071.3330078125	2108758.143039093	0	1280	7.576720052270319	0.79250620821648	1.5412733722946528	81.0688705444336	81.06963348388672
16	82.94429016113281	1.7494					1	DETECTED	82.9443 m/z @1.75 [CD6654_1.mzXML]	82.94429016113281	1.7494	1.6897833333333334	2.3547833333333332	0.6649999999999998	59958.76171875	841864.5615700686	0	1280	0.12594195510287398	5.577299412915851	null	82.94426727294922	82.94451141357422
17	83.0208740234375	1.8345333333333333					1	DETECTED	83.0209 m/z @1.83 [CD6654_1.mzXML]	83.0208740234375	1.8345333333333333	0.11718333333333333	19.971166666666665	19.853983333333332	2012526.75	1.089525774990887E7	0	1280	0.054575103244571155	1.6210491431961014	2.146359946939366	83.0208740234375	83.02127838134766
18	83.08480072021484	11.2928					1	DETECTED	83.0848 m/z @11.29 [CD6654_1.mzXML]	83.08480072021484	11.2928	0.10105	19.9875	19.88645	27324.890625	4923553.150862305	0	1280	0.21929180520639946	1.2561002411988924	1.228466404922473	83.08467102050781	83.08536529541016
19	84.04387664794922	2.8636833333333334					1	DETECTED	84.0439 m/z @2.86 [CD6654_1.mzXML]	84.04387664794922	2.8636833333333334	0.15081666666666665	19.971166666666665	19.820349999999998	17986.4375	2924590.1173963025	0	1280	0.8057124351127714	1.674337358557585	1.5010900876502473	84.04366302490234	84.052978515625
20	84.95904541015625	1.4818833333333332					1	DETECTED	84.9590 m/z @1.48 [CD6654_1.mzXML]	84.95904541015625	1.4818833333333332	0.10105	20.0045	19.90345	759174.0625	1.8190901693061285E7	0	1280	0.16601107752716615	78.68771309248307	3.104719442552053	84.955078125	84.95944213867188
21	85.02784729003906	1.9050333333333334					1	DETECTED	85.0278 m/z @1.91 [CD6654_1.mzXML]	85.02784729003906	1.9050333333333334	1.5268000000000002	12.053616666666667	10.526816666666667	47341.625	2962295.4357400495	0	1280	0.4922789849445133	5.610888794999748	34.407815290127274	85.02281951904297	85.03157806396484
22	85.06818389892578	3.0467500000000003					1	DETECTED	85.0682 m/z @3.05 [CD6654_1.mzXML]	85.06818389892578	3.0467500000000003	0.11718333333333333	19.937666666666665	19.820483333333332	4672.07177734375	2616640.7183593195	0	1280	17.73423753027212	3.382835345386689	5.767020754854321	85.0641098022461	85.07048797607422
23	86.05952453613281	2.72465					1	DETECTED	86.0595 m/z @2.72 [CD6654_1.mzXML]	86.05952453613281	2.72465	0.10105	20.0045	19.90345	16597.6328125	2666729.59549878	0	1280	0.4719306269868708	3.1742193159018464	3.954638598556107	86.05254364013672	86.05986785888672
24	86.09591674804688	4.108466666666667					1	DETECTED	86.0959 m/z @4.11 [CD6654_1.mzXML]	86.09591674804688	4.108466666666667	1.93275	19.158833333333334	17.226083333333335	103955.21875	7941224.431571527	0	1280	0.9654190366974755	0.9303332977287646	0.7239327499886498	86.0948257446289	86.09635925292969
25	87.0799331665039	7.5142					1	DETECTED	87.0799 m/z @7.51 [CD6654_1.mzXML]	87.0799331665039	7.5142	0.10105	20.0045	19.90345	88688.6328125	4.769369145803565E7	1	1280	5.95095048296498	0.8667621056055397	0.8636083032915743	87.07969665527344	87.08006286621094
26	88.03884887695312	2.4644833333333334					1	DETECTED	88.0388 m/z @2.46 [CD6654_1.mzXML]	88.03884887695312	2.4644833333333334	0.36920000000000003	18.9625	18.5933	9198.6279296875	1665205.4306677552	0	1280	0.6176265719230742	1.7652145450208643	2.527868679072558	88.03852844238281	88.03900146484375
27	88.07522583007812	9.132433333333333					1	DETECTED	88.0752 m/z @9.13 [CD6654_1.mzXML]	88.07522583007812	9.132433333333333	0.10105	19.971166666666665	19.870116666666664	5589.29638671875	3024053.224274015	0	1280	5.863049236065445	1.1000594224214453	0.6856054895531055	88.0671615600586	88.0835189819336
28	88.1114273071289	12.457383333333333					1	DETECTED	88.1114 m/z @12.46 [CD6654_1.mzXML]	88.1114273071289	12.457383333333333	8.501966666666666	19.954333333333334	11.452366666666668	5304.69287109375	1516151.9612937924	0	1280	5.116618454029188	1.4476814494890975	1.3151567060343246	88.11017608642578	88.1159896850586
29	88.95216369628906	1.4967000000000001					1	DETECTED	88.9522 m/z @1.50 [CD6654_1.mzXML]	88.95216369628906	1.4967000000000001	1.43605	16.206183333333332	14.770133333333332	12471.525390625	2719051.855908752	0	1280	0.1655954678073006	121.7653201428962	242.5306402857924	88.94609832763672	88.95221710205078
30	88.96773529052734	11.492799999999999					1	DETECTED	88.9677 m/z @11.49 [CD6654_1.mzXML]	88.96773529052734	11.492799999999999	0.7561166666666667	19.971166666666665	19.215049999999998	22752.1875	3477189.397055269	0	1280	0.6726832750224148	0.8298245397038859	0.19981125274667605	88.96763610839844	88.968017578125
31	89.0380630493164	9.233233333333335					1	DETECTED	89.0381 m/z @9.23 [CD6654_1.mzXML]	89.0380630493164	9.233233333333335	0.11718333333333333	17.4785	17.361316666666667	13095.0302734375	1944898.6322804869	0	1280	0.07057325069911258	0.5171657542101986	0.053883245125133546	89.02909851074219	89.04134368896484
32	89.05926513671875	10.1541					1	DETECTED	89.0593 m/z @10.15 [CD6654_1.mzXML]	89.05926513671875	10.1541	0.11718333333333333	20.0045	19.887316666666667	16406.224609375	4646438.237300538	0	1280	0.7628027883068818	0.987901169757605	1.6000251153676102	89.05458068847656	89.05941772460938
33	89.9603271484375	11.3231					1	DETECTED	89.9603 m/z @11.32 [CD6654_1.mzXML]	89.9603271484375	11.3231	10.892566666666665	19.142833333333332	8.250266666666667	13443.7236328125	1447192.5736851513	0	1280	1.029366003317092	5.905171275484785	9.563774071364316	89.96009826660156	89.97013092041016
34	90.05436706542969	1.8204333333333333					1	DETECTED	90.0544 m/z @1.82 [CD6654_1.mzXML]	90.05436706542969	1.8204333333333333	0.11718333333333333	20.0045	19.887316666666667	213478.640625	6712645.3206982985	0	1280	0.10089259861750977	6.223682992574049	9.480121598440302	90.04582977294922	90.0594482421875
35	90.9759521484375	1.6602166666666667					1	DETECTED	90.9760 m/z @1.66 [CD6654_1.mzXML]	90.9759521484375	1.6602166666666667	1.5416333333333334	1.93275	0.39111666666666656	505472.1875	5310133.624631835	0	1280	0.18065035199970425	1.6840518663953703	2.668604816478186	90.9759521484375	90.97621154785156
36	91.0384750366211	10.169033333333335					1	DETECTED	91.0385 m/z @10.17 [CD6654_1.mzXML]	91.0384750366211	10.169033333333335	0.10105	20.0045	19.90345	46339.42578125	2.6103939226232424E7	0	1280	11.485299390224398	0.9884526692700788	0.35462993728130626	91.03817749023438	91.04369354248047
37	91.05374145507812	9.219433333333335					1	DETECTED	91.0537 m/z @9.22 [CD6654_1.mzXML]	91.05374145507812	9.219433333333335	0.10105	20.0045	19.90345	132989.703125	1.1140185107550973E7	0	1280	0.08356111024420798	20.3909705858815	0.9064473197401439	91.0493392944336	91.05780029296875
38	92.04682922363281	12.877016666666666					1	DETECTED	92.0468 m/z @12.88 [CD6654_1.mzXML]	92.04682922363281	12.877016666666666	0.15081666666666665	19.920833333333334	19.770016666666667	4197.2607421875	1516672.1133535758	0	1280	7.45407885319613	0.7767446946718843	0.8606428483423948	92.0377426147461	92.04682922363281
39	92.05717468261719	9.247166666666667					1	DETECTED	92.0572 m/z @9.25 [CD6654_1.mzXML]	92.05717468261719	9.247166666666667	2.08725	18.537333333333333	16.450083333333332	6538.26123046875	1033118.7236226806	0	1280	0.908175046567889	1.1487622062640392	9.11368031728993	92.04850006103516	92.06431579589844
40	93.06944274902344	8.294966666666665					1	DETECTED	93.0694 m/z @8.29 [CD6654_1.mzXML]	93.06944274902344	8.294966666666665	0.6720666666666666	19.820833333333333	19.148766666666667	8581.8701171875	1469795.7824797046	0	1280	3.663592257046904	3.59238007416414	27.845541988763685	93.06411743164062	93.07691192626953
41	94.04087829589844	8.412816666666666					1	DETECTED	94.0409 m/z @8.41 [CD6654_1.mzXML]	94.04087829589844	8.412816666666666	6.131566666666667	19.241	13.109433333333332	13722.3349609375	1345939.642163025	0	1280	0.20497501378832794	2.4607544890815047	1.0928266192189566	94.04029846191406	94.04947662353516
42	95.04875183105469	8.339383333333334					1	DETECTED	95.0488 m/z @8.34 [CD6654_1.mzXML]	95.04875183105469	8.339383333333334	0.7224666666666667	16.632166666666667	15.909699999999999	11716.0888671875	1535691.8222965999	0	1280	0.15336383559676925	1.4780245317766842	0.015516720499615957	95.0398941040039	95.04902648925781
43	95.08472442626953	11.4072					1	DETECTED	95.0847 m/z @11.41 [CD6654_1.mzXML]	95.08472442626953	11.4072	0.11718333333333333	19.9875	19.870316666666668	5635.73779296875	1756336.638908965	0	1280	7.813605100688542	0.8799950103409946	0.6947618717873211	95.08161926269531	95.0938491821289
44	96.92108917236328	1.7494					1	DETECTED	96.9211 m/z @1.75 [CD6654_1.mzXML]	96.92108917236328	1.7494	0.80655	16.467616666666668	15.661066666666668	171039.65625	5690552.749823609	0	1280	0.24538784910563072	0.8084894612203073	6.097610993779065	96.92106628417969	96.93023681640625
45	97.02791595458984	2.4644833333333334					1	DETECTED	97.0279 m/z @2.46 [CD6654_1.mzXML]	97.02791595458984	2.4644833333333334	1.1268166666666666	10.339333333333334	9.212516666666668	13874.611328125	1617405.486965118	0	1280	0.4455805600240339	1.2352700191975068	1.1754148882619584	97.02767181396484	97.03297424316406
46	97.05786895751953	2.3409833333333334					1	DETECTED	97.0579 m/z @2.34 [CD6654_1.mzXML]	97.05786895751953	2.3409833333333334	0.1676	20.0045	19.8369	8535.0	2747775.016551208	0	1280	5.959239924795593	4.3178840527749935	10.507586046765333	97.05786895751953	97.06466674804688
47	97.1006088256836	11.714583333333334					1	DETECTED	97.1006 m/z @11.71 [CD6654_1.mzXML]	97.1006088256836	11.714583333333334	0.11718333333333333	19.920833333333334	19.80365	8695.986328125	2353058.19791095	0	1280	0.6676658176245542	1.7487998945164083	3.0057013502270733	97.09968566894531	97.10169982910156
48	98.91809844970703	1.7347333333333335					1	DETECTED	98.9181 m/z @1.73 [CD6654_1.mzXML]	98.91809844970703	1.7347333333333335	1.6750833333333333	3.1316166666666665	1.4565333333333332	49441.640625	1136160.1045646972	0	1280	0.6161090282510482	12.208996926515745	23.41799385303149	98.91016387939453	98.918212890625
49	98.98353576660156	2.0731333333333333					1	DETECTED	98.9835 m/z @2.07 [CD6654_1.mzXML]	98.98353576660156	2.0731333333333333	0.10105	20.0045	19.90345	38472.6015625	6916551.469524482	0	1280	11.096250194643524	14.458611792288098	11.696509360430765	98.97466278076172	98.98394012451172
50	98.994873046875	1.8204333333333333					1	DETECTED	98.9949 m/z @1.82 [CD6654_1.mzXML]	98.994873046875	1.8204333333333333	1.5563166666666668	5.60725	4.050933333333333	166577.703125	3040124.552555053	0	1280	0.07214610590058879	0.8485629456662271	0.01104071430303338	98.9910888671875	99.00457763671875
51	99.04345703125	2.0022333333333333					1	DETECTED	99.0435 m/z @2.00 [CD6654_1.mzXML]	99.04345703125	2.0022333333333333	0.1676	19.954333333333334	19.786733333333334	22844.791015625	3355516.5495889597	0	1280	0.6794875466342931	5.392558004324207	51.22798392295673	99.0410385131836	99.04386138916016
52	100.07503509521484	8.83885					1	DETECTED	100.0750 m/z @8.84 [CD6654_1.mzXML]	100.07503509521484	8.83885	0.15081666666666665	19.971166666666665	19.820349999999998	233673.25	4540163.6260098815	1	1280	0.14479046870615164	1.6592607914153694	1.756404937172841	100.0700454711914	100.07548522949219
53	101.00761413574219	1.4967000000000001					1	DETECTED	101.0076 m/z @1.50 [CD6654_1.mzXML]	101.00761413574219	1.4967000000000001	0.3188666666666667	20.0045	19.68563333333333	897407.25	1.2503322160602305E7	1	1280	0.11684110742961407	1.5769768735940681	2.238898599748336	100.99954986572266	101.01071166992188
54	101.09551239013672	11.247266666666667					1	DETECTED	101.0955 m/z @11.25 [CD6654_1.mzXML]	101.09551239013672	11.247266666666667	0.10105	20.0045	19.90345	21962.6640625	8746030.444658322	0	1280	12.03935839634957	0.8928343399030763	2.732328599474309	101.09522247314453	101.09575653076172
55	101.5668716430664	4.767016666666667					1	DETECTED	101.5669 m/z @4.77 [CD6654_1.mzXML]	101.5668716430664	4.767016666666667	3.7228833333333333	8.085566666666667	4.362683333333333	10273.3955078125	2050554.4963781738	0	1280	4.062687000958295	2.089140914314902	3.1782818286298045	101.55925750732422	101.5750732421875
56	102.00863647460938	1.5118166666666668					1	DETECTED	102.0086 m/z @1.51 [CD6654_1.mzXML]	102.00863647460938	1.5118166666666668	0.48696666666666666	18.7335	18.246533333333332	78397.4609375	4738806.021567595	0	1280	0.13008204331706863	5.025256574812336	1.7699269339847046	102.00381469726562	102.0088119506836
57	102.05429077148438	1.9883833333333334					1	DETECTED	102.0543 m/z @1.99 [CD6654_1.mzXML]	102.05429077148438	1.9883833333333334	0.1676	20.0045	19.8369	30138.7109375	4306025.560936496	0	1280	0.28124662061314143	3.519453295552545	8.20473862653447	102.04586029052734	102.05477142333984
58	102.09064483642578	1.8774000000000002					1	DETECTED	102.0906 m/z @1.88 [CD6654_1.mzXML]	102.09064483642578	1.8774000000000002	0.20143333333333333	19.971166666666665	19.76973333333333	15096.86328125	2703760.383782958	0	1280	8.027277690111648	14.205661491919917	11.104601304521761	102.09049224853516	102.09894561767578
59	102.12699127197266	12.61345					1	DETECTED	102.1270 m/z @12.61 [CD6654_1.mzXML]	102.12699127197266	12.61345	0.15081666666666665	19.820833333333333	19.670016666666665	8657.8779296875	2583202.7158335573	0	1280	3.233289861435509	0.7974213229645041	1.7099790079325459	102.12664031982422	102.12776947021484
60	102.9696273803711	1.4967000000000001					1	DETECTED	102.9696 m/z @1.50 [CD6654_1.mzXML]	102.9696273803711	1.4967000000000001	1.4021000000000001	18.0125	16.6104	279028.34375	4496932.85530017	0	1280	0.1642424867389467	1.870174379602886	3.9236469429594205	102.96946716308594	102.9759521484375
61	103.03825378417969	1.9745166666666667					1	DETECTED	103.0383 m/z @1.97 [CD6654_1.mzXML]	103.03825378417969	1.9745166666666667	0.5038333333333334	17.71216666666667	17.208333333333336	84064.578125	6268574.075546905	0	1280	0.4539212346993613	2.5045104424781512	1.1646742905776373	103.03820037841797	103.04064178466797
62	103.0536117553711	8.339383333333334					1	DETECTED	103.0536 m/z @8.34 [CD6654_1.mzXML]	103.0536117553711	8.339383333333334	8.054483333333334	8.7928	0.7383166666666661	217910.765625	3659459.007288087	1	1280	0.2578369546802062	1.024963317374364	0.4027075704032464	103.05358123779297	103.05376434326172
63	103.07466125488281	10.970049999999999					1	DETECTED	103.0747 m/z @10.97 [CD6654_1.mzXML]	103.07466125488281	10.970049999999999	0.10105	20.0045	19.90345	90372.7734375	1.528230809733374E7	0	1280	0.41631951840846604	0.9504355787123364	6.36264003693818	103.07437896728516	103.07506561279297
64	104.05709075927734	8.412816666666666					1	DETECTED	104.0571 m/z @8.41 [CD6654_1.mzXML]	104.05709075927734	8.412816666666666	8.0069	10.813583333333334	2.806683333333334	13563.7607421875	529595.4549570921	0	1280	0.2849128162697756	0.7843504605176788	0.4349412019647344	104.0488052368164	104.05735778808594
65	104.06993103027344	1.8629833333333332					1	DETECTED	104.0699 m/z @1.86 [CD6654_1.mzXML]	104.06993103027344	1.8629833333333332	0.1676	19.870833333333334	19.703233333333333	140754.703125	6232298.607693153	0	1280	3.797720539711526	0.9476565079346684	0.2994977121791182	104.0645751953125	104.07856750488281
66	104.10621643066406	1.7782833333333334					1	DETECTED	104.1062 m/z @1.78 [CD6654_1.mzXML]	104.10621643066406	1.7782833333333334	0.5207833333333334	15.221033333333333	14.700249999999999	793721.875	6382087.687229128	1	1280	0.05898950205601583	2.7608239183932577	3.347113069285511	104.10604858398438	104.11338806152344
67	104.96258544921875	11.551983333333334					1	DETECTED	104.9626 m/z @11.55 [CD6654_1.mzXML]	104.96258544921875	11.551983333333334	0.10105	20.0045	19.90345	14527.443359375	3005846.2498583365	0	1280	11.711182149403648	0.8942237726826959	0.7717887413780667	104.96202087402344	104.96566009521484
68	105.00276184082031	1.4967000000000001					1	DETECTED	105.0028 m/z @1.50 [CD6654_1.mzXML]	105.00276184082031	1.4967000000000001	1.4193166666666668	1.6308833333333332	0.21156666666666646	32114.427734375	277198.2805942382	0	1280	0.1802028704320502	1.3670040921817772	1.6735752250200961	105.00255584716797	105.00277709960938
69	105.07096099853516	13.417200000000001					1	DETECTED	105.0710 m/z @13.42 [CD6654_1.mzXML]	105.07096099853516	13.417200000000001	0.11718333333333333	20.0045	19.887316666666667	48685.75	1.1724006044877391E7	0	1280	2.4659185493333773	0.7383300138813107	1.272814334552166	105.0691909790039	105.07328796386719
70	106.0491714477539	1.9466					1	DETECTED	106.0492 m/z @1.95 [CD6654_1.mzXML]	106.0491714477539	1.9466	0.3355666666666667	13.280483333333333	12.944916666666666	9044.673828125	1358152.1614755243	0	1280	1.3276381110559474	4.01758188326333	14.535938922301355	106.04661560058594	106.05182647705078
71	106.0645523071289	12.270999999999999					1	DETECTED	106.0646 m/z @12.27 [CD6654_1.mzXML]	106.0645523071289	12.270999999999999	0.20143333333333333	19.770333333333333	19.5689	4443.6171875	1687924.8717995305	0	1280	5.360125092310881	0.8106711922825178	2.1228378020482124	106.06417083740234	106.07454681396484
72	106.94979095458984	1.6897833333333334					1	DETECTED	106.9498 m/z @1.69 [CD6654_1.mzXML]	106.94979095458984	1.6897833333333334	1.5563166666666668	9.147716666666668	7.591400000000001	104767.3359375	3572666.267556031	0	1280	0.15761114937383458	1.1429274360122506	1.61579502896503	106.94064331054688	106.95006561279297
73	107.05179595947266	5.069416666666667					1	DETECTED	107.0518 m/z @5.07 [CD6654_1.mzXML]	107.05179595947266	5.069416666666667	0.13399999999999998	19.937666666666665	19.803666666666665	8736.6953125	2165477.8522597975	0	1280	0.42986995314460685	0.8770327869741141	6.4801561265347996	107.04756164550781	107.0543441772461
74	108.08028411865234	9.008233333333333					1	DETECTED	108.0803 m/z @9.01 [CD6654_1.mzXML]	108.08028411865234	9.008233333333333	0.10105	20.0045	19.90345	6901.03662109375	1825350.4455752869	0	1280	0.09492382991081172	1.0157754915467392	1.059927895092042	108.07971954345703	108.08692169189453
75	109.0643310546875	8.368766666666666					1	DETECTED	109.0643 m/z @8.37 [CD6654_1.mzXML]	109.0643310546875	8.368766666666666	1.5563166666666668	19.488666666666667	17.93235	7581.5888671875	1384549.9567427065	0	1280	0.20095725491324323	0.6283604343101978	0.9807659795603306	109.06136322021484	109.06488800048828
76	110.05943298339844	2.4372666666666665					1	DETECTED	110.0594 m/z @2.44 [CD6654_1.mzXML]	110.05943298339844	2.4372666666666665	0.20143333333333333	19.820833333333333	19.6194	6148.34716796875	1475385.5189296876	0	1280	2.502600699574271	4.387491613865076	9.091999719398219	110.05632019042969	110.0598373413086
77	111.04341888427734	2.14445					1	DETECTED	111.0434 m/z @2.14 [CD6654_1.mzXML]	111.04341888427734	2.14445	0.10105	20.0045	19.90345	7257.19189453125	3179133.003202177	0	1280	5.883055060234992	4.870179602623079	6.721757532817367	111.03893280029297	111.04401397705078
78	112.0361557006836	1.7782833333333334					1	DETECTED	112.0362 m/z @1.78 [CD6654_1.mzXML]	112.0361557006836	1.7782833333333334	1.6750833333333333	17.879666666666665	16.204583333333332	233165.703125	2968962.970620849	0	1280	0.09223315115417652	2.281415325892552	0.30668679219045364	112.03133392333984	112.0423812866211
79	112.89497375488281	1.7347333333333335					1	DETECTED	112.8950 m/z @1.73 [CD6654_1.mzXML]	112.89497375488281	1.7347333333333335	1.6750833333333333	13.5035	11.828416666666667	196722.328125	4331044.430498293	0	1280	0.400359620960006	4.89421768208515	5.964544889370448	112.89495086669922	112.89552307128906
80	113.0202865600586	2.285366666666667					1	DETECTED	113.0203 m/z @2.29 [CD6654_1.mzXML]	113.0202865600586	2.285366666666667	0.15081666666666665	20.0045	19.853683333333333	298592.4375	1.0994880652113125E7	0	1280	0.3437600193730508	1.0360982121725988	1.0138281262467865	113.01451110839844	113.02276611328125
81	113.03532409667969	1.4518333333333333					1	DETECTED	113.0353 m/z @1.45 [CD6654_1.mzXML]	113.03532409667969	1.4518333333333333	1.4193166666666668	17.361666666666668	15.942350000000001	8424.6005859375	2504795.5435246592	0	1280	0.09981822117996586	222.70326706984574	430.75221043906885	113.03530883789062	113.03977966308594
82	114.05438995361328	2.5324999999999998					1	DETECTED	114.0544 m/z @2.53 [CD6654_1.mzXML]	114.05438995361328	2.5324999999999998	0.10105	20.0045	19.90345	50718.0625	6937444.6825236175	0	1280	0.8066672169665652	3.9077117645530053	2.6891390422921133	114.05404663085938	114.05475616455078
83	114.06543731689453	1.8204333333333333					1	DETECTED	114.0654 m/z @1.82 [CD6654_1.mzXML]	114.06543731689453	1.8204333333333333	1.7922333333333333	16.632166666666667	14.839933333333333	763177.0625	1.2395165377899837E7	1	1280	0.06485207136521076	9.336579041971094	8.623534913030168	114.06489562988281	114.06576538085938
84	114.09505462646484	2.68285					1	DETECTED	114.0951 m/z @2.68 [CD6654_1.mzXML]	114.09505462646484	2.68285	0.35248333333333337	19.971166666666665	19.618683333333333	35622.77734375	5741422.442146604	0	1280	8.185348082414857	2.6735305235268663	4.684491319698359	114.0904541015625	114.09505462646484
85	114.89183807373047	1.7494					1	DETECTED	114.8918 m/z @1.75 [CD6654_1.mzXML]	114.89183807373047	1.7494	1.6602166666666667	10.536866666666667	8.87665	53139.68359375	1767479.4462324218	0	1280	0.2492111698506465	3.3322515376568314	3.6835541589012424	114.89073181152344	114.89213562011719
86	114.98716735839844	1.5118166666666668					1	DETECTED	114.9872 m/z @1.51 [CD6654_1.mzXML]	114.98716735839844	1.5118166666666668	1.4021000000000001	1.6455	0.24339999999999984	34778.77734375	310013.9247946777	0	1280	0.14932107940986517	1.1103313459082176	1.4198612553022716	114.98673248291016	114.98719024658203
87	115.03593444824219	1.8629833333333332					1	DETECTED	115.0359 m/z @1.86 [CD6654_1.mzXML]	115.03593444824219	1.8629833333333332	0.11718333333333333	20.0045	19.887316666666667	108231.46875	2397252.17098059	0	1280	null	0.5732193793541883	0.06278348545491962	115.03561401367188	115.03873443603516
88	115.05371856689453	9.219433333333335					1	DETECTED	115.0537 m/z @9.22 [CD6654_1.mzXML]	115.05371856689453	9.219433333333335	3.6066833333333337	16.81416666666667	13.207483333333336	78152.515625	1827743.9971822524	0	1280	0.08698190766358138	2.2333279068268426	1.8450082889054835	115.0530014038086	115.06080627441406
89	115.06890106201172	1.8204333333333333					1	DETECTED	115.0689 m/z @1.82 [CD6654_1.mzXML]	115.06890106201172	1.8204333333333333	1.8064166666666668	19.028166666666667	17.22175	32652.2578125	2572301.6039917297	0	1280	0.04847534286083843	296.749643684364	539.1630799709188	115.06520080566406	115.075439453125
90	115.1111068725586	11.714583333333334					1	DETECTED	115.1111 m/z @11.71 [CD6654_1.mzXML]	115.1111068725586	11.714583333333334	0.13399999999999998	20.0045	19.8705	6960.7041015625	2412707.42087137	0	1280	7.87074022529813	0.8579231040462844	1.3351072184867754	115.1107177734375	115.11164093017578
91	116.05699157714844	9.205633333333333					1	DETECTED	116.0570 m/z @9.21 [CD6654_1.mzXML]	116.05699157714844	9.205633333333333	9.191550000000001	9.33275	0.14119999999999955	7784.89697265625	39597.3419041746	0	1280	0.0929621978029207	5.0130177514797865	9.535553570989372	116.04883575439453	116.0571060180664
92	116.06971740722656	1.8629833333333332					1	DETECTED	116.0697 m/z @1.86 [CD6654_1.mzXML]	116.06971740722656	1.8629833333333332	0.10105	19.971166666666665	19.870116666666664	2600687.5	1.6272930747789664E7	1	1280	0.037508861501139856	5.463783646023989	5.003377110179972	116.06489562988281	116.0704345703125
93	116.43612670898438	1.4967000000000001					1	DETECTED	116.4361 m/z @1.50 [CD6654_1.mzXML]	116.43612670898438	1.4967000000000001	1.43605	1.5563166666666668	0.12026666666666674	7565.85400390625	40427.63425073248	0	1280	0.14436245053597752	0.9914811761472924	0.9829623522945846	116.43583679199219	116.4361572265625
94	116.98506164550781	1.4967000000000001					1	DETECTED	116.9851 m/z @1.50 [CD6654_1.mzXML]	116.98506164550781	1.4967000000000001	0.10105	20.0045	19.90345	2120631.0	4.672733303101396E7	0	1280	0.13610086240551977	67.19594143555157	2.1490246075930974	116.98485565185547	116.98554992675781
95	117.05674743652344	9.219433333333335					1	DETECTED	117.0567 m/z @9.22 [CD6654_1.mzXML]	117.05674743652344	9.219433333333335	0.4028833333333333	19.39	18.98711666666667	170089.0	1.0159243523902468E7	0	1280	0.09005599962280009	0.5693359303890574	0.021659701674840194	117.05381774902344	117.056884765625
96	117.09014892578125	11.449533333333333					1	DETECTED	117.0901 m/z @11.45 [CD6654_1.mzXML]	117.09014892578125	11.449533333333333	0.15081666666666665	19.753666666666668	19.60285	97002.5625	4917761.831902437	0	1280	0.34451049118959887	2.584241752673748	0.8940954518625905	117.09001159667969	117.09068298339844
97	117.98858642578125	1.5268000000000002					1	DETECTED	117.9886 m/z @1.53 [CD6654_1.mzXML]	117.98858642578125	1.5268000000000002	1.4193166666666668	17.545166666666667	16.12585	22877.369140625	2491757.281112854	0	1280	0.18571608662434547	75.0155838114436	149.0311676228872	117.98818969726562	117.98888397216797
98	118.0640869140625	9.219433333333335					1	DETECTED	118.0641 m/z @9.22 [CD6654_1.mzXML]	118.0640869140625	9.219433333333335	0.18463333333333332	9.574866666666667	9.390233333333333	1895281.25	1.2880503546517106E7	1	1280	0.08961679271668821	1.4887718310548244	1.8494768794800727	118.056884765625	118.07125854492188
99	118.08531188964844	1.9466					1	DETECTED	118.0853 m/z @1.95 [CD6654_1.mzXML]	118.08531188964844	1.9466	0.10105	20.0045	19.90345	1539462.125	5.625290160210149E7	1	1280	0.17317272941978867	2.533987010557951	3.788668196588165	118.08168029785156	118.0937271118164
100	118.6246566772461	9.219433333333335					1	DETECTED	118.6247 m/z @9.22 [CD6654_1.mzXML]	118.6246566772461	9.219433333333335	9.191550000000001	9.289666666666667	0.09811666666666596	6285.8486328125	27311.2974608154	0	1280	0.0819521914977539	1.7594142259414005	2.518828451882801	118.62445068359375	118.62470245361328
101	118.97825622558594	12.159966666666666					1	DETECTED	118.9783 m/z @12.16 [CD6654_1.mzXML]	118.97825622558594	12.159966666666666	0.3355666666666667	19.954333333333334	19.61876666666667	58971.63671875	6903274.253448939	0	1280	1.3187377899429151	3.106910657280683	0.6581762990290645	118.97789001464844	118.98145294189453
102	119.01819610595703	1.4967000000000001					1	DETECTED	119.0182 m/z @1.50 [CD6654_1.mzXML]	119.01819610595703	1.4967000000000001	1.4021000000000001	17.028666666666666	15.626566666666665	288164.875	9799849.411454864	0	1280	0.11317909970094053	2.4387036500575827	2.37187886778553	119.01799774169922	119.018798828125
103	119.04863739013672	3.89855					1	DETECTED	119.0486 m/z @3.90 [CD6654_1.mzXML]	119.04863739013672	3.89855	3.189	11.580766666666667	8.391766666666667	4053.03564453125	621703.1446667176	0	1280	0.4191659152435898	5.913442792380146	10.826885584760293	119.04434204101562	119.05610656738281
104	119.0677719116211	9.219433333333335					1	DETECTED	119.0678 m/z @9.22 [CD6654_1.mzXML]	119.0677719116211	9.219433333333335	0.4701166666666667	17.311666666666667	16.84155	98471.21875	7750724.261500247	0	1280	0.10164252703792798	0.5931441886083532	0.14125307951460614	119.0677719116211	119.07666015625
105	119.08878326416016	1.9466					1	DETECTED	119.0888 m/z @1.95 [CD6654_1.mzXML]	119.08878326416016	1.9466	0.3188666666666667	19.853833333333334	19.534966666666666	65623.8046875	3057387.8992649214	0	1280	0.133008354470608	1.3491974829791265	0.37847120241905363	119.0844497680664	119.08951568603516
106	119.15343475341797	14.15725					1	DETECTED	119.1534 m/z @14.16 [CD6654_1.mzXML]	119.15343475341797	14.15725	0.11718333333333333	20.0045	19.887316666666667	80388.9921875	1.7835782736880507E7	0	1280	2.475439856702918	0.7108538798176456	1.1679880048991929	119.15336608886719	119.15913391113281
107	119.50879669189453	8.398183333333334					1	DETECTED	119.5088 m/z @8.40 [CD6654_1.mzXML]	119.50879669189453	8.398183333333334	8.190999999999999	8.412816666666666	0.22181666666666722	2415.023193359375	21221.526919647156	0	1280	0.4757387634568655	0.5353149384602983	0.07062987692059665	119.50875854492188	119.50920104980469
108	120.07991027832031	8.398183333333334					1	DETECTED	120.0799 m/z @8.40 [CD6654_1.mzXML]	120.07991027832031	8.398183333333334	1.1268166666666666	19.904333333333334	18.777516666666667	810916.3125	1.841738149436453E7	1	1280	0.24742226191706074	0.8800019510336972	0.5314028545184659	120.07125091552734	120.08924865722656
109	120.95924377441406	1.4967000000000001					1	DETECTED	120.9592 m/z @1.50 [CD6654_1.mzXML]	120.95924377441406	1.4967000000000001	1.4967000000000001	7.299783333333334	5.803083333333333	35529.28515625	2443288.675026978	0	1280	0.562745925791543	null	null	120.95670318603516	120.96583557128906
110	120.98015594482422	1.5268000000000002					1	DETECTED	120.9802 m/z @1.53 [CD6654_1.mzXML]	120.98015594482422	1.5268000000000002	1.4021000000000001	15.748516666666665	14.346416666666665	34128.65234375	4541446.760911376	0	1280	0.16409948140462527	41.35916315943268	86.62836374717995	120.97631072998047	120.98546600341797
111	121.02766418457031	12.4732					1	DETECTED	121.0277 m/z @12.47 [CD6654_1.mzXML]	121.02766418457031	12.4732	0.25161666666666666	20.0045	19.752883333333333	26986.978515625	7315164.462266724	0	1280	1.9518103063082073	0.8901152480435222	0.42232993699993804	121.0261459350586	121.03580474853516
112	121.07122039794922	1.8487166666666668					1	DETECTED	121.0712 m/z @1.85 [CD6654_1.mzXML]	121.07122039794922	1.8487166666666668	0.10105	19.971166666666665	19.870116666666664	542451.75	7408524.253723994	0	1280	0.044774538693452604	3.6582783300023225	5.5925963019121125	121.06356811523438	121.07184600830078
113	121.08354187011719	8.3834					1	DETECTED	121.0835 m/z @8.38 [CD6654_1.mzXML]	121.08354187011719	8.3834	8.0069	9.055066666666667	1.048166666666667	44896.86328125	882161.4796215824	0	1280	0.27319813215664546	1.3573626659004516	0.5806983563499477	121.0833969116211	121.08812713623047
114	121.98652648925781	11.894566666666666					1	DETECTED	121.9865 m/z @11.89 [CD6654_1.mzXML]	121.98652648925781	11.894566666666666	0.2684166666666667	18.979166666666668	18.71075	23619.884765625	3172621.1786238705	0	1280	0.8834852508774933	0.6792136311017659	0.351304627993289	121.98587036132812	121.99602508544922
115	122.05706787109375	8.83885					1	DETECTED	122.0571 m/z @8.84 [CD6654_1.mzXML]	122.05706787109375	8.83885	3.7957833333333335	19.488666666666667	15.692883333333334	12407.15234375	2332392.9149008784	0	1280	0.1360620232438574	1.5558869603151522	2.111773920630304	122.05443572998047	122.05957794189453
116	122.09583282470703	8.668883333333333					1	DETECTED	122.0958 m/z @8.67 [CD6654_1.mzXML]	122.09583282470703	8.668883333333333	0.10105	19.9875	19.88645	15428.8486328125	3297136.5501818256	0	1280	4.829219468955683	1.219679649412573	40.0415807778181	122.0867919921875	122.09619140625
117	122.92371368408203	1.6750833333333333					1	DETECTED	122.9237 m/z @1.68 [CD6654_1.mzXML]	122.92371368408203	1.6750833333333333	0.7729333333333333	18.94633333333333	18.173399999999997	91005.015625	4005562.647106842	0	1280	0.1742043167440568	42.531697239221714	2.660738733699879	122.92364501953125	122.92975616455078
118	123.04595184326172	13.226233333333333					1	DETECTED	123.0460 m/z @13.23 [CD6654_1.mzXML]	123.04595184326172	13.226233333333333	0.13399999999999998	20.0045	19.8705	5958.19384765625	1834842.0173556218	0	1280	16.10328706993639	0.758865943421927	1.1729546840556895	123.04291534423828	123.0550308227539
119	123.98176574707031	11.277516666666665					1	DETECTED	123.9818 m/z @11.28 [CD6654_1.mzXML]	123.98176574707031	11.277516666666665	10.621633333333333	17.4615	6.839866666666667	15431.4833984375	1699590.177587098	0	1280	0.5824244357921575	3.6990734626345483	4.747483000145814	123.97698211669922	123.982177734375
120	124.03593444824219	1.9050333333333334					1	DETECTED	124.0359 m/z @1.91 [CD6654_1.mzXML]	124.03593444824219	1.9050333333333334	0.2684166666666667	19.820833333333333	19.552416666666666	25031.921875	1711404.9820224606	0	1280	0.10320473803536401	1.6499685466454166	0.18852467929371525	124.02610778808594	124.04380798339844
121	124.97511291503906	1.5563166666666668					1	DETECTED	124.9751 m/z @1.56 [CD6654_1.mzXML]	124.97511291503906	1.5563166666666668	1.4518333333333333	1.5563166666666668	0.10448333333333348	2793.010498046875	13255.058853637704	0	1280	0.060599500739428436	0.5	null	124.97511291503906	124.97557067871094
122	124.99911499023438	13.1156					1	DETECTED	124.9991 m/z @13.12 [CD6654_1.mzXML]	124.99911499023438	13.1156	12.159966666666666	14.15725	1.9972833333333337	14208.216796875	647877.8154761965	0	1280	0.5926125204724979	1.0450050577278578	0.4380451189323236	124.998046875	124.99932098388672
123	125.01461791992188	10.455733333333335					1	DETECTED	125.0146 m/z @10.46 [CD6654_1.mzXML]	125.01461791992188	10.455733333333335	1.2642666666666666	11.994466666666666	10.7302	79012.1953125	1887464.1782434992	0	1280	0.11614828199644833	0.5264281730281234	3.804525576270421	125.0141830444336	125.0228042602539
124	125.02565002441406	11.965133333333334					1	DETECTED	125.0257 m/z @11.97 [CD6654_1.mzXML]	125.02565002441406	11.965133333333334	0.10105	19.9875	19.88645	5876.7958984375	1930946.5540108646	0	1280	4.635332154144217	0.8380946694856324	2.5170646678843855	125.0246810913086	125.02655029296875
125	125.10685729980469	9.132433333333333					1	DETECTED	125.1069 m/z @9.13 [CD6654_1.mzXML]	125.10685729980469	9.132433333333333	9.0706	15.58625	6.515649999999999	5276.7890625	454926.26534185786	0	1280	0.0922312221277437	52.68719676549934	127.26042546263385	125.0992660522461	125.10689544677734
126	126.05177307128906	1.8629833333333332					1	DETECTED	126.0518 m/z @1.86 [CD6654_1.mzXML]	126.05177307128906	1.8629833333333332	0.1676	19.920833333333334	19.753233333333334	36904.8984375	2274216.2114379583	0	1280	0.09210663464585944	4.430139455890355	0.22784933957704376	126.05146789550781	126.05738067626953
127	127.01171112060547	10.482416666666667					1	DETECTED	127.0117 m/z @10.48 [CD6654_1.mzXML]	127.01171112060547	10.482416666666667	10.415033333333334	17.428333333333335	7.013300000000001	23080.650390625	1184923.7089245906	0	1280	0.1146429260902675	1.560936207696546	2.008220802299001	127.00389099121094	127.02045440673828
128	127.03817749023438	1.9745166666666667					1	DETECTED	127.0382 m/z @1.97 [CD6654_1.mzXML]	127.03817749023438	1.9745166666666667	0.10105	19.9875	19.88645	34039.7890625	4705399.16915585	0	1280	0.5935817444147593	4.59499393336621	3.8858068066029547	127.02950286865234	127.04158782958984
129	128.0140838623047	2.4509666666666665					1	DETECTED	128.0141 m/z @2.45 [CD6654_1.mzXML]	128.0140838623047	2.4509666666666665	1.7494	19.820833333333333	18.07143333333333	14635.7587890625	5022777.20016611	0	1280	14.775518256255419	12.48054912689229	22.152902179607956	128.00973510742188	128.01710510253906
130	128.06967163085938	2.0022333333333333					1	DETECTED	128.0697 m/z @2.00 [CD6654_1.mzXML]	128.06967163085938	2.0022333333333333	0.15081666666666665	19.9875	19.836683333333333	23989.587890625	3601384.651821075	0	1280	2.1476787721396504	3.34192809529235	8.329707947218953	128.06114196777344	128.07034301757812
131	129.01283264160156	14.752516666666667					1	DETECTED	129.0128 m/z @14.75 [CD6654_1.mzXML]	129.01283264160156	14.752516666666667	0.4028833333333333	19.853833333333334	19.450950000000002	10214.900390625	5311831.544510928	0	1280	1.7505039918337797	0.6777507671508448	0.2814053541874807	129.012451171875	129.01754760742188
132	129.0537872314453	2.044633333333333					1	DETECTED	129.0538 m/z @2.04 [CD6654_1.mzXML]	129.0537872314453	2.044633333333333	0.10105	20.0045	19.90345	34004.91796875	6853578.480765072	0	1280	0.20659865517840292	3.0746746388140878	9.88498989217456	129.05059814453125	129.0542755126953
133	130.04896545410156	2.016183333333333					1	DETECTED	130.0490 m/z @2.02 [CD6654_1.mzXML]	130.04896545410156	2.016183333333333	0.11718333333333333	19.971166666666665	19.853983333333332	26460.08203125	4008697.337519775	0	1280	1.9780087478860717	8.139945180022647	5.787837743542518	130.04832458496094	130.04971313476562
134	130.06434631347656	10.5504					1	DETECTED	130.0643 m/z @10.55 [CD6654_1.mzXML]	130.06434631347656	10.5504	0.4533666666666667	19.9875	19.534133333333333	137243.875	3138197.181967588	0	1280	1.4291574869859538	1.0237483194931836	0.22132988077380267	130.06170654296875	130.07127380371094
135	130.0852813720703	1.9466					1	DETECTED	130.0853 m/z @1.95 [CD6654_1.mzXML]	130.0852813720703	1.9466	0.2684166666666667	19.971166666666665	19.702749999999998	62919.609375	3445289.7674339917	0	1280	0.4644479511109185	3.391417131454108	1.8648541605065798	130.08514404296875	130.08604431152344
136	130.92665100097656	11.566333333333334					1	DETECTED	130.9267 m/z @11.57 [CD6654_1.mzXML]	130.92665100097656	11.566333333333334	1.43605	11.566333333333334	10.130283333333335	22578.287109375	9680478.646374755	0	1280	9.995180067961943	0.5	null	130.92665100097656	130.9324493408203
137	130.96414184570312	1.4967000000000001					1	DETECTED	130.9641 m/z @1.50 [CD6654_1.mzXML]	130.96414184570312	1.4967000000000001	0.10105	20.0045	19.90345	886490.625	1.4271414048853943E7	0	1280	0.13817602021316877	1.8466628111417835	2.2335730703457615	130.9614715576172	130.96490478515625
138	131.01821899414062	1.4967000000000001					1	DETECTED	131.0182 m/z @1.50 [CD6654_1.mzXML]	131.01821899414062	1.4967000000000001	1.0589166666666665	7.316316666666666	6.2574	37503.1640625	3164657.2640438234	0	1280	0.14247515806334254	7.146685955761978	13.293371911523955	131.01187133789062	131.019287109375
139	131.0485382080078	8.412816666666666					1	DETECTED	131.0485 m/z @8.41 [CD6654_1.mzXML]	131.0485382080078	8.412816666666666	8.176066666666667	8.5318	0.35573333333333323	4656.42578125	58202.68836956787	0	1280	0.2515332600245337	0.7512847588877188	0.5025695177754377	131.04827880859375	131.04873657226562
140	131.0711212158203	12.239116666666666					1	DETECTED	131.0711 m/z @12.24 [CD6654_1.mzXML]	131.0711212158203	12.239116666666666	0.9244	19.555	18.6306	19408.912109375	4212795.742404024	0	1280	4.813586343955727	1.1683813402764347	0.42213157637680065	131.06698608398438	131.08111572265625
141	131.44232177734375	4.108466666666667					1	DETECTED	131.4423 m/z @4.11 [CD6654_1.mzXML]	131.44232177734375	4.108466666666667	3.5484999999999998	4.70465	1.1561500000000002	6457.46826171875	298776.18492797855	0	1280	0.835209204236143	1.032338234418715	1.0646764688374302	131.44180297851562	131.4425811767578
142	131.75173950195312	16.36995					1	DETECTED	131.7517 m/z @16.37 [CD6654_1.mzXML]	131.75173950195312	16.36995	3.4616333333333333	16.682333333333336	13.220700000000003	9414.7998046875	3242116.3368354808	0	1280	12.752506378938985	0.5132790328140957	0.026753758570885418	131.7454833984375	131.7582244873047
143	131.9602813720703	11.3375					1	DETECTED	131.9603 m/z @11.34 [CD6654_1.mzXML]	131.9602813720703	11.3375	0.35248333333333337	19.971166666666665	19.618683333333333	21653.955078125	4176676.205440734	0	1280	10.224008544046672	1.1275801825632263	1.2083769798138109	131.9503631591797	131.9679412841797
144	132.0646514892578	2.6690666666666667					1	DETECTED	132.0647 m/z @2.67 [CD6654_1.mzXML]	132.0646514892578	2.6690666666666667	0.10105	20.0045	19.90345	223553.578125	3.0211131430073284E7	0	1280	0.9988744610765763	5.5632452650260715	2.5552540988931693	132.0575408935547	132.0650177001953
145	132.07577514648438	1.8487166666666668					1	DETECTED	132.0758 m/z @1.85 [CD6654_1.mzXML]	132.07577514648438	1.8487166666666668	1.8204333333333333	9.499066666666666	7.678633333333332	975077.125	8469046.579421662	1	1280	0.03261932193749506	124.6885988386794	2.5576960959609565	132.0717010498047	132.0855712890625
146	132.0908203125	4.123333333333333					1	DETECTED	132.0908 m/z @4.12 [CD6654_1.mzXML]	132.0908203125	4.123333333333333	3.66425	4.53385	0.8696000000000002	4199.671875	117753.04399218751	0	1280	0.16342959612183616	0.947104737701943	0.894209475403886	132.08644104003906	132.09092712402344
147	132.10093688964844	4.108466666666667					1	DETECTED	132.1009 m/z @4.11 [CD6654_1.mzXML]	132.10093688964844	4.108466666666667	1.0421	18.766333333333332	17.72423333333333	1738889.25	1.0605355696466485E8	1	1280	0.9536532253988019	0.8957501218592973	0.6753883757926069	132.10064697265625	132.1014862060547
148	132.1118927001953	4.018					1	DETECTED	132.1119 m/z @4.02 [CD6654_1.mzXML]	132.1118927001953	4.018	3.7228833333333333	4.564533333333333	0.84165	3236.184326171875	100568.49582513439	0	1280	0.5025881544981918	1.4259614841588082	1.8519229683176164	132.1109619140625	132.12103271484375
149	132.45956420898438	13.731050000000002					1	DETECTED	132.4596 m/z @13.73 [CD6654_1.mzXML]	132.45956420898438	13.731050000000002	3.5194666666666667	13.731050000000002	10.211583333333335	22298.958984375	6647237.247584106	0	1280	10.236402478094709	0.5	null	132.4540557861328	132.45956420898438
150	132.7652130126953	14.398850000000001					1	DETECTED	132.7652 m/z @14.40 [CD6654_1.mzXML]	132.7652130126953	14.398850000000001	3.2891666666666666	18.0955	14.806333333333335	23894.775390625	1.2157778432233643E7	0	1280	14.39420139940989	0.6663706286257783	0.3738026270059287	132.758544921875	132.7747344970703
151	132.95721435546875	11.63925					1	DETECTED	132.9572 m/z @11.64 [CD6654_1.mzXML]	132.95721435546875	11.63925	0.10105	20.0045	19.90345	534214.75	5.736863444930085E7	0	1280	1.5598270219831853	2.367364943009422	2.445988435414561	132.9495086669922	132.96044921875
152	132.99745178222656	1.5118166666666668					1	DETECTED	132.9975 m/z @1.51 [CD6654_1.mzXML]	132.99745178222656	1.5118166666666668	1.43605	18.243	16.806949999999997	31283.697265625	2.0949865769860838E7	0	1280	0.20254719354675133	110.91256049274071	220.82512098548142	132.99534606933594	133.0028533935547
153	133.03353881835938	1.4967000000000001					1	DETECTED	133.0335 m/z @1.50 [CD6654_1.mzXML]	133.03353881835938	1.4967000000000001	1.0928666666666667	19.687166666666666	18.5943	1129292.0	2.1390421221958097E7	1	1280	0.11065576735663774	1.520077270464927	2.219368358997446	133.0333709716797	133.0340576171875
154	133.0485076904297	2.016183333333333					1	DETECTED	133.0485 m/z @2.02 [CD6654_1.mzXML]	133.0485076904297	2.016183333333333	1.14385	10.93895	9.7951	16567.453125	1785825.2850574953	0	1280	0.3420002187773572	4.026412591382578	3.6533589511233946	133.0482940673828	133.0492401123047
155	133.0657196044922	14.5012					1	DETECTED	133.0657 m/z @14.50 [CD6654_1.mzXML]	133.0657196044922	14.5012	0.15081666666666665	19.770333333333333	19.619516666666666	21599.54296875	7051061.46256265	0	1280	17.224438229115535	0.6860039351175461	0.5352849862434435	133.06509399414062	133.06849670410156
156	133.0791778564453	1.8487166666666668					1	DETECTED	133.0792 m/z @1.85 [CD6654_1.mzXML]	133.0791778564453	1.8487166666666668	1.8487166666666668	18.651999999999997	16.80328333333333	35565.72265625	8339160.513067352	0	1280	7.38291054784462	null	null	133.0786895751953	133.08592224121094
157	133.10430908203125	3.89855					1	DETECTED	133.1043 m/z @3.90 [CD6654_1.mzXML]	133.10430908203125	3.89855	1.0421	16.058466666666668	15.016366666666668	85544.7734375	6562609.350889068	0	1280	2.9726561540262315	1.1046517477977478	0.48297505184336614	133.09605407714844	133.10470581054688
158	133.70411682128906	1.4967000000000001					1	DETECTED	133.7041 m/z @1.50 [CD6654_1.mzXML]	133.70411682128906	1.4967000000000001	1.4818833333333332	1.5563166666666668	0.07443333333333357	3930.63916015625	15270.150595214873	0	1280	0.10576489709483883	2.511811023622012	4.023622047244024	133.70379638671875	133.7042999267578
159	133.96022033691406	11.3653					1	DETECTED	133.9602 m/z @11.37 [CD6654_1.mzXML]	133.96022033691406	11.3653	0.13399999999999998	19.971166666666665	19.837166666666665	16896.810546875	2677835.530056548	0	1280	0.5984240272257058	0.9161641895638192	18.985984330819786	133.95741271972656	133.96583557128906
160	134.0177764892578	1.7638833333333332					1	DETECTED	134.0178 m/z @1.76 [CD6654_1.mzXML]	134.0177764892578	1.7638833333333332	1.7046999999999999	1.9883833333333334	0.2836833333333335	53597.82421875	288474.9531033937	0	1280	0.10618790679372925	2.396648831315123	3.7932976626302453	134.0177001953125	134.0181884765625
161	134.0345458984375	1.4967000000000001					1	DETECTED	134.0345 m/z @1.50 [CD6654_1.mzXML]	134.0345458984375	1.4967000000000001	0.23486666666666667	19.971166666666665	19.7363	102289.640625	3449714.9813864166	0	1280	0.11269697354313446	9.123456432797353	21.410903960630073	134.02598571777344	134.0445098876953
162	134.0592498779297	10.2145					1	DETECTED	134.0592 m/z @10.21 [CD6654_1.mzXML]	134.0592498779297	10.2145	3.3609166666666668	19.257	15.896083333333335	7567.5380859375	1798309.0664719546	0	1280	0.38051750337984735	1.1596914023077953	26.242765187604505	134.05899047851562	134.0691680908203
163	134.10528564453125	4.197816666666666					1	DETECTED	134.1053 m/z @4.20 [CD6654_1.mzXML]	134.10528564453125	4.197816666666666	1.93275	4.989083333333334	3.0563333333333342	4931.85302734375	537470.2664577024	0	1280	0.5571637805951917	0.6746674122910292	0.19879757457927524	134.0997314453125	134.10585021972656
164	134.95748901367188	11.392966666666666					1	DETECTED	134.9575 m/z @11.39 [CD6654_1.mzXML]	134.95748901367188	11.392966666666666	0.10105	20.0045	19.90345	80433.734375	1.2137538082156828E7	0	1280	1.9528402882791678	4.457449492343638	3.7787359132168565	134.95706176757812	134.96054077148438
165	135.00396728515625	1.4967000000000001					1	DETECTED	135.0040 m/z @1.50 [CD6654_1.mzXML]	135.00396728515625	1.4967000000000001	0.9076000000000001	16.5002	15.5926	161100.6875	3185779.873683899	0	1280	0.12670738856460706	5.696633836814898	11.121625011394563	134.99502563476562	135.01161193847656
166	135.0311737060547	1.5416333333333334					1	DETECTED	135.0312 m/z @1.54 [CD6654_1.mzXML]	135.0311737060547	1.5416333333333334	0.8572333333333333	19.142833333333332	18.2856	93143.3359375	3328863.2141054384	0	1280	0.7444612547725142	9.485900591438398	0.19817023241014536	135.02662658691406	135.03192138671875
167	135.0431671142578	10.199616666666666					1	DETECTED	135.0432 m/z @10.20 [CD6654_1.mzXML]	135.0431671142578	10.199616666666666	0.9747666666666667	19.208333333333332	18.233566666666665	4490.3505859375	1270197.7317688598	0	1280	0.10356899140464115	0.9882852657044108	0.9765705314088217	135.04283142089844	135.04351806640625
168	135.0624237060547	18.586666666666666					1	DETECTED	135.0624 m/z @18.59 [CD6654_1.mzXML]	135.0624237060547	18.586666666666666	0.11718333333333333	19.9875	19.870316666666668	2214.092041015625	1331125.0186997985	0	1280	1.823109372270963	0.5379229160895135	0.07584583217902692	135.06179809570312	135.06277465820312
169	135.0794677734375	11.566333333333334					1	DETECTED	135.0795 m/z @11.57 [CD6654_1.mzXML]	135.0794677734375	11.566333333333334	0.3019833333333333	12.128716666666666	11.826733333333332	18297.67578125	6561676.341658537	0	1280	11.322490728557723	0.5249629731557227	null	135.07908630371094	135.08868408203125
170	135.10081481933594	9.42275					1	DETECTED	135.1008 m/z @9.42 [CD6654_1.mzXML]	135.10081481933594	9.42275	9.377216666666667	9.589916666666666	0.2126999999999981	2840.211669921875	20707.153686187616	0	1280	0.10388756994398918	2.3356515373352713	3.671303074670543	135.1006622314453	135.10110473632812
171	136.0471954345703	1.8204333333333333					1	DETECTED	136.0472 m/z @1.82 [CD6654_1.mzXML]	136.0471954345703	1.8204333333333333	1.7922333333333333	2.243466666666667	0.4512333333333336	282754.40625	1226747.13593872	0	1280	0.05419615457915783	3.463740747778013	4.679168137398474	136.04693603515625	136.0472869873047
172	136.07493591308594	9.0238					1	DETECTED	136.0749 m/z @9.02 [CD6654_1.mzXML]	136.07493591308594	9.0238	0.1676	19.920833333333334	19.753233333333334	35351.51953125	2398051.936620086	0	1280	0.08966565272525528	0.5742236817247592	0.12979382695281794	136.06690979003906	136.07557678222656
173	136.9531707763672	11.4072					1	DETECTED	136.9532 m/z @11.41 [CD6654_1.mzXML]	136.9531707763672	11.4072	0.2684166666666667	20.0045	19.736083333333333	32394.462890625	5002476.061684541	0	1280	1.8137505768182063	4.897362577054734	5.473869569633843	136.9525909423828	136.96063232421875
174	136.96853637695312	1.60105					1	DETECTED	136.9685 m/z @1.60 [CD6654_1.mzXML]	136.96853637695312	1.60105	1.5416333333333334	1.7046999999999999	0.16306666666666647	27856.958984375	187901.50224169905	0	1280	0.11521974640546162	1.3722300140252437	1.8160836704502217	136.96849060058594	136.9687042236328
175	137.02871704101562	1.5118166666666668					1	DETECTED	137.0287 m/z @1.51 [CD6654_1.mzXML]	137.02871704101562	1.5118166666666668	1.4518333333333333	1.5416333333333334	0.0898000000000001	5251.40966796875	21715.96227124025	0	1280	0.083986055685068	0.7485412614615159	0.49708252292303173	137.02842712402344	137.02891540527344
176	137.0447540283203	3.2174833333333335					1	DETECTED	137.0448 m/z @3.22 [CD6654_1.mzXML]	137.0447540283203	3.2174833333333335	1.8064166666666668	7.0861	5.279683333333333	25094.36328125	1474648.581839966	0	1280	0.6979481854579026	0.8364823160165331	1.106948121600632	137.04449462890625	137.05044555664062
177	137.0589599609375	9.362133333333333					1	DETECTED	137.0590 m/z @9.36 [CD6654_1.mzXML]	137.0589599609375	9.362133333333333	4.047916666666667	10.307966666666665	6.260049999999999	4726.88037109375	414457.38625631714	0	1280	0.5232941977654182	0.5889908515836451	0.1779817031672902	137.05828857421875	137.05929565429688
178	137.1316680908203	6.0652					1	DETECTED	137.1317 m/z @6.07 [CD6654_1.mzXML]	137.1316680908203	6.0652	0.10105	19.9875	19.88645	6150.65380859375	3117880.2827253123	0	1280	6.505567887999634	1.6671654804121292	0.5813223809904796	137.13113403320312	137.13223266601562
179	138.05160522460938	1.8629833333333332					1	DETECTED	138.0516 m/z @1.86 [CD6654_1.mzXML]	138.05160522460938	1.8629833333333332	0.20143333333333333	19.971166666666665	19.76973333333333	333804.71875	2823807.990272095	0	1280	0.09313836126734798	2.888924624169926	4.013485486751515	138.04827880859375	138.05563354492188
180	139.00172424316406	3.34665					1	DETECTED	139.0017 m/z @3.35 [CD6654_1.mzXML]	139.00172424316406	3.34665	3.189	5.4272833333333335	2.2382833333333334	3468.504150390625	144291.06118252565	0	1280	0.06264808107482134	7.098900518025168	13.197801036050336	139.00143432617188	139.0020751953125
181	139.0411376953125	14.471966666666667					1	DETECTED	139.0411 m/z @14.47 [CD6654_1.mzXML]	139.0411376953125	14.471966666666667	0.2684166666666667	20.0045	19.736083333333333	151709.578125	2.0591543782636315E7	1	1280	3.223004640091842	0.8148498271750374	0.7128350840760196	139.03553771972656	139.04209899902344
182	140.0404510498047	14.1418					1	DETECTED	140.0405 m/z @14.14 [CD6654_1.mzXML]	140.0404510498047	14.1418	7.0861	17.512	10.4259	7638.65673828125	1431475.4275301816	0	1280	1.180413193505693	0.7388281814703006	0.3150067180885661	140.04013061523438	140.04872131347656
183	140.06710815429688	1.7782833333333334					1	DETECTED	140.0671 m/z @1.78 [CD6654_1.mzXML]	140.06710815429688	1.7782833333333334	0.15081666666666665	19.820833333333333	19.670016666666665	785266.0	6759045.682908231	1	1280	0.07526240732004452	4.512186817732983	5.598990190021903	140.0670166015625	140.07046508789062
184	141.0093536376953	10.455733333333335					1	DETECTED	141.0094 m/z @10.46 [CD6654_1.mzXML]	141.0093536376953	10.455733333333335	2.780066666666667	16.929666666666666	14.1496	48816.2734375	2433445.168004638	0	1280	0.15550669639414139	0.527522410103113	2.363311649522604	141.00198364257812	141.0185089111328
185	141.0355224609375	11.3375					1	DETECTED	141.0355 m/z @11.34 [CD6654_1.mzXML]	141.0355224609375	11.3375	2.948183333333333	16.549966666666666	13.601783333333334	8728.63671875	3480904.396803649	0	1280	11.229694594864315	0.8106609795394538	0.47452617810198044	141.0355224609375	141.04046630859375
186	141.05140686035156	9.362133333333333					1	DETECTED	141.0514 m/z @9.36 [CD6654_1.mzXML]	141.05140686035156	9.362133333333333	1.1096166666666667	13.212433333333333	12.102816666666666	67619.421875	1715474.9107903745	0	1280	0.10326486036036897	0.5861041826572984	0.3493373995189699	141.05076599121094	141.05538940429688
187	141.0704803466797	1.7782833333333334					1	DETECTED	141.0705 m/z @1.78 [CD6654_1.mzXML]	141.0704803466797	1.7782833333333334	1.7638833333333332	17.028666666666666	15.264783333333334	46336.05078125	2138884.182882813	0	1280	0.0691295685826121	530.0271990740671	1059.054398148134	141.064697265625	141.0742950439453
188	141.09022521972656	11.4072					1	DETECTED	141.0902 m/z @11.41 [CD6654_1.mzXML]	141.09022521972656	11.4072	0.10105	20.0045	19.90345	5894.7802734375	1960226.8897735889	0	1280	13.474711928603107	0.8802045789238601	1.7688711024165564	141.08949279785156	141.09078979492188
189	142.04644775390625	1.8064166666666668					1	DETECTED	142.0464 m/z @1.81 [CD6654_1.mzXML]	142.04644775390625	1.8064166666666668	1.7922333333333333	19.4395	17.647266666666667	26064.380859375	1208297.860255615	0	1280	0.23353258945320876	8.118288700756386	14.75142640221912	142.04641723632812	142.0496368408203
190	142.06431579589844	9.219433333333335					1	DETECTED	142.0643 m/z @9.22 [CD6654_1.mzXML]	142.06431579589844	9.219433333333335	5.837016666666667	10.354450000000002	4.517433333333335	106120.578125	1166393.9115623487	0	1280	0.09615676237916304	1.5780771720564735	1.8471192106838474	142.059814453125	142.06454467773438
191	142.94711303710938	1.93275					1	DETECTED	142.9471 m/z @1.93 [CD6654_1.mzXML]	142.94711303710938	1.93275	1.5118166666666668	18.341166666666666	16.829349999999998	29259.873046875	1688212.8514115599	0	1280	0.4974801896841323	19.99051710484638	1.1270956012450148	142.93748474121094	142.94949340820312
192	143.0064239501953	10.44225					1	DETECTED	143.0064 m/z @10.44 [CD6654_1.mzXML]	143.0064239501953	10.44225	1.43605	10.621633333333333	9.185583333333334	14033.1044921875	1851187.1096309815	0	1280	0.12916189193679806	0.5056495556605922	0.026619610400267207	143.00035095214844	143.00680541992188
193	143.03041076660156	1.7922333333333333					1	DETECTED	143.0304 m/z @1.79 [CD6654_1.mzXML]	143.03041076660156	1.7922333333333333	0.25161666666666666	19.753666666666668	19.50205	262139.625	4539547.389509313	0	1280	0.05880179762224724	28.063070192573527	null	143.02796936035156	143.035400390625
194	143.07217407226562	9.233233333333335					1	DETECTED	143.0722 m/z @9.23 [CD6654_1.mzXML]	143.07217407226562	9.233233333333335	0.11718333333333333	20.0045	19.887316666666667	114608.296875	5042415.044931209	0	1280	0.08721489115704806	1.1453199972945156	0.015935084875334894	143.06365966796875	143.08099365234375
195	143.10708618164062	1.8064166666666668					1	DETECTED	143.1071 m/z @1.81 [CD6654_1.mzXML]	143.10708618164062	1.8064166666666668	0.3355666666666667	19.671	19.335433333333334	284740.46875	3.485014947427192E7	0	1280	14.43869753161765	3.7445322736979443	6.747675927971777	143.09933471679688	143.1168212890625
196	144.0436553955078	9.219433333333335					1	DETECTED	144.0437 m/z @9.22 [CD6654_1.mzXML]	144.0436553955078	9.219433333333335	9.162766666666666	13.403266666666667	4.240500000000001	32704.310546875	780395.9182374272	0	1280	0.07886563412016301	1.7525776413255458	1.7699041819885937	144.04232788085938	144.0438232421875
197	144.05633544921875	1.8345333333333333					1	DETECTED	144.0563 m/z @1.83 [CD6654_1.mzXML]	144.05633544921875	1.8345333333333333	0.11718333333333333	20.0045	19.887316666666667	11772.77734375	1967884.738449158	0	1280	4.021461303262849	2.289024194710657	11.287310791250114	144.05633544921875	144.0653076171875
198	144.0797119140625	9.233233333333335					1	DETECTED	144.0797 m/z @9.23 [CD6654_1.mzXML]	144.0797119140625	9.233233333333335	0.18463333333333332	18.553833333333333	18.3692	1267157.75	1.0267697981540093E7	0	1280	0.09069044106093216	1.3119030161152703	1.3192515389332244	144.07933044433594	144.0843048095703
199	144.10086059570312	1.8774000000000002					1	DETECTED	144.1009 m/z @1.88 [CD6654_1.mzXML]	144.10086059570312	1.8774000000000002	0.28526666666666667	19.555	19.269733333333335	873589.4375	6009905.636983584	0	1280	0.034001892000270484	4.178368571871155	4.957983347388122	144.10057067871094	144.10171508789062
200	144.13739013671875	10.954733333333333					1	DETECTED	144.1374 m/z @10.95 [CD6654_1.mzXML]	144.13739013671875	10.954733333333333	10.907983333333334	11.077416666666666	0.16943333333333221	4394.4931640625	34896.2766187743	0	1280	0.14283348408895336	1.8121212121212233	2.6242424242424467	144.13690185546875	144.1376190185547
201	144.9798126220703	1.5861166666666666					1	DETECTED	144.9798 m/z @1.59 [CD6654_1.mzXML]	144.9798126220703	1.5861166666666666	1.4021000000000001	17.979333333333333	16.577233333333332	16144.4931640625	4997772.941220738	0	1280	12.155352361152113	38.9009014874642	78.28358167531087	144.97952270507812	144.98048400878906
202	144.99107360839844	1.8204333333333333					1	DETECTED	144.9911 m/z @1.82 [CD6654_1.mzXML]	144.99107360839844	1.8204333333333333	1.4193166666666668	18.324666666666666	16.90535	106432.4609375	2.226926394886731E7	0	1280	0.4198169130978706	20.910649990769002	69.12365450453402	144.99093627929688	144.99180603027344
203	145.04855346679688	1.9883833333333334					1	DETECTED	145.0486 m/z @1.99 [CD6654_1.mzXML]	145.04855346679688	1.9883833333333334	0.10105	20.0045	19.90345	192850.46875	1.2723099711984757E7	0	1280	0.3171245435459984	2.67858529464849	1.8586787733809074	145.04653930664062	145.0560760498047
204	145.0833282470703	9.233233333333335					1	DETECTED	145.0833 m/z @9.23 [CD6654_1.mzXML]	145.0833282470703	9.233233333333335	9.162766666666666	17.962333333333333	8.799566666666667	112886.0	1297351.9171081865	0	1280	0.088787389159517	1.5243141353987872	1.2907204765494509	145.08323669433594	145.0852508544922
205	146.05899047851562	9.205633333333333					1	DETECTED	146.0590 m/z @9.21 [CD6654_1.mzXML]	146.05899047851562	9.205633333333333	1.1785999999999999	19.555	18.3764	1376474.25	1.065545279504305E7	1	1280	0.09103253874556927	1.9428360910967326	2.505190079091419	146.0515899658203	146.05966186523438
206	146.0802001953125	2.0303					1	DETECTED	146.0802 m/z @2.03 [CD6654_1.mzXML]	146.0802001953125	2.0303	0.11718333333333333	19.904333333333334	19.78715	125522.5625	7977978.209081483	0	1280	0.8719041374056093	1.4444419108078412	0.9293496395336385	146.07998657226562	146.08090209960938
207	146.11654663085938	1.8345333333333333					1	DETECTED	146.1165 m/z @1.83 [CD6654_1.mzXML]	146.11654663085938	1.8345333333333333	1.8064166666666668	9.33275	7.5263333333333335	76085.7734375	2141876.519380798	0	1280	0.058614431174200066	127.2036701442186	261.1850354137277	146.10728454589844	146.1170196533203
208	147.01303100585938	1.4967000000000001					1	DETECTED	147.0130 m/z @1.50 [CD6654_1.mzXML]	147.01303100585938	1.4967000000000001	1.4193166666666668	18.9625	17.54318333333333	277793.25	5934883.01499133	0	1280	0.1220884627611658	68.13372824551418	132.200344161624	147.0071258544922	147.01345825195312
209	147.0625457763672	9.219433333333335					1	DETECTED	147.0625 m/z @9.22 [CD6654_1.mzXML]	147.0625457763672	9.219433333333335	0.10105	20.0045	19.90345	117400.734375	3484330.9185743444	0	1280	0.08704167009912744	0.5115354811575362	0.018875337792764808	147.05368041992188	147.0652313232422
210	147.07542419433594	1.9466					1	DETECTED	147.0754 m/z @1.95 [CD6654_1.mzXML]	147.07542419433594	1.9466	1.7782833333333334	17.6285	15.850216666666665	196518.125	6114775.861809937	0	1280	0.23196469050483204	2.809828935297722	3.322735207150905	147.065673828125	147.08523559570312
211	147.1087646484375	1.5563166666666668					1	DETECTED	147.1088 m/z @1.56 [CD6654_1.mzXML]	147.1087646484375	1.5563166666666668	1.4818833333333332	17.195333333333334	15.713450000000002	189560.5	3786259.396379914	0	1280	0.13644528399392253	6.831285457295121	2.6683543877025455	147.1087646484375	147.1163330078125
212	148.01397705078125	1.4967000000000001					1	DETECTED	148.0140 m/z @1.50 [CD6654_1.mzXML]	148.01397705078125	1.4967000000000001	1.4193166666666668	1.6308833333333332	0.21156666666666646	34002.49609375	258878.09753466788	0	1280	0.12727027655570833	1.3413712091449987	1.7820264518074798	148.01373291015625	148.01397705078125
213	148.04177856445312	2.1155833333333334					1	DETECTED	148.0418 m/z @2.12 [CD6654_1.mzXML]	148.04177856445312	2.1155833333333334	0.11718333333333333	18.4885	18.371316666666665	45584.01953125	3351372.4783540973	0	1280	7.977565986755481	2.495054136058103	3.8862944253349	148.03616333007812	148.04234313964844
214	148.0595245361328	1.8204333333333333					1	DETECTED	148.0595 m/z @1.82 [CD6654_1.mzXML]	148.0595245361328	1.8204333333333333	0.41973333333333335	19.58833333333333	19.168599999999998	40330.921875	2626626.500944305	0	1280	0.1715257650817481	1.6253573320078163	5.290248315610932	148.05935668945312	148.06875610351562
215	148.07322692871094	1.9466					1	DETECTED	148.0732 m/z @1.95 [CD6654_1.mzXML]	148.07322692871094	1.9466	1.9466	19.9875	18.0409	21020.626953125	2228573.8591044615	0	1280	14.331959306895218	null	null	148.07322692871094	148.0820770263672
216	148.0957489013672	1.93275					1	DETECTED	148.0957 m/z @1.93 [CD6654_1.mzXML]	148.0957489013672	1.93275	0.23486666666666667	19.971166666666665	19.7363	16690.658203125	1970812.375551941	0	1280	1.7973954391081532	1.2306471806278192	1.8441917452231473	148.09561157226562	148.09628295898438
217	148.93423461914062	1.7347333333333335					1	DETECTED	148.9342 m/z @1.73 [CD6654_1.mzXML]	148.93423461914062	1.7347333333333335	1.6897833333333334	1.9466	0.2568166666666667	88907.234375	616295.769542969	0	1280	0.5241715670455398	2.8566926214312174	5.954233696059083	148.93417358398438	148.93438720703125
218	149.0112762451172	1.4967000000000001					1	DETECTED	149.0113 m/z @1.50 [CD6654_1.mzXML]	149.0112762451172	1.4967000000000001	0.5711333333333334	19.920833333333334	19.349700000000002	256525.984375	1.4196907629276553E7	0	1280	0.12589931627477857	8.385279075224734	7.546164571988328	149.00152587890625	149.01162719726562
219	149.0223388671875	12.4732					1	DETECTED	149.0223 m/z @12.47 [CD6654_1.mzXML]	149.0223388671875	12.4732	0.10105	20.0045	19.90345	240552.90625	5.7041526196119115E7	1	1280	0.1526138617720143	0.5165881106347131	0.03832363830573429	149.02210998535156	149.03097534179688
220	150.01458740234375	1.5563166666666668					1	DETECTED	150.0146 m/z @1.56 [CD6654_1.mzXML]	150.01458740234375	1.5563166666666668	1.4518333333333333	1.5713000000000001	0.11946666666666683	8520.96484375	40550.52048852542	0	1280	0.12477412017105327	0.571702025841442	0.14340405168288398	150.0145263671875	150.01473999023438
221	150.02566528320312	12.457383333333333					1	DETECTED	150.0257 m/z @12.46 [CD6654_1.mzXML]	150.02566528320312	12.457383333333333	0.10105	20.0045	19.90345	21561.8125	4856570.515311942	0	1280	12.110068433850744	2.198059407372407	1.3490920305381737	150.02545166015625	150.02630615234375
222	150.05746459960938	2.68285					1	DETECTED	150.0575 m/z @2.68 [CD6654_1.mzXML]	150.05746459960938	2.68285	1.6897833333333334	9.589916666666666	7.900133333333332	29824.69921875	1939313.0965148923	0	1280	0.22311949246854645	0.646958882493682	1.238559319216348	150.05160522460938	150.05799865722656
223	150.9676971435547	11.449533333333333					1	DETECTED	150.9677 m/z @11.45 [CD6654_1.mzXML]	150.9676971435547	11.449533333333333	0.3861	19.671	19.2849	19080.138671875	3050016.0706251212	0	1280	9.810510948363067	0.8717330777152963	0.801932650671965	150.9674072265625	150.97605895996094
224	151.04425048828125	1.5563166666666668					1	DETECTED	151.0443 m/z @1.56 [CD6654_1.mzXML]	151.04425048828125	1.5563166666666668	1.4193166666666668	17.294833333333333	15.875516666666666	11736.6044921875	2534486.2274830323	0	1280	0.1427773226784368	57.939841849148415	61.400068697272275	151.03785705566406	151.04464721679688
225	151.07420349121094	11.3082					1	DETECTED	151.0742 m/z @11.31 [CD6654_1.mzXML]	151.07420349121094	11.3082	7.580566666666667	15.032649999999999	7.452083333333332	28012.779296875	2603606.4337752378	0	1280	0.07549221542679341	2.026033800537738	2.5012622838560636	151.06532287597656	151.07469177246094
226	151.09835815429688	9.0238					1	DETECTED	151.0984 m/z @9.02 [CD6654_1.mzXML]	151.09835815429688	9.0238	5.1016666666666675	13.348016666666666	8.24635	23503.052734375	1020652.3333603812	0	1280	0.08847422305983876	1.3172141299318043	1.9550307810024572	151.0953369140625	151.09861755371094
227	152.02110290527344	1.8204333333333333					1	DETECTED	152.0211 m/z @1.82 [CD6654_1.mzXML]	152.02110290527344	1.8204333333333333	1.7782833333333334	11.186466666666666	9.408183333333334	218892.6875	2806884.4350312795	0	1280	0.04396415178755464	2.480115585643994	7.581141986908836	152.01551818847656	152.03103637695312
228	152.04653930664062	19.787					1	DETECTED	152.0465 m/z @19.79 [CD6654_1.mzXML]	152.04653930664062	19.787	0.10105	20.0045	19.90345	3073.416015625	1600555.1087485352	0	1280	1.4050490217972396	0.5055242444484519	0.011048488896903687	152.0452117919922	152.0469970703125
229	152.1060028076172	10.9853					1	DETECTED	152.1060 m/z @10.99 [CD6654_1.mzXML]	152.1060028076172	10.9853	0.21815	11.000533333333333	10.782383333333334	3967.48779296875	1164507.4705012818	0	1280	2.034651602874513	0.500707398584274	0.0014147971685481084	152.1002655029297	152.1061553955078
230	152.94613647460938	1.60105					1	DETECTED	152.9461 m/z @1.60 [CD6654_1.mzXML]	152.94613647460938	1.60105	1.5118166666666668	1.7922333333333333	0.28041666666666654	139398.421875	953676.6659196772	0	1280	0.09683572156498466	1.6301233503186523	2.744956900448589	152.9459991455078	152.94647216796875
231	153.056640625	13.431166666666666					1	DETECTED	153.0566 m/z @13.43 [CD6654_1.mzXML]	153.056640625	13.431166666666666	0.9244	19.687166666666666	18.762766666666668	131209.921875	1.9625973901312534E7	0	1280	2.1493665485857854	0.7040156634899527	1.1786230034055343	153.05113220214844	153.06544494628906
232	153.12677001953125	10.1541					1	DETECTED	153.1268 m/z @10.15 [CD6654_1.mzXML]	153.12677001953125	10.1541	0.5543666666666667	18.815333333333335	18.26096666666667	3462.110107421875	1044129.8359674683	0	1280	0.16599732884945873	0.9511184338453847	0.9022368676907694	153.1258544921875	153.12692260742188
233	154.02552795410156	1.8629833333333332					1	DETECTED	154.0255 m/z @1.86 [CD6654_1.mzXML]	154.02552795410156	1.8629833333333332	1.8064166666666668	10.578133333333334	8.771716666666666	58218.55859375	1807939.890255737	0	1280	0.1509069543781687	77.36116420796836	62.6394738605966	154.0191192626953	154.02561950683594
234	154.05770874023438	1.8487166666666668					1	DETECTED	154.0577 m/z @1.85 [CD6654_1.mzXML]	154.05770874023438	1.8487166666666668	0.8572333333333333	15.830083333333333	14.97285	39599.37109375	2125687.6958211055	0	1280	11.998379685723659	7.070384713343702	403.6256021144281	154.04869079589844	154.0664825439453
235	154.08287048339844	3.883866666666667					1	DETECTED	154.0829 m/z @3.88 [CD6654_1.mzXML]	154.08287048339844	3.883866666666667	0.7561166666666667	18.815333333333335	18.059216666666668	3301.3671875	1170109.3457716983	0	1280	0.2360621139711614	2.886934164601817	4.773868329203634	154.0826416015625	154.08584594726562
236	154.29171752929688	14.814716666666667					1	DETECTED	154.2917 m/z @14.81 [CD6654_1.mzXML]	154.29171752929688	14.814716666666667	8.930166666666667	19.422833333333333	10.492666666666667	4474.12451171875	1108963.440122833	0	1280	5.3211061928439545	0.8915436751040152	0.7072968921165531	154.29098510742188	154.29757690429688
237	154.95472717285156	12.128716666666666					1	DETECTED	154.9547 m/z @12.13 [CD6654_1.mzXML]	154.95472717285156	12.128716666666666	10.907983333333334	16.979166666666668	6.071183333333334	6240.3095703125	770781.3493568115	0	1280	0.10283906896058248	2.4866951559172117	3.973390311834424	154.95437622070312	154.95516967773438
238	155.02734375	2.68285					1	DETECTED	155.0273 m/z @2.68 [CD6654_1.mzXML]	155.02734375	2.68285	1.1610833333333335	18.177666666666667	17.016583333333333	16785.490234375	2795055.5725009153	0	1280	0.32693115401818584	2.600747508167077	4.219403719173352	155.02493286132812	155.03091430664062
239	155.06710815429688	10.3238					1	DETECTED	155.0671 m/z @10.32 [CD6654_1.mzXML]	155.06710815429688	10.3238	9.132433333333333	10.385516666666666	1.2530833333333327	8369.560546875	177387.1829024657	0	1280	0.3319286951995384	0.5259016255840626	0.05982870592044217	155.0669403076172	155.06747436523438
240	155.07785034179688	1.6897833333333334					1	DETECTED	155.0779 m/z @1.69 [CD6654_1.mzXML]	155.07785034179688	1.6897833333333334	1.6897833333333334	9.589916666666666	7.900133333333332	31180.419921875	2816643.5235712905	0	1280	0.03847623733877925	null	null	155.06788635253906	155.0810089111328
241	155.12953186035156	14.5744					1	DETECTED	155.1295 m/z @14.57 [CD6654_1.mzXML]	155.12953186035156	14.5744	0.10105	20.0045	19.90345	1421990.75	2.728919181006792E8	1	1280	1.0826856700819096	1.9345866130839728	4.395256854907159	155.12904357910156	155.13037109375
242	155.97438049316406	14.830233333333332					1	DETECTED	155.9744 m/z @14.83 [CD6654_1.mzXML]	155.97438049316406	14.830233333333332	8.777366666666667	18.455499999999997	9.67813333333333	4313.09521484375	989275.4671218263	0	1280	2.616499199116097	0.7994669192558898	0.5989338385117794	155.97389221191406	155.97532653808594
243	156.04104614257812	1.7782833333333334					1	DETECTED	156.0410 m/z @1.78 [CD6654_1.mzXML]	156.04104614257812	1.7782833333333334	1.5416333333333334	7.580566666666667	6.0389333333333335	453991.03125	4578587.425283266	0	1280	0.0671187240051665	2.653307590270715	2.102215725565869	156.041015625	156.0417938232422
244	156.0757598876953	1.91885					1	DETECTED	156.0758 m/z @1.92 [CD6654_1.mzXML]	156.0757598876953	1.91885	1.5713000000000001	14.07755	12.50625	31675.759765625	1947339.208162506	0	1280	0.5178958582809841	17.99201553733277	1.455393449529399	156.06739807128906	156.08396911621094
245	156.13314819335938	14.5744					1	DETECTED	156.1331 m/z @14.57 [CD6654_1.mzXML]	156.13314819335938	14.5744	0.10105	20.0045	19.90345	62063.07421875	1.404866771678928E7	0	1280	5.320178289076598	0.6901371093083533	0.8899465851700412	156.1331024169922	156.13388061523438
246	157.1267547607422	14.5744					1	DETECTED	157.1268 m/z @14.57 [CD6654_1.mzXML]	157.1267547607422	14.5744	0.10105	20.0045	19.90345	352837.4375	7.554503843060826E7	0	1280	1.1836825982085095	1.2292256374603658	2.5513432093868236	157.12142944335938	157.1280517578125
247	158.13026428222656	14.814716666666667					1	DETECTED	158.1303 m/z @14.81 [CD6654_1.mzXML]	158.13026428222656	14.814716666666667	0.15081666666666665	20.0045	19.853683333333333	21425.46484375	4798594.678580932	0	1280	0.772708864926793	0.9050473781713956	0.8100054334185256	158.1236114501953	158.13157653808594
248	158.1530303955078	11.729783333333334					1	DETECTED	158.1530 m/z @11.73 [CD6654_1.mzXML]	158.1530303955078	11.729783333333334	1.3678833333333331	11.866983333333334	10.4991	20526.212890625	3275472.6717478023	0	1280	0.12398091753205875	0.5066204074542313	0.013240814908462732	158.15281677246094	158.1534423828125
249	158.96290588378906	1.6602166666666667					1	DETECTED	158.9629 m/z @1.66 [CD6654_1.mzXML]	158.96290588378906	1.6602166666666667	1.5563166666666668	1.91885	0.36253333333333315	471518.15625	4173879.779170898	0	1280	0.13138210026299624	1.5552173370305227	1.759016883356826	158.96290588378906	158.97244262695312
250	159.01300048828125	1.4967000000000001					1	DETECTED	159.0130 m/z @1.50 [CD6654_1.mzXML]	159.01300048828125	1.4967000000000001	1.4021000000000001	7.81085	6.40875	16199.71484375	1547026.1736828003	0	1280	0.12030802024675791	33.87288583509513	66.13396679666839	159.012939453125	159.01402282714844
251	159.06419372558594	2.0022333333333333					1	DETECTED	159.0642 m/z @2.00 [CD6654_1.mzXML]	159.06419372558594	2.0022333333333333	0.41973333333333335	17.445333333333334	17.0256	10905.408203125	1737667.6851542664	0	1280	0.6780653509832373	5.379336492890995	1.4945295320496257	159.0637664794922	159.06539916992188
252	159.07553100585938	2.948183333333333					1	DETECTED	159.0755 m/z @2.95 [CD6654_1.mzXML]	159.07553100585938	2.948183333333333	0.4701166666666667	19.4395	18.969383333333333	6592.84912109375	1613783.2527467962	0	1280	0.9935035601849895	3.8274562158672087	2.508579946747888	159.07496643066406	159.07620239257812
253	159.0908966064453	9.205633333333333					1	DETECTED	159.0909 m/z @9.21 [CD6654_1.mzXML]	159.0908966064453	9.205633333333333	0.5879666666666666	18.913666666666664	18.325699999999998	144706.359375	4039552.499517853	0	1280	0.079203619359415	1.8475253345367486	2.4513548055009493	159.08665466308594	159.10084533691406
254	159.14842224121094	8.83885					1	DETECTED	159.1484 m/z @8.84 [CD6654_1.mzXML]	159.14842224121094	8.83885	8.684083333333332	9.91655	1.232466666666669	32254.43359375	378082.8910875239	0	1280	0.15289394028964054	1.6015640112482137	2.3337674116726026	159.1481475830078	159.1487579345703
255	159.98117065429688	11.277516666666665					1	DETECTED	159.9812 m/z @11.28 [CD6654_1.mzXML]	159.98117065429688	11.277516666666665	0.6382666666666666	19.175166666666666	18.5369	16311.6767578125	3109367.0724219657	0	1280	1.007161915136349	0.87115633150833	0.7423126630166601	159.98037719726562	159.9818115234375
256	160.05953979492188	2.6279166666666667					1	DETECTED	160.0595 m/z @2.63 [CD6654_1.mzXML]	160.05953979492188	2.6279166666666667	0.10105	20.0045	19.90345	434900.875	6.025814229785665E7	1	1280	0.9712489331442073	10.991667992696058	11.043682714796539	160.05259704589844	160.0609130859375
257	160.074951171875	9.205633333333333					1	DETECTED	160.0750 m/z @9.21 [CD6654_1.mzXML]	160.074951171875	9.205633333333333	9.162766666666666	19.061	9.898233333333334	62255.3671875	2721987.2098149452	0	1280	0.18632888995872143	115.4537325038876	229.9074650077752	160.0748291015625	160.0751190185547
258	160.1322479248047	1.8774000000000002					1	DETECTED	160.1322 m/z @1.88 [CD6654_1.mzXML]	160.1322479248047	1.8774000000000002	1.8629833333333332	10.199616666666666	8.336633333333332	42101.71484375	2837840.305755982	0	1280	0.07451438590983606	289.8027316708765	576.3915882290127	160.13177490234375	160.132568359375
259	161.01119995117188	1.4818833333333332					1	DETECTED	161.0112 m/z @1.48 [CD6654_1.mzXML]	161.01119995117188	1.4818833333333332	1.43605	1.4967000000000001	0.06065000000000009	14584.6796875	47273.82829833997	0	1280	0.10108965400074887	0.661636363636367	0.323272727272734	161.01109313964844	161.0114288330078
260	161.0230255126953	12.4732					1	DETECTED	161.0230 m/z @12.47 [CD6654_1.mzXML]	161.0230255126953	12.4732	1.5118166666666668	16.255166666666664	14.743349999999998	76544.5078125	1.1358445803252025E7	0	1280	2.44494134704917	1.7427052902983127	2.6988794859465295	161.0166473388672	161.03115844726562
261	161.06298828125	2.89185					1	DETECTED	161.0630 m/z @2.89 [CD6654_1.mzXML]	161.06298828125	2.89185	0.10105	20.0045	19.90345	24605.208984375	3923403.4997153305	0	1280	0.4941040756586417	3.742877273934733	6.004951812670205	161.0582733154297	161.06349182128906
262	161.21627807617188	1.8345333333333333					1	DETECTED	161.2163 m/z @1.83 [CD6654_1.mzXML]	161.21627807617188	1.8345333333333333	1.7922333333333333	1.8912166666666665	0.0989833333333332	10955.7685546875	55726.19411767571	0	1280	0.1744750232934873	1.1700157604412906	1.3400315208825813	161.2160186767578	161.21644592285156
263	161.9802703857422	0.10105					1	DETECTED	161.9803 m/z @0.10 [CD6654_1.mzXML]	161.9802703857422	0.10105	0.10105	19.9875	19.88645	3097.9755859375	1353570.3003419803	0	1280	0.08227913854366434	null	null	161.9799346923828	161.98733520507812
264	162.09695434570312	14.4283					1	DETECTED	162.0970 m/z @14.43 [CD6654_1.mzXML]	162.09695434570312	14.4283	9.6794	19.0775	9.398100000000001	10211.7666015625	2047168.4868892522	0	1280	1.207008438804614	1.1068642098411103	0.9734615837435481	162.09628295898438	162.09783935546875
265	162.11105346679688	1.8064166666666668					1	DETECTED	162.1111 m/z @1.81 [CD6654_1.mzXML]	162.11105346679688	1.8064166666666668	1.7197666666666669	10.1541	8.434333333333333	3351272.25	3.310137790155732E7	1	1280	0.11881875720907376	4.79383944881965	7.353375162703369	162.10113525390625	162.1122283935547
266	162.99038696289062	1.4967000000000001					1	DETECTED	162.9904 m/z @1.50 [CD6654_1.mzXML]	162.99038696289062	1.4967000000000001	0.2684166666666667	19.971166666666665	19.702749999999998	449954.84375	9010895.45470633	0	1280	0.17815548142802284	1.7751796071092039	2.2456215623275977	162.98304748535156	162.9944305419922
267	163.03794860839844	11.837916666666667					1	DETECTED	163.0379 m/z @11.84 [CD6654_1.mzXML]	163.03794860839844	11.837916666666667	1.4670333333333334	20.0045	18.537466666666667	39268.1796875	4617846.85219055	0	1280	0.1390302016663867	0.8348209434040225	0.6144916248667238	163.028076171875	163.04444885253906
268	163.05950927734375	10.907983333333334					1	DETECTED	163.0595 m/z @10.91 [CD6654_1.mzXML]	163.05950927734375	10.907983333333334	0.15081666666666665	19.904333333333334	19.753516666666666	171773.234375	1.2742004971426638E7	1	1280	0.217955090864832	0.5486302173803729	0.039601510142201625	163.05897521972656	163.05966186523438
269	163.09332275390625	14.471966666666667					1	DETECTED	163.0933 m/z @14.47 [CD6654_1.mzXML]	163.09332275390625	14.471966666666667	5.295866666666667	19.770333333333333	14.474466666666666	17708.73828125	3988012.132324311	0	1280	1.4672019647708172	1.0841824738208246	1.175370324272065	163.0927734375	163.0964813232422
270	163.1147918701172	1.8064166666666668					1	DETECTED	163.1148 m/z @1.81 [CD6654_1.mzXML]	163.1147918701172	1.8064166666666668	1.7638833333333332	12.349883333333334	10.586000000000002	170169.28125	2954865.2049768665	0	1280	0.10428073824172635	123.21696309386793	243.0340759182489	163.11058044433594	163.11544799804688
271	163.9755859375	0.10105					1	DETECTED	163.9756 m/z @0.10 [CD6654_1.mzXML]	163.9755859375	0.10105	0.10105	20.0045	19.90345	39087.54296875	9145464.379339047	0	1280	19.008738769206676	null	null	163.97503662109375	163.97630310058594
272	163.9938507080078	1.4967000000000001					1	DETECTED	163.9939 m/z @1.50 [CD6654_1.mzXML]	163.9938507080078	1.4967000000000001	1.4967000000000001	18.177666666666667	16.680966666666666	13582.728515625	4188483.7818383183	0	1280	0.07633863718710643	null	null	163.98573303222656	163.9942169189453
273	164.06842041015625	10.892566666666665					1	DETECTED	164.0684 m/z @10.89 [CD6654_1.mzXML]	164.06842041015625	10.892566666666665	3.5484999999999998	18.815333333333335	15.266833333333334	15407.6708984375	1628495.6551506044	0	1280	0.23370480846164376	1.0393991521500352	1.0787983043000704	164.05886840820312	164.0746612548828
274	164.0907745361328	1.9604166666666667					1	DETECTED	164.0908 m/z @1.96 [CD6654_1.mzXML]	164.0907745361328	1.9604166666666667	1.9466	15.6027	13.6561	18496.076171875	1244901.7417846986	0	1280	0.5092606205977219	54.74484646130084	107.5993790504967	164.09046936035156	164.09165954589844
275	164.90811157226562	1.7347333333333335					1	DETECTED	164.9081 m/z @1.73 [CD6654_1.mzXML]	164.90811157226562	1.7347333333333335	1.6750833333333333	1.7782833333333334	0.10320000000000018	38975.20703125	171174.70568066422	0	1280	0.06863135732680514	0.8650461022632006	0.7300922045264011	164.907958984375	164.9084014892578
276	164.92901611328125	1.6750833333333333					1	DETECTED	164.9290 m/z @1.68 [CD6654_1.mzXML]	164.92901611328125	1.6750833333333333	1.6160166666666667	2.27135	0.6553333333333333	49192.6875	771612.6465283205	0	1280	0.3507263208371971	5.547404063205423	5.426942638739455	164.9195556640625	164.9293670654297
277	164.98341369628906	11.3653					1	DETECTED	164.9834 m/z @11.37 [CD6654_1.mzXML]	164.98341369628906	11.3653	0.10105	19.9875	19.88645	201933.953125	2.0045806019567695E7	0	1280	1.3851332352014136	3.552223226012293	4.1246495323021835	164.9763946533203	164.984130859375
278	165.02371215820312	1.5118166666666668					1	DETECTED	165.0237 m/z @1.51 [CD6654_1.mzXML]	165.02371215820312	1.5118166666666668	1.4193166666666668	1.5861166666666666	0.16679999999999984	10876.677734375	73220.70517956543	0	1280	0.12479827102238916	0.9016216216216205	0.8032432432432409	165.02310180664062	165.0239715576172
279	165.0565185546875	10.907983333333334					1	DETECTED	165.0565 m/z @10.91 [CD6654_1.mzXML]	165.0565185546875	10.907983333333334	3.1748166666666666	11.093150000000001	7.918333333333335	10007.826171875	1184592.1301445311	0	1280	7.195492129020065	0.5119722407810514	0.11593251536979297	165.05319213867188	165.05654907226562
280	165.15887451171875	15.25225					1	DETECTED	165.1589 m/z @15.25 [CD6654_1.mzXML]	165.15887451171875	15.25225	8.054483333333334	20.0045	11.950016666666667	30577.234375	7645812.151202143	0	1280	2.9128239482880574	0.8316395356172954	0.6293582563626734	165.1566162109375	165.15960693359375
281	165.5890655517578	8.427633333333334					1	DETECTED	165.5891 m/z @8.43 [CD6654_1.mzXML]	165.5890655517578	8.427633333333334	8.235583333333333	8.442566666666666	0.20698333333333352	6767.009765625	69069.85415332047	0	1280	0.27614218077952657	0.5388787642107044	0.07775752842140873	165.58900451660156	165.58917236328125
282	166.02523803710938	1.43605					1	DETECTED	166.0252 m/z @1.44 [CD6654_1.mzXML]	166.02523803710938	1.43605	0.11718333333333333	20.0045	19.887316666666667	56788.5	4903540.821992309	0	1280	0.0829938185790402	3.4530430637943614	4.814632340702316	166.02467346191406	166.02590942382812
283	166.05235290527344	2.243466666666667					1	DETECTED	166.0524 m/z @2.24 [CD6654_1.mzXML]	166.05235290527344	2.243466666666667	2.016183333333333	14.54515	12.528966666666665	18112.927734375	4199304.5132039795	0	1280	0.655536779353914	13.827972759392441	26.880036046399326	166.05076599121094	166.06185913085938
284	166.07518005371094	13.854800000000001					1	DETECTED	166.0752 m/z @13.85 [CD6654_1.mzXML]	166.07518005371094	13.854800000000001	8.085566666666667	13.854800000000001	5.769233333333334	20654.9765625	3550926.4475224917	0	1280	5.4831925697082475	0.5	null	166.06622314453125	166.07518005371094
285	166.08523559570312	8.398183333333334					1	DETECTED	166.0852 m/z @8.40 [CD6654_1.mzXML]	166.08523559570312	8.398183333333334	0.21815	14.3253	14.10715	2492862.25	5.2026619333268344E7	1	1280	0.27499127547832813	0.8713550998463294	0.5476405486006508	166.0828857421875	166.08934020996094
286	166.0992889404297	8.3834					1	DETECTED	166.0993 m/z @8.38 [CD6654_1.mzXML]	166.0992889404297	8.3834	8.100916666666667	8.501966666666666	0.4010499999999997	5211.18603515625	69191.2238001708	0	1280	0.20905689332355948	0.7098648887839982	0.41972977756799656	166.09580993652344	166.10398864746094
287	166.1140594482422	14.23415					1	DETECTED	166.1141 m/z @14.23 [CD6654_1.mzXML]	166.1140594482422	14.23415	8.16125	14.23415	6.072899999999999	14188.779296875	1886414.0970797425	0	1280	6.2672526240988855	0.5	null	166.10409545898438	166.12338256835938
288	166.58349609375	8.398183333333334					1	DETECTED	166.5835 m/z @8.40 [CD6654_1.mzXML]	166.58349609375	8.398183333333334	4.00315	8.51685	4.5137	6729.30859375	440670.89044769283	0	1280	0.3116918604144381	0.5135000872196646	0.027000174439329096	166.57696533203125	166.5836181640625
289	166.9839324951172	12.270999999999999					1	DETECTED	166.9839 m/z @12.27 [CD6654_1.mzXML]	166.9839324951172	12.270999999999999	0.10105	20.0045	19.90345	98535.2421875	1.4525155132854838E7	0	1280	2.3721890408121222	0.6777885617291591	1.8694266238442454	166.98294067382812	166.98495483398438
290	167.02145385742188	8.398183333333334					1	DETECTED	167.0215 m/z @8.40 [CD6654_1.mzXML]	167.02145385742188	8.398183333333334	8.085566666666667	8.51685	0.431283333333333	8030.078125	134432.41910687237	0	1280	0.28284988304978675	0.6897958095644281	0.37959161912885614	167.02047729492188	167.0215606689453
291	167.03306579589844	9.605033333333333					1	DETECTED	167.0331 m/z @9.61 [CD6654_1.mzXML]	167.03306579589844	9.605033333333333	1.8204333333333333	10.094216666666666	8.273783333333332	60170.15234375	1453601.1444996954	0	1280	7.711588054601591	1.0010041604340696	0.018604515889518367	167.03028869628906	167.03343200683594
292	167.06695556640625	10.385516666666666					1	DETECTED	167.0670 m/z @10.39 [CD6654_1.mzXML]	167.06695556640625	10.385516666666666	10.109183333333334	10.428733333333334	0.31954999999999956	4795.1279296875	53459.17878570559	0	1280	0.2517955923114208	0.5781966224366731	0.15639324487334633	167.0666046142578	167.06724548339844
293	167.08868408203125	8.398183333333334					1	DETECTED	167.0887 m/z @8.40 [CD6654_1.mzXML]	167.08868408203125	8.398183333333334	1.93275	9.147716666666668	7.214966666666667	170814.53125	3978602.4673079224	0	1280	0.2632800362264476	0.8953921630265552	0.5905848869256852	167.08082580566406	167.08908081054688
294	168.0364227294922	9.605033333333333					1	DETECTED	168.0364 m/z @9.61 [CD6654_1.mzXML]	168.0364227294922	9.605033333333333	9.559633333333332	12.518483333333334	2.9588500000000018	5144.81494140625	361772.2006635133	0	1280	0.07622407489267857	32.58645374449286	57.6693439631949	168.03414916992188	168.03688049316406
295	168.09243774414062	8.368766666666666					1	DETECTED	168.0924 m/z @8.37 [CD6654_1.mzXML]	168.09243774414062	8.368766666666666	1.21275	10.9853	9.77255	6406.619140625	629914.1507427366	0	1280	0.3105533053979084	0.6828205170008456	0.3656410340016911	168.08929443359375	168.10089111328125
296	168.97927856445312	12.302683333333333					1	DETECTED	168.9793 m/z @12.30 [CD6654_1.mzXML]	168.97927856445312	12.302683333333333	0.10105	20.0045	19.90345	39629.61328125	5600285.488690518	0	1280	0.6623562816463746	0.8135614624523755	1.8899663960972801	168.97882080078125	168.98016357421875
297	169.00425720214844	10.482416666666667					1	DETECTED	169.0043 m/z @10.48 [CD6654_1.mzXML]	169.00425720214844	10.482416666666667	1.5268000000000002	17.294833333333333	15.768033333333333	58344.0703125	6138275.952730592	0	1280	0.10198891635734242	0.5086838434474458	1.469711200985779	168.99478149414062	169.00450134277344
298	169.03480529785156	2.99055					1	DETECTED	169.0348 m/z @2.99 [CD6654_1.mzXML]	169.03480529785156	2.99055	1.9883833333333334	18.799	16.810616666666665	115305.6171875	4996107.844890776	0	1280	0.39306657366231246	1.1599191359288579	0.9912227984537249	169.03207397460938	169.0370330810547
299	169.04835510253906	10.876516666666667					1	DETECTED	169.0484 m/z @10.88 [CD6654_1.mzXML]	169.04835510253906	10.876516666666667	0.1676	19.870833333333334	19.703233333333333	234640.796875	6185839.694186857	0	1280	0.11812749120384503	1.842667590785455	0.017370798629758512	169.04525756835938	169.05758666992188
300	169.0937042236328	1.6897833333333334					1	DETECTED	169.0937 m/z @1.69 [CD6654_1.mzXML]	169.0937042236328	1.6897833333333334	1.6160166666666667	9.9018	8.285783333333333	28819.32421875	5448653.317185638	0	1280	7.073416401084814	49.12394934808568	96.71771755621725	169.08531188964844	169.0966033935547
301	170.03610229492188	10.455733333333335					1	DETECTED	170.0361 m/z @10.46 [CD6654_1.mzXML]	170.03610229492188	10.455733333333335	1.7922333333333333	10.536866666666667	8.744633333333333	12824.6943359375	2842981.7125889887	0	1280	7.508216998221895	0.504682480136973	0.009364960273946088	170.03167724609375	170.041259765625
302	170.0591583251953	9.219433333333335					1	DETECTED	170.0592 m/z @9.22 [CD6654_1.mzXML]	170.0591583251953	9.219433333333335	9.147716666666668	10.970049999999999	1.8223333333333311	297236.65625	2425441.485564637	0	1280	0.08856794226960751	12.280216060511643	1.8143232922616541	170.05174255371094	170.0595245361328
303	170.09561157226562	0.9076000000000001					1	DETECTED	170.0956 m/z @0.91 [CD6654_1.mzXML]	170.09561157226562	0.9076000000000001	0.13399999999999998	20.0045	19.8705	8294.4873046875	6103967.047314759	0	1280	4.614186833754788	12.842877456049637	24.685754912099277	170.09376525878906	170.09600830078125
304	171.00137329101562	10.455733333333335					1	DETECTED	171.0014 m/z @10.46 [CD6654_1.mzXML]	171.00137329101562	10.455733333333335	6.0488	10.564016666666667	4.515216666666667	19772.26953125	1877847.9641328126	0	1280	0.1261552509854873	0.512285565170035	0.024571130340070024	170.99539184570312	171.00794982910156
305	171.06272888183594	9.205633333333333					1	DETECTED	171.0627 m/z @9.21 [CD6654_1.mzXML]	171.06272888183594	9.205633333333333	9.162766666666666	9.377216666666667	0.21445000000000114	31066.640625	184393.07592822306	0	1280	0.09229516542868765	2.5013608087091797	2.1848441317609955	171.0625	171.06272888183594
306	171.14828491210938	0.9915833333333333					1	DETECTED	171.1483 m/z @0.99 [CD6654_1.mzXML]	171.14828491210938	0.9915833333333333	0.10105	19.9875	19.88645	9130.8671875	6485070.056667112	0	1280	14.141404163710593	11.165472001796676	21.330944003593352	171.1471405029297	171.149169921875
307	172.0362548828125	9.5292					1	DETECTED	172.0363 m/z @9.53 [CD6654_1.mzXML]	172.0362548828125	9.5292	9.513933333333334	10.44225	0.9283166666666656	4607.896484375	147509.24293194563	0	1280	0.07602623732287661	30.40338427947841	59.80676855895682	172.0335235595703	172.03631591796875
308	172.13235473632812	10.245016666666666					1	DETECTED	172.1324 m/z @10.25 [CD6654_1.mzXML]	172.13235473632812	10.245016666666666	3.7377666666666665	10.385516666666666	6.647749999999999	14269.6171875	1094056.6731368408	0	1280	0.11208166154692023	0.5107956510046486	0.02159130200929723	172.1322021484375	172.1324920654297
309	173.0198516845703	16.4024					1	DETECTED	173.0199 m/z @16.40 [CD6654_1.mzXML]	173.0198516845703	16.4024	2.0303	19.8875	17.8572	8176.45263671875	3290912.2156668385	0	1280	1.297886143569908	0.7252486573268314	0.4029246531538858	173.0189971923828	173.02850341796875
310	173.0413360595703	1.9050333333333334					1	DETECTED	173.0413 m/z @1.91 [CD6654_1.mzXML]	173.0413360595703	1.9050333333333334	1.8774000000000002	18.913666666666664	17.036266666666663	10983.791015625	1707136.2427547302	0	1280	0.06389621663794398	308.25572979493535	245.3462276380899	173.03341674804688	173.0413360595703
311	173.9608612060547	11.63925					1	DETECTED	173.9609 m/z @11.64 [CD6654_1.mzXML]	173.9608612060547	11.63925	0.10105	20.0045	19.90345	8095.9794921875	2476086.8907472524	0	1280	11.471776983241801	0.8625023833873567	0.6682982822172232	173.95953369140625	173.96209716796875
312	174.07801818847656	15.378266666666667					1	DETECTED	174.0780 m/z @15.38 [CD6654_1.mzXML]	174.07801818847656	15.378266666666667	3.6354333333333333	18.7335	15.098066666666666	9156.7626953125	2315445.5793691096	0	1280	1.9797342760530583	0.6428630228366238	0.41234079983570715	174.07220458984375	174.07855224609375
313	174.12689208984375	11.108883333333333					1	DETECTED	174.1269 m/z @11.11 [CD6654_1.mzXML]	174.12689208984375	11.108883333333333	0.18463333333333332	19.920833333333334	19.7362	2696.51611328125	2054661.5717348938	0	1280	11.840898848916444	0.9033205940911276	0.8066411881822553	174.12611389160156	174.12794494628906
314	174.93679809570312	1.6602166666666667					1	DETECTED	174.9368 m/z @1.66 [CD6654_1.mzXML]	174.93679809570312	1.6602166666666667	1.5861166666666666	12.759566666666666	11.173449999999999	159081.59375	4072174.291873169	0	1280	0.1305273028051568	75.39439946018886	2.6339145075233024	174.93026733398438	174.93722534179688
315	174.9906463623047	1.4670333333333334					1	DETECTED	174.9906 m/z @1.47 [CD6654_1.mzXML]	174.9906463623047	1.4670333333333334	0.10105	19.9875	19.88645	61704.22265625	4043322.6025977787	0	1280	0.8996864241731695	45.67955237702266	18.92348772053641	174.98777770996094	174.99595642089844
316	175.0075225830078	13.854800000000001					1	DETECTED	175.0075 m/z @13.85 [CD6654_1.mzXML]	175.0075225830078	13.854800000000001	9.88715	18.766333333333332	8.879183333333332	8629.556640625	1734415.1809733284	0	1280	1.5242861483925374	1.1189474037948572	0.9739368429962992	175.00656127929688	175.0108642578125
317	175.0305633544922	1.43605					1	DETECTED	175.0306 m/z @1.44 [CD6654_1.mzXML]	175.0305633544922	1.43605	1.43605	18.94633333333333	17.51028333333333	16072.509765625	2907222.2806708077	0	1280	1.8542590101789085	null	null	175.02188110351562	175.03915405273438
318	175.07421875	15.205266666666667					1	DETECTED	175.0742 m/z @15.21 [CD6654_1.mzXML]	175.07421875	15.205266666666667	9.468533333333333	19.5385	10.069966666666666	13364.4013671875	2827490.221430969	0	1280	3.2016365021566084	0.8692691845962599	0.7334010719736334	175.0664520263672	175.0748291015625
319	175.0918426513672	14.02865					1	DETECTED	175.0918 m/z @14.03 [CD6654_1.mzXML]	175.0918426513672	14.02865	0.1676	19.870833333333334	19.703233333333333	5851.98583984375	2256234.332305572	0	1280	12.393519979086989	0.7107410092789987	0.7616432421233834	175.08828735351562	175.09828186035156
320	175.11781311035156	1.7638833333333332					1	DETECTED	175.1178 m/z @1.76 [CD6654_1.mzXML]	175.11781311035156	1.7638833333333332	1.60105	9.931199999999999	8.330149999999998	89269.921875	2173359.6940610344	0	1280	0.8508372973394376	2.286380669432628	2.93388627968812	175.11514282226562	175.11837768554688
321	176.06980895996094	10.536866666666667					1	DETECTED	176.0698 m/z @10.54 [CD6654_1.mzXML]	176.06980895996094	10.536866666666667	8.946033333333332	16.025716666666668	7.079683333333335	111210.7109375	2956723.986319882	0	1280	0.0957820404138694	0.5636234418296986	0.10126341222741782	176.06088256835938	176.07347106933594
322	176.96974182128906	1.5416333333333334					1	DETECTED	176.9697 m/z @1.54 [CD6654_1.mzXML]	176.96974182128906	1.5416333333333334	1.43605	1.60105	0.16500000000000004	26270.326171875	196800.9103828126	0	1280	0.1877027786452743	0.7813733228097869	0.5627466456195737	176.9696044921875	176.9700164794922
323	176.9987335205078	15.1577					1	DETECTED	176.9987 m/z @15.16 [CD6654_1.mzXML]	176.9987335205078	15.1577	1.43605	17.929333333333332	16.49328333333333	4261.0283203125	2430837.8593466803	0	1280	1.1309520879050652	0.6009948997873189	0.20198979957463803	176.99815368652344	177.0068817138672
324	177.05995178222656	1.6897833333333334					1	DETECTED	177.0600 m/z @1.69 [CD6654_1.mzXML]	177.05995178222656	1.6897833333333334	1.5713000000000001	19.39	17.8187	39937.125	4616802.990682831	0	1280	0.13487849754011938	75.19496412997613	0.9096485794987977	177.0558319091797	177.06842041015625
325	177.07315063476562	10.5504					1	DETECTED	177.0732 m/z @10.55 [CD6654_1.mzXML]	177.07315063476562	10.5504	1.93275	10.621633333333333	8.688883333333333	11402.658203125	3261268.1100393063	0	1280	8.518125446868359	0.5041329906258281	0.008265981251656044	177.07302856445312	177.07518005371094
326	177.08596801757812	2.9061166666666667					1	DETECTED	177.0860 m/z @2.91 [CD6654_1.mzXML]	177.08596801757812	2.9061166666666667	0.11718333333333333	20.0045	19.887316666666667	9546.8310546875	3872424.652445802	0	1280	4.7817361707753	3.565398360185495	4.450149755132707	177.0854949951172	177.08656311035156
327	177.1626739501953	12.628833333333334					1	DETECTED	177.1627 m/z @12.63 [CD6654_1.mzXML]	177.1626739501953	12.628833333333334	0.10105	19.9875	19.88645	8493.8515625	2702549.639851622	0	1280	8.264716402201476	0.7936938830625796	1.145623989465979	177.1583251953125	177.1631622314453
328	178.96189880371094	11.3082					1	DETECTED	178.9619 m/z @11.31 [CD6654_1.mzXML]	178.96189880371094	11.3082	0.15081666666666665	19.971166666666665	19.820349999999998	9794.193359375	2954911.6815354615	0	1280	0.49625021347616816	0.888216771256104	0.8439812466782207	178.9551239013672	178.96380615234375
329	179.03915405273438	1.4967000000000001					1	DETECTED	179.0392 m/z @1.50 [CD6654_1.mzXML]	179.03915405273438	1.4967000000000001	1.4193166666666668	9.5292	8.109883333333332	16811.03515625	1729835.701821655	0	1280	0.10763866646273179	52.40071074736159	94.07921187959784	179.0338592529297	179.04249572753906
330	179.05270385742188	14.54515					1	DETECTED	179.0527 m/z @14.55 [CD6654_1.mzXML]	179.05270385742188	14.54515	9.79815	18.749833333333335	8.951683333333335	5329.6826171875	1258606.0968821407	0	1280	1.7294057341551508	0.942877958008567	0.5593915656302783	179.05215454101562	179.0587158203125
331	179.06939697265625	10.509500000000001					1	DETECTED	179.0694 m/z @10.51 [CD6654_1.mzXML]	179.06939697265625	10.509500000000001	0.11718333333333333	20.0045	19.887316666666667	32324.2578125	2375934.4253174122	0	1280	0.09580916774897119	0.8425347521980655	0.015103790571253611	179.0620880126953	179.0700225830078
332	180.06460571289062	9.72395					1	DETECTED	180.0646 m/z @9.72 [CD6654_1.mzXML]	180.06460571289062	9.72395	2.05865	18.422833333333333	16.364183333333333	71974.53125	2248708.9368750635	0	1280	0.08360474359603565	1.8018419134955874	0.017038152961661907	180.0559844970703	180.07313537597656
333	180.90277099609375	1.6602166666666667					1	DETECTED	180.9028 m/z @1.66 [CD6654_1.mzXML]	180.90277099609375	1.6602166666666667	1.6455	2.2573833333333337	0.6118833333333338	20477.048828125	443835.891875	0	1280	0.033895733953325236	20.788788221970506	40.57757644394101	180.9026336669922	180.9032745361328
334	180.96005249023438	11.852766666666668					1	DETECTED	180.9601 m/z @11.85 [CD6654_1.mzXML]	180.96005249023438	11.852766666666668	11.171600000000002	12.223233333333333	1.0516333333333314	6762.31298828125	275076.58132031246	0	1280	0.21656166595153437	0.7719354049424999	0.5438708098849998	180.95957946777344	180.96083068847656
335	181.00082397460938	1.60105					1	DETECTED	181.0008 m/z @1.60 [CD6654_1.mzXML]	181.00082397460938	1.60105	1.4193166666666668	5.640333333333333	4.221016666666666	10740.123046875	795033.1672997131	0	1280	0.15699993692413683	11.613215333822453	21.35007110330259	180.99130249023438	181.00120544433594
336	181.04855346679688	12.4732					1	DETECTED	181.0486 m/z @12.47 [CD6654_1.mzXML]	181.04855346679688	12.4732	0.13399999999999998	19.971166666666665	19.837166666666665	14687.759765625	2413943.9929128108	0	1280	3.7711574485384887	0.6739537346583806	0.3049678547975322	181.0476531982422	181.04949951171875
337	181.06991577148438	10.892566666666665					1	DETECTED	181.0699 m/z @10.89 [CD6654_1.mzXML]	181.06991577148438	10.892566666666665	4.767016666666667	11.12455	6.357533333333333	15693.97265625	896816.741088684	0	1280	2.160553558016044	0.5189357146161026	0.015229686475046586	181.0600128173828	181.0712890625
338	181.08477783203125	11.580766666666667					1	DETECTED	181.0848 m/z @11.58 [CD6654_1.mzXML]	181.08477783203125	11.580766666666667	6.361466666666667	12.14435	5.7828833333333325	363047.40625	4153057.7093583276	1	1280	0.12036498281513452	1.7436238921585356	1.9935545326880955	181.08245849609375	181.08499145507812
339	182.0801544189453	3.89855					1	DETECTED	182.0802 m/z @3.90 [CD6654_1.mzXML]	182.0801544189453	3.89855	2.0303	13.059483333333333	11.029183333333332	125112.5703125	1.0787731370506348E7	1	1280	0.3672836843573184	0.7120003344906269	0.24011274970710292	182.07957458496094	182.0882110595703
340	182.14898681640625	16.36995					1	DETECTED	182.1490 m/z @16.37 [CD6654_1.mzXML]	182.14898681640625	16.36995	0.10105	20.0045	19.90345	95004.71875	2.719448794296265E7	0	1280	4.062616337595264	0.7230071609911206	0.23843963657893846	182.1475372314453	182.15003967285156
341	182.96157836914062	1.5268000000000002					1	DETECTED	182.9616 m/z @1.53 [CD6654_1.mzXML]	182.96157836914062	1.5268000000000002	1.4670333333333334	1.5563166666666668	0.08928333333333338	9021.0556640625	29190.642965454113	0	1280	0.04403418458259223	0.7469325153374228	0.49386503067484544	182.96136474609375	182.96185302734375
342	183.04811096191406	16.156883333333333					1	DETECTED	183.0481 m/z @16.16 [CD6654_1.mzXML]	183.04811096191406	16.156883333333333	0.13399999999999998	19.9875	19.8535	6578.56494140625	2384802.7762061157	0	1280	1.947534321750453	0.6195358097221371	0.6975703127545115	183.04747009277344	183.049560546875
343	183.1525115966797	15.650933333333334					1	DETECTED	183.1525 m/z @15.65 [CD6654_1.mzXML]	183.1525115966797	15.650933333333334	0.10105	20.0045	19.90345	5990.6416015625	2436260.5735446797	0	1280	6.805858290659204	0.6399871167307793	0.2803762873029722	183.15164184570312	183.15318298339844
344	184.072265625	13.031733333333333					1	DETECTED	184.0723 m/z @13.03 [CD6654_1.mzXML]	184.072265625	13.031733333333333	5.918566666666666	15.522333333333334	9.603766666666669	136949.734375	5405276.90703836	0	1280	0.3557954178618825	1.337715251063006	1.5802601106271268	184.07164001464844	184.08154296875
345	184.0931854248047	1.7922333333333333					1	DETECTED	184.0932 m/z @1.79 [CD6654_1.mzXML]	184.0931854248047	1.7922333333333333	0.8572333333333333	18.210500000000003	17.35326666666667	549692.75	6920391.673808627	0	1280	0.06259321758448722	17.54624862441916	62.003715020377925	184.093017578125	184.09661865234375
346	184.99868774414062	1.4518333333333333					1	DETECTED	184.9987 m/z @1.45 [CD6654_1.mzXML]	184.99868774414062	1.4518333333333333	1.4193166666666668	1.5416333333333334	0.12231666666666663	12502.501953125	67317.88067089846	0	1280	0.20576602952170564	1.8808303434136415	2.761660686827283	184.9980926513672	184.99874877929688
347	185.04080200195312	1.9050333333333334					1	DETECTED	185.0408 m/z @1.91 [CD6654_1.mzXML]	185.04080200195312	1.9050333333333334	0.11718333333333333	19.737000000000002	19.61981666666667	319480.65625	5646948.78522522	0	1280	0.125117575619633	18.499789873393436	50.252561908821605	185.0374755859375	185.04443359375
348	185.12754821777344	9.162766666666666					1	DETECTED	185.1275 m/z @9.16 [CD6654_1.mzXML]	185.12754821777344	9.162766666666666	9.055066666666667	10.064633333333335	1.009566666666668	37696.2421875	331333.38205001823	0	1280	0.09633876943123809	1.682682200648845	1.227847765134005	185.12677001953125	185.1280975341797
349	186.07254028320312	1.91885					1	DETECTED	186.0725 m/z @1.92 [CD6654_1.mzXML]	186.07254028320312	1.91885	0.15081666666666665	19.787	19.63618333333333	47454.2578125	2638434.251035553	0	1280	0.1346843031730789	1.0971726744958765	2.042277866567411	186.0722198486328	186.08248901367188
350	186.2202606201172	11.449533333333333					1	DETECTED	186.2203 m/z @11.45 [CD6654_1.mzXML]	186.2202606201172	11.449533333333333	10.049900000000001	11.522583333333333	1.4726833333333325	16262.3251953125	709379.1989732053	0	1280	1.4957680226268337	0.5260961204124891	0.05212926359496656	186.22000122070312	186.22093200683594
351	186.92178344726562	1.5416333333333334					1	DETECTED	186.9218 m/z @1.54 [CD6654_1.mzXML]	186.92178344726562	1.5416333333333334	1.4518333333333333	1.5713000000000001	0.11946666666666683	12720.5224609375	60066.292500000054	0	1280	0.09989061486684592	0.6651818856718635	0.33036377134372713	186.9214630126953	186.9217987060547
352	186.951416015625	9.219433333333335					1	DETECTED	186.9514 m/z @9.22 [CD6654_1.mzXML]	186.951416015625	9.219433333333335	9.177283333333332	9.3182	0.14091666666666747	18301.9140625	98246.50511718781	0	1280	0.09399344016402367	1.6716093317515703	2.5184616466955316	186.95106506347656	186.95181274414062
353	187.05645751953125	1.8774000000000002					1	DETECTED	187.0565 m/z @1.88 [CD6654_1.mzXML]	187.05645751953125	1.8774000000000002	1.8629833333333332	11.684016666666668	9.821033333333336	344167.59375	5075016.7703533955	0	1280	0.05301378712844018	9.069893419935537	9.304241722002452	187.0540771484375	187.06602478027344
354	187.0703582763672	2.808133333333333					1	DETECTED	187.0704 m/z @2.81 [CD6654_1.mzXML]	187.0703582763672	2.808133333333333	0.3861	18.276	17.8899	23905.19921875	4612900.000794619	0	1280	1.0611193413590865	2.0310551672183257	3.1917495703758023	187.06997680664062	187.07632446289062
355	187.12550354003906	11.392966666666666					1	DETECTED	187.1255 m/z @11.39 [CD6654_1.mzXML]	187.12550354003906	11.392966666666666	0.13399999999999998	19.9875	19.8535	7447.3779296875	3525401.561147582	0	1280	15.310627729445834	0.8816750501082101	7.807716402442358	187.12442016601562	187.13162231445312
356	187.47164916992188	9.205633333333333					1	DETECTED	187.4716 m/z @9.21 [CD6654_1.mzXML]	187.47164916992188	9.205633333333333	9.177283333333332	9.3182	0.14091666666666747	14260.9931640625	73419.35120556664	0	1280	0.09084783338018987	2.48530276308043	4.1148241868051105	187.47158813476562	187.4718475341797
357	188.06936645507812	9.205633333333333					1	DETECTED	188.0694 m/z @9.21 [CD6654_1.mzXML]	188.06936645507812	9.205633333333333	1.5268000000000002	11.171600000000002	9.644800000000002	5080814.5	3.471485454142891E7	1	1280	0.09188340934845307	1.8902500105156084	2.543271446579419	188.0598602294922	188.07772827148438
358	188.6699676513672	9.205633333333333					1	DETECTED	188.6700 m/z @9.21 [CD6654_1.mzXML]	188.6699676513672	9.205633333333333	9.191550000000001	9.33275	0.14119999999999955	13945.1318359375	69035.14120501693	0	1280	0.07212407130235121	5.0130177514797865	9.026035502959573	188.66981506347656	188.6700439453125
359	189.02285766601562	13.593283333333334					1	DETECTED	189.0229 m/z @13.59 [CD6654_1.mzXML]	189.02285766601562	13.593283333333334	1.5118166666666668	16.9135	15.401683333333333	12544.5458984375	4131576.551584136	0	1280	0.4932302934146282	0.6374095032611934	0.15011085427491036	189.02085876464844	189.0237274169922
360	189.0361785888672	10.876516666666667					1	DETECTED	189.0362 m/z @10.88 [CD6654_1.mzXML]	189.0361785888672	10.876516666666667	1.43605	11.2167	9.78065	11665.8115234375	3010384.6249292	0	1280	0.24627542668362423	0.5180172943427938	2.030520025798521	189.0357666015625	189.0459747314453
361	189.0513458251953	10.415033333333334					1	DETECTED	189.0513 m/z @10.42 [CD6654_1.mzXML]	189.0513458251953	10.415033333333334	10.385516666666666	10.764666666666667	0.379150000000001	11136.3125	90548.12537902867	0	1280	0.05881380526276736	6.42264257481627	11.84528514963254	189.05108642578125	189.05343627929688
362	189.07276916503906	9.205633333333333					1	DETECTED	189.0728 m/z @9.21 [CD6654_1.mzXML]	189.07276916503906	9.205633333333333	9.147716666666668	9.574866666666667	0.42714999999999925	497515.59375	3091357.476164798	0	1280	0.09033245280410007	1.9731785423381094	2.5132937422081487	189.07273864746094	189.0731964111328
363	189.08590698242188	2.68285					1	DETECTED	189.0859 m/z @2.68 [CD6654_1.mzXML]	189.08590698242188	2.68285	0.10105	20.0045	19.90345	81787.3828125	1.891490592487693E7	0	1280	3.2949403540220525	12.456064666188439	7.123131738322793	189.08522033691406	189.0901641845703
364	189.197265625	9.233233333333335					1	DETECTED	189.1973 m/z @9.23 [CD6654_1.mzXML]	189.197265625	9.233233333333335	9.191550000000001	9.289666666666667	0.09811666666666596	18177.177734375	81907.97148632763	0	1280	0.09202694796050537	1.1769292283086692	1.3538584566173384	189.1970977783203	189.1974639892578
365	190.06382751464844	11.435233333333334					1	DETECTED	190.0638 m/z @11.44 [CD6654_1.mzXML]	190.06382751464844	11.435233333333334	10.970049999999999	16.896666666666665	5.926616666666666	15294.21484375	1392266.6000610346	0	1280	0.05535723478741161	6.3701945469527805	11.740389093905561	190.0635223388672	190.0649871826172
366	190.0765838623047	9.219433333333335					1	DETECTED	190.0766 m/z @9.22 [CD6654_1.mzXML]	190.0765838623047	9.219433333333335	9.162766666666666	11.745183333333333	2.582416666666667	20707.146484375	616477.5047692878	0	1280	1.6236289109707283	1.8111049209486343	30.049512565461907	190.06741333007812	190.085205078125
367	190.08883666992188	9.9759					1	DETECTED	190.0888 m/z @9.98 [CD6654_1.mzXML]	190.08883666992188	9.9759	0.2684166666666667	19.257	18.988583333333334	10821.8251953125	2271802.7699765633	0	1280	6.435447276181131	5.35358150852785	20.124321163445792	190.08822631835938	190.08995056152344
368	190.14276123046875	10.339333333333334					1	DETECTED	190.1428 m/z @10.34 [CD6654_1.mzXML]	190.14276123046875	10.339333333333334	10.094216666666666	13.700266666666666	3.6060499999999998	26756.66796875	1358690.4274339597	0	1280	0.28821115457664526	1.047734279620089	0.9283387285710516	190.13922119140625	190.14306640625
369	190.9669647216797	13.445433333333334					1	DETECTED	190.9670 m/z @13.45 [CD6654_1.mzXML]	190.9669647216797	13.445433333333334	0.10105	19.937666666666665	19.836616666666664	11437.0712890625	2032769.6527110594	0	1280	2.1064379906414494	0.7140046244478103	0.14189562784721782	190.96072387695312	190.96832275390625
370	191.03897094726562	1.7347333333333335					1	DETECTED	191.0390 m/z @1.73 [CD6654_1.mzXML]	191.03897094726562	1.7347333333333335	1.4193166666666668	13.488833333333334	12.069516666666667	139631.015625	4341692.311949708	0	1280	null	4.476544029498571	null	191.03001403808594	191.0479278564453
371	191.07545471191406	1.7046999999999999					1	DETECTED	191.0755 m/z @1.70 [CD6654_1.mzXML]	191.07545471191406	1.7046999999999999	1.5713000000000001	8.807983333333334	7.2366833333333345	104818.6484375	1.5839406441434966E7	0	1280	7.168657495927901	26.048869041748528	55.49988284321985	191.0670928955078	191.07952880859375
372	191.97166442871094	12.549783333333332					1	DETECTED	191.9717 m/z @12.55 [CD6654_1.mzXML]	191.97166442871094	12.549783333333332	0.23486666666666667	19.687166666666666	19.4523	3270.068359375	1754676.287585724	0	1280	18.635819485395302	0.7897860995134628	1.0740082535829985	191.970458984375	191.97166442871094
373	192.0167694091797	11.277516666666665					1	DETECTED	192.0168 m/z @11.28 [CD6654_1.mzXML]	192.0167694091797	11.277516666666665	0.11718333333333333	20.0045	19.887316666666667	7243.1533203125	1968375.29532608	0	1280	1.1077994055970564	0.8909821988590545	0.7665293392168329	192.00677490234375	192.0167694091797
374	192.03158569335938	2.5597166666666666					1	DETECTED	192.0316 m/z @2.56 [CD6654_1.mzXML]	192.03158569335938	2.5597166666666666	1.91885	10.86085	8.942	12424.9853515625	1037036.1846089476	0	1280	0.30963716191834445	6.976490169562052	10.090863609301318	192.03089904785156	192.03526306152344
375	192.06687927246094	11.478233333333332					1	DETECTED	192.0669 m/z @11.48 [CD6654_1.mzXML]	192.06687927246094	11.478233333333332	6.2962	11.478233333333332	5.182033333333332	4979.69677734375	572194.0098789672	0	1280	3.8323690782964777	0.5	null	192.06370544433594	192.06687927246094
376	192.96051025390625	2.187116666666667					1	DETECTED	192.9605 m/z @2.19 [CD6654_1.mzXML]	192.96051025390625	2.187116666666667	2.0731333333333333	16.2225	14.149366666666667	13614.6474609375	1254519.8439088748	0	1280	0.2057990133986083	62.06769995613382	123.13539991226764	192.9576873779297	192.96429443359375
377	193.03387451171875	1.7046999999999999					1	DETECTED	193.0339 m/z @1.70 [CD6654_1.mzXML]	193.03387451171875	1.7046999999999999	1.6308833333333332	4.909516666666667	3.2786333333333335	9029.0498046875	611904.8808549804	0	1280	1.8017078701154927	22.20794761797246	43.41589523594492	193.03237915039062	193.03387451171875
378	193.08480834960938	10.509500000000001					1	DETECTED	193.0848 m/z @10.51 [CD6654_1.mzXML]	193.08480834960938	10.509500000000001	6.49345	19.870833333333334	13.377383333333334	28810.3515625	1604056.0897271722	0	1280	0.11304460978441888	0.5214635746198731	0.057927929358110405	193.08401489257812	193.08509826660156
379	193.13267517089844	9.483916666666666					1	DETECTED	193.1327 m/z @9.48 [CD6654_1.mzXML]	193.13267517089844	9.483916666666666	1.6160166666666667	12.239116666666666	10.623099999999999	5159.97900390625	1706107.1385195924	0	1280	0.0721419568787951	0.6750911933298593	0.3501823866597187	193.12481689453125	193.13272094726562
380	193.9930877685547	8.992700000000001					1	DETECTED	193.9931 m/z @8.99 [CD6654_1.mzXML]	193.9930877685547	8.992700000000001	0.5711333333333334	9.147716666666668	8.576583333333334	1694.767578125	665062.9164367676	0	1280	8.586364546306923	0.5092035527831322	0.018407105566264383	193.9858856201172	193.99330139160156
381	194.00364685058594	1.4818833333333332					1	DETECTED	194.0036 m/z @1.48 [CD6654_1.mzXML]	194.00364685058594	1.4818833333333332	1.4193166666666668	1.5416333333333334	0.12231666666666663	12419.6025390625	72552.34039843752	0	1280	0.12185457533460786	0.9774906766116176	0.9549813532232351	194.00364685058594	194.00405883789062
382	194.03147888183594	1.7638833333333332					1	DETECTED	194.0315 m/z @1.76 [CD6654_1.mzXML]	194.03147888183594	1.7638833333333332	1.4967000000000001	19.920833333333334	18.424133333333334	8714.8642578125	3466375.8952149353	0	1280	15.816986984228535	33.557087454466874	66.79465772009044	194.03147888183594	194.0394744873047
383	194.1167449951172	8.16125					1	DETECTED	194.1167 m/z @8.16 [CD6654_1.mzXML]	194.1167449951172	8.16125	0.23486666666666667	20.0045	19.769633333333335	6940.06640625	1483060.5787268677	0	1280	0.17326248740967287	1.247077797145819	0.09903567333541903	194.11410522460938	194.1175994873047
384	194.9619598388672	14.530283333333333					1	DETECTED	194.9620 m/z @14.53 [CD6654_1.mzXML]	194.9619598388672	14.530283333333333	2.1298166666666667	15.846499999999999	13.716683333333332	5097.931640625	2050279.4901990355	0	1280	0.6063396608671265	0.553071255382862	0.1061425107657238	194.95677185058594	194.962646484375
385	194.97572326660156	12.159966666666666					1	DETECTED	194.9757 m/z @12.16 [CD6654_1.mzXML]	194.97572326660156	12.159966666666666	11.171600000000002	18.259333333333334	7.0877333333333326	17053.04296875	2466641.08088037	0	1280	0.8513662736326282	3.5855789012175054	6.171157802435011	194.97508239746094	194.98068237304688
386	195.01683044433594	1.4967000000000001					1	DETECTED	195.0168 m/z @1.50 [CD6654_1.mzXML]	195.01683044433594	1.4967000000000001	1.43605	9.101383333333333	7.665333333333333	5840.27001953125	1480378.5522550049	0	1280	0.10196727518454995	63.19318494091773	125.38636988183546	195.0122833251953	195.01730346679688
387	195.02874755859375	15.993083333333335					1	DETECTED	195.0287 m/z @15.99 [CD6654_1.mzXML]	195.02874755859375	15.993083333333335	0.28526666666666667	19.9875	19.702233333333336	7684.06640625	2537557.5106667457	0	1280	8.203928325580438	0.627147418111365	0.6042819735390327	195.02098083496094	195.02952575683594
388	195.08543395996094	10.892566666666665					1	DETECTED	195.0854 m/z @10.89 [CD6654_1.mzXML]	195.08543395996094	10.892566666666665	0.10105	20.0045	19.90345	39779.359375	5817658.486565557	0	1280	0.24354357320105358	8.553898219829726	0.949745739244515	195.08485412597656	195.0924835205078
389	195.10003662109375	11.2928					1	DETECTED	195.1000 m/z @11.29 [CD6654_1.mzXML]	195.10003662109375	11.2928	1.5563166666666668	12.159966666666666	10.603649999999998	25938.341796875	2625476.669435791	0	1280	0.30135094412155183	0.5445318210373697	11.480723815893857	195.0973358154297	195.100830078125
390	195.112060546875	9.347433333333333					1	DETECTED	195.1121 m/z @9.35 [CD6654_1.mzXML]	195.112060546875	9.347433333333333	7.926216666666666	9.483916666666666	1.5576999999999996	18876.189453125	389368.5386657717	0	1280	0.11488087238872247	0.5480163709497728	0.11927699044752933	195.1117401123047	195.1192169189453
391	195.14817810058594	9.634933333333333					1	DETECTED	195.1482 m/z @9.63 [CD6654_1.mzXML]	195.14817810058594	9.634933333333333	9.574866666666667	10.307966666666665	0.7330999999999985	215078.84375	1183620.0820310628	1	1280	0.08148791801861144	1.7723569559135044	2.4113553134310792	195.14768981933594	195.1486053466797
392	196.05947875976562	8.961533333333334					1	DETECTED	196.0595 m/z @8.96 [CD6654_1.mzXML]	196.05947875976562	8.961533333333334	8.83885	18.1285	9.289649999999998	8042.96044921875	1336932.178991333	0	1280	1.2715467396297786	37.860277136258816	72.44242311418311	196.05929565429688	196.06808471679688
393	196.09722900390625	13.83935					1	DETECTED	196.0972 m/z @13.84 [CD6654_1.mzXML]	196.09722900390625	13.83935	0.7729333333333333	17.612000000000002	16.839066666666668	6862.29345703125	1888433.8233467094	0	1280	0.2806421151835572	0.6443643692162477	0.44024562586805355	196.088134765625	196.09835815429688
394	196.15155029296875	9.6497					1	DETECTED	196.1516 m/z @9.65 [CD6654_1.mzXML]	196.15155029296875	9.6497	9.605033333333333	17.996	8.390966666666666	22768.7265625	1658753.16933142	0	1280	0.08496939547403848	93.92873134328458	2.068234195412914	196.1511993408203	196.15167236328125
395	196.86395263671875	2.044633333333333					1	DETECTED	196.8640 m/z @2.04 [CD6654_1.mzXML]	196.86395263671875	2.044633333333333	1.6455	15.032649999999999	13.387149999999998	23268.0546875	1583742.4550493162	0	1280	0.4044020590855777	16.770273091698687	0.5946754621685135	196.8547821044922	196.86734008789062
396	196.9549102783203	11.4072					1	DETECTED	196.9549 m/z @11.41 [CD6654_1.mzXML]	196.9549102783203	11.4072	11.093150000000001	12.4882	1.3950499999999995	8009.6279296875	414422.8243673095	0	1280	0.6258173495470096	2.221063524916427	3.4421270498328536	196.95484924316406	196.95590209960938
397	197.06358337402344	15.3468					1	DETECTED	197.0636 m/z @15.35 [CD6654_1.mzXML]	197.06358337402344	15.3468	0.5038333333333334	19.571833333333334	19.068	12925.5380859375	3156979.727255004	0	1280	2.181800418458268	0.638568906427246	0.6613512811888446	197.06301879882812	197.0722198486328
398	197.0797576904297	11.046633333333334					1	DETECTED	197.0798 m/z @11.05 [CD6654_1.mzXML]	197.0797576904297	11.046633333333334	10.455733333333335	11.140116666666668	0.6843833333333329	6957.5712890625	138493.31065563965	0	1280	0.0906361991335487	0.5791024990128054	0.15820499802561083	197.0792999267578	197.0824432373047
399	197.099609375	1.7494					1	DETECTED	197.0996 m/z @1.75 [CD6654_1.mzXML]	197.099609375	1.7494	1.7046999999999999	13.1016	11.396899999999999	85600.921875	2.6759843375574954E7	0	1280	10.632156636087187	122.44170546533957	232.05851813620987	197.0942840576172	197.10719299316406
400	197.12745666503906	9.738633333333333					1	DETECTED	197.1275 m/z @9.74 [CD6654_1.mzXML]	197.12745666503906	9.738633333333333	9.132433333333333	9.9018	0.7693666666666665	24786.75390625	242955.34801571656	0	1280	0.0949614895662112	0.6178367759708985	0.348304806728064	197.1180877685547	197.1278839111328
401	198.03060913085938	10.455733333333335					1	DETECTED	198.0306 m/z @10.46 [CD6654_1.mzXML]	198.03060913085938	10.455733333333335	10.079283333333333	17.245333333333335	7.166050000000002	115094.3046875	1588403.4552788083	0	1280	0.12048930885895537	1.0710724138253875	6.474589681180073	198.02073669433594	198.03086853027344
402	198.05162048339844	10.578133333333334					1	DETECTED	198.0516 m/z @10.58 [CD6654_1.mzXML]	198.05162048339844	10.578133333333334	8.977066666666667	10.86085	1.8837833333333318	22292.2734375	1258934.0768941047	0	1280	2.132186559437663	0.5955811493567015	0.17578519451945177	198.05162048339844	198.05775451660156
403	198.08355712890625	1.8345333333333333					1	DETECTED	198.0836 m/z @1.83 [CD6654_1.mzXML]	198.08355712890625	1.8345333333333333	1.21275	9.70915	8.4964	28826.5625	2214738.1923478385	0	1280	0.08740356375438751	6.83228348567293	12.66456697134586	198.07501220703125	198.09353637695312
404	198.09365844726562	9.634933333333333					1	DETECTED	198.0937 m/z @9.63 [CD6654_1.mzXML]	198.09365844726562	9.634933333333333	8.577050000000002	17.962333333333333	9.385283333333332	7319.11767578125	670243.4343719179	0	1280	1.133985217374038	4.435878247443804	0.8249717715073787	198.09356689453125	198.09768676757812
405	198.86099243164062	1.9745166666666667					1	DETECTED	198.8610 m/z @1.97 [CD6654_1.mzXML]	198.86099243164062	1.9745166666666667	1.7347333333333335	2.3409833333333334	0.60625	22831.70703125	384929.86689477524	0	1280	0.39586354863683226	1.2641620907763957	1.5283241815527915	198.86032104492188	198.86138916015625
406	198.93902587890625	1.5416333333333334					1	DETECTED	198.9390 m/z @1.54 [CD6654_1.mzXML]	198.93902587890625	1.5416333333333334	1.4193166666666668	1.6455	0.22618333333333318	204883.21875	1219535.0309653322	0	1280	0.13986139497002426	0.9988848192820813	0.8609507983094908	198.9387969970703	198.93914794921875
407	199.0100860595703	13.045516666666666					1	DETECTED	199.0101 m/z @13.05 [CD6654_1.mzXML]	199.0100860595703	13.045516666666666	9.147716666666668	18.341166666666666	9.193449999999999	5316.6611328125	1131200.2154295354	0	1280	5.156946573830524	1.1793126892092978	1.2761448442806915	199.0047607421875	199.01673889160156
408	199.10704040527344	8.607716666666667					1	DETECTED	199.1070 m/z @8.61 [CD6654_1.mzXML]	199.10704040527344	8.607716666666667	4.2284	8.668883333333333	4.440483333333334	3151.526123046875	222542.37631033335	0	1280	0.2403048093643534	0.5069835857192332	0.01396717143846646	199.10635375976562	199.11526489257812
409	199.14328002929688	8.83885					1	DETECTED	199.1433 m/z @8.84 [CD6654_1.mzXML]	199.14328002929688	8.83885	8.761583333333334	14.954883333333333	6.193299999999999	8696.0693359375	521508.8193668518	0	1280	0.10836479232937712	40.077437446074235	1.4571347975501256	199.13404846191406	199.14395141601562
410	200.02767944335938	10.455733333333335					1	DETECTED	200.0277 m/z @10.46 [CD6654_1.mzXML]	200.02767944335938	10.455733333333335	10.400883333333333	10.78085	0.37996666666666634	38136.52734375	276418.5449351196	0	1280	0.10904250204256094	3.463688848374235	2.0861552177332054	200.02737426757812	200.0279998779297
411	200.03933715820312	1.7046999999999999					1	DETECTED	200.0393 m/z @1.70 [CD6654_1.mzXML]	200.03933715820312	1.7046999999999999	1.6160166666666667	2.3267499999999997	0.710733333333333	58290.390625	537839.1884328614	0	1280	0.06847354695172303	4.007141514752869	10.044415719585716	200.0392608642578	200.04322814941406
412	200.06707763671875	1.7922333333333333					1	DETECTED	200.0671 m/z @1.79 [CD6654_1.mzXML]	200.06707763671875	1.7922333333333333	1.7638833333333332	1.8487166666666668	0.08483333333333354	279606.3125	853864.0965996098	0	1280	0.056780425518152766	1.4961787184009392	1.9923574368018782	200.06703186035156	200.0672149658203
413	200.12692260742188	2.0731333333333333					1	DETECTED	200.1269 m/z @2.07 [CD6654_1.mzXML]	200.12692260742188	2.0731333333333333	1.9466	7.250366666666666	5.303766666666666	13412.1669921875	599870.9848188171	0	1280	0.28386049387300316	20.95798208640677	2.0465839823206755	200.12652587890625	200.12771606445312
414	200.936767578125	1.5416333333333334					1	DETECTED	200.9368 m/z @1.54 [CD6654_1.mzXML]	200.936767578125	1.5416333333333334	1.4518333333333333	1.60105	0.14921666666666678	27015.0234375	157461.337347168	0	1280	0.13166617530420988	0.8308277654046025	0.6616555308092049	200.9364776611328	200.9368133544922
415	200.9721221923828	1.5416333333333334					1	DETECTED	200.9721 m/z @1.54 [CD6654_1.mzXML]	200.9721221923828	1.5416333333333334	1.43605	2.6006333333333336	1.1645833333333335	48532.63671875	772352.8756423341	0	1280	0.12522023486153855	5.471275571898475	10.365890810779856	200.9676971435547	200.9722137451172
416	201.01486206054688	1.9050333333333334					1	DETECTED	201.0149 m/z @1.91 [CD6654_1.mzXML]	201.01486206054688	1.9050333333333334	1.8204333333333333	1.9604166666666667	0.13998333333333335	69539.109375	376407.0032812502	0	1280	0.08105167324006501	0.8273246650906225	0.654649330181245	201.0146942138672	201.01490783691406
417	201.11080932617188	0.10105					1	DETECTED	201.1108 m/z @0.10 [CD6654_1.mzXML]	201.11080932617188	0.10105	0.10105	20.0045	19.90345	38911.5234375	2.9862123721351564E7	0	1280	14.651459739727342	null	null	201.11012268066406	201.11143493652344
418	202.04652404785156	9.753233333333332					1	DETECTED	202.0465 m/z @9.75 [CD6654_1.mzXML]	202.04652404785156	9.753233333333332	1.7494	9.753233333333332	8.003833333333333	17539.677734375	7272262.004440185	0	1280	8.005932905494133	0.5	null	202.0463104248047	202.046630859375
419	202.10647583007812	2.187116666666667					1	DETECTED	202.1065 m/z @2.19 [CD6654_1.mzXML]	202.10647583007812	2.187116666666667	0.10105	19.9875	19.88645	4755.4326171875	3314681.344996125	0	1280	14.053122587400068	4.766494359400466	8.532988718800931	202.10577392578125	202.11537170410156
420	202.96974182128906	1.5268000000000002					1	DETECTED	202.9697 m/z @1.53 [CD6654_1.mzXML]	202.96974182128906	1.5268000000000002	1.4518333333333333	1.6160166666666667	0.16418333333333335	15928.142578125	85647.61980749512	0	1280	0.07769301993159639	1.0950422409959957	1.1391141690079087	202.9692840576172	202.969970703125
421	203.05104064941406	1.8064166666666668					1	DETECTED	203.0510 m/z @1.81 [CD6654_1.mzXML]	203.05104064941406	1.8064166666666668	0.3355666666666667	18.390333333333334	18.05476666666667	2580034.5	3.401180537013526E7	1	1280	0.10202919809797018	3.6882278678588714	4.69166526839145	203.05059814453125	203.0528106689453
422	203.82293701171875	9.219433333333335					1	DETECTED	203.8229 m/z @9.22 [CD6654_1.mzXML]	203.82293701171875	9.219433333333335	9.177283333333332	9.347433333333333	0.17015000000000136	21603.42578125	122768.70013757354	0	1280	0.0928616879667743	2.018386714116123	3.0367734282322463	203.82269287109375	203.8233642578125
423	204.05459594726562	1.8064166666666668					1	DETECTED	204.0546 m/z @1.81 [CD6654_1.mzXML]	204.05459594726562	1.8064166666666668	1.7347333333333335	10.715983333333332	8.98125	144886.78125	2342914.6722019655	0	1280	0.11779721620891137	4.025751963778191	4.3773404826930005	204.0545654296875	204.06459045410156
424	204.1039276123047	10.79705					1	DETECTED	204.1039 m/z @10.80 [CD6654_1.mzXML]	204.1039276123047	10.79705	10.715983333333332	11.140116666666668	0.42413333333333547	22142.458984375	194618.52860119668	0	1280	0.0975910720968205	2.6159539473683786	3.7051871726757954	204.10037231445312	204.10411071777344
425	204.12155151367188	1.8912166666666665					1	DETECTED	204.1216 m/z @1.89 [CD6654_1.mzXML]	204.12155151367188	1.8912166666666665	1.8629833333333332	10.469083333333334	8.606100000000001	1753873.125	1.3196068392733702E7	1	1280	0.0507588564051753	11.328360736700935	8.50991852525372	204.1212921142578	204.1227569580078
426	204.41531372070312	9.233233333333335					1	DETECTED	204.4153 m/z @9.23 [CD6654_1.mzXML]	204.41531372070312	9.233233333333335	9.177283333333332	9.3182	0.14091666666666747	15403.7744140625	83228.57390283226	0	1280	0.10530786586273244	1.2593089067619334	1.5186178135238666	204.41510009765625	204.41531372070312
427	204.95565795898438	1.6160166666666667					1	DETECTED	204.9557 m/z @1.62 [CD6654_1.mzXML]	204.95565795898438	1.6160166666666667	1.5416333333333334	1.6750833333333333	0.13344999999999985	52907.30078125	288921.9205192868	0	1280	0.0906372874349135	0.8970423481962806	0.7678289431980329	204.95558166503906	204.9560546875
428	204.99496459960938	12.14435					1	DETECTED	204.9950 m/z @12.14 [CD6654_1.mzXML]	204.99496459960938	12.14435	1.4818833333333332	12.457383333333333	10.9755	5978.04443359375	2171334.735342163	0	1280	10.677444771877472	0.5146792174418677	0.029358434883735466	204.98834228515625	204.99581909179688
429	205.02320861816406	1.8204333333333333					1	DETECTED	205.0232 m/z @1.82 [CD6654_1.mzXML]	205.02320861816406	1.8204333333333333	1.4193166666666668	1.8487166666666668	0.4294	31582.060546875	449703.3768100587	0	1280	0.6017781959777084	0.5352557443802719	0.06626760649528662	205.02301025390625	205.02349853515625
430	205.05535888671875	1.7782833333333334					1	DETECTED	205.0554 m/z @1.78 [CD6654_1.mzXML]	205.05535888671875	1.7782833333333334	1.7494	9.842899999999998	8.093499999999999	32534.2734375	1637484.8025277099	0	1280	7.596210842448359	140.1067512983264	265.4895797020818	205.0460662841797	205.05905151367188
431	205.07455444335938	11.421166666666666					1	DETECTED	205.0746 m/z @11.42 [CD6654_1.mzXML]	205.07455444335938	11.421166666666666	0.5207833333333334	15.189266666666667	14.668483333333333	22547.03125	4122876.0699360333	0	1280	2.246243807225264	1.3830428748488763	1.5105418469155447	205.0666961669922	205.0845489501953
432	205.08457946777344	12.503283333333334					1	DETECTED	205.0846 m/z @12.50 [CD6654_1.mzXML]	205.08457946777344	12.503283333333334	0.13399999999999998	19.971166666666665	19.837166666666665	22173.498046875	5291777.858055664	0	1280	4.012733114717131	0.9471713758677077	0.49840623647773935	205.08456420898438	205.08554077148438
433	205.0958709716797	9.219433333333335					1	DETECTED	205.0959 m/z @9.22 [CD6654_1.mzXML]	205.0958709716797	9.219433333333335	9.132433333333333	10.715983333333332	1.583549999999999	5909484.0	3.810717590879241E7	1	1280	0.09603391438622388	1.5369097031384937	1.7555915042955101	205.0956268310547	205.09634399414062
434	205.12510681152344	1.8912166666666665					1	DETECTED	205.1251 m/z @1.89 [CD6654_1.mzXML]	205.12510681152344	1.8912166666666665	1.8487166666666668	15.522333333333334	13.673616666666668	148764.4375	4236129.685311646	0	1280	0.1471784302965602	11.929262764304216	6.4592717070062236	205.11524963378906	205.13279724121094
435	205.98611450195312	11.247266666666667					1	DETECTED	205.9861 m/z @11.25 [CD6654_1.mzXML]	205.98611450195312	11.247266666666667	0.10105	20.0045	19.90345	33367.86328125	6195667.391509341	0	1280	1.2052827187384985	0.7814455515741339	4.674026323775446	205.98582458496094	205.9940643310547
436	206.08004760742188	10.307966666666665					1	DETECTED	206.0800 m/z @10.31 [CD6654_1.mzXML]	206.08004760742188	10.307966666666665	4.8298499999999995	18.651999999999997	13.822149999999997	105422.828125	1657997.8823343834	0	1280	0.09848320449223102	0.5175828386624723	2.7548413007596566	206.07965087890625	206.08895874023438
437	206.0992431640625	9.219433333333335					1	DETECTED	206.0992 m/z @9.22 [CD6654_1.mzXML]	206.0992431640625	9.219433333333335	4.626516666666666	10.764666666666667	6.13815	603600.0	4671593.973286045	0	1280	0.09247849718956758	1.591366112867837	1.7268480001417108	206.08924865722656	206.10032653808594
438	206.89242553710938	1.7494					1	DETECTED	206.8924 m/z @1.75 [CD6654_1.mzXML]	206.89242553710938	1.7494	1.6897833333333334	2.2013000000000003	0.5115166666666668	75899.765625	632277.2167891847	0	1280	0.09792372684801687	4.290047525859661	2.0032668115176033	206.8920135498047	206.8938751220703
439	206.9901123046875	16.81416666666667					1	DETECTED	206.9901 m/z @16.81 [CD6654_1.mzXML]	206.9901123046875	16.81416666666667	0.21815	19.971166666666665	19.753016666666664	8215.8583984375	2667455.5734040225	0	1280	2.930688604453314	0.5960632369980899	0.19074111178268383	206.98561096191406	206.9912872314453
440	207.01292419433594	1.8204333333333333					1	DETECTED	207.0129 m/z @1.82 [CD6654_1.mzXML]	207.01292419433594	1.8204333333333333	1.4193166666666668	14.985866666666668	13.566550000000001	25023.341796875	4225259.828932254	0	1280	12.163429511291948	20.52029919230029	41.93890856717207	207.01271057128906	207.016845703125
441	207.02528381347656	9.605033333333333					1	DETECTED	207.0253 m/z @9.61 [CD6654_1.mzXML]	207.02528381347656	9.605033333333333	9.559633333333332	11.82245	2.2628166666666676	17560.873046875	884332.0375888676	0	1280	0.7021629223544856	24.920888399412213	3.6280979586323028	207.0252685546875	207.03204345703125
442	207.09017944335938	11.435233333333334					1	DETECTED	207.0902 m/z @11.44 [CD6654_1.mzXML]	207.09017944335938	11.435233333333334	10.27595	11.595233333333335	1.3192833333333347	28476.31640625	736962.9231815187	0	1280	1.341102103522191	0.5690081515879063	0.1373575458821505	207.0829620361328	207.09054565429688
443	207.10324096679688	9.219433333333335					1	DETECTED	207.1032 m/z @9.22 [CD6654_1.mzXML]	207.10324096679688	9.219433333333335	5.117933333333334	9.990783333333333	4.872849999999999	26511.0	1010518.8450831906	0	1280	0.12649346021381014	0.5199621032819142	0.02612262388224025	207.10324096679688	207.11203002929688
444	208.04812622070312	15.830083333333333					1	DETECTED	208.0481 m/z @15.83 [CD6654_1.mzXML]	208.04812622070312	15.830083333333333	8.930166666666667	19.853833333333334	10.923666666666668	14335.7431640625	3269960.6383726825	0	1280	7.256184700735309	0.7921320009523273	0.4980268327709428	208.04766845703125	208.04840087890625
445	208.1322479248047	8.7928					1	DETECTED	208.1322 m/z @8.79 [CD6654_1.mzXML]	208.1322479248047	8.7928	5.787883333333334	8.977066666666667	3.1891833333333333	7680.6337890625	192404.00855209352	0	1280	0.10144481479195733	0.5306608613660946	1.5284586142491672	208.1257781982422	208.13284301757812
446	208.88946533203125	1.7494					1	DETECTED	208.8895 m/z @1.75 [CD6654_1.mzXML]	208.88946533203125	1.7494	1.6897833333333334	1.9745166666666667	0.2847333333333333	61742.58984375	415667.57416674803	0	1280	0.08756118049940853	2.3880346659211633	2.046947395902471	208.889404296875	208.89007568359375
447	208.93418884277344	2.158666666666667					1	DETECTED	208.9342 m/z @2.16 [CD6654_1.mzXML]	208.93418884277344	2.158666666666667	2.0731333333333333	3.5194666666666667	1.4463333333333335	11598.1630859375	255891.65013436897	0	1280	0.2678800502593135	8.45479345284486	15.909586905689721	208.9337158203125	208.9349365234375
448	208.97718811035156	13.854800000000001					1	DETECTED	208.9772 m/z @13.85 [CD6654_1.mzXML]	208.97718811035156	13.854800000000001	13.4597	16.058466666666668	2.598766666666668	15208.150390625	887251.6310302732	0	1280	0.9806276556714302	3.2887454652830432	3.4111824349456192	208.9770965576172	208.97796630859375
449	209.03224182128906	1.4818833333333332					1	DETECTED	209.0322 m/z @1.48 [CD6654_1.mzXML]	209.03224182128906	1.4818833333333332	0.9411666666666666	11.894566666666666	10.9534	33176.4375	2709767.747482178	0	1280	0.09609851534484415	66.42265332532918	142.3196421367581	209.02352905273438	209.0331268310547
450	209.04443359375	15.846499999999999					1	DETECTED	209.0444 m/z @15.85 [CD6654_1.mzXML]	209.04443359375	15.846499999999999	0.23486666666666667	20.0045	19.769633333333335	27798.2109375	6646227.9171917485	0	1280	2.9183836903569578	0.7829816043679367	0.6149535765259461	209.04344177246094	209.044921875
451	209.09120178222656	7.843866666666667					1	DETECTED	209.0912 m/z @7.84 [CD6654_1.mzXML]	209.09120178222656	7.843866666666667	2.0731333333333333	9.275599999999999	7.202466666666666	11409.78125	1123634.6085337522	0	1280	1.082027965979509	0.6240512470974225	0.055777986974288325	209.09027099609375	209.09857177734375
452	209.11602783203125	12.038833333333335					1	DETECTED	209.1160 m/z @12.04 [CD6654_1.mzXML]	209.11602783203125	12.038833333333335	5.67345	12.365416666666667	6.691966666666667	171778.5	1994467.7024838282	0	1280	0.11432573182618988	0.5290433377999696	0.023822517342028334	209.11184692382812	209.11614990234375
453	209.16380310058594	9.828033333333334					1	DETECTED	209.1638 m/z @9.83 [CD6654_1.mzXML]	209.16380310058594	9.828033333333334	2.877933333333333	16.880666666666666	14.002733333333333	8288.8701171875	3637461.0753438403	0	1280	4.3906949944799525	1.0073763926658128	1.0147527853316256	209.16285705566406	209.1658935546875
454	210.0441131591797	15.780949999999999					1	DETECTED	210.0441 m/z @15.78 [CD6654_1.mzXML]	210.0441131591797	15.780949999999999	9.842899999999998	18.815333333333335	8.972433333333337	1968.9962158203125	665793.5925147707	0	1280	1.386418115010141	0.7555033498651356	0.511006699730271	210.04354858398438	210.04913330078125
455	210.93409729003906	11.463816666666666					1	DETECTED	210.9341 m/z @11.46 [CD6654_1.mzXML]	210.93409729003906	11.463816666666666	2.1014666666666666	16.781	14.679533333333332	13311.8408203125	2376807.7315404667	0	1280	0.7665074908023399	0.7839662762732291	10.088226851270354	210.93141174316406	210.935302734375
456	211.0409698486328	2.368666666666667					1	DETECTED	211.0410 m/z @2.37 [CD6654_1.mzXML]	211.0409698486328	2.368666666666667	1.43605	16.698833333333333	15.262783333333333	17957.681640625	1473684.702569946	0	1280	0.30499408894549784	8.18277427310256	15.365548546205119	211.03909301757812	211.04225158691406
457	211.0790252685547	14.1257					1	DETECTED	211.0790 m/z @14.13 [CD6654_1.mzXML]	211.0790252685547	14.1257	11.669083333333333	17.195333333333334	5.526250000000001	6984.5400390625	920398.2402661438	0	1280	0.7033373229956013	1.1247684823978779	0.8201256595874514	211.07057189941406	211.07980346679688
458	211.10687255859375	8.607716666666667					1	DETECTED	211.1069 m/z @8.61 [CD6654_1.mzXML]	211.10687255859375	8.607716666666667	8.339383333333334	8.684083333333332	0.3446999999999978	9912.6865234375	84025.90474145499	0	1280	0.15261208738991172	0.6422981366459602	0.2845962732919205	211.1036834716797	211.10723876953125
459	211.1216278076172	12.818416666666668					1	DETECTED	211.1216 m/z @12.82 [CD6654_1.mzXML]	211.1216278076172	12.818416666666668	0.21815	19.1265	18.90835	16062.11328125	3820491.1501104105	0	1280	0.23754584356721686	0.7503154695138726	1.0856918627921879	211.1210479736328	211.13162231445312
460	211.13168334960938	12.20745					1	DETECTED	211.1317 m/z @12.21 [CD6654_1.mzXML]	211.13168334960938	12.20745	0.10105	20.0045	19.90345	7892.9541015625	3847798.822094177	0	1280	14.263435950991155	0.8220218231679113	3.6215520917418385	211.1316375732422	211.13284301757812
461	211.14312744140625	10.260766666666665					1	DETECTED	211.1431 m/z @10.26 [CD6654_1.mzXML]	211.14312744140625	10.260766666666665	8.684083333333332	13.157316666666667	4.473233333333335	33559.4140625	1280962.6952662354	0	1280	0.1880811212910789	1.4185579433621212	43.93185691895052	211.142822265625	211.14649963378906
462	212.01856994628906	11.351416666666667					1	DETECTED	212.0186 m/z @11.35 [CD6654_1.mzXML]	212.01856994628906	11.351416666666667	11.3375	11.449533333333333	0.11203333333333276	19309.333984375	95283.35671874986	0	1280	0.21678337438838646	4.025149700598743	7.050299401197487	212.0179901123047	212.01870727539062
463	212.146240234375	10.27595					1	DETECTED	212.1462 m/z @10.28 [CD6654_1.mzXML]	212.146240234375	10.27595	10.005500000000001	10.415033333333334	0.4095333333333322	4584.13330078125	48163.35925256353	0	1280	0.11467157370436176	0.7571331731065528	0.5142663462131056	212.14205932617188	212.14649963378906
464	212.8376922607422	1.9604166666666667					1	DETECTED	212.8377 m/z @1.96 [CD6654_1.mzXML]	212.8376922607422	1.9604166666666667	1.7347333333333335	2.2573833333333337	0.5226500000000003	17560.14453125	329950.8198786621	0	1280	0.378093852220019	1.1579277749058425	1.3158555498116853	212.837158203125	212.83810424804688
465	213.03125	14.647766666666666					1	DETECTED	213.0312 m/z @14.65 [CD6654_1.mzXML]	213.03125	14.647766666666666	2.6965500000000002	18.815333333333335	16.118783333333333	2784.841552734375	1915394.750020751	0	1280	13.215039851927427	0.674357422466053	0.3487148449321062	213.0228729248047	213.04013061523438
466	214.01756286621094	11.950716666666667					1	DETECTED	214.0176 m/z @11.95 [CD6654_1.mzXML]	214.01756286621094	11.950716666666667	10.522966666666667	11.950716666666667	1.4277499999999996	4837.1064453125	241755.43919909652	0	1280	1.3657650158160735	0.5	null	214.01756286621094	214.02578735351562
467	214.0886688232422	9.008233333333333					1	DETECTED	214.0887 m/z @9.01 [CD6654_1.mzXML]	214.0886688232422	9.008233333333333	0.2684166666666667	19.971166666666665	19.702749999999998	64053.51953125	1580459.915521117	0	1280	0.09958851429052729	1.8866013803094106	2.325914413068791	214.08753967285156	214.08938598632812
468	214.17872619628906	11.277516666666665					1	DETECTED	214.1787 m/z @11.28 [CD6654_1.mzXML]	214.17872619628906	11.277516666666665	5.312250000000001	11.3231	6.01085	34219.6328125	1264456.0206868886	0	1280	0.04272948859985881	0.5038207288861075	0.9818175586644482	214.17864990234375	214.18133544921875
469	214.91639709472656	1.5416333333333334					1	DETECTED	214.9164 m/z @1.54 [CD6654_1.mzXML]	214.91639709472656	1.5416333333333334	1.43605	1.7046999999999999	0.26864999999999983	581577.6875	3510524.3561059567	0	1280	0.08396122105489923	1.0097247375465725	0.9357050052992546	214.91586303710938	214.91664123535156
470	214.98789978027344	1.5268000000000002					1	DETECTED	214.9879 m/z @1.53 [CD6654_1.mzXML]	214.98789978027344	1.5268000000000002	1.4518333333333333	1.5713000000000001	0.11946666666666683	64302.81640625	307802.9328339846	0	1280	0.08609330030508722	0.7967985771453971	0.5621492916728796	214.98765563964844	214.98789978027344
471	215.0150146484375	1.9745166666666667					1	DETECTED	215.0150 m/z @1.97 [CD6654_1.mzXML]	215.0150146484375	1.9745166666666667	1.43605	18.390333333333334	16.954283333333333	65539.5703125	2268348.858111756	0	1280	0.12249600404138716	0.9424391224133309	9.753358401413763	215.01473999023438	215.022216796875
472	215.14137268066406	15.032649999999999					1	DETECTED	215.1414 m/z @15.03 [CD6654_1.mzXML]	215.14137268066406	15.032649999999999	4.06285	17.912666666666667	13.849816666666666	2018.4521484375	872282.4236257023	0	1280	0.7842691415034615	0.6312702449755997	0.2625404899511995	215.13821411132812	215.14234924316406
473	216.9212188720703	1.7347333333333335					1	DETECTED	216.9212 m/z @1.73 [CD6654_1.mzXML]	216.9212188720703	1.7347333333333335	1.6602166666666667	1.8774000000000002	0.2171833333333335	282807.25	1939411.1494228523	0	1280	0.11887706582933344	1.3930330971271785	2.007184343490419	216.92117309570312	216.92166137695312
474	216.94952392578125	1.5416333333333334					1	DETECTED	216.9495 m/z @1.54 [CD6654_1.mzXML]	216.94952392578125	1.5416333333333334	1.43605	13.639566666666667	12.203516666666667	171668.265625	6697375.321543213	0	1280	0.07671542181937241	58.1937733665863	0.8218031219577652	216.94285583496094	216.94967651367188
475	217.04608154296875	10.93895					1	DETECTED	217.0461 m/z @10.94 [CD6654_1.mzXML]	217.04608154296875	10.93895	9.768083333333333	18.177666666666667	8.409583333333334	7346.53125	1268310.8390441285	0	1280	0.2691148210575829	2.5962997147384375	4.1376657397613466	217.03677368164062	217.05368041992188
476	217.08062744140625	1.8774000000000002					1	DETECTED	217.0806 m/z @1.88 [CD6654_1.mzXML]	217.08062744140625	1.8774000000000002	1.8774000000000002	18.226666666666667	16.349266666666665	28551.783203125	2171445.3520188914	0	1280	0.11942201956770959	null	null	217.08016967773438	217.0892791748047
477	217.1206817626953	19.971166666666665					1	DETECTED	217.1207 m/z @19.97 [CD6654_1.mzXML]	217.1206817626953	19.971166666666665	0.10105	20.0045	19.90345	16540.578125	4223137.377075041	0	1280	19.084027177456022	0.5036370363092659	0.007574644231897839	217.11846923828125	217.12156677246094
478	217.22613525390625	11.714583333333334					1	DETECTED	217.2261 m/z @11.71 [CD6654_1.mzXML]	217.22613525390625	11.714583333333334	11.669083333333333	11.82245	0.15336666666666687	6485.845703125	35161.28578271475	0	1280	0.14791577304054648	1.6853479853479676	2.370695970695935	217.2258758544922	217.22686767578125
479	218.04258728027344	2.285366666666667					1	DETECTED	218.0426 m/z @2.29 [CD6654_1.mzXML]	218.04258728027344	2.285366666666667	2.285366666666667	10.169033333333335	7.883666666666668	11899.5283203125	2933460.8240421754	0	1280	7.622590975577097	null	null	218.04122924804688	218.04258728027344
480	218.13735961914062	2.0303					1	DETECTED	218.1374 m/z @2.03 [CD6654_1.mzXML]	218.13735961914062	2.0303	0.11718333333333333	20.0045	19.887316666666667	50744.89453125	4538176.021467313	0	1280	2.9797627753792675	4.638324759681505	0.8511761147322716	218.13063049316406	218.14309692382812
481	218.210205078125	10.385516666666666					1	DETECTED	218.2102 m/z @10.39 [CD6654_1.mzXML]	218.210205078125	10.385516666666666	10.3701	10.509500000000001	0.1394000000000002	5412.67041015625	30794.423850219922	0	1280	0.060359092249051116	4.521081081081553	8.042162162163105	218.21014404296875	218.2107391357422
482	218.91824340820312	1.6897833333333334					1	DETECTED	218.9182 m/z @1.69 [CD6654_1.mzXML]	218.91824340820312	1.6897833333333334	1.4670333333333334	1.8064166666666668	0.33938333333333337	91503.65625	730499.265525391	0	1280	0.1172593696322144	0.25557842014395765	0.5392569928113832	218.90907287597656	218.9185791015625
483	218.96890258789062	9.768083333333333					1	DETECTED	218.9689 m/z @9.77 [CD6654_1.mzXML]	218.96890258789062	9.768083333333333	9.559633333333332	10.29175	0.7321166666666681	8764.501953125	237732.53343206813	0	1280	0.4537612685737251	1.756096585911885	2.51219317182377	218.96839904785156	218.96920776367188
484	218.98269653320312	1.5268000000000002					1	DETECTED	218.9827 m/z @1.53 [CD6654_1.mzXML]	218.98269653320312	1.5268000000000002	1.4518333333333333	1.5861166666666666	0.1342833333333333	24771.607421875	142796.83496679692	0	1280	0.10557576305411498	0.8956202756780768	0.7912405513561537	218.98226928710938	218.98269653320312
485	219.02484130859375	1.7782833333333334					1	DETECTED	219.0248 m/z @1.78 [CD6654_1.mzXML]	219.02484130859375	1.7782833333333334	1.6897833333333334	9.559633333333332	7.869849999999999	2331997.0	2.0908140499920595E7	1	1280	0.07496303750659017	3.5018089731570132	4.700042630649244	219.01651000976562	219.02574157714844
486	219.04237365722656	8.761583333333334					1	DETECTED	219.0424 m/z @8.76 [CD6654_1.mzXML]	219.04237365722656	8.761583333333334	8.3834	11.201633333333332	2.818233333333332	9655.7529296875	388440.93803848274	0	1280	0.15393465255555938	3.7260147194922992	0.30859111643168163	219.04168701171875	219.04641723632812
487	219.11619567871094	15.25225					1	DETECTED	219.1162 m/z @15.25 [CD6654_1.mzXML]	219.11619567871094	15.25225	0.5207833333333334	20.0045	19.483716666666666	20197.375	3297559.5583898323	0	1280	1.1721527115050154	0.9317484733051352	0.6997748469762343	219.1084442138672	219.1167449951172
488	219.1730194091797	12.270999999999999					1	DETECTED	219.1730 m/z @12.27 [CD6654_1.mzXML]	219.1730194091797	12.270999999999999	0.13399999999999998	19.971166666666665	19.837166666666665	28872.302734375	2493717.683834627	0	1280	0.16761329325588648	1.1920445174375702	5.603533174931522	219.17169189453125	219.17445373535156
489	220.0283966064453	1.7638833333333332					1	DETECTED	220.0284 m/z @1.76 [CD6654_1.mzXML]	220.0283966064453	1.7638833333333332	1.7638833333333332	13.6697	11.905816666666666	137841.046875	2937810.869958985	0	1280	0.05603186833060314	null	null	220.02413940429688	220.0357666015625
490	220.11705017089844	8.914966666666666					1	DETECTED	220.1171 m/z @8.91 [CD6654_1.mzXML]	220.11705017089844	8.914966666666666	8.82325	15.570266666666667	6.747016666666667	14921.86328125	523049.7768058472	0	1280	0.1396657997862114	1.326822156106087	1.0887205808074087	220.11659240722656	220.1197509765625
491	220.93324279785156	1.60105					1	DETECTED	220.9332 m/z @1.60 [CD6654_1.mzXML]	220.93324279785156	1.60105	1.5416333333333334	1.7197666666666669	0.17813333333333348	153653.9375	880589.6169990228	0	1280	0.12134683908719324	1.446412825927907	2.0947718174262895	220.9330596923828	220.93356323242188
492	220.99600219726562	1.4818833333333332					1	DETECTED	220.9960 m/z @1.48 [CD6654_1.mzXML]	220.99600219726562	1.4818833333333332	1.4193166666666668	18.079166666666666	16.65985	5198.2763671875	1901231.5939887092	0	1280	14.077562831780366	133.1367874267453	265.2735748534906	220.9954833984375	221.0059814453125
493	221.02317810058594	1.7638833333333332					1	DETECTED	221.0232 m/z @1.76 [CD6654_1.mzXML]	221.02317810058594	1.7638833333333332	1.7046999999999999	11.965133333333334	10.260433333333335	155764.28125	2936795.9032041626	0	1280	0.07752583729669538	3.9412217635773095	4.508990134028302	221.01963806152344	221.02516174316406
494	221.0519561767578	11.551983333333334					1	DETECTED	221.0520 m/z @11.55 [CD6654_1.mzXML]	221.0519561767578	11.551983333333334	2.08725	11.714583333333334	9.627333333333333	30789.341796875	4124902.086625488	0	1280	0.05978352468004822	0.5085897824203534	0.0195676715632811	221.0496368408203	221.05276489257812
495	221.08303833007812	12.38055					1	DETECTED	221.0830 m/z @12.38 [CD6654_1.mzXML]	221.08303833007812	12.38055	5.214799999999999	12.518483333333334	7.303683333333335	36388.5859375	1253374.2342760314	0	1280	0.0947950638409214	0.5176341410404985	0.04276048290962303	221.07594299316406	221.0919189453125
496	221.11598205566406	12.20745					1	DETECTED	221.1160 m/z @12.21 [CD6654_1.mzXML]	221.11598205566406	12.20745	0.5375333333333334	19.621	19.083466666666666	11647.9970703125	2279504.652755982	0	1280	0.07411193966440344	0.8176350873685189	2.3630820035763382	221.1136016845703	221.1248779296875
497	222.0634307861328	15.048633333333333					1	DETECTED	222.0634 m/z @15.05 [CD6654_1.mzXML]	222.0634307861328	15.048633333333333	9.116983333333334	19.954333333333334	10.83735	14705.646484375	3129702.727029906	0	1280	2.490064173845136	0.9698560509319135	0.7430396505417325	222.06300354003906	222.06488037109375
498	222.86630249023438	1.7494					1	DETECTED	222.8663 m/z @1.75 [CD6654_1.mzXML]	222.86630249023438	1.7494	1.7046999999999999	9.753233333333332	8.048533333333332	104316.9453125	2385226.024345093	0	1280	0.08267893871562482	3.3342149511945256	4.971481622862468	222.86436462402344	222.86705017089844
499	222.99314880371094	13.6697					1	DETECTED	222.9931 m/z @13.67 [CD6654_1.mzXML]	222.99314880371094	13.6697	11.463816666666666	17.945666666666668	6.481850000000001	65115.08984375	4997205.433731354	0	1280	0.6946074701607259	1.808690921611585	5.326620368528658	222.99148559570312	222.99420166015625
500	223.0624542236328	11.714583333333334					1	DETECTED	223.0625 m/z @11.71 [CD6654_1.mzXML]	223.0624542236328	11.714583333333334	9.132433333333333	19.208333333333332	10.075899999999999	96179.921875	9156574.824407168	0	1280	1.2041591319050973	2.413809713055908	0.3741165359158349	223.05911254882812	223.07113647460938
501	223.09518432617188	11.566333333333334					1	DETECTED	223.0952 m/z @11.57 [CD6654_1.mzXML]	223.09518432617188	11.566333333333334	0.10105	20.0045	19.90345	232835.109375	6868173.081496911	0	1280	0.1176389024891975	0.917768435341295	0.8800823938505113	223.0857391357422	223.0963592529297
502	223.13168334960938	12.38055					1	DETECTED	223.1317 m/z @12.38 [CD6654_1.mzXML]	223.13168334960938	12.38055	11.3082	12.4882	1.1800000000000015	25754.396484375	547042.2147319347	0	1280	0.10814673606371628	0.5501935002564468	1.634020618835726	223.13023376464844	223.1317901611328
503	223.1681671142578	12.0094					1	DETECTED	223.1682 m/z @12.01 [CD6654_1.mzXML]	223.1681671142578	12.0094	11.880833333333333	15.1577	3.276866666666667	6828.796875	703524.324776611	0	1280	0.4060595720898075	12.743842364532082	24.487684729064163	223.16734313964844	223.16839599609375
504	224.06192016601562	11.745183333333333					1	DETECTED	224.0619 m/z @11.75 [CD6654_1.mzXML]	224.06192016601562	11.745183333333333	8.054483333333334	19.687166666666666	11.632683333333333	15162.6337890625	2546020.5919821165	0	1280	3.7043163720350076	1.1271509254144239	1.0533102860524817	224.05633544921875	224.06497192382812
505	224.94993591308594	11.714583333333334					1	DETECTED	224.9499 m/z @11.71 [CD6654_1.mzXML]	224.94993591308594	11.714583333333334	8.16125	15.299433333333333	7.138183333333332	32001.2578125	2682732.8259093314	0	1280	1.0937788485211524	2.7345294361660035	5.020259247175192	224.94847106933594	224.9507598876953
506	225.03309631347656	1.7922333333333333					1	DETECTED	225.0331 m/z @1.79 [CD6654_1.mzXML]	225.03309631347656	1.7922333333333333	1.7638833333333332	14.985866666666668	13.221983333333334	89894.5546875	3396844.779694336	0	1280	0.06306937993877826	177.9885907957834	350.1710240488117	225.02633666992188	225.0418701171875
507	225.14706420898438	12.4267					1	DETECTED	225.1471 m/z @12.43 [CD6654_1.mzXML]	225.14706420898438	12.4267	0.8402499999999999	13.073550000000001	12.233300000000002	21583.650390625	2104785.306990234	0	1280	0.1132617569189005	0.527914072041048	0.055828144082095944	225.14651489257812	225.14730834960938
508	226.04367065429688	2.0731333333333333					1	DETECTED	226.0437 m/z @2.07 [CD6654_1.mzXML]	226.04367065429688	2.0731333333333333	2.0303	15.650933333333334	13.620633333333334	17138.83203125	1965579.5561584476	0	1280	0.11052348588233984	158.99571984435818	3.9508503513856423	226.03443908691406	226.05130004882812
509	226.94993591308594	1.6602166666666667					1	DETECTED	226.9499 m/z @1.66 [CD6654_1.mzXML]	226.94993591308594	1.6602166666666667	1.5563166666666668	15.189266666666667	13.63295	683704.4375	1.1667421147154814E7	0	1280	0.09516686456449053	1.1918415426244149	1.4525212461259416	226.9492645263672	226.95114135742188
510	227.0780029296875	9.233233333333335					1	DETECTED	227.0780 m/z @9.23 [CD6654_1.mzXML]	227.0780029296875	9.233233333333335	9.147716666666668	11.936649999999998	2.788933333333331	54798.94921875	801875.5486958004	0	1280	0.10250926536832239	1.8020448303015952	1.5412412603410541	227.0777587890625	227.08230590820312
511	227.12379455566406	1.8487166666666668					1	DETECTED	227.1238 m/z @1.85 [CD6654_1.mzXML]	227.12379455566406	1.8487166666666668	0.2684166666666667	2.187116666666667	1.9187	68023.3203125	1952186.5772438045	0	1280	0.028333648223278773	0.5477465182451402	0.08747397822682323	227.1236572265625	227.127685546875
512	227.17434692382812	9.79815					1	DETECTED	227.1743 m/z @9.80 [CD6654_1.mzXML]	227.17434692382812	9.79815	1.2642666666666666	19.8875	18.62323333333333	104110.7421875	3274132.4851309187	0	1280	0.16031421221816977	2.4112979087212034	3.611624359228149	227.17356872558594	227.17605590820312
513	228.0619354248047	10.307966666666665					1	DETECTED	228.0619 m/z @10.31 [CD6654_1.mzXML]	228.0619354248047	10.307966666666665	10.27595	10.400883333333333	0.1249333333333329	38975.78125	208173.47130957048	0	1280	0.09184863501472407	1.9510671525247927	2.9021343050495854	228.0617218017578	228.06207275390625
514	229.14190673828125	0.10105					1	DETECTED	229.1419 m/z @0.10 [CD6654_1.mzXML]	229.14190673828125	0.10105	0.10105	20.0045	19.90345	90292.9296875	6.57616658186709E7	1	1280	3.002525666078641	null	null	229.14151000976562	229.14259338378906
515	229.15310668945312	1.9050333333333334					1	DETECTED	229.1531 m/z @1.91 [CD6654_1.mzXML]	229.15310668945312	1.9050333333333334	1.8629833333333332	2.05865	0.19566666666666688	79942.0859375	602105.589848633	0	1280	0.06995330643787923	2.3265953230281355	3.6531906460562715	229.15310668945312	229.15333557128906
516	230.14512634277344	0.10105					1	DETECTED	230.1451 m/z @0.10 [CD6654_1.mzXML]	230.14512634277344	0.10105	0.10105	19.937666666666665	19.836616666666664	11641.3505859375	8115866.362537717	0	1280	15.198425018791976	null	null	230.1443634033203	230.14601135253906
517	230.1564483642578	1.9883833333333334					1	DETECTED	230.1564 m/z @1.99 [CD6654_1.mzXML]	230.1564483642578	1.9883833333333334	1.9745166666666667	3.00465	1.0301333333333331	7426.93359375	253558.10594897455	0	1280	0.05104937250577146	37.14423076923069	73.28846153846138	230.15579223632812	230.1571807861328
518	230.2461700439453	11.421166666666666					1	DETECTED	230.2462 m/z @11.42 [CD6654_1.mzXML]	230.2461700439453	11.421166666666666	11.351416666666667	11.82245	0.47103333333333275	451540.25	2927928.5336806634	1	1280	0.09678305709554813	2.020753162226584	2.061849606543784	230.2455596923828	230.2467803955078
519	230.96502685546875	1.5416333333333334					1	DETECTED	230.9650 m/z @1.54 [CD6654_1.mzXML]	230.96502685546875	1.5416333333333334	1.43605	1.6455	0.20944999999999991	189036.703125	1138209.5860507817	0	1280	0.08767047102417802	0.9998762589142165	0.8872211460430126	230.96434020996094	230.96519470214844
520	230.98866271972656	1.9745166666666667					1	DETECTED	230.9887 m/z @1.97 [CD6654_1.mzXML]	230.98866271972656	1.9745166666666667	1.9745166666666667	16.549966666666666	14.57545	11146.0126953125	1445363.828935638	0	1280	0.1496697155864335	null	null	230.98272705078125	230.98953247070312
521	231.13583374023438	15.25225					1	DETECTED	231.1358 m/z @15.25 [CD6654_1.mzXML]	231.13583374023438	15.25225	0.10105	20.0045	19.90345	420444.34375	4.049332873239035E7	1	1280	0.8888298363451455	0.8859744339618019	2.689571602073037	231.1346893310547	231.1439666748047
522	232.139404296875	15.25225					1	DETECTED	232.1394 m/z @15.25 [CD6654_1.mzXML]	232.139404296875	15.25225	9.85765	20.0045	10.14685	25262.185546875	3015706.0593322725	0	1280	0.8166138075396479	0.8867667259661591	4.5040078174023765	232.13490295410156	232.14027404785156
523	232.15338134765625	8.472316666666666					1	DETECTED	232.1534 m/z @8.47 [CD6654_1.mzXML]	232.15338134765625	8.472316666666666	8.070233333333332	11.277516666666665	3.207283333333333	89846.3359375	1806637.2633609911	0	1280	0.15590121070297336	0.5744775463426998	0.6532925310220677	232.15005493164062	232.15347290039062
524	232.89498901367188	1.6897833333333334					1	DETECTED	232.8950 m/z @1.69 [CD6654_1.mzXML]	232.89498901367188	1.6897833333333334	1.6455	1.93275	0.28725	237342.4375	1719975.1679609383	0	1280	0.11510476093311195	2.188561852206483	4.865236140120847	232.89454650878906	232.89559936523438
525	232.9269561767578	1.5416333333333334					1	DETECTED	232.9270 m/z @1.54 [CD6654_1.mzXML]	232.9269561767578	1.5416333333333334	1.4518333333333333	1.6308833333333332	0.17904999999999993	80741.2734375	465923.4633085936	0	1280	0.08698576195831431	0.9969376391982168	0.9894034772056647	232.92649841308594	232.9271697998047
526	232.99822998046875	1.5118166666666668					1	DETECTED	232.9982 m/z @1.51 [CD6654_1.mzXML]	232.99822998046875	1.5118166666666668	1.4670333333333334	1.5861166666666666	0.11908333333333321	27031.8359375	129843.70962939449	0	1280	0.08117860927960652	1.3295496836620733	1.6590993673241468	232.9980010986328	232.9982452392578
527	233.02989196777344	14.1418					1	DETECTED	233.0299 m/z @14.14 [CD6654_1.mzXML]	233.02989196777344	14.1418	9.91655	18.422833333333333	8.506283333333332	5311.10107421875	1048384.755548889	0	1280	2.0788560135863676	1.006601187306471	0.986115196209979	233.02914428710938	233.03082275390625
528	233.1121063232422	2.5324999999999998					1	DETECTED	233.1121 m/z @2.53 [CD6654_1.mzXML]	233.1121063232422	2.5324999999999998	0.20143333333333333	19.9875	19.786066666666667	7798.740234375	1911135.6658508608	0	1280	1.0879580073843917	4.243994165761025	1.399227353268794	233.11114501953125	233.1133270263672
529	233.1318359375	15.1424					1	DETECTED	233.1318 m/z @15.14 [CD6654_1.mzXML]	233.1318359375	15.1424	10.230033333333333	19.704	9.473966666666668	13575.5966796875	2070760.8701587527	0	1280	0.9843316284275812	0.87954098419376	0.6945505064383972	233.13133239746094	233.13438415527344
530	233.14581298828125	14.830233333333332					1	DETECTED	233.1458 m/z @14.83 [CD6654_1.mzXML]	233.14581298828125	14.830233333333332	9.377216666666667	19.753666666666668	10.37645	12380.7275390625	2040098.4897795103	0	1280	1.5967653178212053	1.0430398591168581	0.8711760531754693	233.14443969726562	233.15277099609375
531	233.1650848388672	15.315266666666668					1	DETECTED	233.1651 m/z @15.32 [CD6654_1.mzXML]	233.1650848388672	15.315266666666668	8.28	15.315266666666668	7.0352666666666686	11196.6533203125	2722137.5476173097	0	1280	6.782900749550741	0.5	null	233.15640258789062	233.1650848388672
532	234.06985473632812	11.880833333333333					1	DETECTED	234.0699 m/z @11.88 [CD6654_1.mzXML]	234.06985473632812	11.880833333333333	8.884533333333334	11.880833333333333	2.9962999999999997	5225.98193359375	512029.1225117798	0	1280	2.190143598405445	0.5	null	234.06985473632812	234.07887268066406
533	234.9603271484375	1.5416333333333334					1	DETECTED	234.9603 m/z @1.54 [CD6654_1.mzXML]	234.9603271484375	1.5416333333333334	1.4518333333333333	1.60105	0.14921666666666678	6961.53466796875	48131.62695959474	0	1280	0.13070391580175378	0.8308277654046025	0.6616555308092049	234.95872497558594	234.9603271484375
534	235.0677032470703	11.894566666666666					1	DETECTED	235.0677 m/z @11.89 [CD6654_1.mzXML]	235.0677032470703	11.894566666666666	11.837916666666667	15.236616666666666	3.3987	58320.484375	683978.1312929061	0	1280	0.11388507315188079	29.99735216240101	2.4575435700965773	235.06710815429688	235.0762939453125
535	235.09117126464844	2.9061166666666667					1	DETECTED	235.0912 m/z @2.91 [CD6654_1.mzXML]	235.09117126464844	2.9061166666666667	0.10105	20.0045	19.90345	119297.734375	3.597828880635424E7	1	1280	4.7644915812528446	6.793191119299993	16.76519528414358	235.09031677246094	235.09188842773438
536	235.1678466796875	12.302683333333333					1	DETECTED	235.1678 m/z @12.30 [CD6654_1.mzXML]	235.1678466796875	12.302683333333333	0.4701166666666667	19.505166666666664	19.03505	24461.34375	2590560.193303406	0	1280	0.13407127763981386	0.8043500001408541	0.6087000002817082	235.16458129882812	235.1683349609375
537	236.0791778564453	15.1424					1	DETECTED	236.0792 m/z @15.14 [CD6654_1.mzXML]	236.0791778564453	15.1424	11.06175	17.912666666666667	6.8509166666666665	4553.6005859375	1132043.2592761826	0	1280	1.2072761318031322	0.8394393866990144	0.44306541737822797	236.0780029296875	236.0797576904297
538	236.0947723388672	3.0185166666666663					1	DETECTED	236.0948 m/z @3.02 [CD6654_1.mzXML]	236.0947723388672	3.0185166666666663	0.10105	20.0045	19.90345	12682.0	3393016.879283632	0	1280	4.106033972253022	3.0023480673324103	2.609110012753202	236.09288024902344	236.0956573486328
539	236.90725708007812	1.60105					1	DETECTED	236.9073 m/z @1.60 [CD6654_1.mzXML]	236.90725708007812	1.60105	1.5563166666666668	16.995333333333335	15.439016666666667	17431.50390625	5502046.576326416	0	1280	0.05873646782965625	172.5672503725784	344.1345007451568	236.9069061279297	236.9171905517578
540	236.97007751464844	12.223233333333333					1	DETECTED	236.9701 m/z @12.22 [CD6654_1.mzXML]	236.97007751464844	12.223233333333333	5.722216666666667	12.5339	6.811683333333332	6819.203125	1252146.8622794186	0	1280	0.3412982929720396	0.523893698677899	0.04778739735579813	236.9697265625	236.9777069091797
541	236.99684143066406	1.9745166666666667					1	DETECTED	236.9968 m/z @1.97 [CD6654_1.mzXML]	236.99684143066406	1.9745166666666667	1.9466	16.206183333333332	14.259583333333332	24717.7890625	2022372.070274291	0	1280	0.15991205383450158	255.39552238806039	278.0420462850358	236.99644470214844	237.006591796875
542	237.0780487060547	11.684016666666668					1	DETECTED	237.0780 m/z @11.68 [CD6654_1.mzXML]	237.0780487060547	11.684016666666668	9.191550000000001	18.684666666666665	9.493116666666664	16456.205078125	2722032.539921783	0	1280	3.1049790196110028	2.8818899444425954	4.600890286079526	237.0741729736328	237.0864715576172
543	237.1105194091797	11.82245					1	DETECTED	237.1105 m/z @11.82 [CD6654_1.mzXML]	237.1105194091797	11.82245	0.11718333333333333	19.571833333333334	19.45465	25940.08984375	3931875.722704346	0	1280	2.0456532628591457	2.792745802296353	9.639669035533244	237.10826110839844	237.1119842529297
544	237.14718627929688	11.922633333333332					1	DETECTED	237.1472 m/z @11.92 [CD6654_1.mzXML]	237.14718627929688	11.922633333333332	11.894566666666666	12.628833333333334	0.7342666666666684	26271.30078125	305262.88311999553	0	1280	0.10494572899836463	13.080760095012312	25.161520190024625	237.14401245117188	237.14773559570312
545	238.10545349121094	13.83935					1	DETECTED	238.1055 m/z @13.84 [CD6654_1.mzXML]	238.10545349121094	13.83935	4.123333333333333	19.971166666666665	15.847833333333332	19955.361328125	3598387.66345477	0	1280	0.9879402872189527	1.223463169606409	1.323262024317901	238.1041259765625	238.10704040527344
546	238.84024047851562	1.7638833333333332					1	DETECTED	238.8402 m/z @1.76 [CD6654_1.mzXML]	238.84024047851562	1.7638833333333332	1.6897833333333334	7.15165	5.461866666666666	37972.26171875	2209742.688117676	0	1280	null	36.85470085470094	72.70940170940187	238.8388671875	238.84048461914062
547	238.96539306640625	12.223233333333333					1	DETECTED	238.9654 m/z @12.22 [CD6654_1.mzXML]	238.96539306640625	12.223233333333333	9.055066666666667	19.1265	10.071433333333333	119167.1640625	8521239.046405422	1	1280	0.8129031176054422	1.268599259682203	1.2729851408775559	238.96438598632812	238.97059631347656
548	239.06251525878906	1.8629833333333332					1	DETECTED	239.0625 m/z @1.86 [CD6654_1.mzXML]	239.06251525878906	1.8629833333333332	1.5268000000000002	16.091333333333335	14.564533333333335	100425.5703125	2987805.337312837	0	1280	0.04836776849452429	1.1623468842341025	43.239716967733834	239.055908203125	239.07077026367188
549	239.0900115966797	10.522966666666667					1	DETECTED	239.0900 m/z @10.52 [CD6654_1.mzXML]	239.0900115966797	10.522966666666667	0.5879666666666666	13.2398	12.651833333333334	572054.3125	9632004.048241995	1	1280	0.0987409021371537	1.7057149352722558	2.2611088929682595	239.0879669189453	239.09326171875
550	239.1378936767578	9.738633333333333					1	DETECTED	239.1379 m/z @9.74 [CD6654_1.mzXML]	239.1378936767578	9.738633333333333	9.694183333333333	9.85765	0.16346666666666643	5488.31396484375	33828.24873522966	0	1280	0.1265689108728214	1.8387701537308043	2.6775403074616086	239.13783264160156	239.1383819580078
551	239.16253662109375	12.565783333333334					1	DETECTED	239.1625 m/z @12.57 [CD6654_1.mzXML]	239.16253662109375	12.565783333333334	12.0094	12.658333333333333	0.6489333333333338	103657.71875	1962099.69244849	0	1280	0.13510454079062129	0.5513369025184507	null	239.16018676757812	239.16275024414062
552	239.96487426757812	12.11345					1	DETECTED	239.9649 m/z @12.11 [CD6654_1.mzXML]	239.96487426757812	12.11345	3.7957833333333335	15.715733333333333	11.91995	8252.4296875	2038200.8797443842	0	1280	0.20796270898606117	0.7165441029134773	0.4330882058269545	239.9641571044922	239.97027587890625
553	240.0937042236328	10.536866666666667					1	DETECTED	240.0937 m/z @10.54 [CD6654_1.mzXML]	240.0937042236328	10.536866666666667	8.398183333333334	15.538649999999999	7.140466666666665	61845.79296875	5801582.529994349	0	1280	3.286101311375438	1.1973154420167371	1.3850032100400738	240.09307861328125	240.10040283203125
554	240.83749389648438	1.7347333333333335					1	DETECTED	240.8375 m/z @1.73 [CD6654_1.mzXML]	240.83749389648438	1.7347333333333335	1.7046999999999999	1.7638833333333332	0.059183333333333366	30560.18359375	78478.1839414062	0	1280	0.05508253658982776	0.9852941176470513	0.9705882352941027	240.83697509765625	240.83749389648438
555	240.96603393554688	12.255233333333333					1	DETECTED	240.9660 m/z @12.26 [CD6654_1.mzXML]	240.96603393554688	12.255233333333333	3.89855	17.846666666666668	13.948116666666667	14858.80859375	1789707.4540608518	0	1280	6.121319524921999	0.8345485948372661	5.2764741039721095	240.96005249023438	240.967529296875
556	241.0242919921875	8.7461					1	DETECTED	241.0243 m/z @8.75 [CD6654_1.mzXML]	241.0242919921875	8.7461	1.93275	17.261666666666667	15.328916666666666	6210.85888671875	1271414.924963532	0	1280	0.12700519709922098	1.1249177472657845	61.67711042640208	241.0240936279297	241.03359985351562
557	241.10568237304688	11.566333333333334					1	DETECTED	241.1057 m/z @11.57 [CD6654_1.mzXML]	241.10568237304688	11.566333333333334	1.8774000000000002	11.837916666666667	9.960516666666667	77723.078125	1928510.6900122967	0	1280	0.13596138156493964	0.5104438924092888	0.014039381751870007	241.09820556640625	241.1058349609375
558	241.1531219482422	1.9050333333333334					1	DETECTED	241.1531 m/z @1.91 [CD6654_1.mzXML]	241.1531219482422	1.9050333333333334	1.9050333333333334	10.29175	8.386716666666667	9840.1630859375	1104783.2212257083	0	1280	9.26994792879893	null	null	241.15240478515625	241.15435791015625
559	242.0989227294922	8.930166666666667					1	DETECTED	242.0989 m/z @8.93 [CD6654_1.mzXML]	242.0989227294922	8.930166666666667	8.83885	8.992700000000001	0.15385000000000026	8845.6650390625	52839.586663574206	0	1280	0.10538208187879228	0.8423982478554572	0.6847964957109146	242.09854125976562	242.09915161132812
560	242.20989990234375	12.4732					1	DETECTED	242.2099 m/z @12.47 [CD6654_1.mzXML]	242.20989990234375	12.4732	11.908683333333332	12.759566666666666	0.8508833333333339	27763.80859375	836976.8848034665	0	1280	0.5726079893919689	0.7536388060582788	0.5072776121165576	242.20928955078125	242.2106475830078
561	242.92372131347656	1.6602166666666667					1	DETECTED	242.9237 m/z @1.66 [CD6654_1.mzXML]	242.92372131347656	1.6602166666666667	1.5563166666666668	6.378116666666667	4.8218000000000005	338771.125	3718672.036641784	1	1280	0.09198888672860894	24.852187557598047	1.4908721622093752	242.92344665527344	242.92417907714844
562	242.99368286132812	1.4818833333333332					1	DETECTED	242.9937 m/z @1.48 [CD6654_1.mzXML]	242.99368286132812	1.4818833333333332	1.43605	11.714583333333334	10.278533333333334	18968.091796875	1660244.8751499022	0	1280	0.03744117349464804	112.12945454545495	0.7519765369220074	242.99365234375	242.99713134765625
563	243.02230834960938	15.032649999999999					1	DETECTED	243.0223 m/z @15.03 [CD6654_1.mzXML]	243.02230834960938	15.032649999999999	9.85765	17.829833333333333	7.972183333333334	1789.4537353515625	575892.7819649961	0	1280	5.909356627837225	0.7702592592592594	0.5405185185185188	243.01327514648438	243.02406311035156
564	244.1188201904297	12.818416666666668					1	DETECTED	244.1188 m/z @12.82 [CD6654_1.mzXML]	244.1188201904297	12.818416666666668	9.5292	17.879666666666665	8.350466666666666	4332.3193359375	1259454.3300793457	0	1280	8.348095511766248	1.2693701134515303	1.5387402269030606	244.11537170410156	244.12875366210938
565	244.18893432617188	11.449533333333333					1	DETECTED	244.1889 m/z @11.45 [CD6654_1.mzXML]	244.18893432617188	11.449533333333333	11.449533333333333	12.774383333333333	1.3248499999999996	29387.3671875	558967.7950488287	0	1280	0.07935390848434665	null	null	244.18756103515625	244.1896514892578
566	244.2008514404297	9.132433333333333					1	DETECTED	244.2009 m/z @9.13 [CD6654_1.mzXML]	244.2008514404297	9.132433333333333	9.0706	9.513933333333334	0.44333333333333336	56157.30078125	400932.7125324709	0	1280	0.07868376039214198	2.3903480684929352	4.704799970800205	244.20025634765625	244.20111083984375
567	244.9217987060547	1.6602166666666667					1	DETECTED	244.9218 m/z @1.66 [CD6654_1.mzXML]	244.9217987060547	1.6602166666666667	1.5861166666666666	1.7347333333333335	0.14861666666666684	29925.94140625	124018.67058081049	0	1280	0.10482477871713813	1.002811515969411	0.940025010821901	244.9215545654297	244.92262268066406
568	244.998291015625	1.5118166666666668					1	DETECTED	244.9983 m/z @1.51 [CD6654_1.mzXML]	244.998291015625	1.5118166666666668	1.43605	2.158666666666667	0.7226166666666669	4787.64208984375	153619.86964865116	0	1280	0.6923202901043048	4.768697756269243	8.109982590019506	244.99061584472656	244.99986267089844
569	245.183837890625	13.0875					1	DETECTED	245.1838 m/z @13.09 [CD6654_1.mzXML]	245.183837890625	13.0875	8.761583333333334	13.0875	4.325916666666666	3749.727783203125	666084.8139948118	0	1280	4.3538627926337785	0.5	null	245.183837890625	245.185302734375
570	245.2245635986328	14.457133333333333					1	DETECTED	245.2246 m/z @14.46 [CD6654_1.mzXML]	245.2245635986328	14.457133333333333	6.2303500000000005	17.311666666666667	11.081316666666666	39128.51953125	3750956.482375122	0	1280	1.2078703353934337	0.7393379686753512	0.34775621461521644	245.22390747070312	245.22705078125
571	246.15078735351562	11.880833333333333					1	DETECTED	246.1508 m/z @11.88 [CD6654_1.mzXML]	246.15078735351562	11.880833333333333	11.7762	12.128716666666666	0.35251666666666637	66425.6875	632039.6578457014	0	1280	0.15842610370509647	1.6127322233227221	1.5004145586606248	246.15036010742188	246.15101623535156
572	246.16891479492188	9.2611					1	DETECTED	246.1689 m/z @9.26 [CD6654_1.mzXML]	246.16891479492188	9.2611	0.25161666666666666	19.971166666666665	19.719549999999998	93807.6796875	4035597.116551479	0	1280	0.07935074944580123	0.5215161481905627	85.72993094358986	246.16741943359375	246.1697998046875
573	246.22816467285156	11.421166666666666					1	DETECTED	246.2282 m/z @11.42 [CD6654_1.mzXML]	246.22816467285156	11.421166666666666	11.4072	15.522333333333334	4.115133333333334	7919.7744140625	839023.8425468138	0	1280	3.272455447704873	147.31980906921228	293.63961813842457	246.2252197265625	246.2290802001953
574	246.24111938476562	10.9853					1	DETECTED	246.2411 m/z @10.99 [CD6654_1.mzXML]	246.24111938476562	10.9853	10.9231	11.140116666666668	0.21701666666666775	14828.732421875	92880.46481640691	0	1280	0.09951907894104117	1.7445069667738369	1.6539147579355284	246.2405548095703	246.24143981933594
575	246.94253540039062	1.5416333333333334					1	DETECTED	246.9425 m/z @1.54 [CD6654_1.mzXML]	246.94253540039062	1.5416333333333334	1.4518333333333333	1.6308833333333332	0.17904999999999993	79120.515625	471443.0205576171	0	1280	0.09189955138268924	0.9969376391982168	1.040078403090635	246.94227600097656	246.9428253173828
576	247.04490661621094	13.761566666666665					1	DETECTED	247.0449 m/z @13.76 [CD6654_1.mzXML]	247.04490661621094	13.761566666666665	13.684750000000001	17.261666666666667	3.5769166666666656	7126.55615234375	415038.69300335686	0	1280	0.2488754893927645	23.28216532870548	45.56433065741096	247.04454040527344	247.04629516601562
577	247.09130859375	2.6006333333333336					1	DETECTED	247.0913 m/z @2.60 [CD6654_1.mzXML]	247.09130859375	2.6006333333333336	0.10105	20.0045	19.90345	140655.125	2.3792256605563458E7	0	1280	1.2514560180085494	11.81221036353875	3.0220768623171685	247.08694458007812	247.09185791015625
578	247.12802124023438	8.3834					1	DETECTED	247.1280 m/z @8.38 [CD6654_1.mzXML]	247.12802124023438	8.3834	8.3834	12.518483333333334	4.135083333333334	6513.701171875	1016112.4770039063	0	1280	0.06724796781786146	null	null	247.1197509765625	247.12905883789062
579	247.1431427001953	9.233233333333335					1	DETECTED	247.1431 m/z @9.23 [CD6654_1.mzXML]	247.1431427001953	9.233233333333335	9.191550000000001	10.829483333333334	1.6379333333333328	27267.3515625	598842.1001608879	0	1280	0.07926045800744674	19.647341063574583	38.294682127149166	247.14268493652344	247.14328002929688
580	247.15415954589844	11.880833333333333					1	DETECTED	247.1542 m/z @11.88 [CD6654_1.mzXML]	247.15415954589844	11.880833333333333	11.791583333333334	11.894566666666666	0.10298333333333254	10824.75	38463.34959069784	0	1280	0.05978305139917417	0.5769374416433206	0.15387488328664128	247.15370178222656	247.15480041503906
581	247.24050903320312	12.687133333333332					1	DETECTED	247.2405 m/z @12.69 [CD6654_1.mzXML]	247.24050903320312	12.687133333333332	10.954733333333333	18.4065	7.451766666666668	27533.4453125	1382617.8423906248	0	1280	0.189429018196817	1.067725086709765	1.0990731582910858	247.23741149902344	247.2447509765625
582	248.09439086914062	2.5597166666666666					1	DETECTED	248.0944 m/z @2.56 [CD6654_1.mzXML]	248.09439086914062	2.5597166666666666	0.15081666666666665	19.853833333333334	19.703016666666667	16896.640625	2714817.486768707	0	1280	0.5397748336666508	4.465795968130927	3.292356480390803	248.0878143310547	248.0955352783203
583	248.86883544921875	1.7197666666666669					1	DETECTED	248.8688 m/z @1.72 [CD6654_1.mzXML]	248.86883544921875	1.7197666666666669	1.6602166666666667	1.8064166666666668	0.1462000000000001	90750.4140625	530276.205688477	0	1280	0.1748156282112603	1.2275398824517176	1.5627631109986229	248.8686065673828	248.86911010742188
584	248.97567749023438	1.5416333333333334					1	DETECTED	248.9757 m/z @1.54 [CD6654_1.mzXML]	248.97567749023438	1.5416333333333334	1.4670333333333334	19.58833333333333	18.121299999999998	10651.666015625	7100001.624624024	0	1280	0.090597458018572	121.45643431635388	241.91286863270776	248.97401428222656	248.97964477539062
585	249.00119018554688	11.3231					1	DETECTED	249.0012 m/z @11.32 [CD6654_1.mzXML]	249.00119018554688	11.3231	1.8912166666666665	17.67866666666667	15.787450000000002	10712.6416015625	2563631.727559632	0	1280	0.7789673794873426	0.836919279111807	17.651808182480803	249.00030517578125	249.0045623779297
586	249.15628051757812	9.828033333333334					1	DETECTED	249.1563 m/z @9.83 [CD6654_1.mzXML]	249.15628051757812	9.828033333333334	1.8487166666666668	10.094216666666666	8.2455	21428.908203125	4806871.876760133	0	1280	0.14118379545892346	0.8580541671117432	0.7893179505248802	249.15365600585938	249.15673828125
587	249.21612548828125	10.354450000000002					1	DETECTED	249.2161 m/z @10.35 [CD6654_1.mzXML]	249.21612548828125	10.354450000000002	10.109183333333334	18.6355	8.526316666666666	14306.9716796875	897526.5150621033	0	1280	0.24990441800365382	17.381727371568292	33.03661412504768	249.2156219482422	249.2206268310547
588	251.08067321777344	11.880833333333333					1	DETECTED	251.0807 m/z @11.88 [CD6654_1.mzXML]	251.08067321777344	11.880833333333333	11.866983333333334	11.950716666666667	0.083733333333333	18656.00390625	62788.46416162061	0	1280	0.08275157190817595	3.022864019253965	5.04572803850793	251.08042907714844	251.08094787597656
589	251.123779296875	1.6602166666666667					1	DETECTED	251.1238 m/z @1.66 [CD6654_1.mzXML]	251.123779296875	1.6602166666666667	0.10105	20.0045	19.90345	91886.8125	1.2206900375438841E7	0	1280	0.2748621580359658	19.045749964687264	11.482213523278483	251.12203979492188	251.12661743164062
590	252.12705993652344	1.7494					1	DETECTED	252.1271 m/z @1.75 [CD6654_1.mzXML]	252.12705993652344	1.7494	0.13399999999999998	20.0045	19.8705	11606.966796875	2381618.1277392595	0	1280	10.273654760266849	6.921644108259764	5.106613494802739	252.1202850341797	252.13031005859375
591	253.05125427246094	16.9135					1	DETECTED	253.0513 m/z @16.91 [CD6654_1.mzXML]	253.05125427246094	16.9135	0.3861	19.9875	19.6014	4761.30712890625	1861558.914293366	0	1280	2.44311537920807	0.5929970836308192	0.18599416726163834	253.05038452148438	253.052001953125
592	253.10867309570312	12.365416666666667					1	DETECTED	253.1087 m/z @12.37 [CD6654_1.mzXML]	253.10867309570312	12.365416666666667	9.362133333333333	12.4882	3.1260666666666683	14920.6611328125	914231.7579017943	0	1280	3.0525266948011307	0.5203859108180421	0.04092623180050886	253.10333251953125	253.10914611816406
593	254.9938507080078	10.907983333333334					1	DETECTED	254.9939 m/z @10.91 [CD6654_1.mzXML]	254.9938507080078	10.907983333333334	10.845233333333335	10.954733333333333	0.10949999999999882	6129.0185546875	31126.032828857107	0	1280	0.0845050570708814	0.8725099601593612	0.7450199203187226	254.9932861328125	254.9938507080078
594	255.1212615966797	11.566333333333334					1	DETECTED	255.1213 m/z @11.57 [CD6654_1.mzXML]	255.1212615966797	11.566333333333334	4.168	11.684016666666668	7.516016666666668	27928.01171875	1879578.4050687256	0	1280	0.13408113284073764	0.5079533678756477	0.0159067357512954	255.12071228027344	255.12432861328125
595	255.17054748535156	14.15725					1	DETECTED	255.1705 m/z @14.16 [CD6654_1.mzXML]	255.17054748535156	14.15725	9.392166666666666	19.787	10.394833333333333	41901.83203125	5424655.35633466	0	1280	0.7847762300662051	1.13170680564684	1.0021702831318289	255.1699676513672	255.1724090576172
596	256.2618103027344	11.379166666666666					1	DETECTED	256.2618 m/z @11.38 [CD6654_1.mzXML]	256.2618103027344	11.379166666666666	0.41973333333333335	19.671	19.251266666666666	94169.28125	7183381.481591032	0	1280	0.08484681382769743	0.5102198421490173	0.23716716661622025	256.2612609863281	256.2635192871094
597	256.81939697265625	1.9745166666666667					1	DETECTED	256.8194 m/z @1.97 [CD6654_1.mzXML]	256.81939697265625	1.9745166666666667	1.7046999999999999	2.158666666666667	0.4539666666666671	20869.447265625	291169.27540869144	0	1280	0.17617909058004755	0.8412502316387673	0.6825004632775347	256.8108215332031	256.8194885253906
598	257.0732727050781	2.3409833333333334					1	DETECTED	257.0733 m/z @2.34 [CD6654_1.mzXML]	257.0732727050781	2.3409833333333334	1.8629833333333332	12.239116666666666	10.376133333333332	10963.1435546875	1399146.4939622195	0	1280	7.970190401236431	6.953998391981251	12.056686991537466	257.06390380859375	257.0821533203125
599	257.2461242675781	12.441766666666666					1	DETECTED	257.2461 m/z @12.44 [CD6654_1.mzXML]	257.2461242675781	12.441766666666666	0.13399999999999998	19.971166666666665	19.837166666666665	13894.40625	2700507.6629509274	0	1280	0.06554140079419923	0.8166776096420348	0.8738064557454608	257.24468994140625	257.2472839355469
600	257.9800109863281	10.27595					1	DETECTED	257.9800 m/z @10.28 [CD6654_1.mzXML]	257.9800109863281	10.27595	9.9018	10.3701	0.46830000000000105	2584.079833984375	48950.43757934577	0	1280	0.34402504519607824	0.6258185219831629	0.2516370439663258	257.9793395996094	257.9800109863281
601	258.0289001464844	14.830233333333332					1	DETECTED	258.0289 m/z @14.83 [CD6654_1.mzXML]	258.0289001464844	14.830233333333332	0.10105	20.0045	19.90345	7339.56982421875	2501551.17162717	0	1280	0.6842909192894702	0.6756467602299744	0.33260377962311066	258.0267028808594	258.0301513671875
602	258.8975830078125	1.6602166666666667					1	DETECTED	258.8976 m/z @1.66 [CD6654_1.mzXML]	258.8975830078125	1.6602166666666667	1.5861166666666666	16.3209	14.734783333333334	87567.40625	5107903.543704836	0	1280	0.07358808539783324	99.42498875393606	1.3734237053363187	258.8885803222656	258.90228271484375
603	258.94281005859375	1.5416333333333334					1	DETECTED	258.9428 m/z @1.54 [CD6654_1.mzXML]	258.94281005859375	1.5416333333333334	1.43605	11.171600000000002	9.735550000000002	11105.521484375	2932877.186310669	0	1280	0.11551146619003805	46.103630623520125	91.20726124704024	258.9354553222656	258.9429016113281
604	258.97137451171875	1.4670333333333334					1	DETECTED	258.9714 m/z @1.47 [CD6654_1.mzXML]	258.97137451171875	1.4670333333333334	1.43605	2.0022333333333333	0.5661833333333333	14276.04296875	253451.84322192383	0	1280	0.05113044999290994	9.136901559978472	17.273803119956945	258.9710693359375	258.97882080078125
605	259.0258483886719	13.9803					1	DETECTED	259.0258 m/z @13.98 [CD6654_1.mzXML]	259.0258483886719	13.9803	2.9766333333333335	18.276	15.299366666666666	8316.2587890625	1842229.441729492	0	1280	0.06065442856083081	0.6951940262336797	0.32686311978064053	259.0232238769531	259.02764892578125
606	259.09271240234375	11.852766666666668					1	DETECTED	259.0927 m/z @11.85 [CD6654_1.mzXML]	259.09271240234375	11.852766666666668	8.100916666666667	15.4901	7.389183333333333	16916.513671875	1416976.0835434566	0	1280	0.10507959671301315	0.9847386400486868	0.9694772800973737	259.0905456542969	259.09600830078125
607	259.6567687988281	13.2398					1	DETECTED	259.6568 m/z @13.24 [CD6654_1.mzXML]	259.6567687988281	13.2398	13.018	13.6697	0.6517	15530.6064453125	331690.9606210935	0	1280	0.2699451370939965	1.4691163210099187	1.9382326420198375	259.64697265625	259.6567687988281
608	260.022216796875	10.5504					1	DETECTED	260.0222 m/z @10.55 [CD6654_1.mzXML]	260.022216796875	10.5504	10.509500000000001	13.031733333333333	2.5222333333333324	4843.92041015625	376617.40640197735	0	1280	0.07775075304585144	30.83414832925923	2.2170350677159236	260.0215759277344	260.0268249511719
609	260.1663818359375	12.128716666666666					1	DETECTED	260.1664 m/z @12.13 [CD6654_1.mzXML]	260.1663818359375	12.128716666666666	12.0094	12.302683333333333	0.2932833333333331	20219.1953125	169360.95661389126	0	1280	0.14323918706312	1.2290124319039002	0.5191909521580909	260.1660461425781	260.1670227050781
610	260.18438720703125	9.88715					1	DETECTED	260.1844 m/z @9.89 [CD6654_1.mzXML]	260.18438720703125	9.88715	9.79815	10.230033333333333	0.4318833333333334	22983.3828125	157224.29934613087	0	1280	0.09311899741571494	1.7618566099381054	2.5118356763715326	260.1838684082031	260.184814453125
611	260.8958740234375	1.6602166666666667					1	DETECTED	260.8959 m/z @1.66 [CD6654_1.mzXML]	260.8958740234375	1.6602166666666667	1.6160166666666667	1.6897833333333334	0.07376666666666676	14435.478515625	47412.93677197266	0	1280	0.06833089935455883	0.834464555052791	0.6689291101055821	260.8954772949219	260.8970947265625
612	260.97564697265625	1.5268000000000002					1	DETECTED	260.9756 m/z @1.53 [CD6654_1.mzXML]	260.97564697265625	1.5268000000000002	1.43605	18.062166666666666	16.626116666666665	8245.8798828125	2918904.0688917846	0	1280	0.10425693972845917	91.60394857667573	182.20789715335147	260.9751281738281	260.982666015625
613	261.009765625	1.8064166666666668					1	DETECTED	261.0098 m/z @1.81 [CD6654_1.mzXML]	261.009765625	1.8064166666666668	1.4518333333333333	2.3267499999999997	0.8749166666666663	57388.16015625	1215946.6807741693	0	1280	0.29337456156627995	1.2529345143525232	1.6861151317465575	261.0041809082031	261.0101013183594
614	261.14324951171875	9.559633333333332					1	DETECTED	261.1432 m/z @9.56 [CD6654_1.mzXML]	261.14324951171875	9.559633333333332	0.13399999999999998	19.971166666666665	19.837166666666665	56763.36328125	3691328.63302948	0	1280	3.0564740687555503	0.510432783992194	1.348795953491365	261.1422119140625	261.1448669433594
615	261.18353271484375	1.1785999999999999					1	DETECTED	261.1835 m/z @1.18 [CD6654_1.mzXML]	261.18353271484375	1.1785999999999999	0.10105	19.9875	19.88645	2831.466796875	1694143.9200722962	0	1280	16.39863332676731	9.227622848127698	17.4552456962554	261.18267822265625	261.1883850097656
616	263.0066223144531	2.0022333333333333					1	DETECTED	263.0066 m/z @2.00 [CD6654_1.mzXML]	263.0066223144531	2.0022333333333333	1.7782833333333334	15.89485	14.116566666666667	14887.3984375	1556408.3192944948	0	1280	0.298361340002689	31.182723287111514	61.514931867741055	263.00225830078125	263.0072937011719
617	263.0174255371094	11.351416666666667					1	DETECTED	263.0174 m/z @11.35 [CD6654_1.mzXML]	263.0174255371094	11.351416666666667	11.000533333333333	18.619333333333334	7.6188	17469.9375	1374301.155591858	0	1280	1.065794145429308	10.856600009499816	20.713200018999633	263.01531982421875	263.02203369140625
618	263.0835876464844	1.8204333333333333					1	DETECTED	263.0836 m/z @1.82 [CD6654_1.mzXML]	263.0835876464844	1.8204333333333333	0.13399999999999998	11.684016666666668	11.550016666666668	181283.078125	6685935.305762966	0	1280	0.061410106940241516	2.927531458240558	0.09718362454319661	263.0831298828125	263.09210205078125
619	263.1084899902344	18.94633333333333					1	DETECTED	263.1085 m/z @18.95 [CD6654_1.mzXML]	263.1084899902344	18.94633333333333	0.21815	19.853833333333334	19.635683333333333	2324.413818359375	1637409.6674473572	0	1280	2.0026118219310014	0.5242281908460601	0.048456381692120125	263.1044006347656	263.10955810546875
620	263.1377868652344	9.6794					1	DETECTED	263.1378 m/z @9.68 [CD6654_1.mzXML]	263.1377868652344	9.6794	9.634933333333333	9.738633333333333	0.1036999999999999	11760.1689453125	48300.9044111328	0	1280	0.07318796946762518	1.166041979010494	1.332083958020988	263.1375427246094	263.1380920410156
621	263.2351379394531	11.2928					1	DETECTED	263.2351 m/z @11.29 [CD6654_1.mzXML]	263.2351379394531	11.2928	0.4365	19.9875	19.551000000000002	117773.6953125	8699859.613238044	0	1280	3.4541923862582777	4.595364572027199	8.683977290506231	263.2309875488281	263.2373352050781
622	264.0909118652344	11.566333333333334					1	DETECTED	264.0909 m/z @11.57 [CD6654_1.mzXML]	264.0909118652344	11.566333333333334	1.8487166666666668	11.7762	9.927483333333333	23024.322265625	8297355.79281421	0	1280	9.783575034581203	0.5107982581462875	0.02159651629257498	264.0866394042969	264.0909118652344
623	264.16943359375	9.219433333333335					1	DETECTED	264.1694 m/z @9.22 [CD6654_1.mzXML]	264.16943359375	9.219433333333335	9.147716666666668	9.513933333333334	0.3662166666666664	45308.109375	270059.2780250248	0	1280	0.10583335605896949	1.4667169262779784	1.9194578279819712	264.1684875488281	264.1698913574219
624	264.23822021484375	11.351416666666667					1	DETECTED	264.2382 m/z @11.35 [CD6654_1.mzXML]	264.23822021484375	11.351416666666667	10.260766666666665	16.36995	6.109183333333334	20523.41796875	2139122.99202533	0	1280	0.33015801918076626	2.570265341922714	7.166354259435022	264.2347412109375	264.2392883300781
625	264.8486633300781	11.3375					1	DETECTED	264.8487 m/z @11.34 [CD6654_1.mzXML]	264.8486633300781	11.3375	1.6750833333333333	11.3375	9.662416666666667	23130.8203125	1.0456859372785157E7	0	1280	9.675619035284148	0.5	null	264.842529296875	264.85052490234375
626	265.0213928222656	1.8064166666666668					1	DETECTED	265.0214 m/z @1.81 [CD6654_1.mzXML]	265.0213928222656	1.8064166666666668	1.7347333333333335	15.862716666666667	14.127983333333335	62443.3984375	2172979.2221337887	0	1280	0.13315191805937254	7.771097718900856	9.363492656509063	265.0122375488281	265.02728271484375
627	265.0840759277344	19.142833333333332					1	DETECTED	265.0841 m/z @19.14 [CD6654_1.mzXML]	265.0840759277344	19.142833333333332	0.10105	20.0045	19.90345	6976.9951171875	1856145.955723144	0	1280	0.6751002702802253	0.5226256819433054	0.25250158592528976	265.0740966796875	265.085205078125
628	265.1169128417969	9.738633333333333					1	DETECTED	265.1169 m/z @9.74 [CD6654_1.mzXML]	265.1169128417969	9.738633333333333	9.6497	10.169033333333335	0.5193333333333356	186306.5	1107836.4722263229	1	1280	0.08468759585063701	1.424274027128096	1.867938881257296	265.11669921875	265.1177978515625
629	265.2510681152344	12.687133333333332					1	DETECTED	265.2511 m/z @12.69 [CD6654_1.mzXML]	265.2510681152344	12.687133333333332	0.4701166666666667	18.93	18.459883333333334	68627.5625	2925090.426008911	0	1280	0.2443298709472277	0.6362604439567727	2.6963572134033535	265.2499084472656	265.2524719238281
630	265.9800109863281	10.2145					1	DETECTED	265.9800 m/z @10.21 [CD6654_1.mzXML]	265.9800109863281	10.2145	10.1839	10.339333333333334	0.15543333333333464	10482.14453125	59631.34061999524	0	1280	0.09440035053116347	2.539760348583921	5.364124953223548	265.9795837402344	265.9803466796875
631	266.0706481933594	16.451266666666665					1	DETECTED	266.0706 m/z @16.45 [CD6654_1.mzXML]	266.0706481933594	16.451266666666665	9.61995	19.621	10.00105	6394.43310546875	1532038.801735046	0	1280	2.993785116846137	0.7320001756615977	0.4640003513231954	266.0694274902344	266.07135009765625
632	266.1203308105469	9.72395					1	DETECTED	266.1203 m/z @9.72 [CD6654_1.mzXML]	266.1203308105469	9.72395	2.82215	10.9853	8.16315	22629.8046875	3039747.59318457	0	1280	0.09266393689188135	0.5111323076840435	0.01811575806063434	266.1175842285156	266.1275329589844
633	266.92578125	1.5861166666666666					1	DETECTED	266.9258 m/z @1.59 [CD6654_1.mzXML]	266.92578125	1.5861166666666666	1.5416333333333334	1.6160166666666667	0.07438333333333325	39127.63671875	147735.5546811521	0	1280	0.09548779141597596	0.8360809291869628	0.6721618583739255	266.92578125	266.92633056640625
634	267.0579528808594	1.91885					1	DETECTED	267.0580 m/z @1.92 [CD6654_1.mzXML]	267.0579528808594	1.91885	1.9050333333333334	20.0045	18.099466666666668	10661.66015625	2823345.9130294817	0	1280	13.351916971202643	655.0046283624956	521.1343487020872	267.055908203125	267.06781005859375
635	267.0976257324219	1.6455					1	DETECTED	267.0976 m/z @1.65 [CD6654_1.mzXML]	267.0976257324219	1.6455	1.5118166666666668	9.362133333333333	7.850316666666666	16966.341796875	994863.3023135681	0	1280	0.1807036378502238	17.795234663053908	37.00452634765155	267.0967712402344	267.0997314453125
636	267.6452941894531	13.2398					1	DETECTED	267.6453 m/z @13.24 [CD6654_1.mzXML]	267.6452941894531	13.2398	12.175450000000001	14.67775	2.502299999999998	358142.5625	7189678.733575927	2	1280	0.22814770043693144	1.7838960565804527	2.4373618313449557	267.64422607421875	267.6463928222656
637	267.97772216796875	10.2145					1	DETECTED	267.9777 m/z @10.21 [CD6654_1.mzXML]	267.97772216796875	10.2145	10.199616666666666	10.307966666666665	0.10834999999999972	13607.087890625	51635.43273022468	0	1280	0.0704003694954487	3.6399776035833566	6.279955207166713	267.9771728515625	267.9779052734375
638	268.955810546875	11.262083333333333					1	DETECTED	268.9558 m/z @11.26 [CD6654_1.mzXML]	268.955810546875	11.262083333333333	10.845233333333335	18.0955	7.250266666666667	15877.5068359375	1157680.4479418325	0	1280	0.6013720994972545	5.485702391721525	10.693559444206544	268.955810546875	268.9581604003906
639	269.0469055175781	1.9883833333333334					1	DETECTED	269.0469 m/z @1.99 [CD6654_1.mzXML]	269.0469055175781	1.9883833333333334	1.8204333333333333	8.668883333333333	6.84845	9482.5869140625	903548.5064617922	0	1280	0.4234825749606186	20.388359630842505	39.77671926168502	269.0460510253906	269.0556640625
640	269.0859069824219	1.4670333333333334					1	DETECTED	269.0859 m/z @1.47 [CD6654_1.mzXML]	269.0859069824219	1.4670333333333334	1.4193166666666668	9.392166666666666	7.972849999999999	6095.45263671875	946614.2321500244	0	1280	0.13026588823433083	83.54366049598329	166.0873209919666	269.0851745605469	269.0956726074219
641	269.13653564453125	12.068433333333333					1	DETECTED	269.1365 m/z @12.07 [CD6654_1.mzXML]	269.13653564453125	12.068433333333333	12.0094	12.159966666666666	0.1505666666666663	21725.65625	133750.6433415532	0	1280	0.12460364839233051	1.2752682100508073	1.5505364201016147	269.1286315917969	269.13702392578125
642	269.22467041015625	14.15725					1	DETECTED	269.2247 m/z @14.16 [CD6654_1.mzXML]	269.22467041015625	14.15725	13.88555	15.441966666666668	1.5564166666666672	86014.4921875	2018912.741723754	0	1280	0.3608159708655201	1.8688818543236616	2.330465821714146	269.22412109375	269.225341796875
643	269.2822265625	12.365416666666667					1	DETECTED	269.2822 m/z @12.37 [CD6654_1.mzXML]	269.2822265625	12.365416666666667	0.20143333333333333	19.704	19.502566666666667	13718.640625	2346746.4059364316	0	1280	1.1744971635994137	0.7141974534701481	0.5092485655543486	269.28143310546875	269.2843322753906
644	270.2279052734375	14.093783333333333					1	DETECTED	270.2279 m/z @14.09 [CD6654_1.mzXML]	270.2279052734375	14.093783333333333	13.948033333333333	14.6627	0.7146666666666661	18387.404296875	381124.4686683351	0	1280	0.30228919472970084	2.4516866781017774	3.9033733562035544	270.2275085449219	270.22845458984375
645	270.79632568359375	1.9466					1	DETECTED	270.7963 m/z @1.95 [CD6654_1.mzXML]	270.79632568359375	1.9466	1.7197666666666669	2.1730666666666663	0.45329999999999937	13597.5478515625	239046.20097753892	0	1280	0.36866040397881217	0.9991917707567955	0.9983835415135912	270.7951965332031	270.796630859375
646	271.0381774902344	1.7922333333333333					1	DETECTED	271.0382 m/z @1.79 [CD6654_1.mzXML]	271.0381774902344	1.7922333333333333	1.7494	16.255166666666664	14.505766666666664	84529.6171875	5973941.517092834	0	1280	0.08759345646306249	169.32801556420253	3.877848212414819	271.0380554199219	271.04638671875
647	271.2039489746094	14.6331					1	DETECTED	271.2039 m/z @14.63 [CD6654_1.mzXML]	271.2039489746094	14.6331	14.188183333333335	16.091333333333335	1.9031500000000001	12841.8408203125	551139.7175562133	0	1280	0.4589091689578506	2.1387713054879227	3.2775426109758454	271.2031555175781	271.2045593261719
648	271.2613220214844	12.628833333333334					1	DETECTED	271.2613 m/z @12.63 [CD6654_1.mzXML]	271.2613220214844	12.628833333333334	0.10105	20.0045	19.90345	215206.390625	8896032.009884523	1	1280	0.23146623505875397	5.613041857634184	1.134885275070742	271.2590637207031	271.2635192871094
649	271.6563415527344	12.9485					1	DETECTED	271.6563 m/z @12.95 [CD6654_1.mzXML]	271.6563415527344	12.9485	12.83285	13.1156	0.28275000000000006	48190.76171875	407982.71891650296	0	1280	0.1496929511332432	1.2224383916991062	1.4448767833982121	271.6561584472656	271.6567687988281
650	272.2647399902344	12.643766666666666					1	DETECTED	272.2647 m/z @12.64 [CD6654_1.mzXML]	272.2647399902344	12.643766666666666	0.21815	19.920833333333334	19.702683333333333	40869.06640625	2943751.362345884	0	1280	1.3879613655716625	0.8477147599577863	22.351409217663264	272.2564392089844	272.2662353515625
651	272.66424560546875	13.348016666666666					1	DETECTED	272.6642 m/z @13.35 [CD6654_1.mzXML]	272.66424560546875	13.348016666666666	13.267	13.533199999999999	0.26619999999999955	20654.935546875	195386.09363305685	0	1280	0.12908934753593648	1.6428718370705575	2.285743674141115	272.66290283203125	272.6645812988281
652	272.79296875	1.9604166666666667					1	DETECTED	272.7930 m/z @1.96 [CD6654_1.mzXML]	272.79296875	1.9604166666666667	1.9050333333333334	2.215316666666667	0.31028333333333347	16710.79296875	188481.9535463867	0	1280	0.14519919318640628	2.8012338248570576	4.602467649714115	272.792724609375	272.7939453125
653	272.94268798828125	1.6160166666666667					1	DETECTED	272.9427 m/z @1.62 [CD6654_1.mzXML]	272.94268798828125	1.6160166666666667	1.5416333333333334	1.6750833333333333	0.13344999999999985	74317.6640625	340177.19423022424	0	1280	0.08924912842567712	0.8746650333100089	0.9552295905567941	272.9425964355469	272.9430847167969
654	273.073974609375	10.400883333333333					1	DETECTED	273.0740 m/z @10.40 [CD6654_1.mzXML]	273.073974609375	10.400883333333333	10.307966666666665	10.536866666666667	0.2289000000000012	13893.3310546875	105666.5696513674	0	1280	0.11889329762872691	1.2317488789237634	1.530195322972092	273.073974609375	273.0748291015625
655	273.2204284667969	14.4283					1	DETECTED	273.2204 m/z @14.43 [CD6654_1.mzXML]	273.2204284667969	14.4283	14.4283	16.582649999999997	2.1543499999999973	2968.22607421875	197403.67212618998	0	1280	1.3007291997146613	null	null	273.2188415527344	273.22100830078125
656	274.0014343261719	11.492799999999999					1	DETECTED	274.0014 m/z @11.49 [CD6654_1.mzXML]	274.0014343261719	11.492799999999999	10.86085	18.308333333333334	7.447483333333334	13596.92578125	1448689.165005158	0	1280	1.0234963466028493	4.323005619351012	5.560645578274479	274.0005798339844	274.0030212402344
657	274.2358703613281	12.20745					1	DETECTED	274.2359 m/z @12.21 [CD6654_1.mzXML]	274.2358703613281	12.20745	12.191366666666665	12.270999999999999	0.07963333333333367	7935.76416015625	26967.552760742372	0	1280	0.0610451032385253	2.475647668393638	3.9512953367872763	274.23504638671875	274.2359619140625
658	274.2716064453125	11.379166666666666					1	DETECTED	274.2716 m/z @11.38 [CD6654_1.mzXML]	274.2716064453125	11.379166666666666	11.3082	15.378266666666667	4.070066666666667	3525233.25	2.4350498609187175E7	1	1280	0.09691980271610312	1.5519364284834682	1.5970150158164378	274.2716064453125	274.2730407714844
659	274.6231689453125	12.818416666666668					1	DETECTED	274.6232 m/z @12.82 [CD6654_1.mzXML]	274.6231689453125	12.818416666666668	7.580566666666667	13.1436	5.563033333333332	22847.458984375	2000201.095328613	0	1280	0.1384138520445788	0.5310416805877728	0.06208336117554561	274.6188049316406	274.63299560546875
660	274.6556091308594	11.866983333333334					1	DETECTED	274.6556 m/z @11.87 [CD6654_1.mzXML]	274.6556091308594	11.866983333333334	11.866983333333334	13.900866666666667	2.0338833333333337	15434.4052734375	1508526.0254235226	0	1280	1.7654780741729432	null	null	274.65228271484375	274.6556091308594
661	274.9980773925781	11.231666666666666					1	DETECTED	274.9981 m/z @11.23 [CD6654_1.mzXML]	274.9980773925781	11.231666666666666	1.43605	18.6355	17.19945	16943.6953125	2865725.351885742	0	1280	0.6232117838435656	0.7146808960068832	12.623198208953234	274.9909973144531	275.00140380859375
662	275.2752990722656	11.379166666666666					1	DETECTED	275.2753 m/z @11.38 [CD6654_1.mzXML]	275.2752990722656	11.379166666666666	11.3082	11.699266666666666	0.3910666666666671	519598.65625	3383902.4431137773	0	1280	0.09789499454838158	1.5713752346914895	1.7302882385980674	275.27508544921875	275.27587890625
663	275.63128662109375	13.171016666666667					1	DETECTED	275.6313 m/z @13.17 [CD6654_1.mzXML]	275.63128662109375	13.171016666666667	11.580766666666667	13.533199999999999	1.9524333333333317	185162.3125	3374119.4402014115	0	1280	0.17357018218353382	0.6714933973705839	1.8434874899832474	275.630615234375	275.640380859375
664	275.9960632324219	15.993083333333335					1	DETECTED	275.9961 m/z @15.99 [CD6654_1.mzXML]	275.9960632324219	15.993083333333335	9.85765	19.456	9.59835	2032.6170654296875	708367.8575928342	0	1280	1.1169926701689317	0.7822063641253264	0.5644127282506528	275.9880065917969	275.9978942871094
665	276.1329650878906	13.1436					1	DETECTED	276.1330 m/z @13.14 [CD6654_1.mzXML]	276.1329650878906	13.1436	4.72015	13.963933333333333	9.243783333333333	44595.5546875	2106711.6137921736	0	1280	0.22701778467117428	0.5486934292560254	0.09738685851205078	276.1322021484375	276.1427001953125
666	276.6504211425781	13.226233333333333					1	DETECTED	276.6504 m/z @13.23 [CD6654_1.mzXML]	276.6504211425781	13.226233333333333	13.1016	13.823766666666668	0.7221666666666682	56929.87109375	902186.8710906982	0	1280	0.2554374132787416	1.9684718013353917	3.0713250875524807	276.6497497558594	276.6510009765625
667	276.9832458496094	1.8064166666666668					1	DETECTED	276.9832 m/z @1.81 [CD6654_1.mzXML]	276.9832458496094	1.8064166666666668	1.4670333333333334	18.177666666666667	16.710633333333334	22670.5	2239363.6698596496	0	1280	0.17422980846476355	20.974208722904645	41.058431873372996	276.9745178222656	276.99322509765625
668	277.0701904296875	11.729783333333334					1	DETECTED	277.0702 m/z @11.73 [CD6654_1.mzXML]	277.0701904296875	11.729783333333334	11.6541	12.159966666666666	0.505866666666666	9296.0478515625	165795.18435839837	0	1280	0.09147466968642703	3.3419951552521137	5.683990310504227	277.06915283203125	277.0705261230469
669	277.1515197753906	13.253449999999999					1	DETECTED	277.1515 m/z @13.25 [CD6654_1.mzXML]	277.1515197753906	13.253449999999999	5.951066666666667	19.58833333333333	13.637266666666665	14208.2744140625	2637830.8730974128	0	1280	2.498600832447739	1.3858622361747779	1.4696588563312238	277.1515197753906	277.1582336425781
670	277.1783142089844	12.20745					1	DETECTED	277.1783 m/z @12.21 [CD6654_1.mzXML]	277.1783142089844	12.20745	0.3355666666666667	20.0045	19.668933333333335	14336.455078125	2507093.6386770327	0	1280	0.10165309076088569	0.8283830282474138	0.6567660564948274	277.16845703125	277.1802978515625
671	277.2117004394531	13.792633333333333					1	DETECTED	277.2117 m/z @13.79 [CD6654_1.mzXML]	277.2117004394531	13.792633333333333	11.791583333333334	14.15725	2.365666666666666	16262.0	1234914.2756003416	0	1280	1.4420837103814286	0.5911063358403504	0.1862875996157638	277.2110595703125	277.2151794433594
672	278.0513610839844	17.412					1	DETECTED	278.0514 m/z @17.41 [CD6654_1.mzXML]	278.0513610839844	17.412	9.96095	19.456	9.495049999999999	2460.8193359375	781953.5682804867	0	1280	0.8936634746054963	0.6371618765140484	0.2743237530280968	278.04998779296875	278.0520935058594
673	278.1843566894531	9.101383333333333					1	DETECTED	278.1844 m/z @9.10 [CD6654_1.mzXML]	278.1843566894531	9.101383333333333	9.0706	12.175450000000001	3.1048500000000008	7015.2080078125	397546.95962292503	0	1280	0.08187750602072441	50.430698429888416	99.86139685977683	278.18011474609375	278.1844787597656
674	278.6256408691406	13.0043					1	DETECTED	278.6256 m/z @13.00 [CD6654_1.mzXML]	278.6256408691406	13.0043	12.818416666666668	13.1016	0.2831833333333318	57882.33984375	564254.9325444325	0	1280	0.14425694859019877	0.7617233031471327	0.5234466062942654	278.62506103515625	278.626220703125
675	278.98040771484375	1.9604166666666667					1	DETECTED	278.9804 m/z @1.96 [CD6654_1.mzXML]	278.98040771484375	1.9604166666666667	1.8064166666666668	19.687166666666666	17.88075	7598.64111328125	2872435.4824023084	0	1280	14.515700481928302	58.054383116883145	50.72219398495114	278.9790954589844	278.9827575683594
676	279.0824279785156	10.522966666666667					1	DETECTED	279.0824 m/z @10.52 [CD6654_1.mzXML]	279.0824279785156	10.522966666666667	7.843866666666667	19.571833333333334	11.727966666666667	153396.34375	2809871.0077161235	0	1280	0.09848289543979938	1.4584056759367607	94.00705515879838	279.0823059082031	279.0923156738281
677	279.15728759765625	12.457383333333333					1	DETECTED	279.1573 m/z @12.46 [CD6654_1.mzXML]	279.15728759765625	12.457383333333333	0.10105	20.0045	19.90345	147884.390625	3.857621590586062E7	0	1280	0.1588188922634508	0.5306588644909841	0.07143573189074692	279.1564025878906	279.15814208984375
678	279.2297668457031	13.488833333333334					1	DETECTED	279.2298 m/z @13.49 [CD6654_1.mzXML]	279.2297668457031	13.488833333333334	11.63925	19.671	8.031749999999999	61033.71875	3081882.2153491215	0	1280	0.2151726518579995	0.7730059151443142	0.32190840715621916	279.2226867675781	279.2309875488281
679	279.6449279785156	12.976566666666667					1	DETECTED	279.6449 m/z @12.98 [CD6654_1.mzXML]	279.6449279785156	12.976566666666667	12.788583333333333	13.869850000000001	1.081266666666668	138731.125	1952771.7993601062	0	1280	0.1895665680579004	1.1005353643328464	5.400133452832276	279.64422607421875	279.6453857421875
680	280.0899658203125	1.7638833333333332					1	DETECTED	280.0900 m/z @1.76 [CD6654_1.mzXML]	280.0899658203125	1.7638833333333332	1.6897833333333334	19.34	17.650216666666665	204704.609375	6843305.8813136015	0	1280	0.07131109960486093	91.20426772066313	0.5754544892033704	280.0833740234375	280.0903625488281
681	280.15313720703125	9.392166666666666					1	DETECTED	280.1531 m/z @9.39 [CD6654_1.mzXML]	280.15313720703125	9.392166666666666	0.1676	19.920833333333334	19.753233333333334	45392.19921875	7253603.114210691	0	1280	3.0679416183832906	0.7995266825309995	17.065090814941726	280.14605712890625	280.1618347167969
682	280.6412048339844	11.8071					1	DETECTED	280.6412 m/z @11.81 [CD6654_1.mzXML]	280.6412048339844	11.8071	11.108883333333333	12.11345	1.0045666666666673	14011.41796875	405737.3024324953	0	1280	0.20879493142735583	0.7193803260687942	0.43876065213758847	280.6400451660156	280.6421203613281
683	280.6526794433594	13.403266666666667					1	DETECTED	280.6527 m/z @13.40 [CD6654_1.mzXML]	280.6526794433594	13.403266666666667	13.0875	14.02865	0.9411500000000004	219135.15625	3361596.2146651023	2	1280	0.21048541466212534	1.6151614136217924	1.7538247370594926	280.651611328125	280.6535339355469
684	281.08221435546875	15.960116666666666					1	DETECTED	281.0822 m/z @15.96 [CD6654_1.mzXML]	281.08221435546875	15.960116666666666	9.116983333333334	19.40666666666667	10.289683333333336	16947.361328125	3882449.0466084587	0	1280	2.162940791385889	0.7518254308455194	0.47781938385200107	281.0814208984375	281.08319091796875
685	281.11163330078125	9.605033333333333					1	DETECTED	281.1116 m/z @9.61 [CD6654_1.mzXML]	281.11163330078125	9.605033333333333	9.468533333333333	15.474033333333333	6.0055	6817.263671875	641441.3716480716	0	1280	0.1338097602874253	21.99816849816852	42.99633699633704	281.111572265625	281.1163635253906
686	281.154296875	13.403266666666667					1	DETECTED	281.1543 m/z @13.40 [CD6654_1.mzXML]	281.154296875	13.403266666666667	8.854083333333334	17.561666666666667	8.707583333333334	53496.83203125	4672996.249418732	0	1280	8.325897822064977	1.0243289299397442	1.0402085066256344	281.1540222167969	281.1622314453125
687	281.2453308105469	11.2928					1	DETECTED	281.2453 m/z @11.29 [CD6654_1.mzXML]	281.2453308105469	11.2928	0.89085	19.920833333333334	19.029983333333334	148303.3125	1.0922380187911745E7	0	1280	3.695155288496979	4.234486328850578	15.26719977190197	281.2439270019531	281.2471923828125
688	281.6606750488281	14.26475					1	DETECTED	281.6607 m/z @14.26 [CD6654_1.mzXML]	281.6606750488281	14.26475	11.01585	16.41855	5.402699999999999	67040.734375	4987727.884361205	0	1280	1.4632891749103631	2.1324925311962075	1.636659374833165	281.6556091308594	281.6692199707031
689	282.16204833984375	14.58885					1	DETECTED	282.1620 m/z @14.59 [CD6654_1.mzXML]	282.16204833984375	14.58885	10.876516666666667	15.330983333333334	4.454466666666667	14097.7158203125	1853438.1250250244	0	1280	3.1546404619041812	0.5999551046062674	0.2196485638935996	282.1609191894531	282.16357421875
690	282.2020263671875	11.522583333333333					1	DETECTED	282.2020 m/z @11.52 [CD6654_1.mzXML]	282.2020263671875	11.522583333333333	11.478233333333332	11.624466666666667	0.14623333333333477	19637.65625	114223.35117480486	0	1280	0.19189608139839542	1.6486283352122888	2.2972566704245776	282.20074462890625	282.202392578125
691	282.2203674316406	18.684666666666665					1	DETECTED	282.2204 m/z @18.68 [CD6654_1.mzXML]	282.2203674316406	18.684666666666665	0.11718333333333333	19.971166666666665	19.853983333333332	5044.82421875	3284619.569757935	0	1280	9.274664428939174	0.5346438980691155	0.06928779613823093	282.2188415527344	282.22283935546875
692	282.24896240234375	14.4283					1	DETECTED	282.2490 m/z @14.43 [CD6654_1.mzXML]	282.24896240234375	14.4283	10.79705	15.7972	5.00015	33293.046875	4360370.061576292	0	1280	3.3657659100240025	0.6750607097073673	0.33267829853500075	282.2478942871094	282.2580261230469
693	282.2770080566406	13.9803					1	DETECTED	282.2770 m/z @13.98 [CD6654_1.mzXML]	282.2770080566406	13.9803	2.948183333333333	15.00155	12.053366666666667	93054.875	4445695.0481485585	0	1280	0.3134946759944004	1.6285138675701503	6.224075171589777	282.2764892578125	282.2834167480469
694	282.9031066894531	1.5861166666666666					1	DETECTED	282.9031 m/z @1.59 [CD6654_1.mzXML]	282.9031066894531	1.5861166666666666	1.5268000000000002	1.6455	0.1186999999999998	85787.8515625	366815.8401245114	0	1280	0.07604741806973103	0.9857737220236568	1.040795050031956	282.9030456542969	282.90362548828125
695	282.9716796875	11.566333333333334					1	DETECTED	282.9717 m/z @11.57 [CD6654_1.mzXML]	282.9716796875	11.566333333333334	11.000533333333333	16.962666666666667	5.962133333333334	14591.7275390625	1177887.806087646	0	1280	0.6739020916610983	5.268763991987735	9.53752798397547	282.9710693359375	282.97552490234375
696	283.0062561035156	10.245016666666666					1	DETECTED	283.0063 m/z @10.25 [CD6654_1.mzXML]	283.0062561035156	10.245016666666666	10.199616666666666	15.032649999999999	4.833033333333333	9698.701171875	360729.50669921876	0	1280	0.09469845584819936	53.227239353890425	105.45447870778085	283.0054931640625	283.0079650878906
697	283.0252685546875	1.8629833333333332					1	DETECTED	283.0253 m/z @1.86 [CD6654_1.mzXML]	283.0252685546875	1.8629833333333332	1.8487166666666668	18.226666666666667	16.37795	12034.84375	1817088.4296492315	0	1280	14.562952049788652	506.54200161765175	958.3876051486296	283.0245361328125	283.02691650390625
698	283.1059265136719	10.79705					1	DETECTED	283.1059 m/z @10.80 [CD6654_1.mzXML]	283.1059265136719	10.79705	8.577050000000002	14.15725	5.580199999999998	4337.00439453125	867164.0836883541	0	1280	3.6152862635379055	1.256801801801802	1.513603603603604	283.10284423828125	283.11553955078125
699	283.1297607421875	10.954733333333333					1	DETECTED	283.1298 m/z @10.95 [CD6654_1.mzXML]	283.1297607421875	10.954733333333333	5.2796	11.031	5.7514	12981.6005859375	1469935.0860694582	0	1280	0.11525228319047898	0.5067193722320769	0.013438744464153645	283.1236267089844	283.1299133300781
700	283.26116943359375	12.730466666666667					1	DETECTED	283.2612 m/z @12.73 [CD6654_1.mzXML]	283.26116943359375	12.730466666666667	0.10105	19.8875	19.78645	145489.96875	4550868.847656101	0	1280	0.24706327004550133	1.2984077552960256	2.0312865220233944	283.2516784667969	283.26300048828125
701	283.2802734375	13.9803					1	DETECTED	283.2803 m/z @13.98 [CD6654_1.mzXML]	283.2802734375	13.9803	3.3752	14.530283333333333	11.155083333333334	19162.57421875	2237042.73232788	0	1280	0.3209329085427033	0.5259301342435873	0.05186026848717443	283.2797546386719	283.2812805175781
702	284.2926330566406	12.658333333333333					1	DETECTED	284.2926 m/z @12.66 [CD6654_1.mzXML]	284.2926330566406	12.658333333333333	0.9244	15.0171	14.092699999999999	53770.69140625	2337770.887658446	0	1280	0.20195854970276272	0.6005104852592765	18.388732168969224	284.2844543457031	284.2980651855469
703	284.3293151855469	11.894566666666666					1	DETECTED	284.3293 m/z @11.89 [CD6654_1.mzXML]	284.3293151855469	11.894566666666666	11.866983333333334	12.175450000000001	0.3084666666666678	21681.58984375	152750.9767047114	0	1280	0.1323594570929032	5.591540785498697	10.183081570997395	284.32806396484375	284.32958984375
704	284.9078674316406	1.6897833333333334					1	DETECTED	284.9079 m/z @1.69 [CD6654_1.mzXML]	284.9078674316406	1.6897833333333334	1.6602166666666667	1.7638833333333332	0.10366666666666657	50534.375	203534.16950585938	0	1280	0.0772549560174911	1.7531003382187087	2.5062006764374174	284.9078674316406	284.90826416015625
705	285.004150390625	10.2145					1	DETECTED	285.0042 m/z @10.21 [CD6654_1.mzXML]	285.004150390625	10.2145	10.2145	10.27595	0.06145000000000067	10060.884765625	28846.658816650455	0	1280	0.08729972103492223	null	null	285.0038757324219	285.0042419433594
706	285.06298828125	1.4518333333333333					1	DETECTED	285.0630 m/z @1.45 [CD6654_1.mzXML]	285.06298828125	1.4518333333333333	1.4193166666666668	16.36995	14.950633333333332	13179.14453125	1702247.6762606201	0	1280	0.122567038289072	229.89185033316346	458.7837006663269	285.0609436035156	285.06793212890625
707	286.1997375488281	10.354450000000002					1	DETECTED	286.1997 m/z @10.35 [CD6654_1.mzXML]	286.1997375488281	10.354450000000002	8.190999999999999	10.764666666666667	2.573666666666668	182337.21875	1796325.5353971298	1	1280	0.1114079621076911	1.6622887323385458	2.063304576350317	286.198974609375	286.20269775390625
708	286.2475891113281	9.79815					1	DETECTED	286.2476 m/z @9.80 [CD6654_1.mzXML]	286.2475891113281	9.79815	8.777366666666667	19.954333333333334	11.176966666666667	95305.671875	2391021.3532136846	0	1280	0.1428077496815643	1.1004868272614214	1.028642058533464	286.2459716796875	286.24908447265625
709	287.0121765136719	1.7638833333333332					1	DETECTED	287.0122 m/z @1.76 [CD6654_1.mzXML]	287.0121765136719	1.7638833333333332	1.7494	1.9050333333333334	0.1556333333333333	40153.8671875	215786.60836816422	0	1280	0.08242609490781683	5.372842347525947	9.745684695051894	287.01123046875	287.0127258300781
710	287.0987854003906	9.72395					1	DETECTED	287.0988 m/z @9.72 [CD6654_1.mzXML]	287.0987854003906	9.72395	1.43605	14.44255	13.0065	125574.03125	1.7544843826599736E7	0	1280	0.09495392357352017	0.784668009990468	0.5693360199809361	287.0984802246094	287.10601806640625
711	287.203125	10.354450000000002					1	DETECTED	287.2031 m/z @10.35 [CD6654_1.mzXML]	287.203125	10.354450000000002	10.29175	10.482416666666667	0.19066666666666698	27398.810546875	188984.63019604585	0	1280	0.11949668093343035	1.5204678362572808	1.6192116575057878	287.2027587890625	287.2034912109375
712	287.2352294921875	13.417200000000001					1	DETECTED	287.2352 m/z @13.42 [CD6654_1.mzXML]	287.2352294921875	13.417200000000001	11.8071	14.5744	2.7673000000000005	11628.7919921875	846469.7119284057	0	1280	0.6560846849437674	0.8593565617042416	0.7187131234084833	287.2337646484375	287.2359619140625
713	287.2508850097656	9.88715					1	DETECTED	287.2509 m/z @9.89 [CD6654_1.mzXML]	287.2508850097656	9.88715	9.513933333333334	10.139083333333334	0.6251499999999997	7872.57958984375	155841.8446459351	0	1280	0.4161243142803883	0.8375161880944947	0.6750323761889893	287.2505798339844	287.25115966796875
714	287.2672119140625	11.522583333333333					1	DETECTED	287.2672 m/z @11.52 [CD6654_1.mzXML]	287.2672119140625	11.522583333333333	11.492799999999999	12.14435	0.6515500000000003	38629.6796875	316994.4750718996	0	1280	0.1108297068026669	3.592763730615487	5.69716825610361	287.2664489746094	287.2679138183594
715	287.63079833984375	12.934433333333335					1	DETECTED	287.6308 m/z @12.93 [CD6654_1.mzXML]	287.63079833984375	12.934433333333335	11.965133333333334	13.445433333333334	1.4802999999999997	253732.203125	3114295.512296873	2	1280	0.15024276003184056	1.2824546594270245	1.730430604160185	287.6295471191406	287.6396789550781
716	288.1021728515625	9.738633333333333					1	DETECTED	288.1022 m/z @9.74 [CD6654_1.mzXML]	288.1021728515625	9.738633333333333	9.694183333333333	9.768083333333333	0.07390000000000008	18294.3125	65060.95625781339	0	1280	0.07796709858715012	0.8312710911136222	0.6625421822272445	288.10211181640625	288.1023254394531
717	288.1968078613281	12.597583333333334					1	DETECTED	288.1968 m/z @12.60 [CD6654_1.mzXML]	288.1968078613281	12.597583333333334	12.441766666666666	12.715916666666667	0.27415000000000056	44586.58984375	388012.1108366706	0	1280	0.1725759317373292	0.8797197561236424	0.7594395122472847	288.1966857910156	288.1980895996094
718	288.21539306640625	10.667616666666667					1	DETECTED	288.2154 m/z @10.67 [CD6654_1.mzXML]	288.21539306640625	10.667616666666667	0.36920000000000003	20.0045	19.6353	53607.31640625	2353769.47789383	1	1280	0.13814124828634888	9.352377342671808	8.673419758060925	288.2061462402344	288.2166442871094
719	288.2513122558594	12.334216666666666					1	DETECTED	288.2513 m/z @12.33 [CD6654_1.mzXML]	288.2513122558594	12.334216666666666	9.783133333333334	12.395833333333334	2.6127000000000002	11485.751953125	439906.2295755617	0	1280	0.10329366041422006	0.5120765687779704	0.024153137555940635	288.2505798339844	288.25299072265625
720	288.6388244628906	13.403266666666667					1	DETECTED	288.6388 m/z @13.40 [CD6654_1.mzXML]	288.6388244628906	13.403266666666667	11.566333333333334	13.684750000000001	2.1184166666666666	93983.1953125	1953637.9584926765	0	1280	0.2436536482796985	0.9567555922789325	0.9323951911053888	288.63043212890625	288.6487731933594
721	288.6490783691406	11.866983333333334					1	DETECTED	288.6491 m/z @11.87 [CD6654_1.mzXML]	288.6490783691406	11.866983333333334	11.231666666666666	12.255233333333333	1.0235666666666674	5699.0078125	244705.39295452874	0	1280	0.5567101247192614	0.8055562842676868	0.6111125685353737	288.64892578125	288.6499328613281
722	288.9200744628906	1.6160166666666667					1	DETECTED	288.9201 m/z @1.62 [CD6654_1.mzXML]	288.9200744628906	1.6160166666666667	1.5563166666666668	5.165816666666667	3.6095000000000006	307621.5625	3269791.432829344	1	1280	0.08557521437486693	1.4927352446398061	1.6648908629000025	288.916259765625	288.9205322265625
723	289.1745910644531	1.38495					1	DETECTED	289.1746 m/z @1.38 [CD6654_1.mzXML]	289.1745910644531	1.38495	0.20143333333333333	20.0045	19.803066666666666	6660.10400390625	1757768.6039288333	0	1280	6.482349009882216	8.366196786413374	2.761373599269523	289.17236328125	289.17724609375
724	289.64678955078125	11.714583333333334					1	DETECTED	289.6468 m/z @11.71 [CD6654_1.mzXML]	289.64678955078125	11.714583333333334	10.907983333333334	15.4901	4.582116666666666	97015.9453125	4440074.331781158	0	1280	0.7801879490824692	4.333959464049573	0.7770474145899667	289.6454772949219	289.6477966308594
725	289.6580505371094	13.417200000000001					1	DETECTED	289.6581 m/z @13.42 [CD6654_1.mzXML]	289.6580505371094	13.417200000000001	12.365416666666667	13.578100000000001	1.2126833333333344	21651.994140625	678243.0320930182	0	1280	0.21764137689531893	0.5764891374966326	0.15297827499326505	289.6574401855469	289.65838623046875
726	290.2666015625	11.435233333333334					1	DETECTED	290.2666 m/z @11.44 [CD6654_1.mzXML]	290.2666015625	11.435233333333334	10.954733333333333	11.566333333333334	0.611600000000001	59568.80859375	716890.205111694	0	1280	0.09180412372489144	0.6378349503401054	0.30328894424416936	290.2663879394531	290.26727294921875
727	290.646484375	11.63925					1	DETECTED	290.6465 m/z @11.64 [CD6654_1.mzXML]	290.646484375	11.63925	11.046633333333334	14.78295	3.7363166666666654	10514.5341796875	1238020.893283081	0	1280	1.724464685985076	3.152389121691932	5.304778243383864	290.6365051269531	290.6476135253906
728	290.66595458984375	14.249516666666667					1	DETECTED	290.6660 m/z @14.25 [CD6654_1.mzXML]	290.66595458984375	14.249516666666667	1.1955166666666666	15.299433333333333	14.103916666666667	10163.0341796875	5151006.537670412	0	1280	0.38297026327523653	0.5402143659670088	0.05407088124323848	290.6593017578125	290.6676330566406
729	290.85284423828125	1.7347333333333335					1	DETECTED	290.8528 m/z @1.73 [CD6654_1.mzXML]	290.85284423828125	1.7347333333333335	1.6897833333333334	1.8204333333333333	0.13064999999999993	38801.31640625	183658.0365104981	0	1280	0.0545571727907026	1.4532814238042246	2.0376313581462244	290.8524169921875	290.85345458984375
730	290.92352294921875	2.6142499999999997					1	DETECTED	290.9235 m/z @2.61 [CD6654_1.mzXML]	290.92352294921875	2.6142499999999997	0.10105	20.0045	19.90345	65069.3046875	8911217.236905271	0	1280	0.9236945175128435	8.121565443526844	12.190096921574167	290.9159851074219	290.9257507324219
731	291.1182556152344	12.068433333333333					1	DETECTED	291.1183 m/z @12.07 [CD6654_1.mzXML]	291.1182556152344	12.068433333333333	7.744716666666666	12.318299999999999	4.573583333333333	83069.78125	5103468.582979491	0	1280	0.12278808302343336	0.5288948936678706	0.057789787335741034	291.11102294921875	291.1236877441406
732	291.193603515625	12.159966666666666					1	DETECTED	291.1936 m/z @12.16 [CD6654_1.mzXML]	291.193603515625	12.159966666666666	1.5416333333333334	13.533199999999999	11.991566666666666	28311.947265625	7524244.379264283	0	1280	10.691830448082262	0.5646633181604144	0.0137079146579656	291.18450927734375	291.2019348144531
733	291.6444091796875	12.906016666666666					1	DETECTED	291.6444 m/z @12.91 [CD6654_1.mzXML]	291.6444091796875	12.906016666666666	11.2167	15.0793	3.8626000000000005	22891.1953125	1187971.613751343	0	1280	0.099113436950649	1.1432433232372066	2.2302427233436246	291.64398193359375	291.6456298828125
734	291.9334716796875	2.68285					1	DETECTED	291.9335 m/z @2.68 [CD6654_1.mzXML]	291.9334716796875	2.68285	0.10105	19.9875	19.88645	48230.6953125	7131265.782312166	0	1280	0.8998113008176407	3.339800264032977	2.979329368176974	291.9324645996094	291.9346008300781
735	292.0664978027344	16.1242					1	DETECTED	292.0665 m/z @16.12 [CD6654_1.mzXML]	292.0664978027344	16.1242	9.9461	18.1285	8.1824	3859.409423828125	933117.8916720578	0	1280	1.2723030925306382	0.6622100645829625	0.32442012916592494	292.0655212402344	292.06781005859375
736	292.12158203125	12.068433333333333					1	DETECTED	292.1216 m/z @12.07 [CD6654_1.mzXML]	292.12158203125	12.068433333333333	11.994466666666666	17.395166666666668	5.400700000000002	13727.365234375	1613262.3308193362	0	1280	0.11921374500655091	36.507661108607245	72.01532221721449	292.11553955078125	292.12200927734375
737	292.5129089355469	2.68285					1	DETECTED	292.5129 m/z @2.68 [CD6654_1.mzXML]	292.5129089355469	2.68285	2.3960999999999997	9.931199999999999	7.535099999999999	7011.93017578125	652073.704828186	0	1280	0.28986881044481505	13.138796861377482	6.2714094467805355	292.5107727050781	292.51751708984375
738	292.6528015136719	13.1016					1	DETECTED	292.6528 m/z @13.10 [CD6654_1.mzXML]	292.6528015136719	13.1016	2.5052000000000003	13.83935	11.33415	26043.16015625	1643301.750653075	0	1280	0.09383167270746107	0.5384284498001829	0.07621342644793754	292.6436767578125	292.66204833984375
739	292.93072509765625	2.6142499999999997					1	DETECTED	292.9307 m/z @2.61 [CD6654_1.mzXML]	292.93072509765625	2.6142499999999997	2.409866666666667	11.351416666666667	8.94155	9831.5947265625	1390972.6990471198	0	1280	0.45206873047496954	9.195611345484288	11.013394215635453	292.9226379394531	292.9386901855469
740	292.9416809082031	2.7937833333333333					1	DETECTED	292.9417 m/z @2.79 [CD6654_1.mzXML]	292.9416809082031	2.7937833333333333	2.3960999999999997	9.0238	6.6277	6776.77734375	643156.1884059448	0	1280	1.100807695192458	8.332886299819783	6.254238677611955	292.941650390625	292.95013427734375
741	292.9684143066406	2.752416666666667					1	DETECTED	292.9684 m/z @2.75 [CD6654_1.mzXML]	292.9684143066406	2.752416666666667	2.409866666666667	8.607716666666667	6.19785	8470.8720703125	675145.6108534544	0	1280	0.30280657626211127	3.1967484332371425	11.84563889827295	292.9599914550781	292.9765319824219
742	292.98712158203125	2.68285					1	DETECTED	292.9871 m/z @2.68 [CD6654_1.mzXML]	292.98712158203125	2.68285	2.3409833333333334	18.5045	16.163516666666666	8870.77734375	1413753.4847210383	0	1280	0.5413500924041408	3.0225604968005664	10.905531665640249	292.9790344238281	292.99163818359375
743	293.0027160644531	2.89185					1	DETECTED	293.0027 m/z @2.89 [CD6654_1.mzXML]	293.0027160644531	2.89185	2.2990666666666666	19.521666666666665	17.2226	11593.5361328125	1804988.5213695683	0	1280	0.4713436570620604	4.92897753626939	4.164515378855467	292.993896484375	293.0030822753906
744	293.0142822265625	2.5597166666666666					1	DETECTED	293.0143 m/z @2.56 [CD6654_1.mzXML]	293.0142822265625	2.5597166666666666	0.23486666666666667	19.937666666666665	19.7028	13462.45703125	2562497.294929627	0	1280	0.8750467130327131	1.4181484958088264	2.3221323026502327	293.00567626953125	293.0224609375
745	293.0329284667969	2.68285					1	DETECTED	293.0329 m/z @2.68 [CD6654_1.mzXML]	293.0329284667969	2.68285	0.36920000000000003	19.971166666666665	19.601966666666666	17949.380859375	2718802.692523622	0	1280	0.7821570070909791	1.9376732937663705	1.4905206552324493	293.02435302734375	293.0369873046875
746	293.04791259765625	2.68285					1	DETECTED	293.0479 m/z @2.68 [CD6654_1.mzXML]	293.04791259765625	2.68285	0.1676	19.820833333333333	19.653233333333333	18708.736328125	3056997.388280823	0	1280	0.7125428049097873	1.5306803010372814	1.8478839797507263	293.03961181640625	293.04852294921875
747	293.05908203125	2.54615					1	DETECTED	293.0591 m/z @2.55 [CD6654_1.mzXML]	293.05908203125	2.54615	0.11718333333333333	19.971166666666665	19.853983333333332	25833.65234375	3779090.5088290977	0	1280	0.6145339252728972	4.645791169186761	1.429090468237402	293.0512390136719	293.06024169921875
748	293.0704040527344	2.5870166666666665					1	DETECTED	293.0704 m/z @2.59 [CD6654_1.mzXML]	293.0704040527344	2.5870166666666665	0.10105	19.770333333333333	19.669283333333333	56228.3828125	5120694.905455928	0	1280	0.2769758133045719	6.239959450496579	0.8841364576906534	293.0606384277344	293.0705871582031
749	293.09588623046875	2.6006333333333336					1	DETECTED	293.0959 m/z @2.60 [CD6654_1.mzXML]	293.09588623046875	2.6006333333333336	0.10105	20.0045	19.90345	1.778393E7	2.503553362583004E9	1	1280	0.899301260395458	10.804469286350603	10.946148152674965	293.0893859863281	293.0967712402344
750	293.1145935058594	2.6006333333333336					1	DETECTED	293.1146 m/z @2.60 [CD6654_1.mzXML]	293.1145935058594	2.6006333333333336	0.11718333333333333	20.0045	19.887316666666667	74008.5625	6827033.413017831	0	1280	0.6796931409252034	6.511832843842899	3.659097850211384	293.1103210449219	293.1221008300781
751	293.1252746582031	2.752416666666667					1	DETECTED	293.1253 m/z @2.75 [CD6654_1.mzXML]	293.1252746582031	2.752416666666667	0.11718333333333333	20.0045	19.887316666666667	30918.501953125	4203194.467801454	0	1280	0.34299626003188965	3.6159514610419334	2.216806891487577	293.1248779296875	293.134765625
752	293.13629150390625	2.54615					1	DETECTED	293.1363 m/z @2.55 [CD6654_1.mzXML]	293.13629150390625	2.54615	0.13399999999999998	19.920833333333334	19.786833333333334	23798.955078125	4325688.9611186525	0	1280	1.2863039830913392	4.048249952370562	2.5348340484257923	293.135498046875	293.1407775878906
753	293.1507873535156	9.91655					1	DETECTED	293.1508 m/z @9.92 [CD6654_1.mzXML]	293.1507873535156	9.91655	0.11718333333333333	19.954333333333334	19.83715	547601.875	2.0092238295054376E7	0	1280	0.45733151905315594	0.5346191838200787	1.2395885653943026	293.1408386230469	293.1604919433594
754	293.17645263671875	13.777016666666666					1	DETECTED	293.1765 m/z @13.78 [CD6654_1.mzXML]	293.17645263671875	13.777016666666666	0.3188666666666667	19.853833333333334	19.534966666666666	72532.234375	7690219.031367491	0	1280	0.23842906022168542	0.8009741087331337	0.03381200871460163	293.1664733886719	293.1863708496094
755	293.19293212890625	2.780066666666667					1	DETECTED	293.1929 m/z @2.78 [CD6654_1.mzXML]	293.19293212890625	2.780066666666667	0.7057	18.4885	17.782799999999998	11463.248046875	1492169.2714297182	0	1280	0.26145466355312097	1.1963108083356928	0.8978528653348176	293.1865539550781	293.2013244628906
756	293.2071228027344	12.4732					1	DETECTED	293.2071 m/z @12.47 [CD6654_1.mzXML]	293.2071228027344	12.4732	0.13399999999999998	12.503283333333334	12.369283333333334	9899.943359375	1693995.6383318799	0	1280	9.764023377534095	0.5021397398063094	0.004181927193841702	293.2034606933594	293.2165832519531
757	293.2430419921875	12.628833333333334					1	DETECTED	293.2430 m/z @12.63 [CD6654_1.mzXML]	293.2430419921875	12.628833333333334	0.7224666666666667	12.83285	12.110383333333333	32082.935546875	2173600.0277363593	0	1280	0.23215913971680813	0.512188548336972	0.021453916052832426	293.23358154296875	293.2530212402344
758	293.3146667480469	2.5188166666666665					1	DETECTED	293.3147 m/z @2.52 [CD6654_1.mzXML]	293.3146667480469	2.5188166666666665	2.4509666666666665	8.653666666666668	6.202700000000002	6623.80517578125	605809.1712322996	0	1280	0.6098728035544498	45.70891672807667	54.82170580858402	293.30609130859375	293.3180847167969
759	293.60382080078125	2.6006333333333336					1	DETECTED	293.6038 m/z @2.60 [CD6654_1.mzXML]	293.60382080078125	2.6006333333333336	2.4509666666666665	9.483916666666666	7.03295	5728.279296875	578491.0829878541	0	1280	0.8555877197291899	23.495378619153612	18.609891242441446	293.5947265625	293.6138000488281
760	293.678955078125	2.68285					1	DETECTED	293.6790 m/z @2.68 [CD6654_1.mzXML]	293.678955078125	2.68285	2.3960999999999997	9.931199999999999	7.535099999999999	6888.97509765625	691360.8297477112	0	1280	0.88523499543065	7.399848209914696	13.616809674289135	293.67620849609375	293.6822509765625
761	294.0989074707031	2.6006333333333336					1	DETECTED	294.0989 m/z @2.60 [CD6654_1.mzXML]	294.0989074707031	2.6006333333333336	0.10105	20.0045	19.90345	1880904.25	2.3297768756029284E8	1	1280	0.8769751104338614	7.273016684325575	9.081167682434529	294.0984802246094	294.1004333496094
762	294.17974853515625	13.792633333333333					1	DETECTED	294.1797 m/z @13.79 [CD6654_1.mzXML]	294.17974853515625	13.792633333333333	13.700266666666666	14.04515	0.34488333333333365	14556.470703125	171463.5122043454	0	1280	0.1995570544934644	1.866925297726449	2.733850595452898	294.1795349121094	294.1814270019531
763	294.2649230957031	2.6006333333333336					1	DETECTED	294.2649 m/z @2.60 [CD6654_1.mzXML]	294.2649230957031	2.6006333333333336	2.1298166666666667	19.770333333333333	17.640516666666667	48027.69140625	7201687.835952514	0	1280	0.9264695650564514	15.633809339007058	15.157672953075316	294.26416015625	294.26654052734375
764	294.9364929199219	1.6602166666666667					1	DETECTED	294.9365 m/z @1.66 [CD6654_1.mzXML]	294.9364929199219	1.6602166666666667	1.5861166666666666	1.7638833333333332	0.17776666666666663	113790.328125	702835.7902460936	0	1280	0.08634349107752537	1.1995051731893827	1.3300327010701976	294.9364929199219	294.9369812011719
765	294.952392578125	11.171600000000002					1	DETECTED	294.9524 m/z @11.17 [CD6654_1.mzXML]	294.952392578125	11.171600000000002	10.93895	16.091333333333335	5.152383333333335	8129.5537109375	628160.0829103701	0	1280	0.4879671774361274	10.970650280378234	20.86392451323845	294.9517822265625	294.95355224609375
766	295.1000671386719	2.6690666666666667					1	DETECTED	295.1001 m/z @2.67 [CD6654_1.mzXML]	295.1000671386719	2.6690666666666667	0.10105	20.0045	19.90345	209418.421875	2.846156564588235E7	0	1280	0.8511342863695832	3.4683037866136948	10.474407793974468	295.09295654296875	295.10736083984375
767	295.1268615722656	9.664366666666666					1	DETECTED	295.1269 m/z @9.66 [CD6654_1.mzXML]	295.1268615722656	9.664366666666666	9.6497	9.70915	0.05945	28271.46484375	87059.16463574237	0	1280	0.4968648876148727	2.0267045454545234	3.0534090909090468	295.1268615722656	295.12701416015625
768	295.1470031738281	9.85765					1	DETECTED	295.1470 m/z @9.86 [CD6654_1.mzXML]	295.1470031738281	9.85765	9.605033333333333	10.260766666666665	0.6557333333333322	19174.634765625	553564.0016962888	0	1280	0.2693450848047423	1.2978821666556692	1.5957643333113385	295.146728515625	295.1472473144531
769	295.192138671875	12.503283333333334					1	DETECTED	295.1921 m/z @12.50 [CD6654_1.mzXML]	295.192138671875	12.503283333333334	1.4518333333333333	16.36995	14.918116666666666	26242.38671875	3344774.992556885	0	1280	0.3271965891376425	0.6551129425841501	13.663846721327616	295.18572998046875	295.2021179199219
770	295.2608337402344	13.6697					1	DETECTED	295.2608 m/z @13.67 [CD6654_1.mzXML]	295.2608337402344	13.6697	13.5035	18.815333333333335	5.311833333333334	104700.421875	2982302.7798558665	0	1280	0.41078852132704213	3.206190114015798	3.9290979178887278	295.26043701171875	295.2624816894531
771	295.29248046875	2.6006333333333336					1	DETECTED	295.2925 m/z @2.60 [CD6654_1.mzXML]	295.29248046875	2.6006333333333336	0.10105	20.0045	19.90345	63508.69921875	9486893.684792386	0	1280	0.8670001215318934	5.857108927737002	3.7229874956045674	295.2912292480469	295.2943115234375
772	296.06365966796875	1.7347333333333335					1	DETECTED	296.0637 m/z @1.73 [CD6654_1.mzXML]	296.06365966796875	1.7347333333333335	1.6750833333333333	1.8064166666666668	0.13133333333333352	211475.25	857210.258542725	0	1280	0.05878526164316811	1.0745440607460102	0.9701964754842067	296.0633544921875	296.0638427734375
773	296.10321044921875	3.00465					1	DETECTED	296.1032 m/z @3.00 [CD6654_1.mzXML]	296.10321044921875	3.00465	0.18463333333333332	20.0045	19.819866666666666	24194.619140625	3753018.8112287605	0	1280	7.283781215802463	1.783417206812483	8.52134229676895	296.1026916503906	296.10491943359375
774	296.1307678222656	9.6794					1	DETECTED	296.1308 m/z @9.68 [CD6654_1.mzXML]	296.1307678222656	9.6794	9.634933333333333	10.683616666666667	1.0486833333333347	5478.32666015625	136555.42880883795	0	1280	0.06741704076637589	11.79179160419792	22.58358320839584	296.1302185058594	296.13677978515625
775	296.1474609375	8.82325					1	DETECTED	296.1475 m/z @8.82 [CD6654_1.mzXML]	296.1474609375	8.82325	8.7928	10.667616666666667	1.8748166666666677	6567.955078125	300054.49360162346	0	1280	1.0897831418782769	30.78516694033928	60.57033388067856	296.13763427734375	296.1505432128906
776	296.1832580566406	11.866983333333334					1	DETECTED	296.1833 m/z @11.87 [CD6654_1.mzXML]	296.1832580566406	11.866983333333334	10.1541	18.7335	8.5794	39641.76171875	2635603.237073973	0	1280	0.12433542553594279	4.489852905320589	7.2599829443150075	296.1816101074219	296.18353271484375
777	296.25604248046875	13.5183					1	DETECTED	296.2560 m/z @13.52 [CD6654_1.mzXML]	296.25604248046875	13.5183	13.431166666666666	13.948033333333333	0.516866666666667	26816.47265625	554679.8533408202	0	1280	0.4645108546177781	2.965952563121634	4.931905126243268	296.2558898925781	296.2643127441406
778	296.9877624511719	11.729783333333334					1	DETECTED	296.9878 m/z @11.73 [CD6654_1.mzXML]	296.9877624511719	11.729783333333334	9.377216666666667	15.522333333333334	6.145116666666667	12003.3544921875	1179353.6126114195	0	1280	0.634703822214016	1.3060451705229752	1.6120903410459502	296.9866027832031	296.9915466308594
779	297.1165466308594	1.4518333333333333					1	DETECTED	297.1165 m/z @1.45 [CD6654_1.mzXML]	297.1165466308594	1.4518333333333333	1.4193166666666668	9.559633333333332	8.140316666666665	8995.0146484375	1057800.8397088624	0	1280	0.11827843754745615	125.17145053818606	249.34290107637213	297.106689453125	297.12457275390625
780	297.178466796875	14.15725					1	DETECTED	297.1785 m/z @14.16 [CD6654_1.mzXML]	297.178466796875	14.15725	9.42275	19.787	10.364249999999998	19656.828125	3380674.3895143433	0	1280	1.6059816243981686	1.1201760655851523	1.0858340010646328	297.1777648925781	297.1811218261719
781	298.15301513671875	10.93895					1	DETECTED	298.1530 m/z @10.94 [CD6654_1.mzXML]	298.15301513671875	10.93895	1.9466	11.2167	9.2701	106490.1640625	4547439.227635499	0	1280	0.1426452118429271	0.5154597651370187	2.324773538356509	298.1468200683594	298.15325927734375
782	298.2718505859375	14.5012					1	DETECTED	298.2719 m/z @14.50 [CD6654_1.mzXML]	298.2718505859375	14.5012	10.245016666666666	17.028666666666666	6.78365	96612.390625	5474815.133271424	0	1280	0.587420783398759	0.7950219163895946	0.4074249428649403	298.2706298828125	298.27410888671875
783	299.13677978515625	12.818416666666668					1	DETECTED	299.1368 m/z @12.82 [CD6654_1.mzXML]	299.13677978515625	12.818416666666668	9.9461	17.495	7.5489000000000015	158213.046875	7053047.086656007	0	1280	0.6945563765718035	0.7113015293760948	3.475096994020985	299.13397216796875	299.13897705078125
784	299.1563415527344	10.9231					1	DETECTED	299.1563 m/z @10.92 [CD6654_1.mzXML]	299.1563415527344	10.9231	10.907983333333334	12.175450000000001	1.2674666666666674	20136.2421875	571542.579553711	0	1280	1.3761607861718712	41.92282249173347	82.84564498346694	299.1559753417969	299.15972900390625
785	299.2917175292969	13.445433333333334					1	DETECTED	299.2917 m/z @13.45 [CD6654_1.mzXML]	299.2917175292969	13.445433333333334	0.15081666666666665	20.0045	19.853683333333333	26287.115234375	4194552.997729674	0	1280	14.31101889894215	0.7607192107186862	0.5197416021694892	299.2907409667969	299.2940368652344
786	300.0218811035156	10.954733333333333					1	DETECTED	300.0219 m/z @10.95 [CD6654_1.mzXML]	300.0218811035156	10.954733333333333	7.0531	18.93	11.8769	3834.5712890625	1193490.5134739988	0	1280	0.05003580182686207	1.522042050765064	2.044084101530128	300.0203552246094	300.02398681640625
787	300.1401062011719	12.84775					1	DETECTED	300.1401 m/z @12.85 [CD6654_1.mzXML]	300.1401062011719	12.84775	10.63685	13.578100000000001	2.94125	33411.3984375	1499194.383044434	0	1280	0.25146663787959866	0.6736407537919606	0.20836728567264862	300.1378479003906	300.1410827636719
788	300.1784362792969	11.566333333333334					1	DETECTED	300.1784 m/z @11.57 [CD6654_1.mzXML]	300.1784362792969	11.566333333333334	9.3182	11.745183333333333	2.426983333333334	51927.28125	691193.5309775372	0	1280	0.10665989479917393	0.5486357931904566	0.09755306082321727	300.17791748046875	300.1832275390625
789	300.19683837890625	8.992700000000001					1	DETECTED	300.1968 m/z @8.99 [CD6654_1.mzXML]	300.19683837890625	8.992700000000001	8.869349999999999	9.0706	0.2012500000000017	7859.96728515625	46178.803871033015	0	1280	0.062354705569529045	0.8157681394406093	0.6315362788812188	300.1959533691406	300.19757080078125
790	301.1159973144531	10.764666666666667					1	DETECTED	301.1160 m/z @10.76 [CD6654_1.mzXML]	301.1159973144531	10.764666666666667	10.63685	10.829483333333334	0.1926333333333332	32820.921875	222003.99898046872	0	1280	0.11705051723449422	0.7535532663971868	0.5071065327943736	301.1158447265625	301.1165771484375
791	301.1389465332031	12.457383333333333					1	DETECTED	301.1389 m/z @12.46 [CD6654_1.mzXML]	301.1389465332031	12.457383333333333	0.18463333333333332	19.904333333333334	19.7197	190584.40625	1.5173268904252198E7	1	1280	10.906499940079495	0.7880733138524919	0.02268135077737994	301.1378173828125	301.1422119140625
792	301.21112060546875	13.548116666666665					1	DETECTED	301.2111 m/z @13.55 [CD6654_1.mzXML]	301.21112060546875	13.548116666666665	13.431166666666666	13.746416666666667	0.3152500000000007	82946.21875	947413.7919316402	0	1280	0.17765287656398954	1.3477982043608498	1.6955964087217	301.21112060546875	301.2117004394531
793	302.017333984375	10.970049999999999					1	DETECTED	302.0173 m/z @10.97 [CD6654_1.mzXML]	302.017333984375	10.970049999999999	0.10105	20.0045	19.90345	45195.734375	1.5339395607566731E7	0	1280	5.194172585063027	1.1819264199584971	1.0399828492518628	302.0159606933594	302.0185241699219
794	302.14227294921875	12.4882					1	DETECTED	302.1423 m/z @12.49 [CD6654_1.mzXML]	302.14227294921875	12.4882	1.7494	18.341166666666666	16.591766666666665	31834.25	3923397.6412033695	0	1280	0.10693471293598478	0.7725149302839546	0.5450298605679094	302.14129638671875	302.1432800292969
795	302.28509521484375	11.609900000000001					1	DETECTED	302.2851 m/z @11.61 [CD6654_1.mzXML]	302.28509521484375	11.609900000000001	11.5373	13.431166666666666	1.893866666666666	36637.30859375	2067639.1591064439	0	1280	0.09121593559832242	13.043158861340435	25.08631772268087	302.28350830078125	302.28533935546875
796	302.3033752441406	11.63925					1	DETECTED	302.3034 m/z @11.64 [CD6654_1.mzXML]	302.3033752441406	11.63925	11.63925	11.8071	0.1678499999999996	34515.12109375	187424.46832275417	0	1280	0.0892281164264972	null	null	302.30279541015625	302.3035888671875
797	303.02545166015625	1.4670333333333334					1	DETECTED	303.0255 m/z @1.47 [CD6654_1.mzXML]	303.02545166015625	1.4670333333333334	0.21815	19.954333333333334	19.736183333333333	10773.3232421875	2216971.549851897	0	1280	9.55719347866778	7.901532035284855	12.265193641701282	303.01953125	303.0295715332031
798	303.0722961425781	9.72395					1	DETECTED	303.0723 m/z @9.72 [CD6654_1.mzXML]	303.0722961425781	9.72395	9.6794	9.88715	0.20775000000000077	16711.232421875	98615.69007690481	0	1280	0.08993012783887977	2.463280292590576	2.6825432065150525	303.0718994140625	303.072998046875
799	303.084716796875	10.564016666666667					1	DETECTED	303.0847 m/z @10.56 [CD6654_1.mzXML]	303.084716796875	10.564016666666667	8.777366666666667	10.63685	1.8594833333333334	15191.3173828125	701025.2383449705	0	1280	0.0953437673137234	0.520382652823254	0.04076530564650801	303.0843505859375	303.0934143066406
800	303.22711181640625	14.4283					1	DETECTED	303.2271 m/z @14.43 [CD6654_1.mzXML]	303.22711181640625	14.4283	9.931199999999999	17.395166666666668	7.4639666666666695	331148.75	1.8675744000065483E7	1	1280	0.47934492037045473	0.805908039265447	0.28131729207610257	303.22601318359375	303.23004150390625
801	304.0175476074219	10.139083333333334					1	DETECTED	304.0175 m/z @10.14 [CD6654_1.mzXML]	304.0175476074219	10.139083333333334	1.4670333333333334	10.27595	8.808916666666667	31628.982421875	2185723.7911209716	0	1280	0.10003558489298747	0.5078912521645209	1.7191053349913952	304.0172119140625	304.02618408203125
802	304.0466003417969	17.078833333333332					1	DETECTED	304.0466 m/z @17.08 [CD6654_1.mzXML]	304.0466003417969	17.078833333333332	0.89085	20.0045	19.11365	3634.3994140625	2133570.2701978143	0	1280	1.4685594787042788	0.5903653841995967	0.18073076839919333	304.0398254394531	304.04925537109375
803	304.14862060546875	9.33275					1	DETECTED	304.1486 m/z @9.33 [CD6654_1.mzXML]	304.14862060546875	9.33275	6.312616666666667	18.766333333333332	12.453716666666665	9293.5029296875	1307099.0768749388	0	1280	0.10770323447516361	2.061782592380027	0.052919725675277446	304.1478271484375	304.1509704589844
804	304.17364501953125	8.899650000000001					1	DETECTED	304.1736 m/z @8.90 [CD6654_1.mzXML]	304.17364501953125	8.899650000000001	8.869349999999999	8.946033333333332	0.07668333333333344	1983.5662841796875	7200.581758575412	0	1280	0.09713483647549737	1.2654015401539247	1.5308030803078492	304.1736145019531	304.17462158203125
805	304.2099914550781	10.094216666666666					1	DETECTED	304.2100 m/z @10.09 [CD6654_1.mzXML]	304.2099914550781	10.094216666666666	10.049900000000001	10.307966666666665	0.25806666666666445	11217.443359375	101758.55523974593	0	1280	0.1800758690280162	2.9116209101166546	4.823241820233309	304.20928955078125	304.2106018066406
806	304.23052978515625	14.5744					1	DETECTED	304.2305 m/z @14.57 [CD6654_1.mzXML]	304.23052978515625	14.5744	10.63685	16.140916666666666	5.504066666666665	62479.2421875	3821786.9369655754	0	1280	0.4865428804515961	0.6553084565344077	0.4920885810930927	304.2299499511719	304.23138427734375
807	304.8937683105469	1.6160166666666667					1	DETECTED	304.8938 m/z @1.62 [CD6654_1.mzXML]	304.8937683105469	1.6160166666666667	1.5416333333333334	1.7046999999999999	0.16306666666666647	136973.90625	699255.7884780266	0	1280	0.08394325581274753	1.0832339583919908	11.730487794149079	304.8935852050781	304.8943176269531
808	305.04302978515625	16.1079					1	DETECTED	305.0430 m/z @16.11 [CD6654_1.mzXML]	305.04302978515625	16.1079	9.783133333333334	19.555	9.771866666666666	3412.608642578125	746930.2093491821	0	1280	6.1437096615980735	0.7725080767142923	0.5450161534285848	305.0419921875	305.05194091796875
809	305.1336364746094	12.395833333333334					1	DETECTED	305.1336 m/z @12.40 [CD6654_1.mzXML]	305.1336364746094	12.395833333333334	12.334216666666666	12.457383333333333	0.1231666666666662	16902.07421875	82488.04184374986	0	1280	0.07582373581613311	0.9994590208276802	0.9989180416553604	305.132568359375	305.1341247558594
810	305.2428283691406	12.687133333333332					1	DETECTED	305.2428 m/z @12.69 [CD6654_1.mzXML]	305.2428283691406	12.687133333333332	11.699266666666666	15.538649999999999	3.8393833333333323	440933.28125	7365668.533518647	1	1280	0.3601582679880089	5.311267331837151	2.2606883524295394	305.23297119140625	305.24639892578125
811	305.7080383300781	10.455733333333335					1	DETECTED	305.7080 m/z @10.46 [CD6654_1.mzXML]	305.7080383300781	10.455733333333335	10.415033333333334	10.6997	0.2846666666666664	36819.4296875	244930.40763323923	0	1280	0.11022321370573884	2.7831300511395574	3.3943416151194974	305.7066345214844	305.7083435058594
812	306.01470947265625	10.124166666666667					1	DETECTED	306.0147 m/z @10.12 [CD6654_1.mzXML]	306.01470947265625	10.124166666666667	10.094216666666666	10.199616666666666	0.1053999999999995	10499.16796875	53135.923013427404	0	1280	0.11219102363801348	1.7595993322202852	2.5191986644405704	306.01422119140625	306.0148620605469
813	306.0815734863281	15.7972					1	DETECTED	306.0816 m/z @15.80 [CD6654_1.mzXML]	306.0815734863281	15.7972	9.303866666666666	18.84783333333333	9.543966666666664	5882.21435546875	1332109.0946307378	0	1280	8.003488491194855	0.734905030800821	0.5491671800489192	306.080810546875	306.0835876464844
814	306.7965087890625	10.455733333333335					1	DETECTED	306.7965 m/z @10.46 [CD6654_1.mzXML]	306.7965087890625	10.455733333333335	6.740116666666666	13.700266666666666	6.96015	28046.552734375	1811763.1493243712	0	1280	0.1128951167102823	0.5300612115863269	0.040219369135408495	306.7893981933594	306.8038024902344
815	307.078369140625	15.813783333333333					1	DETECTED	307.0784 m/z @15.81 [CD6654_1.mzXML]	307.078369140625	15.813783333333333	3.883866666666667	18.831500000000002	14.947633333333336	6297.8359375	1810042.7385795289	0	1280	2.6574791465763017	0.6264768544066388	0.20787175114016715	307.0771789550781	307.0809020996094
816	307.11224365234375	3.2032499999999997					1	DETECTED	307.1122 m/z @3.20 [CD6654_1.mzXML]	307.11224365234375	3.2032499999999997	3.2032499999999997	7.87705	4.6738	2150.76904296875	256383.99420773317	0	1280	0.7676208841962224	null	null	307.10809326171875	307.1131286621094
817	307.1664733886719	11.01585					1	DETECTED	307.1665 m/z @11.02 [CD6654_1.mzXML]	307.1664733886719	11.01585	9.559633333333332	18.586666666666666	9.027033333333334	72188.9140625	3194425.207933408	0	1280	null	2.090539520509606	2.0208774923579687	307.1651916503906	307.1676025390625
818	307.2607421875	12.223233333333333					1	DETECTED	307.2607 m/z @12.22 [CD6654_1.mzXML]	307.2607421875	12.223233333333333	12.08315	14.737449999999999	2.654299999999999	20168.271484375	814116.0972938235	0	1280	0.3235011078082799	9.474003569303997	15.225655079840108	307.2569274902344	307.2612609863281
819	307.6813049316406	10.455733333333335					1	DETECTED	307.6813 m/z @10.46 [CD6654_1.mzXML]	307.6813049316406	10.455733333333335	10.415033333333334	10.621633333333333	0.2065999999999999	13079.1982421875	84869.45512451165	0	1280	0.09806317117907604	2.53808353808347	4.07616707616694	307.680419921875	307.6816101074219
820	307.94024658203125	10.455733333333335					1	DETECTED	307.9402 m/z @10.46 [CD6654_1.mzXML]	307.94024658203125	10.455733333333335	10.428733333333334	10.578133333333334	0.14939999999999998	5125.19921875	31848.825058715684	0	1280	0.1829094622163474	2.7666666666665614	4.533333333333123	307.9320983886719	307.9483337402344
821	307.9727783203125	10.455733333333335					1	DETECTED	307.9728 m/z @10.46 [CD6654_1.mzXML]	307.9727783203125	10.455733333333335	10.415033333333334	10.522966666666667	0.10793333333333344	9089.4873046875	41553.93956420903	0	1280	0.09751305493578322	1.3259623259622924	1.651924651924585	307.9647521972656	307.9811706542969
822	308.0092468261719	10.455733333333335					1	DETECTED	308.0092 m/z @10.46 [CD6654_1.mzXML]	308.0092468261719	10.455733333333335	1.5563166666666668	10.592116666666668	9.0358	13417.54296875	1837143.7161065065	0	1280	0.06842341548024855	0.5080463705458932	0.015276823389304884	308.00103759765625	308.0138854980469
823	308.0486145019531	10.455733333333335					1	DETECTED	308.0486 m/z @10.46 [CD6654_1.mzXML]	308.0486145019531	10.455733333333335	10.385516666666666	19.704	9.318483333333335	1.0118741E7	7.95273985860176E7	1	1280	0.11365985298825798	2.002764757590526	2.76070865878168	308.04669189453125	308.0502014160156
824	308.0963439941406	10.482416666666667					1	DETECTED	308.0963 m/z @10.48 [CD6654_1.mzXML]	308.0963439941406	10.482416666666667	10.415033333333334	10.592116666666668	0.17708333333333393	10828.3251953125	68717.58751916524	0	1280	0.1612342816073422	1.3139995053178286	1.6279990106356574	308.0914001464844	308.099853515625
825	309.0516662597656	10.455733333333335					1	DETECTED	309.0517 m/z @10.46 [CD6654_1.mzXML]	309.0516662597656	10.455733333333335	2.3409833333333334	16.0096	13.668616666666665	1455126.875	5.0081896892829366E7	1	1280	0.11003559890808035	0.5115393138828942	2.650686192202857	309.0444641113281	309.052490234375
826	309.14837646484375	12.457383333333333					1	DETECTED	309.1484 m/z @12.46 [CD6654_1.mzXML]	309.14837646484375	12.457383333333333	9.303866666666666	14.012516666666667	4.7086500000000004	9861.236328125	1137876.3017669676	0	1280	4.203522057780871	0.7465712881386389	0.4986803184595475	309.1431884765625	309.1492004394531
827	309.20123291015625	12.774383333333333					1	DETECTED	309.2012 m/z @12.77 [CD6654_1.mzXML]	309.20123291015625	12.774383333333333	11.745183333333333	14.07755	2.332366666666667	34774.77734375	1576574.5861182874	0	1280	0.07420359654527253	1.1025425097398154	1.286497071987081	309.200927734375	309.20477294921875
828	310.044677734375	10.455733333333335					1	DETECTED	310.0447 m/z @10.46 [CD6654_1.mzXML]	310.044677734375	10.455733333333335	10.385516666666666	17.7795	7.393983333333333	3642966.75	2.8351714554674428E7	0	1280	0.11102220172045385	1.9163643073971597	2.673280084594428	310.04339599609375	310.0464172363281
829	310.1111145019531	0.9915833333333333					1	DETECTED	310.1111 m/z @0.99 [CD6654_1.mzXML]	310.1111145019531	0.9915833333333333	0.11718333333333333	19.9875	19.870316666666668	1849.62939453125	1136987.9846653442	0	1280	5.341531661395939	11.362257929246722	21.724515858493444	310.1097717285156	310.1136779785156
830	310.19952392578125	10.621633333333333					1	DETECTED	310.1995 m/z @10.62 [CD6654_1.mzXML]	310.19952392578125	10.621633333333333	8.930166666666667	16.566333333333333	7.636166666666666	65687.296875	2930222.6404696032	0	1280	0.10874988693998944	11.88022460602859	23.798361484539146	310.1965026855469	310.2033996582031
831	310.416015625	10.455733333333335					1	DETECTED	310.4160 m/z @10.46 [CD6654_1.mzXML]	310.416015625	10.455733333333335	10.428733333333334	10.5504	0.12166666666666615	35110.515625	188833.27143359327	0	1280	0.12955929113437215	2.253086419752991	3.506172839505983	310.4158935546875	310.4170837402344
832	310.9103698730469	1.6602166666666667					1	DETECTED	310.9104 m/z @1.66 [CD6654_1.mzXML]	310.9103698730469	1.6602166666666667	1.5861166666666666	1.7782833333333334	0.19216666666666682	107438.9765625	593852.4432910153	0	1280	0.10100498581733097	1.305919665235258	1.5907591552960154	310.90948486328125	310.91094970703125
833	311.0028381347656	12.223233333333333					1	DETECTED	311.0028 m/z @12.22 [CD6654_1.mzXML]	311.0028381347656	12.223233333333333	9.753233333333332	19.110333333333333	9.3571	6972.83935546875	1327829.8443559879	0	1280	4.161482464023361	1.89414979757085	2.158988768695668	310.9970397949219	311.00885009765625
834	311.0487365722656	10.455733333333335					1	DETECTED	311.0487 m/z @10.46 [CD6654_1.mzXML]	311.0487365722656	10.455733333333335	10.400883333333333	11.01585	0.6149666666666675	496851.84375	3596853.287728514	0	1280	0.10719525475648872	2.2534987168893603	2.7238594410510686	311.0483093261719	311.04937744140625
835	311.1221923828125	8.7928					1	DETECTED	311.1222 m/z @8.79 [CD6654_1.mzXML]	311.1221923828125	8.7928	7.233949999999999	9.990783333333333	2.7568333333333337	16144.2265625	549653.3556953126	0	1280	0.21199894251857465	0.8842522799927295	0.768504559985459	311.11248779296875	311.1224060058594
836	311.1644287109375	12.38055					1	DETECTED	311.1644 m/z @12.38 [CD6654_1.mzXML]	311.1644287109375	12.38055	1.8487166666666668	19.687166666666666	17.838449999999998	166539.96875	9233016.005673103	0	1280	0.2824894674720344	1.7456948772862964	2.1436102380861866	311.16058349609375	311.17437744140625
837	311.31695556640625	10.455733333333335					1	DETECTED	311.3170 m/z @10.46 [CD6654_1.mzXML]	311.31695556640625	10.455733333333335	10.44225	10.536866666666667	0.09461666666666702	9635.0634765625	43588.488542969084	0	1280	0.1050296942882607	3.508652657601539	6.017305315203078	311.3163757324219	311.3170166015625
838	311.6304626464844	12.891566666666668					1	DETECTED	311.6305 m/z @12.89 [CD6654_1.mzXML]	311.6304626464844	12.891566666666668	12.759566666666666	12.920316666666668	0.16075000000000195	28952.1171875	197844.7878056658	0	1280	0.08426851694735049	0.6089015151515158	0.21332537463174314	311.6300354003906	311.6310119628906
839	312.0272521972656	13.212433333333333					1	DETECTED	312.0273 m/z @13.21 [CD6654_1.mzXML]	312.0272521972656	13.212433333333333	11.06175	17.345000000000002	6.2832500000000024	53109.61328125	2364249.3615350327	0	1280	0.18838238727331635	1.4798106290896433	0.13345142847077185	312.0205383300781	312.0285339355469
840	312.0413513183594	10.455733333333335					1	DETECTED	312.0414 m/z @10.46 [CD6654_1.mzXML]	312.0413513183594	10.455733333333335	9.437733333333334	10.876516666666667	1.4387833333333333	122110.6015625	1410869.8887688597	0	1280	0.10493953915943344	0.7066715782580217	2.557903013122578	312.04083251953125	312.0443420410156
841	312.2144470214844	10.764666666666667					1	DETECTED	312.2144 m/z @10.76 [CD6654_1.mzXML]	312.2144470214844	10.764666666666667	10.621633333333333	10.93895	0.3173166666666667	13543.78125	129462.47457702646	0	1280	0.14828606757886398	1.1092402703332556	1.2184805406665113	312.2144470214844	312.2154846191406
842	312.2872619628906	13.6697					1	DETECTED	312.2873 m/z @13.67 [CD6654_1.mzXML]	312.2872619628906	13.6697	13.5183	14.530283333333333	1.0119833333333332	51690.80078125	1143353.9793719489	0	1280	0.3058120431087037	2.71399653728579	3.650889905610222	312.2864074707031	312.2882385253906
843	312.3603515625	12.08315					1	DETECTED	312.3604 m/z @12.08 [CD6654_1.mzXML]	312.3603515625	12.08315	12.053616666666667	12.239116666666666	0.18549999999999933	25853.29296875	166596.22194970687	0	1280	0.11272914337962625	3.1405191873589207	5.281038374717841	312.360107421875	312.36053466796875
844	312.6554870605469	2.4644833333333334					1	DETECTED	312.6555 m/z @2.46 [CD6654_1.mzXML]	312.6554870605469	2.4644833333333334	1.93275	19.0775	17.144750000000002	16935.85546875	2794387.8133237003	0	1280	0.43026131206916096	2.5494186565810226	11.439578195321857	312.6538391113281	312.6597900390625
845	313.0335998535156	1.6455					1	DETECTED	313.0336 m/z @1.65 [CD6654_1.mzXML]	313.0335998535156	1.6455	1.6160166666666667	1.7046999999999999	0.08868333333333323	14799.9443359375	57872.20557421874	0	1280	0.08616507229695514	1.5039570378745049	2.0079140757490097	313.0332336425781	313.033935546875
846	313.0446472167969	10.44225					1	DETECTED	313.0446 m/z @10.44 [CD6654_1.mzXML]	313.0446472167969	10.44225	10.415033333333334	10.6069	0.19186666666666596	15425.0205078125	114808.02295288046	0	1280	0.12021888261022795	3.5248009797918676	5.594719311408879	313.0445556640625	313.04541015625
847	313.1528015136719	10.064633333333335					1	DETECTED	313.1528 m/z @10.06 [CD6654_1.mzXML]	313.1528015136719	10.064633333333335	10.020266666666666	10.139083333333334	0.11881666666666746	4695.23828125	22043.67889160159	0	1280	0.09741571262993176	1.3390308039067855	1.6780616078135713	313.152099609375	313.1539306640625
848	313.1650695800781	12.411516666666667					1	DETECTED	313.1651 m/z @12.41 [CD6654_1.mzXML]	313.1650695800781	12.411516666666667	12.239116666666666	13.684750000000001	1.445633333333335	48264.296875	975988.2268399674	0	1280	0.2911548196513838	4.192672080433072	1.4405171427211863	313.163818359375	313.167724609375
849	313.290283203125	13.654633333333333					1	DETECTED	313.2903 m/z @13.65 [CD6654_1.mzXML]	313.290283203125	13.654633333333333	13.56285	13.869850000000001	0.30700000000000216	12018.8720703125	147244.53378418012	0	1280	0.05487907131533021	1.672416923915021	2.344833847830042	313.2898254394531	313.29107666015625
850	313.78216552734375	2.409866666666667					1	DETECTED	313.7822 m/z @2.41 [CD6654_1.mzXML]	313.78216552734375	2.409866666666667	2.0022333333333333	10.064633333333335	8.062400000000002	15020.1240234375	868164.2933601686	0	1280	0.34248899298257873	9.039231653597804	15.57965754951878	313.7813720703125	313.7835693359375
851	314.2303161621094	10.9853					1	DETECTED	314.2303 m/z @10.99 [CD6654_1.mzXML]	314.2303161621094	10.9853	10.892566666666665	11.231666666666666	0.3391000000000002	97661.5234375	862237.0681477081	0	1280	0.13941861262155264	1.4429137946519195	1.516540487547904	314.23004150390625	314.2307434082031
852	315.0481872558594	2.42355					1	DETECTED	315.0482 m/z @2.42 [CD6654_1.mzXML]	315.0481872558594	2.42355	1.8487166666666668	10.139083333333334	8.290366666666667	10314.7421875	1114724.3282445376	0	1280	0.4579270520579075	5.9082737970184205	10.801582188206602	315.03985595703125	315.0502014160156
853	315.0604248046875	2.4644833333333334					1	DETECTED	315.0604 m/z @2.46 [CD6654_1.mzXML]	315.0604248046875	2.4644833333333334	0.958	9.605033333333333	8.647033333333333	31019.10546875	1883831.1425194698	0	1280	0.06886720976955996	2.8699399263184677	7.967272925413285	315.0512390136719	315.06585693359375
854	315.077392578125	2.409866666666667					1	DETECTED	315.0774 m/z @2.41 [CD6654_1.mzXML]	315.077392578125	2.409866666666667	0.10105	20.0045	19.90345	5220757.5	3.4717146064495814E8	1	1280	0.4153706755473512	2.0678663472847574	12.509630848894119	315.076904296875	315.08697509765625
855	315.1097412109375	2.42355					1	DETECTED	315.1097 m/z @2.42 [CD6654_1.mzXML]	315.1097412109375	2.42355	2.1730666666666663	2.5052000000000003	0.33213333333333406	11847.328125	125290.3589853516	0	1280	0.04320724971433254	0.6629848958679887	0.32596979173597734	315.105224609375	315.1182556152344
856	315.1311950683594	11.379166666666666					1	DETECTED	315.1312 m/z @11.38 [CD6654_1.mzXML]	315.1311950683594	11.379166666666666	2.368666666666667	11.7762	9.407533333333333	17919.767578125	2930040.292822022	0	1280	0.10755142128810924	0.5220317037530289	0.044063407506057695	315.12213134765625	315.1349182128906
857	315.16009521484375	12.503283333333334					1	DETECTED	315.1601 m/z @12.50 [CD6654_1.mzXML]	315.16009521484375	12.503283333333334	2.3823999999999996	13.623616666666667	11.241216666666666	17918.806640625	1921207.6430314945	0	1280	0.2855844702266772	0.5553476063518828	0.11069521270376592	315.15167236328125	315.16094970703125
858	315.2335510253906	10.9853					1	DETECTED	315.2336 m/z @10.99 [CD6654_1.mzXML]	315.2335510253906	10.9853	2.187116666666667	12.891566666666668	10.704450000000001	19774.931640625	2514784.2888200684	0	1280	0.1579771702292927	0.6083329702533289	16.240090421808976	315.2264709472656	315.234130859375
859	316.0812072753906	2.409866666666667					1	DETECTED	316.0812 m/z @2.41 [CD6654_1.mzXML]	316.0812072753906	2.409866666666667	0.1676	19.971166666666665	19.803566666666665	462690.125	3.4294908315382145E7	0	1280	0.4298398532755838	0.9719617279520275	4.240124078580828	316.0799255371094	316.08184814453125
860	316.24591064453125	11.171600000000002					1	DETECTED	316.2459 m/z @11.17 [CD6654_1.mzXML]	316.24591064453125	11.171600000000002	11.06175	11.262083333333333	0.20033333333333303	106677.1875	662721.6887824689	0	1280	0.10566281629038343	0.9118494917311343	1.2999559705722485	316.2457275390625	316.24609375
861	317.0537414550781	14.924033333333334					1	DETECTED	317.0537 m/z @14.92 [CD6654_1.mzXML]	317.0537414550781	14.924033333333334	0.5711333333333334	19.9875	19.41636666666667	9497.892578125	3144985.288200804	0	1280	1.6665095149246234	0.6763917628725439	1.1958576578343039	317.0528564453125	317.0635070800781
862	317.0820617675781	2.3960999999999997					1	DETECTED	317.0821 m/z @2.40 [CD6654_1.mzXML]	317.0820617675781	2.3960999999999997	0.10105	20.0045	19.90345	67563.375	5175811.885027742	0	1280	0.3373973604048275	0.820619282456302	3.1059191711084426	317.08087158203125	317.0841369628906
863	317.1123962402344	1.6160166666666667					1	DETECTED	317.1124 m/z @1.62 [CD6654_1.mzXML]	317.1123962402344	1.6160166666666667	1.5268000000000002	12.503283333333334	10.976483333333334	32092.669921875	3352413.749490539	0	1280	0.19377375405168507	29.07382506244314	41.50234599138947	317.1121520996094	317.1144714355469
864	317.17620849609375	13.533199999999999					1	DETECTED	317.1762 m/z @13.53 [CD6654_1.mzXML]	317.17620849609375	13.533199999999999	5.508916666666667	13.533199999999999	8.024283333333333	59577.61328125	1933558.711463743	0	1280	0.09998913485644678	0.5	null	317.1697998046875	317.1858825683594
865	317.2427062988281	13.639566666666667					1	DETECTED	317.2427 m/z @13.64 [CD6654_1.mzXML]	317.2427062988281	13.639566666666667	11.108883333333333	14.5012	3.3923166666666678	153828.203125	6164719.758025876	0	1280	0.32339166229375493	0.8334770616112605	0.5561042088376796	317.24237060546875	317.2492370605469
866	317.5268859863281	2.4644833333333334					1	DETECTED	317.5269 m/z @2.46 [CD6654_1.mzXML]	317.5268859863281	2.4644833333333334	1.9883833333333334	10.354450000000002	8.366066666666669	16053.333984375	1019639.7839023739	0	1280	0.36626031485507404	6.800910645486219	15.183919782946997	317.525390625	317.5303649902344
867	318.0627136230469	15.993083333333335					1	DETECTED	318.0627 m/z @15.99 [CD6654_1.mzXML]	318.0627136230469	15.993083333333335	9.768083333333333	19.289833333333334	9.52175	4574.97705078125	1104898.2705664064	0	1280	0.4570459457896927	0.7647991967871485	0.5295983935742969	318.0602722167969	318.06427001953125
868	318.17962646484375	13.488833333333334					1	DETECTED	318.1796 m/z @13.49 [CD6654_1.mzXML]	318.17962646484375	13.488833333333334	9.303866666666666	17.512	8.208133333333334	11452.2177734375	2838682.4295646967	0	1280	7.454085342799358	0.9806689021816182	0.9608847199070086	318.1701354980469	318.1896057128906
869	318.24603271484375	13.6697					1	DETECTED	318.2460 m/z @13.67 [CD6654_1.mzXML]	318.24603271484375	13.6697	13.56285	14.061366666666666	0.49851666666666716	29283.4140625	482762.96792114334	0	1280	0.34340021143848354	2.332787396661958	3.6655747933239162	318.2456359863281	318.24615478515625
870	318.2976379394531	11.3653					1	DETECTED	318.2976 m/z @11.37 [CD6654_1.mzXML]	318.2976379394531	11.3653	11.2167	12.255233333333333	1.0385333333333335	442392.03125	3367835.178034547	1	1280	0.0918586339705989	4.34131005472222	1.2288990449720203	318.29742431640625	318.29931640625
871	318.9676208496094	1.91885					1	DETECTED	318.9676 m/z @1.92 [CD6654_1.mzXML]	318.9676208496094	1.91885	1.8064166666666668	2.243466666666667	0.43705000000000016	20749.5078125	294670.6733498534	0	1280	0.20686684686585832	1.9435962051586162	2.8871924103172324	318.9668273925781	318.9683837890625
872	319.0589294433594	15.862716666666667					1	DETECTED	319.0589 m/z @15.86 [CD6654_1.mzXML]	319.0589294433594	15.862716666666667	9.499066666666666	19.4725	9.973433333333334	3570.970947265625	919153.1513781118	0	1280	7.21180032080073	0.7836252255649927	0.5048309741002318	319.05718994140625	319.0604553222656
873	319.126708984375	10.63685					1	DETECTED	319.1267 m/z @10.64 [CD6654_1.mzXML]	319.126708984375	10.63685	10.592116666666668	10.748633333333334	0.15651666666666664	4601.02294921875	33681.115638183415	0	1280	0.19515864071089695	1.7494411326378552	2.4988822652757103	319.12646484375	319.1273193359375
874	319.16351318359375	9.589916666666666					1	DETECTED	319.1635 m/z @9.59 [CD6654_1.mzXML]	319.16351318359375	9.589916666666666	6.460633333333333	9.70915	3.2485166666666663	27917.32421875	620484.78353711	0	1280	0.09429850863155131	0.5193716084573763	2.3781848883467185	319.1631164550781	319.1642761230469
875	319.19207763671875	14.58885					1	DETECTED	319.1921 m/z @14.59 [CD6654_1.mzXML]	319.19207763671875	14.58885	8.622833333333334	16.566333333333333	7.9434999999999985	113618.2421875	6282521.706948361	0	1280	0.5651342231158374	0.7086526066383474	0.31803565457324473	319.182373046875	319.1940612792969
876	319.2608642578125	13.3346					1	DETECTED	319.2609 m/z @13.33 [CD6654_1.mzXML]	319.2608642578125	13.3346	6.54295	19.954333333333334	13.411383333333333	88718.46875	4893604.096861205	0	1280	0.2719062271374728	2.3408596457981043	1.9197202531458393	319.25750732421875	319.2615051269531
877	319.3012390136719	11.379166666666666					1	DETECTED	319.3012 m/z @11.38 [CD6654_1.mzXML]	319.3012390136719	11.379166666666666	0.25161666666666666	11.624466666666667	11.37285	87962.734375	1.297596132131546E7	0	1280	0.19327998766170573	0.5110221926659507	0.006800591965331056	319.2931213378906	319.3013000488281
878	320.04852294921875	12.0239					1	DETECTED	320.0485 m/z @12.02 [CD6654_1.mzXML]	320.04852294921875	12.0239	11.994466666666666	12.08315	0.08868333333333389	5587.60546875	21045.535399169996	0	1280	0.10435378758349856	1.506511891279733	2.013023782559466	320.047607421875	320.0491943359375
879	320.19549560546875	14.44255					1	DETECTED	320.1955 m/z @14.44 [CD6654_1.mzXML]	320.19549560546875	14.44255	11.046633333333334	15.911416666666666	4.864783333333332	22538.357421875	1479708.5596992183	0	1280	0.48508938202625096	0.6787046777143891	0.2701846738462224	320.1937255859375	320.197021484375
880	320.69818115234375	9.085966666666668					1	DETECTED	320.6982 m/z @9.09 [CD6654_1.mzXML]	320.69818115234375	9.085966666666668	9.055066666666667	9.61995	0.5648833333333325	6500.4072265625	62833.27742797849	0	1280	0.0560687171584231	9.140507011865981	17.281014023731963	320.69757080078125	320.6983947753906
881	320.8675231933594	1.6308833333333332					1	DETECTED	320.8675 m/z @1.63 [CD6654_1.mzXML]	320.8675231933594	1.6308833333333332	1.5563166666666668	19.770333333333333	18.214016666666666	27689.458984375	3304762.9113377687	0	1280	0.09763866731734194	122.13243182834188	2.331572803217438	320.8659362792969	320.87249755859375
882	320.96441650390625	1.9883833333333334					1	DETECTED	320.9644 m/z @1.99 [CD6654_1.mzXML]	320.96441650390625	1.9883833333333334	1.8487166666666668	2.27135	0.4226333333333332	12129.4140625	163847.30300756835	0	1280	0.21810112851690078	1.5130071599045347	2.0260143198090694	320.96405029296875	320.9655456542969
883	321.2079162597656	12.774383333333333					1	DETECTED	321.2079 m/z @12.77 [CD6654_1.mzXML]	321.2079162597656	12.774383333333333	1.43605	15.538649999999999	14.102599999999999	54958.44921875	3342633.0603920002	0	1280	0.29533979448330605	0.5545504453980225	4.509401302269824	321.1982116699219	321.20977783203125
884	321.3131408691406	12.672783333333333					1	DETECTED	321.3131 m/z @12.67 [CD6654_1.mzXML]	321.3131408691406	12.672783333333333	12.38055	12.715916666666667	0.33536666666666726	13778.5966796875	206975.63064941487	0	1280	0.24056643224418472	0.5737994753051215	0.1475989506102432	321.3121032714844	321.31402587890625
885	322.0640869140625	11.994466666666666					1	DETECTED	322.0641 m/z @11.99 [CD6654_1.mzXML]	322.0640869140625	11.994466666666666	4.334149999999999	19.8875	15.55335	429636.9375	5006453.432037871	1	1280	0.11884391122959315	0.5187736900479332	4.127132340503542	322.0564270019531	322.0718994140625
886	322.27142333984375	13.9803					1	DETECTED	322.2714 m/z @13.98 [CD6654_1.mzXML]	322.27142333984375	13.9803	13.88555	14.5012	0.6156500000000005	11696.2998046875	215362.4806138916	0	1280	0.3409709882153731	3.2488126649076734	5.497625329815347	322.27056884765625	322.2720642089844
887	323.180908203125	16.4024					1	DETECTED	323.1809 m/z @16.40 [CD6654_1.mzXML]	323.180908203125	16.4024	9.377216666666667	19.8875	10.510283333333332	4089.215087890625	1181016.1011155092	0	1280	2.1163163541007464	0.7480433488094024	0.3688573669705001	323.1775207519531	323.1844787597656
888	323.22332763671875	14.15725					1	DETECTED	323.2233 m/z @14.16 [CD6654_1.mzXML]	323.22332763671875	14.15725	1.4518333333333333	15.554283333333332	14.10245	45641.41015625	3187261.3367823483	0	1280	0.42164928985298644	0.5549778637720132	2.9138179633649193	323.2226257324219	323.22491455078125
889	323.9991455078125	12.549783333333332					1	DETECTED	323.9991 m/z @12.55 [CD6654_1.mzXML]	323.9991455078125	12.549783333333332	0.36920000000000003	20.0045	19.6353	18719.62109375	4034194.1542173163	0	1280	1.8459322939837826	1.7403452444572118	2.1138480381011933	323.99530029296875	324.0020446777344
890	324.0440673828125	9.347433333333333					1	DETECTED	324.0441 m/z @9.35 [CD6654_1.mzXML]	324.0440673828125	9.347433333333333	9.275599999999999	10.385516666666666	1.1099166666666669	32970.515625	516528.859466187	0	1280	0.09539372764948872	7.725638051044005	1.3257706504755566	324.0434265136719	324.0442199707031
891	324.0610656738281	12.0094					1	DETECTED	324.0611 m/z @12.01 [CD6654_1.mzXML]	324.0610656738281	12.0094	11.965133333333334	12.191366666666665	0.2262333333333313	141923.796875	1055887.005170898	0	1280	0.12228022776777081	2.9868036504843376	3.9964220029563733	324.0606994628906	324.0613098144531
892	324.1772766113281	16.36995					1	DETECTED	324.1773 m/z @16.37 [CD6654_1.mzXML]	324.1772766113281	16.36995	0.3188666666666667	19.954333333333334	19.635466666666666	17075.787109375	5129097.794198244	0	1280	2.338451118217046	0.6116554957349712	0.4217856863015802	324.17498779296875	324.1785888671875
893	324.18988037109375	9.72395					1	DETECTED	324.1899 m/z @9.72 [CD6654_1.mzXML]	324.18988037109375	9.72395	9.6794	9.88715	0.20775000000000077	36422.8828125	209276.54902392664	0	1280	0.08758512265555751	2.331649831649789	2.822961067556971	324.1897888183594	324.19024658203125
894	324.2874755859375	12.365416666666667					1	DETECTED	324.2875 m/z @12.37 [CD6654_1.mzXML]	324.2874755859375	12.365416666666667	12.128716666666666	13.623616666666667	1.4949000000000012	9761.2421875	626462.3992277837	0	1280	1.4528558627971933	3.1577946768060756	5.315589353612151	324.2867431640625	324.2878112792969
895	324.32366943359375	12.38055					1	DETECTED	324.3237 m/z @12.38 [CD6654_1.mzXML]	324.32366943359375	12.38055	12.223233333333333	12.4882	0.2649666666666679	17070.052734375	162152.823755127	0	1280	0.10904230016706506	0.8421442949465031	0.6842885898930062	324.3233947753906	324.3242492675781
896	325.0645446777344	12.0239					1	DETECTED	325.0645 m/z @12.02 [CD6654_1.mzXML]	325.0645446777344	12.0239	11.965133333333334	12.128716666666666	0.16358333333333164	23879.85546875	158727.83787255856	0	1280	0.11430658065452803	1.3918037436188495	1.7836074872376988	325.06396484375	325.0646667480469
897	325.1735534667969	15.25225					1	DETECTED	325.1736 m/z @15.25 [CD6654_1.mzXML]	325.1735534667969	15.25225	0.10105	20.0045	19.90345	21764.076171875	6536583.983797675	0	1280	3.2778585209999385	0.6568275120122499	0.7721059647917006	325.1722717285156	325.1744079589844
898	325.20233154296875	13.746416666666667					1	DETECTED	325.2023 m/z @13.75 [CD6654_1.mzXML]	325.20233154296875	13.746416666666667	9.70915	13.948033333333333	4.238883333333334	19905.869140625	2051608.6771628412	0	1280	0.17230830915980633	0.524969451278918	0.0491163479813166	325.1932678222656	325.2028503417969
899	326.04107666015625	9.33275					1	DETECTED	326.0411 m/z @9.33 [CD6654_1.mzXML]	326.04107666015625	9.33275	9.289666666666667	10.1541	0.8644333333333325	12225.9072265625	195061.06479110714	0	1280	0.08569035591448326	10.032108317214632	19.064216634429265	326.0400695800781	326.041748046875
900	326.2305603027344	10.307966666666665					1	DETECTED	326.2306 m/z @10.31 [CD6654_1.mzXML]	326.2305603027344	10.307966666666665	10.260766666666665	10.385516666666666	0.12475000000000058	19822.69921875	111332.5404733893	0	1280	0.10097948349934427	1.321504237288138	1.6430084745762763	326.2303466796875	326.23089599609375
901	327.0057373046875	11.3231					1	DETECTED	327.0057 m/z @11.32 [CD6654_1.mzXML]	327.0057373046875	11.3231	0.11718333333333333	20.0045	19.887316666666667	13812.2763671875	5933157.034221929	0	1280	18.108592718003404	0.8873578689829034	1.1993500706508302	327.0018615722656	327.0126037597656
902	327.0489807128906	1.6602166666666667					1	DETECTED	327.0490 m/z @1.66 [CD6654_1.mzXML]	327.0489807128906	1.6602166666666667	1.6160166666666667	11.699266666666666	10.08325	29733.29296875	8382004.445439696	0	1280	0.09026448821346689	114.06391402714927	227.12782805429853	327.04852294921875	327.0505676269531
903	327.171630859375	13.88555					1	DETECTED	327.1716 m/z @13.89 [CD6654_1.mzXML]	327.171630859375	13.88555	10.5504	19.044666666666668	8.494266666666668	8779.0234375	2202619.494004579	0	1280	4.833307364375646	1.2734459719452897	1.5468919438905797	327.1700744628906	327.17340087890625
904	327.22467041015625	12.715916666666667					1	DETECTED	327.2247 m/z @12.72 [CD6654_1.mzXML]	327.22467041015625	12.715916666666667	10.29175	14.647766666666666	4.356016666666665	40691.6953125	2503794.7040524897	0	1280	1.6169367676636224	0.9092708880675678	0.7311039172686971	327.2182922363281	327.2342224121094
905	328.2095642089844	12.053616666666667					1	DETECTED	328.2096 m/z @12.05 [CD6654_1.mzXML]	328.2095642089844	12.053616666666667	9.039449999999999	12.159966666666666	3.120516666666667	14552.427734375	1213786.8251028443	0	1280	0.10161668700686555	0.5176416920099528	0.03528338401990567	328.2005920410156	328.2096862792969
906	328.2458801269531	11.155883333333332					1	DETECTED	328.2459 m/z @11.16 [CD6654_1.mzXML]	328.2458801269531	11.155883333333332	5.459583333333333	11.231666666666666	5.772083333333333	32520.869140625	3641011.915232421	0	1280	0.12281882487041607	0.5066519787698448	0.013303957539689583	328.2456970214844	328.24700927734375
907	328.89617919921875	1.5416333333333334					1	DETECTED	328.8962 m/z @1.54 [CD6654_1.mzXML]	328.89617919921875	1.5416333333333334	1.4670333333333334	1.60105	0.13401666666666667	69238.5234375	315165.63966503897	0	1280	0.07805022305507658	0.8982350312779268	0.7552759737532879	328.8956298828125	328.8966064453125
908	328.99658203125	1.7922333333333333					1	DETECTED	328.9966 m/z @1.79 [CD6654_1.mzXML]	328.99658203125	1.7922333333333333	0.10105	20.0045	19.90345	28678.19921875	5866636.018657721	0	1280	0.07290345087744798	4.323933687741333	37.35987525827348	328.9958190917969	329.0048522949219
909	329.1746826171875	12.503283333333334					1	DETECTED	329.1747 m/z @12.50 [CD6654_1.mzXML]	329.1746826171875	12.503283333333334	12.255233333333333	12.990383333333334	0.7351500000000009	21874.99609375	447022.3837614746	0	1280	0.15821858014789214	1.481858496270909	1.9103157360680891	329.174560546875	329.1755676269531
910	329.2449951171875	13.83935					1	DETECTED	329.2450 m/z @13.84 [CD6654_1.mzXML]	329.2449951171875	13.83935	11.093150000000001	14.530283333333333	3.437133333333332	96653.875	3254957.2407971174	0	1280	0.28106488837637755	0.5920209119579427	0.23884511352712814	329.2419738769531	329.2497863769531
911	330.030517578125	10.455733333333335					1	DETECTED	330.0305 m/z @10.46 [CD6654_1.mzXML]	330.030517578125	10.455733333333335	10.415033333333334	13.226233333333333	2.8111999999999995	44956.40234375	1047695.3489003895	0	1280	0.11448567212698002	2.736755358005529	4.040871344473706	330.0303649902344	330.0379333496094
912	330.24798583984375	13.777016666666666					1	DETECTED	330.2480 m/z @13.78 [CD6654_1.mzXML]	330.24798583984375	13.777016666666666	11.714583333333334	14.1257	2.4111166666666666	23688.765625	797200.5379696051	0	1280	0.2518338345380293	0.5845320252775849	0.1542409755569412	330.24298095703125	330.2494201660156
913	330.3341369628906	11.880833333333333					1	DETECTED	330.3341 m/z @11.88 [CD6654_1.mzXML]	330.3341369628906	11.880833333333333	11.866983333333334	11.97975	0.11276666666666557	19027.724609375	87901.38174804633	0	1280	0.11886141462450794	4.070998796630615	7.141997593261231	330.3341369628906	330.33514404296875
914	331.0515441894531	2.42355					1	DETECTED	331.0515 m/z @2.42 [CD6654_1.mzXML]	331.0515441894531	2.42355	0.10105	19.9875	19.88645	803925.0	3.818855398982789E7	1	1280	0.4049738001059202	1.5661775393259698	1.2939485140708875	331.0417785644531	331.0525207519531
915	331.1857604980469	12.159966666666666					1	DETECTED	331.1858 m/z @12.16 [CD6654_1.mzXML]	331.1857604980469	12.159966666666666	12.128716666666666	12.4267	0.2979833333333346	20161.484375	200020.0728103031	0	1280	0.21670045713892705	4.767733333333354	8.535466666666707	331.1763610839844	331.1864318847656
916	331.20263671875	11.171600000000002					1	DETECTED	331.2026 m/z @11.17 [CD6654_1.mzXML]	331.20263671875	11.171600000000002	11.093150000000001	11.262083333333333	0.1689333333333316	54734.3046875	314275.2293574214	0	1280	0.09676634125628958	1.0766942851072743	1.123697450469877	331.201904296875	331.20281982421875
917	331.26025390625	11.3082					1	DETECTED	331.2603 m/z @11.31 [CD6654_1.mzXML]	331.26025390625	11.3082	11.12455	15.89485	4.770300000000001	23233.69140625	1919000.203329012	0	1280	0.4607853424552495	11.928729099303979	20.79154843945324	331.2577209472656	331.26171875
918	332.0552062988281	2.42355					1	DETECTED	332.0552 m/z @2.42 [CD6654_1.mzXML]	332.0552062988281	2.42355	0.3861	10.094216666666666	9.708116666666665	78578.890625	3800604.8466945817	0	1280	0.2659850657760541	4.508355902374487	14.355417592934451	332.04620361328125	332.0572814941406
919	332.1619567871094	10.260766666666665					1	DETECTED	332.1620 m/z @10.26 [CD6654_1.mzXML]	332.1619567871094	10.260766666666665	9.72395	19.8875	10.163549999999999	83595.484375	2932133.043056764	0	1280	0.698815139284866	0.8772812654224411	0.7776247788650672	332.1602783203125	332.1639709472656
920	333.0497131347656	2.3960999999999997					1	DETECTED	333.0497 m/z @2.40 [CD6654_1.mzXML]	333.0497131347656	2.3960999999999997	1.9050333333333334	9.87235	7.967316666666667	48236.83203125	2441937.652841827	0	1280	1.8592230491949722	2.0146342146744916	3.4685505311029052	333.04766845703125	333.05230712890625
921	333.14862060546875	13.488833333333334					1	DETECTED	333.1486 m/z @13.49 [CD6654_1.mzXML]	333.14862060546875	13.488833333333334	10.715983333333332	15.748516666666665	5.032533333333333	23612.8125	2162671.384687989	0	1280	5.197902004744252	0.9074658444079792	0.40246094830013585	333.138671875	333.15087890625
922	333.18182373046875	12.068433333333333					1	DETECTED	333.1818 m/z @12.07 [CD6654_1.mzXML]	333.18182373046875	12.068433333333333	11.714583333333334	14.369766666666667	2.6551833333333335	29141.943359375	1255410.033095399	0	1280	0.4329452795944384	3.0979802443078786	5.732154030055201	333.18060302734375	333.1833190917969
923	333.2010498046875	12.38055					1	DETECTED	333.2010 m/z @12.38 [CD6654_1.mzXML]	333.2010498046875	12.38055	9.132433333333333	12.565783333333334	3.433350000000001	22727.732421875	2235068.735165893	0	1280	0.15349942062105093	0.5285139593713282	0.05622764915007033	333.2007141113281	333.2044982910156
924	334.1383056640625	9.753233333333332					1	DETECTED	334.1383 m/z @9.75 [CD6654_1.mzXML]	334.1383056640625	9.753233333333332	9.72395	11.093150000000001	1.369200000000001	9349.9140625	180655.29306634542	0	1280	0.08516857248015519	23.37848605577798	45.75697211155596	334.1291198730469	334.1456298828125
925	334.9126281738281	1.6160166666666667					1	DETECTED	334.9126 m/z @1.62 [CD6654_1.mzXML]	334.9126281738281	1.6160166666666667	1.5268000000000002	1.6602166666666667	0.13341666666666652	69555.3828125	314136.3145969235	0	1280	0.07253891761147035	0.7503901677705461	0.5660575330282515	334.9120178222656	334.9146423339844
926	335.1644592285156	11.609900000000001					1	DETECTED	335.1645 m/z @11.61 [CD6654_1.mzXML]	335.1644592285156	11.609900000000001	10.78085	15.943800000000001	5.162950000000002	197718.859375	9523546.818649841	1	1280	0.49109689148106916	2.9405686907595032	0.7946855862470686	335.1621398925781	335.16583251953125
927	335.216796875	12.565783333333334					1	DETECTED	335.2168 m/z @12.57 [CD6654_1.mzXML]	335.216796875	12.565783333333334	12.053616666666667	15.221033333333333	3.167416666666666	26474.076171875	1499139.331082519	0	1280	0.10475913735938924	3.0921737715587327	29.19645259930977	335.2165832519531	335.2238464355469
928	336.07330322265625	17.045666666666666					1	DETECTED	336.0733 m/z @17.05 [CD6654_1.mzXML]	336.07330322265625	17.045666666666666	0.13399999999999998	19.737000000000002	19.603	2736.113525390625	1428680.1655899656	0	1280	1.8810877167009696	0.57957031634966	0.1591406326993202	336.07073974609375	336.0825500488281
929	336.1679992675781	11.669083333333333					1	DETECTED	336.1680 m/z @11.67 [CD6654_1.mzXML]	336.1679992675781	11.669083333333333	11.031	15.25225	4.2212499999999995	42941.125	1844426.44564502	0	1280	0.2885431803412448	3.179499716595447	5.189610349690289	336.16619873046875	336.1690979003906
930	336.6620178222656	13.280483333333333					1	DETECTED	336.6620 m/z @13.28 [CD6654_1.mzXML]	336.6620178222656	13.280483333333333	13.045516666666666	13.996183333333333	0.9506666666666668	43654.18359375	888949.2498209233	0	1280	0.2617923366412622	2.022981983260036	1.861077877276561	336.66094970703125	336.6632385253906
931	337.0595397949219	1.8774000000000002					1	DETECTED	337.0595 m/z @1.88 [CD6654_1.mzXML]	337.0595397949219	1.8774000000000002	1.6602166666666667	18.913666666666664	17.253449999999997	650545.0	2.0720541283836436E7	1	1280	0.2095345143062186	3.7835056983335518	6.824194554627976	337.05084228515625	337.0694580078125
932	337.1645812988281	11.507733333333334					1	DETECTED	337.1646 m/z @11.51 [CD6654_1.mzXML]	337.1645812988281	11.507733333333334	10.86085	15.650933333333334	4.790083333333335	39588.35546875	2619479.8907131352	0	1280	0.550614421319283	3.3957879418334063	6.293739855680499	337.1637878417969	337.16632080078125
933	337.1797790527344	12.730466666666667					1	DETECTED	337.1798 m/z @12.73 [CD6654_1.mzXML]	337.1797790527344	12.730466666666667	12.038833333333335	14.1257	2.0868666666666655	270093.375	4655903.417354737	0	1280	0.2489427014809138	0.7270564633817913	1.3961748186031961	337.1781311035156	337.18243408203125
934	338.06304931640625	1.8774000000000002					1	DETECTED	338.0630 m/z @1.88 [CD6654_1.mzXML]	338.06304931640625	1.8774000000000002	1.8345333333333333	11.82245	9.987916666666667	66672.5	1.11600535305448E7	0	1280	0.2945588455392154	116.10415885191073	231.17671077750643	338.05792236328125	338.0636901855469
935	338.16925048828125	11.595233333333335					1	DETECTED	338.1693 m/z @11.60 [CD6654_1.mzXML]	338.16925048828125	11.595233333333335	11.000533333333333	14.70745	3.7069166666666664	6840.08349609375	1084816.6175530395	0	1280	0.11824839482766158	3.1166274311977955	5.233254862395591	338.1679382324219	338.16937255859375
936	338.2301940917969	12.457383333333333					1	DETECTED	338.2302 m/z @12.46 [CD6654_1.mzXML]	338.2301940917969	12.457383333333333	0.10105	20.0045	19.90345	608249.9375	2.3437895795649067E7	0	1280	1.351567432285794	2.144030398869233	0.5286271771058815	338.2293395996094	338.2320861816406
937	338.3392333984375	12.658333333333333					1	DETECTED	338.3392 m/z @12.66 [CD6654_1.mzXML]	338.3392333984375	12.658333333333333	12.038833333333335	14.355250000000002	2.316416666666667	731675.125	1.4480187802172855E7	1	1280	0.31094555817117886	0.8634935151909137	0.6798653487986852	338.3390197753906	338.33966064453125
938	339.1600341796875	11.421166666666666					1	DETECTED	339.1600 m/z @11.42 [CD6654_1.mzXML]	339.1600341796875	11.421166666666666	11.031	14.970483333333334	3.9394833333333334	13943.8681640625	1684950.8471676027	0	1280	3.420001299706991	5.048462195642901	9.096924391285802	339.15960693359375	339.1611633300781
939	339.1954345703125	11.7762					1	DETECTED	339.1954 m/z @11.78 [CD6654_1.mzXML]	339.1954345703125	11.7762	11.171600000000002	12.159966666666666	0.9883666666666642	23348.7265625	854457.7768342282	0	1280	0.4533852771245286	0.817372367405448	0.6266163688435763	339.19500732421875	339.19622802734375
940	339.2334289550781	12.503283333333334					1	DETECTED	339.2334 m/z @12.50 [CD6654_1.mzXML]	339.2334289550781	12.503283333333334	0.3188666666666667	19.521666666666665	19.202799999999996	119054.2421875	5166076.8540874	0	1280	1.4828600011379454	1.189531422843801	4.31460889531339	339.2326354980469	339.23492431640625
941	339.34259033203125	12.658333333333333					1	DETECTED	339.3426 m/z @12.66 [CD6654_1.mzXML]	339.34259033203125	12.658333333333333	12.20745	14.012516666666667	1.8050666666666668	188794.015625	3483397.432332276	0	1280	0.20444876926665678	0.8742621953143329	0.5825353990474643	339.3348083496094	339.34332275390625
942	340.0387268066406	10.469083333333334					1	DETECTED	340.0387 m/z @10.47 [CD6654_1.mzXML]	340.0387268066406	10.469083333333334	10.169033333333335	11.63925	1.4702166666666656	53110.48046875	615600.3346455076	0	1280	0.11213896406448676	0.7805327156042177	0.4047434234612092	340.03204345703125	340.0390930175781
943	340.0914001464844	11.277516666666665					1	DETECTED	340.0914 m/z @11.28 [CD6654_1.mzXML]	340.0914001464844	11.277516666666665	11.108883333333333	11.277516666666665	0.1686333333333323	12165.1435546875	88232.98270947215	0	1280	0.14162566834839652	0.5	null	340.0914001464844	340.09259033203125
944	340.9293212890625	1.6160166666666667					1	DETECTED	340.9293 m/z @1.62 [CD6654_1.mzXML]	340.9293212890625	1.6160166666666667	1.5713000000000001	1.6750833333333333	0.10378333333333312	54930.75390625	194534.2538208005	0	1280	0.061172777131742295	1.1604547148714142	1.320909429742828	340.9291687011719	340.9299621582031
945	340.99420166015625	11.108883333333333					1	DETECTED	340.9942 m/z @11.11 [CD6654_1.mzXML]	340.99420166015625	11.108883333333333	11.031	15.0793	4.048299999999999	5853.87841796875	707984.1701590575	0	1280	0.04491335734923396	25.989514230687227	50.979028461374455	340.9935302734375	340.9947204589844
946	341.0295104980469	11.566333333333334					1	DETECTED	341.0295 m/z @11.57 [CD6654_1.mzXML]	341.0295104980469	11.566333333333334	11.522583333333333	11.699266666666666	0.17668333333333308	55061.02734375	348322.2603388662	0	1280	0.10776530329851575	2.0192380952380433	3.2001146873983983	341.029052734375	341.02978515625
947	341.17596435546875	12.818416666666668					1	DETECTED	341.1760 m/z @12.82 [CD6654_1.mzXML]	341.17596435546875	12.818416666666668	3.5339666666666667	17.028666666666666	13.4947	26057.142578125	5007932.182928222	0	1280	0.1361767694760463	0.7267366402964095	0.45347328059281894	341.17510986328125	341.1858825683594
948	341.1959533691406	12.4267					1	DETECTED	341.1960 m/z @12.43 [CD6654_1.mzXML]	341.1959533691406	12.4267	11.551983333333334	15.830083333333333	4.2780999999999985	18766.87890625	1115956.1147078248	0	1280	0.1537420165684047	1.846567740078778	3.9192086882149564	341.186767578125	341.19671630859375
949	341.2424621582031	13.3346					1	DETECTED	341.2425 m/z @13.33 [CD6654_1.mzXML]	341.2424621582031	13.3346	11.186466666666666	14.877283333333333	3.6908166666666666	45087.60546875	2323670.6773451525	0	1280	0.29407041878078566	0.7643383932291673	0.3993505760903761	341.2331237792969	341.2494201660156
950	341.35015869140625	13.996183333333333					1	DETECTED	341.3502 m/z @14.00 [CD6654_1.mzXML]	341.35015869140625	13.996183333333333	12.774383333333333	14.70745	1.933066666666667	29891.95703125	925333.7978419192	0	1280	0.31329334884889093	0.7150878174464528	0.365291762119121	341.3494873046875	341.3570251464844
951	342.0130615234375	8.807983333333334					1	DETECTED	342.0131 m/z @8.81 [CD6654_1.mzXML]	342.0130615234375	8.807983333333334	0.10105	20.0045	19.90345	12119.6708984375	5554935.60633801	0	1280	15.340142307117516	0.859985074434245	0.7148672861789946	342.0108947753906	342.0142517089844
952	342.0357971191406	10.455733333333335					1	DETECTED	342.0358 m/z @10.46 [CD6654_1.mzXML]	342.0357971191406	10.455733333333335	1.43605	11.63925	10.2032	18750.69921875	4752930.496023071	0	1280	0.09821724613916771	0.5656074400246867	0.13129472332257597	342.02679443359375	342.03594970703125
953	342.260986328125	11.392966666666666					1	DETECTED	342.2610 m/z @11.39 [CD6654_1.mzXML]	342.260986328125	11.392966666666666	11.3231	11.478233333333332	0.1551333333333318	43218.51953125	243698.68806054705	0	1280	0.1655544282412027	1.1102099236641205	1.2204198473282408	342.26055908203125	342.2613830566406
954	342.86602783203125	1.7494					1	DETECTED	342.8660 m/z @1.75 [CD6654_1.mzXML]	342.86602783203125	1.7494	1.6455	9.085966666666668	7.4404666666666675	31643.443359375	4703778.687784241	0	1280	0.08626514007876174	35.8059031119666	70.61180622393321	342.8583984375	342.873046875
955	343.1903381347656	12.365416666666667					1	DETECTED	343.1903 m/z @12.37 [CD6654_1.mzXML]	343.1903381347656	12.365416666666667	11.82245	16.206183333333332	4.383733333333332	199599.625	4355212.765706121	1	1280	0.29481801019874965	1.9708367782932634	13.373028777493353	343.18353271484375	343.1927185058594
956	343.2605895996094	13.1016					1	DETECTED	343.2606 m/z @13.10 [CD6654_1.mzXML]	343.2605895996094	13.1016	12.318299999999999	13.212433333333333	0.8941333333333343	36292.66796875	565568.5229143063	0	1280	0.1265078207657826	0.5707476913911232	0.07949338006996348	343.25982666015625	343.26800537109375
957	344.0115051269531	10.892566666666665					1	DETECTED	344.0115 m/z @10.89 [CD6654_1.mzXML]	344.0115051269531	10.892566666666665	0.13399999999999998	20.0045	19.8705	17626.041015625	5127638.366698757	1	1280	4.801796025396186	1.1980864177218933	5.584457432579221	344.0106201171875	344.01409912109375
958	344.1939697265625	12.411516666666667					1	DETECTED	344.1940 m/z @12.41 [CD6654_1.mzXML]	344.1939697265625	12.411516666666667	12.270999999999999	12.628833333333334	0.35783333333333545	35079.76171875	558961.0263686535	0	1280	0.25097334979473906	1.2732771913177476	1.5465543826354955	344.1933898925781	344.194580078125
959	344.27655029296875	11.492799999999999					1	DETECTED	344.2766 m/z @11.49 [CD6654_1.mzXML]	344.27655029296875	11.492799999999999	11.463816666666666	14.72245	3.258633333333334	36025.15234375	1127863.0040936305	0	1280	0.09106570457601038	56.21564117308923	111.43128234617846	344.27069091796875	344.2775573730469
960	344.6526794433594	12.395833333333334					1	DETECTED	344.6527 m/z @12.40 [CD6654_1.mzXML]	344.6526794433594	12.395833333333334	11.7606	13.445433333333334	1.6848333333333336	33759.09765625	1879667.0434882818	0	1280	1.3829332499831217	1.326153119588602	1.6523062391772039	344.64715576171875	344.6526794433594
961	344.8737487792969	1.5416333333333334					1	DETECTED	344.8737 m/z @1.54 [CD6654_1.mzXML]	344.8737487792969	1.5416333333333334	1.4518333333333333	1.7197666666666669	0.2679333333333336	92852.75	534275.7283764648	0	1280	0.07482898281947725	1.076401904429375	1.0551746581646075	344.8638000488281	344.8739318847656
962	346.0068664550781	10.892566666666665					1	DETECTED	346.0069 m/z @10.89 [CD6654_1.mzXML]	346.0068664550781	10.892566666666665	0.10105	20.0045	19.90345	247572.3125	7.865377354727618E7	1	1280	1.6318070115120449	1.1016428425679552	1.489593499656787	346.0060729980469	346.0082702636719
963	346.9067687988281	1.5416333333333334					1	DETECTED	346.9068 m/z @1.54 [CD6654_1.mzXML]	346.9067687988281	1.5416333333333334	1.5268000000000002	1.60105	0.07424999999999993	10690.4443359375	37965.19136694335	0	1280	0.05976956869390104	2.502808988764056	4.005617977528112	346.9063415527344	346.90740966796875
964	347.015380859375	10.892566666666665					1	DETECTED	347.0154 m/z @10.89 [CD6654_1.mzXML]	347.015380859375	10.892566666666665	0.2684166666666667	19.9875	19.719083333333334	81577.8671875	1.1392487123048048E7	0	1280	4.1433655974212265	3.123740438965058	16.291842286731033	347.0071716308594	347.0183410644531
965	347.1321105957031	1.4818833333333332					1	DETECTED	347.1321 m/z @1.48 [CD6654_1.mzXML]	347.1321105957031	1.4818833333333332	1.4193166666666668	1.4967000000000001	0.07738333333333336	6824.8115234375	24688.09050732424	0	1280	0.07509480216279751	0.6184070324986706	0.23681406499734112	347.1318359375	347.1323547363281
966	347.1862487792969	12.365416666666667					1	DETECTED	347.1862 m/z @12.37 [CD6654_1.mzXML]	347.1862487792969	12.365416666666667	12.286816666666665	12.597583333333334	0.3107666666666695	15932.65625	160856.34094458044	0	1280	0.22728997070715984	1.9768871925360265	2.953774385072053	347.18548583984375	347.186767578125
967	348.0187683105469	10.954733333333333					1	DETECTED	348.0188 m/z @10.95 [CD6654_1.mzXML]	348.0187683105469	10.954733333333333	0.1676	19.853833333333334	19.686233333333334	9077.359375	2115204.990880341	0	1280	0.3891570967649951	0.9124867898174986	21.576215082344607	348.0096130371094	348.0209655761719
968	349.0151062011719	15.048633333333333					1	DETECTED	349.0151 m/z @15.05 [CD6654_1.mzXML]	349.0151062011719	15.048633333333333	0.10105	20.0045	19.90345	16888.607421875	5679128.150164549	0	1280	2.837333001976557	0.7145769976024057	0.5122788113250775	349.0140075683594	349.0195617675781
969	350.67730712890625	13.777016666666666					1	DETECTED	350.6773 m/z @13.78 [CD6654_1.mzXML]	350.67730712890625	13.777016666666666	11.729783333333334	14.54515	2.815366666666666	7555.3916015625	507067.6790313718	0	1280	2.5657539268581466	0.687602780988977	0.37520556197795396	350.6763610839844	350.6784362792969
970	350.80810546875	1.7197666666666669					1	DETECTED	350.8081 m/z @1.72 [CD6654_1.mzXML]	350.80810546875	1.7197666666666669	1.6897833333333334	1.7782833333333334	0.08850000000000002	22325.052734375	82987.528220459	0	1280	0.14302905566716007	1.475819899944407	1.9516397998888142	350.80755615234375	350.8083801269531
971	350.8900451660156	1.5861166666666666					1	DETECTED	350.8900 m/z @1.59 [CD6654_1.mzXML]	350.8900451660156	1.5861166666666666	1.5268000000000002	1.6455	0.1186999999999998	98356.390625	378272.093979736	0	1280	0.06635119165820824	1.0136958058377685	1.2528133530001218	350.889892578125	350.8907165527344
972	351.0106506347656	15.110666666666667					1	DETECTED	351.0107 m/z @15.11 [CD6654_1.mzXML]	351.0106506347656	15.110666666666667	0.10105	19.853833333333334	19.752783333333333	6433.5361328125	2519813.371876891	0	1280	2.9123992926998916	0.6580042572706165	0.6775193009013278	351.0093688964844	351.0131530761719
973	351.22674560546875	13.777016666666666					1	DETECTED	351.2267 m/z @13.78 [CD6654_1.mzXML]	351.22674560546875	13.777016666666666	11.2167	15.299433333333333	4.0827333333333335	70755.953125	1986227.0824158925	0	1280	0.27810731886288487	4.085992843312889	3.891722435789257	351.2172546386719	351.2358093261719
974	352.1632080078125	10.005500000000001					1	DETECTED	352.1632 m/z @10.01 [CD6654_1.mzXML]	352.1632080078125	10.005500000000001	0.35248333333333337	19.241	18.888516666666668	14506.49609375	3345800.447836211	0	1280	0.08357143850909132	37.77431434402773	46.68827006964398	352.1536560058594	352.1713562011719
975	352.2301025390625	13.746416666666667					1	DETECTED	352.2301 m/z @13.75 [CD6654_1.mzXML]	352.2301025390625	13.746416666666667	8.946033333333332	14.1257	5.179666666666668	17591.775390625	1786954.246132661	0	1280	4.988206723754368	0.5395055256003861	0.0802632139546025	352.2220764160156	352.2312927246094
976	353.0332336425781	1.8774000000000002					1	DETECTED	353.0332 m/z @1.88 [CD6654_1.mzXML]	353.0332336425781	1.8774000000000002	1.7046999999999999	17.395166666666668	15.69046666666667	287474.4375	8967921.906174285	0	1280	0.5667229868334573	2.8544691089056298	6.025141967824061	353.023681640625	353.0423583984375
977	353.1671142578125	9.990783333333333					1	DETECTED	353.1671 m/z @9.99 [CD6654_1.mzXML]	353.1671142578125	9.990783333333333	9.990783333333333	17.4615	7.470716666666668	3851.650634765625	787010.5249275821	0	1280	6.346977053013923	null	null	353.1667175292969	353.17706298828125
978	353.2426452636719	12.159966666666666					1	DETECTED	353.2426 m/z @12.16 [CD6654_1.mzXML]	353.2426452636719	12.159966666666666	11.3653	15.189266666666667	3.823966666666667	16276.7783203125	1183389.6029475103	0	1280	0.4670675838430345	2.4060192953020154	3.8120385906040304	353.2333068847656	353.24456787109375
979	354.0534973144531	10.813583333333334					1	DETECTED	354.0535 m/z @10.81 [CD6654_1.mzXML]	354.0534973144531	10.813583333333334	10.715983333333332	12.990383333333334	2.2744000000000018	28624.4296875	1045431.9549754643	0	1280	0.12450409365704473	1.0791449246331455	0.9326632834882179	354.0498962402344	354.0543518066406
980	354.2068786621094	11.5373					1	DETECTED	354.2069 m/z @11.54 [CD6654_1.mzXML]	354.2068786621094	11.5373	11.478233333333332	19.158833333333334	7.680600000000002	9835.6181640625	2517235.37003418	0	1280	0.11293878162124393	65.01636568848596	129.03273137697192	354.2066345214844	354.2145080566406
981	355.009765625	2.6006333333333336					1	DETECTED	355.0098 m/z @2.60 [CD6654_1.mzXML]	355.009765625	2.6006333333333336	0.10105	20.0045	19.90345	7789.1123046875	2392067.577326444	0	1280	18.83512514529034	1.541347341222726	2.0350125366865948	355.0069885253906	355.0115051269531
982	355.190673828125	12.687133333333332					1	DETECTED	355.1907 m/z @12.69 [CD6654_1.mzXML]	355.190673828125	12.687133333333332	11.729783333333334	12.906016666666666	1.1762333333333324	18566.29296875	485136.1690314942	0	1280	0.2387162212313818	0.6143172994899121	0.23771748637268703	355.1897277832031	355.1916809082031
983	355.24920654296875	14.15725					1	DETECTED	355.2492 m/z @14.16 [CD6654_1.mzXML]	355.24920654296875	14.15725	11.63925	15.441966666666668	3.802716666666667	16648.470703125	1600261.4875476055	0	1280	0.44772753535539245	0.7016356898016297	0.3599518579036564	355.24041748046875	355.2580261230469
984	356.05072021484375	10.813583333333334					1	DETECTED	356.0507 m/z @10.81 [CD6654_1.mzXML]	356.05072021484375	10.813583333333334	5.820633333333333	11.108883333333333	5.28825	20721.029296875	849989.4901871335	0	1280	0.13526651804664525	0.5295716960914889	0.019363150916410526	356.04400634765625	356.05670166015625
985	356.0699157714844	10.094216666666666					1	DETECTED	356.0699 m/z @10.09 [CD6654_1.mzXML]	356.0699157714844	10.094216666666666	3.432933333333333	10.400883333333333	6.96795	23685.1953125	928723.8154204717	0	1280	0.12017243509592035	3.853433833773908	7.7054348125413545	356.0682678222656	356.0718078613281
986	356.2083740234375	3.40405					1	DETECTED	356.2084 m/z @3.40 [CD6654_1.mzXML]	356.2083740234375	3.40405	3.40405	9.72395	6.3199000000000005	3307.197021484375	886836.1272590943	0	1280	6.286506276551169	null	null	356.20428466796875	356.2083740234375
987	356.9070129394531	1.6160166666666667					1	DETECTED	356.9070 m/z @1.62 [CD6654_1.mzXML]	356.9070129394531	1.6160166666666667	1.5563166666666668	1.6750833333333333	0.11876666666666646	87431.921875	381136.8761882319	0	1280	0.08092573535689551	0.9838013630344894	1.0235347496730445	356.9065246582031	356.9079284667969
988	357.2169494628906	11.3231					1	DETECTED	357.2169 m/z @11.32 [CD6654_1.mzXML]	357.2169494628906	11.3231	9.289666666666667	14.985866666666668	5.696200000000001	7955.9951171875	1516238.522838257	0	1280	5.6263245333950795	1.400636034293396	1.8012720685867918	357.2118225097656	357.218505859375
989	357.2763366699219	12.068433333333333					1	DETECTED	357.2763 m/z @12.07 [CD6654_1.mzXML]	357.2763366699219	12.068433333333333	11.7762	14.78295	3.0067500000000003	101685.234375	2474283.5010676268	0	1280	0.6901544347008581	5.325580490212768	0.49207819413991044	357.27557373046875	357.27691650390625
990	358.06671142578125	10.094216666666666					1	DETECTED	358.0667 m/z @10.09 [CD6654_1.mzXML]	358.06671142578125	10.094216666666666	10.064633333333335	10.230033333333333	0.16539999999999822	9912.5498046875	49982.34105566418	0	1280	0.08623902620947277	2.795492957746641	4.424836187882039	358.06640625	358.0669860839844
991	358.23651123046875	16.582649999999997					1	DETECTED	358.2365 m/z @16.58 [CD6654_1.mzXML]	358.23651123046875	16.582649999999997	14.970483333333334	17.4615	2.491016666666667	1956.7508544921875	163840.97759851083	0	1280	0.9050331032518333	0.7725679727075381	0.5451359454150762	358.23284912109375	358.2398681640625
992	358.2563171386719	11.093150000000001					1	DETECTED	358.2563 m/z @11.09 [CD6654_1.mzXML]	358.2563171386719	11.093150000000001	9.247166666666667	11.155883333333332	1.908716666666665	7957.72998046875	289025.74563732883	0	1280	0.03241917302078079	0.5169918471636609	0.033983694327321685	358.25	358.2575988769531
993	358.66339111328125	11.852766666666668					1	DETECTED	358.6634 m/z @11.85 [CD6654_1.mzXML]	358.66339111328125	11.852766666666668	11.684016666666668	17.179	5.49498333333333	14379.8095703125	715839.7264417115	0	1280	0.08725725139139051	16.281432098765492	31.56286419753098	358.66278076171875	358.67071533203125
994	359.0414123535156	1.8629833333333332					1	DETECTED	359.0414 m/z @1.86 [CD6654_1.mzXML]	359.0414123535156	1.8629833333333332	1.6308833333333332	17.095333333333333	15.46445	379236.21875	1.0403316058429072E7	0	1280	0.33680589529805705	2.022040736914453	3.0339647849630764	359.0380554199219	359.0451965332031
995	359.14031982421875	10.415033333333334					1	DETECTED	359.1403 m/z @10.42 [CD6654_1.mzXML]	359.14031982421875	10.415033333333334	9.842899999999998	11.01585	1.172950000000002	45896.73828125	443309.945892763	0	1280	0.12049780373144436	1.088480755239102	0.2580134962622194	359.13043212890625	359.14202880859375
996	360.2360534667969	4.2588					1	DETECTED	360.2361 m/z @4.26 [CD6654_1.mzXML]	360.2360534667969	4.2588	3.4185166666666666	4.9411499999999995	1.5226333333333328	5618.63720703125	277954.649154541	0	1280	0.40908953724823327	0.9060237618263679	0.5784076194506991	360.234375	360.23760986328125
997	360.3209228515625	12.597583333333334					1	DETECTED	360.3209 m/z @12.60 [CD6654_1.mzXML]	360.3209228515625	12.597583333333334	7.8933	12.877016666666666	4.983716666666666	50246.296875	1669770.646575563	0	1280	0.3325153659989315	0.5296998834395602	0.05939976687912043	360.3204040527344	360.3222961425781
998	360.83740234375	1.7347333333333335					1	DETECTED	360.8374 m/z @1.73 [CD6654_1.mzXML]	360.83740234375	1.7347333333333335	1.6897833333333334	1.7638833333333332	0.07409999999999983	26388.115234375	92387.41885302727	0	1280	0.09427973997439332	0.8242491657397081	0.6484983314794162	360.83697509765625	360.8374328613281
999	361.18011474609375	12.159966666666666					1	DETECTED	361.1801 m/z @12.16 [CD6654_1.mzXML]	361.18011474609375	12.159966666666666	8.946033333333332	12.365416666666667	3.419383333333334	29362.892578125	864961.7363512566	0	1280	0.17232710431257914	0.5319623929141862	1.8234795516622389	361.1708068847656	361.1804504394531
1000	361.3110046386719	12.672783333333333					1	DETECTED	361.3110 m/z @12.67 [CD6654_1.mzXML]	361.3110046386719	12.672783333333333	11.791583333333334	14.970483333333334	3.1789000000000005	17652.88671875	1117054.6087926638	0	1280	0.533871020955365	1.803733545165684	1.8867780525922053	361.3089599609375	361.3127746582031
1001	362.1138610839844	10.93895					1	DETECTED	362.1139 m/z @10.94 [CD6654_1.mzXML]	362.1138610839844	10.93895	10.3238	17.412	7.088199999999999	1305737.25	1.1984604358902069E7	1	1280	0.1291689099699358	1.7611617567947435	2.4490778432234106	362.1130676269531	362.1172180175781
1002	362.2334899902344	12.318299999999999					1	DETECTED	362.2335 m/z @12.32 [CD6654_1.mzXML]	362.2334899902344	12.318299999999999	12.255233333333333	12.38055	0.12531666666666652	23553.888671875	130475.02054150455	0	1280	0.09671952350874768	0.9935253699788686	0.9870507399577373	362.23309326171875	362.233642578125
1003	362.92364501953125	1.6455					1	DETECTED	362.9236 m/z @1.65 [CD6654_1.mzXML]	362.92364501953125	1.6455	1.5861166666666666	16.995333333333335	15.409216666666667	142100.96875	6994163.53705072	0	1280	0.0868137073640316	1.2737356646032743	1.1790072878356026	362.9233703613281	362.9326171875
1004	363.1181945800781	10.93895					1	DETECTED	363.1182 m/z @10.94 [CD6654_1.mzXML]	363.1181945800781	10.93895	1.4193166666666668	17.195333333333334	15.776016666666667	194845.9375	3.782460140391045E7	0	1280	0.1575084901060464	0.5119236627836318	0.03503896437383029	363.10821533203125	363.11822509765625
1005	363.2137451171875	11.3375					1	DETECTED	363.2137 m/z @11.34 [CD6654_1.mzXML]	363.2137451171875	11.3375	0.73925	11.507733333333334	10.768483333333334	110195.640625	1.225435087308127E7	0	1280	0.06831518353588528	0.5080312001195166	0.013887379617866054	363.2135314941406	363.2233581542969
1006	363.99481201171875	8.854083333333334					1	DETECTED	363.9948 m/z @8.85 [CD6654_1.mzXML]	363.99481201171875	8.854083333333334	0.3019833333333333	19.1265	18.824516666666668	2940.27197265625	1220331.1691565244	0	1280	0.4982822982518691	1.1005786103218314	1.2011572206436627	363.99072265625	363.99658203125
1007	364.1105041503906	10.954733333333333					1	DETECTED	364.1105 m/z @10.95 [CD6654_1.mzXML]	364.1105041503906	10.954733333333333	10.892566666666665	17.062333333333335	6.1697666666666695	50408.95703125	1110015.933168093	0	1280	0.13416101820940973	36.76642971566706	73.4157040506122	364.10296630859375	364.1110534667969
1008	365.0704345703125	10.652116666666666					1	DETECTED	365.0704 m/z @10.65 [CD6654_1.mzXML]	365.0704345703125	10.652116666666666	10.6069	17.495	6.888100000000001	8139.19921875	885173.9948656618	0	1280	0.10589111401038842	76.16771102100994	151.33542204201987	365.0697937011719	365.07147216796875
1009	365.1968078613281	14.618333333333334					1	DETECTED	365.1968 m/z @14.62 [CD6654_1.mzXML]	365.1968078613281	14.618333333333334	14.26475	15.667116666666667	1.4023666666666674	7076.7802734375	253888.66227767957	0	1280	0.39947409789532884	1.9830780108413792	1.3801788016704248	365.196533203125	365.1993103027344
1010	365.2108459472656	12.11345					1	DETECTED	365.2108 m/z @12.11 [CD6654_1.mzXML]	365.2108459472656	12.11345	11.7762	12.365416666666667	0.5892166666666672	13810.537109375	285139.6575032953	0	1280	0.24725008686699113	0.8735606622189259	0.7314156944069458	365.2097473144531	365.2125549316406
1011	365.2425537109375	13.059483333333333					1	DETECTED	365.2426 m/z @13.06 [CD6654_1.mzXML]	365.2425537109375	13.059483333333333	13.0043	13.1984	0.19409999999999883	24170.154296875	207097.3532182611	0	1280	0.259659112852221	1.7586831772878593	2.5173663545757186	365.24176025390625	365.24359130859375
1012	366.8638916015625	1.5861166666666666					1	DETECTED	366.8639 m/z @1.59 [CD6654_1.mzXML]	366.8638916015625	1.5861166666666666	1.5118166666666668	1.6455	0.13368333333333315	13866.4296875	69215.58254699706	0	1280	0.06336404411406771	0.8996186630776144	0.7992373261552287	366.8591613769531	366.864013671875
1013	367.12188720703125	10.455733333333335					1	DETECTED	367.1219 m/z @10.46 [CD6654_1.mzXML]	367.12188720703125	10.455733333333335	1.8912166666666665	17.728833333333334	15.837616666666667	470032.34375	1.8181237258994263E7	0	1280	0.10480022822723711	0.5086335305718929	2.453915990286456	367.1180114746094	367.1231994628906
1014	367.1914367675781	13.761566666666665					1	DETECTED	367.1914 m/z @13.76 [CD6654_1.mzXML]	367.1914367675781	13.761566666666665	12.628833333333334	14.188183333333335	1.5593500000000002	30975.935546875	804619.022401244	0	1280	1.6905973022927938	0.688312930374906	0.2864235782776277	367.1913146972656	367.1922607421875
1015	367.9885559082031	12.549783333333332					1	DETECTED	367.9886 m/z @12.55 [CD6654_1.mzXML]	367.9885559082031	12.549783333333332	0.10105	20.0045	19.90345	48204.8203125	1.0834126490550881E7	0	1280	2.5043325932343254	0.7909732999590682	1.9488053064535127	367.98699951171875	367.99151611328125
1016	368.2768859863281	11.492799999999999					1	DETECTED	368.2769 m/z @11.49 [CD6654_1.mzXML]	368.2768859863281	11.492799999999999	6.789666666666666	11.82245	5.032783333333334	39513.625	3719705.326754579	0	1280	0.07500014152170742	0.5350457850794507	0.030583131230497294	368.2744140625	368.2777099609375
1017	368.8685302734375	1.6897833333333334					1	DETECTED	368.8685 m/z @1.69 [CD6654_1.mzXML]	368.8685302734375	1.6897833333333334	1.6602166666666667	1.7782833333333334	0.11806666666666676	50018.88671875	238356.46529199227	0	1280	0.09957095881033706	1.9966178128523078	2.9932356257046155	368.8681640625	368.8687438964844
1018	369.0064392089844	1.9466					1	DETECTED	369.0064 m/z @1.95 [CD6654_1.mzXML]	369.0064392089844	1.9466	1.7922333333333333	16.599233333333334	14.807	27184.072265625	3297104.2752995607	0	1280	0.3746380046915596	43.80442709867729	86.26300534228781	368.9966125488281	369.008544921875
1019	369.11895751953125	10.455733333333335					1	DETECTED	369.1190 m/z @10.46 [CD6654_1.mzXML]	369.11895751953125	10.455733333333335	10.094216666666666	12.270999999999999	2.176783333333333	182140.328125	1511977.919757385	0	1280	0.10924296332737704	1.7960695369173143	2.4733900298814313	369.11846923828125	369.128662109375
1020	369.18048095703125	16.36995					1	DETECTED	369.1805 m/z @16.37 [CD6654_1.mzXML]	369.18048095703125	16.36995	15.063583333333334	19.224666666666668	4.161083333333334	2013.910888671875	282035.56058929436	0	1280	0.03473177114272019	1.592616927355772	2.185233854711544	369.17840576171875	369.1815490722656
1021	369.2288818359375	14.249516666666667					1	DETECTED	369.2289 m/z @14.25 [CD6654_1.mzXML]	369.2288818359375	14.249516666666667	13.948033333333333	15.095016666666668	1.1469833333333348	9342.517578125	267906.0958760989	0	1280	0.5322450921595507	1.9022334015147337	2.8044668030294675	369.226806640625	369.22979736328125
1022	369.3487243652344	12.658333333333333					1	DETECTED	369.3487 m/z @12.66 [CD6654_1.mzXML]	369.3487243652344	12.658333333333333	0.35248333333333337	19.142833333333332	18.79035	103967.578125	5660868.379159303	0	1280	0.44952670931656336	0.6327904421169689	0.6169063851773514	369.3479309082031	369.3511962890625
1023	370.08489990234375	11.8071					1	DETECTED	370.0849 m/z @11.81 [CD6654_1.mzXML]	370.08489990234375	11.8071	10.63685	12.038833333333335	1.4019833333333338	181422.71875	2991223.0082528074	0	1280	0.13150835136521088	null	null	370.0843505859375	370.0863342285156
1024	370.1225891113281	10.469083333333334					1	DETECTED	370.1226 m/z @10.47 [CD6654_1.mzXML]	370.1225891113281	10.469083333333334	10.469083333333334	10.592116666666668	0.12303333333333377	24803.55078125	103056.17123120195	0	1280	0.9522820697167642	null	null	370.1221618652344	370.12286376953125
1025	370.2926940917969	11.624466666666667					1	DETECTED	370.2927 m/z @11.62 [CD6654_1.mzXML]	370.2926940917969	11.624466666666667	11.566333333333334	11.699266666666666	0.13293333333333202	58470.0625	334784.3769941395	0	1280	0.10366011618163995	1.143348623853221	1.2866972477064416	370.29254150390625	370.29278564453125
1026	370.352294921875	12.658333333333333					1	DETECTED	370.3523 m/z @12.66 [CD6654_1.mzXML]	370.352294921875	12.658333333333333	3.943566666666667	19.571833333333334	15.628266666666667	39366.26171875	3086601.914478272	0	1280	0.346074228417649	0.8966543376567743	16.86694205923306	370.3502502441406	370.3533020019531
1027	371.2219543457031	11.729783333333334					1	DETECTED	371.2220 m/z @11.73 [CD6654_1.mzXML]	371.2219543457031	11.729783333333334	9.783133333333334	14.93925	5.156116666666666	29974.3359375	1519352.3609005127	0	1280	0.4941041742879815	2.7016236492283308	4.43448936452354	371.2191162109375	371.2253723144531
1028	371.26153564453125	13.56285					1	DETECTED	371.2615 m/z @13.56 [CD6654_1.mzXML]	371.26153564453125	13.56285	13.267	14.954883333333333	1.6878833333333336	15823.6279296875	491613.32664883474	0	1280	0.2015160297182188	2.852599853529382	1.66920412361565	371.2596435546875	371.263916015625
1029	372.081787109375	11.8071					1	DETECTED	372.0818 m/z @11.81 [CD6654_1.mzXML]	372.081787109375	11.8071	11.140116666666668	12.08315	0.9430333333333323	67016.6484375	715022.5076859128	0	1280	0.12612094828092246	3.3072471476283614	5.939305513977034	372.0813903808594	372.0823059082031
1030	372.3083190917969	11.7606					1	DETECTED	372.3083 m/z @11.76 [CD6654_1.mzXML]	372.3083190917969	11.7606	4.243683333333333	12.038833333333335	7.795150000000001	37852.02734375	3716881.968882873	0	1280	0.08717863763743772	0.5185071449951776	0.015264151041505952	372.3076171875	372.3110656738281
1031	372.736572265625	1.9883833333333334					1	DETECTED	372.7366 m/z @1.99 [CD6654_1.mzXML]	372.736572265625	1.9883833333333334	1.9883833333333334	2.158666666666667	0.17028333333333356	6439.43798828125	43004.949250122125	0	1280	0.03578532256544942	null	null	372.7346496582031	372.73675537109375
1032	372.8808288574219	1.6160166666666667					1	DETECTED	372.8808 m/z @1.62 [CD6654_1.mzXML]	372.8808288574219	1.6160166666666667	1.5563166666666668	1.7347333333333335	0.17841666666666667	33020.4453125	228433.6022250976	0	1280	0.0721985522754438	1.4638629703888515	2.0241458495701594	372.8800964355469	372.881103515625
1033	373.125732421875	12.20745					1	DETECTED	373.1257 m/z @12.21 [CD6654_1.mzXML]	373.125732421875	12.20745	1.4193166666666668	12.20745	10.788133333333333	5830.46728515625	1843834.6922676393	0	1280	0.048890966974434846	0.5	null	373.1243591308594	373.1265869140625
1034	373.15570068359375	10.385516666666666					1	DETECTED	373.1557 m/z @10.39 [CD6654_1.mzXML]	373.15570068359375	10.385516666666666	3.189	12.744866666666667	9.555866666666667	61933.703125	1580960.078118714	0	1280	0.09587777366821726	2.4951599410607166	1.3185677551728439	373.15380859375	373.1565856933594
1035	373.3116149902344	11.7762					1	DETECTED	373.3116 m/z @11.78 [CD6654_1.mzXML]	373.3116149902344	11.7762	11.745183333333333	11.82245	0.0772666666666666	6297.1748046875	22448.788382568266	0	1280	0.09689727613226218	1.2455668995164135	1.4911337990328273	373.3111572265625	373.31207275390625
1036	374.1034240722656	11.01585					1	DETECTED	374.1034 m/z @11.02 [CD6654_1.mzXML]	374.1034240722656	11.01585	10.970049999999999	11.108883333333333	0.13883333333333425	4874.193359375	28638.82461694349	0	1280	0.13605805975353746	1.515647743813639	2.031295487627278	374.1027526855469	374.10577392578125
1037	374.3235168457031	12.223233333333333					1	DETECTED	374.3235 m/z @12.22 [CD6654_1.mzXML]	374.3235168457031	12.223233333333333	11.6541	18.6355	6.981400000000001	5126.56005859375	1047438.4785065921	0	1280	0.035311858981362576	6.133360665339113	11.266721330678227	374.3229675292969	374.3266296386719
1038	375.0150146484375	1.8629833333333332					1	DETECTED	375.0150 m/z @1.86 [CD6654_1.mzXML]	375.0150146484375	1.8629833333333332	1.6750833333333333	9.453133333333334	7.77805	183219.265625	5510103.055927612	0	1280	0.3375150797764257	2.1475288126655747	3.2197909646019127	375.00653076171875	375.0162353515625
1039	375.2164611816406	12.4732					1	DETECTED	375.2165 m/z @12.47 [CD6654_1.mzXML]	375.2164611816406	12.4732	12.270999999999999	12.597583333333334	0.32658333333333545	24126.6796875	305622.39076171967	0	1280	0.24902162234879555	0.8075750082426641	0.6151500164853284	375.2160339355469	375.2171936035156
1040	375.2865295410156	12.098083333333333					1	DETECTED	375.2865 m/z @12.10 [CD6654_1.mzXML]	375.2865295410156	12.098083333333333	11.994466666666666	12.744866666666667	0.7504000000000008	11420.78125	280439.43788085936	0	1280	0.21827144278343624	3.6210390863760455	6.242078172752091	375.28582763671875	375.28717041015625
1041	376.0929870605469	10.829483333333334					1	DETECTED	376.0930 m/z @10.83 [CD6654_1.mzXML]	376.0929870605469	10.829483333333334	10.495733333333334	17.67866666666667	7.1829333333333345	7492.6884765625	626234.0304041137	0	1280	0.08661878139045065	10.760948813982516	20.521897627965032	376.0843200683594	376.0948486328125
1042	376.62255859375	10.63685					1	DETECTED	376.6226 m/z @10.64 [CD6654_1.mzXML]	376.62255859375	10.63685	10.1839	10.954733333333333	0.7708333333333339	12734.634765625	199804.45325482168	0	1280	0.11553508514214172	0.8509033373808718	0.7018066747617435	376.6215515136719	376.6235046386719
1043	376.8110046386719	1.7197666666666669					1	DETECTED	376.8110 m/z @1.72 [CD6654_1.mzXML]	376.8110046386719	1.7197666666666669	1.6897833333333334	1.7494	0.05961666666666665	16789.3984375	46875.04528710937	0	1280	0.08015761717106917	0.9941634241245088	0.9883268482490175	376.8106994628906	376.8114929199219
1044	376.89984130859375	1.5416333333333334					1	DETECTED	376.8998 m/z @1.54 [CD6654_1.mzXML]	376.89984130859375	1.5416333333333334	1.5118166666666668	1.5713000000000001	0.05948333333333333	7196.87548828125	16401.411184814464	0	1280	0.04323843633757596	0.9974846282839597	0.9949692565679193	376.8979187011719	376.89990234375
1045	378.1090087890625	10.78085					1	DETECTED	378.1090 m/z @10.78 [CD6654_1.mzXML]	378.1090087890625	10.78085	3.1602	10.892566666666665	7.732366666666666	24458.857421875	1807550.2309605705	0	1280	0.1188161673695749	0.5073298646878328	0.01601171897361418	378.10260009765625	378.1103210449219
1046	378.2372741699219	12.411516666666667					1	DETECTED	378.2373 m/z @12.41 [CD6654_1.mzXML]	378.2372741699219	12.411516666666667	12.255233333333333	13.212433333333333	0.9572000000000003	67354.65625	779850.6168184845	0	1280	0.14835065803146819	3.0623866908392667	0.6137674758028666	378.2372741699219	378.24066162109375
1047	378.89727783203125	1.6602166666666667					1	DETECTED	378.8973 m/z @1.66 [CD6654_1.mzXML]	378.89727783203125	1.6602166666666667	1.5861166666666666	1.7638833333333332	0.17776666666666663	119962.1484375	553888.0608930662	0	1280	0.07042525756274487	1.179356727307715	0.8353572348206635	378.89703369140625	378.898193359375
1048	379.08135986328125	12.503283333333334					1	DETECTED	379.0814 m/z @12.50 [CD6654_1.mzXML]	379.08135986328125	12.503283333333334	10.876516666666667	12.581816666666667	1.7052999999999994	19367.8828125	719446.6791585085	0	1280	1.519937907999978	0.5241378603774356	0.05523148328679918	379.0791320800781	379.08636474609375
1049	379.2127990722656	13.623616666666667					1	DETECTED	379.2128 m/z @13.62 [CD6654_1.mzXML]	379.2127990722656	13.623616666666667	13.578100000000001	19.488666666666667	5.910566666666666	16454.50390625	812748.4885912474	0	1280	0.14608338495172823	64.92749908458536	9.3629028149562	379.2119140625	379.21539306640625
1050	379.2408447265625	12.411516666666667					1	DETECTED	379.2408 m/z @12.41 [CD6654_1.mzXML]	379.2408447265625	12.411516666666667	11.6541	13.431166666666666	1.7770666666666664	13594.87109375	517445.5444815676	0	1280	0.3269804849624798	1.1731103531741647	2.2181821989266477	379.2397155761719	379.24957275390625
1051	380.2532958984375	12.658333333333333					1	DETECTED	380.2533 m/z @12.66 [CD6654_1.mzXML]	380.2532958984375	12.658333333333333	12.053616666666667	12.920316666666668	0.8667000000000016	89111.7265625	1039737.6050814216	0	1280	0.08324649126340233	0.7166165973045242	0.2743912019539209	380.2499084472656	380.25347900390625
1052	381.0231628417969	1.8204333333333333					1	DETECTED	381.0232 m/z @1.82 [CD6654_1.mzXML]	381.0231628417969	1.8204333333333333	1.6308833333333332	15.267866666666666	13.636983333333333	154726.75	4747301.177428924	0	1280	0.21380885014630846	2.168354389498299	3.3913307083249795	381.0221862792969	381.02392578125
1053	381.0821533203125	10.9231					1	DETECTED	381.0822 m/z @10.92 [CD6654_1.mzXML]	381.0821533203125	10.9231	10.892566666666665	12.4882	1.5956333333333355	5991.583984375	277067.195218567	0	1280	0.08102109415356828	26.129366812226188	51.258733624452375	381.08050537109375	381.08251953125
1054	381.98431396484375	0.7897166666666667					1	DETECTED	381.9843 m/z @0.79 [CD6654_1.mzXML]	381.98431396484375	0.7897166666666667	0.20143333333333333	19.9875	19.786066666666667	1574.4486083984375	1074024.9246456912	0	1280	19.13620177916963	16.816783296030824	32.63356659206165	381.98162841796875	381.9859619140625
1055	383.1132507324219	1.7922333333333333					1	DETECTED	383.1133 m/z @1.79 [CD6654_1.mzXML]	383.1132507324219	1.7922333333333333	1.7494	9.347433333333333	7.598033333333333	283688.90625	3880411.0775079946	0	1280	0.07964807936705443	5.709068682054215	8.73927357278875	383.11260986328125	383.11773681640625
1056	383.18463134765625	12.730466666666667					1	DETECTED	383.1846 m/z @12.73 [CD6654_1.mzXML]	383.18463134765625	12.730466666666667	9.162766666666666	15.846499999999999	6.683733333333333	15730.78515625	1118338.2871394346	0	1280	0.11921082253263471	0.9367005820743521	0.8734011641487042	383.1791076660156	383.1940612792969
1057	384.1129150390625	9.039449999999999					1	DETECTED	384.1129 m/z @9.04 [CD6654_1.mzXML]	384.1129150390625	9.039449999999999	1.9883833333333334	9.132433333333333	7.14405	9993.517578125	1969214.0294126587	0	1280	0.09220345735523239	0.5065935650398049	0.8435616520318442	384.1120910644531	384.117431640625
1058	384.8428649902344	1.6750833333333333					1	DETECTED	384.8429 m/z @1.68 [CD6654_1.mzXML]	384.8428649902344	1.6750833333333333	1.6750833333333333	1.7347333333333335	0.0596500000000002	18207.087890625	54412.00091601575	0	1280	0.05126586223702678	null	null	384.8426513671875	384.8428649902344
1059	385.1788024902344	12.098083333333333					1	DETECTED	385.1788 m/z @12.10 [CD6654_1.mzXML]	385.1788024902344	12.098083333333333	11.595233333333335	12.098083333333333	0.5028499999999987	9398.1611328125	142725.36723876922	0	1280	0.37609379382841723	0.5	null	385.1781311035156	385.18048095703125
1060	385.3066711425781	12.159966666666666					1	DETECTED	385.3067 m/z @12.16 [CD6654_1.mzXML]	385.3066711425781	12.159966666666666	3.4472666666666667	17.245333333333335	13.798066666666667	37970.48046875	5016272.293172307	0	1280	2.5134095855224494	2.3627845544515216	4.000936352001027	385.30328369140625	385.30914306640625
1061	386.0780334472656	14.012516666666667					1	DETECTED	386.0780 m/z @14.01 [CD6654_1.mzXML]	386.0780334472656	14.012516666666667	0.11718333333333333	19.937666666666665	19.820483333333332	5048.8798828125	2079498.0314377751	0	1280	7.933590418398611	0.7132064721969006	1.132592449767317	386.07672119140625	386.08258056640625
1062	386.3102111816406	14.5744					1	DETECTED	386.3102 m/z @14.57 [CD6654_1.mzXML]	386.3102111816406	14.5744	11.201633333333332	16.2225	5.020866666666668	7815.728515625	1086947.935946411	0	1280	2.4765142119066947	0.7443246395145428	0.48864927902908545	386.3087463378906	386.31256103515625
1063	386.9223937988281	1.6160166666666667					1	DETECTED	386.9224 m/z @1.62 [CD6654_1.mzXML]	386.9223937988281	1.6160166666666667	1.5563166666666668	1.6308833333333332	0.07456666666666645	9404.92578125	31498.632409179605	0	1280	0.07144615614632976	0.624511446119486	0.2490228922389718	386.9219055175781	386.9231262207031
1064	387.1350402832031	10.199616666666666					1	DETECTED	387.1350 m/z @10.20 [CD6654_1.mzXML]	387.1350402832031	10.199616666666666	10.1541	18.226666666666667	8.072566666666667	4282.599609375	1030656.0851265257	0	1280	0.501732294056298	88.67704137678639	176.35408275357278	387.13446044921875	387.1434020996094
1065	387.1773986816406	11.551983333333334					1	DETECTED	387.1774 m/z @11.55 [CD6654_1.mzXML]	387.1773986816406	11.551983333333334	11.507733333333334	17.595333333333333	6.087599999999998	284593.5625	3218907.202943961	1	1280	0.11955217365065884	3.111421965132582	4.348892941547853	387.1759033203125	387.1797790527344
1066	387.25054931640625	11.866983333333334					1	DETECTED	387.2505 m/z @11.87 [CD6654_1.mzXML]	387.25054931640625	11.866983333333334	11.837916666666667	14.515633333333334	2.677716666666667	20129.474609375	783589.1698037109	0	1280	0.10951057784316554	46.06163990825633	91.12327981651266	387.2500305175781	387.2530212402344
1067	388.07647705078125	11.01585					1	DETECTED	388.0765 m/z @11.02 [CD6654_1.mzXML]	388.07647705078125	11.01585	0.13399999999999998	19.937666666666665	19.803666666666665	5442.90625	2122283.459718811	0	1280	5.132579406579634	0.9099402521936373	4.006396137857868	388.0746154785156	388.0785217285156
1068	388.7099609375	1.9466					1	DETECTED	388.7100 m/z @1.95 [CD6654_1.mzXML]	388.7099609375	1.9466	1.9050333333333334	2.2013000000000003	0.2962666666666669	12908.82421875	145490.54747546377	0	1280	0.2229890381067694	3.563753007217317	6.127506014434634	388.7060852050781	388.7105407714844
1069	389.9703063964844	12.365416666666667					1	DETECTED	389.9703 m/z @12.37 [CD6654_1.mzXML]	389.9703063964844	12.365416666666667	2.27135	18.88083333333333	16.60948333333333	23175.10546875	3301391.274129699	0	1280	0.33775838431011884	1.633732801340738	1.5811354948094563	389.9689636230469	389.972412109375
1070	390.98883056640625	1.8912166666666665					1	DETECTED	390.9888 m/z @1.89 [CD6654_1.mzXML]	390.98883056640625	1.8912166666666665	1.6897833333333334	13.5035	11.813716666666668	40863.63671875	5553837.18332129	0	1280	0.39565208055283607	29.324135363230216	2.4077162495327875	390.9796447753906	390.99078369140625
1071	391.28125	13.073550000000001					1	DETECTED	391.2812 m/z @13.07 [CD6654_1.mzXML]	391.28125	13.073550000000001	0.10105	20.0045	19.90345	21575.947265625	8140874.634281498	0	1280	18.292524154137343	0.7992743548962922	0.10643956616845732	391.279541015625	391.2835388183594
1072	393.1002197265625	11.247266666666667					1	DETECTED	393.1002 m/z @11.25 [CD6654_1.mzXML]	393.1002197265625	11.247266666666667	11.186466666666666	11.3082	0.12173333333333325	13582.88671875	72851.65886083999	0	1280	0.11376044660155316	1.0010964912280627	1.0021929824561255	393.09979248046875	393.10113525390625
1073	394.0726318359375	9.289666666666667					1	DETECTED	394.0726 m/z @9.29 [CD6654_1.mzXML]	394.0726318359375	9.289666666666667	9.289666666666667	9.437733333333334	0.1480666666666668	2781.131591796875	14127.82935430909	0	1280	0.06110174843840177	null	null	394.0708312988281	394.0749816894531
1074	394.2209777832031	8.398183333333334					1	DETECTED	394.2210 m/z @8.40 [CD6654_1.mzXML]	394.2209777832031	8.398183333333334	8.176066666666667	12.239116666666666	4.063049999999999	2897.84228515625	347702.4044668274	0	1280	0.32139846395752514	9.146206948300446	17.29241389660089	394.2161865234375	394.2221374511719
1075	394.29248046875	11.624466666666667					1	DETECTED	394.2925 m/z @11.62 [CD6654_1.mzXML]	394.29248046875	11.624466666666667	11.595233333333335	11.729783333333334	0.13454999999999906	14044.7373046875	80607.96770507774	0	1280	0.10109049522935543	2.3013112884835465	3.602622576967093	394.2916564941406	394.29327392578125
1076	394.7563171386719	13.731050000000002					1	DETECTED	394.7563 m/z @13.73 [CD6654_1.mzXML]	394.7563171386719	13.731050000000002	13.654633333333333	13.996183333333333	0.3415499999999998	11541.2001953125	95875.8797844231	0	1280	0.06127938142131839	2.2347873500544684	3.4695747001089368	394.7546691894531	394.7571105957031
1077	394.8710632324219	1.6455					1	DETECTED	394.8711 m/z @1.65 [CD6654_1.mzXML]	394.8710632324219	1.6455	1.60105	1.7046999999999999	0.1036499999999998	36687.3359375	140236.60322436522	0	1280	0.06557791088086806	1.1659167604049503	1.2558677989265796	394.8710632324219	394.87255859375
1078	395.079833984375	10.748633333333334					1	DETECTED	395.0798 m/z @10.75 [CD6654_1.mzXML]	395.079833984375	10.748633333333334	10.6997	13.5035	2.8038000000000007	10411.7138671875	400005.5591942751	0	1280	0.09243395487314388	28.649182561307423	52.33086454256456	395.0794982910156	395.08648681640625
1079	396.3087158203125	11.729783333333334					1	DETECTED	396.3087 m/z @11.73 [CD6654_1.mzXML]	396.3087158203125	11.729783333333334	11.669083333333333	11.791583333333334	0.1225000000000005	9767.7978515625	50525.86125219728	0	1280	0.10830364017670036	1.0090609555189392	1.018121911037878	396.3074951171875	396.3087158203125
1080	396.88262939453125	1.5713000000000001					1	DETECTED	396.8826 m/z @1.57 [CD6654_1.mzXML]	396.88262939453125	1.5713000000000001	1.5416333333333334	1.6308833333333332	0.08924999999999983	28835.130859375	103663.40804003886	0	1280	0.062456542474213395	1.5042134831460614	2.008426966292123	396.882080078125	396.8834228515625
1081	396.9971923828125	1.8204333333333333					1	DETECTED	396.9972 m/z @1.82 [CD6654_1.mzXML]	396.9971923828125	1.8204333333333333	1.6750833333333333	16.2225	14.547416666666667	71415.984375	5024863.802053833	0	1280	0.25457900791985044	50.04271299162937	5.038715886690411	396.9964599609375	397.000732421875
1082	397.19842529296875	11.908683333333332					1	DETECTED	397.1984 m/z @11.91 [CD6654_1.mzXML]	397.19842529296875	11.908683333333332	11.894566666666666	12.053616666666667	0.15905000000000058	6872.81982421875	35902.8887480469	0	1280	0.0685150225199358	5.633412042503105	10.26682408500621	397.19842529296875	397.2000427246094
1083	397.412353515625	12.4732					1	DETECTED	397.4124 m/z @12.47 [CD6654_1.mzXML]	397.412353515625	12.4732	5.820633333333333	16.94633333333333	11.125699999999998	67970.828125	2787841.592201264	0	1280	0.34455841782043883	1.452388567841881	2.3195678630662786	397.4080505371094	397.4149169921875
1084	398.0487060546875	9.9018					1	DETECTED	398.0487 m/z @9.90 [CD6654_1.mzXML]	398.0487060546875	9.9018	9.87235	10.020266666666666	0.14791666666666536	3916.642822265625	23650.84273950186	0	1280	0.10663813191571414	2.511318619128541	4.022637238257082	398.0484619140625	398.05029296875
1085	398.32366943359375	11.837916666666667					1	DETECTED	398.3237 m/z @11.84 [CD6654_1.mzXML]	398.32366943359375	11.837916666666667	0.28526666666666667	12.159966666666666	11.874699999999999	62625.8125	3751482.7748407885	0	1280	0.10416763692444242	0.5081778448206143	6.808774376960844	398.3229675292969	398.3293151855469
1086	398.75830078125	13.548116666666665					1	DETECTED	398.7583 m/z @13.55 [CD6654_1.mzXML]	398.75830078125	13.548116666666665	12.270999999999999	15.095016666666668	2.824016666666669	20199.96875	1110355.3545762338	0	1280	0.7579367872060114	1.0630045988925727	0.6744853436981187	398.75653076171875	398.76092529296875
1087	399.3280944824219	11.908683333333332					1	DETECTED	399.3281 m/z @11.91 [CD6654_1.mzXML]	399.3280944824219	11.908683333333332	11.908683333333332	15.4101	3.5014166666666675	6850.1533203125	764783.5946198733	0	1280	2.4577844903722266	null	null	399.3213806152344	399.3280944824219
1088	399.76708984375	13.608583333333334					1	DETECTED	399.7671 m/z @13.61 [CD6654_1.mzXML]	399.76708984375	13.608583333333334	12.788583333333333	14.515633333333334	1.7270500000000002	16059.9873046875	659264.1936329951	0	1280	0.2672266954541289	1.0530792682926826	0.9533958632917302	399.76422119140625	399.7757568359375
1089	400.33953857421875	11.994466666666666					1	DETECTED	400.3395 m/z @11.99 [CD6654_1.mzXML]	400.33953857421875	11.994466666666666	11.936649999999998	12.4732	0.5365500000000019	292999.0	2134862.724612064	0	1280	0.10914177016975124	2.3331750583433912	2.4109591432298614	400.3387756347656	400.3396911621094
1090	400.82427978515625	1.7494					1	DETECTED	400.8243 m/z @1.75 [CD6654_1.mzXML]	400.82427978515625	1.7494	1.6308833333333332	17.261666666666667	15.630783333333333	27678.748046875	3873005.0990397343	0	1280	0.07877360121672439	65.94339755308668	130.88679510617337	400.82427978515625	400.8284606933594
1091	401.1510925292969	10.6069					1	DETECTED	401.1511 m/z @10.61 [CD6654_1.mzXML]	401.1510925292969	10.6069	2.0022333333333333	10.829483333333334	8.827250000000001	34123.640625	1507445.162627502	0	1280	0.5314763284472885	0.7181714045712261	0.6051052430932333	401.1485290527344	401.15570068359375
1092	401.2309265136719	11.421166666666666					1	DETECTED	401.2309 m/z @11.42 [CD6654_1.mzXML]	401.2309265136719	11.421166666666666	11.4072	11.5373	0.13010000000000055	17461.11328125	79454.89974218742	0	1280	0.038931978294028724	4.657517899761351	8.315035799522702	401.22955322265625	401.2314758300781
1093	401.343017578125	11.994466666666666					1	DETECTED	401.3430 m/z @11.99 [CD6654_1.mzXML]	401.343017578125	11.994466666666666	0.15081666666666665	14.310433333333332	14.159616666666665	60678.14453125	1.15714824419266E7	0	1280	13.640379877794363	0.5747283273186329	0.13541556528875512	401.33636474609375	401.343017578125
1094	402.74249267578125	12.658333333333333					1	DETECTED	402.7425 m/z @12.66 [CD6654_1.mzXML]	402.74249267578125	12.658333333333333	12.643766666666666	12.788583333333333	0.14481666666666726	18634.150390625	91937.20666211008	0	1280	0.061266258210313396	4.970823798626888	8.941647597253777	402.740234375	402.7435607910156
1095	402.8995056152344	1.60105					1	DETECTED	402.8995 m/z @1.60 [CD6654_1.mzXML]	402.8995056152344	1.60105	1.5416333333333334	1.6308833333333332	0.08924999999999983	57600.36328125	201924.09008129835	0	1280	0.09292069682394088	0.7510518934081332	0.4877844201332453	402.8994140625	402.9003601074219
1096	403.00482177734375	1.7922333333333333					1	DETECTED	403.0048 m/z @1.79 [CD6654_1.mzXML]	403.00482177734375	1.7922333333333333	1.6602166666666667	16.353533333333335	14.693316666666668	161003.953125	5544112.062886659	0	1280	0.3005494375322373	2.6985725699319314	3.9748954298748482	402.99969482421875	403.00592041015625
1097	404.2041931152344	11.580766666666667					1	DETECTED	404.2042 m/z @11.58 [CD6654_1.mzXML]	404.2041931152344	11.580766666666667	11.5373	17.979333333333333	6.442033333333333	37369.7265625	1072588.9787641584	0	1280	0.1120748118698689	2.2635296761813435	3.319819400339146	404.2001953125	404.2056884765625
1098	405.079345703125	12.61345					1	DETECTED	405.0793 m/z @12.61 [CD6654_1.mzXML]	405.079345703125	12.61345	10.876516666666667	19.208333333333332	8.331816666666665	7005.94775390625	1210253.6361166076	0	1280	1.717423973702756	2.398427304828433	2.363436473292576	405.07684326171875	405.0849609375
1099	406.6797180175781	1.9745166666666667					1	DETECTED	406.6797 m/z @1.97 [CD6654_1.mzXML]	406.6797180175781	1.9745166666666667	1.9745166666666667	16.353533333333335	14.379016666666669	9070.7353515625	1939222.0021871952	0	1280	0.0645255721666258	null	null	406.6729736328125	406.6827087402344
1100	406.7447509765625	12.223233333333333					1	DETECTED	406.7448 m/z @12.22 [CD6654_1.mzXML]	406.7447509765625	12.223233333333333	11.669083333333333	13.83935	2.1702666666666666	22655.078125	1191751.2535053703	0	1280	0.26451686987041256	1.958194231405456	3.7075072626662813	406.7440185546875	406.7539367675781
1101	408.766357421875	1.7494					1	DETECTED	408.7664 m/z @1.75 [CD6654_1.mzXML]	408.766357421875	1.7494	1.7046999999999999	13.948033333333333	12.243333333333332	27847.818359375	5595055.327367553	0	1280	0.24105579762851792	136.95003728560718	269.8363436177253	408.7657165527344	408.7738037109375
1102	408.91644287109375	1.6160166666666667					1	DETECTED	408.9164 m/z @1.62 [CD6654_1.mzXML]	408.91644287109375	1.6160166666666667	1.5563166666666668	3.4472666666666667	1.89095	68245.15625	983972.0965183715	0	1280	0.06512654368583481	14.87955732184235	1.1488668664662331	408.9161376953125	408.9176025390625
1103	409.1593322753906	11.566333333333334					1	DETECTED	409.1593 m/z @11.57 [CD6654_1.mzXML]	409.1593322753906	11.566333333333334	11.507733333333334	14.23415	2.7264166666666654	235210.6875	2197877.4463743805	0	1280	0.11452881488933464	3.1834686274034283	2.875367440685596	409.1587829589844	409.1662292480469
1104	409.1849670410156	9.233233333333335					1	DETECTED	409.1850 m/z @9.23 [CD6654_1.mzXML]	409.1849670410156	9.233233333333335	9.162766666666666	12.053616666666667	2.8908500000000004	77856.4921875	601915.5724113171	0	1280	0.06392367931732679	1.0374156621285666	0.9909430771168005	409.18157958984375	409.1865539550781
1105	410.1627197265625	11.566333333333334					1	DETECTED	410.1627 m/z @11.57 [CD6654_1.mzXML]	410.1627197265625	11.566333333333334	11.522583333333333	11.908683333333332	0.386099999999999	56286.69140625	486787.56342675624	0	1280	0.11308156471464947	4.41257142857131	7.82514285714262	410.1623840332031	410.1629943847656
1106	410.2574768066406	13.731050000000002					1	DETECTED	410.2575 m/z @13.73 [CD6654_1.mzXML]	410.2574768066406	13.731050000000002	3.3034499999999998	13.731050000000002	10.427600000000002	17082.71484375	4959218.150076233	0	1280	9.768681382978727	0.5	null	410.2492370605469	410.2574768066406
1107	410.758544921875	13.445433333333334					1	DETECTED	410.7585 m/z @13.45 [CD6654_1.mzXML]	410.758544921875	13.445433333333334	3.0751333333333335	15.221033333333333	12.1459	38844.11328125	2835678.4390539536	0	1280	0.5242299529012033	0.5662133180368043	0.0877309383963939	410.7578430175781	410.7607116699219
1108	410.85345458984375	1.7347333333333335					1	DETECTED	410.8535 m/z @1.73 [CD6654_1.mzXML]	410.85345458984375	1.7347333333333335	1.6750833333333333	1.7782833333333334	0.10320000000000018	36254.6796875	181190.80710644546	0	1280	0.10917536225729885	0.8650461022632006	0.7300922045264011	410.8528747558594	410.85400390625
1109	411.1661376953125	11.566333333333334					1	DETECTED	411.1661 m/z @11.57 [CD6654_1.mzXML]	411.1661376953125	11.566333333333334	11.5373	11.669083333333333	0.13178333333333292	10594.6259765625	52034.51953539986	0	1280	0.12322728669273175	2.2695177956371118	3.5390355912742235	411.1653747558594	411.16650390625
1110	411.1954345703125	12.08315					1	DETECTED	411.1954 m/z @12.08 [CD6654_1.mzXML]	411.1954345703125	12.08315	1.2988666666666666	12.255233333333333	10.956366666666666	7378.0029296875	1349373.7433727416	0	1280	0.7455660618080007	0.5079784315755799	0.015956863151159774	411.186767578125	411.1968078613281
1111	412.9705505371094	1.8204333333333333					1	DETECTED	412.9706 m/z @1.82 [CD6654_1.mzXML]	412.9705505371094	1.8204333333333333	1.7197666666666669	2.3267499999999997	0.6069833333333328	22706.658203125	412744.86855151365	0	1280	0.5068998965116116	3.0148178807947055	4.260704703454518	412.96905517578125	412.97247314453125
1112	413.262939453125	13.073550000000001					1	DETECTED	413.2629 m/z @13.07 [CD6654_1.mzXML]	413.262939453125	13.073550000000001	0.10105	19.9875	19.88645	14867.8330078125	2800850.2964917333	0	1280	16.606834852555256	0.696238366825863	0.5637904438439645	413.2593994140625	413.26702880859375
1113	413.337646484375	12.365416666666667					1	DETECTED	413.3376 m/z @12.37 [CD6654_1.mzXML]	413.337646484375	12.365416666666667	11.140116666666668	16.94633333333333	5.806216666666664	47602.23046875	4691622.702773498	0	1280	2.324106447673092	1.8717911179491296	2.439546264807761	413.33544921875	413.3398742675781
1114	414.29766845703125	12.223233333333333					1	DETECTED	414.2977 m/z @12.22 [CD6654_1.mzXML]	414.29766845703125	12.223233333333333	11.595233333333335	16.979166666666668	5.383933333333333	63817.47265625	4603525.470210872	0	1280	0.5829986614980189	3.4319949475616998	5.93691097880151	414.29229736328125	414.3012390136719
1115	414.341064453125	12.457383333333333					1	DETECTED	414.3411 m/z @12.46 [CD6654_1.mzXML]	414.341064453125	12.457383333333333	11.745183333333333	14.954883333333333	3.2096999999999998	8866.8896484375	1189387.926345093	0	1280	1.8440314928302133	2.2533698399326054	3.506739679865211	414.3397521972656	414.34259033203125
1116	414.9958190917969	1.5268000000000002					1	DETECTED	414.9958 m/z @1.53 [CD6654_1.mzXML]	414.9958190917969	1.5268000000000002	1.4670333333333334	1.5268000000000002	0.059766666666666746	3413.477783203125	9757.862186645503	0	1280	0.06275503423988482	0.5	null	414.9949035644531	414.9964294433594
1117	415.1665954589844	10.578133333333334					1	DETECTED	415.1666 m/z @10.58 [CD6654_1.mzXML]	415.1665954589844	10.578133333333334	10.522966666666667	17.945666666666668	7.422700000000001	96305.203125	1410605.5697124624	0	1280	0.10720368274914449	2.0425985809937	2.249068391280333	415.1635437011719	415.17144775390625
1118	415.2088623046875	11.880833333333333					1	DETECTED	415.2089 m/z @11.88 [CD6654_1.mzXML]	415.2088623046875	11.880833333333333	8.412816666666666	12.349883333333334	3.9370666666666683	687603.8125	7540294.961975203	1	1280	0.123943322009195	2.2819783113413914	3.1190936762631343	415.20806884765625	415.2093200683594
1119	415.30084228515625	12.223233333333333					1	DETECTED	415.3008 m/z @12.22 [CD6654_1.mzXML]	415.30084228515625	12.223233333333333	8.977066666666667	15.6831	6.706033333333332	20025.517578125	1274486.4910660402	0	1280	0.640446927086554	1.0329157467782515	7.2895545546041305	415.2999572753906	415.30328369140625
1120	415.35467529296875	12.441766666666666					1	DETECTED	415.3547 m/z @12.44 [CD6654_1.mzXML]	415.35467529296875	12.441766666666666	12.349883333333334	12.581816666666667	0.23193333333333221	10942.6376953125	104529.21718749951	0	1280	0.27973564553026975	1.2621077453292373	1.5242154906584746	415.35394287109375	415.3551940917969
1121	416.2125549316406	11.894566666666666					1	DETECTED	416.2126 m/z @11.89 [CD6654_1.mzXML]	416.2125549316406	11.894566666666666	11.82245	12.334216666666666	0.5117666666666665	178430.71875	1326171.206072264	0	1280	0.10322621412397481	2.2706321531931093	2.3210814669076423	416.21185302734375	416.2198181152344
1122	416.79803466796875	1.7638833333333332					1	DETECTED	416.7980 m/z @1.76 [CD6654_1.mzXML]	416.79803466796875	1.7638833333333332	1.7046999999999999	1.7782833333333334	0.07358333333333356	36177.91015625	126940.18832031262	0	1280	0.0864363793177787	0.6216558715854704	0.24331174317094084	416.79803466796875	416.7992858886719
1123	416.999755859375	1.8629833333333332					1	DETECTED	416.9998 m/z @1.86 [CD6654_1.mzXML]	416.999755859375	1.8629833333333332	1.7922333333333333	2.42355	0.6313166666666667	63115.26953125	1241724.7864381103	0	1280	0.349603413921435	4.494774061706287	7.53820378533519	416.9993591308594	417.000732421875
1124	418.74560546875	13.348016666666666					1	DETECTED	418.7456 m/z @13.35 [CD6654_1.mzXML]	418.74560546875	13.348016666666666	4.59555	13.731050000000002	9.1355	17802.703125	1844414.9136544191	0	1280	1.3471912186882289	0.5218814505625081	0.23481413085179678	418.73883056640625	418.7470703125
1125	418.87701416015625	1.60105					1	DETECTED	418.8770 m/z @1.60 [CD6654_1.mzXML]	418.87701416015625	1.60105	1.5563166666666668	13.900866666666667	12.34455	61050.56640625	4838752.546522095	0	1280	0.0711677830957469	137.97932190760073	274.95864381520147	418.8725280761719	418.8842468261719
1126	418.9788513183594	1.7782833333333334					1	DETECTED	418.9789 m/z @1.78 [CD6654_1.mzXML]	418.9788513183594	1.7782833333333334	1.6897833333333334	19.737000000000002	18.047216666666667	48207.09375	4835072.7485169675	0	1280	0.21009401860370014	101.9616760828625	6.0016461021762995	418.9781188964844	418.98370361328125
1127	419.3125	12.862400000000001					1	DETECTED	419.3125 m/z @12.86 [CD6654_1.mzXML]	419.3125	12.862400000000001	0.13399999999999998	20.0045	19.8705	4842.6376953125	1776388.6581579286	0	1280	18.96312875638275	0.7805576506080889	0.6802674854379652	419.30810546875	419.3169860839844
1128	420.15618896484375	11.171600000000002					1	DETECTED	420.1562 m/z @11.17 [CD6654_1.mzXML]	420.15618896484375	11.171600000000002	10.509500000000001	11.2167	0.7071999999999985	8762.4970703125	127549.18574053908	0	1280	0.0700674439289326	0.5340582993505497	0.06811659870109935	420.15521240234375	420.1567077636719
1129	420.88201904296875	1.6750833333333333					1	DETECTED	420.8820 m/z @1.68 [CD6654_1.mzXML]	420.88201904296875	1.6750833333333333	1.6602166666666667	1.7347333333333335	0.07451666666666679	76864.0546875	188138.56588671886	0	1280	0.0394109761880006	2.5061659192825294	4.012331838565059	420.8816223144531	420.88201904296875
1130	421.1329040527344	11.994466666666666					1	DETECTED	421.1329 m/z @11.99 [CD6654_1.mzXML]	421.1329040527344	11.994466666666666	11.714583333333334	16.896666666666665	5.182083333333331	7689.20166015625	824985.7316312254	0	1280	0.3142211680202074	9.257577562079465	17.51515512415893	421.1282043457031	421.1334533691406
1131	421.7801818847656	14.44255					1	DETECTED	421.7802 m/z @14.44 [CD6654_1.mzXML]	421.7801818847656	14.44255	1.7638833333333332	15.538649999999999	13.774766666666665	24041.931640625	6991821.563197604	0	1280	0.34722528765889393	0.523330767319162	0.047867056498717184	421.7714538574219	421.78094482421875
1132	422.3234558105469	11.8071					1	DETECTED	422.3235 m/z @11.81 [CD6654_1.mzXML]	422.3234558105469	11.8071	11.7606	11.965133333333334	0.2045333333333339	27430.0625	159458.95292663615	0	1280	0.22542754225387185	2.1992831541218707	3.174462653735257	422.3221130371094	422.3244934082031
1133	422.75860595703125	13.548116666666665					1	DETECTED	422.7586 m/z @13.55 [CD6654_1.mzXML]	422.75860595703125	13.548116666666665	12.920316666666668	14.093783333333333	1.1734666666666644	15369.5947265625	453505.3989682613	0	1280	0.27757681054805694	0.9345863863226107	0.5791904630964658	422.7571105957031	422.7627868652344
1134	423.7959899902344	14.249516666666667					1	DETECTED	423.7960 m/z @14.25 [CD6654_1.mzXML]	423.7959899902344	14.249516666666667	14.093783333333333	15.0793	0.9855166666666673	8278.744140625	211498.5458541263	0	1280	0.4755214228760192	3.164116010273962	5.328232020547924	423.7934875488281	423.79815673828125
1135	424.33966064453125	11.908683333333332					1	DETECTED	424.3397 m/z @11.91 [CD6654_1.mzXML]	424.33966064453125	11.908683333333332	11.262083333333333	12.302683333333333	1.0405999999999995	400993.4375	3141235.0097988183	1	1280	0.10303051828366705	2.964877297314739	3.2014747715699463	424.33758544921875	424.34051513671875
1136	424.7411193847656	1.7638833333333332					1	DETECTED	424.7411 m/z @1.76 [CD6654_1.mzXML]	424.7411193847656	1.7638833333333332	1.7046999999999999	1.7922333333333333	0.08753333333333346	14968.31640625	65412.129428711014	0	1280	0.08762323854394527	0.7395099971838925	0.4790199943677851	424.740234375	424.7413635253906
1137	424.89373779296875	1.6160166666666667					1	DETECTED	424.8937 m/z @1.62 [CD6654_1.mzXML]	424.89373779296875	1.6160166666666667	1.5563166666666668	1.6750833333333333	0.11876666666666646	116096.109375	491991.11866259715	0	1280	0.07114411512360586	0.9718480038609247	1.0193374057245375	424.89324951171875	424.8943786621094
1138	425.0817565917969	9.9759					1	DETECTED	425.0818 m/z @9.98 [CD6654_1.mzXML]	425.0817565917969	9.9759	4.018	10.109183333333334	6.091183333333334	16498.9140625	565927.5398578797	0	1280	0.09221686506652027	0.5116166273558077	1.933628539154341	425.0804138183594	425.0828857421875
1139	425.1326599121094	11.566333333333334					1	DETECTED	425.1327 m/z @11.57 [CD6654_1.mzXML]	425.1326599121094	11.566333333333334	11.551983333333334	11.684016666666668	0.1320333333333341	12768.4736328125	69804.86739575186	0	1280	3.5263270892435603	4.600464576074261	8.200929152148522	425.1326599121094	425.13433837890625
1140	426.3550720214844	12.038833333333335					1	DETECTED	426.3551 m/z @12.04 [CD6654_1.mzXML]	426.3550720214844	12.038833333333335	11.880833333333333	12.4882	0.6073666666666675	455661.25	4063817.781747557	1	1280	0.12790972674758194	1.477791379076392	0.9729643125501927	426.3453369140625	426.3570556640625
1141	426.8268737792969	1.7494					1	DETECTED	426.8269 m/z @1.75 [CD6654_1.mzXML]	426.8268737792969	1.7494	1.6897833333333334	13.6697	11.979916666666668	36984.31640625	7071635.449226075	0	1280	0.06811559163609737	100.4745596868885	199.94911937377697	426.8177490234375	426.82769775390625
1142	427.0528869628906	9.4076					1	DETECTED	427.0529 m/z @9.41 [CD6654_1.mzXML]	427.0528869628906	9.4076	9.33275	20.0045	10.67175	33040.0078125	1394307.239280456	0	1280	0.08313247065730778	1.4550141239891528	2.1428294628697593	427.0524597167969	427.0616455078125
1143	427.3585510253906	12.0094					1	DETECTED	427.3586 m/z @12.01 [CD6654_1.mzXML]	427.3585510253906	12.0094	11.97975	12.318299999999999	0.3385499999999997	113675.34375	949243.144791017	0	1280	0.1419144886866892	6.515464936181254	6.638812427917857	427.3580017089844	427.35894775390625
1144	427.4304504394531	12.701500000000001					1	DETECTED	427.4305 m/z @12.70 [CD6654_1.mzXML]	427.4304504394531	12.701500000000001	12.365416666666667	14.310433333333332	1.9450166666666657	19854.0546875	755498.9786079115	0	1280	0.2104211798142952	2.893652367964282	3.640240171400492	427.42681884765625	427.43182373046875
1145	428.3709411621094	12.159966666666666					1	DETECTED	428.3709 m/z @12.16 [CD6654_1.mzXML]	428.3709411621094	12.159966666666666	10.169033333333335	12.349883333333334	2.1808499999999995	117097.484375	1437628.038703616	0	1280	0.1073423380783396	0.6865417360433836	2.272870314841132	428.3611755371094	428.37481689453125
1146	429.0489807128906	9.42275					1	DETECTED	429.0490 m/z @9.42 [CD6654_1.mzXML]	429.0489807128906	9.42275	9.377216666666667	9.513933333333334	0.1367166666666666	11714.11328125	63936.451512328764	0	1280	0.09375390953441887	1.5012811127379244	2.002562225475849	429.0489807128906	429.0499267578125
1147	429.23651123046875	11.421166666666666					1	DETECTED	429.2365 m/z @11.42 [CD6654_1.mzXML]	429.23651123046875	11.421166666666666	5.475899999999999	11.837916666666667	6.362016666666667	315609.375	2963809.853816683	1	1280	0.11057360389950688	0.9446268102431548	2.820237367572343	429.2356262207031	429.238525390625
1148	429.3158264160156	13.348016666666666					1	DETECTED	429.3158 m/z @13.35 [CD6654_1.mzXML]	429.3158264160156	13.348016666666666	13.321016666666667	13.445433333333334	0.12441666666666684	12730.87890625	64425.70999804709	0	1280	0.07838646853895348	2.3040123456790798	3.6080246913581595	429.3135070800781	429.31646728515625
1149	429.374267578125	12.159966666666666					1	DETECTED	429.3743 m/z @12.16 [CD6654_1.mzXML]	429.374267578125	12.159966666666666	12.11345	14.172516666666667	2.0590666666666664	32747.484375	741297.0805760504	0	1280	0.08095862567622802	19.49446008380081	36.80512585435925	429.3681335449219	429.37548828125
1150	429.7665710449219	11.684016666666668					1	DETECTED	429.7666 m/z @11.68 [CD6654_1.mzXML]	429.7665710449219	11.684016666666668	11.201633333333332	14.737449999999999	3.5358166666666673	16618.3125	1146721.5130111089	0	1280	0.6011149262200792	3.6649448916836307	6.329889783367261	429.7630615234375	429.7673645019531
1151	430.24005126953125	11.421166666666666					1	DETECTED	430.2401 m/z @11.42 [CD6654_1.mzXML]	430.24005126953125	11.421166666666666	9.605033333333333	11.551983333333334	1.946950000000001	79743.25	2124452.3980667116	0	1280	0.11040408657350298	0.5363996887667936	0.07748199524278318	430.239990234375	430.242431640625
1152	430.91064453125	1.6602166666666667					1	DETECTED	430.9106 m/z @1.66 [CD6654_1.mzXML]	430.91064453125	1.6602166666666667	1.5416333333333334	1.7046999999999999	0.16306666666666647	164855.53125	727829.4863911129	0	1280	0.07145051229792343	0.7509429216650121	0.57550761319175	430.90753173828125	430.9111022949219
1153	431.1759338378906	12.61345					1	DETECTED	431.1759 m/z @12.61 [CD6654_1.mzXML]	431.1759338378906	12.61345	9.219433333333335	14.369766666666667	5.150333333333332	130407.7109375	3329758.0385120865	0	1280	0.3236666626550537	3.2401318224610773	0.9645023566465565	431.1673278808594	431.1768493652344
1154	431.3267517089844	14.15725					1	DETECTED	431.3268 m/z @14.16 [CD6654_1.mzXML]	431.3267517089844	14.15725	12.175450000000001	16.632166666666667	4.456716666666665	5354.78515625	747657.7334736324	0	1280	1.0851242440476483	1.1244113095838808	0.6873617514021806	431.323974609375	431.32989501953125
1155	431.78192138671875	11.714583333333334					1	DETECTED	431.7819 m/z @11.71 [CD6654_1.mzXML]	431.78192138671875	11.714583333333334	11.669083333333333	12.038833333333335	0.3697500000000016	9690.0615234375	132859.22967871118	0	1280	0.12332587422190677	4.063186813186782	7.126373626373565	431.78131103515625	431.7825012207031
1156	432.1790466308594	12.61345					1	DETECTED	432.1790 m/z @12.61 [CD6654_1.mzXML]	432.1790466308594	12.61345	7.744716666666666	19.028166666666667	11.283450000000002	34132.48046875	3011566.368280731	0	1280	0.156409060343627	1.1587664827265134	1.3175329654530268	432.17791748046875	432.1864929199219
1157	432.23590087890625	11.894566666666666					1	DETECTED	432.2359 m/z @11.89 [CD6654_1.mzXML]	432.23590087890625	11.894566666666666	8.83885	12.159966666666666	3.321116666666665	101116.0234375	2922111.231806881	0	1280	0.11750311853183604	0.5377419716538899	0.047598980124217524	432.234375	432.2451477050781
1158	432.30810546875	12.223233333333333					1	DETECTED	432.3081 m/z @12.22 [CD6654_1.mzXML]	432.30810546875	12.223233333333333	11.624466666666667	12.83285	1.2083833333333338	59085.85546875	1026294.1241008292	0	1280	0.6439475655084497	1.007229317635383	1.4967321325619047	432.3074035644531	432.3133544921875
1159	432.97412109375	1.8912166666666665					1	DETECTED	432.9741 m/z @1.89 [CD6654_1.mzXML]	432.97412109375	1.8912166666666665	1.7638833333333332	2.3960999999999997	0.6322166666666664	43184.04296875	879308.2203356932	0	1280	0.45434015722261956	2.52626265860682	3.7479145302693833	432.97314453125	432.97613525390625
1160	433.2394104003906	11.894566666666666					1	DETECTED	433.2394 m/z @11.89 [CD6654_1.mzXML]	433.2394104003906	11.894566666666666	9.191550000000001	12.0239	2.832349999999998	30358.267578125	1636923.5775833114	0	1280	0.09864954522648084	0.5239238875084011	0.048750540276510795	433.2314758300781	433.24005126953125
1161	433.9673767089844	11.392966666666666					1	DETECTED	433.9674 m/z @11.39 [CD6654_1.mzXML]	433.9673767089844	11.392966666666666	10.876516666666667	13.7156	2.839083333333333	11853.9853515625	726603.8101652223	0	1280	0.2122258606669778	2.748652660793241	5.07093363231332	433.9662170410156	433.9716491699219
1162	434.9518127441406	1.7782833333333334					1	DETECTED	434.9518 m/z @1.78 [CD6654_1.mzXML]	434.9518127441406	1.7782833333333334	1.6897833333333334	17.846666666666668	16.156883333333333	23599.177734375	1719598.326393982	0	1280	0.0665153969620893	91.28182674199621	181.56365348399243	434.9496765136719	434.9606018066406
1163	435.1477355957031	11.994466666666666					1	DETECTED	435.1477 m/z @11.99 [CD6654_1.mzXML]	435.1477355957031	11.994466666666666	11.936649999999998	12.286816666666665	0.3501666666666665	85975.4375	574316.1555742191	0	1280	0.09584333833291048	1.8604137378187957	2.5146583693284645	435.1455078125	435.1482849121094
1164	435.33013916015625	10.495733333333334					1	DETECTED	435.3301 m/z @10.50 [CD6654_1.mzXML]	435.33013916015625	10.495733333333334	10.482416666666667	11.729783333333334	1.2473666666666663	9465.7958984375	322362.05727160623	0	1280	0.09452542572262779	46.83479349186568	14.647582020679145	435.3289794921875	435.3313293457031
1165	436.85589599609375	1.6750833333333333					1	DETECTED	436.8559 m/z @1.68 [CD6654_1.mzXML]	436.85589599609375	1.6750833333333333	1.6602166666666667	1.7782833333333334	0.11806666666666676	60238.3515625	214581.2834604493	0	1280	0.05465415339061663	3.9708520179372453	6.681658578705529	436.8556213378906	436.8564147949219
1166	437.19091796875	11.894566666666666					1	DETECTED	437.1909 m/z @11.89 [CD6654_1.mzXML]	437.19091796875	11.894566666666666	11.82245	19.920833333333334	8.098383333333334	505481.3125	5143810.984160417	1	1280	0.11477592257674907	2.1245280135574856	2.3367033306957232	437.1895751953125	437.1956481933594
1167	437.35986328125	12.4267					1	DETECTED	437.3599 m/z @12.43 [CD6654_1.mzXML]	437.35986328125	12.4267	12.318299999999999	12.744866666666667	0.42656666666666787	10488.060546875	139142.55003137223	0	1280	0.14211097128138306	1.9675584255842362	2.9351168511684724	437.3565673828125	437.3695068359375
1168	438.1943054199219	11.950716666666667					1	DETECTED	438.1943 m/z @11.95 [CD6654_1.mzXML]	438.1943054199219	11.950716666666667	11.852766666666668	17.162	5.3092333333333315	83514.4921875	1797898.7930265155	0	1280	0.13401890958092721	1.0538850740108787	1.0419796089936433	438.1937255859375	438.19451904296875
1169	438.2937927246094	13.348016666666666					1	DETECTED	438.2938 m/z @13.35 [CD6654_1.mzXML]	438.2937927246094	13.348016666666666	13.321016666666667	13.700266666666666	0.379249999999999	14707.25	160749.6697308351	0	1280	0.2248775671892549	7.0231481481483256	13.046296296296651	438.2937927246094	438.2964172363281
1170	438.9820556640625	1.8204333333333333					1	DETECTED	438.9821 m/z @1.82 [CD6654_1.mzXML]	438.9820556640625	1.8204333333333333	1.7197666666666669	2.3547833333333332	0.6350166666666663	33677.3359375	653081.7118417966	0	1280	0.4406588093091901	3.182649074986015	5.278791934057021	438.9808044433594	438.9832763671875
1171	439.0970764160156	9.88715					1	DETECTED	439.0971 m/z @9.89 [CD6654_1.mzXML]	439.0970764160156	9.88715	9.392166666666666	9.990783333333333	0.5986166666666666	14752.7431640625	149185.77631250044	0	1280	0.07827572264971572	0.608295661774418	0.20756042750808973	439.0970764160156	439.1003723144531
1172	441.3700866699219	12.270999999999999					1	DETECTED	441.3701 m/z @12.27 [CD6654_1.mzXML]	441.3700866699219	12.270999999999999	11.595233333333335	12.4267	0.8314666666666657	13202.9833984375	207482.56013098115	0	1280	0.07226994208852133	0.6152024860652112	0.23040497213042244	441.36822509765625	441.3711242675781
1173	442.1698303222656	11.894566666666666					1	DETECTED	442.1698 m/z @11.89 [CD6654_1.mzXML]	442.1698303222656	11.894566666666666	11.880833333333333	19.4725	7.591666666666667	15908.4208984375	1057753.7360402213	0	1280	0.05836144602090165	276.39563106797374	551.7912621359475	442.16748046875	442.1719970703125
1174	442.31365966796875	11.880833333333333					1	DETECTED	442.3137 m/z @11.88 [CD6654_1.mzXML]	442.31365966796875	11.880833333333333	11.7762	12.14435	0.36815	21434.236328125	197251.75227319266	0	1280	0.11053674344907627	1.759238611022607	1.3897793207995752	442.3119201660156	442.3150939941406
1175	442.8008728027344	1.7046999999999999					1	DETECTED	442.8009 m/z @1.70 [CD6654_1.mzXML]	442.8008728027344	1.7046999999999999	1.6897833333333334	1.7638833333333332	0.07409999999999983	21104.951171875	82558.13337207028	0	1280	0.11492272354964972	2.483798882681592	3.9675977653631835	442.80047607421875	442.80145263671875
1176	443.41778564453125	12.365416666666667					1	DETECTED	443.4178 m/z @12.37 [CD6654_1.mzXML]	443.41778564453125	12.365416666666667	12.128716666666666	12.61345	0.48473333333333457	22487.62109375	281395.5679655762	0	1280	0.13556440661299618	1.023940290099985	1.0324970258504542	443.4163513183594	443.4206848144531
1177	444.2363586425781	8.412816666666666					1	DETECTED	444.2364 m/z @8.41 [CD6654_1.mzXML]	444.2363586425781	8.412816666666666	8.022866666666667	8.914966666666666	0.8920999999999992	2942.161376953125	70714.7927759705	0	1280	0.09864682675967806	1.14386459802539	1.2877291960507802	444.2337341308594	444.2392883300781
1178	445.23193359375	10.954733333333333					1	DETECTED	445.2319 m/z @10.95 [CD6654_1.mzXML]	445.23193359375	10.954733333333333	5.837016666666667	11.140116666666668	5.303100000000001	29455.158203125	610677.6392856756	0	1280	0.13270373974777172	0.518459099021159	0.035991810638917564	445.22412109375	445.23419189453125
1179	445.3975830078125	12.159966666666666					1	DETECTED	445.3976 m/z @12.16 [CD6654_1.mzXML]	445.3975830078125	12.159966666666666	0.23486666666666667	12.672783333333333	12.437916666666666	44862.33984375	4185041.4402217395	0	1280	0.6221740939954632	0.5215015667234097	0.04398008609380014	445.3910827636719	445.3979797363281
1180	446.2509460449219	11.566333333333334					1	DETECTED	446.2509 m/z @11.57 [CD6654_1.mzXML]	446.2509460449219	11.566333333333334	8.82325	11.922633333333332	3.099383333333332	655494.1875	1.0265444333536051E7	1	1280	0.12115000433506395	2.2585391538307134	2.873912475340036	446.2497253417969	446.25213623046875
1181	446.4006652832031	12.068433333333333					1	DETECTED	446.4007 m/z @12.07 [CD6654_1.mzXML]	446.4006652832031	12.068433333333333	11.936649999999998	15.960116666666666	4.023466666666668	11651.234375	775264.8050254522	0	1280	0.1475880021181748	15.265460983938128	29.530921967876257	446.3957824707031	446.401611328125
1182	446.8845520019531	1.6455					1	DETECTED	446.8846 m/z @1.65 [CD6654_1.mzXML]	446.8845520019531	1.6455	0.5711333333333334	1.7046999999999999	1.1335666666666664	127645.15625	608358.76039801	0	1280	0.05837584318724498	0.9502019409806497	0.968988627903152	446.8843994140625	446.89154052734375
1183	447.25439453125	11.609900000000001					1	DETECTED	447.2544 m/z @11.61 [CD6654_1.mzXML]	447.25439453125	11.609900000000001	11.595233333333335	11.922633333333332	0.32739999999999725	137378.203125	701946.8978579028	0	1280	1.0366730823064962	6.535303720298292	26.729853848998932	447.25384521484375	447.25701904296875
1184	448.23138427734375	9.085966666666668					1	DETECTED	448.2314 m/z @9.09 [CD6654_1.mzXML]	448.23138427734375	9.085966666666668	9.0706	9.147716666666668	0.07711666666666694	2526.230712890625	7783.407178833072	0	1280	0.07857570535511371	2.5092190889370523	4.0184381778741045	448.2294006347656	448.2318420410156
1185	448.2566223144531	11.609900000000001					1	DETECTED	448.2566 m/z @11.61 [CD6654_1.mzXML]	448.2566223144531	11.609900000000001	11.522583333333333	11.6541	0.13151666666666628	26551.431640625	151639.88808203064	0	1280	0.05475371603210988	0.7531017369726907	0.5062034739453813	448.2565612792969	448.258544921875
1186	448.3390808105469	11.894566666666666					1	DETECTED	448.3391 m/z @11.89 [CD6654_1.mzXML]	448.3390808105469	11.894566666666666	11.866983333333334	14.34045	2.473466666666667	39993.078125	991719.1581043693	0	1280	0.10570440957409843	44.83625377643656	88.67250755287311	448.3389587402344	448.3484191894531
1187	449.105224609375	10.400883333333333					1	DETECTED	449.1052 m/z @10.40 [CD6654_1.mzXML]	449.105224609375	10.400883333333333	10.29175	10.536866666666667	0.2451166666666662	24861.029296875	179387.31866113338	0	1280	0.4854358277352109	1.1230146609651874	1.1605074719550004	449.1051330566406	449.10638427734375
1188	449.19873046875	12.38055					1	DETECTED	449.1987 m/z @12.38 [CD6654_1.mzXML]	449.19873046875	12.38055	12.270999999999999	12.628833333333334	0.35783333333333545	40404.58984375	599435.0202026373	0	1280	0.3105212165681337	1.6331964095542395	2.266392819108479	449.1975402832031	449.19970703125
1189	450.3187255859375	12.223233333333333					1	DETECTED	450.3187 m/z @12.22 [CD6654_1.mzXML]	450.3187255859375	12.223233333333333	1.4670333333333334	12.349883333333334	10.882850000000001	29394.39453125	2985622.1585386344	0	1280	0.6488466104112778	0.5058873022070992	0.011774604414198461	450.31585693359375	450.3209533691406
1190	450.3546447753906	13.073550000000001					1	DETECTED	450.3546 m/z @13.07 [CD6654_1.mzXML]	450.3546447753906	13.073550000000001	0.10105	19.971166666666665	19.870116666666664	148548.125	5172513.494824564	0	1280	0.1266320468839588	2.9157955141991048	0.5573607529550525	450.35076904296875	450.361083984375
1191	452.37078857421875	12.11345					1	DETECTED	452.3708 m/z @12.11 [CD6654_1.mzXML]	452.37078857421875	12.11345	0.20143333333333333	12.239116666666666	12.037683333333332	29091.599609375	2280919.503623657	0	1280	0.12248604481998981	0.5052747855456884	1.6309438163730403	452.362060546875	452.372314453125
1192	452.8296813964844	1.6750833333333333					1	DETECTED	452.8297 m/z @1.68 [CD6654_1.mzXML]	452.8296813964844	1.6750833333333333	1.6602166666666667	1.7494	0.08918333333333339	18947.189453125	74847.89371484375	0	1280	0.08436254454325542	2.999439461883427	4.998878923766854	452.8283386230469	452.8304138183594
1193	453.1043395996094	11.729783333333334					1	DETECTED	453.1043 m/z @11.73 [CD6654_1.mzXML]	453.1043395996094	11.729783333333334	4.123333333333333	11.82245	7.699116666666667	15473.4462890625	623792.3751268311	0	1280	0.10989448198310292	0.5060913216195904	1.953823244271392	453.1033020019531	453.1134948730469
1194	453.1647644042969	11.880833333333333					1	DETECTED	453.1648 m/z @11.88 [CD6654_1.mzXML]	453.1647644042969	11.880833333333333	11.837916666666667	12.0094	0.17148333333333277	39269.49609375	235309.3613896473	0	1280	0.11045549831107238	1.9978640776698942	2.9957281553397883	453.1645202636719	453.16534423828125
1195	453.3417663574219	10.495733333333334					1	DETECTED	453.3418 m/z @10.50 [CD6654_1.mzXML]	453.3417663574219	10.495733333333334	10.020266666666666	18.1285	8.108233333333333	137508.921875	1779600.149708981	0	1280	0.11394701919836159	1.4403370390712156	0.22892182058976845	453.33966064453125	453.3435974121094
1196	454.2895812988281	13.1156					1	DETECTED	454.2896 m/z @13.12 [CD6654_1.mzXML]	454.2895812988281	13.1156	12.934433333333335	15.570266666666667	2.6358333333333324	81614.6796875	1078713.5722165229	0	1280	0.10275844993168803	1.033097907059296	0.7474949851004862	454.2886047363281	454.292724609375
1197	454.3860778808594	12.223233333333333					1	DETECTED	454.3861 m/z @12.22 [CD6654_1.mzXML]	454.3860778808594	12.223233333333333	12.159966666666666	12.302683333333333	0.14271666666666682	16802.34765625	96083.47462524392	0	1280	0.09799780029584504	1.1278977871443534	1.2557955742887068	454.3857727050781	454.38702392578125
1198	454.95574951171875	1.8345333333333333					1	DETECTED	454.9557 m/z @1.83 [CD6654_1.mzXML]	454.95574951171875	1.8345333333333333	1.6897833333333334	2.3823999999999996	0.6926166666666662	25227.271484375	539137.375618042	0	1280	0.2512258010089039	2.392458261370178	3.018849285845091	454.9547424316406	454.9581604003906
1199	455.10003662109375	11.7606					1	DETECTED	455.1000 m/z @11.76 [CD6654_1.mzXML]	455.10003662109375	11.7606	5.231	11.7762	6.5451999999999995	3922.6787109375	416065.6850589295	0	1280	2.058008893891124	0.5011945601568243	0.0023891203136484885	455.0920715332031	455.1015625
1200	456.3290100097656	11.492799999999999					1	DETECTED	456.3290 m/z @11.49 [CD6654_1.mzXML]	456.3290100097656	11.492799999999999	11.449533333333333	11.5373	0.08776666666666699	9100.4150390625	34694.22174169984	0	1280	0.05181540417927444	1.014252696456108	1.028505392912216	456.3280029296875	456.3302001953125
1201	457.01708984375	2.044633333333333					1	DETECTED	457.0171 m/z @2.04 [CD6654_1.mzXML]	457.01708984375	2.044633333333333	1.91885	2.3409833333333334	0.42213333333333347	9193.4140625	155242.0530197754	0	1280	0.15844973056233602	1.6780177553994997	2.3560355107989994	457.0169677734375	457.02117919921875
1202	458.8540954589844	1.5416333333333334					1	DETECTED	458.8541 m/z @1.54 [CD6654_1.mzXML]	458.8540954589844	1.5416333333333334	1.4818833333333332	6.2962	4.814316666666667	23414.517578125	722940.785709137	0	1280	0.07574284958935973	40.287168758716746	79.57433751743349	458.85150146484375	458.85992431640625
1203	459.2448425292969	13.18465					1	DETECTED	459.2448 m/z @13.18 [CD6654_1.mzXML]	459.2448425292969	13.18465	2.849883333333333	13.56285	10.712966666666667	36939.7578125	2967439.823288696	0	1280	0.2819783735860284	0.5182974619649532	1.263009882777595	459.2366027832031	459.2464904785156
1204	459.341552734375	12.518483333333334					1	DETECTED	459.3416 m/z @12.52 [CD6654_1.mzXML]	459.341552734375	12.518483333333334	11.566333333333334	16.748	5.181666666666667	9476.4873046875	897740.4003303837	0	1280	0.1811577689332573	2.721034850951357	4.442069701902714	459.3399658203125	459.3511657714844
1205	459.37933349609375	12.334216666666666					1	DETECTED	459.3793 m/z @12.33 [CD6654_1.mzXML]	459.37933349609375	12.334216666666666	12.255233333333333	12.349883333333334	0.09465000000000146	10565.7080078125	41707.56734741279	0	1280	0.031272088773835804	0.5991770415699601	0.19835408313992026	459.37933349609375	459.38165283203125
1206	460.4103698730469	13.548116666666665					1	DETECTED	460.4104 m/z @13.55 [CD6654_1.mzXML]	460.4103698730469	13.548116666666665	13.5035	14.093783333333333	0.5902833333333319	6586.96240234375	142594.03986614972	0	1280	0.42376364542979417	6.615054165110499	12.230108330220999	460.4103698730469	460.41412353515625
1207	460.96331787109375	1.7922333333333333					1	DETECTED	460.9633 m/z @1.79 [CD6654_1.mzXML]	460.96331787109375	1.7922333333333333	1.6750833333333333	2.2573833333333337	0.5823000000000005	25212.380859375	346861.4754335939	0	1280	0.17037676581751793	2.48527528809219	3.9705505761843796	460.9618225097656	460.9652099609375
1208	461.078125	9.88715					1	DETECTED	461.0781 m/z @9.89 [CD6654_1.mzXML]	461.078125	9.88715	3.678816666666667	9.9461	6.267283333333332	1705.6591796875	487641.50631689443	0	1280	6.263136296790118	0.5047476510067114	0.009495302013422722	461.07781982421875	461.0801086425781
1209	462.85791015625	1.6455					1	DETECTED	462.8579 m/z @1.65 [CD6654_1.mzXML]	462.85791015625	1.6455	1.5861166666666666	1.7197666666666669	0.13365000000000027	36256.9453125	151776.38970385748	0	1280	0.05953263308180823	1.1021847022018494	1.2921527978050693	462.85791015625	462.8595275878906
1210	464.15362548828125	11.171600000000002					1	DETECTED	464.1536 m/z @11.17 [CD6654_1.mzXML]	464.15362548828125	11.171600000000002	0.10105	20.0045	19.90345	18362.919921875	4029405.3587583597	0	1280	5.157477613473754	0.9127390992107557	0.7924615490159197	464.1513977050781	464.15673828125
1211	464.215576171875	10.6069					1	DETECTED	464.2156 m/z @10.61 [CD6654_1.mzXML]	464.215576171875	10.6069	10.578133333333334	10.6997	0.12156666666666638	7036.27490234375	36554.612829833866	0	1280	0.10194392159941046	2.1129779837775686	3.2259559675551372	464.21551513671875	464.216552734375
1212	464.31060791015625	13.533199999999999					1	DETECTED	464.3106 m/z @13.53 [CD6654_1.mzXML]	464.31060791015625	13.533199999999999	9.33275	13.7156	4.3828499999999995	9428.5478515625	1036598.2098850099	0	1280	0.1649104171979623	0.521711959432918	0.04342391886583612	464.3028259277344	464.3126525878906
1213	464.8697204589844	1.5861166666666666					1	DETECTED	464.8697 m/z @1.59 [CD6654_1.mzXML]	464.8697204589844	1.5861166666666666	1.5416333333333334	1.6160166666666667	0.07438333333333325	16060.0712890625	56278.089823364164	0	1280	0.10988574790452454	0.8360809291869628	0.6721618583739255	464.8682861328125	464.8707580566406
1214	466.3138732910156	11.950716666666667					1	DETECTED	466.3139 m/z @11.95 [CD6654_1.mzXML]	466.3138732910156	11.950716666666667	11.922633333333332	12.0094	0.08676666666666755	11272.9306640625	50998.89505688485	0	1280	0.07839552730389343	1.5448071216616566	2.089614243323313	466.31378173828125	466.3157653808594
1215	466.3272705078125	12.11345					1	DETECTED	466.3273 m/z @12.11 [CD6654_1.mzXML]	466.3272705078125	12.11345	12.0239	12.349883333333334	0.32598333333333507	14943.7412109375	191519.6989191902	0	1280	0.26997060671514106	1.8201191140889545	2.640238228177909	466.3249206542969	466.32757568359375
1216	468.3052978515625	12.658333333333333					1	DETECTED	468.3053 m/z @12.66 [CD6654_1.mzXML]	468.3052978515625	12.658333333333333	4.8298499999999995	13.38945	8.5596	703055.0625	1.169934054442951E7	1	1280	0.13165688121696917	1.4067865102599353	1.434118926527887	468.3015441894531	468.30810546875
1217	469.19677734375	14.1418					1	DETECTED	469.1968 m/z @14.14 [CD6654_1.mzXML]	469.19677734375	14.1418	13.746416666666667	14.93925	1.1928333333333327	10362.96875	347430.98454101576	0	1280	0.19018286270989648	1.5084517135269568	2.0169034270539137	469.1957702636719	469.1982421875
1218	469.3257141113281	11.936649999999998					1	DETECTED	469.3257 m/z @11.94 [CD6654_1.mzXML]	469.3257141113281	11.936649999999998	11.507733333333334	14.924033333333334	3.4162999999999997	11353.41015625	1374902.2605558468	0	1280	0.20094385506678947	3.982475228288346	6.341523885000979	469.32427978515625	469.3276062011719
1219	469.38525390625	12.411516666666667					1	DETECTED	469.3853 m/z @12.41 [CD6654_1.mzXML]	469.38525390625	12.411516666666667	12.159966666666666	12.597583333333334	0.43761666666666876	56125.89453125	638969.745301026	0	1280	0.1784739371041688	0.8698403233286937	0.15230684198352423	469.38525390625	469.3865051269531
1220	470.3114013671875	12.701500000000001					1	DETECTED	470.3114 m/z @12.70 [CD6654_1.mzXML]	470.3114013671875	12.701500000000001	12.658333333333333	12.83285	0.17451666666666732	25058.205078125	144628.83294067418	0	1280	0.11326007479704359	2.0214285714285207	3.042857142857042	470.30987548828125	470.3114929199219
1221	470.8872375488281	1.6160166666666667					1	DETECTED	470.8872 m/z @1.62 [CD6654_1.mzXML]	470.8872375488281	1.6160166666666667	1.5563166666666668	7.843866666666667	6.28755	25529.966796875	1413508.8964403071	0	1280	0.09243438673766713	52.65954773869359	104.31909547738718	470.88104248046875	470.8872375488281
1222	471.0864562988281	10.400883333333333					1	DETECTED	471.0865 m/z @10.40 [CD6654_1.mzXML]	471.0864562988281	10.400883333333333	10.29175	10.5504	0.2586499999999994	13313.908203125	92737.06189160157	0	1280	0.029142240402185493	1.1850183262064824	1.3088657540727393	471.0864562988281	471.0881652832031
1223	471.34368896484375	13.0875					1	DETECTED	471.3437 m/z @13.09 [CD6654_1.mzXML]	471.34368896484375	13.0875	12.715916666666667	13.171016666666667	0.45509999999999984	20560.890625	279591.13046191377	0	1280	0.10306210268040239	0.6123794572774158	0.2247589145548316	471.3416748046875	471.3443603515625
1224	472.24688720703125	11.566333333333334					1	DETECTED	472.2469 m/z @11.57 [CD6654_1.mzXML]	472.24688720703125	11.566333333333334	11.522583333333333	11.6541	0.13151666666666628	61643.28125	350854.90592382604	0	1280	0.11866709129993858	1.503047619047578	2.006095238095156	472.2464904785156	472.2474060058594
1225	472.3001403808594	12.223233333333333					1	DETECTED	472.3001 m/z @12.22 [CD6654_1.mzXML]	472.3001403808594	12.223233333333333	11.669083333333333	12.38055	0.7114666666666665	48324.875	684152.2763688962	0	1280	0.6671466681188392	0.6745448173866497	0.3712618775495759	472.29974365234375	472.3009033203125
1226	474.2812194824219	11.894566666666666					1	DETECTED	474.2812 m/z @11.89 [CD6654_1.mzXML]	474.2812194824219	11.894566666666666	11.729783333333334	12.672783333333333	0.9429999999999996	2537838.25	1.7498539846489422E7	1	1280	0.09943548224281251	1.8453055586122245	2.160257713745073	474.27978515625	474.283203125
1227	474.8311462402344	1.5563166666666668					1	DETECTED	474.8311 m/z @1.56 [CD6654_1.mzXML]	474.8311462402344	1.5563166666666668	1.4670333333333334	1.5713000000000001	0.10426666666666673	15155.9775390625	52738.84965612795	0	1280	0.06093470605246787	0.5839089042374463	0.1372513622411846	474.8304138183594	474.8326110839844
1228	475.2857971191406	11.894566666666666					1	DETECTED	475.2858 m/z @11.89 [CD6654_1.mzXML]	475.2857971191406	11.894566666666666	7.250366666666666	12.270999999999999	5.020633333333333	633857.125	6736182.481177692	0	1280	0.11673150721049375	0.5179565063617484	0.03192432447044507	475.2773742675781	475.28594970703125
1229	475.3234558105469	10.522966666666667					1	DETECTED	475.3235 m/z @10.52 [CD6654_1.mzXML]	475.3234558105469	10.522966666666667	9.91655	17.195333333333334	7.278783333333333	67096.6796875	921113.1202249742	0	1280	0.10491022462068855	0.6870171489121315	1.6409143101706403	475.31866455078125	475.324951171875
1230	475.3758850097656	11.745183333333333					1	DETECTED	475.3759 m/z @11.75 [CD6654_1.mzXML]	475.3758850097656	11.745183333333333	11.745183333333333	12.457383333333333	0.7121999999999993	7307.51708984375	212686.8777568357	0	1280	0.05558011453409151	null	null	475.37371826171875	475.3758850097656
1231	476.9373474121094	1.7922333333333333					1	DETECTED	476.9373 m/z @1.79 [CD6654_1.mzXML]	476.9373474121094	1.7922333333333333	1.6897833333333334	2.285366666666667	0.5955833333333336	25800.849609375	329956.2071882327	0	1280	0.23271039474011568	4.676074078745778	3.8294098571112265	476.9281311035156	476.9388732910156
1232	477.2906188964844	11.894566666666666					1	DETECTED	477.2906 m/z @11.89 [CD6654_1.mzXML]	477.2906188964844	11.894566666666666	11.852766666666668	11.965133333333334	0.1123666666666665	16276.4931640625	64879.15415966717	0	1280	0.37389138011154266	1.344098883572614	1.6881977671452277	477.29010009765625	477.2922058105469
1233	477.9573059082031	11.463816666666666					1	DETECTED	477.9573 m/z @11.46 [CD6654_1.mzXML]	477.9573059082031	11.463816666666666	0.23486666666666667	12.239116666666666	12.004249999999999	7388.3369140625	1082217.127328308	0	1280	1.1562566238312808	0.5345223729734303	0.06904474594686054	477.9563293457031	477.9588928222656
1234	478.2895812988281	12.891566666666668					1	DETECTED	478.2896 m/z @12.89 [CD6654_1.mzXML]	478.2895812988281	12.891566666666668	12.730466666666667	13.0043	0.27383333333333404	196444.84375	1459040.8788378946	0	1280	0.11690779844604116	0.8498861990482064	0.8367674620041141	478.2884826660156	478.2900695800781
1235	478.32611083984375	13.212433333333333					1	DETECTED	478.3261 m/z @13.21 [CD6654_1.mzXML]	478.32611083984375	13.212433333333333	11.63925	14.985866666666668	3.3466166666666677	124896.203125	3816414.0607345537	0	1280	0.2770196465178074	1.205076516958516	1.1406995785716427	478.32427978515625	478.3288879394531
1236	478.9980163574219	1.9050333333333334					1	DETECTED	478.9980 m/z @1.91 [CD6654_1.mzXML]	478.9980163574219	1.9050333333333334	1.9050333333333334	2.313083333333333	0.4080499999999998	7889.4287109375	109863.68436553956	0	1280	0.0968411058390064	null	null	478.9957275390625	479.0018005371094
1237	479.1166076660156	10.578133333333334					1	DETECTED	479.1166 m/z @10.58 [CD6654_1.mzXML]	479.1166076660156	10.578133333333334	10.578133333333334	10.667616666666667	0.0894833333333338	1977.5367431640625	6480.343575714165	0	1280	0.029642159903113807	null	null	479.1109619140625	479.1168212890625
1238	480.30535888671875	13.280483333333333					1	DETECTED	480.3054 m/z @13.28 [CD6654_1.mzXML]	480.30535888671875	13.280483333333333	12.672783333333333	13.361683333333334	0.6889000000000003	60598.80859375	758418.5563315443	0	1280	0.13496643810169218	0.5668092808951792	0.13361856179035855	480.3041687011719	480.3058776855469
1239	480.3412170410156	13.5183					1	DETECTED	480.3412 m/z @13.52 [CD6654_1.mzXML]	480.3412170410156	13.5183	13.375666666666666	14.295116666666667	0.9194500000000012	171125.984375	2905631.487422547	1	1280	0.24395020548659474	2.009492508109653	2.4574691991209296	480.3404846191406	480.3426818847656
1240	482.32073974609375	12.891566666666668					1	DETECTED	482.3207 m/z @12.89 [CD6654_1.mzXML]	482.32073974609375	12.891566666666668	12.730466666666667	15.063583333333334	2.333116666666667	90397.265625	1979736.1787822277	0	1280	0.1495756259058023	1.232453997697141	1.4967269744904432	482.3194274902344	482.3230285644531
1241	482.3570861816406	13.823766666666668					1	DETECTED	482.3571 m/z @13.82 [CD6654_1.mzXML]	482.3570861816406	13.823766666666668	11.580766666666667	15.993083333333335	4.412316666666667	160729.1875	4415301.531153713	1	1280	0.32707991669249026	0.7137229854782707	3.3547462985233953	482.34765625	482.3608093261719
1242	483.36065673828125	13.88555					1	DETECTED	483.3607 m/z @13.89 [CD6654_1.mzXML]	483.36065673828125	13.88555	12.457383333333333	14.6331	2.175716666666668	43208.28515625	1484081.1229741205	0	1280	0.16682196196996912	0.7617166530516979	0.26558705355637224	483.3588562011719	483.36181640625
1243	484.0796813964844	11.171600000000002					1	DETECTED	484.0797 m/z @11.17 [CD6654_1.mzXML]	484.0796813964844	11.171600000000002	10.6997	11.922633333333332	1.2229333333333319	335594.65625	4379638.008762691	1	1280	0.1409997308969544	0.9296352489299975	0.8359983170425389	484.0775451660156	484.0812683105469
1244	486.0762939453125	11.171600000000002					1	DETECTED	486.0763 m/z @11.17 [CD6654_1.mzXML]	486.0762939453125	11.171600000000002	10.732416666666667	11.3375	0.605083333333333	115405.515625	1343462.0776618638	0	1280	0.31785125752465326	0.6960641894826951	0.7258056878364497	486.07452392578125	486.07684326171875
1245	486.8641662597656	1.60105					1	DETECTED	486.8642 m/z @1.60 [CD6654_1.mzXML]	486.8641662597656	1.60105	1.5563166666666668	5.214799999999999	3.658483333333333	26452.583984375	1048512.9837317502	0	1280	0.06909014954383896	40.89213859910585	80.7842771982117	486.8634033203125	486.8667907714844
1246	487.1025695800781	11.566333333333334					1	DETECTED	487.1026 m/z @11.57 [CD6654_1.mzXML]	487.1025695800781	11.566333333333334	1.4518333333333333	11.669083333333333	10.21725	13088.8154296875	877345.0874654539	0	1280	0.06087165062929678	0.5259449844371029	0.05256562858769109	487.0934753417969	487.1066589355469
1247	487.3168029785156	14.5744					1	DETECTED	487.3168 m/z @14.57 [CD6654_1.mzXML]	487.3168029785156	14.5744	1.7347333333333335	16.896666666666665	15.161933333333332	57243.5	9136815.232390614	0	1280	0.5631826183949489	0.8200660987978664	1.3076979600943817	487.3106689453125	487.31903076171875
1248	489.3341369628906	15.25225					1	DETECTED	489.3341 m/z @15.25 [CD6654_1.mzXML]	489.3341369628906	15.25225	7.530600000000001	17.945666666666668	10.415066666666668	14045.888671875	2557685.7652901574	0	1280	1.5564770094132854	0.7158153483520496	0.43381947748867056	489.3282775878906	489.3354797363281
1249	490.28704833984375	12.658333333333333					1	DETECTED	490.2870 m/z @12.66 [CD6654_1.mzXML]	490.28704833984375	12.658333333333333	12.549783333333332	12.818416666666668	0.2686333333333355	62468.6171875	498082.41931884876	0	1280	0.10895424983400837	1.2373714110241039	1.4537817257034482	490.2861633300781	490.28826904296875
1250	491.36676025390625	12.411516666666667					1	DETECTED	491.3668 m/z @12.41 [CD6654_1.mzXML]	491.36676025390625	12.411516666666667	6.806116666666667	12.628833333333334	5.822716666666667	33033.0625	1208184.0589461369	0	1280	0.27671418862999886	0.5193845815344728	1.3573337873218334	491.3578186035156	491.369140625
1251	491.5531005859375	13.212433333333333					1	DETECTED	491.5531 m/z @13.21 [CD6654_1.mzXML]	491.5531005859375	13.212433333333333	1.0421	13.533199999999999	12.4911	44586.61328125	3185695.3167409664	0	1280	0.20228445613057566	0.5131782202623867	0.02636253853909703	491.5504150390625	491.56268310546875
1252	492.1411437988281	9.6497					1	DETECTED	492.1411 m/z @9.65 [CD6654_1.mzXML]	492.1411437988281	9.6497	9.589916666666666	9.6794	0.0894833333333338	2314.771728515625	9508.249746643094	0	1280	0.08610860204232651	0.7483969891274033	0.49679397825480665	492.1410217285156	492.14239501953125
1253	493.38580322265625	11.7606					1	DETECTED	493.3858 m/z @11.76 [CD6654_1.mzXML]	493.38580322265625	11.7606	11.699266666666666	11.994466666666666	0.29519999999999946	40531.68359375	327872.9552961421	0	1280	0.12213742577907638	2.396025144447976	2.681885395391977	493.3822021484375	493.38641357421875
1254	493.7759704589844	13.171016666666667					1	DETECTED	493.7760 m/z @13.17 [CD6654_1.mzXML]	493.7759704589844	13.171016666666667	13.129466666666668	13.417200000000001	0.2877333333333336	32405.865234375	372830.10106616205	0	1280	0.2797485135989852	3.4624949859607694	5.924989971921539	493.7758483886719	493.77691650390625
1255	494.3204650878906	12.818416666666668					1	DETECTED	494.3205 m/z @12.82 [CD6654_1.mzXML]	494.3204650878906	12.818416666666668	4.909516666666667	13.761566666666665	8.852049999999998	981824.9375	1.5200858610073144E7	1	1280	0.11794323494100034	1.046122361671581	0.9810485460134987	494.31884765625	494.3236389160156
1256	494.8131408691406	1.7046999999999999					1	DETECTED	494.8131 m/z @1.70 [CD6654_1.mzXML]	494.8131408691406	1.7046999999999999	1.6897833333333334	7.597033333333333	5.9072499999999994	15196.4892578125	1814479.0706599732	0	1280	0.032521241033449444	198.00837988827078	395.01675977654156	494.8131408691406	494.81951904296875
1257	496.33489990234375	13.1984					1	DETECTED	496.3349 m/z @13.20 [CD6654_1.mzXML]	496.33489990234375	13.1984	0.15081666666666665	19.9875	19.836683333333333	1.3447198E7	2.1615317251222378E8	1	1280	0.2011495941446153	1.4794193541310134	1.2946044917905541	496.33270263671875	496.3403625488281
1258	497.33966064453125	13.171016666666667					1	DETECTED	497.3397 m/z @13.17 [CD6654_1.mzXML]	497.33966064453125	13.171016666666667	10.3701	19.4725	9.1024	2809002.0	5.2308302026096255E7	0	1280	0.20589362771286446	0.522605972027429	null	497.3386535644531	497.3443603515625
1259	498.3423156738281	13.226233333333333					1	DETECTED	498.3423 m/z @13.23 [CD6654_1.mzXML]	498.3423156738281	13.226233333333333	12.990383333333334	14.647766666666666	1.6573833333333319	453590.96875	8260432.240372804	0	1280	0.16944691867144535	3.5136386121122265	6.027277224224453	498.34197998046875	498.3443603515625
1260	498.8976135253906	1.6602166666666667					1	DETECTED	498.8976 m/z @1.66 [CD6654_1.mzXML]	498.8976135253906	1.6602166666666667	1.60105	1.6897833333333334	0.08873333333333333	51420.1953125	184204.44222607414	0	1280	0.062218792660013955	0.7498591549295784	0.5109454265311075	498.8975524902344	498.8984680175781
1261	499.34588623046875	13.1984					1	DETECTED	499.3459 m/z @13.20 [CD6654_1.mzXML]	499.34588623046875	13.1984	12.990383333333334	13.88555	0.8951666666666664	59591.2109375	898655.610257201	0	1280	0.1796565845034639	2.151670539219624	1.4802163033452256	499.3440856933594	499.3462219238281
1262	499.3723449707031	12.38055					1	DETECTED	499.3723 m/z @12.38 [CD6654_1.mzXML]	499.3723449707031	12.38055	12.191366666666665	12.38055	0.18918333333333415	6755.271484375	57836.46299023437	0	1280	0.08937338766241787	0.5	null	499.3723449707031	499.37493896484375
1263	500.07476806640625	10.954733333333333					1	DETECTED	500.0748 m/z @10.95 [CD6654_1.mzXML]	500.07476806640625	10.954733333333333	9.247166666666667	11.077416666666666	1.8302499999999995	8956.318359375	249628.87052664175	0	1280	1.5084245942479626	0.535923438811564	0.20981535034285828	500.0666198730469	500.0773010253906
1264	500.2781677246094	11.880833333333333					1	DETECTED	500.2782 m/z @11.88 [CD6654_1.mzXML]	500.2781677246094	11.880833333333333	11.837916666666667	12.990383333333334	1.1524666666666672	147252.453125	1537421.1290827608	0	1280	0.10809592886902664	2.752047566434706	3.657265981829258	500.2707214355469	500.2795715332031
1265	501.18768310546875	13.212433333333333					1	DETECTED	501.1877 m/z @13.21 [CD6654_1.mzXML]	501.18768310546875	13.212433333333333	11.624466666666667	13.4597	1.835233333333333	44243.9296875	882304.7361541743	0	1280	0.17906436401651327	0.5778563781775435	1.9496314234586196	501.1827697753906	501.18853759765625
1266	502.1083068847656	10.307966666666665					1	DETECTED	502.1083 m/z @10.31 [CD6654_1.mzXML]	502.1083068847656	10.307966666666665	8.7928	10.385516666666666	1.5927166666666661	11825.2314453125	151896.9149295654	0	1280	0.13265428431138915	0.5255912440875593	0.48230637403548027	502.0995788574219	502.1092834472656
1267	502.2890930175781	12.862400000000001					1	DETECTED	502.2891 m/z @12.86 [CD6654_1.mzXML]	502.2890930175781	12.862400000000001	9.2611	17.612000000000002	8.350900000000001	89506.421875	2901303.4629127188	0	1280	0.2857625104137398	15.456503724585613	33.12339282066844	502.280029296875	502.291015625
1268	502.32427978515625	12.976566666666667					1	DETECTED	502.3243 m/z @12.98 [CD6654_1.mzXML]	502.32427978515625	12.976566666666667	12.643766666666666	13.684750000000001	1.040983333333335	37578.61328125	845420.5991123054	0	1280	0.05779016813587923	1.5639773637820507	1.9173847467334733	502.31610107421875	502.32830810546875
1269	503.2923583984375	12.862400000000001					1	DETECTED	503.2924 m/z @12.86 [CD6654_1.mzXML]	503.2923583984375	12.862400000000001	12.83285	12.934433333333335	0.10158333333333402	26858.44921875	126134.47047021534	0	1280	0.09160884099234146	1.718838127467557	2.437676254935114	503.2922668457031	503.295166015625
1270	504.1048278808594	10.27595					1	DETECTED	504.1048 m/z @10.28 [CD6654_1.mzXML]	504.1048278808594	10.27595	0.6214666666666666	10.339333333333334	9.717866666666668	3808.949462890625	443555.467880249	0	1280	0.0530369998156619	0.5032825854654747	0.006565170930949273	504.1012878417969	504.10552978515625
1271	504.2374572753906	12.223233333333333					1	DETECTED	504.2375 m/z @12.22 [CD6654_1.mzXML]	504.2374572753906	12.223233333333333	12.20745	12.302683333333333	0.09523333333333284	16756.859375	62837.410246825566	0	1280	0.08912089010144619	3.016895459345299	5.033790918690598	504.237060546875	504.2382507324219
1272	504.34185791015625	13.3346					1	DETECTED	504.3419 m/z @13.33 [CD6654_1.mzXML]	504.34185791015625	13.3346	13.280483333333333	14.061366666666666	0.7808833333333336	21269.564453125	415045.28903857525	0	1280	0.19675887851567708	7.214813674160688	6.649844268092875	504.3370361328125	504.3420104980469
1273	506.356201171875	13.639566666666667					1	DETECTED	506.3562 m/z @13.64 [CD6654_1.mzXML]	506.356201171875	13.639566666666667	10.78085	15.6831	4.90225	21540.71484375	1747682.70954187	0	1280	2.907136153398861	0.8574214536825963	0.6320241358913335	506.3502502441406	506.3627624511719
1274	508.3362731933594	13.073550000000001					1	DETECTED	508.3363 m/z @13.07 [CD6654_1.mzXML]	508.3362731933594	13.073550000000001	12.962533333333333	13.1156	0.15306666666666757	33062.125	218185.02434472775	0	1280	0.17669559085577546	0.6893859780813657	0.3787719561627315	508.3362731933594	508.3379211425781
1275	508.37286376953125	14.15725					1	DETECTED	508.3729 m/z @14.16 [CD6654_1.mzXML]	508.37286376953125	14.15725	10.970049999999999	16.091333333333335	5.121283333333336	58822.2265625	2650297.2502293414	0	1280	0.4065417857089919	0.7003029904812857	0.31621530585493995	508.36639404296875	508.3758544921875
1276	510.3514709472656	13.533199999999999					1	DETECTED	510.3515 m/z @13.53 [CD6654_1.mzXML]	510.3514709472656	13.533199999999999	13.280483333333333	14.012516666666667	0.7320333333333338	131738.234375	2399486.9826386743	0	1280	0.2736883966511865	1.7368428769420496	1.7887963769258524	510.350830078125	510.35357666015625
1277	510.3883361816406	12.818416666666668					1	DETECTED	510.3883 m/z @12.82 [CD6654_1.mzXML]	510.3883361816406	12.818416666666668	12.658333333333333	13.059483333333333	0.40114999999999945	50610.08984375	576922.9399282234	0	1280	0.18649551387303553	1.2529411764705776	1.5058823529411554	510.3877868652344	510.3887939453125
1278	512.3314819335938	11.965133333333334					1	DETECTED	512.3315 m/z @11.97 [CD6654_1.mzXML]	512.3314819335938	11.965133333333334	11.880833333333333	12.83285	0.9520166666666672	59932.96875	887413.0664897469	0	1280	0.08884259097030522	2.051396453517622	2.1436888551143687	512.330078125	512.3333740234375
1279	514.87109375	1.6602166666666667					1	DETECTED	514.8711 m/z @1.66 [CD6654_1.mzXML]	514.87109375	1.6602166666666667	1.5861166666666666	1.6897833333333334	0.1036666666666668	34916.94140625	113256.13052734367	0	1280	0.10490852434041065	0.693847374486328	0.40372427940137884	514.8709106445312	514.871826171875
1280	515.1336059570312	11.880833333333333					1	DETECTED	515.1336 m/z @11.88 [CD6654_1.mzXML]	515.1336059570312	11.880833333333333	4.182799999999999	14.924033333333334	10.741233333333334	19073.767578125	3673447.946810241	0	1280	0.10026874003859731	0.6976608744224715	0.39532174884494314	515.1265258789062	515.1353759765625
1281	515.2056884765625	12.976566666666667					1	DETECTED	515.2057 m/z @12.98 [CD6654_1.mzXML]	515.2056884765625	12.976566666666667	12.9485	13.031733333333333	0.08323333333333416	18024.66015625	77241.49680566475	0	1280	0.10724536764366377	1.4827790973871402	1.9655581947742804	515.2056274414062	515.2070922851562
1282	515.3095092773438	13.226233333333333					1	DETECTED	515.3095 m/z @13.23 [CD6654_1.mzXML]	515.3095092773438	13.226233333333333	13.073550000000001	13.488833333333334	0.415283333333333	140506.953125	1542721.924808103	0	1280	0.20363994484985604	1.335088990694383	1.1768544035955009	515.3087158203125	515.3101806640625
1283	515.3678588867188	11.7606					1	DETECTED	515.3679 m/z @11.76 [CD6654_1.mzXML]	515.3678588867188	11.7606	11.714583333333334	12.395833333333334	0.6812500000000004	16216.763671875	315199.455766113	0	1280	0.10659160002195378	7.402209344440435	13.80441868888087	515.3668823242188	515.368408203125
1284	516.0701293945312	9.783133333333334					1	DETECTED	516.0701 m/z @9.78 [CD6654_1.mzXML]	516.0701293945312	9.783133333333334	5.8694	10.748633333333334	4.879233333333334	5727.98291015625	305849.00704214483	0	1280	0.9760177778130785	0.6233476987020067	12.380124394295734	516.0681762695312	516.0765380859375
1285	516.3025512695312	12.818416666666668					1	DETECTED	516.3026 m/z @12.82 [CD6654_1.mzXML]	516.3025512695312	12.818416666666668	8.869349999999999	12.9485	4.07915	86192.828125	2341733.909067384	0	1280	0.16051270180732047	0.5164701364035381	0.034047079244534026	516.2955932617188	516.3031616210938
1286	517.364013671875	15.048633333333333					1	DETECTED	517.3640 m/z @15.05 [CD6654_1.mzXML]	517.364013671875	15.048633333333333	14.530283333333333	16.1079	1.5776166666666676	3148.47705078125	142199.19903430168	0	1280	1.0060639242948746	1.521767788817081	2.043535577634162	517.36181640625	517.3672485351562
1287	518.0657348632812	9.768083333333333					1	DETECTED	518.0657 m/z @9.77 [CD6654_1.mzXML]	518.0657348632812	9.768083333333333	9.738633333333333	9.842899999999998	0.10426666666666584	1984.9105224609375	7714.580806945804	0	1280	0.08303968401136963	1.770232031692081	2.540464063384162	518.0635375976562	518.0673217773438
1288	518.2871704101562	11.880833333333333					1	DETECTED	518.2872 m/z @11.88 [CD6654_1.mzXML]	518.2871704101562	11.880833333333333	11.852766666666668	11.936649999999998	0.08388333333333087	9953.50390625	40823.84543115149	0	1280	0.08464670348008596	1.4943586698337317	1.9887173396674633	518.2871704101562	518.2894897460938
1289	518.3180541992188	13.1984					1	DETECTED	518.3181 m/z @13.20 [CD6654_1.mzXML]	518.3180541992188	13.1984	11.6541	13.761566666666665	2.1074666666666655	756625.3125	1.9479210311178323E7	1	1280	0.2113180677730213	0.8720275021603731	0.9327607700497901	518.3167114257812	518.3206176757812
1290	518.4559326171875	12.920316666666668					1	DETECTED	518.4559 m/z @12.92 [CD6654_1.mzXML]	518.4559326171875	12.920316666666668	11.595233333333335	14.908533333333333	3.313299999999998	83425.6953125	5773849.066255003	0	1280	1.4553712817616553	1.1261830809750468	1.3617866741998506	518.4545288085938	518.4579467773438
1291	518.9229125976562	1.8064166666666668					1	DETECTED	518.9229 m/z @1.81 [CD6654_1.mzXML]	518.9229125976562	1.8064166666666668	1.8064166666666668	2.187116666666667	0.38070000000000004	8621.80078125	102822.86143432613	0	1280	0.05674682417459298	null	null	518.9188232421875	518.9244995117188
1292	519.3211669921875	13.1984					1	DETECTED	519.3212 m/z @13.20 [CD6654_1.mzXML]	519.3211669921875	13.1984	3.6498333333333335	13.746416666666667	10.096583333333333	201954.984375	1.9717178032112915E7	0	1280	0.22008810902313236	0.5286962790226806	0.05739255804536115	519.3191528320312	519.3218383789062
1293	519.4598388671875	12.962533333333333					1	DETECTED	519.4598 m/z @12.96 [CD6654_1.mzXML]	519.4598388671875	12.962533333333333	11.922633333333332	13.4597	1.537066666666668	24170.19921875	1358092.3493486336	0	1280	0.5213677752027976	0.7390454210340736	0.4780908420681471	519.4586791992188	519.4605712890625
1294	520.3347778320312	12.962533333333333					1	DETECTED	520.3348 m/z @12.96 [CD6654_1.mzXML]	520.3347778320312	12.962533333333333	10.907983333333334	18.93	8.022016666666666	5244841.0	5.806606548180524E7	1	1280	0.14125738293805412	1.1550805642289446	0.9391417701479333	520.3333740234375	520.3402099609375
1295	521.3392944335938	12.962533333333333					1	DETECTED	521.3393 m/z @12.96 [CD6654_1.mzXML]	521.3392944335938	12.962533333333333	12.744866666666667	19.621	6.876133333333332	1299976.0	1.5840598194649344E7	0	1280	0.1572176637113607	15.795099540581958	30.590199081163917	521.333984375	521.3408203125
1296	522.3514404296875	13.3346					1	DETECTED	522.3514 m/z @13.33 [CD6654_1.mzXML]	522.3514404296875	13.3346	11.463816666666666	18.161333333333335	6.697516666666669	2843927.5	4.00777525302789E7	1	1280	0.17388141819485803	1.863800275967223	1.5201517821683466	522.3417358398438	522.3538208007812
1297	523.3550415039062	13.3346					1	DETECTED	523.3550 m/z @13.33 [CD6654_1.mzXML]	523.3550415039062	13.3346	12.318299999999999	13.4597	1.1414000000000009	755089.6875	8188980.507862308	0	1280	0.17644059122724975	0.7302385503669798	0.3395658635889044	523.345703125	523.3563232421875
1298	524.3570556640625	13.3346					1	DETECTED	524.3571 m/z @13.33 [CD6654_1.mzXML]	524.3570556640625	13.3346	13.2398	13.403266666666667	0.16346666666666643	129562.796875	812468.4554052745	0	1280	0.11232683164624468	0.8621659634317911	0.6194987887772506	524.3554077148438	524.3570556640625
1299	524.3670654296875	14.4283					1	DETECTED	524.3671 m/z @14.43 [CD6654_1.mzXML]	524.3670654296875	14.4283	9.6497	18.668333333333333	9.018633333333334	1511179.25	1.2469691728104171E8	1	1280	2.9172947274017655	0.6826284863501142	0.28174567031619857	524.357177734375	524.3717041015625
[truncated: 65 more rows]
