# Supplementary material for: MSFC: a new feature construction method for accurate diagnosis of mass spectrometry data
Source: Sci Rep. 2023 Sep 21;13:15694. doi: 10.1038/s41598-023-42395-5 (PMC10514077; doi:10.1038/s41598-023-42395-5)
Supplement: Supplementary file 1 — Supplementary Information. [file 41598_2023_42395_MOESM1_ESM.zip › dataset/CHD dataset/1-batch/P/CD6657_1.mzXML_chromatograms.csv]

row ID	row m/z	row retention time	row identity (main ID)	row identity (all IDs)	row identity (main ID + details)	row comment	row number of detected peaks	CD6657_1.mzXML Peak status	CD6657_1.mzXML Peak name	CD6657_1.mzXML Peak m/z	CD6657_1.mzXML Peak RT	CD6657_1.mzXML Peak RT start	CD6657_1.mzXML Peak RT end	CD6657_1.mzXML Peak duration time	CD6657_1.mzXML Peak height	CD6657_1.mzXML Peak area	CD6657_1.mzXML Peak charge	CD6657_1.mzXML Peak # data points	CD6657_1.mzXML Peak FWHM	CD6657_1.mzXML Peak tailing factor	CD6657_1.mzXML Peak asymmetry factor	CD6657_1.mzXML Peak m/z min	CD6657_1.mzXML Peak m/z max
1	55.05377197265625	11.248483333333333					1	DETECTED	55.0538 m/z @11.25 [CD6657_1.mzXML]	55.05377197265625	11.248483333333333	0.16848333333333335	19.957666666666668	19.789183333333334	3748.85888671875	1455781.5277225624	0	1277	13.01981500992418	0.8930136883273165	1.864032620119779	55.04487228393555	55.06074523925781
2	60.08025360107422	14.6304					1	DETECTED	60.0803 m/z @14.63 [CD6657_1.mzXML]	60.08025360107422	14.6304	0.10103333333333334	20.0075	19.906466666666667	241256.734375	6.671838716781642E7	0	1277	7.2123210629937535	0.6915337721079452	0.8722187821316593	60.080101013183594	60.0808219909668
3	61.03919982910156	1.8490499999999999					1	DETECTED	61.0392 m/z @1.85 [CD6657_1.mzXML]	61.03919982910156	1.8490499999999999	0.13463333333333333	20.0075	19.872866666666667	146608.546875	3162952.2968774717	0	1277	0.04667169523097958	0.6879555282025341	0.399137379022489	61.03757095336914	61.04232406616211
4	61.083492279052734	12.471633333333333					1	DETECTED	61.0835 m/z @12.47 [CD6657_1.mzXML]	61.083492279052734	12.471633333333333	8.357233333333333	19.592166666666667	11.234933333333334	5779.3466796875	1707509.1463453977	0	1277	4.530292794193327	1.3653185559660381	1.7983969576473475	61.0830192565918	61.08390426635742
5	68.9817886352539	1.4983833333333334					1	DETECTED	68.9818 m/z @1.50 [CD6657_1.mzXML]	68.9817886352539	1.4983833333333334	1.4058833333333332	13.748016666666667	12.342133333333333	10070.3447265625	1434307.8440238037	0	1277	0.1389998302482185	64.32551965400302	134.59376210725532	68.9781265258789	68.99085998535156
6	69.03303527832031	2.01585					1	DETECTED	69.0330 m/z @2.02 [CD6657_1.mzXML]	69.03303527832031	2.01585	1.9324000000000001	14.423583333333333	12.491183333333334	6959.5810546875	976725.4990692444	0	1277	0.1325673635208282	74.84232075094886	148.6846415018977	69.0329360961914	69.03923797607422
7	69.07643127441406	11.280149999999999					1	DETECTED	69.0764 m/z @11.28 [CD6657_1.mzXML]	69.07643127441406	11.280149999999999	0.10103333333333334	20.0075	19.906466666666667	7781.05224609375	3881609.286020017	0	1277	19.139212778311578	0.890341663846428	3.620155924879843	69.06656646728516	69.07643127441406
8	70.98001861572266	1.5130000000000001					1	DETECTED	70.9800 m/z @1.51 [CD6657_1.mzXML]	70.98001861572266	1.5130000000000001	1.4058833333333332	19.6415	18.23561666666667	7712.37451171875	2053199.0066409002	0	1277	0.08625748971875913	85.12035164151214	165.0852069149316	70.9719467163086	70.98986053466797
9	72.04859161376953	14.191083333333333					1	DETECTED	72.0486 m/z @14.19 [CD6657_1.mzXML]	72.04859161376953	14.191083333333333	0.3041	19.957666666666668	19.65356666666667	3262.54248046875	1283569.7153290408	0	1277	3.4208583120928147	0.7076254862167091	0.5162769155201214	72.04418182373047	72.0489273071289
10	72.08029174804688	1.9048333333333334					1	DETECTED	72.0803 m/z @1.90 [CD6657_1.mzXML]	72.08029174804688	1.9048333333333334	1.8769166666666666	9.108966666666667	7.232050000000001	51295.82421875	1130742.7681662606	0	1277	0.1378843944166841	13.505361108460514	26.604479497942645	72.07705688476562	72.08942413330078
11	73.04496002197266	13.877166666666666					1	DETECTED	73.0450 m/z @13.88 [CD6657_1.mzXML]	73.04496002197266	13.877166666666666	0.10103333333333334	20.0075	19.906466666666667	10784.640625	3435214.8908122545	0	1277	2.3811259211664613	0.8768307798449118	0.4416410032122363	73.04485321044922	73.05123901367188
12	74.09578704833984	13.9648					1	DETECTED	74.0958 m/z @13.96 [CD6657_1.mzXML]	74.09578704833984	13.9648	0.10103333333333334	19.328666666666667	19.227633333333333	1846.6920166015625	1074564.8092727358	0	1277	6.158228394646274	0.6934491107515274	0.3868982215030547	74.09496307373047	74.10073852539062
13	75.94731140136719	2.453516666666667					1	DETECTED	75.9473 m/z @2.45 [CD6657_1.mzXML]	75.94731140136719	2.453516666666667	0.4066666666666666	19.7415	19.334833333333332	4973.53369140625	1479426.7433409423	0	1277	2.729021633827757	4.7230704090024505	8.446140818004901	75.94088745117188	75.95623016357422
14	80.9472885131836	1.7497333333333331					1	DETECTED	80.9473 m/z @1.75 [CD6657_1.mzXML]	80.9472885131836	1.7497333333333331	1.6463333333333334	10.37965	8.733316666666667	184437.0	3353394.6029815674	0	1277	0.27141088704486793	3.5987526451564227	5.926231756835705	80.94050598144531	80.95536041259766
15	81.0693130493164	13.733983333333333					1	DETECTED	81.0693 m/z @13.73 [CD6657_1.mzXML]	81.0693130493164	13.733983333333333	0.10103333333333334	20.0075	19.906466666666667	4704.99462890625	1983505.9432328187	0	1277	12.891394334487769	0.7300865427756527	1.2825818647235168	81.06851196289062	81.07806396484375
16	82.94435119628906	1.7497333333333331					1	DETECTED	82.9444 m/z @1.75 [CD6657_1.mzXML]	82.94435119628906	1.7497333333333331	1.6756	10.90105	9.22545	74901.9296875	1812409.4064104003	0	1277	0.10132548552096532	4.8235709762007986	6.848581929903522	82.94432067871094	82.9518814086914
17	83.02095031738281	1.82095					1	DETECTED	83.0210 m/z @1.82 [CD6657_1.mzXML]	83.02095031738281	1.82095	0.23623333333333332	20.0075	19.771266666666666	1663610.0	8992747.341810176	0	1277	0.05443859476216706	1.966899711666243	2.5578484020866807	83.0208740234375	83.02132415771484
18	83.08493041992188	11.264100000000001					1	DETECTED	83.0849 m/z @11.26 [CD6657_1.mzXML]	83.08493041992188	11.264100000000001	0.11773333333333333	20.0075	19.889766666666667	27840.65234375	4959497.315729677	0	1277	0.2872227679258934	0.6942107422438553	3.337945288260165	83.0845718383789	83.08531188964844
19	84.04395294189453	2.5767666666666664					1	DETECTED	84.0440 m/z @2.58 [CD6657_1.mzXML]	84.04395294189453	2.5767666666666664	0.27011666666666667	19.757833333333334	19.487716666666667	15560.572265625	2752390.988722137	0	1277	1.2811907126332631	3.8866934259308925	2.064301725940753	84.04364776611328	84.04421997070312
20	84.9591064453125	1.4837833333333335					1	DETECTED	84.9591 m/z @1.48 [CD6657_1.mzXML]	84.9591064453125	1.4837833333333335	0.10103333333333334	20.0075	19.906466666666667	880690.75	1.8494493011897232E7	0	1277	0.14454789703999982	2.0656030359433273	2.4899007198600245	84.95892333984375	84.95945739746094
21	85.02790069580078	2.029916666666667					1	DETECTED	85.0279 m/z @2.03 [CD6657_1.mzXML]	85.02790069580078	2.029916666666667	1.8351499999999998	11.122933333333332	9.287783333333332	61980.10546875	3382683.8145408924	0	1277	0.28796415385511986	8.828254261086274	12.19614975319302	85.02001953125	85.03704833984375
22	85.06434631347656	7.3308333333333335					1	DETECTED	85.0643 m/z @7.33 [CD6657_1.mzXML]	85.06434631347656	7.3308333333333335	0.11773333333333333	19.991	19.873266666666666	4090.68212890625	2250228.88621692	0	1277	18.48496325505585	1.377581529901614	1.360240754013668	85.06403350830078	85.0645751953125
23	85.97219848632812	14.22075					1	DETECTED	85.9722 m/z @14.22 [CD6657_1.mzXML]	85.97219848632812	14.22075	1.42305	15.3561	13.93305	20977.4375	7496356.69158319	0	1277	13.92263332774056	0.5443575798776342	0.08870427803305568	85.96259307861328	85.97930145263672
24	86.05953216552734	2.7714333333333334					1	DETECTED	86.0595 m/z @2.77 [CD6657_1.mzXML]	86.05953216552734	2.7714333333333334	0.10103333333333334	20.0075	19.906466666666667	13557.6298828125	2890740.6519254474	0	1277	0.4718162701718849	4.820701335000057	2.860032456350792	86.05599212646484	86.06736755371094
25	86.0959243774414	4.0406					1	DETECTED	86.0959 m/z @4.04 [CD6657_1.mzXML]	86.0959243774414	4.0406	2.171783333333333	15.3724	13.200616666666669	108883.765625	7399624.360795045	1	1277	0.9025179426124463	0.8022718146952109	0.7815986437347715	86.09566497802734	86.10111236572266
26	86.99232482910156	1.4837833333333335					1	DETECTED	86.9923 m/z @1.48 [CD6657_1.mzXML]	86.99232482910156	1.4837833333333335	1.42305	1.7052	0.2821500000000001	37864.54296875	376476.23864648445	0	1277	0.1731710345924895	2.3228594950603667	3.344706947756572	86.99217987060547	86.99234008789062
27	87.07991790771484	7.247566666666667					1	DETECTED	87.0799 m/z @7.25 [CD6657_1.mzXML]	87.07991790771484	7.247566666666667	0.10103333333333334	20.0075	19.906466666666667	89411.390625	4.785590613280276E7	1	1277	17.212518979627557	1.0210962448624235	0.7604076147213873	87.07975006103516	87.0801010131836
28	88.03875732421875	2.7432833333333333					1	DETECTED	88.0388 m/z @2.74 [CD6657_1.mzXML]	88.03875732421875	2.7432833333333333	1.3364	8.086916666666665	6.750516666666665	8195.9775390625	899445.6339176025	0	1277	0.8264692341072815	2.3991032186985413	4.128277317758938	88.03857421875	88.03897094726562
29	88.07530212402344	8.875433333333332					1	DETECTED	88.0753 m/z @8.88 [CD6657_1.mzXML]	88.07530212402344	8.875433333333332	0.10103333333333334	19.991	19.889966666666666	6380.62109375	3373497.5951653444	0	1277	9.00153549548194	1.1334089320447365	0.18912110610936161	88.06745910644531	88.08447265625
30	88.11161804199219	13.3783					1	DETECTED	88.1116 m/z @13.38 [CD6657_1.mzXML]	88.11161804199219	13.3783	7.8298499999999995	19.444333333333336	11.614483333333336	7733.1923828125	1564730.1865903933	0	1277	3.6613534102143763	1.0466421553166503	0.5403178413940741	88.11100006103516	88.1152114868164
31	88.95225524902344	1.4837833333333335					1	DETECTED	88.9523 m/z @1.48 [CD6657_1.mzXML]	88.95225524902344	1.4837833333333335	1.4058833333333332	19.991	18.585116666666668	14515.736328125	2743555.1747029116	0	1277	0.09900448438484366	114.45171260677763	238.5977686506658	88.94448852539062	88.9522705078125
32	88.96768951416016	11.280149999999999					1	DETECTED	88.9677 m/z @11.28 [CD6657_1.mzXML]	88.96768951416016	11.280149999999999	0.23623333333333332	19.0975	18.861266666666666	28080.673828125	3146320.5926613165	0	1277	0.8012052242754049	0.8539210877783395	0.19031148838343662	88.9675521850586	88.96814727783203
33	89.03610229492188	11.371083333333333					1	DETECTED	89.0361 m/z @11.37 [CD6657_1.mzXML]	89.03610229492188	11.371083333333333	0.33791666666666664	19.509666666666664	19.171749999999996	12751.26953125	2906632.248798187	0	1277	10.269872963109623	1.365625001252061	1.730949260037882	89.03379821777344	89.04138946533203
34	89.05931091308594	10.198183333333333					1	DETECTED	89.0593 m/z @10.20 [CD6657_1.mzXML]	89.05931091308594	10.198183333333333	0.10103333333333334	20.0075	19.906466666666667	17975.6953125	4610827.006355959	0	1277	0.8580831275822067	1.3707056774163247	1.604787545539458	89.05232238769531	89.05953216552734
35	89.95242309570312	2.5082166666666668					1	DETECTED	89.9524 m/z @2.51 [CD6657_1.mzXML]	89.95242309570312	2.5082166666666668	2.5082166666666668	17.309666666666665	14.801449999999999	23037.005859375	7875837.906817354	0	1277	10.022750615748546	null	null	89.95242309570312	89.96070098876953
36	90.05442810058594	1.82095					1	DETECTED	90.0544 m/z @1.82 [CD6657_1.mzXML]	90.05442810058594	1.82095	0.15158333333333335	20.0075	19.855916666666666	184416.71875	6191192.700713437	0	1277	0.1887954722553702	6.267808272678998	2.8287492347849286	90.04582977294922	90.06228637695312
37	90.97600555419922	1.6756					1	DETECTED	90.9760 m/z @1.68 [CD6657_1.mzXML]	90.97600555419922	1.6756	1.5278	3.6988	2.171	606490.6875	6591110.794897463	0	1277	0.1265918809505171	1.1098637262877344	1.7221986912272613	90.97600555419922	90.98320007324219
38	91.03858184814453	10.02895					1	DETECTED	91.0386 m/z @10.03 [CD6657_1.mzXML]	91.03858184814453	10.02895	0.10103333333333334	20.0075	19.906466666666667	46695.81640625	2.6282506757783726E7	0	1277	11.38457049786959	1.0025500482645737	0.4603034299308587	91.03821563720703	91.03866577148438
39	91.05380249023438	9.226383333333333					1	DETECTED	91.0538 m/z @9.23 [CD6657_1.mzXML]	91.05380249023438	9.226383333333333	0.11773333333333333	20.0075	19.889766666666667	88695.1640625	1.2036457192535166E7	0	1277	0.8693150119420885	3.376569033383264	14.262311774086852	91.05219268798828	91.0558090209961
40	92.04192352294922	9.984649999999998					1	DETECTED	92.0419 m/z @9.98 [CD6657_1.mzXML]	92.04192352294922	9.984649999999998	0.11773333333333333	19.974333333333334	19.8566	2370.380126953125	1291120.8965518798	0	1277	8.630266344946111	1.0062211261538982	1.0124422523077967	92.03472137451172	92.04258728027344
41	93.0541000366211	1.8490499999999999					1	DETECTED	93.0541 m/z @1.85 [CD6657_1.mzXML]	93.0541000366211	1.8490499999999999	0.13463333333333333	18.575166666666668	18.440533333333335	6503.0615234375	1285211.9528924252	0	1277	7.555384127090378	5.378078063481262	5.455586121913964	93.05374145507812	93.0594711303711
42	93.069580078125	8.416083333333333					1	DETECTED	93.0696 m/z @8.42 [CD6657_1.mzXML]	93.069580078125	8.416083333333333	0.27011666666666667	19.941166666666668	19.67105	9656.3125	1648484.9079803766	0	1277	0.2847910546893999	2.2993442037988046	0.970545429377119	93.05968475341797	93.07035827636719
43	94.04098510742188	8.416083333333333					1	DETECTED	94.0410 m/z @8.42 [CD6657_1.mzXML]	94.04098510742188	8.416083333333333	3.7280666666666664	18.72233333333333	14.994266666666665	16498.478515625	1296832.469776519	0	1277	0.17979760879232742	0.5401702045563096	6.027189483464468	94.04033660888672	94.04945373535156
44	95.01560974121094	2.186					1	DETECTED	95.0156 m/z @2.19 [CD6657_1.mzXML]	95.01560974121094	2.186	0.3724	10.13585	9.763449999999999	6524.55029296875	904360.0508959959	0	1277	0.3368169809269759	2.691731914424349	4.383463828848699	95.00956726074219	95.01594543457031
45	95.04875946044922	8.38685					1	DETECTED	95.0488 m/z @8.39 [CD6657_1.mzXML]	95.04875946044922	8.38685	2.8544833333333335	12.204116666666666	9.349633333333333	12593.28515625	850650.4354419558	0	1277	0.2815201406861565	0.7546815774444596	0.440271394479332	95.04373931884766	95.05469512939453
46	95.08492279052734	13.776616666666666					1	DETECTED	95.0849 m/z @13.78 [CD6657_1.mzXML]	95.08492279052734	13.776616666666666	0.11773333333333333	20.0075	19.889766666666667	8656.3388671875	1864962.0429989025	0	1277	0.27429769156030837	0.7819582941521688	0.7490072456644655	95.08377838134766	95.08808898925781
47	96.92120361328125	1.7497333333333331					1	DETECTED	96.9212 m/z @1.75 [CD6657_1.mzXML]	96.92120361328125	1.7497333333333331	1.6609833333333335	18.047666666666665	16.38668333333333	179263.734375	9067505.074936187	0	1277	0.09652494942695067	0.6427164589007817	5.608138015449352	96.91385650634766	96.92133331298828
48	97.02789306640625	2.00175					1	DETECTED	97.0279 m/z @2.00 [CD6657_1.mzXML]	97.02789306640625	2.00175	1.8631833333333332	19.824166666666667	17.960983333333335	18025.560546875	2538407.177255769	0	1277	0.8520470415779857	23.046471980447397	28.445082224322768	97.02774047851562	97.02825927734375
49	97.064208984375	7.280833333333334					1	DETECTED	97.0642 m/z @7.28 [CD6657_1.mzXML]	97.064208984375	7.280833333333334	0.11773333333333333	20.0075	19.889766666666667	3298.8330078125	2205048.5128237912	0	1277	9.876875813934056	1.38834908535876	0.3241514815048584	97.05619812011719	97.06999969482422
50	97.10062408447266	11.765899999999998					1	DETECTED	97.1006 m/z @11.77 [CD6657_1.mzXML]	97.10062408447266	11.765899999999998	0.10103333333333334	19.957666666666668	19.856633333333335	7261.12353515625	2417450.035015078	0	1277	0.18171351243865708	0.8511298886113859	1.561741020387952	97.09090423583984	97.10111236572266
51	98.91822052001953	1.7497333333333331					1	DETECTED	98.9182 m/z @1.75 [CD6657_1.mzXML]	98.91822052001953	1.7497333333333331	1.6609833333333335	12.346316666666667	10.685333333333332	67211.390625	3491832.638474121	0	1277	0.0948011064248866	60.19906103286407	117.13493595568168	98.91807556152344	98.92766571044922
52	98.98352813720703	2.0582000000000003					1	DETECTED	98.9835 m/z @2.06 [CD6657_1.mzXML]	98.98352813720703	2.0582000000000003	0.10103333333333334	20.0075	19.906466666666667	43087.23046875	7025763.90184363	0	1277	0.29077018791020226	10.568923353996025	9.145305415557154	98.97494506835938	98.98433685302734
53	98.99492645263672	1.8351499999999998					1	DETECTED	98.9949 m/z @1.84 [CD6657_1.mzXML]	98.99492645263672	1.8351499999999998	1.5869833333333332	5.730066666666667	4.143083333333333	127948.0234375	4617140.676866943	0	1277	0.09251463092355316	8.347380792478173	0.3642414181135018	98.98612976074219	98.99535369873047
54	99.04350280761719	1.9878666666666667					1	DETECTED	99.0435 m/z @1.99 [CD6657_1.mzXML]	99.04350280761719	1.9878666666666667	0.5941333333333334	19.841166666666666	19.247033333333334	25022.138671875	3326872.254197113	0	1277	0.7310207605486247	2.7628501451347782	4.496961180734515	99.04116821289062	99.0459213256836
55	100.07716369628906	11.617616666666667					1	DETECTED	100.0772 m/z @11.62 [CD6657_1.mzXML]	100.07716369628906	11.617616666666667	0.20233333333333334	19.180333333333333	18.978	9801.1591796875	2755636.2328577875	0	1277	10.286463423437095	0.8486659619822253	3.052168893617326	100.07488250732422	100.07716369628906
56	101.00763702392578	1.4837833333333335					1	DETECTED	101.0076 m/z @1.48 [CD6657_1.mzXML]	101.00763702392578	1.4837833333333335	0.18556666666666669	20.0075	19.821933333333334	1013481.875	1.4042475847316831E7	1	1277	0.12510934928126938	1.79452022663587	2.520410200489072	101.00377655029297	101.00818634033203
57	101.09538269042969	11.2959					1	DETECTED	101.0954 m/z @11.30 [CD6657_1.mzXML]	101.09538269042969	11.2959	0.10103333333333334	20.0075	19.906466666666667	21885.794921875	9113619.157827023	0	1277	14.3187752198247	2.353691854419318	1.8499910315233012	101.09520721435547	101.09578704833984
58	102.00867462158203	1.4837833333333335					1	DETECTED	102.0087 m/z @1.48 [CD6657_1.mzXML]	102.00867462158203	1.4837833333333335	1.42305	18.246	16.82295	78094.9296875	2126499.5296822507	0	1277	0.1742497627690076	138.4984906695934	275.9969813391868	102.00564575195312	102.00900268554688
59	102.04598236083984	8.401466666666668					1	DETECTED	102.0460 m/z @8.40 [CD6657_1.mzXML]	102.04598236083984	8.401466666666668	0.21928333333333333	20.0075	19.788216666666667	27358.9609375	4084961.5485076266	0	1277	0.18180543666657023	1.0695828499030255	0.746629601481683	102.04595184326172	102.0547103881836
60	102.09075927734375	1.8351499999999998					1	DETECTED	102.0908 m/z @1.84 [CD6657_1.mzXML]	102.09075927734375	1.8351499999999998	0.10103333333333334	19.957666666666668	19.856633333333335	12078.0869140625	2681702.1722972407	0	1277	17.018052635811006	6.067565534537717	19.952133073468566	102.08291625976562	102.09889221191406
61	102.12701416015625	12.642216666666666					1	DETECTED	102.1270 m/z @12.64 [CD6657_1.mzXML]	102.12701416015625	12.642216666666666	0.18556666666666669	19.991	19.805433333333333	9193.9833984375	2427910.2279179073	0	1277	1.5442181307388196	0.7949743042203696	1.4112063587117953	102.12210845947266	102.1358413696289
62	102.96969604492188	1.4837833333333335					1	DETECTED	102.9697 m/z @1.48 [CD6657_1.mzXML]	102.96969604492188	1.4837833333333335	0.49198333333333333	18.328500000000002	17.836516666666668	297287.03125	6601123.594263917	0	1277	0.15278748925128882	2.1722675239001346	2.9226917744169074	102.9692153930664	102.97626495361328
63	103.03831481933594	2.0582000000000003					1	DETECTED	103.0383 m/z @2.06 [CD6657_1.mzXML]	103.03831481933594	2.0582000000000003	0.321	19.658166666666666	19.337166666666665	107584.5703125	7162443.705695038	0	1277	0.3639548493348952	2.5914124031308154	7.955795977553277	103.03803253173828	103.03888702392578
64	103.05366516113281	8.416083333333333					1	DETECTED	103.0537 m/z @8.42 [CD6657_1.mzXML]	103.05366516113281	8.416083333333333	3.1084166666666664	8.703683333333334	5.595266666666667	257674.640625	8393394.740458492	1	1277	0.2142612558422421	0.5226780661028494	0.3585027259314451	103.05360412597656	103.06119537353516
65	103.07466888427734	10.964400000000001					1	DETECTED	103.0747 m/z @10.96 [CD6657_1.mzXML]	103.07466888427734	10.964400000000001	0.10103333333333334	20.0075	19.906466666666667	91404.5546875	1.5225171749195669E7	0	1277	0.39833513935329457	2.701814080838115	0.9156900747953658	103.07167053222656	103.07658386230469
66	104.0571517944336	8.416083333333333					1	DETECTED	104.0572 m/z @8.42 [CD6657_1.mzXML]	104.0571517944336	8.416083333333333	7.9452	9.627633333333334	1.682433333333334	15184.62109375	366650.5208776242	0	1277	0.30114055393855566	1.7766848008337652	0.3815075147813288	104.04891967773438	104.05723571777344
67	104.07003021240234	1.8490499999999999					1	DETECTED	104.0700 m/z @1.85 [CD6657_1.mzXML]	104.07003021240234	1.8490499999999999	0.2871166666666667	20.0075	19.720383333333334	90017.9375	5224429.597202701	0	1277	3.983620880241265	6.231925855940646	7.484126605468783	104.06653594970703	104.07847595214844
68	104.10630798339844	1.7786666666666666					1	DETECTED	104.1063 m/z @1.78 [CD6657_1.mzXML]	104.10630798339844	1.7786666666666666	1.3364	19.674833333333332	18.33843333333333	656345.25	9059239.382833097	1	1277	0.06330588529032677	2.928456032179133	3.7889717830134613	104.10606384277344	104.10669708251953
69	104.9625244140625	11.442733333333333					1	DETECTED	104.9625 m/z @11.44 [CD6657_1.mzXML]	104.9625244140625	11.442733333333333	0.11773333333333333	20.0075	19.889766666666667	19729.62890625	2857260.1304603894	0	1277	12.41829168681469	0.8940387610979338	0.7718406075065026	104.9549789428711	104.96302795410156
70	105.00273895263672	1.4983833333333334					1	DETECTED	105.0027 m/z @1.50 [CD6657_1.mzXML]	105.00273895263672	1.4983833333333334	1.4058833333333332	1.69015	0.2842666666666669	35643.859375	363397.7936994629	0	1277	0.18352477977348647	1.5023889762214342	2.170245337403619	105.00250244140625	105.00279235839844
71	105.07106018066406	13.790716666666667					1	DETECTED	105.0711 m/z @13.79 [CD6657_1.mzXML]	105.07106018066406	13.790716666666667	0.11773333333333333	19.991	19.873266666666666	55627.390625	1.1519331690434488E7	0	1277	1.2660371819900291	0.8680506241171014	1.2137338815495298	105.06812286376953	105.0799560546875
72	106.04927062988281	1.8631833333333332					1	DETECTED	106.0493 m/z @1.86 [CD6657_1.mzXML]	106.04927062988281	1.8631833333333332	0.11773333333333333	9.092883333333333	8.97515	14746.6708984375	824617.0148433227	0	1277	0.11401995257462083	1.3375639061285456	0.2290013492730337	106.0490493774414	106.05462646484375
73	106.06430053710938	12.393966666666667					1	DETECTED	106.0643 m/z @12.39 [CD6657_1.mzXML]	106.06430053710938	12.393966666666667	0.16848333333333335	20.0075	19.839016666666666	4919.87158203125	1871587.1090213014	0	1277	4.211807180110167	0.8113796455218538	1.6745695480712655	106.06398010253906	106.07426452636719
74	106.94986724853516	1.6756					1	DETECTED	106.9499 m/z @1.68 [CD6657_1.mzXML]	106.94986724853516	1.6756	1.5573166666666665	9.311333333333332	7.754016666666665	101265.8125	2129017.8684313963	0	1277	0.1357686553673929	32.777300267718694	2.001942319473153	106.94297790527344	106.95036315917969
75	106.9626235961914	1.4983833333333334					1	DETECTED	106.9626 m/z @1.50 [CD6657_1.mzXML]	106.9626235961914	1.4983833333333334	1.4058833333333332	16.310266666666667	14.904383333333334	7904.4111328125	2538944.1132993777	0	1277	0.08123419762292716	80.56423423423402	160.12846846846804	106.96260070800781	106.96659088134766
76	107.0517578125	5.0796					1	DETECTED	107.0518 m/z @5.08 [CD6657_1.mzXML]	107.0517578125	5.0796	0.21928333333333333	19.924500000000002	19.70521666666667	8790.1044921875	1411202.1843120721	0	1277	0.46853087297171836	0.8101780164464549	6.631279395996392	107.0481948852539	107.05203247070312
77	108.08031463623047	0.49198333333333333					1	DETECTED	108.0803 m/z @0.49 [CD6657_1.mzXML]	108.08031463623047	0.49198333333333333	0.10103333333333334	20.0075	19.906466666666667	2207.73291015625	1431575.8448552254	0	1277	17.208092022809073	25.45909536598883	49.91819073197766	108.07682037353516	108.08077239990234
78	109.06442260742188	8.416083333333333					1	DETECTED	109.0644 m/z @8.42 [CD6657_1.mzXML]	109.06442260742188	8.416083333333333	1.5573166666666665	15.774966666666668	14.21765	7103.119140625	1330568.4827697754	0	1277	0.24622272379481913	1.0364582067718688	0.5063746997701591	109.06177520751953	109.07408142089844
79	109.10038757324219	13.733983333333333					1	DETECTED	109.1004 m/z @13.73 [CD6657_1.mzXML]	109.10038757324219	13.733983333333333	0.15158333333333335	19.974333333333334	19.82275	6783.16748046875	1529376.4996456907	0	1277	2.2976982277978397	0.5850509404648687	0.19576563494348057	109.09490203857422	109.1012191772461
80	110.05941772460938	2.64575					1	DETECTED	110.0594 m/z @2.65 [CD6657_1.mzXML]	110.05941772460938	2.64575	0.16848333333333335	19.874666666666666	19.706183333333332	5286.35205078125	1658919.644932557	0	1277	0.1497572148654771	3.9774045318765308	1.851416842650807	110.05424499511719	110.05992889404297
81	111.04350280761719	2.0582000000000003					1	DETECTED	111.0435 m/z @2.06 [CD6657_1.mzXML]	111.04350280761719	2.0582000000000003	0.10103333333333334	20.0075	19.906466666666667	9090.4140625	3341741.27725455	0	1277	1.3982539798744607	5.085531806182406	6.745072063190491	111.04295349121094	111.05125427246094
82	112.03624725341797	1.7786666666666666					1	DETECTED	112.0362 m/z @1.78 [CD6657_1.mzXML]	112.03624725341797	1.7786666666666666	0.35506666666666664	19.2135	18.858433333333334	196834.125	2829506.618306061	0	1277	1.4705867318776893	3.250884575648611	12.048768921343852	112.03617858886719	112.03875732421875
83	112.89501190185547	1.7202					1	DETECTED	112.8950 m/z @1.72 [CD6657_1.mzXML]	112.89501190185547	1.7202	1.6609833333333335	12.975566666666667	11.314583333333333	150509.421875	4791247.554702148	0	1277	0.18717990774854232	95.53546298902367	5.96163867738776	112.89501190185547	112.90312194824219
84	113.02034759521484	2.3135666666666665					1	DETECTED	113.0203 m/z @2.31 [CD6657_1.mzXML]	113.02034759521484	2.3135666666666665	0.15158333333333335	20.0075	19.855916666666666	183323.9375	8261492.868420414	0	1277	0.42999739159975237	1.0454888329081693	0.8413458539936788	113.02005004882812	113.02271270751953
85	113.03544616699219	1.4543833333333334					1	DETECTED	113.0354 m/z @1.45 [CD6657_1.mzXML]	113.03544616699219	1.4543833333333334	1.4058833333333332	17.407666666666668	16.001783333333336	6663.1103515625	2087831.933098541	0	1277	12.628413317943414	164.9668384879718	301.3462005368823	113.03407287597656	113.04356384277344
86	114.05442810058594	2.5767666666666664					1	DETECTED	114.0544 m/z @2.58 [CD6657_1.mzXML]	114.05442810058594	2.5767666666666664	0.10103333333333334	20.0075	19.906466666666667	34008.734375	5726659.390002687	0	1277	0.7924225301562742	5.201209182640767	2.60974218443733	114.05377197265625	114.05476379394531
87	114.06549072265625	1.82095					1	DETECTED	114.0655 m/z @1.82 [CD6657_1.mzXML]	114.06549072265625	1.82095	1.7926499999999999	16.310266666666667	14.517616666666667	667931.25	9087816.287775205	1	1277	0.05240845501656666	8.713137218365894	9.21686597104856	114.05728149414062	114.0700912475586
88	114.09092712402344	9.732966666666666					1	DETECTED	114.0909 m/z @9.73 [CD6657_1.mzXML]	114.09092712402344	9.732966666666666	0.18556666666666669	19.77466666666667	19.589100000000002	6829.8447265625	1495187.1927359614	0	1277	0.11797761102860171	1.025886628820412	0.05215887211707396	114.09017944335938	114.09121704101562
89	114.89187622070312	1.7351666666666667					1	DETECTED	114.8919 m/z @1.74 [CD6657_1.mzXML]	114.89187622070312	1.7351666666666667	1.6756	13.465616666666667	11.790016666666668	45050.98828125	2238451.332265625	0	1277	0.09966668744956442	98.96488528259637	196.92977056519274	114.8918685913086	114.8958511352539
90	114.98716735839844	1.4983833333333334					1	DETECTED	114.9872 m/z @1.50 [CD6657_1.mzXML]	114.98716735839844	1.4983833333333334	1.4058833333333332	15.2267	13.820816666666666	43930.203125	3946766.3499226687	0	1277	0.17539196003956148	71.68216888645344	2.03384828496689	114.98673248291016	114.98724365234375
91	115.0360107421875	1.8490499999999999					1	DETECTED	115.0360 m/z @1.85 [CD6657_1.mzXML]	115.0360107421875	1.8490499999999999	0.23623333333333332	19.941166666666668	19.704933333333333	188129.90625	2384291.656319365	0	1277	0.04618245969585821	3.2491989546839837	2.5714971482630395	115.03561401367188	115.03892517089844
92	115.05377960205078	9.226383333333333					1	DETECTED	115.0538 m/z @9.23 [CD6657_1.mzXML]	115.05377960205078	9.226383333333333	4.130216666666667	16.604583333333334	12.474366666666668	60516.49609375	1709495.1514116817	0	1277	0.07126730792287539	1.9389885164726772	37.15438195223376	115.05289459228516	115.0577621459961
93	115.0689468383789	1.80685					1	DETECTED	115.0689 m/z @1.81 [CD6657_1.mzXML]	115.0689468383789	1.80685	1.80685	19.708166666666667	17.901316666666666	24907.84765625	1607762.3311181334	0	1277	8.604714416996991	null	null	115.06747436523438	115.07506561279297
94	115.11101531982422	11.765899999999998					1	DETECTED	115.1110 m/z @11.77 [CD6657_1.mzXML]	115.11101531982422	11.765899999999998	0.10103333333333334	20.0075	19.906466666666667	7152.5634765625	2551930.713453062	0	1277	0.19804655242958447	0.8532659324581509	1.255624882861382	115.10177612304688	115.1116714477539
95	116.05718994140625	9.2124					1	DETECTED	116.0572 m/z @9.21 [CD6657_1.mzXML]	116.05718994140625	9.2124	9.198416666666667	9.282399999999999	0.08398333333333241	5371.3466796875	17937.868746032716	0	1277	0.06495668230454932	3.00297973778292	5.00595947556584	116.05225372314453	116.05740356445312
96	116.0698013305664	1.8490499999999999					1	DETECTED	116.0698 m/z @1.85 [CD6657_1.mzXML]	116.0698013305664	1.8490499999999999	0.25321666666666665	19.891166666666667	19.63795	2120864.0	1.658257775136192E7	1	1277	0.03753659961419831	0.7217718239107497	8.598278372513438	116.06472778320312	116.07040405273438
97	116.98506927490234	1.4837833333333335					1	DETECTED	116.9851 m/z @1.48 [CD6657_1.mzXML]	116.98506927490234	1.4837833333333335	0.10103333333333334	20.0075	19.906466666666667	2456761.75	4.730689357596447E7	0	1277	0.12644809263844903	74.19182607792766	2.504439053646484	116.98497772216797	116.98558807373047
98	117.05681610107422	9.226383333333333					1	DETECTED	117.0568 m/z @9.23 [CD6657_1.mzXML]	117.05681610107422	9.226383333333333	0.5260666666666667	19.924500000000002	19.398433333333337	121136.96875	1.5882333179547792E7	0	1277	7.089386670097889	0.5794378814006833	0.03754501673144578	117.04840087890625	117.05699920654297
99	117.0902328491211	11.457616666666667					1	DETECTED	117.0902 m/z @11.46 [CD6657_1.mzXML]	117.0902328491211	11.457616666666667	0.13463333333333333	19.658166666666666	19.523533333333333	100091.9453125	5126203.448940729	0	1277	0.10919922430908713	2.7258666033724492	0.6274370352151886	117.0899658203125	117.09075164794922
100	117.99440002441406	9.461549999999999					1	DETECTED	117.9944 m/z @9.46 [CD6657_1.mzXML]	117.99440002441406	9.461549999999999	1.3883	19.991	18.6027	27499.22265625	1.5447505985411528E7	0	1277	15.416681453633174	1.0703156048149531	1.1175306742908335	117.98822021484375	117.99440002441406
101	118.06417846679688	9.226383333333333					1	DETECTED	118.0642 m/z @9.23 [CD6657_1.mzXML]	118.06417846679688	9.226383333333333	2.044016666666667	10.55785	8.513833333333334	1533018.25	1.146849801861863E7	1	1277	0.08653002007487132	1.443651059012178	1.46879858904023	118.05715942382812	118.06492614746094
102	118.08544158935547	1.9186333333333332					1	DETECTED	118.0854 m/z @1.92 [CD6657_1.mzXML]	118.08544158935547	1.9186333333333332	0.10103333333333334	20.0075	19.906466666666667	1634231.25	5.519804193558002E7	1	1277	0.15299065309039173	0.9040024792928357	4.654251888240532	118.08114624023438	118.08594512939453
103	118.9782485961914	11.39945					1	DETECTED	118.9782 m/z @11.40 [CD6657_1.mzXML]	118.9782485961914	11.39945	0.25321666666666665	19.957666666666668	19.70445	85816.5546875	7765172.643390264	0	1277	0.09784010206561078	7.164729987889076	0.1984398779858088	118.97772979736328	118.98158264160156
104	119.01826477050781	1.4837833333333335					1	DETECTED	119.0183 m/z @1.48 [CD6657_1.mzXML]	119.01826477050781	1.4837833333333335	1.371	18.06383333333333	16.692833333333333	307793.0625	4121739.6657412113	0	1277	0.12439589656418648	1.686000445989955	2.612026691396504	119.01806640625	119.01874542236328
105	119.06788635253906	9.226383333333333					1	DETECTED	119.0679 m/z @9.23 [CD6657_1.mzXML]	119.06788635253906	9.226383333333333	8.009400000000001	11.64605	3.6366499999999995	85863.2421875	2762356.5029507764	0	1277	0.06829899265236783	0.5699569016696179	0.3721786964518885	119.06011962890625	119.07273864746094
106	119.08892822265625	1.9048333333333334					1	DETECTED	119.0889 m/z @1.90 [CD6657_1.mzXML]	119.08892822265625	1.9048333333333334	0.35506666666666664	19.246333333333332	18.891266666666667	77398.875	8292511.438051238	0	1277	0.08972225060962091	1.115937004308655	0.5376989851250694	119.08456420898438	119.09781646728516
107	119.15353393554688	14.02435					1	DETECTED	119.1535 m/z @14.02 [CD6657_1.mzXML]	119.15353393554688	14.02435	0.10103333333333334	20.0075	19.906466666666667	69630.7265625	1.7506679318951234E7	0	1277	5.086497145192023	0.7099615063096836	1.8705461487743926	119.15304565429688	119.15431213378906
108	120.0799789428711	8.416083333333333					1	DETECTED	120.0800 m/z @8.42 [CD6657_1.mzXML]	120.0799789428711	8.416083333333333	7.71395	19.0975	11.38355	951797.25	1.6166792002376853E7	1	1277	0.18030305716736983	0.709590769888875	0.48431364519533243	120.07106018066406	120.08193969726562
109	120.39576721191406	13.541483333333334					1	DETECTED	120.3958 m/z @13.54 [CD6657_1.mzXML]	120.39576721191406	13.541483333333334	8.3123	13.541483333333334	5.229183333333333	2991.179931640625	751531.2036967773	0	1277	5.212050303251058	0.5	null	120.38621520996094	120.39576721191406
110	120.96552276611328	1.9739666666666666					1	DETECTED	120.9655 m/z @1.97 [CD6657_1.mzXML]	120.96552276611328	1.9739666666666666	1.9324000000000001	6.86465	4.93225	18295.365234375	1663076.8835058594	0	1277	0.369760920196581	59.32939053728969	117.65878107457938	120.9646224975586	120.96573638916016
111	120.98003387451172	1.46915					1	DETECTED	120.9800 m/z @1.47 [CD6657_1.mzXML]	120.98003387451172	1.46915	0.3724	17.243833333333335	16.871433333333336	42152.88671875	2859463.205679077	0	1277	0.14623093928066444	70.54791165796752	170.53586120120463	120.97804260253906	120.98614501953125
112	121.02757263183594	12.502383333333334					1	DETECTED	121.0276 m/z @12.50 [CD6657_1.mzXML]	121.02757263183594	12.502383333333334	0.35506666666666664	20.0075	19.652433333333335	31906.814453125	7404886.640948965	0	1277	1.4823748683820668	0.916211167832764	0.05849718754291251	121.0273666381836	121.03572082519531
113	121.0712661743164	1.8351499999999998					1	DETECTED	121.0713 m/z @1.84 [CD6657_1.mzXML]	121.0712661743164	1.8351499999999998	0.10103333333333334	19.941166666666668	19.840133333333334	471983.90625	8472320.948347535	0	1277	0.042129817054374685	0.6929882109798372	8.683458339305524	121.06143188476562	121.07178497314453
114	121.08351135253906	8.38685					1	DETECTED	121.0835 m/z @8.39 [CD6657_1.mzXML]	121.08351135253906	8.38685	7.0812333333333335	8.657366666666666	1.576133333333333	52960.12109375	1196754.0989140626	0	1277	0.22292965175405755	0.8355029893938466	0.4964187321319962	121.08351135253906	121.0901107788086
115	121.98645782470703	12.502383333333334					1	DETECTED	121.9865 m/z @12.50 [CD6657_1.mzXML]	121.98645782470703	12.502383333333334	1.6019166666666667	19.493333333333332	17.891416666666665	28656.884765625	3289486.64963446	0	1277	1.188151321385691	0.6331076687326131	1.7197873690568535	121.97714233398438	121.99068450927734
116	122.09596252441406	8.642					1	DETECTED	122.0960 m/z @8.64 [CD6657_1.mzXML]	122.09596252441406	8.642	0.11773333333333333	20.0075	19.889766666666667	19316.794921875	3264015.746618107	0	1277	0.11128380868132481	1.1292200306429692	12.647730588330834	122.08709716796875	122.09617614746094
117	122.92372131347656	1.6756					1	DETECTED	122.9237 m/z @1.68 [CD6657_1.mzXML]	122.92372131347656	1.6756	0.7144166666666667	17.572166666666664	16.857749999999996	69657.1015625	5296141.437308865	0	1277	0.11257259813522325	39.19602452249318	89.98603087231251	122.92362976074219	122.92914581298828
118	123.04342651367188	4.0406					1	DETECTED	123.0434 m/z @4.04 [CD6657_1.mzXML]	123.04342651367188	4.0406	0.15158333333333335	19.991	19.839416666666665	3241.489501953125	1274303.7007532052	0	1277	5.64085085596735	2.55069833419759	0.24196217785118465	123.04273986816406	123.0442123413086
119	123.98171997070312	11.4875					1	DETECTED	123.9817 m/z @11.49 [CD6657_1.mzXML]	123.98171997070312	11.4875	6.1232	19.2135	13.0903	11483.2119140625	1515417.7091546317	0	1277	1.2965373720952158	1.2201312379993658	7.051884199630664	123.97428894042969	123.98233032226562
120	124.03628540039062	1.9048333333333334					1	DETECTED	124.0363 m/z @1.90 [CD6657_1.mzXML]	124.03628540039062	1.9048333333333334	0.25321666666666665	19.147333333333332	18.894116666666665	22822.26171875	1930639.0096131589	0	1277	0.1261693787303031	1.0591198287298405	0.21187748377984583	124.0313949584961	124.04432678222656
121	124.99881744384766	12.961549999999999					1	DETECTED	124.9988 m/z @12.96 [CD6657_1.mzXML]	124.99881744384766	12.961549999999999	2.7572166666666664	13.994666666666665	11.237449999999999	14259.947265625	2096083.0750001832	0	1277	0.41404660538873905	0.5506214680037892	0.10124293600757847	124.99864196777344	125.00396728515625
122	125.0201187133789	1.7926499999999999					1	DETECTED	125.0201 m/z @1.79 [CD6657_1.mzXML]	125.0201187133789	1.7926499999999999	0.10103333333333334	20.0075	19.906466666666667	26526.4140625	2279636.9245500537	0	1277	0.10718172053557584	5.256505820111762	7.290015351900768	125.01445007324219	125.0265884399414
123	126.05193328857422	1.8490499999999999					1	DETECTED	126.0519 m/z @1.85 [CD6657_1.mzXML]	126.05193328857422	1.8490499999999999	0.10103333333333334	19.841166666666666	19.740133333333333	26957.5546875	1499019.1261788935	0	1277	0.05659412506896011	11.933243954661798	6.070125890572533	126.0499496459961	126.05492401123047
124	126.09091186523438	9.155333333333335					1	DETECTED	126.0909 m/z @9.16 [CD6657_1.mzXML]	126.09091186523438	9.155333333333335	2.7014	9.254233333333334	6.552833333333334	6031.7568359375	637142.7326310119	0	1277	0.22639638925342354	0.5076619942360729	0.015323988472145972	126.09051513671875	126.09892272949219
125	127.03820037841797	1.9878666666666667					1	DETECTED	127.0382 m/z @1.99 [CD6657_1.mzXML]	127.03820037841797	1.9878666666666667	0.11773333333333333	19.991	19.873266666666666	46159.0	5288694.551006993	0	1277	0.8364886343837388	2.837714576826635	4.814693882213303	127.0355453491211	127.0475845336914
126	127.05364990234375	9.254233333333334					1	DETECTED	127.0536 m/z @9.25 [CD6657_1.mzXML]	127.05364990234375	9.254233333333334	9.226383333333333	18.476999999999997	9.250616666666664	3187.56982421875	1120667.6751483763	0	1277	0.047601034968957734	166.0792938360214	331.1585876720428	127.04955291748047	127.05371856689453
127	128.0099639892578	1.7786666666666666					1	DETECTED	128.0100 m/z @1.78 [CD6657_1.mzXML]	128.0099639892578	1.7786666666666666	1.7202	19.674833333333332	17.954633333333334	14440.16015625	3386271.99592993	0	1277	14.813343504641642	147.0804771219784	133.74024551784441	128.00987243652344	128.01718139648438
128	128.06988525390625	2.2996166666666666					1	DETECTED	128.0699 m/z @2.30 [CD6657_1.mzXML]	128.06988525390625	2.2996166666666666	0.21928333333333333	19.907833333333333	19.68855	21401.767578125	3902366.9499657582	0	1277	1.3989494525746908	3.1830042317560956	2.7696500785896205	128.0612335205078	128.0784912109375
129	129.01904296875	1.8769166666666666					1	DETECTED	129.0190 m/z @1.88 [CD6657_1.mzXML]	129.01904296875	1.8769166666666666	1.4058833333333332	19.77466666666667	18.368783333333337	28234.896484375	6343387.348626718	0	1277	13.449841836137436	7.966124222124357	21.353905650928798	129.0122833251953	129.0250701904297
130	129.05386352539062	1.9878666666666667					1	DETECTED	129.0539 m/z @1.99 [CD6657_1.mzXML]	129.05386352539062	1.9878666666666667	0.10103333333333334	20.0075	19.906466666666667	36322.87109375	6893065.428840397	0	1277	0.28522356762571777	8.224625579069015	15.141380960583481	129.05316162109375	129.05433654785156
131	130.04904174804688	1.9878666666666667					1	DETECTED	130.0490 m/z @1.99 [CD6657_1.mzXML]	130.04904174804688	1.9878666666666667	0.13463333333333333	19.974333333333334	19.8397	22281.76953125	3304735.088989715	0	1277	1.2683551545992808	8.178458011116303	7.016862684426366	130.0487518310547	130.04983520507812
132	130.06414794921875	10.837083333333334					1	DETECTED	130.0641 m/z @10.84 [CD6657_1.mzXML]	130.06414794921875	10.837083333333334	0.3724	19.658166666666666	19.285766666666667	113528.703125	3327618.2124132337	1	1277	1.664234948446568	0.8933735150902797	0.7526119061148462	130.05711364746094	130.07150268554688
133	130.08551025390625	1.9048333333333334					1	DETECTED	130.0855 m/z @1.90 [CD6657_1.mzXML]	130.08551025390625	1.9048333333333334	0.18556666666666669	19.974333333333334	19.788766666666668	99759.8671875	3990078.7853092044	0	1277	0.13509625325998376	5.526559329636112	3.0221046292554945	130.08444213867188	130.094482421875
134	130.9641876220703	1.46915					1	DETECTED	130.9642 m/z @1.47 [CD6657_1.mzXML]	130.9641876220703	1.46915	0.10103333333333334	20.0075	19.906466666666667	1037287.875	1.5222794361931233E7	0	1277	0.1264239032893384	2.2590973677049955	3.494792930642261	130.961669921875	130.9649200439453
135	131.01828002929688	1.4837833333333335					1	DETECTED	131.0183 m/z @1.48 [CD6657_1.mzXML]	131.01828002929688	1.4837833333333335	1.42305	1.5424666666666667	0.11941666666666673	46901.15234375	246655.36625097675	0	1277	0.10226349122936629	0.9831229418221707	0.9662458836443416	131.01817321777344	131.01834106445312
136	131.0554656982422	11.472483333333335					1	DETECTED	131.0555 m/z @11.47 [CD6657_1.mzXML]	131.0554656982422	11.472483333333335	8.2822	11.472483333333335	3.190283333333335	31206.380859375	3135561.9600018314	0	1277	3.4497519648617843	0.5	null	131.04824829101562	131.0554656982422
137	131.0807342529297	2.8544833333333335					1	DETECTED	131.0807 m/z @2.85 [CD6657_1.mzXML]	131.0807342529297	2.8544833333333335	1.2846666666666666	14.64565	13.360983333333333	7216.4140625	1525473.81570636	0	1277	0.6819332053083444	4.255587170476382	3.605674990043343	131.08038330078125	131.08897399902344
138	131.44383239746094	12.564016666666667					1	DETECTED	131.4438 m/z @12.56 [CD6657_1.mzXML]	131.44383239746094	12.564016666666667	3.2502333333333335	12.564016666666667	9.313783333333333	15717.3720703125	4228611.4401211245	0	1277	8.54633551385174	0.5	null	131.4419708251953	131.44383239746094
139	131.7392578125	16.11595					1	DETECTED	131.7393 m/z @16.12 [CD6657_1.mzXML]	131.7392578125	16.11595	3.52355	16.11595	12.592400000000001	7441.4873046875	2606621.9159605717	0	1277	12.355918161037263	0.5	null	131.73675537109375	131.74911499023438
140	131.96046447753906	5.534716666666667					1	DETECTED	131.9605 m/z @5.53 [CD6657_1.mzXML]	131.96046447753906	5.534716666666667	0.2871166666666667	19.891166666666667	19.60405	25848.9453125	4470512.44070532	0	1277	10.591214940505932	15.512135508498408	2.187634757092736	131.95973205566406	131.96786499023438
141	132.0647430419922	2.618333333333333					1	DETECTED	132.0647 m/z @2.62 [CD6657_1.mzXML]	132.0647430419922	2.618333333333333	0.10103333333333334	20.0075	19.906466666666667	186738.78125	2.5495871916789092E7	1	1277	1.1651295979211662	4.622167773822104	2.5908963476075066	132.05816650390625	132.0652313232422
142	132.07586669921875	1.8490499999999999					1	DETECTED	132.0759 m/z @1.85 [CD6657_1.mzXML]	132.07586669921875	1.8490499999999999	1.82095	9.67335	7.852399999999999	689235.3125	1.1878029029667746E7	0	1277	0.03728372561143223	133.01994928252543	3.9298060382230378	132.0729217529297	132.08551025390625
143	132.10084533691406	4.070516666666666					1	DETECTED	132.1008 m/z @4.07 [CD6657_1.mzXML]	132.10084533691406	4.070516666666666	0.5941333333333334	15.194266666666666	14.600133333333332	1736540.875	9.947022887023474E7	1	1277	1.0390480115646845	0.6331048444956213	0.6762178221424675	132.10067749023438	132.10162353515625
144	132.1131134033203	4.0406					1	DETECTED	132.1131 m/z @4.04 [CD6657_1.mzXML]	132.1131134033203	4.0406	3.684166666666667	4.496816666666667	0.8126499999999997	3671.009765625	88535.02328210452	0	1277	0.3778266908360157	1.1399747498363408	0.943452227228559	132.11087036132812	132.12130737304688
145	132.7614288330078	10.752483333333334					1	DETECTED	132.7614 m/z @10.75 [CD6657_1.mzXML]	132.7614288330078	10.752483333333334	3.421983333333333	17.588666666666665	14.166683333333332	29202.9921875	1.5410293543618895E7	0	1277	13.783476468342787	0.9657984703470103	1.0438879535178398	132.75283813476562	132.77069091796875
146	132.9571533203125	11.371083333333333					1	DETECTED	132.9572 m/z @11.37 [CD6657_1.mzXML]	132.9571533203125	11.371083333333333	0.10103333333333334	20.0075	19.906466666666667	662927.375	6.688466655960644E7	0	1277	1.473326826549064	2.9064953313838795	4.361492013113777	132.95669555664062	132.96035766601562
147	132.99745178222656	1.46915					1	DETECTED	132.9975 m/z @1.47 [CD6657_1.mzXML]	132.99745178222656	1.46915	1.42305	14.972833333333334	13.549783333333334	34376.0	4279810.684174163	0	1277	0.13535180747765008	146.96077368040483	249.1277522162413	132.98977661132812	132.99757385253906
148	133.03353881835938	1.4837833333333335					1	DETECTED	133.0335 m/z @1.48 [CD6657_1.mzXML]	133.03353881835938	1.4837833333333335	1.2846666666666666	19.891166666666667	18.6065	1278145.125	2.3979547162551977E7	1	1277	0.12005236142946107	1.7168169944659055	2.5175390682212906	133.03297424316406	133.03416442871094
149	133.04869079589844	2.044016666666667					1	DETECTED	133.0487 m/z @2.04 [CD6657_1.mzXML]	133.04869079589844	2.044016666666667	1.9462666666666666	7.879283333333333	5.933016666666667	16056.71484375	1241467.975158386	0	1277	0.3583973920325503	30.136564826675514	61.614899385433624	133.04833984375	133.04931640625
150	133.06802368164062	2.72905					1	DETECTED	133.0680 m/z @2.73 [CD6657_1.mzXML]	133.06802368164062	2.72905	0.4066666666666666	19.526166666666665	19.1195	11566.7529296875	2002343.608465211	0	1277	0.3659079596537671	1.652794071465108	1.3634888146987783	133.06565856933594	133.0685272216797
151	133.07925415039062	1.8351499999999998					1	DETECTED	133.0793 m/z @1.84 [CD6657_1.mzXML]	133.07925415039062	1.8351499999999998	1.8351499999999998	10.014283333333333	8.179133333333333	23988.6875	2753211.428514832	0	1277	7.393789801207512	null	null	133.06951904296875	133.08538818359375
152	133.1043701171875	4.0406					1	DETECTED	133.1044 m/z @4.04 [CD6657_1.mzXML]	133.1043701171875	4.0406	1.2846666666666666	19.0975	17.812833333333334	77109.34375	6218949.913599426	0	1277	1.0240513876479986	0.7096804956999305	0.7815496961973258	133.09603881835938	133.1048583984375
153	133.95806884765625	11.311900000000001					1	DETECTED	133.9581 m/z @11.31 [CD6657_1.mzXML]	133.95806884765625	11.311900000000001	0.15158333333333335	19.974333333333334	19.82275	15092.2578125	2406884.446641783	0	1277	0.8639319396502128	0.868139900842338	0.8022255824255092	133.95741271972656	133.96591186523438
154	134.01803588867188	1.76425					1	DETECTED	134.0180 m/z @1.76 [CD6657_1.mzXML]	134.01803588867188	1.76425	1.7052	1.9600333333333333	0.25483333333333325	39125.82421875	211913.67268774426	0	1277	0.09808511387899244	2.157775896133218	3.315551792266436	134.0177764892578	134.0181884765625
155	134.03457641601562	1.4837833333333335					1	DETECTED	134.0346 m/z @1.48 [CD6657_1.mzXML]	134.03457641601562	1.4837833333333335	0.5260666666666667	19.957666666666668	19.431600000000003	119922.6640625	3154585.413214693	0	1277	0.12695782555248503	2.9383924646153243	2.4649003166734427	134.0254669189453	134.0445556640625
156	134.059326171875	10.213733333333332					1	DETECTED	134.0593 m/z @10.21 [CD6657_1.mzXML]	134.059326171875	10.213733333333332	9.385	16.931	7.546000000000001	16778.37890625	878164.7019930112	0	1277	0.488982090910719	1.605666439194306	16.009919332121903	134.05914306640625	134.06614685058594
157	134.10548400878906	4.085333333333334					1	DETECTED	134.1055 m/z @4.09 [CD6657_1.mzXML]	134.10548400878906	4.085333333333334	3.4797333333333333	4.72935	1.2496166666666668	5837.96044921875	223246.6419066162	0	1277	0.4027904395756505	1.0317178555702329	1.0293334345503558	134.1049041748047	134.1077423095703
158	134.95751953125	11.327116666666665					1	DETECTED	134.9575 m/z @11.33 [CD6657_1.mzXML]	134.95751953125	11.327116666666665	0.10103333333333334	20.0075	19.906466666666667	87867.9765625	1.2571831428616934E7	0	1277	2.093743866062555	3.7253834291833665	3.1394167009843104	134.9573974609375	134.95843505859375
159	134.99562072753906	1.46915					1	DETECTED	134.9956 m/z @1.47 [CD6657_1.mzXML]	134.99562072753906	1.46915	1.3883	18.641166666666667	17.252866666666666	167993.828125	3998232.82538031	0	1277	0.1349040950581759	6.744256096156574	10.07855681035838	134.99075317382812	135.00436401367188
160	135.03128051757812	1.5573166666666665					1	DETECTED	135.0313 m/z @1.56 [CD6657_1.mzXML]	135.03128051757812	1.5573166666666665	1.4543833333333334	19.427500000000002	17.97311666666667	93854.171875	3839319.9805959794	0	1277	0.11747739585869121	52.16392894756803	1.2235857329449522	135.03036499023438	135.03219604492188
161	135.06185913085938	10.440233333333333					1	DETECTED	135.0619 m/z @10.44 [CD6657_1.mzXML]	135.06185913085938	10.440233333333333	0.20233333333333334	19.941166666666668	19.738833333333336	2335.847412109375	1341323.9301136474	0	1277	7.945113199998335	0.964007918290535	0.9280158365810698	135.06185913085938	135.06436157226562
162	135.07965087890625	11.561183333333334					1	DETECTED	135.0797 m/z @11.56 [CD6657_1.mzXML]	135.07965087890625	11.561183333333334	7.697166666666666	13.541483333333334	5.844316666666668	18295.546875	2818832.8572990415	0	1277	4.269355400041373	0.7562488947166376	0.5124977894332752	135.0742645263672	135.07977294921875
163	135.1010284423828	9.430583333333335					1	DETECTED	135.1010 m/z @9.43 [CD6657_1.mzXML]	135.1010284423828	9.430583333333335	9.385	9.612883333333334	0.22788333333333455	4180.6884765625	26600.519820251327	0	1277	0.08608950704826057	2.4996343692869494	3.999268738573899	135.1007537841797	135.1011199951172
164	136.04718017578125	1.80685					1	DETECTED	136.0472 m/z @1.81 [CD6657_1.mzXML]	136.04718017578125	1.80685	1.7926499999999999	5.63235	3.8396999999999997	291387.375	1505811.069723176	0	1277	0.13587972966524609	6.253756092099313	9.403572184927361	136.04641723632812	136.0475311279297
165	136.0749053955078	3.8612666666666664					1	DETECTED	136.0749 m/z @3.86 [CD6657_1.mzXML]	136.0749053955078	3.8612666666666664	0.21928333333333333	19.941166666666668	19.721883333333334	11708.34765625	2171689.8698641052	0	1277	0.5312655959248156	0.7057398346669128	0.40643324470103814	136.0736541748047	136.08230590820312
166	136.95298767089844	11.264100000000001					1	DETECTED	136.9530 m/z @11.26 [CD6657_1.mzXML]	136.95298767089844	11.264100000000001	0.13463333333333333	19.974333333333334	19.8397	37324.5703125	5206500.734896789	0	1277	2.1500099577730083	4.463134740871501	6.673255553519997	136.95265197753906	136.9538116455078
167	136.96865844726562	1.5869833333333332					1	DETECTED	136.9687 m/z @1.59 [CD6657_1.mzXML]	136.96865844726562	1.5869833333333332	1.5278	16.26155	14.73375	36739.828125	2538091.2535840455	0	1277	0.08229383637703358	124.475499859195	204.14951452843843	136.96859741210938	136.9748992919922
168	137.0448760986328	3.3788666666666667					1	DETECTED	137.0449 m/z @3.38 [CD6657_1.mzXML]	137.0448760986328	3.3788666666666667	2.044016666666667	8.749916666666667	6.705900000000001	18908.048828125	1101094.3256101988	0	1277	0.4590504245207274	0.6683482909142713	0.5591615856171931	137.0446014404297	137.0452117919922
169	137.05908203125	9.325683333333334					1	DETECTED	137.0591 m/z @9.33 [CD6657_1.mzXML]	137.05908203125	9.325683333333334	3.890916666666667	10.364766666666666	6.473849999999999	5553.47509765625	472890.54290759284	0	1277	0.09950201104920176	0.5955959470814447	0.19119189416288934	137.05865478515625	137.05921936035156
170	137.13157653808594	13.748016666666667					1	DETECTED	137.1316 m/z @13.75 [CD6657_1.mzXML]	137.13157653808594	13.748016666666667	0.10103333333333334	20.0075	19.906466666666667	6421.37548828125	3065486.309056003	0	1277	11.041778444318778	0.7293357872741106	0.6189852095865604	137.13119506835938	137.13223266601562
171	138.05162048339844	1.8631833333333332					1	DETECTED	138.0516 m/z @1.86 [CD6657_1.mzXML]	138.05162048339844	1.8631833333333332	0.11773333333333333	19.625166666666665	19.50743333333333	329271.0625	7525067.35109976	0	1277	0.06600170210138034	0.5128991042821988	0.012704719967339302	138.05117797851562	138.05482482910156
172	139.04107666015625	14.540799999999999					1	DETECTED	139.0411 m/z @14.54 [CD6657_1.mzXML]	139.04107666015625	14.540799999999999	0.3724	19.991	19.6186	130129.21875	1.9320783334007118E7	0	1277	3.5171955283062406	0.790376613753543	0.5176987585156412	139.03543090820312	139.0496063232422
173	140.0408172607422	14.661016666666665					1	DETECTED	140.0408 m/z @14.66 [CD6657_1.mzXML]	140.0408172607422	14.661016666666665	1.4058833333333332	16.148383333333335	14.742500000000001	7712.1845703125	2116238.549044252	0	1277	0.5371364370779865	0.5561053076292457	0.10004575034855363	140.03558349609375	140.04896545410156
174	140.0672149658203	1.7926499999999999					1	DETECTED	140.0672 m/z @1.79 [CD6657_1.mzXML]	140.0672149658203	1.7926499999999999	0.4066666666666666	19.974333333333334	19.567666666666668	782599.9375	6235844.137432409	1	1277	0.06262989721304324	2.832911758417284	4.153168996453751	140.0608673095703	140.072021484375
175	141.03182983398438	11.264100000000001					1	DETECTED	141.0318 m/z @11.26 [CD6657_1.mzXML]	141.03182983398438	11.264100000000001	2.71515	16.653399999999998	13.938249999999998	6528.93798828125	3196945.5295296027	0	1277	11.83930080293358	0.8152024517630818	0.4919723415912959	141.0277099609375	141.04014587402344
176	141.05154418945312	9.35505					1	DETECTED	141.0515 m/z @9.36 [CD6657_1.mzXML]	141.05154418945312	9.35505	2.4806666666666666	19.2955	16.814833333333333	51559.0859375	1712427.677279908	0	1277	0.09460540548804985	0.6089615793950257	0.44884744683826244	141.04554748535156	141.05670166015625
177	141.0897979736328	10.820766666666666					1	DETECTED	141.0898 m/z @10.82 [CD6657_1.mzXML]	141.0897979736328	10.820766666666666	0.10103333333333334	19.924500000000002	19.82346666666667	2867.99365234375	1447033.5993651734	0	1277	17.461572107195035	0.9246249906714099	0.8492499813428198	141.0879669189453	141.09083557128906
178	142.04647827148438	1.80685					1	DETECTED	142.0465 m/z @1.81 [CD6657_1.mzXML]	142.04647827148438	1.80685	1.80685	7.796716666666667	5.989866666666667	31816.46484375	585685.8134202879	0	1277	0.040200033163599436	null	null	142.04635620117188	142.04928588867188
179	142.06442260742188	9.226383333333333					1	DETECTED	142.0644 m/z @9.23 [CD6657_1.mzXML]	142.06442260742188	9.226383333333333	4.8395166666666665	10.305233333333332	5.4657166666666654	82905.8125	1755495.4304094526	0	1277	0.0934454881474629	0.5164389841121021	1.5045742038283103	142.0548553466797	142.06459045410156
180	143.03050231933594	1.7926499999999999					1	DETECTED	143.0305 m/z @1.79 [CD6657_1.mzXML]	143.03050231933594	1.7926499999999999	1.2501833333333332	19.674833333333332	18.42465	447907.9375	5794101.450857261	0	1277	0.12526636671363822	2.5099270810648866	3.083521802967138	143.0211639404297	143.0335693359375
181	143.072265625	9.226383333333333					1	DETECTED	143.0723 m/z @9.23 [CD6657_1.mzXML]	143.072265625	9.226383333333333	0.10103333333333334	20.0075	19.906466666666667	92992.046875	4904200.98414853	0	1277	0.09159119285398987	1.7620798002700706	1.540127162055681	143.06370544433594	143.0811767578125
182	143.32998657226562	9.2124					1	DETECTED	143.3300 m/z @9.21 [CD6657_1.mzXML]	143.32998657226562	9.2124	8.828216666666666	9.807333333333334	0.979116666666668	3892.252197265625	164334.38094201687	0	1277	0.09973249321916455	1.2742831113617612	1.5485662227235222	143.32968139648438	143.3383331298828
183	144.0437469482422	9.240266666666667					1	DETECTED	144.0437 m/z @9.24 [CD6657_1.mzXML]	144.0437469482422	9.240266666666667	1.7786666666666666	12.904599999999999	11.125933333333332	23778.6875	4289143.286109834	0	1277	0.09335742857659568	0.7455460848432863	0.011969480168057219	144.03378295898438	144.04478454589844
184	144.05650329589844	1.8351499999999998					1	DETECTED	144.0565 m/z @1.84 [CD6657_1.mzXML]	144.05650329589844	1.8351499999999998	0.10103333333333334	20.0075	19.906466666666667	12660.0703125	1859131.7207096259	0	1277	5.881615577675397	2.625369023438435	3.2388627209496867	144.0552520751953	144.0653076171875
185	144.07981872558594	9.226383333333333					1	DETECTED	144.0798 m/z @9.23 [CD6657_1.mzXML]	144.07981872558594	9.226383333333333	3.5819166666666664	19.2135	15.631583333333333	1026347.0	7550885.920428328	0	1277	0.09939644950210713	1.3739011783334367	1.5313254773637266	144.07972717285156	144.083984375
186	144.10096740722656	1.8631833333333332					1	DETECTED	144.1010 m/z @1.86 [CD6657_1.mzXML]	144.10096740722656	1.8631833333333332	0.49198333333333333	19.791166666666665	19.299183333333332	376480.875	4756403.775494078	0	1277	0.03485231083549967	0.5816418338450298	0.12073112294795793	144.1005401611328	144.10665893554688
187	144.1372833251953	10.948433333333332					1	DETECTED	144.1373 m/z @10.95 [CD6657_1.mzXML]	144.1372833251953	10.948433333333332	10.90105	13.171216666666668	2.270166666666668	5789.1796875	546078.2845654299	0	1277	0.11743252735985976	23.955328877946297	46.91065775589259	144.1371307373047	144.13839721679688
188	144.83566284179688	9.2124					1	DETECTED	144.8357 m/z @9.21 [CD6657_1.mzXML]	144.83566284179688	9.2124	9.198416666666667	9.268383333333333	0.06996666666666584	3386.835205078125	11689.386211975103	0	1277	0.07677126722804495	2.5017878426697138	4.0035756853394275	144.83541870117188	144.8359832763672
189	144.99111938476562	1.82095					1	DETECTED	144.9911 m/z @1.82 [CD6657_1.mzXML]	144.99111938476562	1.82095	1.4058833333333332	19.891166666666667	18.485283333333335	102840.1015625	4.300813281801575E7	0	1277	18.473897484866328	22.259081415390753	80.41233698388169	144.9867706298828	144.9916534423828
190	145.04864501953125	2.029916666666667					1	DETECTED	145.0486 m/z @2.03 [CD6657_1.mzXML]	145.04864501953125	2.029916666666667	0.15158333333333335	19.974333333333334	19.82275	240396.609375	1.4926833057132903E7	0	1277	0.26371578985235566	1.8527020498513913	1.099527464269958	145.04173278808594	145.0563201904297
191	145.0834197998047	9.226383333333333					1	DETECTED	145.0834 m/z @9.23 [CD6657_1.mzXML]	145.0834197998047	9.226383333333333	9.16995	10.485266666666666	1.315316666666666	91509.5	638760.9485597524	0	1277	0.09274411044420638	1.7582653165171076	1.902016072993665	145.08328247070312	145.08538818359375
192	146.05911254882812	9.2124					1	DETECTED	146.0591 m/z @9.21 [CD6657_1.mzXML]	146.05911254882812	9.2124	3.6402	19.55933333333333	15.919133333333331	1227789.625	9197508.590145245	1	1277	0.09144383430924385	1.6466544646423258	2.1249209773827875	146.05197143554688	146.06817626953125
193	146.08030700683594	2.072216666666667					1	DETECTED	146.0803 m/z @2.07 [CD6657_1.mzXML]	146.08030700683594	2.072216666666667	0.20233333333333334	19.841166666666666	19.638833333333334	93140.21875	8344947.683690643	0	1277	0.8349975087584367	0.9967198132651692	0.44897753464466117	146.0798797607422	146.0810546875
194	146.11668395996094	1.82095					1	DETECTED	146.1167 m/z @1.82 [CD6657_1.mzXML]	146.11668395996094	1.82095	1.82095	17.8835	16.06255	58221.75	1.1024909780418761E7	0	1277	0.08349013700048324	null	null	146.10720825195312	146.1170196533203
195	147.01304626464844	1.4983833333333334					1	DETECTED	147.0130 m/z @1.50 [CD6657_1.mzXML]	147.01304626464844	1.4983833333333334	0.47505000000000003	18.72233333333333	18.247283333333332	307253.4375	7859388.084793703	0	1277	0.10854366164237517	5.604370013848556	10.233356826002208	147.00706481933594	147.02088928222656
196	147.06265258789062	9.226383333333333					1	DETECTED	147.0627 m/z @9.23 [CD6657_1.mzXML]	147.06265258789062	9.226383333333333	0.10103333333333334	20.0075	19.906466666666667	98378.25	3330722.771310302	0	1277	0.09218699916164574	0.513965983605678	1.6196445906452606	147.05555725097656	147.06512451171875
197	147.0755157470703	1.8351499999999998					1	DETECTED	147.0755 m/z @1.84 [CD6657_1.mzXML]	147.0755157470703	1.8351499999999998	1.76425	18.3455	16.58125	187291.515625	6653639.395986235	0	1277	0.2342456872521692	7.687970541979682	11.356076117865179	147.0657196044922	147.08523559570312
198	147.1119842529297	1.5869833333333332					1	DETECTED	147.1120 m/z @1.59 [CD6657_1.mzXML]	147.1119842529297	1.5869833333333332	1.46915	19.592166666666667	18.12301666666667	171501.96875	3854819.0198978577	0	1277	0.14407485330235548	4.03530427521122	6.6874297482939244	147.10906982421875	147.11618041992188
199	148.0418243408203	2.114716666666667					1	DETECTED	148.0418 m/z @2.11 [CD6657_1.mzXML]	148.0418243408203	2.114716666666667	0.7654666666666666	18.229166666666668	17.463700000000003	57784.234375	3600508.060181518	0	1277	0.6102365713020663	3.454711246509178	5.8967230492602045	148.03724670410156	148.04208374023438
200	148.08181762695312	16.620966666666668					1	DETECTED	148.0818 m/z @16.62 [CD6657_1.mzXML]	148.08181762695312	16.620966666666668	0.15158333333333335	19.924500000000002	19.772916666666667	4544.10302734375	1976163.231280456	0	1277	2.8297200270911844	0.6002931702563241	0.38678887116926836	148.07470703125	148.08209228515625
201	148.934326171875	1.69015					1	DETECTED	148.9343 m/z @1.69 [CD6657_1.mzXML]	148.934326171875	1.69015	1.69015	19.824166666666667	18.134016666666668	103091.3046875	1.0852579930641113E7	0	1277	0.08767578512614449	null	null	148.9263458251953	148.9344482421875
202	149.0113067626953	1.46915					1	DETECTED	149.0113 m/z @1.47 [CD6657_1.mzXML]	149.0113067626953	1.46915	0.44095	19.592166666666667	19.151216666666667	307689.5	1.3588729873967651E7	0	1277	0.09270051450897965	0.671092373501525	231.51508430839678	149.00152587890625	149.01150512695312
203	149.0222625732422	12.471633333333333					1	DETECTED	149.0223 m/z @12.47 [CD6657_1.mzXML]	149.0222625732422	12.471633333333333	0.10103333333333334	20.0075	19.906466666666667	198592.265625	6.025914426838869E7	1	1277	0.4088239498927493	0.5361662486929368	0.04100319713510258	149.02218627929688	149.0304412841797
204	150.01470947265625	1.46915					1	DETECTED	150.0147 m/z @1.47 [CD6657_1.mzXML]	150.01470947265625	1.46915	1.4391333333333334	14.083883333333334	12.644750000000002	8628.9208984375	3194090.3222122802	0	1277	0.08875721930539848	210.62881732370968	420.2576346474193	150.01431274414062	150.01486206054688
205	150.02935791015625	11.371083333333333					1	DETECTED	150.0294 m/z @11.37 [CD6657_1.mzXML]	150.02935791015625	11.371083333333333	0.10103333333333334	20.0075	19.906466666666667	39594.62890625	5952084.513633671	0	1277	11.38120634631199	0.6616801600956269	0.8521456761016575	150.0253143310547	150.02935791015625
206	150.05755615234375	2.6736666666666666					1	DETECTED	150.0576 m/z @2.67 [CD6657_1.mzXML]	150.05755615234375	2.6736666666666666	1.8631833333333332	9.582966666666666	7.719783333333332	29188.96875	2284061.338240112	0	1277	0.2353199310826386	4.762456558843487	0.4713634817828973	150.0513458251953	150.05780029296875
207	150.931396484375	1.7052					1	DETECTED	150.9314 m/z @1.71 [CD6657_1.mzXML]	150.931396484375	1.7052	1.7052	1.7926499999999999	0.0874499999999998	28452.31640625	117310.54097998052	0	1277	0.08085828435119691	null	null	150.93124389648438	150.9314727783203
208	150.9677734375	11.4875					1	DETECTED	150.9678 m/z @11.49 [CD6657_1.mzXML]	150.9677734375	11.4875	0.2871166666666667	19.77466666666667	19.487550000000002	23905.39453125	3415750.0227790535	0	1277	0.8645683908930035	0.9061886368078959	13.139878026806947	150.96746826171875	150.97613525390625
209	151.0443115234375	1.46915					1	DETECTED	151.0443 m/z @1.47 [CD6657_1.mzXML]	151.0443115234375	1.46915	1.4058833333333332	10.948433333333332	9.542549999999999	18546.71875	3481898.824216736	0	1277	0.17092859804937022	69.72847324939818	154.2251481218074	151.0378875732422	151.0447540283203
210	151.06080627441406	8.550333333333333					1	DETECTED	151.0608 m/z @8.55 [CD6657_1.mzXML]	151.06080627441406	8.550333333333333	1.9600333333333333	13.45075	11.490716666666666	4635.564453125	1448336.314604675	0	1277	0.12268615263397109	0.8717901056603392	0.7435802113206784	151.05923461914062	151.0609893798828
211	152.02110290527344	1.80685					1	DETECTED	152.0211 m/z @1.81 [CD6657_1.mzXML]	152.02110290527344	1.80685	1.7786666666666666	10.485266666666666	8.7066	264468.1875	1546483.9107514655	0	1277	0.04357777185203915	3.781917677043872	4.4522723708434135	152.02098083496094	152.0310516357422
212	152.04583740234375	11.60335					1	DETECTED	152.0458 m/z @11.60 [CD6657_1.mzXML]	152.04583740234375	11.60335	0.11773333333333333	20.0075	19.889766666666667	6586.59033203125	2062580.5834321887	0	1277	3.8373603637984566	0.8658554104626511	1.7049885149395854	152.035888671875	152.04725646972656
213	152.9462432861328	1.5869833333333332					1	DETECTED	152.9462 m/z @1.59 [CD6657_1.mzXML]	152.9462432861328	1.5869833333333332	1.4058833333333332	11.139000000000001	9.733116666666668	124526.9140625	6166570.054151489	0	1277	0.12048951006437059	26.87221608687649	138.6580572806006	152.93893432617188	152.9525604248047
214	153.00401306152344	1.46915					1	DETECTED	153.0040 m/z @1.47 [CD6657_1.mzXML]	153.00401306152344	1.46915	1.42305	11.797566666666667	10.374516666666667	4694.458984375	1965990.5857724	0	1277	0.0948722218309741	112.52187274041931	224.0437454808386	152.9987030029297	153.00430297851562
215	153.017333984375	11.107133333333334					1	DETECTED	153.0173 m/z @11.11 [CD6657_1.mzXML]	153.017333984375	11.107133333333334	10.885116666666667	11.154866666666667	0.26975000000000016	5050.33740234375	45577.6235762942	0	1277	0.20452919305368056	0.6074994369792058	0.21499887395841177	153.0171356201172	153.01754760742188
216	153.0418243408203	1.5424666666666667					1	DETECTED	153.0418 m/z @1.54 [CD6657_1.mzXML]	153.0418243408203	1.5424666666666667	1.5424666666666667	4.115166666666666	2.5726999999999993	2622.372314453125	295074.24555554194	0	1277	2.169757869081195	null	null	153.0395050048828	153.0418243408203
217	153.0567169189453	13.541483333333334					1	DETECTED	153.0567 m/z @13.54 [CD6657_1.mzXML]	153.0567169189453	13.541483333333334	0.4066666666666666	18.67366666666667	18.267000000000003	143774.578125	1.9644043925581302E7	0	1277	1.0947248746757587	0.708488160381695	0.6686251286947115	153.05136108398438	153.06553649902344
218	154.02549743652344	1.8631833333333332					1	DETECTED	154.0255 m/z @1.86 [CD6657_1.mzXML]	154.02549743652344	1.8631833333333332	1.7926499999999999	1.9324000000000001	0.13975000000000026	55821.328125	251175.61564257805	0	1277	0.0583809722170574	0.9906663516068072	1.1132603141266864	154.01918029785156	154.0258331298828
219	154.05776977539062	1.8351499999999998					1	DETECTED	154.0578 m/z @1.84 [CD6657_1.mzXML]	154.05776977539062	1.8351499999999998	1.82095	15.694783333333334	13.873833333333334	22068.037109375	5269271.478152861	0	1277	12.184765874460483	470.65979939545167	867.1951520804594	154.0484619140625	154.06065368652344
220	154.08311462402344	3.87615					1	DETECTED	154.0831 m/z @3.88 [CD6657_1.mzXML]	154.08311462402344	3.87615	0.23623333333333332	6.3377	6.101466666666666	3077.810791015625	409130.98534945684	0	1277	0.7964894170459567	0.8381327411341833	0.6762654822683669	154.08229064941406	154.08604431152344
221	154.29180908203125	14.394616666666668					1	DETECTED	154.2918 m/z @14.39 [CD6657_1.mzXML]	154.29180908203125	14.394616666666668	8.8597	19.807666666666666	10.947966666666666	5173.37890625	1345791.7388949275	0	1277	4.671255101433919	0.9889911019437206	0.9645892817324271	154.29132080078125	154.2927703857422
222	154.95469665527344	11.217733333333333					1	DETECTED	154.9547 m/z @11.22 [CD6657_1.mzXML]	154.95469665527344	11.217733333333333	10.868883333333335	19.476999999999997	8.608116666666662	8916.9931640625	1278749.92047583	0	1277	0.7521806529679118	12.33784816778944	23.67569633557888	154.94589233398438	154.95504760742188
223	155.02748107910156	2.7432833333333333					1	DETECTED	155.0275 m/z @2.74 [CD6657_1.mzXML]	155.02748107910156	2.7432833333333333	2.2285666666666666	18.41166666666667	16.183100000000003	7155.7236328125	1800564.1468989258	0	1277	0.07739749539751539	15.720396334552992	12.293513510508067	155.02696228027344	155.0311279296875
224	155.06719970703125	10.32025					1	DETECTED	155.0672 m/z @10.32 [CD6657_1.mzXML]	155.06719970703125	10.32025	7.993616666666667	10.4099	2.4162833333333333	6325.8935546875	219077.6195162661	0	1277	0.39239730113724924	0.5192660353300192	0.03853207066003841	155.05966186523438	155.0677032470703
225	155.10592651367188	4.435783333333333					1	DETECTED	155.1059 m/z @4.44 [CD6657_1.mzXML]	155.10592651367188	4.435783333333333	4.435783333333333	19.907833333333333	15.47205	2158.735595703125	1418342.7334742742	0	1277	11.36122816476062	null	null	155.10128784179688	155.1071014404297
226	155.129638671875	14.6304					1	DETECTED	155.1296 m/z @14.63 [CD6657_1.mzXML]	155.129638671875	14.6304	0.10103333333333334	20.0075	19.906466666666667	1664356.75	3.3236188837591136E8	1	1277	1.1648095914662822	0.9313956553874244	0.9256272740590104	155.12957763671875	155.13038635253906
227	156.0411376953125	1.7786666666666666					1	DETECTED	156.0411 m/z @1.78 [CD6657_1.mzXML]	156.0411376953125	1.7786666666666666	1.7351666666666667	10.34985	8.614683333333334	366760.59375	3836608.4609967056	0	1277	0.06066868779848811	3.005589755575144	1.3866413276349006	156.0410614013672	156.04151916503906
228	156.075927734375	1.9048333333333334					1	DETECTED	156.0759 m/z @1.90 [CD6657_1.mzXML]	156.075927734375	1.9048333333333334	1.5130000000000001	13.9648	12.4518	70261.6640625	2540528.8561110226	0	1277	0.11501294725182865	1.526063990622092	2.39014347211397	156.06768798828125	156.07623291015625
229	156.13330078125	14.6304					1	DETECTED	156.1333 m/z @14.63 [CD6657_1.mzXML]	156.13330078125	14.6304	0.13463333333333333	20.0075	19.872866666666667	80823.21875	1.779316981012426E7	0	1277	0.5857581730507064	0.9286571580961535	2.3668733799061283	156.1331329345703	156.13401794433594
230	157.1268310546875	14.6304					1	DETECTED	157.1268 m/z @14.63 [CD6657_1.mzXML]	157.1268310546875	14.6304	0.10103333333333334	20.0075	19.906466666666667	452206.28125	9.171851656423415E7	0	1277	0.9801273320013308	0.6847226528152988	1.3740481412152956	157.12660217285156	157.12771606445312
231	158.1304168701172	14.6304					1	DETECTED	158.1304 m/z @14.63 [CD6657_1.mzXML]	158.1304168701172	14.6304	0.16848333333333335	20.0075	19.839016666666666	22253.333984375	5392517.384602049	0	1277	5.18455882964953	0.6849864980616547	0.8945725835383157	158.1300506591797	158.1311798095703
232	158.15292358398438	11.7197					1	DETECTED	158.1529 m/z @11.72 [CD6657_1.mzXML]	158.15292358398438	11.7197	11.7046	11.86005	0.1554500000000001	17917.40625	100829.94449609406	0	1277	0.09022952368124137	5.147350993377372	9.294701986754744	158.15277099609375	158.15310668945312
233	158.9630126953125	1.6756					1	DETECTED	158.9630 m/z @1.68 [CD6657_1.mzXML]	158.9630126953125	1.6756	1.5573166666666665	12.68625	11.128933333333332	584213.4375	1.2276263986792117E7	0	1277	0.09858924948293524	1.3572643137272165	1.1732017655679163	158.95599365234375	158.97242736816406
234	159.0045928955078	1.8490499999999999					1	DETECTED	159.0046 m/z @1.85 [CD6657_1.mzXML]	159.0045928955078	1.8490499999999999	1.3883	8.642	7.253699999999999	18225.986328125	1123194.1743046874	0	1277	7.205416280675573	7.82164042401717	14.745824117227082	159.0045928955078	159.01333618164062
235	159.06446838378906	1.9739666666666666					1	DETECTED	159.0645 m/z @1.97 [CD6657_1.mzXML]	159.06446838378906	1.9739666666666666	0.7144166666666667	19.874666666666666	19.160249999999998	11826.853515625	1873701.8357860106	0	1277	1.5142431194268209	7.605990234607598	14.211980469215197	159.0638885498047	159.06594848632812
236	159.07931518554688	11.428066666666666					1	DETECTED	159.0793 m/z @11.43 [CD6657_1.mzXML]	159.07931518554688	11.428066666666666	0.13463333333333333	19.757833333333334	19.6232	7052.67822265625	3108645.848338196	0	1277	15.998190131034638	0.8687880567763568	2.310924426769513	159.07521057128906	159.07931518554688
237	159.0909881591797	9.226383333333333					1	DETECTED	159.0910 m/z @9.23 [CD6657_1.mzXML]	159.0909881591797	9.226383333333333	0.4578666666666667	18.72233333333333	18.264466666666664	119626.8828125	2189219.194040312	0	1277	0.09156803315081596	1.946720157592791	1.555938342254867	159.09075927734375	159.10089111328125
238	159.981201171875	11.385150000000001					1	DETECTED	159.9812 m/z @11.39 [CD6657_1.mzXML]	159.981201171875	11.385150000000001	0.11773333333333333	19.543	19.425266666666666	13541.6884765625	3178093.5025501093	0	1277	1.0266869427204917	0.862010664970527	0.8158354017581584	159.9805908203125	159.981689453125
239	160.05955505371094	2.7014					1	DETECTED	160.0596 m/z @2.70 [CD6657_1.mzXML]	160.05955505371094	2.7014	0.10103333333333334	20.0075	19.906466666666667	418575.5	5.241606787667741E7	1	1277	0.8926671763442817	3.2955213707463846	9.233483364815243	160.05856323242188	160.0614013671875
240	160.0749969482422	9.226383333333333					1	DETECTED	160.0750 m/z @9.23 [CD6657_1.mzXML]	160.0749969482422	9.226383333333333	9.198416666666667	10.02895	0.8305333333333333	48314.09765625	497195.94184448314	0	1277	0.09313832066579764	14.848629320620125	28.69725864124025	160.07493591308594	160.0751190185547
241	160.13238525390625	1.8769166666666666					1	DETECTED	160.1324 m/z @1.88 [CD6657_1.mzXML]	160.13238525390625	1.8769166666666666	1.8631833333333332	10.213733333333332	8.350549999999998	85926.5859375	2124190.8045960083	0	1277	0.03679358200363003	302.3737887513557	600.398599541827	160.13192749023438	160.13278198242188
242	161.01129150390625	1.46915					1	DETECTED	161.0113 m/z @1.47 [CD6657_1.mzXML]	161.01129150390625	1.46915	1.3883	1.61685	0.2285499999999998	18819.1875	108410.56567083742	0	1277	0.062265197753064605	1.4217266581192614	1.9278284197335587	161.0108642578125	161.0115203857422
243	161.0229949951172	12.502383333333334					1	DETECTED	161.0230 m/z @12.50 [CD6657_1.mzXML]	161.0229949951172	12.502383333333334	1.5130000000000001	16.18095	14.66795	77989.671875	1.123908610079774E7	0	1277	2.181283034596989	1.715642851279505	2.8687456934591093	161.02252197265625	161.02877807617188
244	161.06288146972656	2.6319999999999997					1	DETECTED	161.0629 m/z @2.63 [CD6657_1.mzXML]	161.06288146972656	2.6319999999999997	0.18556666666666669	20.0075	19.821933333333334	21014.244140625	3834310.06500909	0	1277	1.0362245108601638	4.441232017331295	7.24308766929822	161.0582733154297	161.0728759765625
245	161.13140869140625	14.511283333333333					1	DETECTED	161.1314 m/z @14.51 [CD6657_1.mzXML]	161.13140869140625	14.511283333333333	14.351383333333333	19.246333333333332	4.89495	2847.844482421875	319493.84695446794	0	1277	0.3032892200161452	15.306285178236362	29.612570356472723	161.12791442871094	161.1355743408203
246	161.98068237304688	12.064466666666668					1	DETECTED	161.9807 m/z @12.06 [CD6657_1.mzXML]	161.98068237304688	12.064466666666668	0.13463333333333333	20.0075	19.872866666666667	3045.020263671875	1687583.8418709724	0	1277	17.645799526599575	0.8329062993336034	0.6658125986672067	161.97975158691406	161.98736572265625
247	162.0970001220703	14.878549999999999					1	DETECTED	162.0970 m/z @14.88 [CD6657_1.mzXML]	162.0970001220703	14.878549999999999	1.4837833333333335	19.7415	18.257716666666663	8756.091796875	2692556.3913123757	0	1277	0.34187412577396614	0.6815242520088691	0.7708754156180632	162.08863830566406	162.09768676757812
248	162.11129760742188	1.8351499999999998					1	DETECTED	162.1113 m/z @1.84 [CD6657_1.mzXML]	162.11129760742188	1.8351499999999998	1.7497333333333331	10.752483333333334	9.00275	2534735.0	2.103705956307889E7	1	1277	0.1047815702246333	2.4219085660143946	3.309306182810536	162.1110076904297	162.1124267578125
249	162.990478515625	1.4837833333333335					1	DETECTED	162.9905 m/z @1.48 [CD6657_1.mzXML]	162.990478515625	1.4837833333333335	0.8	19.974333333333334	19.174333333333333	526239.3125	9559892.060051743	0	1277	0.13136924112702886	1.7328839259088924	2.5344060181166324	162.98272705078125	162.99110412597656
250	163.03793334960938	10.948433333333332					1	DETECTED	163.0379 m/z @10.95 [CD6657_1.mzXML]	163.03793334960938	10.948433333333332	0.10103333333333334	19.991	19.889966666666666	39546.8515625	5640992.154294097	0	1277	1.5042614751175254	0.9105327049389503	0.7891358667581648	163.02818298339844	163.0446014404297
251	163.0594482421875	10.916783333333333					1	DETECTED	163.0594 m/z @10.92 [CD6657_1.mzXML]	163.0594482421875	10.916783333333333	0.3894	19.957666666666668	19.56826666666667	177072.0	1.3425732231220093E7	1	1277	9.024168438515	0.6608734558152106	0.03924840907654451	163.05636596679688	163.0691680908203
252	163.0743865966797	11.5472					1	DETECTED	163.0744 m/z @11.55 [CD6657_1.mzXML]	163.0743865966797	11.5472	11.532966666666665	11.750433333333332	0.2174666666666667	30058.0234375	212750.57335693453	0	1277	0.14388555204268094	7.639344262294137	14.278688524588274	163.07424926757812	163.0746307373047
253	163.0933837890625	14.878549999999999					1	DETECTED	163.0934 m/z @14.88 [CD6657_1.mzXML]	163.0933837890625	14.878549999999999	6.2885333333333335	19.493333333333332	13.204799999999999	17224.763671875	4073381.664345278	0	1277	2.677024597983312	0.7686131769243755	0.7212629606368621	163.09303283691406	163.1012725830078
254	163.11488342285156	1.8351499999999998					1	DETECTED	163.1149 m/z @1.84 [CD6657_1.mzXML]	163.11488342285156	1.8351499999999998	1.76425	12.267050000000001	10.5028	154824.578125	5429852.674817138	0	1277	0.12334209910053051	74.06770098730634	144.6570217967749	163.11073303222656	163.11509704589844
255	163.9759063720703	1.1630833333333332					1	DETECTED	163.9759 m/z @1.16 [CD6657_1.mzXML]	163.9759063720703	1.1630833333333332	0.10103333333333334	20.0075	19.906466666666667	34926.33984375	9883948.731740484	0	1277	18.104169433510524	8.118354835449487	9.378808251385687	163.9750518798828	163.97642517089844
256	163.9940643310547	1.4983833333333334					1	DETECTED	163.9941 m/z @1.50 [CD6657_1.mzXML]	163.9940643310547	1.4983833333333334	1.46915	18.4445	16.975350000000002	15234.0859375	3852675.1750748893	0	1277	0.04669059660605357	245.64582578670533	527.8701830177423	163.9859161376953	163.99969482421875
257	164.05917358398438	10.916783333333333					1	DETECTED	164.0592 m/z @10.92 [CD6657_1.mzXML]	164.05917358398438	10.916783333333333	3.5819166666666664	11.122933333333332	7.541016666666666	16038.5615234375	1240001.7959369502	0	1277	0.21096968248529713	0.5140527435172645	0.02810548703452903	164.05877685546875	164.06309509277344
258	164.09088134765625	2.0582000000000003					1	DETECTED	164.0909 m/z @2.06 [CD6657_1.mzXML]	164.09088134765625	2.0582000000000003	1.9048333333333334	6.304983333333333	4.40015	14970.517578125	900309.0041295164	0	1277	0.6486386542212133	10.082851445410654	15.054103253097697	164.0900115966797	164.0927276611328
259	164.92918395996094	1.6609833333333335					1	DETECTED	164.9292 m/z @1.66 [CD6657_1.mzXML]	164.92918395996094	1.6609833333333335	1.61685	2.32755	0.7107000000000001	45520.01953125	859872.065600342	0	1277	0.42420490305407066	8.051737160120803	15.103474320241604	164.91957092285156	164.9293670654297
260	164.98342895507812	11.371083333333333					1	DETECTED	164.9834 m/z @11.37 [CD6657_1.mzXML]	164.98342895507812	11.371083333333333	0.11773333333333333	20.0075	19.889766666666667	269216.0	2.429553567793024E7	0	1277	0.9694282400757537	3.1253599103383913	4.205904931805784	164.9800262451172	164.98655700683594
261	165.0238037109375	1.5278					1	DETECTED	165.0238 m/z @1.53 [CD6657_1.mzXML]	165.0238037109375	1.5278	1.42305	1.6019166666666667	0.17886666666666673	12323.1748046875	99621.14746508788	0	1277	0.1456923390417728	0.8537788385043749	0.6676472495342888	165.02342224121094	165.02389526367188
262	165.0563507080078	10.916783333333333					1	DETECTED	165.0564 m/z @10.92 [CD6657_1.mzXML]	165.0563507080078	10.916783333333333	1.5573166666666665	11.170783333333333	9.613466666666666	10422.119140625	1576631.711515595	0	1277	6.9538625263994405	0.5135691492392729	0.7265851474813543	165.05355834960938	165.0602264404297
263	165.0747833251953	1.8769166666666666					1	DETECTED	165.0748 m/z @1.88 [CD6657_1.mzXML]	165.0747833251953	1.8769166666666666	1.7926499999999999	4.3742833333333335	2.5816333333333334	30104.07421875	683978.7150926515	0	1277	0.2496874854932989	3.548527113550396	8.379811261416325	165.0732421875	165.07528686523438
264	165.1590118408203	16.39196666666667					1	DETECTED	165.1590 m/z @16.39 [CD6657_1.mzXML]	165.1590118408203	16.39196666666667	3.9353333333333333	19.991	16.055666666666667	30322.4765625	8310438.765132693	0	1277	3.0922131759420175	0.7264283483315904	0.42622133842113713	165.1544189453125	165.1607208251953
265	166.01605224609375	13.017316666666666					1	DETECTED	166.0161 m/z @13.02 [CD6657_1.mzXML]	166.01605224609375	13.017316666666666	0.15158333333333335	19.991	19.839416666666665	68625.3203125	1.3406180018035004E7	0	1277	17.59986997161679	0.9507162295744168	0.6137070360840605	166.01605224609375	166.02598571777344
266	166.05242919921875	2.60465					1	DETECTED	166.0524 m/z @2.60 [CD6657_1.mzXML]	166.05242919921875	2.60465	1.9600333333333333	14.129700000000001	12.169666666666668	18215.5234375	5797202.8498939825	0	1277	0.4789136917804626	5.056826633572512	9.036116714274963	166.05224609375	166.06163024902344
267	166.07150268554688	8.4308					1	DETECTED	166.0715 m/z @8.43 [CD6657_1.mzXML]	166.07150268554688	8.4308	8.147183333333334	8.505366666666667	0.35818333333333285	3095.802734375	49145.87729803454	0	1277	0.4986444792404381	0.6314567785156042	0.2629135570312085	166.06332397460938	166.07408142089844
268	166.085205078125	8.38685					1	DETECTED	166.0852 m/z @8.39 [CD6657_1.mzXML]	166.085205078125	8.38685	0.4578666666666667	19.77466666666667	19.3168	2669963.0	5.178093372377709E7	1	1277	0.25598894018837726	0.8121071571415923	0.5033679122419138	166.07850646972656	166.08607482910156
269	166.0992889404297	8.445583333333333					1	DETECTED	166.0993 m/z @8.45 [CD6657_1.mzXML]	166.0992889404297	8.445583333333333	8.086916666666665	8.505366666666667	0.41845000000000176	4128.03466796875	60936.8567403566	0	1277	0.24600079323339052	0.5833410780669147	0.1666821561338295	166.09603881835938	166.1057586669922
270	166.11717224121094	2.4671166666666666					1	DETECTED	166.1172 m/z @2.47 [CD6657_1.mzXML]	166.11717224121094	2.4671166666666666	2.4671166666666666	8.475733333333332	6.008616666666666	15999.48828125	2870199.688701049	0	1277	6.0141007902522885	null	null	166.10723876953125	166.12477111816406
271	166.587646484375	13.240816666666666					1	DETECTED	166.5876 m/z @13.24 [CD6657_1.mzXML]	166.587646484375	13.240816666666666	3.6109666666666667	13.240816666666666	9.62985	43572.95703125	6955079.311360839	0	1277	5.08517530662718	0.5	null	166.58334350585938	166.59063720703125
272	166.9838104248047	11.371083333333333					1	DETECTED	166.9838 m/z @11.37 [CD6657_1.mzXML]	166.9838104248047	11.371083333333333	0.10103333333333334	20.0075	19.906466666666667	121782.78125	1.5376928264171742E7	0	1277	0.9247154162573104	5.548525042251805	4.064628712445572	166.98289489746094	166.98484802246094
273	167.02122497558594	8.38685					1	DETECTED	167.0212 m/z @8.39 [CD6657_1.mzXML]	167.02122497558594	8.38685	8.086916666666665	8.505366666666667	0.41845000000000176	8838.1962890625	124884.51680090367	0	1277	0.23351492172661814	0.6975716825961307	0.3951433651922613	167.02073669433594	167.0216522216797
274	167.033203125	9.612883333333334					1	DETECTED	167.0332 m/z @9.61 [CD6657_1.mzXML]	167.033203125	9.612883333333334	1.7786666666666666	10.2443	8.465633333333335	53619.66796875	1599792.0529914568	0	1277	0.08757414303781275	2.0917583946403413	2.01067361541767	167.03042602539062	167.03353881835938
275	167.06712341308594	10.3947					1	DETECTED	167.0671 m/z @10.39 [CD6657_1.mzXML]	167.06712341308594	10.3947	10.151583333333333	16.86616666666667	6.714583333333335	3436.77392578125	408527.8642110597	0	1277	6.49382799619422	13.80938506889693	26.61877013779386	167.06689453125	167.0675048828125
276	167.08868408203125	8.38685					1	DETECTED	167.0887 m/z @8.39 [CD6657_1.mzXML]	167.08868408203125	8.38685	7.7635499999999995	9.2967	1.53315	176279.03125	3042650.5053647473	0	1277	0.2261321097709068	0.8152844634525259	0.4995351436323883	167.08868408203125	167.08924865722656
277	168.09234619140625	8.38685					1	DETECTED	168.0923 m/z @8.39 [CD6657_1.mzXML]	168.09234619140625	8.38685	8.071616666666667	8.550333333333333	0.47871666666666535	6049.18359375	95010.20075311267	0	1277	0.2573303471752322	0.7593052765147486	0.5186105530294971	168.08956909179688	168.09262084960938
278	168.97921752929688	11.371083333333333					1	DETECTED	168.9792 m/z @11.37 [CD6657_1.mzXML]	168.97921752929688	11.371083333333333	0.11773333333333333	19.974333333333334	19.8566	52483.3203125	6159981.885006961	0	1277	1.4641306262795517	4.975671884983055	4.420328114027846	168.97227478027344	168.980224609375
279	169.03482055664062	3.0372833333333333					1	DETECTED	169.0348 m/z @3.04 [CD6657_1.mzXML]	169.03482055664062	3.0372833333333333	0.44095	19.991	19.55005	205869.375	1.0680830611325314E7	1	1277	0.4633476469954534	0.6133782637364976	0.5646030850219799	169.03204345703125	169.03546142578125
280	169.0483856201172	10.853066666666667					1	DETECTED	169.0484 m/z @10.85 [CD6657_1.mzXML]	169.0483856201172	10.853066666666667	1.7202	18.999000000000002	17.278800000000004	264753.59375	9168434.256244805	0	1277	0.10982077697429915	83.51013838293795	0.021577997219925517	169.0464324951172	169.05760192871094
281	169.09375	1.6756					1	DETECTED	169.0938 m/z @1.68 [CD6657_1.mzXML]	169.09375	1.6756	1.6019166666666667	8.765516666666667	7.1636	33402.17578125	5873893.18924344	0	1277	0.1422122355235289	48.61072155620901	96.55407315090498	169.08499145507812	169.103271484375
282	169.14556884765625	14.03905					1	DETECTED	169.1456 m/z @14.04 [CD6657_1.mzXML]	169.14556884765625	14.03905	8.891016666666667	19.279166666666665	10.388149999999998	7300.89111328125	1881385.2592081914	0	1277	3.8942004199230897	1.0089435447840922	0.8695009469701044	169.145263671875	169.14657592773438
283	170.0206756591797	9.97					1	DETECTED	170.0207 m/z @9.97 [CD6657_1.mzXML]	170.0206756591797	9.97	9.88095	9.97	0.0890500000000003	4355.7646484375	14028.997967651609	0	1277	0.05597932756995938	0.5	null	170.02059936523438	170.02073669433594
284	170.05934143066406	9.2124					1	DETECTED	170.0593 m/z @9.21 [CD6657_1.mzXML]	170.05934143066406	9.2124	8.520166666666666	10.980316666666665	2.4601499999999987	247666.09375	2126597.6394683807	0	1277	0.09000582005121949	1.6620150978911197	2.181253293612327	170.05157470703125	170.0681915283203
285	170.09173583984375	1.9048333333333334					1	DETECTED	170.0917 m/z @1.90 [CD6657_1.mzXML]	170.09173583984375	1.9048333333333334	0.10103333333333334	20.0075	19.906466666666667	14222.1162109375	6523515.093019165	0	1277	6.126038253048688	5.517925121040766	7.141467153571229	170.09104919433594	170.09603881835938
286	170.9768524169922	11.264100000000001					1	DETECTED	170.9769 m/z @11.26 [CD6657_1.mzXML]	170.9768524169922	11.264100000000001	11.090866666666667	13.4955	2.404633333333333	12503.7529296875	885457.3483393559	0	1277	0.6748704280605793	6.940446411391159	12.880892822782318	170.97633361816406	170.97744750976562
287	171.06280517578125	9.2124					1	DETECTED	171.0628 m/z @9.21 [CD6657_1.mzXML]	171.06280517578125	9.2124	9.16995	9.507766666666667	0.3378166666666669	27244.08203125	191864.07683300774	0	1277	0.13376267606806636	3.9789948959559784	6.957989791911957	171.06259155273438	171.06298828125
288	171.14845275878906	5.713633333333333					1	DETECTED	171.1485 m/z @5.71 [CD6657_1.mzXML]	171.14845275878906	5.713633333333333	0.10103333333333334	20.0075	19.906466666666667	8950.947265625	6538752.842238159	0	1277	12.631950740940265	1.7733730059746524	2.546746011949305	171.14236450195312	171.14883422851562
289	172.03614807128906	9.538166666666665					1	DETECTED	172.0361 m/z @9.54 [CD6657_1.mzXML]	172.03614807128906	9.538166666666665	9.507766666666667	9.597949999999999	0.09018333333333217	9390.8154296875	34688.02956652797	0	1277	0.0779079978429369	1.4832785087719873	1.9665570175439748	172.03614807128906	172.03643798828125
290	172.07472229003906	10.820766666666666					1	DETECTED	172.0747 m/z @10.82 [CD6657_1.mzXML]	172.07472229003906	10.820766666666666	1.80685	10.932516666666666	9.125666666666666	9195.748046875	4220508.626204589	0	1277	9.062674645397061	0.5061987482319007	0.012397496463801422	172.06834411621094	172.0748748779297
291	172.1326141357422	10.2443					1	DETECTED	172.1326 m/z @10.24 [CD6657_1.mzXML]	172.1326141357422	10.2443	4.4204	10.7353	6.314900000000001	15353.423828125	426448.97846005304	0	1277	0.10179937179593423	0.5421538831367296	0.08430776627345929	172.13185119628906	172.1328125
292	172.97726440429688	1.4837833333333335					1	DETECTED	172.9773 m/z @1.48 [CD6657_1.mzXML]	172.97726440429688	1.4837833333333335	1.42305	13.3783	11.95525	5710.306640625	1510706.23965332	0	1277	0.10000755784514181	98.42412184412701	195.84824368825403	172.96859741210938	172.9863739013672
293	173.01995849609375	15.726799999999999					1	DETECTED	173.0200 m/z @15.73 [CD6657_1.mzXML]	173.01995849609375	15.726799999999999	8.844116666666668	19.991	11.146883333333331	7748.3193359375	2246727.4999613664	0	1277	7.550213552571487	0.8097774366102369	0.58317339941733	173.01904296875	173.0205078125
294	173.9602813720703	11.248483333333333					1	DETECTED	173.9603 m/z @11.25 [CD6657_1.mzXML]	173.9602813720703	11.248483333333333	0.10103333333333334	20.0075	19.906466666666667	9739.447265625	2539978.9593809177	0	1277	0.7387634792028415	0.6782449445547809	10.196828840326722	173.95977783203125	173.9615478515625
295	174.07772827148438	14.862683333333333					1	DETECTED	174.0777 m/z @14.86 [CD6657_1.mzXML]	174.07772827148438	14.862683333333333	9.446316666666666	18.559	9.112683333333335	9198.56640625	2269839.1494438164	0	1277	2.218066481861902	0.8412173597306929	0.6606991539915944	174.07733154296875	174.0784454345703
296	174.12684631347656	11.917816666666665					1	DETECTED	174.1268 m/z @11.92 [CD6657_1.mzXML]	174.12684631347656	11.917816666666665	0.13463333333333333	19.991	19.856366666666666	2743.716552734375	1888492.2770318303	0	1277	13.089033754268677	0.8425722533950221	0.6851445067900442	174.1260223388672	174.1294403076172
297	174.93704223632812	1.6756					1	DETECTED	174.9370 m/z @1.68 [CD6657_1.mzXML]	174.93704223632812	1.6756	1.5720833333333333	1.82095	0.2488666666666668	161824.484375	1089504.0468525393	0	1277	0.08445228832468965	1.224126133945328	1.2133957111302125	174.93704223632812	174.9372100830078
298	174.9907684326172	1.4837833333333335					1	DETECTED	174.9908 m/z @1.48 [CD6657_1.mzXML]	174.9907684326172	1.4837833333333335	0.6629666666666666	20.0075	19.344533333333334	59563.5078125	3398998.4498804305	0	1277	0.10473932920434015	12.284220839958047	13.649838163290037	174.98782348632812	174.99168395996094
299	175.00772094726562	13.60375					1	DETECTED	175.0077 m/z @13.60 [CD6657_1.mzXML]	175.00772094726562	13.60375	9.13975	18.395166666666668	9.255416666666669	8998.8427734375	1706341.8698627313	0	1277	1.3066009412762174	1.0366730137395461	1.4237567175422712	175.00448608398438	175.01089477539062
300	175.0227508544922	3.27865					1	DETECTED	175.0228 m/z @3.28 [CD6657_1.mzXML]	175.0227508544922	3.27865	1.4058833333333332	19.509666666666664	18.103783333333332	13029.2490234375	2038115.2710465696	0	1277	0.35043410661815866	0.8837974421859551	5.377567457868826	175.01820373535156	175.03106689453125
301	175.07415771484375	14.894316666666667					1	DETECTED	175.0742 m/z @14.89 [CD6657_1.mzXML]	175.07415771484375	14.894316666666667	9.340333333333332	19.658166666666666	10.317833333333335	14137.4638671875	3050637.4906894527	0	1277	2.519946158400293	0.8838384817008311	0.7938711600910172	175.0648956298828	175.0838165283203
302	175.0891876220703	3.29275					1	DETECTED	175.0892 m/z @3.29 [CD6657_1.mzXML]	175.0891876220703	3.29275	0.11773333333333333	19.991	19.873266666666666	8645.111328125	1577963.6652628484	0	1277	4.254732040111409	3.8305671343592667	0.4691588517623397	175.08570861816406	175.09661865234375
303	175.11802673339844	1.7926499999999999					1	DETECTED	175.1180 m/z @1.79 [CD6657_1.mzXML]	175.11802673339844	1.7926499999999999	1.5278	12.049633333333333	10.521833333333333	80715.0234375	2446334.886326568	0	1277	0.16490501090816467	1.7322926002227297	1.4927009692311	175.11083984375	175.12548828125
304	176.0697784423828	10.54335					1	DETECTED	176.0698 m/z @10.54 [CD6657_1.mzXML]	176.0697784423828	10.54335	4.328483333333334	16.784333333333333	12.455849999999998	58506.99609375	1687286.9832615028	0	1277	0.09273879443457034	0.5791133520976693	0.15547869811770296	176.06936645507812	176.0775604248047
305	176.12705993652344	1.8631833333333332					1	DETECTED	176.1271 m/z @1.86 [CD6657_1.mzXML]	176.12705993652344	1.8631833333333332	1.7786666666666666	2.029916666666667	0.2512500000000002	86622.1640625	356453.5545229493	0	1277	0.038426606552105724	1.4980040102950514	2.193588036281306	176.12115478515625	176.1273193359375
306	176.9698944091797	1.46915					1	DETECTED	176.9699 m/z @1.47 [CD6657_1.mzXML]	176.9698944091797	1.46915	1.42305	1.8351499999999998	0.4120999999999999	34609.82421875	343213.3917255859	0	1277	0.12714746940869048	4.469631236442512	6.91593380195284	176.96923828125	176.97006225585938
307	177.0009307861328	11.264100000000001					1	DETECTED	177.0009 m/z @11.26 [CD6657_1.mzXML]	177.0009307861328	11.264100000000001	1.4058833333333332	18.362000000000002	16.95611666666667	7408.10986328125	3347316.221729704	0	1277	6.2602738334964645	0.8599991884942004	40.664538986248246	176.99803161621094	177.00633239746094
308	177.06002807617188	1.6463333333333334					1	DETECTED	177.0600 m/z @1.65 [CD6657_1.mzXML]	177.06002807617188	1.6463333333333334	1.5573166666666665	11.990499999999999	10.433183333333332	18525.216796875	1383901.5011061097	0	1277	0.20853313781792227	58.60241527803762	116.20483055607525	177.05343627929688	177.06834411621094
309	177.07479858398438	1.9739666666666666					1	DETECTED	177.0748 m/z @1.97 [CD6657_1.mzXML]	177.07479858398438	1.9739666666666666	1.8631833333333332	12.378350000000001	10.515166666666667	18302.986328125	2032479.3149456787	0	1277	0.2454687572819505	47.45825184293661	2.71973800744298	177.07313537597656	177.0830841064453
310	177.08644104003906	2.96615					1	DETECTED	177.0864 m/z @2.97 [CD6657_1.mzXML]	177.08644104003906	2.96615	0.11773333333333333	19.924500000000002	19.806766666666668	9814.3193359375	4238855.57638104	0	1277	4.212537145587663	3.4768029021971274	3.4032192530183054	177.0853271484375	177.09024047851562
311	177.15899658203125	16.39196666666667					1	DETECTED	177.1590 m/z @16.39 [CD6657_1.mzXML]	177.15899658203125	16.39196666666667	0.23623333333333332	20.0075	19.771266666666666	5427.76171875	3020721.3303921483	0	1277	7.025458332108348	0.6118962927505611	0.2237925855011223	177.15797424316406	177.16357421875
312	178.9624481201172	11.371083333333333					1	DETECTED	178.9624 m/z @11.37 [CD6657_1.mzXML]	178.9624481201172	11.371083333333333	0.35506666666666664	19.674833333333332	19.319766666666666	12703.353515625	2530893.3550496222	0	1277	0.5895014026816359	0.9138376890165291	0.8290578464278269	178.9619903564453	178.97010803222656
313	179.0392608642578	1.4837833333333335					1	DETECTED	179.0393 m/z @1.48 [CD6657_1.mzXML]	179.0392608642578	1.4837833333333335	1.4058833333333332	14.64565	13.239766666666666	25568.462890625	3753281.265064087	0	1277	0.10299832951817156	82.54313389555251	2.433480393762344	179.03878784179688	179.0406036376953
314	179.0531463623047	14.661016666666665					1	DETECTED	179.0531 m/z @14.66 [CD6657_1.mzXML]	179.0531463623047	14.661016666666665	10.058616666666667	18.03083333333333	7.972216666666663	5710.3388671875	1281262.5371605223	0	1277	4.957678722244555	0.8660934150298395	0.748159664062706	179.05233764648438	179.05462646484375
315	179.06947326660156	10.51415					1	DETECTED	179.0695 m/z @10.51 [CD6657_1.mzXML]	179.06947326660156	10.51415	0.10103333333333334	20.0075	19.906466666666667	81706.03125	2401130.396287199	0	1277	0.10252302340251163	0.5083640927093859	3.5935988177593914	179.06167602539062	179.0698699951172
316	180.06500244140625	9.732966666666666					1	DETECTED	180.0650 m/z @9.73 [CD6657_1.mzXML]	180.06500244140625	9.732966666666666	1.9600333333333333	14.03905	12.079016666666666	42803.65625	1370383.6811578986	0	1277	0.08939624951336889	2.1718876527058995	0.017251507748182453	180.06153869628906	180.07315063476562
317	180.0790557861328	11.413666666666668					1	DETECTED	180.0791 m/z @11.41 [CD6657_1.mzXML]	180.0790557861328	11.413666666666668	0.3041	19.625166666666665	19.321066666666667	5622.060546875	1904852.0772413642	0	1277	7.892764249886181	0.86956887007294	1.2450560547795226	180.0790557861328	180.08773803710938
318	180.9027862548828	1.6609833333333335					1	DETECTED	180.9028 m/z @1.66 [CD6657_1.mzXML]	180.9027862548828	1.6609833333333335	1.6317833333333334	2.1288333333333336	0.4970500000000002	20978.537109375	342402.87170874036	0	1277	0.0829249799832592	8.51113013698627	16.02226027397254	180.90089416503906	180.9032440185547
319	180.96023559570312	12.2356					1	DETECTED	180.9602 m/z @12.24 [CD6657_1.mzXML]	180.96023559570312	12.2356	6.485783333333333	15.09835	8.612566666666666	6836.45654296875	1473772.2089309692	0	1277	0.0961292419767652	0.7489427199128087	0.4978854398256176	180.95950317382812	180.96328735351562
320	181.0482635498047	12.471633333333333					1	DETECTED	181.0483 m/z @12.47 [CD6657_1.mzXML]	181.0482635498047	12.471633333333333	0.10103333333333334	19.974333333333334	19.8733	17127.697265625	2346385.1406007693	0	1277	0.13872645185993449	1.0252349544068422	1.4111156834067509	181.04747009277344	181.049560546875
321	181.06983947753906	10.916783333333333					1	DETECTED	181.0698 m/z @10.92 [CD6657_1.mzXML]	181.06983947753906	10.916783333333333	0.11773333333333333	11.575233333333333	11.4575	14969.498046875	1134313.5437627868	0	1277	0.3700339873234775	0.7276127154185656	0.06775540452334541	181.0667266845703	181.07188415527344
322	181.08441162109375	11.589266666666667					1	DETECTED	181.0844 m/z @11.59 [CD6657_1.mzXML]	181.08441162109375	11.589266666666667	0.5433333333333333	18.428	17.884666666666668	2274235.75	1.9500550373958055E7	1	1277	0.26630242520915814	1.5208865822233748	1.9012572455435668	181.08352661132812	181.087158203125
323	182.088134765625	11.5472					1	DETECTED	182.0881 m/z @11.55 [CD6657_1.mzXML]	182.088134765625	11.5472	2.00175	11.689683333333333	9.687933333333334	196541.359375	2.2492217430908363E7	1	1277	7.614579183653374	0.5099562318229311	0.015456468184368447	182.0797882080078	182.0882110595703
324	182.14903259277344	16.39196666666667					1	DETECTED	182.1490 m/z @16.39 [CD6657_1.mzXML]	182.14903259277344	16.39196666666667	0.10103333333333334	20.0075	19.906466666666667	97768.046875	2.5306717752926886E7	0	1277	2.860231831927127	0.6195232956846412	0.4664827516074234	182.1482696533203	182.14964294433594
325	182.961669921875	1.5278					1	DETECTED	182.9617 m/z @1.53 [CD6657_1.mzXML]	182.961669921875	1.5278	1.4391333333333334	13.60375	12.164616666666667	11769.287109375	3732215.5566871343	0	1277	0.11144677291015048	68.59746240601504	136.19492481203005	182.96148681640625	182.9712677001953
326	183.04820251464844	15.9053					1	DETECTED	183.0482 m/z @15.91 [CD6657_1.mzXML]	183.04820251464844	15.9053	0.10103333333333334	19.991	19.889966666666666	5923.3125	2420988.2780789183	0	1277	2.5010549971806864	0.6292593983059427	0.18584115558267467	183.04722595214844	183.04864501953125
327	183.15965270996094	12.1723					1	DETECTED	183.1597 m/z @12.17 [CD6657_1.mzXML]	183.15965270996094	12.1723	0.15158333333333335	19.991	19.839416666666665	11364.1357421875	2564802.774423158	0	1277	6.682859367043237	0.8298674842828969	3.4315371747995544	183.1514129638672	183.15965270996094
328	184.0720672607422	13.017316666666666					1	DETECTED	184.0721 m/z @13.02 [CD6657_1.mzXML]	184.0720672607422	13.017316666666666	1.9462666666666666	15.082699999999999	13.136433333333333	124056.078125	6003905.879441465	0	1277	0.20859887099327423	1.3353579754810818	1.6201898093031393	184.06768798828125	184.081298828125
329	184.09329223632812	1.7926499999999999					1	DETECTED	184.0933 m/z @1.79 [CD6657_1.mzXML]	184.09329223632812	1.7926499999999999	1.0934	10.289716666666667	9.196316666666668	431620.78125	1.4217256253199797E7	0	1277	0.045680997305654	5.632804988952801	8.13386852465307	184.09329223632812	184.1018829345703
330	184.99867248535156	1.46915					1	DETECTED	184.9987 m/z @1.47 [CD6657_1.mzXML]	184.99867248535156	1.46915	1.4058833333333332	1.5278	0.1219166666666669	10858.708984375	52795.5315410157	0	1277	0.0869325789656401	0.9635142255005266	0.9270284510010531	184.9984893798828	184.99880981445312
331	185.04103088378906	1.9048333333333334					1	DETECTED	185.0410 m/z @1.90 [CD6657_1.mzXML]	185.04103088378906	1.9048333333333334	1.4837833333333335	19.39466666666667	17.910883333333334	363806.1875	8204296.029895308	1	1277	8.491830042993367	1.9685657385559516	2.835223397552621	185.03408813476562	185.04397583007812
332	185.12777709960938	9.155333333333335					1	DETECTED	185.1278 m/z @9.16 [CD6657_1.mzXML]	185.12777709960938	9.155333333333335	9.061666666666667	14.03905	4.977383333333332	28413.328125	1305027.3457368773	0	1277	0.2507724379301308	2.139708128572822	1.8723238136983074	185.1180877685547	185.1284942626953
333	186.0727081298828	1.9048333333333334					1	DETECTED	186.0727 m/z @1.90 [CD6657_1.mzXML]	186.0727081298828	1.9048333333333334	0.7827333333333333	19.857666666666667	19.074933333333334	48014.48828125	1795301.087184204	0	1277	0.29174390540679096	8.499658378635296	0.12735599778425016	186.07200622558594	186.07601928710938
334	186.2207489013672	11.457616666666667					1	DETECTED	186.2207 m/z @11.46 [CD6657_1.mzXML]	186.2207489013672	11.457616666666667	10.073716666666666	11.457616666666667	1.3839000000000006	7889.205078125	373252.9204421386	0	1277	1.3518225621524849	0.5	null	186.220703125	186.2212371826172
335	186.9107208251953	1.6609833333333335					1	DETECTED	186.9107 m/z @1.66 [CD6657_1.mzXML]	186.9107208251953	1.6609833333333335	1.6317833333333334	7.314183333333333	5.6823999999999995	24550.12109375	2378683.583776123	0	1277	0.05231122621033202	97.3013698630133	193.60273972602664	186.91036987304688	186.9134979248047
336	186.92172241210938	1.5130000000000001					1	DETECTED	186.9217 m/z @1.51 [CD6657_1.mzXML]	186.92172241210938	1.5130000000000001	1.4391333333333334	1.5720833333333333	0.1329499999999999	9752.2294921875	59460.34650030517	0	1277	0.12958255142444797	0.8999323104693124	0.7998646209386249	186.92149353027344	186.92210388183594
337	186.95196533203125	9.2124					1	DETECTED	186.9520 m/z @9.21 [CD6657_1.mzXML]	186.95196533203125	9.2124	9.16995	14.322233333333333	5.152283333333333	17983.58203125	790481.3359126581	0	1277	0.09653387284771497	60.68649391440833	2.7116434320338896	186.95123291015625	186.961669921875
338	187.05661010742188	1.8769166666666666					1	DETECTED	187.0566 m/z @1.88 [CD6657_1.mzXML]	187.05661010742188	1.8769166666666666	1.8490499999999999	10.289716666666667	8.440666666666667	387263.875	4265676.874765321	0	1277	0.054601411862739146	4.317791456063272	5.1022050997588595	187.04730224609375	187.056884765625
339	187.07025146484375	2.9242500000000002					1	DETECTED	187.0703 m/z @2.92 [CD6657_1.mzXML]	187.07025146484375	2.9242500000000002	0.18556666666666669	19.493333333333332	19.307766666666666	25065.17578125	5577822.8258833	0	1277	1.7010563287224607	1.9473605059040504	3.0183472161172564	187.0692901611328	187.07101440429688
340	187.12562561035156	11.457616666666667					1	DETECTED	187.1256 m/z @11.46 [CD6657_1.mzXML]	187.12562561035156	11.457616666666667	0.10103333333333334	20.0075	19.906466666666667	7546.1962890625	3682347.5300003635	0	1277	16.797160742302278	0.8764285032910427	0.7528570065820853	187.12295532226562	187.13302612304688
341	187.4718475341797	9.2124					1	DETECTED	187.4718 m/z @9.21 [CD6657_1.mzXML]	187.4718475341797	9.2124	9.16995	9.311333333333332	0.14138333333333186	12664.556640625	67516.17655346659	0	1277	0.09483943016773111	1.6652925009815083	2.575974726132338	187.47157287597656	187.4718475341797
342	188.03416442871094	2.072216666666667					1	DETECTED	188.0342 m/z @2.07 [CD6657_1.mzXML]	188.03416442871094	2.072216666666667	1.9878666666666667	15.937716666666667	13.94985	7515.107421875	2522792.14445459	0	1277	0.13444338287829405	82.69027860106684	164.3805572021337	188.02708435058594	188.0428466796875
343	188.06954956054688	9.2124					1	DETECTED	188.0695 m/z @9.21 [CD6657_1.mzXML]	188.06954956054688	9.2124	1.8631833333333332	11.154866666666667	9.291683333333333	4822574.5	3.1146020830642015E7	1	1277	0.09048616391546105	1.644397392868193	2.1463194815772075	188.05999755859375	188.0787353515625
344	188.95809936523438	9.415283333333333					1	DETECTED	188.9581 m/z @9.42 [CD6657_1.mzXML]	188.95809936523438	9.415283333333333	1.4391333333333334	9.415283333333333	7.97615	11745.9814453125	3843735.865882203	0	1277	7.929947359478877	0.5	null	188.9544219970703	188.95809936523438
345	189.02285766601562	13.619183333333332					1	DETECTED	189.0229 m/z @13.62 [CD6657_1.mzXML]	189.02285766601562	13.619183333333332	1.5130000000000001	17.260166666666667	15.747166666666667	12768.2392578125	2876755.3906004042	0	1277	0.5403680690666928	0.5847934073540804	0.16655402069110664	189.0207061767578	189.0237274169922
346	189.0362548828125	10.916783333333333					1	DETECTED	189.0363 m/z @10.92 [CD6657_1.mzXML]	189.0362548828125	10.916783333333333	1.42305	11.139000000000001	9.715950000000001	14271.5302734375	2607840.7154368903	0	1277	0.17504934314651344	0.51170333412918	0.023650205271939395	189.0359344482422	189.04623413085938
347	189.07286071777344	9.2124					1	DETECTED	189.0729 m/z @9.21 [CD6657_1.mzXML]	189.07286071777344	9.2124	9.155333333333335	11.975666666666665	2.8203333333333305	496867.1875	3315929.562270501	0	1277	0.08862264016094734	1.6984434710084226	2.0616017365787394	189.06784057617188	189.0732421875
348	189.0859832763672	3.1792166666666666					1	DETECTED	189.0860 m/z @3.18 [CD6657_1.mzXML]	189.0859832763672	3.1792166666666666	0.10103333333333334	20.0075	19.906466666666667	88473.90625	1.9160102409322046E7	0	1277	1.245283512119196	3.2786988167610804	5.62925012963827	189.08563232421875	189.09027099609375
349	189.13365173339844	1.7926499999999999					1	DETECTED	189.1337 m/z @1.79 [CD6657_1.mzXML]	189.13365173339844	1.7926499999999999	1.7926499999999999	1.8490499999999999	0.056400000000000006	20853.6875	47771.79011718752	0	1277	0.08644848344989997	null	null	189.1333770751953	189.13389587402344
350	189.1580810546875	1.6609833333333335					1	DETECTED	189.1581 m/z @1.66 [CD6657_1.mzXML]	189.1580810546875	1.6609833333333335	1.6019166666666667	15.533	13.931083333333333	9849.83203125	5593014.670358765	0	1277	12.85101067901916	117.92677765236989	218.66416677610843	189.1580810546875	189.16294860839844
351	189.19723510742188	9.2124					1	DETECTED	189.1972 m/z @9.21 [CD6657_1.mzXML]	189.19723510742188	9.2124	9.16995	9.282399999999999	0.11244999999999905	17596.140625	81501.92306201128	0	1277	0.09647984574827007	1.3244994110718211	1.6489988221436422	189.19712829589844	189.19749450683594
352	190.08494567871094	10.837083333333334					1	DETECTED	190.0849 m/z @10.84 [CD6657_1.mzXML]	190.08494567871094	10.837083333333334	0.15158333333333335	18.509333333333334	18.35775	117893.3984375	3089164.040539762	1	1277	0.09734316100449725	0.509858337813812	0.16077878090765868	190.0767364501953	190.0906982421875
353	190.14263916015625	10.4099					1	DETECTED	190.1426 m/z @10.41 [CD6657_1.mzXML]	190.14263916015625	10.4099	10.089383333333334	19.147333333333332	9.057949999999998	19909.501953125	996553.8805438231	0	1277	0.38832388185857347	0.8142530960675616	0.5890085485604573	190.14236450195312	190.1431121826172
354	190.96730041503906	13.649066666666666					1	DETECTED	190.9673 m/z @13.65 [CD6657_1.mzXML]	190.96730041503906	13.649066666666666	0.321	19.724666666666668	19.403666666666666	9709.9052734375	1959067.2649926764	0	1277	0.697292205908365	0.7404935653801351	0.08760290600467875	190.9596710205078	190.9757537841797
355	190.97950744628906	11.502466666666667					1	DETECTED	190.9795 m/z @11.50 [CD6657_1.mzXML]	190.97950744628906	11.502466666666667	1.46915	12.378350000000001	10.909200000000002	8461.6318359375	2749733.9020838635	0	1277	10.228816490068422	0.5436487436025642	0.08729748720512832	190.9783935546875	190.9884033203125
356	191.03909301757812	1.7926499999999999					1	DETECTED	191.0391 m/z @1.79 [CD6657_1.mzXML]	191.03909301757812	1.7926499999999999	1.4058833333333332	19.991	18.585116666666668	116822.2109375	6147609.554028626	0	1277	0.20393952647459246	13.95167816265555	0.8845692789809241	191.0299072265625	191.0464630126953
357	191.0755157470703	1.69015					1	DETECTED	191.0755 m/z @1.69 [CD6657_1.mzXML]	191.0755157470703	1.69015	1.5573166666666665	1.7052	0.1478833333333336	82242.5703125	394209.4270190429	0	1277	0.2701409072408987	0.5544279910708069	0.1155055610328911	191.07546997070312	191.0757293701172
358	191.9709930419922	1.2501833333333332					1	DETECTED	191.9710 m/z @1.25 [CD6657_1.mzXML]	191.9709930419922	1.2501833333333332	0.18556666666666669	20.0075	19.821933333333334	2718.132568359375	1483431.9233745115	0	1277	0.978470826933898	9.309422796937866	17.618845593875733	191.96328735351562	191.97166442871094
359	192.0075225830078	11.428066666666666					1	DETECTED	192.0075 m/z @11.43 [CD6657_1.mzXML]	192.0075225830078	11.428066666666666	0.10103333333333334	19.974333333333334	19.8733	6709.5859375	1960045.177668212	0	1277	0.9411014014654775	0.8772508835794016	0.4954000967440056	192.00314331054688	192.01451110839844
360	192.03179931640625	1.9324000000000001					1	DETECTED	192.0318 m/z @1.93 [CD6657_1.mzXML]	192.03179931640625	1.9324000000000001	1.9324000000000001	9.155333333333335	7.2229333333333345	6710.23388671875	709298.6963259887	0	1277	7.113183749614579	null	null	192.0309600830078	192.03240966796875
361	192.06455993652344	7.846183333333333					1	DETECTED	192.0646 m/z @7.85 [CD6657_1.mzXML]	192.06455993652344	7.846183333333333	6.090583333333333	9.507766666666667	3.417183333333334	2672.79541015625	271699.2661785279	0	1277	2.5879419537463466	0.9732237791448318	0.9464475582896635	192.0640106201172	192.06808471679688
362	192.96026611328125	2.186					1	DETECTED	192.9603 m/z @2.19 [CD6657_1.mzXML]	192.96026611328125	2.186	2.08635	17.457	15.370650000000001	11474.4267578125	2019366.527328918	0	1277	0.23756703402747892	68.72677680837208	137.15048029842768	192.9600067138672	192.9645233154297
363	193.00096130371094	1.46915					1	DETECTED	193.0010 m/z @1.47 [CD6657_1.mzXML]	193.00096130371094	1.46915	1.4058833333333332	19.509666666666664	18.103783333333332	13592.3349609375	2586667.73663617	0	1277	0.09746030760549118	143.07521074815563	246.4488511668667	192.9984893798828	193.00782775878906
364	193.0333251953125	3.421983333333333					1	DETECTED	193.0333 m/z @3.42 [CD6657_1.mzXML]	193.0333251953125	3.421983333333333	1.69015	19.7415	18.05135	8271.705078125	1488751.396209198	0	1277	0.2982141615979339	5.211630256953134	0.3017460371726067	193.03257751464844	193.03895568847656
365	193.0547637939453	1.5130000000000001					1	DETECTED	193.0548 m/z @1.51 [CD6657_1.mzXML]	193.0547637939453	1.5130000000000001	1.4058833333333332	1.5720833333333333	0.16620000000000013	15754.650390625	96654.67835180672	0	1277	2.0446696013654053	0.7757896374669347	0.5359396192885582	193.054443359375	193.05503845214844
366	193.0849609375	10.51415					1	DETECTED	193.0850 m/z @10.51 [CD6657_1.mzXML]	193.0849609375	10.51415	1.3883	12.049633333333333	10.661333333333332	72800.25	1075160.4781779163	0	1277	0.0967166334356051	2.2511546234470914	3.0897277793960813	193.0837860107422	193.08509826660156
367	194.03262329101562	16.5228					1	DETECTED	194.0326 m/z @16.52 [CD6657_1.mzXML]	194.03262329101562	16.5228	0.35506666666666664	19.874666666666666	19.5196	3728.290283203125	1689470.8513854377	0	1277	0.2615320141993571	0.6036591400155041	0.20731828003100822	194.03121948242188	194.03341674804688
368	194.0884552001953	10.51415					1	DETECTED	194.0885 m/z @10.51 [CD6657_1.mzXML]	194.0884552001953	10.51415	10.4099	15.035333333333334	4.6254333333333335	9789.6533203125	597036.6692255856	0	1277	0.08575921211669701	1.1687475507937624	2.8779110371327166	194.07986450195312	194.08885192871094
369	194.95741271972656	2.1575166666666665					1	DETECTED	194.9574 m/z @2.16 [CD6657_1.mzXML]	194.95741271972656	2.1575166666666665	2.1575166666666665	17.243833333333335	15.086316666666669	4333.23974609375	2691009.5000408934	0	1277	12.323917292981942	null	null	194.95741271972656	194.9626922607422
370	194.97589111328125	12.109616666666666					1	DETECTED	194.9759 m/z @12.11 [CD6657_1.mzXML]	194.97589111328125	12.109616666666666	11.122933333333332	13.762133333333333	2.6392000000000007	22099.470703125	1403073.6112902833	0	1277	0.48618018037353217	1.365766687075646	0.5522818632724743	194.97535705566406	194.97630310058594
371	195.0288848876953	16.882333333333335					1	DETECTED	195.0289 m/z @16.88 [CD6657_1.mzXML]	195.0288848876953	16.882333333333335	0.5602666666666667	19.991	19.430733333333333	7908.88232421875	2522039.936344605	0	1277	1.9748792362322956	0.5952289538497983	0.33740907669318554	195.02821350097656	195.02935791015625
372	195.0855712890625	10.916783333333333					1	DETECTED	195.0856 m/z @10.92 [CD6657_1.mzXML]	195.0855712890625	10.916783333333333	0.10103333333333334	20.0075	19.906466666666667	43401.015625	6965580.780207693	0	1277	0.1986328836462441	6.763948123358923	2.728247330612403	195.08148193359375	195.0875244140625
373	195.10037231445312	11.5472					1	DETECTED	195.1004 m/z @11.55 [CD6657_1.mzXML]	195.10037231445312	11.5472	10.54335	17.112666666666666	6.569316666666666	64960.76171875	2150593.530481141	0	1277	0.11323788164954962	0.6172264067386936	1.8309425270361634	195.09976196289062	195.10911560058594
374	195.11195373535156	9.35505					1	DETECTED	195.1120 m/z @9.36 [CD6657_1.mzXML]	195.11195373535156	9.35505	9.311333333333332	9.400183333333333	0.08885000000000076	8265.9609375	36751.3424375003	0	1277	0.15805979310379925	1.0162028211970708	1.032405642394142	195.1119384765625	195.1121368408203
375	195.1482696533203	9.642916666666668					1	DETECTED	195.1483 m/z @9.64 [CD6657_1.mzXML]	195.1482696533203	9.642916666666668	9.582966666666666	16.931	7.348033333333335	163656.65625	2399360.5695480956	1	1277	0.08341750569054263	1.6418315155882295	1.91611045888064	195.1482391357422	195.15455627441406
376	196.0595703125	9.155333333333335					1	DETECTED	196.0596 m/z @9.16 [CD6657_1.mzXML]	196.0595703125	9.155333333333335	8.8597	18.9175	10.0578	9834.6650390625	1300653.958126434	0	1277	1.055320781277544	17.01059871462389	30.0438060804752	196.05288696289062	196.06788635253906
377	196.09735107421875	13.93525					1	DETECTED	196.0974 m/z @13.94 [CD6657_1.mzXML]	196.09735107421875	13.93525	2.96615	17.129	14.162850000000002	6425.30712890625	1297673.0551785885	0	1277	0.481224430173965	0.6455794003154316	0.4710299792578281	196.09011840820312	196.10382080078125
378	196.8640899658203	1.9324000000000001					1	DETECTED	196.8641 m/z @1.93 [CD6657_1.mzXML]	196.8640899658203	1.9324000000000001	1.7052	14.452916666666665	12.747716666666665	30515.318359375	4245766.507084228	0	1277	0.1524696384337394	28.053953931924873	55.107907863849746	196.86370849609375	196.8643341064453
379	197.06344604492188	14.972833333333334					1	DETECTED	197.0634 m/z @14.97 [CD6657_1.mzXML]	197.06344604492188	14.972833333333334	9.385	19.807666666666666	10.422666666666666	12793.017578125	2836750.5460273433	0	1277	2.205635547395744	0.9178769845025103	0.7886296785525015	197.06297302246094	197.0643310546875
380	197.0795440673828	11.059149999999999					1	DETECTED	197.0795 m/z @11.06 [CD6657_1.mzXML]	197.0795440673828	11.059149999999999	10.440233333333333	11.139000000000001	0.6987666666666676	13560.8310546875	234755.61602441425	0	1277	0.6262794188627332	0.5645078766662197	0.1290157533324395	197.07943725585938	197.0802459716797
381	197.09976196289062	1.7497333333333331					1	DETECTED	197.0998 m/z @1.75 [CD6657_1.mzXML]	197.09976196289062	1.7497333333333331	1.69015	10.916783333333333	9.226633333333332	58357.75390625	7722533.514437743	0	1277	0.051545318793942974	77.426293706294	142.31104912704515	197.09640502929688	197.099853515625
382	197.11618041992188	12.005283333333333					1	DETECTED	197.1162 m/z @12.01 [CD6657_1.mzXML]	197.11618041992188	12.005283333333333	10.7353	12.005283333333333	1.2699833333333324	5262.26953125	214603.11370178222	0	1277	1.2780777383916284	0.5	null	197.115966796875	197.11630249023438
383	197.1277618408203	9.762833333333333					1	DETECTED	197.1278 m/z @9.76 [CD6657_1.mzXML]	197.1277618408203	9.762833333333333	9.16995	10.6507	1.4807500000000005	17821.443359375	281569.5881809694	0	1277	0.09252633161549184	1.2487701346526872	0.37735581841494936	197.1266326904297	197.12786865234375
384	198.051513671875	10.55785					1	DETECTED	198.0515 m/z @10.56 [CD6657_1.mzXML]	198.051513671875	10.55785	4.574566666666667	10.684033333333334	6.109466666666667	17240.7578125	546289.1587979426	0	1277	0.08495378449346269	0.510544656362031	0.013768304428222895	198.0491180419922	198.0568084716797
385	198.09637451171875	17.654					1	DETECTED	198.0964 m/z @17.65 [CD6657_1.mzXML]	198.09637451171875	17.654	3.2643833333333334	19.279166666666665	16.01478333333333	2554.279052734375	1223654.8907117608	0	1277	0.3290586956336625	0.5564701167624339	0.11294023352486794	198.09535217285156	198.09739685058594
386	198.86111450195312	1.9462666666666666					1	DETECTED	198.8611 m/z @1.95 [CD6657_1.mzXML]	198.86111450195312	1.9462666666666666	1.7202	2.3135666666666665	0.5933666666666666	29417.642578125	464688.63783630374	0	1277	0.19853532012529307	1.442507553600614	1.5594329661401913	198.8607177734375	198.86134338378906
387	198.93917846679688	1.5278					1	DETECTED	198.9392 m/z @1.53 [CD6657_1.mzXML]	198.93917846679688	1.5278	1.42305	1.6463333333333334	0.2232833333333335	206478.953125	1473254.5903476556	0	1277	0.11834184609387344	1.071701940499797	1.0185181378504748	198.93885803222656	198.93923950195312
388	199.00991821289062	11.828949999999999					1	DETECTED	199.0099 m/z @11.83 [CD6657_1.mzXML]	199.00991821289062	11.828949999999999	10.259350000000001	19.476999999999997	9.217649999999995	4262.69140625	982189.0375014646	0	1277	3.3382977564750984	2.9363054281345593	2.478002077547417	199.0052032470703	199.01702880859375
389	199.1792449951172	2.9103					1	DETECTED	199.1792 m/z @2.91 [CD6657_1.mzXML]	199.1792449951172	2.9103	0.11773333333333333	19.974333333333334	19.8566	2077.224365234375	1281298.3683338317	0	1277	18.85718553172018	3.5552597968416153	6.110519593683231	199.17803955078125	199.18089294433594
390	200.03956604003906	1.7052					1	DETECTED	200.0396 m/z @1.71 [CD6657_1.mzXML]	200.03956604003906	1.7052	1.6019166666666667	2.1005166666666666	0.49859999999999993	40834.453125	331366.87492529274	0	1277	0.07622676037990916	2.4137485880264626	7.607919781191481	200.0393829345703	200.04051208496094
391	200.0672149658203	1.7926499999999999					1	DETECTED	200.0672 m/z @1.79 [CD6657_1.mzXML]	200.0672149658203	1.7926499999999999	1.76425	1.82095	0.05669999999999997	190222.953125	448435.7186523439	0	1277	0.046485528483332095	0.9982394366197264	0.9964788732394526	200.0671844482422	200.06729125976562
392	200.12698364257812	2.1005166666666666					1	DETECTED	200.1270 m/z @2.10 [CD6657_1.mzXML]	200.12698364257812	2.1005166666666666	1.9186333333333332	11.043216666666666	9.124583333333334	16977.021484375	1124124.727687195	0	1277	0.24592240608037352	25.083615870979557	2.3571695837150237	200.12615966796875	200.1278839111328
393	200.93678283691406	1.5278					1	DETECTED	200.9368 m/z @1.53 [CD6657_1.mzXML]	200.93678283691406	1.5278	1.4543833333333334	1.5720833333333333	0.11769999999999992	27552.376953125	152998.9329667968	0	1277	0.11167921570194128	0.8015891032917132	0.6031782065834264	200.93663024902344	200.9368133544922
394	200.9721221923828	1.4983833333333334					1	DETECTED	200.9721 m/z @1.50 [CD6657_1.mzXML]	200.9721221923828	1.4983833333333334	1.4391333333333334	1.61685	0.17771666666666652	65392.10546875	404681.2214555662	0	1277	0.10669042500985193	1.499718706047818	2.0719133111789345	200.9718475341797	200.9722900390625
395	201.0150146484375	1.9048333333333334					1	DETECTED	201.0150 m/z @1.90 [CD6657_1.mzXML]	201.0150146484375	1.9048333333333334	1.7497333333333331	2.2285666666666666	0.47883333333333344	65865.1171875	606888.5213535158	0	1277	0.11356762531005149	1.5436277670320204	2.027390145270412	201.0145721435547	201.01507568359375
396	201.1112823486328	7.7635499999999995					1	DETECTED	201.1113 m/z @7.76 [CD6657_1.mzXML]	201.1112823486328	7.7635499999999995	0.10103333333333334	20.0075	19.906466666666667	39443.91796875	3.0786702128787078E7	0	1277	8.222915131908895	1.2989509538859079	0.6754896008883452	201.11024475097656	201.11155700683594
397	201.9729461669922	1.4983833333333334					1	DETECTED	201.9729 m/z @1.50 [CD6657_1.mzXML]	201.9729461669922	1.4983833333333334	1.4543833333333334	1.5573166666666665	0.1029333333333331	19520.62890625	84239.33829248032	0	1277	0.1116466545444108	1.169696969696966	1.339393939393932	201.97276306152344	201.97300720214844
398	202.1146240234375	19.015333333333334					1	DETECTED	202.1146 m/z @19.02 [CD6657_1.mzXML]	202.1146240234375	19.015333333333334	0.15158333333333335	20.0075	19.855916666666666	5031.9833984375	3535705.3895585947	0	1277	15.332812114229991	0.5262982351511939	0.052596470302387704	202.11370849609375	202.1152801513672
399	202.96986389160156	1.4983833333333334					1	DETECTED	202.9699 m/z @1.50 [CD6657_1.mzXML]	202.96986389160156	1.4983833333333334	1.4391333333333334	1.5869833333333332	0.14784999999999981	20959.919921875	122193.20309387197	0	1277	0.12157439100343104	1.2476793248945126	1.4163104697190736	202.969482421875	202.97006225585938
400	203.0511474609375	1.7926499999999999					1	DETECTED	203.0511 m/z @1.79 [CD6657_1.mzXML]	203.0511474609375	1.7926499999999999	1.6609833333333335	19.625166666666665	17.96418333333333	3527738.25	4.409847575973777E7	1	1277	0.09245030028775436	4.357704475751537	5.094041374717763	203.0502166748047	203.0525665283203
401	203.9885711669922	1.1980333333333335					1	DETECTED	203.9886 m/z @1.20 [CD6657_1.mzXML]	203.9885711669922	1.1980333333333335	0.18556666666666669	19.841166666666666	19.6556	1544.5819091796875	1541217.397335602	0	1277	18.20558102111189	9.706788700862578	18.413577401725153	203.98760986328125	203.9917755126953
402	204.05477905273438	1.7926499999999999					1	DETECTED	204.0548 m/z @1.79 [CD6657_1.mzXML]	204.05477905273438	1.7926499999999999	1.7351666666666667	10.618516666666666	8.88335	191841.71875	2917066.3295178222	0	1277	0.09596196169030113	4.993492870377433	5.942505201198876	204.05470275878906	204.06460571289062
403	204.103759765625	10.787049999999999					1	DETECTED	204.1038 m/z @10.79 [CD6657_1.mzXML]	204.103759765625	10.787049999999999	10.528583333333334	11.107133333333334	0.5785499999999999	23073.318359375	187085.1746666256	0	1277	0.09855018191906773	1.1191965437193765	4.480798270104309	204.09945678710938	204.10446166992188
404	204.121826171875	1.8769166666666666					1	DETECTED	204.1218 m/z @1.88 [CD6657_1.mzXML]	204.121826171875	1.8769166666666666	1.8490499999999999	10.499833333333333	8.650783333333333	1085229.5	8531449.267351812	0	1277	0.054551888519553726	9.576156127806067	10.981248443256735	204.1217041015625	204.12269592285156
405	204.95590209960938	1.61685					1	DETECTED	204.9559 m/z @1.62 [CD6657_1.mzXML]	204.95590209960938	1.61685	1.5278	1.69015	0.16235	67468.5546875	410624.80476123065	0	1277	0.10688798595182814	0.8921873115923638	0.8876055643231079	204.9557342529297	204.95606994628906
406	205.02349853515625	1.4391333333333334					1	DETECTED	205.0235 m/z @1.44 [CD6657_1.mzXML]	205.02349853515625	1.4391333333333334	1.4058833333333332	1.4837833333333335	0.0779000000000003	9592.2412109375	32750.147998046938	0	1277	0.06673919351058677	1.1714285714285682	1.342857142857136	205.02328491210938	205.02362060546875
407	205.05567932128906	1.80685					1	DETECTED	205.0557 m/z @1.81 [CD6657_1.mzXML]	205.05567932128906	1.80685	1.7497333333333331	9.538166666666665	7.788433333333332	32099.40234375	1454680.142539246	0	1277	7.625079204921834	66.10856151202763	133.75522085043173	205.04576110839844	205.06390380859375
408	205.0844268798828	12.471633333333333					1	DETECTED	205.0844 m/z @12.47 [CD6657_1.mzXML]	205.0844268798828	12.471633333333333	0.15158333333333335	19.957666666666668	19.806083333333333	25245.361328125	5536090.72114929	0	1277	7.0139279509385455	0.9010849404109395	0.20127558725764869	205.07456970214844	205.08583068847656
409	205.09605407714844	9.2124					1	DETECTED	205.0961 m/z @9.21 [CD6657_1.mzXML]	205.09605407714844	9.2124	9.124333333333334	10.470166666666668	1.3458333333333332	4961757.5	3.1914058836758103E7	1	1277	0.09441277017760541	1.6521677752785453	2.14677649678035	205.09588623046875	205.0965118408203
410	205.125244140625	1.8769166666666666					1	DETECTED	205.1252 m/z @1.88 [CD6657_1.mzXML]	205.125244140625	1.8769166666666666	1.8490499999999999	9.325683333333334	7.476633333333334	97310.03125	2398401.969673249	0	1277	0.15421630681486853	131.89043751251262	9.998066179358336	205.11532592773438	205.13250732421875
411	205.77993774414062	9.254233333333334					1	DETECTED	205.7799 m/z @9.25 [CD6657_1.mzXML]	205.77993774414062	9.254233333333334	9.16995	9.311333333333332	0.14138333333333186	9933.896484375	57096.07270959425	0	1277	0.10537821441799089	0.8387383824401716	0.6774767648803434	205.77981567382812	205.7800750732422
412	205.98623657226562	11.371083333333333					1	DETECTED	205.9862 m/z @11.37 [CD6657_1.mzXML]	205.98623657226562	11.371083333333333	0.10103333333333334	20.0075	19.906466666666667	42204.39453125	6375033.751166476	0	1277	1.5199314014051861	1.6288675521198113	3.9304674917811147	205.985595703125	205.99407958984375
413	206.0802001953125	10.32025					1	DETECTED	206.0802 m/z @10.32 [CD6657_1.mzXML]	206.0802001953125	10.32025	0.7827333333333333	19.411166666666666	18.628433333333334	68286.578125	2382559.896605866	0	1277	0.09506134353541995	0.515210360936956	0.01882681426625648	206.07984924316406	206.0893096923828
414	206.099365234375	9.226383333333333					1	DETECTED	206.0994 m/z @9.23 [CD6657_1.mzXML]	206.099365234375	9.226383333333333	9.124333333333334	11.122933333333332	1.998599999999998	515097.0	3307737.427866997	0	1277	0.09044405781868825	1.3774609558820405	1.502058756640952	206.09852600097656	206.0998077392578
415	206.89263916015625	1.7351666666666667					1	DETECTED	206.8926 m/z @1.74 [CD6657_1.mzXML]	206.89263916015625	1.7351666666666667	1.6756	9.940466666666667	8.264866666666668	88771.4375	2448570.8272946775	0	1277	0.11901554775450118	2.4586927761252353	3.7281245668911622	206.8924560546875	206.89332580566406
416	206.99017333984375	17.013833333333334					1	DETECTED	206.9902 m/z @17.01 [CD6657_1.mzXML]	206.99017333984375	17.013833333333334	0.15158333333333335	20.0075	19.855916666666666	8121.51953125	3119447.3686420275	0	1277	2.784206415816209	0.5934884148519027	0.1622338913374568	206.98626708984375	206.99085998535156
417	207.02560424804688	10.259350000000001					1	DETECTED	207.0256 m/z @10.26 [CD6657_1.mzXML]	207.02560424804688	10.259350000000001	1.4058833333333332	15.24295	13.837066666666667	46906.1640625	5047278.727391848	0	1277	0.7043960429675362	0.5793559484541944	0.46299215112772496	207.01560974121094	207.03126525878906
418	207.10340881347656	9.226383333333333					1	DETECTED	207.1034 m/z @9.23 [CD6657_1.mzXML]	207.10340881347656	9.226383333333333	9.061666666666667	10.014283333333333	0.9526166666666658	19484.9921875	224754.82988793912	0	1277	0.1360315361990363	0.8368104105655944	0.6720797427141264	207.1031951904297	207.11212158203125
419	208.04820251464844	15.662616666666667					1	DETECTED	208.0482 m/z @15.66 [CD6657_1.mzXML]	208.04820251464844	15.662616666666667	0.321	19.957666666666668	19.636666666666667	13947.458984375	3740051.9850720535	0	1277	2.7127812710993524	0.639980358436801	0.2247691792811967	208.04763793945312	208.04855346679688
420	208.13241577148438	8.844116666666668					1	DETECTED	208.1324 m/z @8.84 [CD6657_1.mzXML]	208.13241577148438	8.844116666666668	8.4308	8.921866666666666	0.49106666666666676	5208.724609375	65138.09059268183	0	1277	0.18590362427504736	0.5940562119440274	0.2052712227708075	208.132080078125	208.13270568847656
421	208.8896026611328	1.7202					1	DETECTED	208.8896 m/z @1.72 [CD6657_1.mzXML]	208.8896026611328	1.7202	1.6756	2.521733333333333	0.8461333333333332	57951.265625	565510.872571289	0	1277	0.14210722178195878	3.5787752146144074	5.863803213867242	208.88697814941406	208.88995361328125
422	208.9342498779297	2.1288333333333336					1	DETECTED	208.9342 m/z @2.13 [CD6657_1.mzXML]	208.9342498779297	2.1288333333333336	2.0582000000000003	2.32755	0.26934999999999976	8549.986328125	71308.13903820793	0	1277	0.1510347677159789	1.9066776781500692	2.8133553563001383	208.93423461914062	208.9348907470703
423	208.9776611328125	13.4955					1	DETECTED	208.9777 m/z @13.50 [CD6657_1.mzXML]	208.9776611328125	13.4955	12.005283333333333	16.002599999999997	3.9973166666666646	13141.0537109375	1228661.6527456655	0	1277	0.6048035115844268	1.3411864046615136	1.6823728093230272	208.97647094726562	208.97817993164062
424	209.0324249267578	1.4837833333333335					1	DETECTED	209.0324 m/z @1.48 [CD6657_1.mzXML]	209.0324249267578	1.4837833333333335	1.3883	5.33935	3.9510499999999995	42104.7890625	826215.3298450318	0	1277	0.09923168784968683	21.377107801785428	1.1476030213707205	209.0320281982422	209.0330810546875
425	209.04443359375	15.7432					1	DETECTED	209.0444 m/z @15.74 [CD6657_1.mzXML]	209.04443359375	15.7432	0.15158333333333335	20.0075	19.855916666666666	28036.57421875	6872004.7627454195	0	1277	2.6454558848356786	0.8044838170880879	0.6248864569995191	209.04371643066406	209.047607421875
426	209.09120178222656	7.747016666666667					1	DETECTED	209.0912 m/z @7.75 [CD6657_1.mzXML]	209.09120178222656	7.747016666666667	5.84425	8.327266666666667	2.483016666666667	13113.8876953125	847647.5465206908	0	1277	1.126914841643175	0.6380549849099603	0.3410486482225493	209.09085083007812	209.09190368652344
427	209.11582946777344	12.049633333333333					1	DETECTED	209.1158 m/z @12.05 [CD6657_1.mzXML]	209.11582946777344	12.049633333333333	1.61685	12.533066666666667	10.916216666666667	668751.75	7948511.102612074	1	1277	0.11542588723378522	0.6955442936694023	2.651917758991319	209.10723876953125	209.11671447753906
428	209.1277313232422	8.765516666666667					1	DETECTED	209.1277 m/z @8.77 [CD6657_1.mzXML]	209.1277313232422	8.765516666666667	8.734366666666666	8.875433333333332	0.14106666666666534	6689.58544921875	39341.431626464604	0	1277	0.7268772609126675	2.2643124665596193	3.5286249331192385	209.1274871826172	209.12782287597656
429	209.16427612304688	9.762833333333333					1	DETECTED	209.1643 m/z @9.76 [CD6657_1.mzXML]	209.16427612304688	9.762833333333333	8.5352	15.194266666666666	6.659066666666666	8016.4326171875	949236.9234869384	0	1277	0.10089660753955698	2.712156181270194	4.424312362540388	209.15481567382812	209.16622924804688
430	210.04933166503906	19.246333333333332					1	DETECTED	210.0493 m/z @19.25 [CD6657_1.mzXML]	210.04933166503906	19.246333333333332	10.089383333333334	19.246333333333332	9.156949999999998	4661.76025390625	849197.1045654296	0	1277	3.0110746072617367	0.5	null	210.04351806640625	210.0573272705078
431	210.1193389892578	12.034916666666668					1	DETECTED	210.1193 m/z @12.03 [CD6657_1.mzXML]	210.1193389892578	12.034916666666668	3.994966666666667	12.156550000000001	8.161583333333335	80067.28125	1.5409228550939823E7	0	1277	0.1306599143707441	0.5075643090649403	0.015128618129880592	210.11105346679688	210.11940002441406
432	210.93377685546875	11.4875					1	DETECTED	210.9338 m/z @11.49 [CD6657_1.mzXML]	210.93377685546875	11.4875	10.948433333333332	12.2828	1.3343666666666678	10256.123046875	462695.36175848375	0	1277	0.48493736439764135	1.2376638634677186	1.4753277269354372	210.9337615966797	210.93463134765625
433	210.97080993652344	11.903500000000001					1	DETECTED	210.9708 m/z @11.90 [CD6657_1.mzXML]	210.97080993652344	11.903500000000001	0.9035	19.180333333333333	18.276833333333332	7205.8203125	3839095.427510712	0	1277	0.27285314435647123	0.8307651515151513	0.6615303030303028	210.96722412109375	210.9752960205078
434	211.04086303710938	2.4671166666666666					1	DETECTED	211.0409 m/z @2.47 [CD6657_1.mzXML]	211.04086303710938	2.4671166666666666	2.214316666666667	18.4445	16.230183333333336	13384.6845703125	3255195.938066589	0	1277	0.3029040818501758	15.985783110267874	30.78567371199769	211.03770446777344	211.0421600341797
435	211.0567626953125	9.430583333333335					1	DETECTED	211.0568 m/z @9.43 [CD6657_1.mzXML]	211.0567626953125	9.430583333333335	9.369933333333334	15.210416666666667	5.840483333333333	6416.609375	746754.2313098754	0	1277	0.08834491916693565	48.14907941742177	95.29815883484353	211.05674743652344	211.0628662109375
436	211.0789031982422	14.02435					1	DETECTED	211.0789 m/z @14.02 [CD6657_1.mzXML]	211.0789031982422	14.02435	11.7197	17.604833333333332	5.885133333333332	7222.16357421875	1020170.2094573363	0	1277	1.3393570005138145	1.2767954642425814	0.8182258901459789	211.0786895751953	211.0803680419922
437	211.09530639648438	12.034916666666668					1	DETECTED	211.0953 m/z @12.03 [CD6657_1.mzXML]	211.09530639648438	12.034916666666668	8.38685	15.066933333333333	6.680083333333332	8356.9375	1548542.2882435606	0	1277	3.6855386576468234	0.9155648654081612	0.8360513662387439	211.0875701904297	211.10427856445312
438	211.13153076171875	12.125066666666667					1	DETECTED	211.1315 m/z @12.13 [CD6657_1.mzXML]	211.13153076171875	12.125066666666667	0.10103333333333334	20.0075	19.906466666666667	18903.16015625	4192336.1755164824	0	1277	0.21091208185002586	1.566221581114307	1.1331494861389448	211.1222381591797	211.1330108642578
439	211.1432342529297	10.289716666666667					1	DETECTED	211.1432 m/z @10.29 [CD6657_1.mzXML]	211.1432342529297	10.289716666666667	8.657366666666666	10.440233333333333	1.782866666666667	12378.27734375	470397.9512264404	0	1277	1.5007670667594457	0.5461042872749919	0.09220857454998398	211.14273071289062	211.14356994628906
440	212.0668487548828	10.837083333333334					1	DETECTED	212.0668 m/z @10.84 [CD6657_1.mzXML]	212.0668487548828	10.837083333333334	10.803966666666668	10.964400000000001	0.16043333333333365	21708.197265625	124623.76508422765	0	1277	0.09326517823583025	2.4222445898339404	3.879371687951439	212.06680297851562	212.06710815429688
441	212.8380584716797	1.9186333333333332					1	DETECTED	212.8381 m/z @1.92 [CD6657_1.mzXML]	212.8380584716797	1.9186333333333332	1.7052	2.2714833333333333	0.5662833333333332	22555.798828125	425588.06909521477	0	1277	0.3825355140694364	1.3266047165391233	1.4862658691889594	212.83770751953125	212.83839416503906
442	212.99847412109375	1.9048333333333334					1	DETECTED	212.9985 m/z @1.90 [CD6657_1.mzXML]	212.99847412109375	1.9048333333333334	1.8631833333333332	2.2001833333333334	0.3370000000000002	30561.30078125	250697.93888793964	0	1277	0.06747332871436917	4.045618247298903	7.0912364945978075	212.99810791015625	212.9986572265625
443	213.03155517578125	14.6152					1	DETECTED	213.0316 m/z @14.62 [CD6657_1.mzXML]	213.03155517578125	14.6152	8.520166666666666	17.473333333333336	8.95316666666667	2523.905029296875	697045.1595572821	0	1277	0.1637796792599442	0.7344641265292509	0.4689282530585017	213.03085327148438	213.03675842285156
444	213.177001953125	10.51415					1	DETECTED	213.1770 m/z @10.51 [CD6657_1.mzXML]	213.177001953125	10.51415	0.6459833333333334	17.621166666666667	16.975183333333334	7173.87353515625	1282368.7858415525	0	1277	0.0977810200256588	0.8600981269739397	0.7201962539478795	213.17666625976562	213.1844024658203
445	213.9579620361328	19.362000000000002					1	DETECTED	213.9580 m/z @19.36 [CD6657_1.mzXML]	213.9579620361328	19.362000000000002	0.15158333333333335	19.957666666666668	19.806083333333333	1809.987548828125	1057966.5341024783	0	1277	1.301545906320495	0.5155037414597116	0.031007482919423037	213.95726013183594	213.95933532714844
446	214.91656494140625	1.5424666666666667					1	DETECTED	214.9166 m/z @1.54 [CD6657_1.mzXML]	214.91656494140625	1.5424666666666667	1.4058833333333332	1.6609833333333335	0.2551000000000003	501909.875	3677075.19045947	0	1277	0.12641732626968905	1.0020031938465745	0.9026339463562513	214.91629028320312	214.9167938232422
447	214.9878692626953	1.5130000000000001					1	DETECTED	214.9879 m/z @1.51 [CD6657_1.mzXML]	214.9878692626953	1.5130000000000001	1.4391333333333334	1.61685	0.17771666666666652	71837.9453125	444028.1018500973	0	1277	0.11000564102429111	1.202955776173283	1.3102574602775732	214.98739624023438	214.98793029785156
448	215.01507568359375	1.9600333333333333					1	DETECTED	215.0151 m/z @1.96 [CD6657_1.mzXML]	215.01507568359375	1.9600333333333333	1.9186333333333332	10.57255	8.653916666666667	57158.55078125	1629170.6490934144	0	1277	0.1428169163848667	8.956424738318258	13.553933708367607	215.0115509033203	215.0221405029297
449	215.12696838378906	11.154866666666667					1	DETECTED	215.1270 m/z @11.15 [CD6657_1.mzXML]	215.12696838378906	11.154866666666667	0.8171666666666667	16.310266666666667	15.4931	3428.427978515625	1187244.5606475524	0	1277	0.3065962035892742	0.749349468450429	0.49869893690085804	215.1260986328125	215.1276092529297
450	215.1416015625	15.1624					1	DETECTED	215.1416 m/z @15.16 [CD6657_1.mzXML]	215.1416015625	15.1624	15.066933333333333	17.129	2.0620666666666683	2232.0341796875	136752.5318837587	0	1277	0.8740290230260701	10.799930167597758	20.599860335195515	215.1407928466797	215.14199829101562
451	215.98846435546875	1.4837833333333335					1	DETECTED	215.9885 m/z @1.48 [CD6657_1.mzXML]	215.98846435546875	1.4837833333333335	1.4543833333333334	3.6109666666666667	2.1565833333333333	15060.8984375	1212990.5749853514	0	1277	0.09807305855118642	36.67658730158718	72.35317460317437	215.98802185058594	215.993408203125
452	216.92140197753906	1.69015					1	DETECTED	216.9214 m/z @1.69 [CD6657_1.mzXML]	216.92140197753906	1.69015	1.6463333333333334	7.912116666666666	6.265783333333332	312172.28125	5793102.212414917	0	1277	0.11111441260371491	3.278697436560179	6.674134796552577	216.9141082763672	216.92994689941406
453	216.94964599609375	1.4983833333333334					1	DETECTED	216.9496 m/z @1.50 [CD6657_1.mzXML]	216.94964599609375	1.4983833333333334	1.42305	13.4955	12.07245	170294.828125	4856775.851934692	0	1277	0.12471547463909838	1.4697756444979262	1.9358757124454944	216.94940185546875	216.9588165283203
454	217.04579162597656	10.885116666666667					1	DETECTED	217.0458 m/z @10.89 [CD6657_1.mzXML]	217.04579162597656	10.885116666666667	9.67335	17.505999999999997	7.8326499999999974	7941.11962890625	1181084.4126047364	0	1277	0.16465842126865482	3.231913459686955	3.5423392367027597	217.03700256347656	217.05337524414062
455	217.0806427001953	1.8769166666666666					1	DETECTED	217.0806 m/z @1.88 [CD6657_1.mzXML]	217.0806427001953	1.8769166666666666	0.21928333333333333	18.047666666666665	17.82838333333333	33835.44140625	2795832.329713256	0	1277	1.2889019096962997	6.996880819381586	5.453355553507659	217.08021545410156	217.08811950683594
456	217.1207733154297	0.25321666666666665					1	DETECTED	217.1208 m/z @0.25 [CD6657_1.mzXML]	217.1207733154297	0.25321666666666665	0.10103333333333334	20.0075	19.906466666666667	12198.21484375	3870376.579311587	0	1277	19.068931182832053	34.08537119595672	103.83009135166898	217.1201171875	217.12149047851562
457	217.22647094726562	11.765899999999998					1	DETECTED	217.2265 m/z @11.77 [CD6657_1.mzXML]	217.22647094726562	11.765899999999998	4.267416666666667	11.844716666666667	7.5773	4439.19677734375	1535517.2626068115	0	1277	0.1346453343831051	0.5052555072247945	0.010511014449588916	217.2208251953125	217.22677612304688
458	218.08026123046875	9.240266666666667					1	DETECTED	218.0803 m/z @9.24 [CD6657_1.mzXML]	218.08026123046875	9.240266666666667	9.184266666666668	16.670333333333335	7.486066666666668	4669.30224609375	609852.8775931094	0	1277	6.437755549791138	66.83988095238196	132.67976190476392	218.07669067382812	218.08949279785156
459	218.13754272460938	2.01585					1	DETECTED	218.1375 m/z @2.02 [CD6657_1.mzXML]	218.13754272460938	2.01585	0.10103333333333334	20.0075	19.906466666666667	23809.873046875	3449336.6608732603	0	1277	3.5411259191487217	4.325958901634373	19.84760534377804	218.1363983154297	218.14100646972656
460	218.210205078125	10.424900000000001					1	DETECTED	218.2102 m/z @10.42 [CD6657_1.mzXML]	218.210205078125	10.424900000000001	10.37965	10.51415	0.13450000000000095	5276.3564453125	29386.552636718847	0	1277	0.09588655363494603	1.486187845303841	1.9723756906076821	218.20985412597656	218.2106475830078
461	218.9473114013672	1.5424666666666667					1	DETECTED	218.9473 m/z @1.54 [CD6657_1.mzXML]	218.9473114013672	1.5424666666666667	1.4543833333333334	1.6019166666666667	0.1475333333333333	23621.888671875	161616.0069941404	0	1277	0.1355583025895546	0.8374645222327344	0.6749290444654686	218.94696044921875	218.9473876953125
462	218.96897888183594	9.866333333333333					1	DETECTED	218.9690 m/z @9.87 [CD6657_1.mzXML]	218.96897888183594	9.866333333333333	9.522833333333333	10.34985	0.8270166666666672	14408.4912109375	364078.4163845823	0	1277	0.4446888807722811	1.2038088306647245	1.2996162507387516	218.96852111816406	218.9694061279297
463	218.9826202392578	1.4983833333333334					1	DETECTED	218.9826 m/z @1.50 [CD6657_1.mzXML]	218.9826202392578	1.4983833333333334	1.42305	1.5720833333333333	0.14903333333333335	36849.1796875	211091.91999133304	0	1277	0.10239737458241716	0.9959382553032156	1.1751598344578287	218.98251342773438	218.9827880859375
464	219.0250244140625	1.76425					1	DETECTED	219.0250 m/z @1.76 [CD6657_1.mzXML]	219.0250244140625	1.76425	0.7827333333333333	17.9815	17.198766666666668	2387133.75	2.4990706491459236E7	1	1277	0.07703425802411545	3.9027310627347997	5.04101442272241	219.01535034179688	219.02593994140625
465	219.04261779785156	8.749916666666667					1	DETECTED	219.0426 m/z @8.75 [CD6657_1.mzXML]	219.04261779785156	8.749916666666667	8.38685	11.170783333333333	2.783933333333332	8915.103515625	434861.37927947985	0	1277	2.4960455196106643	3.833914799853101	6.667829599706202	219.04220581054688	219.0467529296875
466	219.08168029785156	1.6463333333333334					1	DETECTED	219.0817 m/z @1.65 [CD6657_1.mzXML]	219.08168029785156	1.6463333333333334	1.5869833333333332	18.395166666666668	16.808183333333336	21118.345703125	4864898.855953218	0	1277	0.24345842944838791	67.39813443916536	134.39721502145582	219.0748748779297	219.0818634033203
467	219.11642456054688	15.09835					1	DETECTED	219.1164 m/z @15.10 [CD6657_1.mzXML]	219.11642456054688	15.09835	0.18556666666666669	20.0075	19.821933333333334	17352.16796875	3012947.0886825845	0	1277	1.1234830226563357	0.8481845981423316	0.7327025893789989	219.11517333984375	219.11697387695312
468	219.17286682128906	12.2828					1	DETECTED	219.1729 m/z @12.28 [CD6657_1.mzXML]	219.17286682128906	12.2828	0.13463333333333333	19.991	19.856366666666666	21716.095703125	2090032.6368622447	0	1277	1.0515891847056924	1.2901392438631913	4.659744985377784	219.1720428466797	219.1741180419922
469	220.02862548828125	1.76425					1	DETECTED	220.0286 m/z @1.76 [CD6657_1.mzXML]	220.02862548828125	1.76425	1.7351666666666667	5.992066666666667	4.2569	128922.3828125	1807529.172632233	0	1277	0.07429246960575164	7.3492781367207645	10.40441586224419	220.0253143310547	220.0315704345703
470	220.11717224121094	8.937483333333335					1	DETECTED	220.1172 m/z @8.94 [CD6657_1.mzXML]	220.11717224121094	8.937483333333335	3.235983333333333	17.226999999999997	13.991016666666663	16932.091796875	1298870.5196653747	0	1277	0.1377505879831311	1.2269592797217101	0.6710643562029892	220.11688232421875	220.12059020996094
471	220.93336486816406	1.6019166666666667					1	DETECTED	220.9334 m/z @1.60 [CD6657_1.mzXML]	220.93336486816406	1.6019166666666667	1.5278	1.7052	0.1774	152121.578125	967652.3627822269	0	1277	0.10417646245484558	1.204905258144835	1.6793631223301193	220.93321228027344	220.93360900878906
472	220.9801483154297	1.5278					1	DETECTED	220.9801 m/z @1.53 [CD6657_1.mzXML]	220.9801483154297	1.5278	1.4837833333333335	1.5573166666666665	0.073533333333333	8606.3095703125	32162.017559814412	0	1277	0.10738521130397816	0.8352896630064346	0.6705793260128693	220.98004150390625	220.98036193847656
473	221.02340698242188	1.7786666666666666					1	DETECTED	221.0234 m/z @1.78 [CD6657_1.mzXML]	221.02340698242188	1.7786666666666666	1.7202	11.917816666666665	10.197616666666665	139285.59375	2811182.3380514523	0	1277	0.09463449620517062	4.36011509179238	5.09626134632881	221.02000427246094	221.0250244140625
474	221.05215454101562	11.575233333333333					1	DETECTED	221.0522 m/z @11.58 [CD6657_1.mzXML]	221.05215454101562	11.575233333333333	11.532966666666665	11.73495	0.2019833333333345	19790.8125	148518.85727062932	0	1277	0.0891044914756769	2.3893927444794207	3.6256079726414474	221.05169677734375	221.0526123046875
475	221.08297729492188	12.362133333333333					1	DETECTED	221.0830 m/z @12.36 [CD6657_1.mzXML]	221.08297729492188	12.362133333333333	4.72935	12.54855	7.8192	25149.3671875	1537401.608073487	0	1277	2.0104416171653554	0.5133083966810124	0.05291786361277662	221.07972717285156	221.0919647216797
476	221.1157989501953	12.219966666666666					1	DETECTED	221.1158 m/z @12.22 [CD6657_1.mzXML]	221.1157989501953	12.219966666666666	0.10103333333333334	12.219966666666666	12.118933333333333	9567.3955078125	939440.077206207	0	1277	0.12666059533283835	0.5	null	221.1152801513672	221.1205291748047
477	221.22496032714844	13.790716666666667					1	DETECTED	221.2250 m/z @13.79 [CD6657_1.mzXML]	221.22496032714844	13.790716666666667	13.60375	15.178283333333333	1.5745333333333331	8869.724609375	259619.25536834702	0	1277	0.3273930359363497	4.2107327509359935	7.421465501871988	221.22438049316406	221.22552490234375
478	222.0637664794922	15.3561					1	DETECTED	222.0638 m/z @15.36 [CD6657_1.mzXML]	222.0637664794922	15.3561	2.5767666666666664	19.658166666666666	17.0814	16156.04296875	3692863.165666351	0	1277	2.0771700456604094	0.79976363355499	0.5806094336178702	222.06301879882812	222.06771850585938
479	222.86654663085938	1.7497333333333331					1	DETECTED	222.8665 m/z @1.75 [CD6657_1.mzXML]	222.86654663085938	1.7497333333333331	1.7052	18.689833333333336	16.984633333333335	84834.40625	4641024.1871671155	0	1277	0.11834872737154467	4.032776957145931	10.068912244956993	222.8632354736328	222.86700439453125
480	222.99314880371094	13.541483333333334					1	DETECTED	222.9931 m/z @13.54 [CD6657_1.mzXML]	222.99314880371094	13.541483333333334	11.39945	14.540799999999999	3.141349999999999	63611.703125	3424194.5607146006	0	1277	0.5432333356435048	1.0397240702982842	0.6720950902556438	222.9927520751953	222.99362182617188
481	223.06005859375	15.694783333333334					1	DETECTED	223.0601 m/z @15.69 [CD6657_1.mzXML]	223.06005859375	15.694783333333334	9.940466666666667	19.857666666666667	9.9172	30926.041015625	7550516.699783083	0	1277	2.3252258636222916	0.7635000873810086	0.6203682406001761	223.05149841308594	223.0601348876953
482	223.0701446533203	11.765899999999998					1	DETECTED	223.0701 m/z @11.77 [CD6657_1.mzXML]	223.0701446533203	11.765899999999998	0.321	18.4445	18.1235	113392.53125	1.0355654487098996E7	0	1277	0.389630900355872	2.6514335745467563	1.115791581929123	223.06015014648438	223.0701446533203
483	223.09510803222656	11.561183333333334					1	DETECTED	223.0951 m/z @11.56 [CD6657_1.mzXML]	223.09510803222656	11.561183333333334	0.10103333333333334	20.0075	19.906466666666667	1009717.125	1.4940771868768215E7	1	1277	0.12330859830221819	9.530777049678788	0.40990055250855356	223.08572387695312	223.09689331054688
484	223.1315155029297	12.378350000000001					1	DETECTED	223.1315 m/z @12.38 [CD6657_1.mzXML]	223.1315155029297	12.378350000000001	11.342350000000001	13.649066666666666	2.3067166666666648	113571.84375	1962789.1532766118	0	1277	0.1462173942813969	3.628441714532193	0.5056913756262743	223.13076782226562	223.13388061523438
485	223.16793823242188	14.380333333333335					1	DETECTED	223.1679 m/z @14.38 [CD6657_1.mzXML]	223.16793823242188	14.380333333333335	3.9353333333333333	15.581216666666668	11.645883333333334	8741.279296875	3069286.935796019	0	1277	1.052805816387293	0.5574860379767034	0.11497207595340675	223.157958984375	223.16929626464844
486	224.0619354248047	11.781616666666668					1	DETECTED	224.0619 m/z @11.78 [CD6657_1.mzXML]	224.0619354248047	11.781616666666668	9.747800000000002	16.931	7.183199999999999	16341.095703125	1490663.990505799	0	1277	0.143900706542345	1.4498544654363108	1.9168099746858493	224.05909729003906	224.0650634765625
487	224.0986328125	11.561183333333334					1	DETECTED	224.0986 m/z @11.56 [CD6657_1.mzXML]	224.0986328125	11.561183333333334	1.9186333333333332	18.999000000000002	17.08036666666667	122268.0390625	8295806.567044858	0	1277	0.1643161848966912	7.293320044190967	15.046375014603504	224.0955047607422	224.09873962402344
488	224.86354064941406	1.7202					1	DETECTED	224.8635 m/z @1.72 [CD6657_1.mzXML]	224.86354064941406	1.7202	1.6756	1.9462666666666666	0.2706666666666666	54843.9609375	528988.2878505858	0	1277	0.5200091713802335	3.034379671150973	5.068759342301946	224.86326599121094	224.8636932373047
489	224.95010375976562	11.7046					1	DETECTED	224.9501 m/z @11.70 [CD6657_1.mzXML]	224.95010375976562	11.7046	10.948433333333332	16.11595	5.167516666666669	35984.234375	2928420.904630066	0	1277	1.2464265628052207	2.6205134532420122	2.5231072993741384	224.94906616210938	224.95066833496094
490	225.03323364257812	1.7926499999999999					1	DETECTED	225.0332 m/z @1.79 [CD6657_1.mzXML]	225.03323364257812	1.7926499999999999	1.76425	14.909783333333333	13.145533333333333	87700.1328125	5020408.6488417955	0	1277	0.08184584283630758	231.43544600939163	346.647105573279	225.02560424804688	225.04193115234375
491	225.05929565429688	11.660316666666667					1	DETECTED	225.0593 m/z @11.66 [CD6657_1.mzXML]	225.05929565429688	11.660316666666667	9.400183333333333	18.014333333333333	8.61415	14331.26953125	1562384.109861267	0	1277	2.445600671561495	1.3605449810414454	1.7050485906932598	225.0558624267578	225.05958557128906
492	225.07492065429688	10.213733333333332					1	DETECTED	225.0749 m/z @10.21 [CD6657_1.mzXML]	225.07492065429688	10.213733333333332	10.183033333333332	10.34985	0.1668166666666675	5597.03857421875	33837.27049035662	0	1277	0.09586134301055793	2.7168838219327394	4.433767643865479	225.07461547851562	225.0753631591797
493	225.1106414794922	12.314216666666665					1	DETECTED	225.1106 m/z @12.31 [CD6657_1.mzXML]	225.1106414794922	12.314216666666665	1.9600333333333333	12.362133333333333	10.402099999999999	21188.033203125	1456325.217890014	0	1277	0.0442114774997755	0.5023138795752442	0.0046277591504883695	225.1029815673828	225.11090087890625
494	225.15362548828125	11.442733333333333					1	DETECTED	225.1536 m/z @11.44 [CD6657_1.mzXML]	225.15362548828125	11.442733333333333	0.3724	12.471633333333333	12.099233333333332	33789.64453125	4653614.897868103	0	1277	3.9736601587521854	0.6605147634803493	0.33553543011132736	225.1466522216797	225.1632843017578
495	225.99758911132812	11.342350000000001					1	DETECTED	225.9976 m/z @11.34 [CD6657_1.mzXML]	225.99758911132812	11.342350000000001	11.311900000000001	11.502466666666667	0.19056666666666544	46910.05078125	259757.5131901843	0	1277	0.0766678981335307	3.129173508483824	5.258347016967648	225.99752807617188	225.9976348876953
496	226.04376220703125	2.0582000000000003					1	DETECTED	226.0438 m/z @2.06 [CD6657_1.mzXML]	226.04376220703125	2.0582000000000003	2.00175	16.997	14.99525	24148.3046875	1344240.2342748716	0	1277	0.1301486161695089	132.81886625332075	3.6104954758313617	226.04342651367188	226.05108642578125
497	226.9501495361328	1.6609833333333335					1	DETECTED	226.9501 m/z @1.66 [CD6657_1.mzXML]	226.9501495361328	1.6609833333333335	1.5573166666666665	12.219966666666666	10.66265	751612.0625	1.0931829974580023E7	0	1277	0.09359969816938696	1.1097125219947552	1.1745549937605995	226.9497528076172	226.9508056640625
498	227.07826232910156	9.2124					1	DETECTED	227.0783 m/z @9.21 [CD6657_1.mzXML]	227.07826232910156	9.2124	9.155333333333335	11.889233333333333	2.7338999999999984	59017.00390625	685660.6799365229	0	1277	0.06845901635903928	1.9142185314470714	2.2513182241406553	227.07809448242188	227.08131408691406
499	227.09019470214844	11.660316666666667					1	DETECTED	227.0902 m/z @11.66 [CD6657_1.mzXML]	227.09019470214844	11.660316666666667	10.787049999999999	11.73495	0.9479000000000006	13250.421875	405771.28754211444	0	1277	0.9298926676050225	0.5427322696389034	0.08546453927780685	227.08975219726562	227.09034729003906
500	227.12384033203125	1.8351499999999998					1	DETECTED	227.1238 m/z @1.84 [CD6657_1.mzXML]	227.12384033203125	1.8351499999999998	1.82095	4.267416666666667	2.446466666666667	78202.703125	688001.4208317257	0	1277	0.05029748114611077	86.14319248826432	8.219910666977405	227.12374877929688	227.1274871826172
501	227.17446899414062	9.807333333333334					1	DETECTED	227.1745 m/z @9.81 [CD6657_1.mzXML]	227.17446899414062	9.807333333333334	0.2871166666666667	19.957666666666668	19.670550000000002	112206.703125	3166299.396145936	0	1277	0.13987351121452818	1.0239273292404982	2.7858065432381416	227.17269897460938	227.17527770996094
502	228.06214904785156	10.32025					1	DETECTED	228.0621 m/z @10.32 [CD6657_1.mzXML]	228.06214904785156	10.32025	10.274516666666667	10.424900000000001	0.15038333333333398	25171.224609375	139176.57975390618	0	1277	0.09336209102547066	1.644132653061253	2.288265306122506	228.06204223632812	228.0623779296875
503	229.14242553710938	0.8690666666666667					1	DETECTED	229.1424 m/z @0.87 [CD6657_1.mzXML]	229.14242553710938	0.8690666666666667	0.10103333333333334	20.0075	19.906466666666667	87015.8125	6.701203819834562E7	1	1277	8.744190750904416	12.959376763161321	24.918753526322643	229.14173889160156	229.14816284179688
504	229.15342712402344	1.89065					1	DETECTED	229.1534 m/z @1.89 [CD6657_1.mzXML]	229.15342712402344	1.89065	1.8631833333333332	2.0582000000000003	0.19501666666666706	75173.5859375	621314.7890039072	0	1277	0.10231857217395657	3.5500606796116467	6.1001213592232935	229.15322875976562	229.1535186767578
505	230.14566040039062	19.608666666666668					1	DETECTED	230.1457 m/z @19.61 [CD6657_1.mzXML]	230.14566040039062	19.608666666666668	0.15158333333333335	19.957666666666668	19.806083333333333	10664.314453125	8270430.467004403	0	1277	4.76714226606938	0.5089684562177442	0.01793691243548837	230.14439392089844	230.14614868164062
506	230.2462615966797	11.39945					1	DETECTED	230.2463 m/z @11.40 [CD6657_1.mzXML]	230.2462615966797	11.39945	11.385150000000001	11.813416666666665	0.4282666666666639	232834.328125	1456694.794076046	1	1277	0.0967449821216686	6.311518700464664	10.496378484439028	230.24598693847656	230.2467041015625
507	230.9652099609375	1.4983833333333334					1	DETECTED	230.9652 m/z @1.50 [CD6657_1.mzXML]	230.9652099609375	1.4983833333333334	1.42305	1.6463333333333334	0.2232833333333335	170676.734375	1297978.2701340325	0	1277	0.11953734969950292	1.5377168691219525	1.9539830001283105	230.9645538330078	230.9653778076172
508	231.1358184814453	15.2267					1	DETECTED	231.1358 m/z @15.23 [CD6657_1.mzXML]	231.1358184814453	15.2267	0.10103333333333334	20.0075	19.906466666666667	382485.53125	4.029036400195064E7	1	1277	0.8613187068009172	0.9471067624918772	2.341540261866031	231.13485717773438	231.14576721191406
509	231.2495574951172	11.39945					1	DETECTED	231.2496 m/z @11.40 [CD6657_1.mzXML]	231.2495574951172	11.39945	1.8351499999999998	11.4875	9.65235	34591.90234375	9435849.094136717	0	1277	0.03848428816229443	0.5046030551111949	0.0092061102223896	231.24937438964844	231.25392150878906
510	232.13946533203125	15.178283333333333					1	DETECTED	232.1395 m/z @15.18 [CD6657_1.mzXML]	232.13946533203125	15.178283333333333	0.6111166666666666	19.974333333333334	19.363216666666666	25832.865234375	3613978.503102357	0	1277	0.9641232944784353	0.8627112813420614	2.574961980875738	232.13528442382812	232.140380859375
511	232.1533966064453	8.565566666666665					1	DETECTED	232.1534 m/z @8.57 [CD6657_1.mzXML]	232.1533966064453	8.565566666666665	7.5305	11.186399999999999	3.655899999999999	36248.09765625	762598.1162836001	0	1277	0.22430053456870525	3.261013611651126	0.2981422477376834	232.1525115966797	232.1536407470703
512	232.8951416015625	1.69015					1	DETECTED	232.8951 m/z @1.69 [CD6657_1.mzXML]	232.8951416015625	1.69015	1.6463333333333334	1.9186333333333332	0.27229999999999976	223174.203125	1538301.277047118	0	1277	0.1100001509753783	3.729313771403738	3.1995379059674147	232.8949432373047	232.89576721191406
513	232.92706298828125	1.5573166666666665					1	DETECTED	232.9271 m/z @1.56 [CD6657_1.mzXML]	232.92706298828125	1.5573166666666665	1.42305	1.6317833333333334	0.20873333333333344	73187.75	513809.74772680626	0	1277	0.12925244288664994	0.7786454137409405	1.356216346971796	232.9266357421875	232.92723083496094
514	232.99806213378906	1.4983833333333334					1	DETECTED	232.9981 m/z @1.50 [CD6657_1.mzXML]	232.99806213378906	1.4983833333333334	1.4391333333333334	1.5573166666666665	0.11818333333333308	34059.43359375	175950.4618142088	0	1277	0.11326066531185441	0.9973277074542872	0.9606323824083062	232.9979705810547	232.9983367919922
515	233.0299530029297	15.629883333333334					1	DETECTED	233.0300 m/z @15.63 [CD6657_1.mzXML]	233.0299530029297	15.629883333333334	9.999483333333334	18.03083333333333	8.031349999999996	3180.191162109375	930371.4003914789	0	1277	1.2452137359103244	0.7132130932082975	0.42642618641659497	233.02914428710938	233.0311737060547
516	233.1119384765625	2.7990666666666666					1	DETECTED	233.1119 m/z @2.80 [CD6657_1.mzXML]	233.1119384765625	2.7990666666666666	0.7482500000000001	19.974333333333334	19.226083333333335	7218.21240234375	2726082.018498351	0	1277	0.743815664151724	4.687421271200905	1.5386403186266049	233.1083221435547	233.1162109375
517	233.13186645507812	15.24295					1	DETECTED	233.1319 m/z @15.24 [CD6657_1.mzXML]	233.13186645507812	15.24295	10.02895	19.907833333333333	9.878883333333333	13719.5546875	1999647.3141536545	0	1277	1.0455461392422212	0.8585723113348895	0.5157969077796658	233.13092041015625	233.1328125
518	233.14569091796875	14.862683333333333					1	DETECTED	233.1457 m/z @14.86 [CD6657_1.mzXML]	233.14569091796875	14.862683333333333	9.553066666666666	19.312333333333335	9.759266666666669	10783.8515625	2148781.3267504894	0	1277	0.24040744999111574	0.9190180082052378	0.6692040103364669	233.14230346679688	233.1541290283203
519	233.16424560546875	15.291183333333333					1	DETECTED	233.1642 m/z @15.29 [CD6657_1.mzXML]	233.16424560546875	15.291183333333333	8.3123	15.291183333333333	6.978883333333332	13456.869140625	2772244.900288422	0	1277	6.746559747329123	0.5	null	233.15635681152344	233.16510009765625
520	235.06761169433594	11.889233333333333					1	DETECTED	235.0676 m/z @11.89 [CD6657_1.mzXML]	235.06761169433594	11.889233333333333	11.575233333333333	12.1723	0.5970666666666666	56402.8046875	623214.1611285399	0	1277	0.11574236615185818	0.7032678213764482	null	235.06260681152344	235.0677947998047
521	235.09136962890625	2.6875666666666667					1	DETECTED	235.0914 m/z @2.69 [CD6657_1.mzXML]	235.09136962890625	2.6875666666666667	0.10103333333333334	20.0075	19.906466666666667	127724.734375	3.5293060279913686E7	1	1277	3.529844428309904	5.054856699729573	11.024727355785409	235.09027099609375	235.0918731689453
522	235.13156127929688	11.660316666666667					1	DETECTED	235.1316 m/z @11.66 [CD6657_1.mzXML]	235.13156127929688	11.660316666666667	11.60335	11.797566666666667	0.19421666666666582	5122.49609375	36757.20603472896	0	1277	0.06825882145330198	1.704651843183162	2.409303686366324	235.13156127929688	235.13194274902344
523	235.16770935058594	12.314216666666665					1	DETECTED	235.1677 m/z @12.31 [CD6657_1.mzXML]	235.16770935058594	12.314216666666665	11.217733333333333	16.604583333333334	5.386850000000001	18383.029296875	1002812.1152639776	0	1277	0.11907503897435845	2.456421286233265	3.9128425724665297	235.16748046875	235.1685333251953
524	236.0792999267578	15.484716666666666					1	DETECTED	236.0793 m/z @15.48 [CD6657_1.mzXML]	236.0792999267578	15.484716666666666	10.618516666666666	17.850666666666665	7.232149999999999	5206.6015625	960209.5876918639	0	1277	0.5061743833348444	0.7431003657885003	0.4068057129173868	236.078125	236.080078125
525	236.0946044921875	3.1792166666666666					1	DETECTED	236.0946 m/z @3.18 [CD6657_1.mzXML]	236.0946044921875	3.1792166666666666	0.10103333333333334	19.974333333333334	19.8733	10568.6982421875	3226495.259749176	0	1277	3.4171120203914613	1.356271410182446	7.1301260482598465	236.09307861328125	236.09579467773438
526	236.90721130371094	1.6019166666666667					1	DETECTED	236.9072 m/z @1.60 [CD6657_1.mzXML]	236.90721130371094	1.6019166666666667	1.5720833333333333	13.2815	11.709416666666666	18923.15625	8129905.827547851	0	1277	0.04745290696420912	196.2472067039103	391.4944134078206	236.90708923339844	236.91160583496094
527	236.97021484375	12.251399999999999					1	DETECTED	236.9702 m/z @12.25 [CD6657_1.mzXML]	236.97021484375	12.251399999999999	10.587533333333333	12.642216666666666	2.054683333333333	11368.57421875	647526.8301685795	0	1277	0.45889880080440903	0.6174423030691566	0.23488460613831316	236.9691925048828	236.97061157226562
528	237.0779571533203	11.750433333333332					1	DETECTED	237.0780 m/z @11.75 [CD6657_1.mzXML]	237.0779571533203	11.750433333333332	1.6019166666666667	18.9335	17.33158333333333	21936.666015625	3542952.1652117595	0	1277	3.1657172771032975	3.0387879597981695	2.1918476309820507	237.06829833984375	237.08705139160156
529	237.1106414794922	11.828949999999999					1	DETECTED	237.1106 m/z @11.83 [CD6657_1.mzXML]	237.1106414794922	11.828949999999999	1.0072	19.526166666666665	18.518966666666664	26679.05859375	3184210.724848145	0	1277	2.5915739700775386	2.0540240084187866	3.8886226319080115	237.10780334472656	237.112548828125
530	237.14697265625	11.932133333333333					1	DETECTED	237.1470 m/z @11.93 [CD6657_1.mzXML]	237.14697265625	11.932133333333333	11.5472	12.140933333333333	0.5937333333333328	28127.041015625	416636.46822900383	0	1277	0.11514874647952844	0.7712157949428479	null	237.14697265625	237.14791870117188
531	237.48728942871094	10.528583333333334					1	DETECTED	237.4873 m/z @10.53 [CD6657_1.mzXML]	237.48728942871094	10.528583333333334	10.499833333333333	17.720000000000002	7.220166666666669	5342.00830078125	885495.0823061523	0	1277	0.15523807651794108	125.56811594202686	250.13623188405373	237.4869384765625	237.49075317382812
532	238.1056671142578	14.02435					1	DETECTED	238.1057 m/z @14.02 [CD6657_1.mzXML]	238.1056671142578	14.02435	9.35505	19.509666666666664	10.154616666666664	17039.361328125	3036759.5144568817	0	1277	3.1749010429776146	1.0950506680965566	1.0942760159156817	238.10255432128906	238.10728454589844
533	238.96546936035156	12.251399999999999					1	DETECTED	238.9655 m/z @12.25 [CD6657_1.mzXML]	238.96546936035156	12.251399999999999	9.925516666666665	19.907833333333333	9.982316666666668	154107.796875	1.0449537144183418E7	1	1277	1.1289078562499952	1.69724745974817	0.8723423204617431	238.96478271484375	238.97006225585938
534	239.0626220703125	1.8490499999999999					1	DETECTED	239.0626 m/z @1.85 [CD6657_1.mzXML]	239.0626220703125	1.8490499999999999	1.5278	11.844716666666667	10.316916666666668	89815.53125	1646129.0128298947	0	1277	0.05224612782739846	1.2389540686615703	3.9753649677031793	239.05690002441406	239.0673828125
535	239.08970642089844	10.51415					1	DETECTED	239.0897 m/z @10.51 [CD6657_1.mzXML]	239.08970642089844	10.51415	0.5433333333333333	18.428	17.884666666666668	1586688.875	1.8189641529693328E7	1	1277	0.09613492062499063	2.2824710722243577	3.055449750180869	239.0895233154297	239.09762573242188
536	239.1381072998047	9.747800000000002					1	DETECTED	239.1381 m/z @9.75 [CD6657_1.mzXML]	239.1381072998047	9.747800000000002	9.718183333333334	9.807333333333334	0.08915000000000006	3327.9267578125	12879.99448162853	0	1277	0.07502720215414449	1.5050647158131263	2.0101294316262526	239.13800048828125	239.13876342773438
537	239.23553466796875	13.719983333333333					1	DETECTED	239.2355 m/z @13.72 [CD6657_1.mzXML]	239.23553466796875	13.719983333333333	7.11475	16.670333333333335	9.555583333333335	43734.6171875	1846167.0072182622	0	1277	0.29392942974349623	0.5414396913868764	0.057150004055277065	239.23458862304688	239.23611450195312
538	239.9644317626953	12.2356					1	DETECTED	239.9644 m/z @12.24 [CD6657_1.mzXML]	239.9644317626953	12.2356	11.532966666666665	12.456066666666667	0.9231000000000016	10263.8369140625	319165.7451707768	0	1277	0.21071107419649238	0.6568860002846433	0.3137720005692865	239.96408081054688	239.970458984375
539	240.09356689453125	10.51415					1	DETECTED	240.0936 m/z @10.51 [CD6657_1.mzXML]	240.09356689453125	10.51415	8.38685	14.380333333333335	5.993483333333334	156809.71875	8043893.419550019	0	1277	0.11262399250812116	1.183100278849789	1.2920581173556456	240.090576171875	240.1014404296875
540	240.96597290039062	12.267050000000001					1	DETECTED	240.9660 m/z @12.27 [CD6657_1.mzXML]	240.96597290039062	12.267050000000001	9.67335	18.279166666666665	8.605816666666666	16401.1796875	1537838.5307167966	0	1277	0.7308858180075983	1.4214531938745132	1.871624818060034	240.95982360839844	240.96682739257812
541	241.02452087402344	8.749916666666667					1	DETECTED	241.0245 m/z @8.75 [CD6657_1.mzXML]	241.02452087402344	8.749916666666667	1.9739666666666666	17.243833333333335	15.269866666666669	4968.72705078125	1285478.2335670777	0	1277	0.10526979471722875	1.126769432084554	0.10102671419426602	241.01803588867188	241.03126525878906
542	241.093505859375	10.528583333333334					1	DETECTED	241.0935 m/z @10.53 [CD6657_1.mzXML]	241.093505859375	10.528583333333334	1.4543833333333334	10.6507	9.196316666666668	8786.54296875	2274764.087789368	0	1277	0.141679756291488	0.5067287841719748	0.013543440423702155	241.09146118164062	241.0945587158203
543	241.10572814941406	11.561183333333334					1	DETECTED	241.1057 m/z @11.56 [CD6657_1.mzXML]	241.10572814941406	11.561183333333334	1.8351499999999998	12.049633333333333	10.214483333333332	336166.4375	4701855.96805329	0	1277	0.12270504326733978	0.5225175685720354	0.03868587700394733	241.09788513183594	241.1083526611328
544	242.0176544189453	2.0582000000000003					1	DETECTED	242.0177 m/z @2.06 [CD6657_1.mzXML]	242.0176544189453	2.0582000000000003	2.044016666666667	18.246	16.20198333333333	5559.21923828125	1301795.4295905463	0	1277	0.06330346801863085	571.1627497062237	1046.5028618459787	242.0176544189453	242.02748107910156
545	242.10888671875	11.5472					1	DETECTED	242.1089 m/z @11.55 [CD6657_1.mzXML]	242.10888671875	11.5472	4.3897	11.917816666666665	7.528116666666665	46273.8046875	4563359.173789215	0	1277	4.275180505384904	0.23938731002479938	0.14460918708181209	242.09889221191406	242.10906982421875
546	242.9239959716797	1.6609833333333335					1	DETECTED	242.9240 m/z @1.66 [CD6657_1.mzXML]	242.9239959716797	1.6609833333333335	1.5424666666666667	9.369933333333334	7.827466666666667	334847.875	2970275.3402713942	0	1277	0.08472601361247123	1.1662256311360701	1.2819846742208176	242.91897583007812	242.9253692626953
547	242.96107482910156	12.393966666666667					1	DETECTED	242.9611 m/z @12.39 [CD6657_1.mzXML]	242.96107482910156	12.393966666666667	11.217733333333333	14.878549999999999	3.6608166666666655	9519.8515625	924804.6054967653	0	1277	0.8455780719238284	1.5561609091166704	2.1123218182333408	242.95831298828125	242.9620361328125
548	242.99391174316406	1.46915					1	DETECTED	242.9939 m/z @1.47 [CD6657_1.mzXML]	242.99391174316406	1.46915	1.42305	15.9214	14.49835	21216.546875	3028453.555083069	0	1277	0.044417124343421266	157.24891540130142	288.5283629330793	242.98728942871094	242.99392700195312
549	244.20103454589844	9.155333333333335					1	DETECTED	244.2010 m/z @9.16 [CD6657_1.mzXML]	244.20103454589844	9.155333333333335	9.061666666666667	9.507766666666667	0.4460999999999995	37584.23046875	310451.34714007605	0	1277	0.10136038228478661	2.370363375726944	3.811922002490151	244.20068359375	244.20156860351562
550	245.22488403320312	14.394616666666668					1	DETECTED	245.2249 m/z @14.39 [CD6657_1.mzXML]	245.22488403320312	14.394616666666668	10.820766666666666	18.295666666666666	7.4749	40340.14453125	2593800.5721486197	0	1277	1.0090969319958631	0.7350709306464202	2.6600303303251387	245.2239990234375	245.22605895996094
551	246.15086364746094	11.889233333333333					1	DETECTED	246.1509 m/z @11.89 [CD6657_1.mzXML]	246.15086364746094	11.889233333333333	11.765899999999998	12.109616666666666	0.34371666666666734	47514.71875	458458.7372773436	0	1277	0.16304745324957004	1.3825169848290788	0.4230043563355411	246.1497344970703	246.15106201171875
552	246.16896057128906	9.240266666666667					1	DETECTED	246.1690 m/z @9.24 [CD6657_1.mzXML]	246.16896057128906	9.240266666666667	0.3041	19.924500000000002	19.620400000000004	50791.23828125	4187410.2755425414	0	1277	0.16309737909734423	0.6321359207409125	84.5349904862172	246.1666259765625	246.17039489746094
553	246.22808837890625	14.600333333333333					1	DETECTED	246.2281 m/z @14.60 [CD6657_1.mzXML]	246.22808837890625	14.600333333333333	14.205833333333334	15.066933333333333	0.8610999999999986	7767.5009765625	248351.65524560554	0	1277	0.12028941549880479	1.0913814955640062	1.1827629911280124	246.22767639160156	246.22885131835938
554	246.24134826660156	10.964400000000001					1	DETECTED	246.2413 m/z @10.96 [CD6657_1.mzXML]	246.24134826660156	10.964400000000001	10.932516666666666	11.075016666666667	0.14250000000000007	13138.6962890625	73478.77324877906	0	1277	0.09989564452142652	2.2347098797698917	3.4694197595397838	246.2410888671875	246.2415313720703
555	246.94265747070312	1.5573166666666665					1	DETECTED	246.9427 m/z @1.56 [CD6657_1.mzXML]	246.94265747070312	1.5573166666666665	1.42305	1.6463333333333334	0.2232833333333335	64004.4921875	487661.8736193846	0	1277	0.12914639735791034	0.830140946119196	0.6851757980558624	246.94235229492188	246.9430694580078
556	247.04061889648438	1.8631833333333332					1	DETECTED	247.0406 m/z @1.86 [CD6657_1.mzXML]	247.04061889648438	1.8631833333333332	1.8631833333333332	17.325666666666667	15.462483333333333	11197.955078125	5055087.654972964	0	1277	12.19552186419692	null	null	247.04061889648438	247.04620361328125
557	247.0912322998047	2.9384333333333337					1	DETECTED	247.0912 m/z @2.94 [CD6657_1.mzXML]	247.0912322998047	2.9384333333333337	0.10103333333333334	20.0075	19.906466666666667	150130.03125	2.2264214585481364E7	0	1277	1.0798394894631915	3.311871974254747	3.3206087094837127	247.08848571777344	247.1011962890625
558	247.14312744140625	9.240266666666667					1	DETECTED	247.1431 m/z @9.24 [CD6657_1.mzXML]	247.14312744140625	9.240266666666667	9.155333333333335	9.492483333333332	0.3371499999999976	98170.625	589021.8787561019	0	1277	0.08059208626398018	2.2937327333496738	1.303167269118525	247.1429901123047	247.14352416992188
559	247.24008178710938	12.6718					1	DETECTED	247.2401 m/z @12.67 [CD6657_1.mzXML]	247.24008178710938	12.6718	12.62675	14.22075	1.5940000000000012	9601.873046875	438646.06595959456	0	1277	0.05310813485715471	17.69145394006668	34.38290788013336	247.23971557617188	247.24124145507812
560	248.09442138671875	2.6875666666666667					1	DETECTED	248.0944 m/z @2.69 [CD6657_1.mzXML]	248.09442138671875	2.6875666666666667	0.15158333333333335	19.941166666666668	19.789583333333333	14545.0107421875	2427864.3727696836	0	1277	2.8364313454732857	5.23150283969568	3.7697355185207475	248.09335327148438	248.09629821777344
561	248.1461639404297	9.240266666666667					1	DETECTED	248.1462 m/z @9.24 [CD6657_1.mzXML]	248.1461639404297	9.240266666666667	9.184266666666668	9.340333333333332	0.15606666666666413	16407.240234375	79003.9922026363	0	1277	0.09504612380107247	1.393452380952379	1.7869047619047584	248.1459197998047	248.14671325683594
562	248.86907958984375	1.69015					1	DETECTED	248.8691 m/z @1.69 [CD6657_1.mzXML]	248.86907958984375	1.69015	1.6609833333333335	1.7926499999999999	0.13166666666666638	75943.1796875	414025.8564077145	0	1277	0.10701716156541208	2.2571428571428602	3.663218397020768	248.86907958984375	248.86936950683594
563	248.97463989257812	1.9462666666666666					1	DETECTED	248.9746 m/z @1.95 [CD6657_1.mzXML]	248.97463989257812	1.9462666666666666	1.4391333333333334	2.3556000000000004	0.916466666666667	13415.7255859375	382290.5874015502	0	1277	0.5396646580979148	0.9035756540028926	0.8029518240437982	248.97402954101562	248.97625732421875
564	249.00198364257812	11.442733333333333					1	DETECTED	249.0020 m/z @11.44 [CD6657_1.mzXML]	249.00198364257812	11.442733333333333	10.916783333333333	18.72233333333333	7.805549999999998	16936.2109375	1287345.3817214968	0	1277	0.627801513277257	5.923446617199089	11.89163722418447	249.0007781982422	249.00511169433594
565	249.15638732910156	9.792516666666668					1	DETECTED	249.1564 m/z @9.79 [CD6657_1.mzXML]	249.15638732910156	9.792516666666668	1.9186333333333332	10.089383333333334	8.170750000000002	22141.703125	1956191.2723656	0	1277	0.13487303528096106	0.8784424475328401	1.250329507504312	249.15432739257812	249.15724182128906
566	249.18338012695312	12.125066666666667					1	DETECTED	249.1834 m/z @12.13 [CD6657_1.mzXML]	249.18338012695312	12.125066666666667	12.125066666666667	16.719166666666666	4.594099999999999	9305.2587890625	703696.6358427732	0	1277	0.1764538682849519	null	null	249.18251037597656	249.18609619140625
567	249.21621704101562	10.335016666666666					1	DETECTED	249.2162 m/z @10.34 [CD6657_1.mzXML]	249.21621704101562	10.335016666666666	10.105566666666666	11.2021	1.0965333333333334	12294.4833984375	257165.11344226092	0	1277	0.34198416219209626	2.4924423794416346	1.266892053094045	249.21575927734375	249.22073364257812
568	251.12632751464844	12.034916666666668					1	DETECTED	251.1263 m/z @12.03 [CD6657_1.mzXML]	251.12632751464844	12.034916666666668	0.10103333333333334	20.0075	19.906466666666667	173305.640625	1.3399483405315554E7	0	1277	10.472824086753583	1.0311133088610944	0.055456016901085904	251.12265014648438	251.12710571289062
569	252.1297149658203	12.049633333333333					1	DETECTED	252.1297 m/z @12.05 [CD6657_1.mzXML]	252.1297149658203	12.049633333333333	0.8690666666666667	19.941166666666668	19.072100000000002	24057.431640625	2913989.8906611623	0	1277	0.10749722049592414	1.2500962123099122	1.0119081357732844	252.12069702148438	252.1300506591797
570	253.03555297851562	11.561183333333334					1	DETECTED	253.0356 m/z @11.56 [CD6657_1.mzXML]	253.03555297851562	11.561183333333334	11.532966666666665	11.73495	0.2019833333333345	31623.70703125	211285.94835058658	0	1277	0.12724624172862065	3.5791494388656435	6.158298877731287	253.0352783203125	253.0358123779297
571	253.0507354736328	11.813416666666665					1	DETECTED	253.0507 m/z @11.81 [CD6657_1.mzXML]	253.0507354736328	11.813416666666665	0.11773333333333333	19.957666666666668	19.839933333333335	8542.3759765625	2447120.2254319456	0	1277	15.441147505420343	0.8481733289062491	4.720315800367675	253.04562377929688	253.05877685546875
572	253.10922241210938	12.346316666666667					1	DETECTED	253.1092 m/z @12.35 [CD6657_1.mzXML]	253.10922241210938	12.346316666666667	10.499833333333333	12.517633333333333	2.0177999999999994	11344.201171875	708362.9582003175	0	1277	1.4452178602489276	0.5486263670800253	0.09754406513872882	253.1051788330078	253.1096954345703
573	254.13502502441406	13.733983333333333					1	DETECTED	254.1350 m/z @13.73 [CD6657_1.mzXML]	254.13502502441406	13.733983333333333	8.95305	14.009433333333334	5.056383333333335	26527.89453125	1611608.2030728152	0	1277	0.1801050883609836	0.5288348951369072	0.059729090281279214	254.1343994140625	254.13812255859375
574	254.17442321777344	13.950066666666666					1	DETECTED	254.1744 m/z @13.95 [CD6657_1.mzXML]	254.17442321777344	13.950066666666666	9.895683333333332	17.226999999999997	7.331316666666664	8024.10498046875	1604373.0719000243	0	1277	5.588282357296581	0.9041222874008784	0.7345295278755399	254.17379760742188	254.17520141601562
575	254.22174072265625	9.657866666666667					1	DETECTED	254.2217 m/z @9.66 [CD6657_1.mzXML]	254.22174072265625	9.657866666666667	2.563	9.67335	7.110349999999999	2599.743408203125	828549.7584855957	0	1277	0.08151160888739639	0.5010911645039136	0.0021823290078270934	254.21304321289062	254.22203063964844
576	254.82220458984375	1.9600333333333333					1	DETECTED	254.8222 m/z @1.96 [CD6657_1.mzXML]	254.82220458984375	1.9600333333333333	1.7052	2.2714833333333333	0.5662833333333332	19442.19921875	330584.7796778564	0	1277	0.4354230507446546	1.1110856769130153	1.2318136691961814	254.81394958496094	254.82330322265625
577	254.94161987304688	11.170783333333333					1	DETECTED	254.9416 m/z @11.17 [CD6657_1.mzXML]	254.94161987304688	11.170783333333333	10.980316666666665	20.0075	9.027183333333335	6200.99853515625	1649999.6496254273	0	1277	0.08023537956960425	23.69754112705626	46.39508225411252	254.9402618408203	254.94247436523438
578	254.99339294433594	10.90105					1	DETECTED	254.9934 m/z @10.90 [CD6657_1.mzXML]	254.99339294433594	10.90105	10.853066666666667	11.960966666666668	1.1079000000000008	7274.58056640625	201592.8602241214	0	1277	0.16624777058514262	11.544633553317254	22.08926710663451	254.98426818847656	254.99371337890625
579	255.1212158203125	11.5472					1	DETECTED	255.1212 m/z @11.55 [CD6657_1.mzXML]	255.1212158203125	11.5472	11.217733333333333	11.889233333333333	0.6715	111833.234375	1115565.614221073	0	1277	0.13368070971419677	0.794869199915319	0.7327164807755621	255.1199188232422	255.12173461914062
580	255.17059326171875	14.02435					1	DETECTED	255.1706 m/z @14.02 [CD6657_1.mzXML]	255.17059326171875	14.02435	9.507766666666667	19.874666666666666	10.3669	32145.294921875	4236315.764457761	0	1277	0.6128984238565032	1.3037646269807097	1.0369226487535959	255.1698760986328	255.1719970703125
581	256.12445068359375	11.60335					1	DETECTED	256.1245 m/z @11.60 [CD6657_1.mzXML]	256.12445068359375	11.60335	11.575233333333333	11.689683333333333	0.11444999999999972	13437.5869140625	52720.12182299792	0	1277	0.06500190650830895	2.035269709543506	3.070539419087013	256.1239318847656	256.12530517578125
582	256.2617492675781	11.371083333333333					1	DETECTED	256.2617 m/z @11.37 [CD6657_1.mzXML]	256.2617492675781	11.371083333333333	0.3041	18.738833333333332	18.434733333333334	65506.83984375	5325938.500504547	0	1277	0.10863220672404772	1.1889280058646379	0.019718905368641192	256.2575378417969	256.2638244628906
583	256.8195495605469	1.9462666666666666					1	DETECTED	256.8195 m/z @1.95 [CD6657_1.mzXML]	256.8195495605469	1.9462666666666666	1.7202	2.2285666666666666	0.5083666666666666	25522.580078125	368313.9172077637	0	1277	0.2341990212532037	1.124373341197287	1.248746682394574	256.8190002441406	256.8199768066406
584	257.02960205078125	15.2267					1	DETECTED	257.0296 m/z @15.23 [CD6657_1.mzXML]	257.02960205078125	15.2267	14.988516666666667	18.624333333333333	3.635816666666665	1673.5548095703125	204928.3467976989	0	1277	0.5430545952669821	7.632391015324374	14.264782030648748	257.0287170410156	257.0373840332031
585	257.07305908203125	1.8631833333333332					1	DETECTED	257.0731 m/z @1.86 [CD6657_1.mzXML]	257.07305908203125	1.8631833333333332	1.8490499999999999	12.267050000000001	10.418000000000001	12885.107421875	1218468.4685049742	0	1277	0.3388090367715684	251.44168866860304	499.55369422314124	257.0639343261719	257.0826416015625
586	257.24603271484375	13.733983333333333					1	DETECTED	257.2460 m/z @13.73 [CD6657_1.mzXML]	257.24603271484375	13.733983333333333	0.21928333333333333	19.46066666666667	19.241383333333335	34727.37109375	3130327.7802930297	0	1277	1.5667933871110726	0.5407300887281984	0.05849985690071943	257.2450256347656	257.2475891113281
587	257.9798889160156	10.213733333333332					1	DETECTED	257.9799 m/z @10.21 [CD6657_1.mzXML]	257.9798889160156	10.213733333333332	9.85155	10.587533333333333	0.7359833333333334	7422.63623046875	172532.03679809562	0	1277	0.5040446500663336	1.016036997837194	1.1034089425750897	257.9786071777344	257.9801940917969
588	258.029052734375	11.35665					1	DETECTED	258.0291 m/z @11.36 [CD6657_1.mzXML]	258.029052734375	11.35665	0.13463333333333333	20.0075	19.872866666666667	7928.900390625	2405191.164821595	0	1277	4.132534433304464	5.632348302894313	10.634150990662954	258.0250244140625	258.0306091308594
589	258.17376708984375	15.500933333333334					1	DETECTED	258.1738 m/z @15.50 [CD6657_1.mzXML]	258.17376708984375	15.500933333333334	8.8597	16.931	8.0713	4270.2919921875	1297898.7898409117	0	1277	7.405788908588175	0.6076657448164748	0.2153314896329497	258.1684265136719	258.1802062988281
590	258.8163757324219	1.9739666666666666					1	DETECTED	258.8164 m/z @1.97 [CD6657_1.mzXML]	258.8163757324219	1.9739666666666666	1.9048333333333334	2.1575166666666665	0.25268333333333315	12597.744140625	116469.84580834946	0	1277	0.12309055570933847	1.8275072324011576	2.6550144648023153	258.8154602050781	258.81707763671875
591	258.8979797363281	1.6609833333333335					1	DETECTED	258.8980 m/z @1.66 [CD6657_1.mzXML]	258.8979797363281	1.6609833333333335	1.5720833333333333	1.7786666666666666	0.20658333333333334	66590.6640625	390802.01159252966	0	1277	0.07340386305541013	1.2020683525024018	1.3095348310064203	258.8976745605469	258.898193359375
592	258.9425048828125	1.4983833333333334					1	DETECTED	258.9425 m/z @1.50 [CD6657_1.mzXML]	258.9425048828125	1.4983833333333334	1.42305	1.5573166666666665	0.13426666666666653	10265.5927734375	47068.09273645017	0	1277	0.04149026556384672	0.8911504424778736	0.7823008849557471	258.94244384765625	258.9430847167969
593	258.971435546875	1.46915					1	DETECTED	258.9714 m/z @1.47 [CD6657_1.mzXML]	258.971435546875	1.46915	1.42305	12.034916666666668	10.611866666666668	16463.91015625	1409898.3292188724	0	1277	0.0800603893507359	115.0961677512653	1.0436814150135882	258.9703063964844	258.9783630371094
594	259.0262756347656	13.979883333333333					1	DETECTED	259.0263 m/z @13.98 [CD6657_1.mzXML]	259.0262756347656	13.979883333333333	0.33791666666666664	17.276833333333332	16.938916666666664	8035.77099609375	1954055.5375277398	0	1277	0.7532675058683864	0.6208385154633128	0.2052714357473999	259.0248718261719	259.03173828125
595	259.0924377441406	11.828949999999999					1	DETECTED	259.0924 m/z @11.83 [CD6657_1.mzXML]	259.0924377441406	11.828949999999999	11.797566666666667	14.972833333333334	3.1752666666666673	15854.970703125	1013818.3791771851	0	1277	0.11406361386357666	50.58842272968813	100.17684545937627	259.0923156738281	259.102294921875
596	259.65655517578125	13.323033333333333					1	DETECTED	259.6566 m/z @13.32 [CD6657_1.mzXML]	259.65655517578125	13.323033333333333	13.059333333333333	13.4955	0.4361666666666668	13084.9296875	228053.1070676278	0	1277	0.41144279691756225	0.8270130198457845	0.654026039691569	259.6478576660156	259.6568603515625
597	260.16650390625	12.125066666666667					1	DETECTED	260.1665 m/z @12.13 [CD6657_1.mzXML]	260.16650390625	12.125066666666667	12.020199999999999	12.251399999999999	0.2311999999999994	13295.2802734375	119423.46146752895	0	1277	0.1138005339664101	1.1023521932612674	1.2047043865225346	260.1661376953125	260.1667175292969
598	260.18475341796875	9.88095					1	DETECTED	260.1848 m/z @9.88 [CD6657_1.mzXML]	260.18475341796875	9.88095	9.642916666666668	19.608666666666668	9.96575	22617.607421875	609987.0876941833	0	1277	0.10067698674681758	1.0009598290647437	0.960033212075774	260.1829528808594	260.185302734375
599	260.8961486816406	1.6609833333333335					1	DETECTED	260.8961 m/z @1.66 [CD6657_1.mzXML]	260.8961486816406	1.6609833333333335	1.61685	1.6756	0.05875000000000008	11024.890625	33436.11932543951	0	1277	0.0820517426598859	0.6655966767371573	0.3311933534743146	260.8958435058594	260.896484375
600	260.975341796875	1.4837833333333335					1	DETECTED	260.9753 m/z @1.48 [CD6657_1.mzXML]	260.975341796875	1.4837833333333335	1.42305	19.2955	17.87245	8779.3623046875	2553947.872597839	0	1277	0.07308962301634025	147.13872118550995	281.42036965507725	260.974365234375	260.98358154296875
601	261.00958251953125	1.7926499999999999					1	DETECTED	261.0096 m/z @1.79 [CD6657_1.mzXML]	261.00958251953125	1.7926499999999999	1.4391333333333334	2.4397499999999996	1.0006166666666663	80525.515625	1570900.736522339	0	1277	0.29322440127169	1.4223752636945006	1.6206762334040945	261.00372314453125	261.01055908203125
602	261.072021484375	10.51415					1	DETECTED	261.0720 m/z @10.51 [CD6657_1.mzXML]	261.072021484375	10.51415	10.485266666666666	12.393966666666667	1.9087000000000014	8649.0654296875	360498.77009375027	0	1277	0.10572375538292711	33.04154645123908	3.78776545918456	261.0715637207031	261.07562255859375
603	261.1435241699219	9.5681					1	DETECTED	261.1435 m/z @9.57 [CD6657_1.mzXML]	261.1435241699219	9.5681	0.10103333333333334	19.957666666666668	19.856633333333335	56230.78125	3604229.5537049873	0	1277	0.08353966162032478	0.5094104284526557	17.80970755563736	261.1424255371094	261.1445617675781
604	261.1883544921875	9.895683333333332					1	DETECTED	261.1884 m/z @9.90 [CD6657_1.mzXML]	261.1883544921875	9.895683333333332	0.13463333333333333	20.0075	19.872866666666667	3056.7109375	1651796.942188172	0	1277	13.644086621693937	1.0179676708277627	1.0359353416555257	261.1824645996094	261.18914794921875
605	263.0069885253906	1.9878666666666667					1	DETECTED	263.0070 m/z @1.99 [CD6657_1.mzXML]	263.0069885253906	1.9878666666666667	1.4391333333333334	17.391166666666667	15.952033333333333	18965.28515625	1815277.4140416565	0	1277	0.6766741293663463	14.535323775968898	0.524808783585777	263.0021057128906	263.0072937011719
606	263.0173645019531	11.4875					1	DETECTED	263.0174 m/z @11.49 [CD6657_1.mzXML]	263.0173645019531	11.4875	2.2996166666666666	17.16166666666667	14.862050000000002	21022.794921875	3080168.5559031377	0	1277	0.9242087630111051	0.7256919279082598	8.003266259870786	263.0074462890625	263.0193786621094
607	263.0872802734375	11.589266666666667					1	DETECTED	263.0873 m/z @11.59 [CD6657_1.mzXML]	263.0872802734375	11.589266666666667	1.7786666666666666	12.109616666666666	10.33095	732920.875	1.0271357350659437E7	1	1277	0.14410059565443412	0.5114812311649162	0.01594608272840243	263.0833740234375	263.0939636230469
608	263.1379699707031	9.67335					1	DETECTED	263.1380 m/z @9.67 [CD6657_1.mzXML]	263.1379699707031	9.67335	3.393266666666667	10.634500000000001	7.241233333333334	11782.228515625	1301301.216520691	0	1277	0.0853426298837725	0.5765236660872336	0.1530473321744672	263.13739013671875	263.1400451660156
609	263.23529052734375	14.394616666666668					1	DETECTED	263.2353 m/z @14.39 [CD6657_1.mzXML]	263.23529052734375	14.394616666666668	0.13463333333333333	19.941166666666668	19.806533333333334	111558.96875	7180697.834182893	0	1277	0.6346409616021038	0.7453734685735656	4.386534840800153	263.231201171875	263.2370300292969
610	264.0907897949219	11.575233333333333					1	DETECTED	264.0908 m/z @11.58 [CD6657_1.mzXML]	264.0907897949219	11.575233333333333	1.8351499999999998	12.020199999999999	10.185049999999999	86503.6328125	8976326.451080447	0	1277	0.13933883159777238	0.5119507855058144	2.6129140297251485	264.0867919921875	264.09124755859375
611	264.1695556640625	9.2124					1	DETECTED	264.1696 m/z @9.21 [CD6657_1.mzXML]	264.1695556640625	9.2124	9.155333333333335	9.385	0.2296666666666649	40046.609375	214803.69920117123	0	1277	0.07863542069415352	1.8559770318138171	2.242098327612759	264.1689453125	264.1700134277344
612	265.0215759277344	1.7926499999999999					1	DETECTED	265.0216 m/z @1.79 [CD6657_1.mzXML]	265.0215759277344	1.7926499999999999	1.76425	18.509333333333334	16.745083333333334	69229.640625	2372994.51414447	0	1277	0.11980929066679336	13.819866821407603	12.941514678588558	265.01275634765625	265.03131103515625
613	265.08392333984375	19.6415					1	DETECTED	265.0839 m/z @19.64 [CD6657_1.mzXML]	265.08392333984375	19.6415	0.11773333333333333	20.0075	19.889766666666667	6038.0390625	2341356.8517293106	0	1277	1.1514792360404194	0.5093731913070053	0.03319959870032722	265.0739440917969	265.0902404785156
614	265.1174621582031	9.732966666666666					1	DETECTED	265.1175 m/z @9.73 [CD6657_1.mzXML]	265.1174621582031	9.732966666666666	9.657866666666667	9.999483333333334	0.3416166666666669	93021.1171875	591613.7121751722	0	1277	0.09573041509568725	1.7609267371160582	2.0580575240175696	265.116943359375	265.1177062988281
615	265.1418762207031	11.311900000000001					1	DETECTED	265.1419 m/z @11.31 [CD6657_1.mzXML]	265.1418762207031	11.311900000000001	10.213733333333332	15.082699999999999	4.868966666666667	49690.453125	1595948.0896186535	0	1277	1.3959075659391562	24.52253269681576	57.6549607004919	265.1404113769531	265.15167236328125
616	265.2508850097656	12.68625					1	DETECTED	265.2509 m/z @12.69 [CD6657_1.mzXML]	265.2508850097656	12.68625	0.35506666666666664	16.18095	15.825883333333334	20578.2421875	2365065.5936693423	0	1277	0.19844570826261254	0.7529119592008072	0.31821343845792843	265.2488708496094	265.25347900390625
617	265.9800720214844	10.228883333333332					1	DETECTED	265.9801 m/z @10.23 [CD6657_1.mzXML]	265.9800720214844	10.228883333333332	10.198183333333333	10.335016666666666	0.13683333333333358	16867.896484375	80750.4157540291	0	1277	0.0867370013826978	2.2285559174810388	3.7930959696401705	265.979736328125	265.9801940917969
618	266.0706787109375	15.759066666666666					1	DETECTED	266.0707 m/z @15.76 [CD6657_1.mzXML]	266.0706787109375	15.759066666666666	9.13975	19.941166666666668	10.801416666666668	5914.93994140625	1702810.2718178104	0	1277	2.8334109792353175	0.8159011881891134	0.6223222269638077	266.0683288574219	266.07147216796875
619	266.12060546875	9.747800000000002					1	DETECTED	266.1206 m/z @9.75 [CD6657_1.mzXML]	266.12060546875	9.747800000000002	9.688133333333333	9.836900000000002	0.1487666666666687	13327.7744140625	69006.91995068385	0	1277	0.07897798139990364	1.2466480446927155	2.744246159715638	266.1202087402344	266.12091064453125
620	266.9261474609375	1.5720833333333333					1	DETECTED	266.9261 m/z @1.57 [CD6657_1.mzXML]	266.9261474609375	1.5720833333333333	1.5278	2.1005166666666666	0.5727166666666665	53355.33984375	571296.3440869137	0	1277	0.0732463772780576	6.46650357546106	11.5491205986003	266.9186706542969	266.9264831542969
621	266.9788818359375	10.980316666666665					1	DETECTED	266.9789 m/z @10.98 [CD6657_1.mzXML]	266.9788818359375	10.980316666666665	10.885116666666667	11.154866666666667	0.26975000000000016	4502.53369140625	46547.18266235359	0	1277	0.12064701244428377	1.4167542016806969	1.833508403361394	266.97796630859375	266.979248046875
622	267.0297546386719	11.5472					1	DETECTED	267.0298 m/z @11.55 [CD6657_1.mzXML]	267.0297546386719	11.5472	11.5472	11.874916666666667	0.3277166666666673	13848.5244140625	140507.18695459003	0	1277	0.2804320940040199	null	null	267.029052734375	267.0308532714844
623	267.0669250488281	15.694783333333334					1	DETECTED	267.0669 m/z @15.69 [CD6657_1.mzXML]	267.0669250488281	15.694783333333334	1.9048333333333334	19.941166666666668	18.036333333333335	9042.57421875	2763956.8231505454	0	1277	1.549100971690459	0.8201697640156209	0.6380729824121172	267.0572509765625	267.0677795410156
624	267.26654052734375	12.7293					1	DETECTED	267.2665 m/z @12.73 [CD6657_1.mzXML]	267.26654052734375	12.7293	0.9207166666666667	12.919233333333333	11.998516666666665	37728.0625	1746902.3867373348	0	1277	0.1916448224274454	0.8359475895066655	0.6962451760556582	267.26495361328125	267.2672119140625
625	267.6453857421875	13.2815					1	DETECTED	267.6454 m/z @13.28 [CD6657_1.mzXML]	267.6453857421875	13.2815	4.145466666666667	14.957133333333333	10.811666666666667	325957.40625	7422817.552510103	2	1277	0.2762210000641776	1.428886237829299	1.5599086317500863	267.6388244628906	267.646728515625
626	267.978271484375	10.228883333333332					1	DETECTED	267.9783 m/z @10.23 [CD6657_1.mzXML]	267.978271484375	10.228883333333332	10.183033333333332	10.32025	0.1372166666666672	13727.3876953125	75072.04552386548	0	1277	0.09031955932739599	1.4963649581970342	1.9298062220149974	267.9778747558594	267.9783935546875
627	268.1532287597656	9.2124					1	DETECTED	268.1532 m/z @9.21 [CD6657_1.mzXML]	268.1532287597656	9.2124	2.5492833333333333	13.891616666666666	11.342333333333332	194193.75	7082688.642754089	0	1277	0.06320252062343457	2.008066598911508	2.4004047597642586	268.146728515625	268.15362548828125
628	268.1897277832031	9.836900000000002					1	DETECTED	268.1897 m/z @9.84 [CD6657_1.mzXML]	268.1897277832031	9.836900000000002	9.807333333333334	9.910583333333333	0.10324999999999918	7134.5498046875	32165.634022460497	0	1277	0.0732652608944413	1.7460541149942923	2.4921082299885846	268.1894836425781	268.1902770996094
629	268.95623779296875	11.385150000000001					1	DETECTED	268.9562 m/z @11.39 [CD6657_1.mzXML]	268.95623779296875	11.385150000000001	10.820766666666666	19.0975	8.276733333333334	17685.625	1184878.775990509	0	1277	0.5959037357915271	4.301896598481261	7.4139257153252345	268.9554748535156	268.95770263671875
630	269.0467529296875	1.8769166666666666					1	DETECTED	269.0468 m/z @1.88 [CD6657_1.mzXML]	269.0467529296875	1.8769166666666666	1.7786666666666666	2.383583333333333	0.6049166666666665	14088.7978515625	234358.49128625492	0	1277	0.4894903044474854	3.078456318914335	5.15691263782867	269.0464172363281	269.048095703125
631	269.0858154296875	1.4543833333333334					1	DETECTED	269.0858 m/z @1.45 [CD6657_1.mzXML]	269.0858154296875	1.4543833333333334	1.4058833333333332	10.335016666666666	8.929133333333333	8220.498046875	1152073.4894126588	0	1277	0.09042849497248207	92.05292096219891	183.1058419243978	269.0857238769531	269.0883483886719
632	269.13677978515625	12.064466666666668					1	DETECTED	269.1368 m/z @12.06 [CD6657_1.mzXML]	269.13677978515625	12.064466666666668	11.575233333333333	12.393966666666667	0.8187333333333342	81835.515625	721422.067817751	0	1277	0.12753069179967724	1.5461328175368878	2.0462516501605625	269.13604736328125	269.1370544433594
633	269.2247009277344	14.03905					1	DETECTED	269.2247 m/z @14.04 [CD6657_1.mzXML]	269.2247009277344	14.03905	13.81955	15.970283333333333	2.150733333333333	78116.265625	1898669.3089708863	0	1277	0.33891779702369895	2.2386959542456886	2.8236312604992344	269.2242736816406	269.2254638671875
634	270.14019775390625	12.034916666666668					1	DETECTED	270.1402 m/z @12.03 [CD6657_1.mzXML]	270.14019775390625	12.034916666666668	12.005283333333333	12.140933333333333	0.13565000000000005	15123.5009765625	71461.8422524415	0	1277	0.09433820251530634	2.288807649043762	3.5776152980875247	270.1389465332031	270.140380859375
635	270.22784423828125	14.06885					1	DETECTED	270.2278 m/z @14.07 [CD6657_1.mzXML]	270.22784423828125	14.06885	13.9061	14.661016666666665	0.7549166666666647	18283.6328125	356863.21091278014	0	1277	0.13499566397150708	2.319252432155665	3.1745858532992726	270.22723388671875	270.22900390625
636	270.95648193359375	1.9324000000000001					1	DETECTED	270.9565 m/z @1.93 [CD6657_1.mzXML]	270.95648193359375	1.9324000000000001	1.9324000000000001	15.3724	13.440000000000001	25504.12890625	2387699.3856056524	0	1277	0.1401519312285615	null	null	270.95635986328125	270.9575500488281
637	271.0383605957031	1.7926499999999999					1	DETECTED	271.0384 m/z @1.79 [CD6657_1.mzXML]	271.0383605957031	1.7926499999999999	1.7202	15.85595	14.13575	96999.4296875	1.2876942618401855E7	0	1277	0.08037577913459892	97.55521048999323	192.99050469075652	271.03826904296875	271.04718017578125
638	271.1632995605469	10.787049999999999					1	DETECTED	271.1633 m/z @10.79 [CD6657_1.mzXML]	271.1632995605469	10.787049999999999	10.752483333333334	10.90105	0.14856666666666563	12515.6943359375	68080.15287524415	0	1277	0.09411438396315575	2.1489874638380915	3.4714496498422944	271.1630554199219	271.1638488769531
639	271.261474609375	12.62675					1	DETECTED	271.2615 m/z @12.63 [CD6657_1.mzXML]	271.261474609375	12.62675	0.10103333333333334	20.0075	19.906466666666667	38843.27734375	5558033.370438419	0	1277	0.342712845762982	0.5998203361648587	1.3925701179860885	271.2587585449219	271.2628173828125
640	271.6562805175781	12.989533333333332					1	DETECTED	271.6563 m/z @12.99 [CD6657_1.mzXML]	271.6562805175781	12.989533333333332	12.831116666666667	17.129	4.297883333333335	40624.0390625	1569122.1044722903	0	1277	0.19694886659100952	13.565123619147899	26.130247238295798	271.6561279296875	271.66217041015625
641	272.1847229003906	9.97					1	DETECTED	272.1847 m/z @9.97 [CD6657_1.mzXML]	272.1847229003906	9.97	9.340333333333332	10.058616666666667	0.7182833333333356	10229.94140625	127736.35488378913	0	1277	0.714987737655628	0.5703679195341449	0.8480003183890004	272.18414306640625	272.1850280761719
642	272.66455078125	13.3367					1	DETECTED	272.6646 m/z @13.34 [CD6657_1.mzXML]	272.66455078125	13.3367	13.268016666666666	13.436016666666665	0.16799999999999926	15545.02734375	112595.33342578074	0	1277	0.11342862027793643	1.2230041252123043	1.4460082504246083	272.6637268066406	272.6647033691406
643	272.7929992675781	1.9462666666666666					1	DETECTED	272.7930 m/z @1.95 [CD6657_1.mzXML]	272.7929992675781	1.9462666666666666	1.9186333333333332	2.3135666666666665	0.39493333333333336	17448.4375	193788.52691052246	0	1277	0.2442514918415606	7.145958986730985	13.29191797346197	272.792724609375	272.7944641113281
644	272.94281005859375	1.61685					1	DETECTED	272.9428 m/z @1.62 [CD6657_1.mzXML]	272.94281005859375	1.61685	1.5424666666666667	12.440633333333333	10.898166666666667	82088.75	2095272.80822345	0	1277	0.08794283156704208	1.0866250543602538	1.0099827389971725	272.9422607421875	272.95233154296875
645	274.00164794921875	11.2021					1	DETECTED	274.0016 m/z @11.20 [CD6657_1.mzXML]	274.00164794921875	11.2021	10.787049999999999	17.785	6.997950000000001	14940.7109375	1576745.5563565057	0	1277	1.1957067605452458	6.440493112926426	12.73834425315751	274.0006103515625	274.00836181640625
646	274.1269836425781	10.54335					1	DETECTED	274.1270 m/z @10.54 [CD6657_1.mzXML]	274.1269836425781	10.54335	10.499833333333333	10.587533333333333	0.08769999999999989	4565.30810546875	19803.853715453904	0	1277	0.1265312232104474	1.0076599004212834	1.0153198008425668	274.1269836425781	274.12762451171875
647	274.27166748046875	11.371083333333333					1	DETECTED	274.2717 m/z @11.37 [CD6657_1.mzXML]	274.27166748046875	11.371083333333333	11.311900000000001	15.694783333333334	4.382883333333332	3037678.75	2.0582477396782458E7	1	1277	0.09442321208789295	1.78807028358435	2.148311946319184	274.26837158203125	274.2728576660156
648	274.6234130859375	12.787733333333334					1	DETECTED	274.6234 m/z @12.79 [CD6657_1.mzXML]	274.6234130859375	12.787733333333334	12.642216666666666	13.323033333333333	0.6808166666666668	26565.12890625	386905.34259741096	0	1277	0.08000359610398888	2.33930821211773	3.6786164242354604	274.6225891113281	274.63330078125
649	274.7890930175781	1.9324000000000001					1	DETECTED	274.7891 m/z @1.93 [CD6657_1.mzXML]	274.7890930175781	1.9324000000000001	1.9324000000000001	11.917816666666665	9.985416666666666	9348.240234375	3477388.20680664	0	1277	0.06777531461010056	null	null	274.7890930175781	274.7948303222656
650	274.87939453125	1.7351666666666667					1	DETECTED	274.8794 m/z @1.74 [CD6657_1.mzXML]	274.87939453125	1.7351666666666667	1.6463333333333334	3.393266666666667	1.7469333333333334	34741.02734375	513867.3013625488	0	1277	0.08663062908888253	9.832645403377112	18.665290806754225	274.8717041015625	274.8799133300781
651	274.9410400390625	1.6317833333333334					1	DETECTED	274.9410 m/z @1.63 [CD6657_1.mzXML]	274.9410400390625	1.6317833333333334	1.4543833333333334	1.6317833333333334	0.1774	13348.548828125	68584.70742395015	0	1277	0.014936960232369456	0.5	null	274.9407958984375	274.9488525390625
652	274.99810791015625	11.23315					1	DETECTED	274.9981 m/z @11.23 [CD6657_1.mzXML]	274.99810791015625	11.23315	1.4391333333333334	19.031833333333335	17.5927	21934.755859375	2419066.2665823647	0	1277	0.8412131862268772	0.7055449686715423	11.931783775489787	274.99188232421875	275.0025634765625
653	275.0199279785156	1.46915					1	DETECTED	275.0199 m/z @1.47 [CD6657_1.mzXML]	275.0199279785156	1.46915	0.8516499999999999	1.4837833333333335	0.6321333333333335	9846.546875	49907.009814147954	0	1277	0.03517454131227882	0.5118488529014846	0.312220792386989	275.0190124511719	275.0207214355469
654	275.2752685546875	11.371083333333333					1	DETECTED	275.2753 m/z @11.37 [CD6657_1.mzXML]	275.2752685546875	11.371083333333333	8.132166666666667	11.7197	3.587533333333333	408495.59375	7439320.615802246	0	1277	0.11983622995696841	0.5283884014607535	2.1772750304686017	275.27105712890625	275.2760314941406
655	275.63134765625	13.226766666666666					1	DETECTED	275.6313 m/z @13.23 [CD6657_1.mzXML]	275.63134765625	13.226766666666666	12.787733333333334	13.677766666666667	0.8900333333333332	232942.453125	3243640.7133964854	0	1277	0.15919220818263113	0.840110111955226	0.8266623192581145	275.62347412109375	275.6316223144531
656	275.9966735839844	16.2942					1	DETECTED	275.9967 m/z @16.29 [CD6657_1.mzXML]	275.9966735839844	16.2942	0.4066666666666666	18.312	17.905333333333335	2523.526123046875	1106205.4014954532	0	1277	1.675926463004835	0.5635026205032877	0.12700524100657545	275.9952697753906	275.99835205078125
657	276.1329040527344	13.226766666666666					1	DETECTED	276.1329 m/z @13.23 [CD6657_1.mzXML]	276.1329040527344	13.226766666666666	2.1288333333333336	13.891616666666666	11.762783333333331	59397.94140625	3095464.3395581036	0	1277	0.15271745591551777	0.5299537751773602	0.015427703169653214	276.1259460449219	276.1419372558594
658	276.6505126953125	13.240816666666666					1	DETECTED	276.6505 m/z @13.24 [CD6657_1.mzXML]	276.6505126953125	13.240816666666666	13.101866666666666	17.325666666666667	4.223800000000001	56299.62109375	1681672.9287230843	0	1277	0.19696999585855046	15.198992443324999	29.397984886649997	276.6498718261719	276.6578674316406
659	276.9837341308594	1.9186333333333332					1	DETECTED	276.9837 m/z @1.92 [CD6657_1.mzXML]	276.9837341308594	1.9186333333333332	1.4543833333333334	19.048333333333336	17.593950000000003	25767.005859375	2043506.3955192266	0	1277	0.1440463767900486	15.650313109195439	32.13101028479923	276.9745788574219	276.99371337890625
660	277.0370788574219	10.51415					1	DETECTED	277.0371 m/z @10.51 [CD6657_1.mzXML]	277.0370788574219	10.51415	5.5996	10.634500000000001	5.034900000000001	10169.869140625	333736.6770515745	0	1277	0.08106582029255271	0.5132226246291793	0.023731165633199026	277.0306396484375	277.0373840332031
661	277.07012939453125	11.828949999999999					1	DETECTED	277.0701 m/z @11.83 [CD6657_1.mzXML]	277.07012939453125	11.828949999999999	11.090866666666667	12.409466666666667	1.3186	12049.1748046875	300779.01410351536	0	1277	0.29634933464557456	0.8932595687027225	0.786519137405445	277.0662536621094	277.0707702636719
662	277.138916015625	11.946433333333333					1	DETECTED	277.1389 m/z @11.95 [CD6657_1.mzXML]	277.138916015625	11.946433333333333	8.11715	12.049633333333333	3.932483333333332	8394.0478515625	747979.4054312129	0	1277	0.05934635706574021	0.5134751063079688	0.026950212615937528	277.134765625	277.1394348144531
663	277.1567687988281	15.404316666666666					1	DETECTED	277.1568 m/z @15.40 [CD6657_1.mzXML]	277.1567687988281	15.404316666666666	9.400183333333333	19.658166666666666	10.257983333333334	13445.541015625	2362543.6191484067	0	1277	1.0545572985799296	0.7926768704792913	2.919856478903319	277.1524963378906	277.1584167480469
664	277.1783142089844	12.219966666666666					1	DETECTED	277.1783 m/z @12.22 [CD6657_1.mzXML]	277.1783142089844	12.219966666666666	0.11773333333333333	19.824166666666667	19.706433333333333	16950.083984375	2501762.6541925655	0	1277	0.1223706545079839	0.8351443802934483	0.6655468494501751	277.1769714355469	277.17962646484375
665	277.21417236328125	12.54855					1	DETECTED	277.2142 m/z @12.55 [CD6657_1.mzXML]	277.21417236328125	12.54855	12.29845	14.909783333333333	2.6113333333333326	17176.109375	941901.4968687746	0	1277	1.3758809874993787	5.220578435292553	9.441156870585106	277.21063232421875	277.21484375
666	278.18463134765625	9.108966666666667					1	DETECTED	278.1846 m/z @9.11 [CD6657_1.mzXML]	278.18463134765625	9.108966666666667	9.077283333333332	9.184266666666668	0.10698333333333565	7683.572265625	30462.10040344298	0	1277	0.08008031544149041	1.6883219358231836	2.376643871646367	278.1844482421875	278.1853942871094
667	278.6259765625	12.961549999999999					1	DETECTED	278.6260 m/z @12.96 [CD6657_1.mzXML]	278.6259765625	12.961549999999999	12.8024	15.291183333333333	2.4887833333333322	56255.5625	2186288.762030272	0	1277	0.19955218787450058	7.818986281286065	14.63797256257213	278.62518310546875	278.6282653808594
668	278.9806213378906	1.9600333333333333					1	DETECTED	278.9806 m/z @1.96 [CD6657_1.mzXML]	278.9806213378906	1.9600333333333333	1.82095	19.2955	17.47455	9353.283203125	3697377.6331785857	0	1277	13.88251374546445	62.820431396045585	57.618050770055945	278.9794616699219	278.9817810058594
669	279.08221435546875	10.51415					1	DETECTED	279.0822 m/z @10.51 [CD6657_1.mzXML]	279.08221435546875	10.51415	1.8490499999999999	19.543	17.69395	397918.8125	1.5193938950836912E7	1	1277	0.09247577404055285	0.5074191094730488	0.01348011666930852	279.0813293457031	279.0919494628906
670	279.1570739746094	12.471633333333333					1	DETECTED	279.1571 m/z @12.47 [CD6657_1.mzXML]	279.1570739746094	12.471633333333333	0.10103333333333334	20.0075	19.906466666666667	156556.5625	3.8918800073086195E7	0	1277	0.14788035750111206	0.5262042731850247	0.07013646198382703	279.15673828125	279.1582946777344
671	279.2298889160156	13.511066666666666					1	DETECTED	279.2299 m/z @13.51 [CD6657_1.mzXML]	279.2298889160156	13.511066666666666	12.049633333333333	14.64565	2.5960166666666673	70940.546875	2593933.4430749533	0	1277	0.14296257623586683	0.8231777374909036	0.3204638739231561	279.2249755859375	279.2309875488281
672	279.64495849609375	12.961549999999999					1	DETECTED	279.6450 m/z @12.96 [CD6657_1.mzXML]	279.64495849609375	12.961549999999999	12.773200000000001	14.129700000000001	1.3565000000000005	142937.21875	2388504.643782227	0	1277	0.18295775692140914	1.300385136121463	1.9869918092110697	279.6444091796875	279.6455993652344
673	280.09027099609375	1.7497333333333331					1	DETECTED	280.0903 m/z @1.75 [CD6657_1.mzXML]	280.09027099609375	1.7497333333333331	1.6609833333333335	19.6415	17.980516666666666	196376.078125	6774420.526270377	0	1277	0.07888320019707784	83.6203214774155	0.6664280642947387	280.0849914550781	280.0909729003906
674	280.14678955078125	13.017316666666666					1	DETECTED	280.1468 m/z @13.02 [CD6657_1.mzXML]	280.14678955078125	13.017316666666666	9.369933333333334	13.2544	3.8844666666666665	49043.30859375	1737768.129220948	0	1277	3.7686831574188933	0.5325004683723036	0.06482638596078556	280.146484375	280.1536560058594
675	280.16033935546875	12.440633333333333					1	DETECTED	280.1603 m/z @12.44 [CD6657_1.mzXML]	280.16033935546875	12.440633333333333	0.11773333333333333	20.0075	19.889766666666667	23284.451171875	6719218.662344481	0	1277	0.18790186262221553	0.8070245910729889	1.3400749391738729	280.1587829589844	280.1617126464844
676	280.65289306640625	13.323033333333333					1	DETECTED	280.6529 m/z @13.32 [CD6657_1.mzXML]	280.65289306640625	13.323033333333333	13.0453	13.994666666666665	0.9493666666666662	201061.6875	2536732.42783081	0	1277	0.20050753507275054	2.1009725438046942	2.981495108587492	280.65203857421875	280.66192626953125
677	281.0087890625	11.561183333333334					1	DETECTED	281.0088 m/z @11.56 [CD6657_1.mzXML]	281.0087890625	11.561183333333334	10.51415	11.675116666666666	1.1609666666666651	26406.98046875	625181.2203701168	0	1277	0.12970199351848777	0.5544076915730152	0.10881538314603027	281.0049133300781	281.0091247558594
678	281.08233642578125	15.840133333333334					1	DETECTED	281.0823 m/z @15.84 [CD6657_1.mzXML]	281.08233642578125	15.840133333333334	8.968449999999999	19.048333333333336	10.079883333333337	16861.337890625	3481878.2099468713	0	1277	6.69329824821795	0.7334362516705029	0.5351971936347113	281.08123779296875	281.0832824707031
679	281.1365051269531	11.932133333333333					1	DETECTED	281.1365 m/z @11.93 [CD6657_1.mzXML]	281.1365051269531	11.932133333333333	11.86005	11.975666666666665	0.11561666666666603	12412.0986328125	63116.45689794928	0	1277	0.11666048452354971	0.8019653179190689	0.6039306358381379	281.1364440917969	281.1370544433594
680	281.24554443359375	14.365933333333334					1	DETECTED	281.2455 m/z @14.37 [CD6657_1.mzXML]	281.24554443359375	14.365933333333334	1.1807166666666666	19.907833333333333	18.727116666666667	168846.5	9703017.638281006	0	1277	0.6095956695467475	0.7409788814955598	0.4090583690155199	281.24444580078125	281.2469482421875
681	281.6605224609375	14.17595					1	DETECTED	281.6605 m/z @14.18 [CD6657_1.mzXML]	281.6605224609375	14.17595	11.217733333333333	16.067483333333332	4.8497499999999985	72954.46875	3916748.727218017	0	1277	0.5713121746271757	2.0987144595059535	3.172120195030898	281.6565246582031	281.66192626953125
682	282.1622619628906	14.380333333333335					1	DETECTED	282.1623 m/z @14.38 [CD6657_1.mzXML]	282.1622619628906	14.380333333333335	10.964400000000001	15.64645	4.6820499999999985	14022.4990234375	1525205.7944298699	0	1277	3.6973698605383234	0.6853251429575127	0.37065028591502525	282.1615905761719	282.1685485839844
683	282.2021179199219	11.517816666666667					1	DETECTED	282.2021 m/z @11.52 [CD6657_1.mzXML]	282.2021179199219	11.517816666666667	11.502466666666667	11.589266666666667	0.08680000000000021	12657.4833984375	42775.62218456996	0	1277	0.06084067022809414	2.8273615635179676	4.654723127035935	282.20172119140625	282.20306396484375
684	282.2195739746094	11.248483333333333					1	DETECTED	282.2196 m/z @11.25 [CD6657_1.mzXML]	282.2195739746094	11.248483333333333	0.11773333333333333	20.0075	19.889766666666667	4869.16552734375	3632070.237285158	0	1277	10.265552246148124	0.8934603089040122	7.745565775496119	282.217529296875	282.2230529785156
685	282.2491149902344	14.33695					1	DETECTED	282.2491 m/z @14.34 [CD6657_1.mzXML]	282.2491149902344	14.33695	11.327116666666665	16.13225	4.805133333333334	32868.40625	3979763.915531004	0	1277	3.419137392567837	0.6829680915639647	0.3705267104800127	282.2486572265625	282.2580261230469
686	282.27728271484375	13.950066666666666					1	DETECTED	282.2773 m/z @13.95 [CD6657_1.mzXML]	282.27728271484375	13.950066666666666	11.828949999999999	14.293466666666665	2.4645166666666665	96205.9140625	2201209.6228950177	0	1277	0.28032472656030194	1.2524043246896999	1.3366918069111582	282.27606201171875	282.2777404785156
687	282.90362548828125	1.5720833333333333					1	DETECTED	282.9036 m/z @1.57 [CD6657_1.mzXML]	282.90362548828125	1.5720833333333333	1.5278	1.6463333333333334	0.11853333333333338	73121.5390625	331721.58509374986	0	1277	0.0780401791776768	1.3383515242755024	1.5045159121678782	282.90313720703125	282.90362548828125
688	282.97137451171875	11.39945					1	DETECTED	282.9714 m/z @11.40 [CD6657_1.mzXML]	282.97137451171875	11.39945	10.980316666666665	16.26155	5.281233333333335	18912.013671875	1315040.1512297979	0	1277	0.6186304083992962	4.97238216345552	8.77075696013537	282.9692687988281	282.97314453125
689	283.00665283203125	10.2443					1	DETECTED	283.0067 m/z @10.24 [CD6657_1.mzXML]	283.00665283203125	10.2443	10.213733333333332	10.32025	0.1065166666666677	12887.8232421875	57032.083358277116	0	1277	0.2175737911178821	1.7423664122136329	2.4847328244272657	283.0057067871094	283.00665283203125
690	283.02618408203125	1.8631833333333332					1	DETECTED	283.0262 m/z @1.86 [CD6657_1.mzXML]	283.02618408203125	1.8631833333333332	1.8631833333333332	17.145333333333333	15.28215	14576.33203125	1221275.0770422365	0	1277	14.4333519738053	null	null	283.0248107910156	283.0275573730469
691	283.1520690917969	12.049633333333333					1	DETECTED	283.1521 m/z @12.05 [CD6657_1.mzXML]	283.1520690917969	12.049633333333333	12.005283333333333	12.471633333333333	0.46635000000000026	21792.966796875	290592.95253466815	0	1277	0.39994441123793045	5.257609921082342	10.87638878663572	283.15142822265625	283.1526794433594
692	283.26129150390625	12.7584					1	DETECTED	283.2613 m/z @12.76 [CD6657_1.mzXML]	283.26129150390625	12.7584	0.11773333333333333	20.0075	19.889766666666667	48473.55078125	2679222.9678491834	0	1277	0.055162524415671044	0.7640410065492151	8.443801043322253	283.251953125	283.26287841796875
693	283.28070068359375	13.979883333333333					1	DETECTED	283.2807 m/z @13.98 [CD6657_1.mzXML]	283.28070068359375	13.979883333333333	13.833833333333333	14.438466666666667	0.604633333333334	16147.697265625	332939.87579614285	0	1277	0.3441901879997946	2.0699532123701854	3.1221512715430944	283.2799377441406	283.2812805175781
694	284.1842956542969	9.046233333333333					1	DETECTED	284.1843 m/z @9.05 [CD6657_1.mzXML]	284.1842956542969	9.046233333333333	8.999433333333334	15.3561	6.356666666666666	22722.748046875	991008.2444024967	0	1277	0.07962325922052926	1.6807285883932237	1.7875136289420652	284.1833801269531	284.188720703125
695	284.2929382324219	12.68625					1	DETECTED	284.2929 m/z @12.69 [CD6657_1.mzXML]	284.2929382324219	12.68625	11.64605	19.608666666666668	7.962616666666667	16100.81640625	1409770.284967926	0	1277	7.04361865695083	3.827445042620014	6.654890085240028	284.28460693359375	284.2943420410156
696	284.3293762207031	11.932133333333333					1	DETECTED	284.3294 m/z @11.93 [CD6657_1.mzXML]	284.3293762207031	11.932133333333333	11.874916666666667	12.125066666666667	0.25014999999999965	26598.345703125	188087.6350253902	0	1277	0.11402077019983636	2.185988930964218	3.3719778619284364	284.3291320800781	284.3298645019531
697	284.9080505371094	1.6756					1	DETECTED	284.9081 m/z @1.68 [CD6657_1.mzXML]	284.9080505371094	1.6756	1.6463333333333334	1.7926499999999999	0.14631666666666643	49949.87890625	257494.093227783	0	1277	0.09869823953124213	2.4997152619590035	4.445249623404633	284.90673828125	284.90911865234375
698	285.0630187988281	1.4543833333333334					1	DETECTED	285.0630 m/z @1.45 [CD6657_1.mzXML]	285.0630187988281	1.4543833333333334	1.3883	17.8835	16.4952	13811.0029296875	3372218.800566895	0	1277	0.09305610503376593	120.04956675551195	252.45811544033037	285.06158447265625	285.0699768066406
699	285.0766906738281	11.797566666666667					1	DETECTED	285.0767 m/z @11.80 [CD6657_1.mzXML]	285.0766906738281	11.797566666666667	10.364766666666666	11.844716666666667	1.4799500000000005	7372.95556640625	211147.16483782962	0	1277	0.17012327895896995	0.5164537967615858	0.03282497710824934	285.0760498046875	285.0782165527344
700	285.2403564453125	13.017316666666666					1	DETECTED	285.2404 m/z @13.02 [CD6657_1.mzXML]	285.2403564453125	13.017316666666666	12.904599999999999	13.129733333333332	0.22513333333333385	42990.7890625	282751.5512070328	0	1277	0.09534144319178672	0.9986692296318155	0.9973384592636308	285.2400817871094	285.2412109375
701	285.2764587402344	12.7584					1	DETECTED	285.2765 m/z @12.76 [CD6657_1.mzXML]	285.2764587402344	12.7584	0.6459833333333334	19.974333333333334	19.32835	21756.81640625	3084826.6593096005	0	1277	0.12922188826369663	0.891937468607996	1.042276244147744	285.27606201171875	285.2785949707031
702	286.1421203613281	11.932133333333333					1	DETECTED	286.1421 m/z @11.93 [CD6657_1.mzXML]	286.1421203613281	11.932133333333333	11.874916666666667	12.219966666666666	0.34504999999999875	40018.41015625	295379.7938000478	0	1277	0.1563499480113979	1.972724613787885	2.7905829234820563	286.14031982421875	286.1421813964844
703	286.199462890625	10.34985					1	DETECTED	286.1995 m/z @10.35 [CD6657_1.mzXML]	286.199462890625	10.34985	10.274516666666667	11.0275	0.7529833333333329	519614.03125	3751216.1658155536	1	1277	0.10564997948943677	1.6391268674947768	2.0870250768176	286.19873046875	286.2002258300781
704	286.2477722167969	9.807333333333334					1	DETECTED	286.2478 m/z @9.81 [CD6657_1.mzXML]	286.2477722167969	9.807333333333334	8.891016666666667	19.857666666666667	10.96665	87716.6875	2552741.121870422	0	1277	0.13765379661853494	1.185091353336867	1.324920549775413	286.2437744140625	286.24859619140625
705	286.9305114746094	1.9186333333333332					1	DETECTED	286.9305 m/z @1.92 [CD6657_1.mzXML]	286.9305114746094	1.9186333333333332	1.9048333333333334	2.2996166666666666	0.39478333333333326	19652.79296875	148893.24931433093	0	1277	0.1070323101731272	13.662795834116814	25.5502412048923	286.92999267578125	286.9310607910156
706	287.0120849609375	1.7926499999999999					1	DETECTED	287.0121 m/z @1.79 [CD6657_1.mzXML]	287.0120849609375	1.7926499999999999	1.42305	2.8267499999999997	1.4036999999999997	45560.3984375	797666.6547388918	0	1277	0.07632639270852604	1.8989448051948052	0.2846417029024336	287.011962890625	287.01971435546875
707	287.1233825683594	11.2959					1	DETECTED	287.1234 m/z @11.30 [CD6657_1.mzXML]	287.1233825683594	11.2959	11.248483333333333	12.961549999999999	1.7130666666666663	22083.1875	1338157.724111817	0	1277	0.054729823520190735	18.063971880492005	35.12794376098401	287.1225280761719	287.13189697265625
708	287.2032775878906	10.34985					1	DETECTED	287.2033 m/z @10.35 [CD6657_1.mzXML]	287.2032775878906	10.34985	10.289716666666667	10.51415	0.2244333333333337	69257.3359375	481538.4569038088	0	1277	0.117040646557653	2.306123657393702	10.607842932762182	287.2029113769531	287.20355224609375
709	287.2349548339844	14.03905					1	DETECTED	287.2350 m/z @14.04 [CD6657_1.mzXML]	287.2349548339844	14.03905	13.848133333333333	14.64565	0.7975166666666667	11472.3134765625	226370.95522686763	0	1277	0.2923977586743227	2.0886512439982567	1.969017060279446	287.234130859375	287.23602294921875
710	287.2513427734375	9.836900000000002					1	DETECTED	287.2513 m/z @9.84 [CD6657_1.mzXML]	287.2513427734375	9.836900000000002	9.657866666666667	10.014283333333333	0.35641666666666616	12438.255859375	140974.71805761705	0	1277	0.23108200857669914	0.9953919195680416	0.9907838391360831	287.2506408691406	287.2513427734375
711	287.63104248046875	12.961549999999999					1	DETECTED	287.6310 m/z @12.96 [CD6657_1.mzXML]	287.63104248046875	12.961549999999999	12.1723	13.526133333333332	1.3538333333333323	302733.9375	3915981.1418297067	2	1277	0.1839174221151776	1.053573748015955	1.4460796589171137	287.6301574707031	287.63165283203125
712	288.1026306152344	9.747800000000002					1	DETECTED	288.1026 m/z @9.75 [CD6657_1.mzXML]	288.1026306152344	9.747800000000002	9.688133333333333	9.762833333333333	0.07469999999999999	10111.45703125	36148.294400878614	0	1277	0.12887374436322752	0.6259776536312652	0.25195530726253046	288.10247802734375	288.1026306152344
713	288.1971130371094	12.595566666666667					1	DETECTED	288.1971 m/z @12.60 [CD6657_1.mzXML]	288.1971130371094	12.595566666666667	10.4099	12.6569	2.247	13521.72265625	583941.3567731931	0	1277	0.12758485049917567	0.5140308067713895	0.028061613542778877	288.1963195800781	288.2051086425781
714	288.2154541015625	10.667266666666666					1	DETECTED	288.2155 m/z @10.67 [CD6657_1.mzXML]	288.2154541015625	10.667266666666666	0.27011666666666667	19.974333333333334	19.704216666666667	63722.890625	2548291.031736968	1	1277	0.12247116597163732	36.65606307433772	0.5876427791650182	288.2061767578125	288.2168884277344
715	288.638916015625	13.323033333333333					1	DETECTED	288.6389 m/z @13.32 [CD6657_1.mzXML]	288.638916015625	13.323033333333333	11.797566666666667	13.748016666666667	1.95045	112982.296875	1860661.1843133534	0	1277	0.14121560307345504	1.55286007772645	1.880245293854044	288.6302490234375	288.64788818359375
716	288.9202880859375	1.61685					1	DETECTED	288.9203 m/z @1.62 [CD6657_1.mzXML]	288.9202880859375	1.61685	1.5130000000000001	15.210416666666667	13.697416666666667	321052.96875	6453526.978256471	0	1277	0.09710509576430182	81.1666212824324	1.2730373221445008	288.919677734375	288.9261779785156
717	289.6289978027344	12.94745					1	DETECTED	289.6290 m/z @12.95 [CD6657_1.mzXML]	289.6289978027344	12.94745	12.87525	13.101866666666666	0.2266166666666667	26443.140625	223409.25297729493	0	1277	0.21653095600527372	1.569367497691587	2.138734995383174	289.62847900390625	289.6297607421875
718	289.6466369628906	11.689683333333333					1	DETECTED	289.6466 m/z @11.69 [CD6657_1.mzXML]	289.6466369628906	11.689683333333333	11.059149999999999	15.323649999999999	4.2645	31485.4921875	1710184.4138356328	0	1277	0.4022944569993392	3.1794056271571884	5.4589588193723335	289.6390380859375	289.64801025390625
719	289.65789794921875	13.3783					1	DETECTED	289.6579 m/z @13.38 [CD6657_1.mzXML]	289.65789794921875	13.3783	13.295216666666667	13.619183333333332	0.3239666666666654	16717.87109375	190741.68503417962	0	1277	0.07403030832874968	1.949648946840528	2.899297893681056	289.6568908691406	289.65850830078125
720	290.2668151855469	11.39945					1	DETECTED	290.2668 m/z @11.40 [CD6657_1.mzXML]	290.2668151855469	11.39945	0.44095	11.5472	11.10625	44101.3359375	2640487.9058317873	0	1277	0.04519296673826467	0.7095986293466928	0.3712671332138344	290.2663879394531	290.2689514160156
721	290.6661376953125	14.114366666666665					1	DETECTED	290.6661 m/z @14.11 [CD6657_1.mzXML]	290.6661376953125	14.114366666666665	14.009433333333334	15.678799999999999	1.6693666666666651	10213.15625	286534.3261679684	0	1277	0.27266909855082666	7.9544155019061	8.988595559069338	290.6647644042969	290.66680908203125
722	290.8533020019531	1.7351666666666667					1	DETECTED	290.8533 m/z @1.74 [CD6657_1.mzXML]	290.8533020019531	1.7351666666666667	1.7052	6.7002	4.994999999999999	44913.14453125	2358755.752506104	0	1277	0.08047018312679843	83.34260289210224	165.68520578420447	290.848388671875	290.8538818359375
723	290.9223937988281	2.7014					1	DETECTED	290.9224 m/z @2.70 [CD6657_1.mzXML]	290.9223937988281	2.7014	0.11773333333333333	20.0075	19.889766666666667	60391.91796875	1.2866728170492582E7	0	1277	0.9523093162477547	3.5271875797888455	7.791195973956444	290.9126281738281	290.9310607910156
724	291.11834716796875	12.064466666666668					1	DETECTED	291.1183 m/z @12.06 [CD6657_1.mzXML]	291.11834716796875	12.064466666666668	6.239016666666667	17.374833333333335	11.135816666666667	303259.28125	8020182.120290044	1	1277	0.1285206481851482	0.6421819683977278	2.0747283071819473	291.1175842285156	291.1226806640625
725	291.6449890136719	12.88995					1	DETECTED	291.6450 m/z @12.89 [CD6657_1.mzXML]	291.6449890136719	12.88995	12.8024	14.6918	1.8894000000000002	36163.21875	611788.2028369128	0	1277	0.16853094196083163	10.790405482581354	1.0035808796528944	291.6437072753906	291.64556884765625
726	291.9336853027344	2.7014					1	DETECTED	291.9337 m/z @2.70 [CD6657_1.mzXML]	291.9336853027344	2.7014	0.11773333333333333	20.0075	19.889766666666667	48122.453125	6599828.010912119	0	1277	0.9310391950562158	6.283229402340933	10.155880946569898	291.932861328125	291.9343566894531
727	292.0663146972656	15.9539					1	DETECTED	292.0663 m/z @15.95 [CD6657_1.mzXML]	292.0663146972656	15.9539	9.97	18.476999999999997	8.506999999999996	4115.11376953125	952393.0264688102	0	1277	0.614940071840957	0.7108240445194602	0.4216480890389204	292.064208984375	292.0682067871094
728	292.5126647949219	2.7014					1	DETECTED	292.5127 m/z @2.70 [CD6657_1.mzXML]	292.5126647949219	2.7014	0.9899166666666667	16.914666666666665	15.92475	7652.8623046875	1524748.47254306	0	1277	0.5167871957486883	1.672944060336249	2.325560672342693	292.5075988769531	292.51812744140625
729	292.6517028808594	13.115883333333333					1	DETECTED	292.6517 m/z @13.12 [CD6657_1.mzXML]	292.6517028808594	13.115883333333333	2.9103	13.3783	10.468	17062.72265625	2629315.8032775274	0	1277	0.07247425531774354	0.5128565246147941	0.025713049229588388	292.6427917480469	292.6615905761719
730	292.87762451171875	2.72905					1	DETECTED	292.8776 m/z @2.73 [CD6657_1.mzXML]	292.87762451171875	2.72905	2.32755	7.993616666666667	5.6660666666666675	5684.50927734375	534330.97012323	0	1277	0.7888255741531509	7.056122872561231	4.850669477530571	292.8702697753906	292.8851013183594
731	292.93060302734375	2.8964					1	DETECTED	292.9306 m/z @2.90 [CD6657_1.mzXML]	292.93060302734375	2.8964	2.3135666666666665	10.32025	8.006683333333333	7427.0791015625	752883.1423621217	0	1277	0.5071210640271282	6.868758936231055	3.5231621447813413	292.92681884765625	292.9385986328125
732	292.95703125	2.60465					1	DETECTED	292.9570 m/z @2.60 [CD6657_1.mzXML]	292.95703125	2.60465	2.4397499999999996	19.575833333333332	17.136083333333332	5865.07177734375	1162937.7273094484	0	1277	0.7394829826618476	51.959015564988796	7.933295743144914	292.9491271972656	292.96136474609375
733	292.9721374511719	2.618333333333333					1	DETECTED	292.9721 m/z @2.62 [CD6657_1.mzXML]	292.9721374511719	2.618333333333333	2.4806666666666666	8.025033333333333	5.544366666666667	7415.12890625	578297.5515599363	0	1277	0.555616215253079	20.136924939467324	19.501714647112497	292.96417236328125	292.9768371582031
734	292.9876403808594	2.618333333333333					1	DETECTED	292.9876 m/z @2.62 [CD6657_1.mzXML]	292.9876403808594	2.618333333333333	2.397466666666667	8.796583333333333	6.399116666666666	9595.5810546875	724139.4775070493	0	1277	0.628292418932261	14.625055791907384	17.588263825409747	292.9781494140625	292.991943359375
735	293.0028381347656	2.6875666666666667					1	DETECTED	293.0028 m/z @2.69 [CD6657_1.mzXML]	293.0028381347656	2.6875666666666667	0.8862333333333333	15.840133333333334	14.9539	10476.9599609375	1572744.1031431882	0	1277	0.7602065263391626	1.4342536534517363	2.927761720675766	292.9947814941406	293.0101318359375
736	293.0201416015625	2.60465					1	DETECTED	293.0201 m/z @2.60 [CD6657_1.mzXML]	293.0201416015625	2.60465	2.214316666666667	18.738833333333332	16.524516666666663	14291.1142578125	1533650.8945986936	0	1277	0.3150174754640158	8.107621968872762	7.548083051470849	293.0101623535156	293.0223693847656
737	293.03271484375	2.6595999999999997					1	DETECTED	293.0327 m/z @2.66 [CD6657_1.mzXML]	293.03271484375	2.6595999999999997	0.20233333333333334	19.857666666666667	19.655333333333335	18221.55859375	2498491.446146178	0	1277	0.4894147445314645	2.69040376595491	3.178461513974167	293.02435302734375	293.0409240722656
738	293.0556640625	2.6875666666666667					1	DETECTED	293.0557 m/z @2.69 [CD6657_1.mzXML]	293.0556640625	2.6875666666666667	0.13463333333333333	19.791166666666665	19.656533333333332	23661.62109375	2961533.146914369	0	1277	0.5480773487142487	3.759970544634276	1.0195232614569691	293.0475158691406	293.055908203125
739	293.0668029785156	2.618333333333333					1	DETECTED	293.0668 m/z @2.62 [CD6657_1.mzXML]	293.0668029785156	2.618333333333333	0.13463333333333333	19.941166666666668	19.806533333333334	33368.3984375	4146873.625467771	0	1277	0.7020349979454252	4.51923656528185	8.291531903738885	293.0587158203125	293.0672912597656
740	293.0958557128906	2.7014					1	DETECTED	293.0959 m/z @2.70 [CD6657_1.mzXML]	293.0958557128906	2.7014	0.10103333333333334	20.0075	19.906466666666667	1.8041158E7	2.2973703546300545E9	1	1277	0.9123943576470386	9.984720935666454	9.993577998099743	293.09051513671875	293.096923828125
741	293.1136779785156	2.952233333333333					1	DETECTED	293.1137 m/z @2.95 [CD6657_1.mzXML]	293.1136779785156	2.952233333333333	0.13463333333333333	20.0075	19.872866666666667	55048.6953125	6308496.010585514	0	1277	0.2750425936180725	2.2487873050983995	1.704660159925195	293.1103820800781	293.1221618652344
742	293.1255798339844	2.7572166666666664					1	DETECTED	293.1256 m/z @2.76 [CD6657_1.mzXML]	293.1255798339844	2.7572166666666664	0.15158333333333335	20.0075	19.855916666666666	31058.728515625	3937299.495598268	0	1277	0.41978048322368755	6.384188911474634	6.922034474383123	293.1249694824219	293.1349182128906
743	293.1367492675781	2.7990666666666666					1	DETECTED	293.1367 m/z @2.80 [CD6657_1.mzXML]	293.1367492675781	2.7990666666666666	0.16848333333333335	19.841166666666666	19.67268333333333	17609.939453125	4250429.788263916	0	1277	1.656547452006714	3.6240169635077395	2.2689300214153985	293.1357421875	293.1407775878906
744	293.15081787109375	9.866333333333333					1	DETECTED	293.1508 m/z @9.87 [CD6657_1.mzXML]	293.15081787109375	9.866333333333333	0.35506666666666664	19.857666666666667	19.5026	637293.75	2.3121193360184435E7	0	1277	0.4423631873679472	3.164135017780722	1.5343616910971478	293.1410827636719	293.1597900390625
745	293.17669677734375	13.805283333333334					1	DETECTED	293.1767 m/z @13.81 [CD6657_1.mzXML]	293.17669677734375	13.805283333333334	0.3041	19.114166666666666	18.810066666666668	35599.46875	3810838.2660666816	0	1277	11.335005052299284	0.7815578487520023	0.5346837548866201	293.1667175292969	293.1865539550781
746	293.1939697265625	2.5082166666666668					1	DETECTED	293.1940 m/z @2.51 [CD6657_1.mzXML]	293.1939697265625	2.5082166666666668	2.2714833333333333	10.213733333333332	7.942249999999999	8475.0234375	908411.0023525081	0	1277	0.7692116175349515	12.082616304255103	18.840998949421802	293.1867980957031	293.19757080078125
747	293.20758056640625	11.075016666666667					1	DETECTED	293.2076 m/z @11.08 [CD6657_1.mzXML]	293.20758056640625	11.075016666666667	0.5433333333333333	12.533066666666667	11.989733333333334	17092.919921875	2605544.252339386	0	1277	9.559751854901627	0.6187120651083002	0.24520477023725037	293.1976623535156	293.2174987792969
748	293.22332763671875	2.618333333333333					1	DETECTED	293.2233 m/z @2.62 [CD6657_1.mzXML]	293.22332763671875	2.618333333333333	2.4116833333333334	8.765516666666667	6.353833333333333	7519.3046875	616800.2973002625	0	1277	0.9474722525713193	15.373417211065425	8.654345988626087	293.21844482421875	293.2318420410156
749	293.24224853515625	12.579966666666667					1	DETECTED	293.2422 m/z @12.58 [CD6657_1.mzXML]	293.24224853515625	12.579966666666667	0.9551499999999999	12.816716666666668	11.861566666666668	7877.01904296875	1674992.3353437802	0	1277	9.580756757918905	0.5156673707600118	0.03136541842528431	293.2336120605469	293.2508850097656
750	293.278564453125	11.122933333333332					1	DETECTED	293.2786 m/z @11.12 [CD6657_1.mzXML]	293.278564453125	11.122933333333332	2.453516666666667	12.595566666666667	10.14205	12077.5087890625	2300642.1603690493	0	1277	9.909587150400135	0.5849326655964935	0.19603511727592587	293.2687683105469	293.2884216308594
751	293.3143005371094	2.952233333333333					1	DETECTED	293.3143 m/z @2.95 [CD6657_1.mzXML]	293.3143005371094	2.952233333333333	2.3556000000000004	8.891016666666667	6.535416666666666	6914.47998046875	623314.5924575502	0	1277	0.7593780373077541	5.4769121179954245	3.1692328080869925	293.30706787109375	293.322509765625
752	293.6789855957031	2.64575					1	DETECTED	293.6790 m/z @2.65 [CD6657_1.mzXML]	293.6789855957031	2.64575	2.4671166666666666	8.132166666666667	5.66505	7029.06201171875	553005.9396723938	0	1277	0.6731654709322599	15.856643030416114	9.8614990412791	293.6756286621094	293.6817932128906
753	294.0989074707031	2.7014					1	DETECTED	294.0989 m/z @2.70 [CD6657_1.mzXML]	294.0989074707031	2.7014	0.10103333333333334	20.0075	19.906466666666667	1864789.375	2.127452533075489E8	0	1277	0.919445408796367	6.18898321875906	7.156752039215303	294.0986328125	294.10137939453125
754	294.1549377441406	9.836900000000002					1	DETECTED	294.1549 m/z @9.84 [CD6657_1.mzXML]	294.1549377441406	9.836900000000002	9.553066666666666	16.018966666666667	6.465900000000001	67494.140625	3216599.626221068	0	1277	0.48883197908207165	11.390311215501967	21.780622431003934	294.1538391113281	294.156005859375
755	294.2649230957031	2.72905					1	DETECTED	294.2649 m/z @2.73 [CD6657_1.mzXML]	294.2649230957031	2.72905	0.5260666666666667	19.476999999999997	18.95093333333333	41003.734375	6621522.870315399	0	1277	1.228874847553746	4.277011751318109	7.6437033444633	294.26434326171875	294.2657470703125
756	294.9367370605469	1.6463333333333334					1	DETECTED	294.9367 m/z @1.65 [CD6657_1.mzXML]	294.9367370605469	1.6463333333333334	1.5573166666666665	13.719983333333333	12.162666666666667	135486.578125	5.058477281137451E7	0	1277	0.07990613092646748	71.2267582085035	164.14689267089733	294.9367370605469	294.94183349609375
757	294.95281982421875	11.413666666666668					1	DETECTED	294.9528 m/z @11.41 [CD6657_1.mzXML]	294.95281982421875	11.413666666666668	10.916783333333333	17.834166666666665	6.917383333333332	6263.54833984375	946051.7345302126	0	1277	5.1605090085693615	6.9607721463790755	9.981142212202363	294.9518737792969	294.9533996582031
758	295.0592956542969	13.862449999999999					1	DETECTED	295.0593 m/z @13.86 [CD6657_1.mzXML]	295.0592956542969	13.862449999999999	10.499833333333333	13.862449999999999	3.362616666666666	25293.443359375	3306048.4706491698	0	1277	3.3463388894531505	0.5	null	295.0558166503906	295.0592956542969
759	295.10003662109375	2.7014					1	DETECTED	295.1000 m/z @2.70 [CD6657_1.mzXML]	295.10003662109375	2.7014	0.10103333333333334	20.0075	19.906466666666667	211079.96875	2.8869553853452824E7	0	1277	21.873060845704963	5.867481936025346	8.86972079371494	295.0947570800781	295.1099853515625
760	295.1272888183594	9.657866666666667					1	DETECTED	295.1273 m/z @9.66 [CD6657_1.mzXML]	295.1272888183594	9.657866666666667	9.642916666666668	10.228883333333332	0.5859666666666641	32895.88671875	561932.2761206036	0	1277	0.0757030553902922	19.59754738015742	38.19509476031484	295.1272277832031	295.1356506347656
761	295.1473693847656	9.88095					1	DETECTED	295.1474 m/z @9.88 [CD6657_1.mzXML]	295.1473693847656	9.88095	9.597949999999999	10.151583333333333	0.5536333333333339	22137.998046875	546737.4398261723	0	1277	0.5374926469579933	0.9781507656065926	0.9563015312131852	295.1468505859375	295.1474609375
762	295.19207763671875	13.705900000000002					1	DETECTED	295.1921 m/z @13.71 [CD6657_1.mzXML]	295.19207763671875	13.705900000000002	1.42305	16.375533333333333	14.952483333333333	42077.83203125	4245271.735243043	0	1277	1.6402853698461115	1.1608592094862087	1.3620274219671602	295.18536376953125	295.2013854980469
763	295.29364013671875	2.7014					1	DETECTED	295.2936 m/z @2.70 [CD6657_1.mzXML]	295.29364013671875	2.7014	0.16848333333333335	19.957666666666668	19.789183333333334	57711.98046875	8208975.097827389	0	1277	0.9191956396122798	3.094015260796175	2.6655013542695856	295.291748046875	295.2944030761719
764	296.0447082519531	1.8631833333333332					1	DETECTED	296.0447 m/z @1.86 [CD6657_1.mzXML]	296.0447082519531	1.8631833333333332	1.8490499999999999	15.64645	13.7974	65454.9765625	2339859.6358696287	0	1277	0.04185733993377494	2.070920050470971	7.836268843076802	296.0443115234375	296.0468444824219
765	296.06390380859375	1.7497333333333331					1	DETECTED	296.0639 m/z @1.75 [CD6657_1.mzXML]	296.06390380859375	1.7497333333333331	1.6756	1.8351499999999998	0.15954999999999986	174523.078125	762615.1546364741	0	1277	0.053254895221669596	1.0685965565675015	1.1798648434022676	296.0635070800781	296.0641174316406
766	296.10369873046875	2.5904833333333332					1	DETECTED	296.1037 m/z @2.59 [CD6657_1.mzXML]	296.10369873046875	2.5904833333333332	0.6975333333333332	19.891166666666667	19.193633333333334	23056.1953125	3490058.234214142	0	1277	1.1345432166918865	2.510787047132298	1.8205699445351025	296.10205078125	296.1049499511719
767	296.1505432128906	9.999483333333334					1	DETECTED	296.1505 m/z @10.00 [CD6657_1.mzXML]	296.1505432128906	9.999483333333334	9.612883333333334	10.213733333333332	0.6008499999999977	3578.200927734375	85595.03080102523	0	1277	0.48242516811173175	0.7770951888256573	0.5541903776513147	296.140625	296.15167236328125
768	296.1834411621094	11.828949999999999					1	DETECTED	296.1834 m/z @11.83 [CD6657_1.mzXML]	296.1834411621094	11.828949999999999	10.228883333333332	18.999000000000002	8.77011666666667	36914.27734375	2999671.701975405	0	1277	1.1802874594193806	4.520633136918509	7.045500493027389	296.1803894042969	296.1837463378906
769	296.2562255859375	13.526133333333332					1	DETECTED	296.2562 m/z @13.53 [CD6657_1.mzXML]	296.2562255859375	13.526133333333332	13.40705	13.748016666666667	0.34096666666666664	26735.591796875	308135.6403132325	0	1277	0.19929958564999772	1.431630510846758	1.8632610216935162	296.2557678222656	296.2644958496094
770	296.9877014160156	11.7046					1	DETECTED	296.9877 m/z @11.70 [CD6657_1.mzXML]	296.9877014160156	11.7046	11.154866666666667	16.686500000000002	5.531633333333335	14442.4169921875	1826027.3741994638	0	1277	0.657899045507305	5.031196943972847	9.062393887945694	296.9842834472656	296.9884033203125
771	297.1168212890625	1.4837833333333335					1	DETECTED	297.1168 m/z @1.48 [CD6657_1.mzXML]	297.1168212890625	1.4837833333333335	1.4058833333333332	9.582966666666666	8.177083333333332	11367.087890625	1032684.6883854981	0	1277	0.10547751091800195	52.48448866067587	103.40426459973716	297.1163024902344	297.1251525878906
772	297.178466796875	14.02435					1	DETECTED	297.1785 m/z @14.02 [CD6657_1.mzXML]	297.178466796875	14.02435	9.507766666666667	19.857666666666667	10.3499	14074.01171875	2823494.320714602	0	1277	2.00980183938675	1.1894250474552766	1.2496350759195678	297.17755126953125	297.1870422363281
773	298.1471862792969	1.9462666666666666					1	DETECTED	298.1472 m/z @1.95 [CD6657_1.mzXML]	298.1471862792969	1.9462666666666666	1.9186333333333332	2.044016666666667	0.12538333333333362	6726.78125	37275.32052685552	0	1277	0.09466725641395701	2.2686972255729794	3.5373944511459587	298.14654541015625	298.1484375
774	298.2718505859375	14.365933333333334					1	DETECTED	298.2719 m/z @14.37 [CD6657_1.mzXML]	298.2718505859375	14.365933333333334	10.996	17.178333333333335	6.182333333333334	120679.9765625	5530605.708143372	0	1277	0.4909010032289558	2.661084672355721	4.124529959086679	298.2710876464844	298.2736511230469
775	298.6229553222656	12.6718					1	DETECTED	298.6230 m/z @12.67 [CD6657_1.mzXML]	298.6229553222656	12.6718	12.54855	12.7293	0.18074999999999974	20701.6875	150052.03210449277	0	1277	0.1650936127174898	0.7332657200811423	0.4665314401622846	298.6226806640625	298.6239318847656
776	299.1366882324219	11.342350000000001					1	DETECTED	299.1367 m/z @11.34 [CD6657_1.mzXML]	299.1366882324219	11.342350000000001	10.485266666666666	13.950066666666666	3.4648000000000003	97772.265625	3762887.755140627	0	1277	1.795833092289472	0.8643096710160477	2.1139517269515418	299.1361999511719	299.137939453125
777	299.2752685546875	14.482033333333334					1	DETECTED	299.2753 m/z @14.48 [CD6657_1.mzXML]	299.2752685546875	14.482033333333334	14.129700000000001	15.8724	1.7426999999999992	22910.7890625	841144.0547569583	0	1277	0.5281820777605724	2.072011610537569	3.070152287023059	299.2745666503906	299.2761535644531
778	299.29254150390625	13.392516666666667					1	DETECTED	299.2925 m/z @13.39 [CD6657_1.mzXML]	299.29254150390625	13.392516666666667	0.11773333333333333	19.991	19.873266666666666	6191.7314453125	2331728.6997373076	0	1277	13.516588730500475	0.7485345021324893	0.7079805732724165	299.29083251953125	299.29443359375
779	299.6308898925781	12.87525					1	DETECTED	299.6309 m/z @12.88 [CD6657_1.mzXML]	299.6308898925781	12.87525	12.533066666666667	13.08765	0.5545833333333334	78358.859375	757873.2934670397	0	1277	0.10888182695237525	0.8103599435000743	0.6207198870001487	299.6306457519531	299.63128662109375
780	300.178466796875	11.5472					1	DETECTED	300.1785 m/z @11.55 [CD6657_1.mzXML]	300.178466796875	11.5472	9.340333333333332	11.917816666666665	2.5774833333333333	237693.6875	2459668.3095416315	0	1277	0.12287092473826533	0.8295934078018371	0.3872118108899895	300.1776123046875	300.1835021972656
781	300.19720458984375	8.968449999999999					1	DETECTED	300.1972 m/z @8.97 [CD6657_1.mzXML]	300.19720458984375	8.968449999999999	8.844116666666668	9.061666666666667	0.21754999999999924	8932.392578125	43669.86450659191	0	1277	0.04294173273044244	0.8748659517426426	0.7497319034852851	300.19659423828125	300.19769287109375
782	300.2149963378906	10.55785					1	DETECTED	300.2150 m/z @10.56 [CD6657_1.mzXML]	300.2149963378906	10.55785	10.54335	10.718166666666667	0.17481666666666662	10054.3232421875	82340.74795385753	0	1277	0.17560512501563785	6.028160919540246	11.056321839080493	300.214599609375	300.2154235839844
783	301.1387634277344	12.471633333333333					1	DETECTED	301.1388 m/z @12.47 [CD6657_1.mzXML]	301.1387634277344	12.471633333333333	0.11773333333333333	19.991	19.873266666666666	169790.5	1.4930845899754282E7	1	1277	10.767545038461469	0.5731610354631923	0.02648352731432737	301.13739013671875	301.139892578125
784	301.2114562988281	13.511066666666666					1	DETECTED	301.2115 m/z @13.51 [CD6657_1.mzXML]	301.2114562988281	13.511066666666666	3.7134	13.848133333333333	10.134733333333333	80473.3203125	5963555.180997559	0	1277	0.18861649933127467	0.5095249307670504	1.4746946762216362	301.2103271484375	301.2120056152344
785	302.0173645019531	11.0275					1	DETECTED	302.0174 m/z @11.03 [CD6657_1.mzXML]	302.0173645019531	11.0275	0.10103333333333334	20.0075	19.906466666666667	43241.3203125	1.4144374729636962E7	0	1277	5.027948437740461	0.9109288150484756	0.42764288030314773	302.0159912109375	302.0190124511719
786	302.2148742675781	13.465616666666667					1	DETECTED	302.2149 m/z @13.47 [CD6657_1.mzXML]	302.2148742675781	13.465616666666667	13.436016666666665	13.634183333333334	0.19816666666666904	16767.607421875	128862.01922400019	0	1277	0.1148893512100102	3.347409909909716	5.694819819819432	302.2143859863281	302.215087890625
787	302.3031005859375	11.660316666666667					1	DETECTED	302.3031 m/z @11.66 [CD6657_1.mzXML]	302.3031005859375	11.660316666666667	11.660316666666667	11.86005	0.19973333333333265	34576.28515625	184769.29658691213	0	1277	0.08196793183916995	null	null	302.3016052246094	302.3035888671875
788	303.0257568359375	1.46915					1	DETECTED	303.0258 m/z @1.47 [CD6657_1.mzXML]	303.0257568359375	1.46915	0.11773333333333333	19.891166666666667	19.773433333333333	12503.0185546875	2440337.08880664	0	1277	13.888193876606781	2.837741335440293	10.970275785645283	303.0193176269531	303.0257568359375
789	303.0727233886719	9.732966666666666					1	DETECTED	303.0727 m/z @9.73 [CD6657_1.mzXML]	303.0727233886719	9.732966666666666	9.688133333333333	9.866333333333333	0.17820000000000036	9881.744140625	55062.75407931533	0	1277	0.09336906547090784	2.392989196142811	2.566853397527806	303.0724792480469	303.07342529296875
790	303.132080078125	10.752483333333334					1	DETECTED	303.1321 m/z @10.75 [CD6657_1.mzXML]	303.132080078125	10.752483333333334	10.701116666666667	10.76995	0.06883333333333219	5437.09521484375	19242.599255737256	0	1277	0.11072582119144947	0.6700194678779916	0.34003893575598315	303.1308898925781	303.132080078125
791	303.2270812988281	14.365933333333334					1	DETECTED	303.2271 m/z @14.37 [CD6657_1.mzXML]	303.2270812988281	14.365933333333334	9.553066666666666	17.53933333333333	7.9862666666666655	455066.3125	1.813956060164774E7	1	1277	0.5735752223715007	0.6832740359405667	3.9810352654294023	303.2247619628906	303.23095703125
792	303.250732421875	13.017316666666666					1	DETECTED	303.2507 m/z @13.02 [CD6657_1.mzXML]	303.250732421875	13.017316666666666	13.0034	13.08765	0.08425000000000082	23793.76953125	94617.1776362317	0	1277	0.12699521926843182	3.0269461077844317	5.0538922155688635	303.25042724609375	303.25140380859375
793	304.0470886230469	16.45745					1	DETECTED	304.0471 m/z @16.46 [CD6657_1.mzXML]	304.0470886230469	16.45745	0.4236666666666667	19.957666666666668	19.534000000000002	3915.74560546875	1393357.8191563718	0	1277	8.825336285180155	0.6091513024062734	0.20511141850790246	304.0460205078125	304.04876708984375
794	304.1741943359375	8.906516666666667					1	DETECTED	304.1742 m/z @8.91 [CD6657_1.mzXML]	304.1741943359375	8.906516666666667	8.38685	17.079833333333333	8.692983333333332	5405.7109375	1082184.2745157469	0	1277	0.08371965689994454	8.363999358563195	60.54453816368016	304.1732177734375	304.1806335449219
795	304.2102966308594	10.105566666666666					1	DETECTED	304.2103 m/z @10.11 [CD6657_1.mzXML]	304.2102966308594	10.105566666666666	10.043883333333333	15.114133333333333	5.07025	11968.0107421875	741096.0691999504	0	1277	0.16554308389567218	41.09902728992195	3.0845112483448864	304.2100524902344	304.2142639160156
796	304.2306823730469	14.380333333333335					1	DETECTED	304.2307 m/z @14.38 [CD6657_1.mzXML]	304.2306823730469	14.380333333333335	10.51415	16.034966666666666	5.520816666666665	86236.0234375	4073483.8860280775	0	1277	0.3731658696430902	0.6729059827411339	0.33647444465388904	304.22979736328125	304.2320251464844
797	304.2978515625	11.5472					1	DETECTED	304.2979 m/z @11.55 [CD6657_1.mzXML]	304.2978515625	11.5472	11.502466666666667	11.64605	0.14358333333333384	29221.224609375	171273.26575976604	0	1277	0.10156770508191038	1.6048807749627494	2.209761549925499	304.2971496582031	304.29803466796875
798	304.8938293457031	1.6317833333333334					1	DETECTED	304.8938 m/z @1.63 [CD6657_1.mzXML]	304.8938293457031	1.6317833333333334	0.23623333333333332	2.00175	1.7655166666666666	127400.9296875	1367046.7198819586	0	1277	0.10456322653402395	2.4944622137660692	0.9785920283392512	304.8938293457031	304.9035949707031
799	305.0433349609375	16.686500000000002					1	DETECTED	305.0433 m/z @16.69 [CD6657_1.mzXML]	305.0433349609375	16.686500000000002	9.108966666666667	19.891166666666667	10.7822	3684.593017578125	903103.1509583137	0	1277	1.3732387981481864	0.7114584341430367	0.4223389309268407	305.0393371582031	305.04925537109375
800	305.1335754394531	12.378350000000001					1	DETECTED	305.1336 m/z @12.38 [CD6657_1.mzXML]	305.1335754394531	12.378350000000001	12.330133333333333	12.533066666666667	0.20293333333333408	71407.0859375	436997.8075834976	0	1277	0.09774700765936117	2.121580230736822	3.0700244557430194	305.13330078125	305.1339111328125
801	305.2430419921875	12.642216666666666					1	DETECTED	305.2430 m/z @12.64 [CD6657_1.mzXML]	305.2430419921875	12.642216666666666	4.713883333333333	17.457	12.743116666666667	93442.6171875	5060972.319857298	0	1277	0.18873333316152596	10.670683569806974	20.43608235162336	305.2340087890625	305.2460021972656
802	306.0819091796875	15.597166666666668					1	DETECTED	306.0819 m/z @15.60 [CD6657_1.mzXML]	306.0819091796875	15.597166666666668	9.311333333333332	18.706166666666665	9.394833333333333	6841.490234375	1442351.1079047855	0	1277	1.8793266504582018	0.7473021344292717	0.42079593480982924	306.0804748535156	306.0835266113281
803	307.078369140625	15.694783333333334					1	DETECTED	307.0784 m/z @15.69 [CD6657_1.mzXML]	307.078369140625	15.694783333333334	10.274516666666667	19.015333333333334	8.740816666666667	6484.07763671875	1508126.1688712155	0	1277	6.455589360782007	0.8063087301977764	0.4862620554090596	307.07696533203125	307.079833984375
804	307.16632080078125	11.011916666666668					1	DETECTED	307.1663 m/z @11.01 [CD6657_1.mzXML]	307.16632080078125	11.011916666666668	9.015016666666666	19.691333333333333	10.676316666666667	146011.375	6644707.375505468	1	1277	0.3843491717563339	1.0277576299859508	0.7083538141109127	307.16534423828125	307.1692810058594
805	307.2613830566406	12.204116666666666					1	DETECTED	307.2614 m/z @12.20 [CD6657_1.mzXML]	307.2613830566406	12.204116666666666	12.188116666666668	12.502383333333334	0.3142666666666667	8829.287109375	98403.24493554671	0	1277	0.11150205611630959	9.820833333334416	18.641666666668833	307.2601013183594	307.2613830566406
806	308.0486145019531	10.470166666666668					1	DETECTED	308.0486 m/z @10.47 [CD6657_1.mzXML]	308.0486145019531	10.470166666666668	10.3947	10.787049999999999	0.39234999999999864	310449.4375	2095931.7824775355	0	1277	0.1017102635961944	1.6100788174149119	1.7966153700286316	308.0482177734375	308.0491638183594
807	308.1698303222656	11.011916666666668					1	DETECTED	308.1698 m/z @11.01 [CD6657_1.mzXML]	308.1698303222656	11.011916666666668	9.940466666666667	16.751833333333334	6.811366666666666	19933.841796875	1420267.5136471558	0	1277	0.36354985081464974	3.035164251312518	5.521294826716117	308.1687316894531	308.17205810546875
808	308.87713623046875	2.1288333333333336					1	DETECTED	308.8771 m/z @2.13 [CD6657_1.mzXML]	308.87713623046875	2.1288333333333336	2.072216666666667	2.2996166666666666	0.22739999999999982	5567.84423828125	50678.12777270502	0	1277	0.14229109717995758	2.0082425669708517	3.016485133941704	308.87591552734375	308.8778076171875
809	309.05218505859375	10.455133333333333					1	DETECTED	309.0522 m/z @10.46 [CD6657_1.mzXML]	309.05218505859375	10.455133333333333	2.341733333333333	15.404316666666666	13.062583333333333	46102.73828125	7095690.368912475	0	1277	8.179305766948815	0.8050005751801548	0.0167501731113707	309.0445861816406	309.052734375
810	309.079833984375	11.575233333333333					1	DETECTED	309.0798 m/z @11.58 [CD6657_1.mzXML]	309.079833984375	11.575233333333333	9.747800000000002	11.73495	1.987149999999998	13863.0087890625	535935.7148272707	0	1277	1.8605068607838664	0.5436997245681556	0.08739944913631127	309.0794677734375	309.08062744140625
811	309.1488342285156	13.677766666666667					1	DETECTED	309.1488 m/z @13.68 [CD6657_1.mzXML]	309.1488342285156	13.677766666666667	9.282399999999999	14.02435	4.741950000000001	17427.146484375	1349775.8324241943	0	1277	1.3901919546414128	0.5449864916649392	0.0843012343063038	309.1451110839844	309.1504211425781
812	309.1619873046875	10.996					1	DETECTED	309.1620 m/z @11.00 [CD6657_1.mzXML]	309.1619873046875	10.996	5.943133333333334	12.502383333333334	6.5592500000000005	6791.568359375	875850.3139159854	0	1277	0.17479237834205463	0.649062248492605	0.2981244969852098	309.1617431640625	309.16998291015625
813	310.0456237792969	10.470166666666668					1	DETECTED	310.0456 m/z @10.47 [CD6657_1.mzXML]	310.0456237792969	10.470166666666668	10.3947	10.54335	0.14864999999999995	101830.0078125	600013.5164882785	0	1277	0.1041647048001586	1.0018833892274	1.0751009455400105	310.0455322265625	310.0457763671875
814	310.1994934082031	10.618516666666666					1	DETECTED	310.1995 m/z @10.62 [CD6657_1.mzXML]	310.1994934082031	10.618516666666666	2.563	16.310266666666667	13.747266666666667	210270.71875	5959087.670432323	1	1277	0.19330703033806707	0.5191282697663283	0.01699743095281148	310.1963195800781	310.20306396484375
815	310.9107971191406	1.6609833333333335					1	DETECTED	310.9108 m/z @1.66 [CD6657_1.mzXML]	310.9107971191406	1.6609833333333335	1.5869833333333332	1.7786666666666666	0.19168333333333343	96696.46875	541555.9832700202	0	1277	0.07834797677117122	1.3276796348329247	1.492969156243727	310.91015625	310.91119384765625
816	311.0027770996094	12.219966666666666					1	DETECTED	311.0028 m/z @12.22 [CD6657_1.mzXML]	311.0027770996094	12.219966666666666	9.492483333333332	19.015333333333334	9.522850000000002	9574.056640625	1185097.462030426	0	1277	0.4843543585550254	1.4346337961337623	1.3466162845154706	311.0010986328125	311.0079345703125
817	311.122314453125	8.781					1	DETECTED	311.1223 m/z @8.78 [CD6657_1.mzXML]	311.122314453125	8.781	8.550333333333333	11.917816666666665	3.3674833333333325	15130.591796875	676948.4259018551	0	1277	0.10331945889644523	7.299458092485508	13.567582221770298	311.1219482421875	311.12506103515625
818	311.1646423339844	12.330133333333333					1	DETECTED	311.1646 m/z @12.33 [CD6657_1.mzXML]	311.1646423339844	12.330133333333333	12.251399999999999	12.714883333333335	0.46348333333333613	90791.3125	1385457.8050537142	0	1277	0.2604286586131135	2.9433742591024488	3.641652899401426	311.16351318359375	311.164794921875
819	311.20294189453125	10.618516666666666					1	DETECTED	311.2029 m/z @10.62 [CD6657_1.mzXML]	311.20294189453125	10.618516666666666	10.424900000000001	16.39196666666667	5.967066666666668	35065.98046875	3479522.5205099816	0	1277	0.16379986285523884	10.297658123918781	19.422502772295154	311.1930847167969	311.2030029296875
820	311.63079833984375	12.860183333333334					1	DETECTED	311.6308 m/z @12.86 [CD6657_1.mzXML]	311.63079833984375	12.860183333333334	7.747016666666667	13.073433333333332	5.326416666666665	54474.31640625	1562041.4858694437	0	1277	0.10204304870534209	0.5208530265002117	2.2790722323226564	311.62286376953125	311.63336181640625
821	312.02740478515625	13.198966666666667					1	DETECTED	312.0274 m/z @13.20 [CD6657_1.mzXML]	312.02740478515625	13.198966666666667	11.122933333333332	18.41166666666667	7.288733333333337	63505.59375	2283503.8015996087	0	1277	0.1737388998348468	2.4024375597612373	0.1722889722881084	312.0197448730469	312.0282897949219
822	312.2144470214844	10.752483333333334					1	DETECTED	312.2144 m/z @10.75 [CD6657_1.mzXML]	312.2144470214844	10.752483333333334	10.120149999999999	10.868883333333335	0.7487333333333357	16960.99609375	212093.44601458768	0	1277	0.16526445922601418	0.5920400632577756	0.1840801265155511	312.2059326171875	312.2173156738281
823	312.2877197265625	13.58765					1	DETECTED	312.2877 m/z @13.59 [CD6657_1.mzXML]	312.2877197265625	13.58765	13.511066666666666	13.994666666666665	0.48359999999999914	21798.1171875	290189.99375732424	0	1277	0.22787177206218168	3.15734494015232	5.31468988030464	312.28668212890625	312.2884521484375
824	312.3603210449219	12.094433333333335					1	DETECTED	312.3603 m/z @12.09 [CD6657_1.mzXML]	312.3603210449219	12.094433333333335	12.049633333333333	12.188116666666668	0.13848333333333507	30287.62109375	174885.89990820386	0	1277	0.10571007233666307	1.545572916666611	2.091145833333222	312.36004638671875	312.3604736328125
825	312.6562194824219	2.5082166666666668					1	DETECTED	312.6562 m/z @2.51 [CD6657_1.mzXML]	312.6562194824219	2.5082166666666668	1.8490499999999999	10.13585	8.2868	16546.2421875	1029010.5764486087	0	1277	0.5195471312999116	4.937691700287349	10.00835065942091	312.6545104980469	312.6589050292969
826	313.09454345703125	1.46915					1	DETECTED	313.0945 m/z @1.47 [CD6657_1.mzXML]	313.09454345703125	1.46915	1.3883	18.130333333333333	16.74203333333333	28237.28125	5984136.931941374	0	1277	0.08747366799652956	103.80744531130853	219.1158258885356	313.093505859375	313.1034240722656
827	313.1532897949219	10.073716666666666					1	DETECTED	313.1533 m/z @10.07 [CD6657_1.mzXML]	313.1532897949219	10.073716666666666	10.014283333333333	10.167300000000001	0.1530166666666677	4048.966796875	23126.63714291394	0	1277	0.10023461662500743	1.2872966909702954	1.5745933819405906	313.1528625488281	313.15411376953125
828	313.1648254394531	12.424766666666667					1	DETECTED	313.1648 m/z @12.42 [CD6657_1.mzXML]	313.1648254394531	12.424766666666667	12.267050000000001	12.700616666666667	0.43356666666666577	23953.298828125	346638.35305297904	0	1277	0.18180752433984537	1.374511254359089	1.749022508718178	313.1644592285156	313.1653747558594
829	313.2713623046875	13.733983333333333					1	DETECTED	313.2714 m/z @13.73 [CD6657_1.mzXML]	313.2713623046875	13.733983333333333	0.13463333333333333	19.824166666666667	19.689533333333333	788045.4375	1.831614630092377E7	1	1277	0.29106428179898103	1.3785201360262416	2.6269223414294314	313.26983642578125	313.2746276855469
830	313.7818603515625	2.5082166666666668					1	DETECTED	313.7819 m/z @2.51 [CD6657_1.mzXML]	313.7818603515625	2.5082166666666668	1.9878666666666667	9.807333333333334	7.819466666666667	12022.1591796875	841496.9078558658	0	1277	0.6763139167222905	7.074006579976135	13.222542052653996	313.7813415527344	313.783447265625
831	314.0274353027344	13.226766666666666					1	DETECTED	314.0274 m/z @13.23 [CD6657_1.mzXML]	314.0274353027344	13.226766666666666	11.750433333333332	14.365933333333334	2.6155000000000026	17171.44140625	743254.5518919677	0	1277	0.11745934272697234	0.8858094377963424	0.7716188755926848	314.0260009765625	314.0284118652344
832	314.2301025390625	10.980316666666665					1	DETECTED	314.2301 m/z @10.98 [CD6657_1.mzXML]	314.2301025390625	10.980316666666665	10.853066666666667	11.23315	0.38008333333333333	112982.96875	1029633.3974576421	0	1277	0.13043189010143408	1.2821557698791184	1.132138945127405	314.2301025390625	314.23077392578125
833	315.0658264160156	1.4058833333333332					1	DETECTED	315.0658 m/z @1.41 [CD6657_1.mzXML]	315.0658264160156	1.4058833333333332	1.4058833333333332	9.507766666666667	8.101883333333333	17650.3359375	1562434.295177368	0	1277	0.06368160050659499	null	null	315.0562744140625	315.0664367675781
834	315.07708740234375	2.4671166666666666					1	DETECTED	315.0771 m/z @2.47 [CD6657_1.mzXML]	315.07708740234375	2.4671166666666666	0.10103333333333334	20.0075	19.906466666666667	4705787.5	3.4179002858864766E8	1	1277	0.7935871330191593	4.739769804478571	10.854099298025547	315.0769348144531	315.0804138183594
835	315.1312255859375	11.342350000000001					1	DETECTED	315.1312 m/z @11.34 [CD6657_1.mzXML]	315.1312255859375	11.342350000000001	2.2429166666666664	11.828949999999999	9.586033333333333	14114.6865234375	2345887.1106730956	0	1277	0.14321969506333865	0.5267379287354889	0.05347585747097776	315.1219177246094	315.1348571777344
836	315.233642578125	10.980316666666665					1	DETECTED	315.2336 m/z @10.98 [CD6657_1.mzXML]	315.233642578125	10.980316666666665	10.916783333333333	12.8024	1.8856166666666674	19769.37109375	710151.463952393	0	1277	0.13039357400187157	14.839585519412674	28.67917103882535	315.2333068847656	315.241943359375
837	316.08123779296875	2.383583333333333					1	DETECTED	316.0812 m/z @2.38 [CD6657_1.mzXML]	316.08123779296875	2.383583333333333	0.11773333333333333	20.0075	19.889766666666667	396120.5625	3.478584356049878E7	0	1277	0.47366992076789804	0.42620582716927563	null	316.0796813964844	316.08203125
838	316.2103576660156	9.13975					1	DETECTED	316.2104 m/z @9.14 [CD6657_1.mzXML]	316.2103576660156	9.13975	9.108966666666667	9.16995	0.06098333333333272	6292.962890625	18647.55636010746	0	1277	0.0629037402273056	0.9905251759610492	0.9810503519220983	316.20977783203125	316.2103576660156
839	316.2460021972656	11.139000000000001					1	DETECTED	316.2460 m/z @11.14 [CD6657_1.mzXML]	316.2460021972656	11.139000000000001	11.090866666666667	11.280149999999999	0.18928333333333214	95611.75	678935.425196288	0	1277	0.12235158307952965	1.9280007315927428	2.9789935591874204	316.2457580566406	316.2462158203125
840	317.0544128417969	15.388566666666666					1	DETECTED	317.0544 m/z @15.39 [CD6657_1.mzXML]	317.0544128417969	15.388566666666666	0.35506666666666664	19.974333333333334	19.619266666666668	8948.4248046875	2858001.704451812	0	1277	2.6746741190367374	0.6534505196896091	0.3048411737286497	317.0529479980469	317.0633239746094
841	317.0821533203125	2.4255166666666668					1	DETECTED	317.0822 m/z @2.43 [CD6657_1.mzXML]	317.0821533203125	2.4255166666666668	0.11773333333333333	20.0075	19.889766666666667	59808.6015625	4958870.812740386	0	1277	0.3858881318991991	1.426627618247319	2.8473033624084914	317.0806884765625	317.08734130859375
842	317.11297607421875	1.6317833333333334					1	DETECTED	317.1130 m/z @1.63 [CD6657_1.mzXML]	317.11297607421875	1.6317833333333334	1.2846666666666666	10.868883333333335	9.584216666666668	31517.166015625	2588163.792483948	0	1277	0.22611221850342433	6.692206643391958	35.35510700327182	317.1086730957031	317.11529541015625
843	317.1764831542969	13.480500000000001					1	DETECTED	317.1765 m/z @13.48 [CD6657_1.mzXML]	317.1764831542969	13.480500000000001	10.485266666666666	13.556466666666667	3.071200000000001	64668.65234375	1472700.3803640767	0	1277	0.14644300986865133	0.5273502284019916	0.05864049580084084	317.1692199707031	317.1772155761719
844	317.2426452636719	13.572233333333333					1	DETECTED	317.2426 m/z @13.57 [CD6657_1.mzXML]	317.2426452636719	13.572233333333333	6.090583333333333	14.17595	8.085366666666667	50604.04296875	5961275.251795903	0	1277	1.286852375403436	0.5403464921953491	0.4688029381222846	317.2420959472656	317.24951171875
845	317.52606201171875	2.5082166666666668					1	DETECTED	317.5261 m/z @2.51 [CD6657_1.mzXML]	317.52606201171875	2.5082166666666668	1.9878666666666667	19.724666666666668	17.736800000000002	17723.783203125	1560749.9737516176	0	1277	0.3779820795877038	2.6904724824660544	12.714190425677554	317.51971435546875	317.5299987792969
846	318.0625915527344	15.710783333333334					1	DETECTED	318.0626 m/z @15.71 [CD6657_1.mzXML]	318.0625915527344	15.710783333333334	3.8019333333333334	19.2135	15.411566666666666	5300.72900390625	1453550.776862487	0	1277	1.7669677095751979	0.647063598360323	0.6289952841982143	318.0579528808594	318.0645751953125
847	318.179443359375	13.541483333333334					1	DETECTED	318.1794 m/z @13.54 [CD6657_1.mzXML]	318.179443359375	13.541483333333334	9.385	13.541483333333334	4.156483333333334	11298.3466796875	1395966.9438270878	0	1277	8.480961627173476	0.5	null	318.17913818359375	318.1890869140625
848	318.29766845703125	11.371083333333333					1	DETECTED	318.2977 m/z @11.37 [CD6657_1.mzXML]	318.29766845703125	11.371083333333333	11.059149999999999	12.049633333333333	0.9904833333333336	398916.65625	3735232.806293828	1	1277	0.11014852298061761	0.8695118366472393	0.430245818822437	318.2974853515625	318.2995300292969
849	318.9677429199219	1.80685					1	DETECTED	318.9677 m/z @1.81 [CD6657_1.mzXML]	318.9677429199219	1.80685	1.7497333333333331	2.3135666666666665	0.5638333333333334	34305.796875	488221.32708850096	0	1277	0.268580450846966	4.935803910125452	7.155095587331126	318.9671936035156	318.96820068359375
850	319.058837890625	16.067483333333332					1	DETECTED	319.0588 m/z @16.07 [CD6657_1.mzXML]	319.058837890625	16.067483333333332	9.910583333333333	19.362000000000002	9.451416666666669	4221.89111328125	1042987.1101953734	0	1277	1.6059179810816282	0.7675467091122701	0.3377987918990701	319.0574645996094	319.0606994628906
851	319.1268615722656	10.667266666666666					1	DETECTED	319.1269 m/z @10.67 [CD6657_1.mzXML]	319.1268615722656	10.667266666666666	10.528583333333334	10.752483333333334	0.22390000000000043	3775.736572265625	31694.138761413586	0	1277	0.069080269354453	0.8072347073669075	0.6144694147338151	319.12664794921875	319.1277160644531
852	319.1921081542969	14.380333333333335					1	DETECTED	319.1921 m/z @14.38 [CD6657_1.mzXML]	319.1921081542969	14.380333333333335	9.369933333333334	16.4741	7.104166666666666	171140.078125	7244480.2253249865	0	1277	0.5194247952199511	1.6970811793332452	1.029132385189114	319.1837158203125	319.19366455078125
853	319.2611083984375	13.323033333333333					1	DETECTED	319.2611 m/z @13.32 [CD6657_1.mzXML]	319.2611083984375	13.323033333333333	13.198966666666667	13.511066666666666	0.31209999999999916	28176.390625	353467.07531689433	0	1277	0.24148016288900997	1.2577915099408965	1.515583019881793	319.26031494140625	319.2613525390625
854	319.3008728027344	11.35665					1	DETECTED	319.3009 m/z @11.36 [CD6657_1.mzXML]	319.3008728027344	11.35665	11.327116666666665	11.64605	0.3189333333333355	66693.1953125	575166.8922763688	0	1277	0.08993966175100354	5.451436720233038	10.82713554815631	319.2926940917969	319.301513671875
855	320.0035095214844	16.245416666666667					1	DETECTED	320.0035 m/z @16.25 [CD6657_1.mzXML]	320.0035095214844	16.245416666666667	9.553066666666666	18.624333333333333	9.071266666666666	2783.142578125	725483.5740932617	0	1277	7.85186158546934	0.6777340296507702	0.3554680593015405	320.00079345703125	320.01251220703125
856	320.1954650878906	14.293466666666665					1	DETECTED	320.1955 m/z @14.29 [CD6657_1.mzXML]	320.1954650878906	14.293466666666665	11.107133333333334	15.533	4.425866666666666	32722.978515625	1594588.4135023798	0	1277	0.4575563544671013	0.6695573820862804	0.2965583770434648	320.19512939453125	320.1967468261719
857	320.6982116699219	9.077283333333332					1	DETECTED	320.6982 m/z @9.08 [CD6657_1.mzXML]	320.6982116699219	9.077283333333332	9.077283333333332	9.866333333333333	0.7890500000000014	3948.49462890625	81371.59725378444	0	1277	0.07001274486077413	null	null	320.69732666015625	320.69976806640625
858	320.86767578125	1.6317833333333334					1	DETECTED	320.8677 m/z @1.63 [CD6657_1.mzXML]	320.86767578125	1.6317833333333334	1.5573166666666665	1.7052	0.1478833333333336	29163.275390625	144409.5550634767	0	1277	0.06771720567216666	0.9929498657117264	0.9858997314234528	320.8669738769531	320.86810302734375
859	320.96478271484375	1.9600333333333333					1	DETECTED	320.9648 m/z @1.96 [CD6657_1.mzXML]	320.96478271484375	1.9600333333333333	1.76425	2.2714833333333333	0.5072333333333332	21504.37890625	309958.2873552245	0	1277	0.09933423425818155	1.2953945688260837	1.5241255801790017	320.9642639160156	320.96661376953125
860	321.1820983886719	11.765899999999998					1	DETECTED	321.1821 m/z @11.77 [CD6657_1.mzXML]	321.1820983886719	11.765899999999998	9.627633333333334	15.9053	6.277666666666667	5795.1259765625	769018.0813274535	0	1277	0.06429379328880991	1.4679335287148483	1.9358670574296966	321.18060302734375	321.1831970214844
861	321.2076416015625	12.642216666666666					1	DETECTED	321.2076 m/z @12.64 [CD6657_1.mzXML]	321.2076416015625	12.642216666666666	1.4058833333333332	14.957133333333333	13.55125	25529.92578125	7208434.881267335	0	1277	0.3476048509478318	0.6032418947210416	0.20537894644602445	321.1981201171875	321.2095642089844
862	322.06414794921875	12.005283333333333					1	DETECTED	322.0641 m/z @12.01 [CD6657_1.mzXML]	322.06414794921875	12.005283333333333	11.975666666666665	18.770833333333332	6.795166666666667	6085.3056640625	1005460.5015216375	0	1277	0.05833338750486483	114.71862689926516	228.43725379853032	322.0559997558594	322.0646057128906
863	323.0190124511719	11.532966666666665					1	DETECTED	323.0190 m/z @11.53 [CD6657_1.mzXML]	323.0190124511719	11.532966666666665	1.8769166666666666	11.689683333333333	9.812766666666667	16329.30859375	1665446.0061690065	0	1277	9.708723276026898	0.5081149469330973	0.016641429271443353	323.00933837890625	323.02716064453125
864	323.22369384765625	14.06885					1	DETECTED	323.2237 m/z @14.07 [CD6657_1.mzXML]	323.22369384765625	14.06885	11.797566666666667	15.274983333333333	3.4774166666666666	31444.76953125	1547071.556020874	0	1277	0.4695543134650286	0.765518025785716	2.132510845568716	323.22296142578125	323.2243957519531
865	323.9989013671875	12.456066666666667					1	DETECTED	323.9989 m/z @12.46 [CD6657_1.mzXML]	323.9989013671875	12.456066666666667	0.11773333333333333	19.974333333333334	19.8566	16261.6298828125	3840898.442560271	0	1277	2.712739729792041	0.8057637713816606	2.145575892900956	323.998046875	324.0008544921875
866	324.13519287109375	11.4875					1	DETECTED	324.1352 m/z @11.49 [CD6657_1.mzXML]	324.13519287109375	11.4875	11.428066666666666	11.589266666666667	0.1612000000000009	25612.74609375	162286.54683300815	0	1277	0.003426573131246613	1.3561413348289195	1.712282669657839	324.134765625	324.1358337402344
867	324.17742919921875	16.39196666666667					1	DETECTED	324.1774 m/z @16.39 [CD6657_1.mzXML]	324.17742919921875	16.39196666666667	0.6111166666666666	19.957666666666668	19.34655	17773.341796875	4841911.864346373	0	1277	3.4580418977412695	0.8221466237123588	0.5162888013857405	324.1753845214844	324.1786193847656
868	324.190185546875	9.718183333333334					1	DETECTED	324.1902 m/z @9.72 [CD6657_1.mzXML]	324.190185546875	9.718183333333334	9.703266666666668	9.792516666666668	0.08924999999999983	17458.12890625	78076.60562402336	0	1277	0.09121306878590651	2.9916201117319225	4.983240223463845	324.1900634765625	324.1905517578125
869	325.1736755371094	16.39196666666667					1	DETECTED	325.1737 m/z @16.39 [CD6657_1.mzXML]	325.1736755371094	16.39196666666667	0.18556666666666669	20.0075	19.821933333333334	24928.3515625	6172377.653589041	0	1277	3.1715726243310147	0.7241427263039422	0.49038514331322186	325.171630859375	325.1759338378906
870	325.2325134277344	13.03105					1	DETECTED	325.2325 m/z @13.03 [CD6657_1.mzXML]	325.2325134277344	13.03105	12.919233333333333	13.143633333333334	0.22440000000000104	61772.6171875	438621.53480322426	0	1277	0.11748041204303306	1.0591963681759073	1.773008381614089	325.2304992675781	325.2332458496094
871	326.97833251953125	11.23315					1	DETECTED	326.9783 m/z @11.23 [CD6657_1.mzXML]	326.97833251953125	11.23315	4.760566666666667	11.23315	6.472583333333334	7984.25048828125	1640162.0442802734	0	1277	0.11238790674534727	0.5	null	326.977783203125	326.97998046875
872	327.0061950683594	0.9727333333333333					1	DETECTED	327.0062 m/z @0.97 [CD6657_1.mzXML]	327.0061950683594	0.9727333333333333	0.18556666666666669	19.991	19.805433333333333	8187.54345703125	5697930.306621339	0	1277	18.23204559524233	12.580203260639424	24.160406521278848	327.00482177734375	327.0128173828125
873	327.05047607421875	11.575233333333333					1	DETECTED	327.0505 m/z @11.58 [CD6657_1.mzXML]	327.05047607421875	11.575233333333333	1.6019166666666667	13.03105	11.429133333333334	98050.8984375	2.2768509916482426E7	0	1277	0.1462309834662836	0.5188176231628545	0.018668681743506086	327.0488586425781	327.0515441894531
874	327.172119140625	15.7432					1	DETECTED	327.1721 m/z @15.74 [CD6657_1.mzXML]	327.172119140625	15.7432	10.089383333333334	19.991	9.901616666666666	8306.4658203125	2228365.902678588	0	1277	0.4943557373944074	0.8756577415256361	0.7500541148351539	327.17095947265625	327.17291259765625
875	327.227294921875	13.950066666666666					1	DETECTED	327.2273 m/z @13.95 [CD6657_1.mzXML]	327.227294921875	13.950066666666666	12.330133333333333	14.496649999999999	2.1665166666666664	44311.05859375	1549461.7009052737	0	1277	0.3599387446909752	0.678467139848361	0.4052186452013545	327.2178955078125	327.2275390625
876	327.25067138671875	12.219966666666666					1	DETECTED	327.2507 m/z @12.22 [CD6657_1.mzXML]	327.25067138671875	12.219966666666666	12.204116666666666	12.346316666666667	0.14220000000000077	11708.5947265625	69771.41082666042	0	1277	0.083285616244833	4.485804416403707	7.971608832807414	327.2499694824219	327.2510681152344
877	327.28668212890625	11.844716666666667					1	DETECTED	327.2867 m/z @11.84 [CD6657_1.mzXML]	327.28668212890625	11.844716666666667	11.7046	14.511283333333333	2.806683333333334	8772.513671875	906315.8087030032	0	1277	0.15761046927216427	10.015522778636788	19.031045557273575	327.2864685058594	327.28778076171875
878	328.0537414550781	11.589266666666667					1	DETECTED	328.0537 m/z @11.59 [CD6657_1.mzXML]	328.0537414550781	11.589266666666667	7.747016666666667	11.689683333333333	3.942666666666666	11520.1611328125	2111107.5503818356	0	1277	3.9364407418132785	0.5130674301082264	0.02613486021645284	328.0533447265625	328.0579833984375
879	328.2095642089844	12.034916666666668					1	DETECTED	328.2096 m/z @12.03 [CD6657_1.mzXML]	328.2095642089844	12.034916666666668	6.3377	12.219966666666666	5.882266666666666	60466.62109375	1484738.2611726085	0	1277	0.1157935650779347	2.465015140196615	3.5119602068258473	328.20086669921875	328.2100524902344
880	328.2303771972656	13.93525					1	DETECTED	328.2304 m/z @13.94 [CD6657_1.mzXML]	328.2303771972656	13.93525	12.714883333333335	14.365933333333334	1.6510499999999997	8978.9580078125	484936.5232875976	0	1277	0.31137389216705635	0.6764565294583601	0.3529130589167203	328.22772216796875	328.2315368652344
881	328.2460632324219	11.139000000000001					1	DETECTED	328.2461 m/z @11.14 [CD6657_1.mzXML]	328.2460632324219	11.139000000000001	11.059149999999999	11.23315	0.17400000000000126	39043.671875	216564.09449475142	0	1277	0.12152456680877499	1.0294707649393877	1.5028254243669434	328.24493408203125	328.2461853027344
882	328.8962097167969	1.5573166666666665					1	DETECTED	328.8962 m/z @1.56 [CD6657_1.mzXML]	328.8962097167969	1.5573166666666665	1.4543833333333334	1.6019166666666667	0.1475333333333333	67394.7109375	374383.90025683545	0	1277	0.1430263945169845	0.7166450777202087	0.40563796377610584	328.8956604003906	328.8963928222656
883	328.9967346191406	1.7926499999999999					1	DETECTED	328.9967 m/z @1.79 [CD6657_1.mzXML]	328.9967346191406	1.7926499999999999	0.10103333333333334	20.0075	19.906466666666667	32745.763671875	5882065.963423826	0	1277	0.31358232115223394	3.0745903947635336	21.43780646886891	328.99578857421875	329.0043029785156
884	329.05059814453125	11.589266666666667					1	DETECTED	329.0506 m/z @11.59 [CD6657_1.mzXML]	329.05059814453125	11.589266666666667	11.532966666666665	11.689683333333333	0.15671666666666795	17347.240234375	100270.61630322342	0	1277	0.12170443558382082	1.3917998815866992	1.7835997631733986	329.0419616699219	329.0509033203125
885	329.17486572265625	12.346316666666667					1	DETECTED	329.1749 m/z @12.35 [CD6657_1.mzXML]	329.17486572265625	12.346316666666667	12.314216666666665	13.309366666666667	0.9951500000000024	14118.2099609375	432862.99856811593	0	1277	0.3561510952852398	15.500778816198656	30.00155763239731	329.17388916015625	329.1756896972656
886	329.2451171875	13.805283333333334					1	DETECTED	329.2451 m/z @13.81 [CD6657_1.mzXML]	329.2451171875	13.805283333333334	11.107133333333334	14.784483333333332	3.677349999999999	103644.9609375	3919564.5757624535	0	1277	0.3013483617232495	0.6190534329102049	0.26050536121148793	329.24200439453125	329.25006103515625
887	330.3343200683594	11.903500000000001					1	DETECTED	330.3343 m/z @11.90 [CD6657_1.mzXML]	330.3343200683594	11.903500000000001	11.874916666666667	12.020199999999999	0.14528333333333165	16117.8974609375	96435.27697412067	0	1277	0.07903889744027914	2.5413994169095657	4.0827988338191314	330.3340759277344	330.3348083496094
888	331.0007019042969	11.589266666666667					1	DETECTED	331.0007 m/z @11.59 [CD6657_1.mzXML]	331.0007019042969	11.589266666666667	0.13463333333333333	20.0075	19.872866666666667	8369.7880859375	2177735.0295229494	0	1277	10.751924046099086	0.867459747001941	0.4092982341564707	330.9997253417969	331.0022888183594
889	331.0517578125	2.453516666666667					1	DETECTED	331.0518 m/z @2.45 [CD6657_1.mzXML]	331.0517578125	2.453516666666667	0.15158333333333335	19.974333333333334	19.82275	590730.125	3.265427161432435E7	1	1277	0.5547485922946671	1.7771545210083157	1.3969169847048404	331.04254150390625	331.0534362792969
890	331.1854248046875	12.140933333333333					1	DETECTED	331.1854 m/z @12.14 [CD6657_1.mzXML]	331.1854248046875	12.140933333333333	12.125066666666667	12.393966666666667	0.26890000000000036	20069.630859375	183124.14862695307	0	1277	0.22725189275788615	8.473739495798789	15.94747899159758	331.1853332519531	331.18682861328125
891	331.2021484375	11.248483333333333					1	DETECTED	331.2021 m/z @11.25 [CD6657_1.mzXML]	331.2021484375	11.248483333333333	11.139000000000001	11.248483333333333	0.1094833333333316	6975.67236328125	39236.77609033177	0	1277	0.06462840316489249	0.5	null	331.2019348144531	331.2030944824219
892	331.2247009277344	11.043216666666666					1	DETECTED	331.2247 m/z @11.04 [CD6657_1.mzXML]	331.2247009277344	11.043216666666666	10.996	11.075016666666667	0.07901666666666607	6985.017578125	27202.422806884704	0	1277	0.06631106389711583	0.836745499470539	0.6734909989410779	331.22406005859375	331.2247009277344
893	331.2608337402344	11.342350000000001					1	DETECTED	331.2608 m/z @11.34 [CD6657_1.mzXML]	331.2608337402344	11.342350000000001	10.667266666666666	16.441166666666668	5.773900000000001	23107.44140625	2238649.2658374333	0	1277	3.427880303621915	4.120247626020007	6.479227128334097	331.2596130371094	331.2623291015625
894	331.28192138671875	13.733983333333333					1	DETECTED	331.2819 m/z @13.73 [CD6657_1.mzXML]	331.28192138671875	13.733983333333333	0.5771499999999999	19.7415	19.16435	579476.75	1.363432138853837E7	1	1277	0.2733465048057315	1.4224739642037973	4.512888314378117	331.2813720703125	331.283203125
895	332.0552673339844	2.4806666666666666					1	DETECTED	332.0553 m/z @2.48 [CD6657_1.mzXML]	332.0552673339844	2.4806666666666666	1.4058833333333332	19.77466666666667	18.368783333333337	55510.84765625	3878783.006512785	0	1277	0.5038493233969441	1.4238844527798886	1.2270322589505887	332.0471496582031	332.0570983886719
896	332.1622009277344	10.183033333333332					1	DETECTED	332.1622 m/z @10.18 [CD6657_1.mzXML]	332.1622009277344	10.183033333333332	8.3123	19.55933333333333	11.24703333333333	143223.0625	5568818.208066405	1	1277	0.46208971567804547	1.4954261236192232	2.7249956170381737	332.16046142578125	332.1673889160156
897	332.2406311035156	10.820766666666666					1	DETECTED	332.2406 m/z @10.82 [CD6657_1.mzXML]	332.2406311035156	10.820766666666666	10.7353	10.853066666666667	0.11776666666666635	12223.62109375	62318.418503417364	0	1277	0.12972073117955318	0.6889625585023497	0.3779251170046994	332.2403869628906	332.24072265625
898	332.28515625	13.733983333333333					1	DETECTED	332.2852 m/z @13.73 [CD6657_1.mzXML]	332.28515625	13.733983333333333	11.342350000000001	14.380333333333335	3.037983333333333	126687.8203125	3519466.7378140893	0	1277	0.24600258793538288	0.6161001899412187	0.16980894802933716	332.2848815917969	332.2947082519531
899	332.3288879394531	11.813416666666665					1	DETECTED	332.3289 m/z @11.81 [CD6657_1.mzXML]	332.3288879394531	11.813416666666665	11.765899999999998	11.889233333333333	0.12333333333333485	11896.25390625	66963.08663793979	0	1277	0.10647049932015307	1.2977902490354425	1.595580498070885	332.3281555175781	332.3292236328125
900	333.0496520996094	2.5082166666666668					1	DETECTED	333.0497 m/z @2.51 [CD6657_1.mzXML]	333.0496520996094	2.5082166666666668	1.8769166666666666	9.657866666666667	7.780950000000001	37750.72265625	2195117.2849021	0	1277	0.9332002519624356	5.628615627609209	1.7359647527724456	333.0489196777344	333.0515441894531
901	333.1485595703125	13.465616666666667					1	DETECTED	333.1486 m/z @13.47 [CD6657_1.mzXML]	333.1485595703125	13.465616666666667	10.718166666666667	15.774966666666668	5.056800000000001	30193.244140625	1496677.843852844	0	1277	2.6875594934872336	0.726422131413146	0.6867108626851169	333.13861083984375	333.1496887207031
902	333.16583251953125	10.183033333333332					1	DETECTED	333.1658 m/z @10.18 [CD6657_1.mzXML]	333.16583251953125	10.183033333333332	9.792516666666668	17.063333333333333	7.270816666666665	21170.94921875	1777304.7205527953	0	1277	0.20304901599326008	9.309227092313643	22.48379802155704	333.1634826660156	333.1693115234375
903	333.18218994140625	11.844716666666667					1	DETECTED	333.1822 m/z @11.84 [CD6657_1.mzXML]	333.18218994140625	11.844716666666667	11.575233333333333	14.160483333333334	2.5852500000000003	30562.822265625	1290503.2793789064	0	1277	0.47140628064283163	4.796678829859605	8.59335765971921	333.1811828613281	333.1824951171875
904	333.2879333496094	13.705900000000002					1	DETECTED	333.2879 m/z @13.71 [CD6657_1.mzXML]	333.2879333496094	13.705900000000002	13.677766666666667	14.03905	0.36128333333333273	13004.5576171875	158307.15224597094	0	1277	0.2565333694688352	6.420912322274565	12.605201354716588	333.287109375	333.28900146484375
905	334.1384582519531	9.777733333333334					1	DETECTED	334.1385 m/z @9.78 [CD6657_1.mzXML]	334.1384582519531	9.777733333333334	9.732966666666666	9.836900000000002	0.10393333333333565	7217.55908203125	32892.97590258845	0	1277	0.1437736165483674	1.1608339538346968	1.3216679076693936	334.1377258300781	334.1385803222656
906	334.8348693847656	1.7351666666666667					1	DETECTED	334.8349 m/z @1.74 [CD6657_1.mzXML]	334.8348693847656	1.7351666666666667	1.69015	14.205833333333334	12.515683333333335	17260.533203125	9156871.867232423	0	1277	0.10021733100477781	139.0116623472787	277.02332469455735	334.8342590332031	334.8375549316406
907	334.9129943847656	1.6019166666666667					1	DETECTED	334.9130 m/z @1.60 [CD6657_1.mzXML]	334.9129943847656	1.6019166666666667	1.5278	14.293466666666665	12.765666666666664	73571.0390625	1.3254672268733397E7	0	1277	0.08099223763958441	85.91526797953436	0.8504583725037991	334.9127502441406	334.91741943359375
908	334.9417419433594	1.9600333333333333					1	DETECTED	334.9417 m/z @1.96 [CD6657_1.mzXML]	334.9417419433594	1.9600333333333333	1.82095	2.214316666666667	0.39336666666666686	11340.1123046875	157939.38951586914	0	1277	0.07491682043720571	1.414140203714801	1.3722745242887435	334.94061279296875	334.942626953125
909	335.1645812988281	11.64605					1	DETECTED	335.1646 m/z @11.65 [CD6657_1.mzXML]	335.1645812988281	11.64605	10.058616666666667	15.9214	5.862783333333333	72778.71875	5886303.943367616	0	1277	3.3217189626406682	3.054848327487585	3.605760839821873	335.1610412597656	335.1701354980469
910	335.216796875	12.54855					1	DETECTED	335.2168 m/z @12.55 [CD6657_1.mzXML]	335.216796875	12.54855	12.517633333333333	12.68625	0.16861666666666686	28468.30078125	174517.180164062	0	1277	0.11479224705434454	2.7269541778974564	4.453908355794913	335.2165832519531	335.2176208496094
911	336.072998046875	16.002599999999997					1	DETECTED	336.0730 m/z @16.00 [CD6657_1.mzXML]	336.072998046875	16.002599999999997	9.703266666666668	19.362000000000002	9.658733333333334	2708.836181640625	813548.2922794193	0	1277	2.478499281271244	0.7666472642607688	0.5332945285215377	336.0714416503906	336.0751953125
912	336.16796875	11.750433333333332					1	DETECTED	336.1680 m/z @11.75 [CD6657_1.mzXML]	336.16796875	11.750433333333332	1.7786666666666666	16.653399999999998	14.874733333333332	14911.6845703125	4364108.574614746	0	1277	0.8176027601979055	0.7458424284563417	0.32918923292745184	336.1596374511719	336.168701171875
913	336.66259765625	13.2544					1	DETECTED	336.6626 m/z @13.25 [CD6657_1.mzXML]	336.66259765625	13.2544	13.08765	14.878549999999999	1.7908999999999988	41120.06640625	897789.9442760621	0	1277	0.34551076843329653	5.370014992503732	2.0703315959117083	336.6611328125	336.6627502441406
914	337.0596618652344	1.8631833333333332					1	DETECTED	337.0597 m/z @1.86 [CD6657_1.mzXML]	337.0596618652344	1.8631833333333332	1.69015	18.770833333333332	17.080683333333333	846492.5	2.1918929672290556E7	1	1277	0.36438604432221733	4.890691161864992	9.080028657098966	337.0588073730469	337.06964111328125
915	337.1650695800781	14.423583333333333					1	DETECTED	337.1651 m/z @14.42 [CD6657_1.mzXML]	337.1650695800781	14.423583333333333	11.011916666666668	15.33985	4.327933333333332	25911.296875	2276896.943966369	0	1277	2.9951998738801464	0.6228434853340794	0.20897692281936694	337.16363525390625	337.16632080078125
916	337.1799621582031	12.62675					1	DETECTED	337.1800 m/z @12.63 [CD6657_1.mzXML]	337.1799621582031	12.62675	12.330133333333333	19.543	7.212866666666667	150860.984375	3271260.457330962	0	1277	0.2329220527416318	2.8479592226527943	4.125640359419627	337.1795654296875	337.189453125
917	338.0534973144531	12.393966666666667					1	DETECTED	338.0535 m/z @12.39 [CD6657_1.mzXML]	338.0534973144531	12.393966666666667	1.9186333333333332	12.393966666666667	10.475333333333335	326337.65625	1.0485525250437793E8	0	1277	10.607730597022	0.5	null	338.0534973144531	338.0634765625
918	338.2300720214844	12.471633333333333					1	DETECTED	338.2301 m/z @12.47 [CD6657_1.mzXML]	338.2300720214844	12.471633333333333	0.10103333333333334	20.0075	19.906466666666667	686091.0	2.4391091095413674E7	0	1277	0.21557040513296677	1.2773456020785543	0.9202317996125777	338.221435546875	338.23333740234375
919	338.3391418457031	12.62675					1	DETECTED	338.3391 m/z @12.63 [CD6657_1.mzXML]	338.3391418457031	12.62675	12.1723	13.9061	1.7338000000000005	267478.0625	7270511.724448249	0	1277	0.3862662734411195	1.9075805919243063	0.57078305004225	338.33905029296875	338.3395690917969
920	339.160400390625	14.467416666666667					1	DETECTED	339.1604 m/z @14.47 [CD6657_1.mzXML]	339.160400390625	14.467416666666667	11.154866666666667	14.909783333333333	3.7549166666666665	10900.6845703125	815285.515102417	0	1277	0.3728534781877624	0.5667713191750565	0.13354263835011293	339.1596984863281	339.1610107421875
921	339.19525146484375	11.73495					1	DETECTED	339.1953 m/z @11.73 [CD6657_1.mzXML]	339.19525146484375	11.73495	11.186399999999999	15.194266666666666	4.007866666666667	13146.0693359375	1183136.2954699704	0	1277	0.18639900355991657	3.653146173244611	6.306292346489222	339.1942443847656	339.1969909667969
922	339.23345947265625	12.440633333333333					1	DETECTED	339.2335 m/z @12.44 [CD6657_1.mzXML]	339.23345947265625	12.440633333333333	0.3724	19.957666666666668	19.58526666666667	131746.34375	4756168.628646819	0	1277	0.3995837177943571	4.461145757971497	5.15187610458928	339.2309265136719	339.24224853515625
923	339.34259033203125	12.642216666666666					1	DETECTED	339.3426 m/z @12.64 [CD6657_1.mzXML]	339.34259033203125	12.642216666666666	12.2356	15.64645	3.41085	68037.6796875	2282486.290000001	0	1277	0.425569813913679	4.194183711112025	0.4442170477965408	339.3349304199219	339.3477783203125
924	340.2456970214844	11.23315					1	DETECTED	340.2457 m/z @11.23 [CD6657_1.mzXML]	340.2456970214844	11.23315	11.186399999999999	19.147333333333332	7.960933333333333	10896.5224609375	2349281.8781911624	0	1277	0.09166994843813825	85.1436720142581	169.2873440285162	340.2369384765625	340.2460021972656
925	340.9294128417969	1.6317833333333334					1	DETECTED	340.9294 m/z @1.63 [CD6657_1.mzXML]	340.9294128417969	1.6317833333333334	1.5720833333333333	1.69015	0.11806666666666676	56256.1796875	252167.32154248073	0	1277	0.08296412458300972	0.9888330541596867	0.9776661083193734	340.9294128417969	340.92987060546875
926	340.9935607910156	11.2959					1	DETECTED	340.9936 m/z @11.30 [CD6657_1.mzXML]	340.9935607910156	11.2959	1.89065	16.882333333333335	14.991683333333334	9065.880859375	3600393.745415223	0	1277	1.0217582281024349	0.7969848400272899	0.5939696800545797	340.983642578125	340.995849609375
927	341.0295715332031	11.589266666666667					1	DETECTED	341.0296 m/z @11.59 [CD6657_1.mzXML]	341.0295715332031	11.589266666666667	11.502466666666667	12.049633333333333	0.5471666666666657	223090.171875	1950146.9281633352	0	1277	0.1401891348958486	1.8719036140546452	1.9797085695043266	341.0281982421875	341.0303039550781
928	341.2421875	13.268016666666666					1	DETECTED	341.2422 m/z @13.27 [CD6657_1.mzXML]	341.2421875	13.268016666666666	11.217733333333333	14.526100000000001	3.308366666666668	13956.7822265625	1096571.6994638673	0	1277	0.3788117641874216	0.8068071892502667	0.6136143785005336	341.2351379394531	341.25
929	341.3024597167969	12.714883333333335					1	DETECTED	341.3025 m/z @12.71 [CD6657_1.mzXML]	341.3024597167969	12.714883333333335	1.42305	19.857666666666667	18.434616666666667	440008.46875	9982190.08893771	1	1277	0.24223637369365214	0.8604056161133067	1.9888773331310279	341.3017883300781	341.3042297363281
930	341.3500671386719	13.950066666666666					1	DETECTED	341.3501 m/z @13.95 [CD6657_1.mzXML]	341.3500671386719	13.950066666666666	13.81955	14.380333333333335	0.560783333333335	29602.8359375	548703.674949952	0	1277	0.3457577621573069	2.148320776401485	3.039576678394953	341.3496398925781	341.3507385253906
931	342.0134582519531	8.906516666666667					1	DETECTED	342.0135 m/z @8.91 [CD6657_1.mzXML]	342.0134582519531	8.906516666666667	0.10103333333333334	20.0075	19.906466666666667	14730.5693359375	5224691.185724422	0	1277	3.861588702646154	0.9708008302340159	0.889088183460905	342.0077209472656	342.0140686035156
932	342.0326843261719	11.5472					1	DETECTED	342.0327 m/z @11.55 [CD6657_1.mzXML]	342.0326843261719	11.5472	1.4058833333333332	11.797566666666667	10.391683333333333	36740.90625	6700668.243241822	0	1277	0.12240163216656441	0.5123705315112644	0.02464735668736524	342.0279235839844	342.0333251953125
933	342.2613525390625	11.39945					1	DETECTED	342.2614 m/z @11.40 [CD6657_1.mzXML]	342.2613525390625	11.39945	11.327116666666665	13.862449999999999	2.535333333333334	45907.4296875	1393952.3982280279	0	1277	0.0948316076269915	17.52534562211949	33.82427891125733	342.2608642578125	342.26690673828125
934	342.8665466308594	1.7497333333333331					1	DETECTED	342.8665 m/z @1.75 [CD6657_1.mzXML]	342.8665466308594	1.7497333333333331	1.6756	1.7926499999999999	0.11704999999999988	43012.04296875	194172.72491308587	0	1277	0.09089321997195943	0.7894559352517996	0.578911870503599	342.8662414550781	342.8667907714844
935	343.19049072265625	12.378350000000001					1	DETECTED	343.1905 m/z @12.38 [CD6657_1.mzXML]	343.19049072265625	12.378350000000001	11.844716666666667	15.533	3.6882833333333327	126731.109375	3097647.0790446796	0	1277	0.2448359506483584	1.888359505445579	2.6973370761339854	343.1837463378906	343.1937561035156
936	343.2607116699219	13.017316666666666					1	DETECTED	343.2607 m/z @13.02 [CD6657_1.mzXML]	343.2607116699219	13.017316666666666	12.378350000000001	13.2544	0.8760499999999993	25904.6171875	455159.5973569344	0	1277	0.06480379335988928	0.6855208931086664	0.3710417862173328	343.2601318359375	343.2691650390625
937	343.2931823730469	12.049633333333333					1	DETECTED	343.2932 m/z @12.05 [CD6657_1.mzXML]	343.2931823730469	12.049633333333333	12.034916666666668	14.099	2.0640833333333326	13497.7978515625	1346496.8652780764	0	1277	0.0978209578156477	70.12740656852465	139.2548131370493	343.2931213378906	343.29510498046875
938	344.0116271972656	11.090866666666667					1	DETECTED	344.0116 m/z @11.09 [CD6657_1.mzXML]	344.0116271972656	11.090866666666667	0.21928333333333333	19.841166666666666	19.621883333333333	15218.8515625	4723939.089856504	1	1277	3.2481549871153863	5.369465912191956	10.002646702318316	344.0061950683594	344.01544189453125
939	344.193603515625	12.378350000000001					1	DETECTED	344.1936 m/z @12.38 [CD6657_1.mzXML]	344.193603515625	12.378350000000001	12.2828	14.160483333333334	1.8776833333333336	24802.818359375	744780.2663399666	0	1277	0.5658234258059931	9.825658468515496	18.65131693703099	344.1933288574219	344.1954650878906
940	344.27691650390625	11.502466666666667					1	DETECTED	344.2769 m/z @11.50 [CD6657_1.mzXML]	344.27691650390625	11.502466666666667	11.502466666666667	11.631916666666665	0.1294499999999985	33516.44140625	136667.55501660076	0	1277	0.06239315746642227	null	null	344.2768249511719	344.2783508300781
941	344.64794921875	13.226766666666666					1	DETECTED	344.6479 m/z @13.23 [CD6657_1.mzXML]	344.64794921875	13.226766666666666	13.017316666666666	13.436016666666665	0.4186999999999994	41452.75	428641.99159716815	0	1277	0.14575996761181287	0.9995225590833103	1.0113284445568373	344.6466979980469	344.65545654296875
942	344.8736877441406	1.5573166666666665					1	DETECTED	344.8737 m/z @1.56 [CD6657_1.mzXML]	344.8736877441406	1.5573166666666665	1.4391333333333334	1.7351666666666667	0.29603333333333337	80093.2578125	603321.6939462887	0	1277	0.10280631717326472	1.24827639122339	0.5433198855347747	344.8639831542969	344.8742980957031
943	346.00677490234375	11.011916666666668					1	DETECTED	346.0068 m/z @11.01 [CD6657_1.mzXML]	346.00677490234375	11.011916666666668	0.10103333333333334	20.0075	19.906466666666667	226051.796875	7.458270960410886E7	1	1277	1.3836665135740063	1.0578625818992113	0.3054981696079918	346.0062561035156	346.0083923339844
944	346.9070129394531	1.5424666666666667					1	DETECTED	346.9070 m/z @1.54 [CD6657_1.mzXML]	346.9070129394531	1.5424666666666667	1.46915	1.6019166666666667	0.1327666666666667	11279.576171875	60406.2324438476	0	1277	0.5416708403216159	0.9054330529665832	0.8108661059331663	346.9053955078125	346.90753173828125
945	347.01556396484375	10.90105					1	DETECTED	347.0156 m/z @10.90 [CD6657_1.mzXML]	347.01556396484375	10.90105	0.2871166666666667	19.991	19.703883333333334	67851.609375	1.1039584435543526E7	1	1277	3.9483394204589857	5.905895815060093	14.543531103537441	347.0073547363281	347.0182189941406
946	347.1324157714844	1.46915					1	DETECTED	347.1324 m/z @1.47 [CD6657_1.mzXML]	347.1324157714844	1.46915	1.4058833333333332	9.836900000000002	8.431016666666668	7639.38427734375	947452.1482628175	0	1277	0.06163273843665151	66.6307955742886	132.26159114857717	347.1226806640625	347.1329040527344
947	348.0188903808594	10.932516666666666					1	DETECTED	348.0189 m/z @10.93 [CD6657_1.mzXML]	348.0188903808594	10.932516666666666	1.0417333333333334	19.957666666666668	18.915933333333335	7782.32861328125	2145900.268744203	0	1277	4.62306672892152	0.9562404056301574	0.6446998590750173	348.0099182128906	348.0205993652344
948	348.0775146484375	1.7052					1	DETECTED	348.0775 m/z @1.71 [CD6657_1.mzXML]	348.0775146484375	1.7052	1.6756	1.7351666666666667	0.05956666666666677	36916.15234375	89413.20846435537	0	1277	0.03909955478061322	1.006193693693693	1.012387387387386	348.0769348144531	348.0775146484375
949	348.3084411621094	13.762133333333333					1	DETECTED	348.3084 m/z @13.76 [CD6657_1.mzXML]	348.3084411621094	13.762133333333333	13.4955	14.33695	0.84145	108501.0234375	1919478.4659920654	0	1277	0.29742756894840916	1.8705333585258193	2.5931889044996677	348.3071594238281	348.30914306640625
950	349.01519775390625	14.894316666666667					1	DETECTED	349.0152 m/z @14.89 [CD6657_1.mzXML]	349.01519775390625	14.894316666666667	0.11773333333333333	20.0075	19.889766666666667	15042.75390625	5723747.635373226	0	1277	1.9511739952753313	0.915914479989841	0.5030247783572105	349.0130920410156	349.01727294921875
951	350.2552795410156	13.719983333333333					1	DETECTED	350.2553 m/z @13.72 [CD6657_1.mzXML]	350.2552795410156	13.719983333333333	13.619183333333332	14.06885	0.4496666666666673	80492.3125	1005265.5371638177	0	1277	1.4504689600683331	1.9679017635576725	3.407101657343395	350.25421142578125	350.25567626953125
952	350.80902099609375	1.76425					1	DETECTED	350.8090 m/z @1.76 [CD6657_1.mzXML]	350.80902099609375	1.76425	1.69015	1.7786666666666666	0.08851666666666658	24831.96875	93662.43342089836	0	1277	0.08095305270243092	0.5972784525416094	0.19455690508321877	350.8072814941406	350.80902099609375
953	350.8906555175781	1.5720833333333333					1	DETECTED	350.8907 m/z @1.57 [CD6657_1.mzXML]	350.8906555175781	1.5720833333333333	1.5278	1.6609833333333335	0.13318333333333343	76547.6953125	374363.8544584961	0	1277	0.08590197554236356	1.400626104324079	2.0890785951238304	350.89013671875	350.8910217285156
954	351.0112609863281	15.09835					1	DETECTED	351.0113 m/z @15.10 [CD6657_1.mzXML]	351.0112609863281	15.09835	0.33791666666666664	19.991	19.653083333333335	6417.97412109375	2304150.745275176	0	1277	0.9745681078169675	0.6657353103906164	0.4731030312761452	351.008544921875	351.01318359375
955	351.2117919921875	12.471633333333333					1	DETECTED	351.2118 m/z @12.47 [CD6657_1.mzXML]	351.2117919921875	12.471633333333333	12.424766666666667	12.486933333333333	0.06216666666666626	8914.630859375	28461.658957519663	0	1277	0.12259713003762052	0.663229018492176	0.3264580369843519	351.2109680175781	351.2124938964844
956	351.2269287109375	13.805283333333334					1	DETECTED	351.2269 m/z @13.81 [CD6657_1.mzXML]	351.2269287109375	13.805283333333334	13.634183333333334	15.2267	1.5925166666666648	73276.453125	1702752.3072933953	0	1277	0.3036831893174359	3.2534769945014057	4.38483980242914	351.2178039550781	351.2273864746094
957	352.16375732421875	9.999483333333334					1	DETECTED	352.1638 m/z @10.00 [CD6657_1.mzXML]	352.16375732421875	9.999483333333334	8.844116666666668	18.67366666666667	9.829550000000001	20464.642578125	670854.4020523678	0	1277	0.0885359512798729	0.5565479508915356	2.476729600691655	352.1627197265625	352.1711120605469
958	352.2295837402344	13.805283333333334					1	DETECTED	352.2296 m/z @13.81 [CD6657_1.mzXML]	352.2295837402344	13.805283333333334	12.251399999999999	14.264199999999999	2.0128000000000004	17689.927734375	1004506.8886577154	0	1277	1.478239411317368	0.6476676713180949	0.2953353426361898	352.22174072265625	352.2321472167969
959	352.8953857421875	1.6756					1	DETECTED	352.8954 m/z @1.68 [CD6657_1.mzXML]	352.8953857421875	1.6756	1.4837833333333335	1.7497333333333331	0.2659499999999997	84852.140625	315816.8318872067	0	1277	0.04418816851132501	0.6981690234469324	2.606081088776154	352.8864440917969	352.89849853515625
960	353.03350830078125	1.8631833333333332					1	DETECTED	353.0335 m/z @1.86 [CD6657_1.mzXML]	353.03350830078125	1.8631833333333332	1.76425	17.997833333333332	16.233583333333332	315587.0625	8083008.4127566805	0	1277	0.4788423702587905	4.003038816907696	7.375628084762927	353.0239562988281	353.0382385253906
961	353.16741943359375	10.014283333333333					1	DETECTED	353.1674 m/z @10.01 [CD6657_1.mzXML]	353.16741943359375	10.014283333333333	9.97	16.997	7.026999999999999	3272.54541015625	740999.3327309266	0	1277	6.103379596184512	79.34136243884217	157.68272487768434	353.16644287109375	353.1773986816406
962	353.2434997558594	11.73495					1	DETECTED	353.2435 m/z @11.73 [CD6657_1.mzXML]	353.2434997558594	11.73495	11.043216666666666	15.548983333333332	4.505766666666666	10879.830078125	1142746.5750564274	0	1277	0.39890384073415674	3.256866808018503	5.732688216089045	353.24053955078125	353.24456787109375
963	353.2635498046875	13.733983333333333					1	DETECTED	353.2635 m/z @13.73 [CD6657_1.mzXML]	353.2635498046875	13.733983333333333	13.42155	15.710783333333334	2.2892333333333337	1005474.0625	1.9343054055364996E7	1	1277	0.3621531305521337	1.3570944046421898	1.472130476293822	353.2631530761719	353.26568603515625
964	355.009765625	19.246333333333332					1	DETECTED	355.0098 m/z @19.25 [CD6657_1.mzXML]	355.009765625	19.246333333333332	0.10103333333333334	20.0075	19.906466666666667	8251.5673828125	2417194.8234730535	0	1277	16.493282006532034	0.528197404964306	0.0554489796479934	355.0073547363281	355.0131530761719
965	355.0814514160156	12.034916666666668					1	DETECTED	355.0815 m/z @12.03 [CD6657_1.mzXML]	355.0814514160156	12.034916666666668	12.005283333333333	12.188116666666668	0.18283333333333474	35611.2890625	250776.7749392092	0	1277	0.1363241246854301	3.0849268841393607	5.3553349074343535	355.0810241699219	355.08154296875
966	355.2704162597656	13.862449999999999					1	DETECTED	355.2704 m/z @13.86 [CD6657_1.mzXML]	355.2704162597656	13.862449999999999	11.765899999999998	13.93525	2.1693500000000014	18228.501953125	1121497.090372925	0	1277	0.27922804517863575	0.5173618563831058	0.034407335068699016	355.26043701171875	355.2706604003906
967	355.28125	12.595566666666667					1	DETECTED	355.2812 m/z @12.60 [CD6657_1.mzXML]	355.28125	12.595566666666667	8.642	13.35045	4.708450000000001	22199.962890625	1949483.131953369	0	1277	0.16157799077621426	0.595468648562058	0.19093729712411586	355.28070068359375	355.282470703125
968	356.070068359375	10.105566666666666					1	DETECTED	356.0701 m/z @10.11 [CD6657_1.mzXML]	356.070068359375	10.105566666666666	10.073716666666666	10.424900000000001	0.35118333333333496	6816.060546875	49313.53555035383	0	1277	0.0913543977924327	5.513082155939259	3.5257589414459396	356.0692138671875	356.07012939453125
969	356.240234375	10.980316666666665					1	DETECTED	356.2402 m/z @10.98 [CD6657_1.mzXML]	356.240234375	10.980316666666665	10.885116666666667	10.980316666666665	0.0951999999999984	3098.269287109375	13208.373291747996	0	1277	0.04773534984492578	0.5	null	356.2400207519531	356.24176025390625
970	356.27691650390625	11.4875					1	DETECTED	356.2769 m/z @11.49 [CD6657_1.mzXML]	356.27691650390625	11.4875	11.457616666666667	12.579966666666667	1.1223500000000008	24562.833984375	589838.9533583984	0	1277	0.07921075760219054	18.778862242051925	36.55772448410385	356.27606201171875	356.2857666015625
971	356.9073791503906	1.6317833333333334					1	DETECTED	356.9074 m/z @1.63 [CD6657_1.mzXML]	356.9073791503906	1.6317833333333334	1.5424666666666667	1.7202	0.1777333333333333	84724.8125	495095.02282971225	0	1277	0.09090279508250099	0.9979271801257363	1.052464366830467	356.9068603515625	356.90789794921875
972	357.2131042480469	9.311333333333332					1	DETECTED	357.2131 m/z @9.31 [CD6657_1.mzXML]	357.2131042480469	9.311333333333332	9.282399999999999	9.415283333333333	0.1328833333333339	6398.2236328125	27537.179882812692	0	1277	0.05065839280189621	2.296370967741987	3.6837501264551076	357.212158203125	357.213623046875
973	357.2763671875	12.251399999999999					1	DETECTED	357.2764 m/z @12.25 [CD6657_1.mzXML]	357.2763671875	12.251399999999999	11.813416666666665	17.046833333333332	5.233416666666667	85609.3515625	2116800.2988211694	0	1277	0.10815459249311665	1.2755154144055412	1.349288380306408	357.2729797363281	357.2790222167969
974	357.2973327636719	14.235449999999998					1	DETECTED	357.2973 m/z @14.24 [CD6657_1.mzXML]	357.2973327636719	14.235449999999998	8.828216666666666	15.484716666666666	6.656499999999999	13067.1650390625	1804585.501222778	0	1277	0.5047207241842564	0.615518102295074	0.1322747037324838	357.2961120605469	357.3066101074219
975	358.2413330078125	13.677766666666667					1	DETECTED	358.2413 m/z @13.68 [CD6657_1.mzXML]	358.2413330078125	13.677766666666667	13.663499999999999	17.030166666666666	3.366666666666667	14398.794921875	404765.007898346	0	1277	0.06661669816802984	86.28893068840141	141.32846076212044	358.23541259765625	358.2417297363281
976	358.25634765625	11.0275					1	DETECTED	358.2563 m/z @11.03 [CD6657_1.mzXML]	358.25634765625	11.0275	10.996	11.217733333333333	0.2217333333333329	10986.96875	79677.573949951	0	1277	0.11719832474543956	3.5195767195767775	4.8490677674923255	358.2554931640625	358.25738525390625
977	358.2929382324219	11.631916666666665					1	DETECTED	358.2929 m/z @11.63 [CD6657_1.mzXML]	358.2929382324219	11.631916666666665	11.575233333333333	14.191083333333333	2.61585	51949.5390625	750504.8692038562	0	1277	0.11286737257466406	1.709998707745356	3.4513174701002622	358.29254150390625	358.3012390136719
978	358.365478515625	12.064466666666668					1	DETECTED	358.3655 m/z @12.06 [CD6657_1.mzXML]	358.365478515625	12.064466666666668	12.034916666666668	12.188116666666668	0.1532	20319.23046875	127779.4295761723	0	1277	0.14147114980194964	2.5922165820642618	3.881971217008093	358.364990234375	358.36590576171875
979	359.0057373046875	19.312333333333335					1	DETECTED	359.0057 m/z @19.31 [CD6657_1.mzXML]	359.0057373046875	19.312333333333335	0.13463333333333333	19.924500000000002	19.78986666666667	2826.41796875	1200842.2034475405	0	1277	0.54869850790746	0.5159603775913344	0.03192075518266877	359.00177001953125	359.00775146484375
980	359.04150390625	1.8631833333333332					1	DETECTED	359.0415 m/z @1.86 [CD6657_1.mzXML]	359.04150390625	1.8631833333333332	1.6463333333333334	16.2942	14.647866666666667	446646.75	1.0319845485547034E7	0	1277	0.14799529300022773	2.2121088466022276	3.551159915543572	359.0400390625	359.0443420410156
981	359.0587463378906	11.828949999999999					1	DETECTED	359.0587 m/z @11.83 [CD6657_1.mzXML]	359.0587463378906	11.828949999999999	10.51415	15.9053	5.39115	8369.5634765625	898600.3970770263	0	1277	0.112579837483052	2.0501787344082776	3.1003574688165556	359.0563659667969	359.0639343261719
982	359.31298828125	12.7584					1	DETECTED	359.3130 m/z @12.76 [CD6657_1.mzXML]	359.31298828125	12.7584	0.27011666666666667	18.526166666666665	18.25605	501942.875	9970276.961716285	1	1277	0.2452624120178566	0.8230642745982731	0.7977201656331648	359.3113708496094	359.3171081542969
983	360.236572265625	4.328483333333334					1	DETECTED	360.2366 m/z @4.33 [CD6657_1.mzXML]	360.236572265625	4.328483333333334	3.29275	4.919083333333333	1.6263333333333332	5271.5068359375	286778.90409902955	0	1277	0.9419848685635324	0.7851119979402673	0.42316142223990133	360.2310485839844	360.2372131347656
984	360.8374328613281	1.7351666666666667					1	DETECTED	360.8374 m/z @1.74 [CD6657_1.mzXML]	360.8374328613281	1.7351666666666667	1.69015	1.76425	0.07410000000000005	28177.439453125	103329.2042216796	0	1277	0.27407588039364006	0.8230285079600147	0.6460570159200294	360.837158203125	360.8374938964844
985	361.1797790527344	12.2356					1	DETECTED	361.1798 m/z @12.24 [CD6657_1.mzXML]	361.1797790527344	12.2356	12.094433333333335	12.533066666666667	0.4386333333333319	10774.232421875	171508.4323905028	0	1277	0.1795948892919803	1.5536009445100474	2.1072018890200948	361.1789245605469	361.1807861328125
986	361.198486328125	11.186399999999999					1	DETECTED	361.1985 m/z @11.19 [CD6657_1.mzXML]	361.198486328125	11.186399999999999	11.139000000000001	12.409466666666667	1.2704666666666657	17747.333984375	636946.0521909178	0	1277	0.11534483460526523	13.401547116737577	25.803094233475154	361.1982727050781	361.20294189453125
987	361.31927490234375	12.816716666666668					1	DETECTED	361.3193 m/z @12.82 [CD6657_1.mzXML]	361.31927490234375	12.816716666666668	1.0072	15.388566666666666	14.381366666666665	13077.3408203125	1759096.3749795526	0	1277	1.0817441158269787	0.5903948408934003	2.0590310221497905	361.309326171875	361.31927490234375
988	362.9239807128906	1.6463333333333334					1	DETECTED	362.9240 m/z @1.65 [CD6657_1.mzXML]	362.9239807128906	1.6463333333333334	1.5720833333333333	1.7202	0.14811666666666667	168030.234375	790575.1451049817	0	1277	0.07522019732239205	0.9671102245780345	1.016175404010444	362.9238586425781	362.9244384765625
989	363.1100769042969	1.46915					1	DETECTED	363.1101 m/z @1.47 [CD6657_1.mzXML]	363.1100769042969	1.46915	1.4058833333333332	17.899833333333333	16.49395	12225.6953125	1929414.4016037295	0	1277	0.11383840196266837	114.51402131853862	228.42206815660435	363.1071472167969	363.1102294921875
990	363.2140808105469	11.35665					1	DETECTED	363.2141 m/z @11.36 [CD6657_1.mzXML]	363.2140808105469	11.35665	11.011916666666668	11.689683333333333	0.6777666666666651	72738.2265625	763187.8829531852	0	1277	0.40061375435401736	0.9846435721300973	0.7505166184569126	363.2135925292969	363.21453857421875
991	363.995361328125	9.553066666666666					1	DETECTED	363.9954 m/z @9.55 [CD6657_1.mzXML]	363.995361328125	9.553066666666666	4.010083333333333	19.625166666666665	15.615083333333331	2528.318359375	920929.6682279664	0	1277	1.5604623396173043	1.4085450374196806	1.8170900748393615	363.9927673339844	363.99658203125
992	365.1971130371094	14.380333333333335					1	DETECTED	365.1971 m/z @14.38 [CD6657_1.mzXML]	365.1971130371094	14.380333333333335	14.145116666666667	15.274983333333333	1.1298666666666666	11447.3046875	326406.4051679692	0	1277	0.2376768004636034	2.401757245093163	1.9306949461705967	365.19635009765625	365.19793701171875
993	365.20794677734375	11.660316666666667					1	DETECTED	365.2079 m/z @11.66 [CD6657_1.mzXML]	365.20794677734375	11.660316666666667	11.413666666666668	16.067483333333332	4.653816666666664	32163.59765625	1341395.9855370775	0	1277	0.3769781366056364	7.40481722862299	2.4599731081712224	365.1979675292969	365.2113952636719
994	365.2303771972656	11.154866666666667					1	DETECTED	365.2304 m/z @11.15 [CD6657_1.mzXML]	365.2303771972656	11.154866666666667	11.090866666666667	16.051116666666665	4.9602499999999985	7394.4091796875	668709.2572815546	0	1277	0.21500109993889183	38.75195312499995	76.5039062499999	365.2235107421875	365.2303771972656
995	367.11895751953125	1.8631833333333332					1	DETECTED	367.1190 m/z @1.86 [CD6657_1.mzXML]	367.11895751953125	1.8631833333333332	1.8631833333333332	10.57255	8.709366666666666	47153.3125	4619745.520855101	0	1277	0.02323597529703969	null	null	367.1185607910156	367.12225341796875
996	367.1539611816406	12.595566666666667					1	DETECTED	367.1540 m/z @12.60 [CD6657_1.mzXML]	367.1539611816406	12.595566666666667	6.947516666666667	12.595566666666667	5.64805	10485.69140625	1567462.6478851931	0	1277	4.41794721727298	0.5	null	367.1470642089844	367.15447998046875
997	367.1917419433594	13.719983333333333					1	DETECTED	367.1917 m/z @13.72 [CD6657_1.mzXML]	367.1917419433594	13.719983333333333	0.25321666666666665	16.375533333333333	16.122316666666666	28524.806640625	3787841.9846743783	0	1277	0.04621450222457746	0.5985964213137032	0.19719284262740622	367.1826171875	367.19219970703125
998	367.2431640625	12.219966666666666					1	DETECTED	367.2432 m/z @12.22 [CD6657_1.mzXML]	367.2431640625	12.219966666666666	12.188116666666668	12.456066666666667	0.267949999999999	11459.642578125	110425.72979443337	0	1277	0.27165324788396994	4.206436420722304	7.412872841444608	367.24237060546875	367.2435302734375
999	367.9889221191406	12.094433333333335					1	DETECTED	367.9889 m/z @12.09 [CD6657_1.mzXML]	367.9889221191406	12.094433333333335	0.10103333333333334	20.0075	19.906466666666667	38080.1484375	9994258.665189248	0	1277	4.555490627672489	0.8246821850787811	2.89524996940481	367.9874267578125	367.9925842285156
1000	368.276611328125	11.517816666666667					1	DETECTED	368.2766 m/z @11.52 [CD6657_1.mzXML]	368.276611328125	11.517816666666667	11.472483333333335	11.960966666666668	0.48848333333333294	34108.453125	285256.95988720556	0	1277	0.0797832415069184	5.387683823529579	9.775367647059158	368.27618408203125	368.2838134765625
1001	368.8689270019531	1.6756					1	DETECTED	368.8689 m/z @1.68 [CD6657_1.mzXML]	368.8689270019531	1.6756	1.6463333333333334	1.7786666666666666	0.1323333333333332	60886.02734375	265879.51576098613	0	1277	0.13736805207369684	2.260820045558093	3.415655349059066	368.86883544921875	368.86968994140625
1002	369.0077209472656	1.8490499999999999					1	DETECTED	369.0077 m/z @1.85 [CD6657_1.mzXML]	369.0077209472656	1.8490499999999999	1.82095	15.2267	13.40575	24780.93359375	2074408.3914377443	0	1277	0.13780438409143914	238.53647686832915	26.296310434654355	368.9980773925781	369.0082092285156
1003	369.0606384277344	12.079333333333333					1	DETECTED	369.0606 m/z @12.08 [CD6657_1.mzXML]	369.0606384277344	12.079333333333333	8.2822	19.891166666666667	11.608966666666667	58007.87109375	4392093.416443268	0	1277	0.12824527914311012	0.5212375371368545	0.03918620905593299	369.0602111816406	369.06787109375
1004	369.1187744140625	10.455133333333333					1	DETECTED	369.1188 m/z @10.46 [CD6657_1.mzXML]	369.1187744140625	10.455133333333333	10.073716666666666	10.528583333333334	0.45486666666666764	6908.93310546875	55691.71005389424	0	1277	0.05228178114591664	0.5962857767096367	0.1925715534192733	369.11767578125	369.1256103515625
1005	369.23712158203125	13.733983333333333					1	DETECTED	369.2371 m/z @13.73 [CD6657_1.mzXML]	369.23712158203125	13.733983333333333	13.634183333333334	14.438466666666667	0.8042833333333324	31521.447265625	562064.9889788813	0	1277	0.27682391818519747	4.029475617902534	3.6964342662773864	369.2286071777344	369.238037109375
1006	369.3486328125	12.62675					1	DETECTED	369.3486 m/z @12.63 [CD6657_1.mzXML]	369.3486328125	12.62675	0.11773333333333333	19.974333333333334	19.8566	169999.46875	1.0250865187001497E7	0	1277	0.5801289190821421	1.8446427352576606	1.7697725022799835	369.34710693359375	369.3533630371094
1007	370.08514404296875	11.813416666666665					1	DETECTED	370.0851 m/z @11.81 [CD6657_1.mzXML]	370.08514404296875	11.813416666666665	10.587533333333333	11.917816666666665	1.3302833333333322	41352.88671875	863497.4412404154	0	1277	0.08865319142548245	0.5425815398420187	0.08516307968403748	370.084716796875	370.0854187011719
1008	370.2928771972656	11.64605					1	DETECTED	370.2929 m/z @11.65 [CD6657_1.mzXML]	370.2928771972656	11.64605	11.589266666666667	14.03905	2.4497833333333325	43397.81640625	1360358.4932796624	0	1277	0.12816464599120359	21.571323745230288	42.142647490460575	370.29229736328125	370.29827880859375
1009	370.35205078125	12.62675					1	DETECTED	370.3521 m/z @12.63 [CD6657_1.mzXML]	370.35205078125	12.62675	0.9035	19.575833333333332	18.67233333333333	52956.1328125	3370418.2602883615	0	1277	0.3893667307222941	0.631144326470095	3.156967407061371	370.3513488769531	370.3540954589844
1010	371.22186279296875	11.7197					1	DETECTED	371.2219 m/z @11.72 [CD6657_1.mzXML]	371.22186279296875	11.7197	9.777733333333334	15.3561	5.578366666666666	15902.537109375	1370165.5089279173	0	1277	0.24642787636428665	1.4362673578331249	4.613437902605752	371.2210388183594	371.22979736328125
1011	371.2621765136719	13.4955					1	DETECTED	371.2622 m/z @13.50 [CD6657_1.mzXML]	371.2621765136719	13.4955	13.226766666666666	15.066933333333333	1.8401666666666667	21621.84375	763941.7798073733	0	1277	0.2109937850113326	3.423778218804265	3.248030806626612	371.26043701171875	371.2623596191406
1012	371.293701171875	13.81955					1	DETECTED	371.2937 m/z @13.82 [CD6657_1.mzXML]	371.293701171875	13.81955	11.631916666666665	16.63713333333333	5.005216666666666	19798.25390625	1961139.6879418949	0	1277	0.27363364781860966	1.143979795517225	1.28795959103445	371.29241943359375	371.29827880859375
1013	372.308349609375	11.765899999999998					1	DETECTED	372.3083 m/z @11.77 [CD6657_1.mzXML]	372.308349609375	11.765899999999998	11.7197	12.29845	0.5787500000000012	23011.65625	237672.75799182177	0	1277	0.09641009030567993	6.2635281385283	10.132973680884653	372.3074645996094	372.3085632324219
1014	372.73577880859375	1.9878666666666667					1	DETECTED	372.7358 m/z @1.99 [CD6657_1.mzXML]	372.73577880859375	1.9878666666666667	1.9324000000000001	18.229166666666668	16.296766666666667	12305.35546875	1508317.2645053405	0	1277	0.15355098721619265	146.90594951923106	4.267644618082871	372.734130859375	372.736572265625
1015	372.88104248046875	1.6317833333333334					1	DETECTED	372.8810 m/z @1.63 [CD6657_1.mzXML]	372.88104248046875	1.6317833333333334	1.5573166666666665	1.6756	0.11828333333333352	44226.9921875	188386.8985278323	0	1277	0.07978819608473153	0.7942032229185305	0.5595814769546634	372.88079833984375	372.8815002441406
1016	373.2714538574219	11.990499999999999					1	DETECTED	373.2715 m/z @11.99 [CD6657_1.mzXML]	373.2714538574219	11.990499999999999	11.797566666666667	12.314216666666665	0.5166499999999985	7612.06884765625	155603.04624169867	0	1277	0.22118634899414147	1.3389340013821718	1.6778680027643436	373.26983642578125	373.2718811035156
1017	375.01531982421875	1.8631833333333332					1	DETECTED	375.0153 m/z @1.86 [CD6657_1.mzXML]	375.01531982421875	1.8631833333333332	1.69015	9.030366666666668	7.3402166666666675	187240.265625	4695965.507852966	0	1277	0.3576943138321149	2.3678565264082168	3.3989156483396323	375.0053405761719	375.0162048339844
1018	375.2164306640625	12.362133333333333					1	DETECTED	375.2164 m/z @12.36 [CD6657_1.mzXML]	375.2164306640625	12.362133333333333	12.314216666666665	12.54855	0.2343333333333355	14313.474609375	130735.28650195373	0	1277	0.14180995779479666	2.445217391304328	3.8904347826086565	375.2157287597656	375.2174987792969
1019	376.3393249511719	12.7584					1	DETECTED	376.3393 m/z @12.76 [CD6657_1.mzXML]	376.3393249511719	12.7584	12.362133333333333	12.94745	0.5853166666666674	67242.6875	923670.9618342302	0	1277	0.22326438305326946	1.0190240463783293	1.1991282201495281	376.33868408203125	376.3395690917969
1020	376.6229553222656	10.587533333333333					1	DETECTED	376.6230 m/z @10.59 [CD6657_1.mzXML]	376.6229553222656	10.587533333333333	10.55785	10.718166666666667	0.16031666666666666	5688.47265625	34185.41833264192	0	1277	0.12267394402721266	2.7004491858506907	4.503006293532363	376.6212158203125	376.6238098144531
1021	376.9263000488281	1.9462666666666666					1	DETECTED	376.9263 m/z @1.95 [CD6657_1.mzXML]	376.9263000488281	1.9462666666666666	1.9324000000000001	2.0582000000000003	0.12580000000000013	16759.068359375	81320.50906030281	0	1277	0.12172969830757441	4.536057692307761	8.072115384615522	376.9255065917969	376.92669677734375
1022	377.1437683105469	9.85155					1	DETECTED	377.1438 m/z @9.85 [CD6657_1.mzXML]	377.1437683105469	9.85155	9.822083333333333	9.910583333333333	0.0884999999999998	3418.979248046875	14224.140421447566	0	1277	0.09011393885178798	1.5016968325792117	2.0033936651584234	377.1431884765625	377.14447021484375
1023	378.23748779296875	12.409466666666667					1	DETECTED	378.2375 m/z @12.41 [CD6657_1.mzXML]	378.23748779296875	12.409466666666667	12.1723	12.579966666666667	0.4076666666666675	41344.94921875	396861.70685937576	0	1277	0.11773953182605545	0.8594518622628257	0.7189037245256514	378.23748779296875	378.2413024902344
1024	378.89752197265625	1.6463333333333334					1	DETECTED	378.8975 m/z @1.65 [CD6657_1.mzXML]	378.89752197265625	1.6463333333333334	1.5869833333333332	1.7052	0.11821666666666686	119047.78125	475242.4056962899	0	1277	0.07086628308539411	0.9959281100814354	0.9311686082256015	378.89715576171875	378.8982238769531
1025	379.08099365234375	12.471633333333333					1	DETECTED	379.0810 m/z @12.47 [CD6657_1.mzXML]	379.08099365234375	12.471633333333333	11.043216666666666	18.279166666666665	7.235949999999999	23131.998046875	3037948.6323680426	0	1277	1.0304968533070742	2.721921977609414	4.5881750876893435	379.0759582519531	379.083251953125
1026	379.2470397949219	13.35045					1	DETECTED	379.2470 m/z @13.35 [CD6657_1.mzXML]	379.2470397949219	13.35045	11.23315	13.677766666666667	2.4446166666666667	11384.958984375	720072.4006505131	0	1277	1.5927848063102577	0.5772957697696751	0.15459153953935031	379.2389831542969	379.24908447265625
1027	379.2794494628906	14.083883333333334					1	DETECTED	379.2794 m/z @14.08 [CD6657_1.mzXML]	379.2794494628906	14.083883333333334	4.698383333333334	19.891166666666667	15.192783333333333	11547.60546875	2128714.77722644	0	1277	0.5411293493176164	0.8093752774670147	0.12001808983727776	379.2712707519531	379.2845764160156
1028	380.2532958984375	12.6718					1	DETECTED	380.2533 m/z @12.67 [CD6657_1.mzXML]	380.2532958984375	12.6718	12.6114	13.465616666666667	0.8542166666666677	51324.40625	539558.50431958	0	1277	0.24749873810351986	7.071330022075115	13.14266004415023	380.2495422363281	380.253662109375
1029	381.0233459472656	1.8769166666666666					1	DETECTED	381.0233 m/z @1.88 [CD6657_1.mzXML]	381.0233459472656	1.8769166666666666	1.6609833333333335	2.521733333333333	0.8607499999999997	164882.890625	3288271.0853692605	0	1277	0.19166188539282603	1.844020486019825	2.601073690654331	381.0222473144531	381.0240783691406
1030	381.29473876953125	12.714883333333335					1	DETECTED	381.2947 m/z @12.71 [CD6657_1.mzXML]	381.29473876953125	12.714883333333335	5.55095	15.662616666666667	10.111666666666666	554594.625	1.222767346144699E7	1	1277	0.22650008396391996	0.9755101412372829	1.3640123295103823	381.2920837402344	381.3009338378906
1031	383.1134948730469	1.7926499999999999					1	DETECTED	383.1135 m/z @1.79 [CD6657_1.mzXML]	383.1134948730469	1.7926499999999999	1.7202	2.397466666666667	0.6772666666666669	446982.46875	4029710.6867830814	0	1277	0.13403824938680198	3.5106404965710865	3.8972958687999886	383.11285400390625	383.11541748046875
1032	383.2084655761719	11.4875					1	DETECTED	383.2085 m/z @11.49 [CD6657_1.mzXML]	383.2084655761719	11.4875	11.428066666666666	11.660316666666667	0.2322500000000005	29232.310546875	203517.58473681717	0	1277	0.09243049979341222	1.95386988222094	3.0033493550334116	383.2074279785156	383.21038818359375
1033	383.30169677734375	12.7293					1	DETECTED	383.3017 m/z @12.73 [CD6657_1.mzXML]	383.30169677734375	12.7293	12.642216666666666	12.773200000000001	0.13098333333333478	16658.708984375	100777.9400029301	0	1277	0.13510617645521705	0.7520574162679445	0.5041148325358892	383.2997741699219	383.3020935058594
1034	384.11688232421875	1.9048333333333334					1	DETECTED	384.1169 m/z @1.90 [CD6657_1.mzXML]	384.11688232421875	1.9048333333333334	1.7497333333333331	9.13975	7.390016666666666	23009.451171875	1368331.9082094124	0	1277	7.29988635189882	23.780867880770817	45.350701145294416	384.11297607421875	384.11688232421875
1035	385.2707214355469	12.831116666666667					1	DETECTED	385.2707 m/z @12.83 [CD6657_1.mzXML]	385.2707214355469	12.831116666666667	12.773200000000001	16.375533333333333	3.6023333333333323	18636.748046875	1027312.5274401848	0	1277	0.10695379422333673	31.09928057554018	61.19856115108036	385.26605224609375	385.2757873535156
1036	385.30670166015625	11.813416666666665					1	DETECTED	385.3067 m/z @11.81 [CD6657_1.mzXML]	385.30670166015625	11.813416666666665	10.32025	17.243833333333335	6.923583333333335	23199.263671875	3694758.89853668	0	1277	2.894413319072701	2.2709440110433805	5.969992749523741	385.3048095703125	385.3089599609375
1037	386.0786437988281	12.471633333333333					1	DETECTED	386.0786 m/z @12.47 [CD6657_1.mzXML]	386.0786437988281	12.471633333333333	0.13463333333333333	19.974333333333334	19.8397	6759.85205078125	2186515.495016144	0	1277	5.313678816464883	1.4444727869740386	1.4110600826707023	386.07781982421875	386.08111572265625
1038	386.309814453125	14.02435					1	DETECTED	386.3098 m/z @14.02 [CD6657_1.mzXML]	386.309814453125	14.02435	11.217733333333333	16.539166666666667	5.321433333333333	5573.78759765625	1073484.8382146305	0	1277	2.6118032054557947	0.9480157009922979	0.8960314019845959	386.3080749511719	386.31268310546875
1039	386.9228210449219	1.5869833333333332					1	DETECTED	386.9228 m/z @1.59 [CD6657_1.mzXML]	386.9228210449219	1.5869833333333332	1.5424666666666667	1.6317833333333334	0.08931666666666671	12155.013671875	45830.295438476525	0	1277	0.061050813524809566	1.0031823287158401	1.0063646574316802	386.9222106933594	386.9232177734375
1040	387.1777648925781	11.589266666666667					1	DETECTED	387.1778 m/z @11.59 [CD6657_1.mzXML]	387.1777648925781	11.589266666666667	11.517816666666667	12.020199999999999	0.5023833333333325	297398.6875	2423348.9640390715	0	1277	0.1591816440445939	2.0618520529779563	2.234417571934383	387.17681884765625	387.1788330078125
1041	387.3446350097656	12.251399999999999					1	DETECTED	387.3446 m/z @12.25 [CD6657_1.mzXML]	387.3446350097656	12.251399999999999	12.140933333333333	19.444333333333336	7.3034000000000034	8650.9794921875	1100436.3925202638	0	1277	0.21936292566608806	33.057030778515724	65.11406155703145	387.33502197265625	387.3448181152344
1042	388.0752868652344	14.03905					1	DETECTED	388.0753 m/z @14.04 [CD6657_1.mzXML]	388.0752868652344	14.03905	0.18556666666666669	19.941166666666668	19.7556	5651.2841796875	2103824.377582762	0	1277	5.538509741704926	0.713019228617592	0.4368321679319993	388.0750427246094	388.0799560546875
1043	388.1811828613281	11.575233333333333					1	DETECTED	388.1812 m/z @11.58 [CD6657_1.mzXML]	388.1811828613281	11.575233333333333	11.575233333333333	11.903500000000001	0.3282666666666678	66737.828125	384134.05152734305	0	1277	0.08083803080721097	null	null	388.18072509765625	388.181640625
1044	388.7093811035156	1.9462666666666666					1	DETECTED	388.7094 m/z @1.95 [CD6657_1.mzXML]	388.7093811035156	1.9462666666666666	1.8769166666666666	2.2429166666666664	0.3659999999999999	16906.060546875	206645.82119311526	0	1277	0.1394586608292856	2.6387887527036753	4.277577505407351	388.70892333984375	388.7101135253906
1045	389.18524169921875	11.561183333333334					1	DETECTED	389.1852 m/z @11.56 [CD6657_1.mzXML]	389.18524169921875	11.561183333333334	11.532966666666665	12.362133333333333	0.8291666666666675	8180.0126953125	268525.7343837891	0	1277	0.08266899812887729	14.692852923802699	28.385705847605397	389.1833190917969	389.1951904296875
1046	389.9705810546875	12.204116666666666					1	DETECTED	389.9706 m/z @12.20 [CD6657_1.mzXML]	389.9705810546875	12.204116666666666	2.2570166666666664	19.196833333333334	16.93981666666667	16557.283203125	3103509.2581571955	0	1277	0.8109262640161816	2.324787269676659	3.1367683760659935	389.9687194824219	389.97235107421875
1047	390.3550720214844	13.733983333333333					1	DETECTED	390.3551 m/z @13.73 [CD6657_1.mzXML]	390.3550720214844	13.733983333333333	11.660316666666667	14.099	2.4386833333333335	52495.10546875	1417275.5165195318	0	1277	0.26291544385928667	0.581959213847713	2.7906594853356057	390.3544006347656	390.356689453125
1048	390.98919677734375	1.8769166666666666					1	DETECTED	390.9892 m/z @1.88 [CD6657_1.mzXML]	390.98919677734375	1.8769166666666666	1.69015	2.4397499999999996	0.7495999999999996	40844.4375	683924.6835180661	0	1277	0.10945797019815862	1.9581681992460305	2.8501588543102763	390.980712890625	390.9902038574219
1049	391.2809753417969	13.073433333333332					1	DETECTED	391.2810 m/z @13.07 [CD6657_1.mzXML]	391.2809753417969	13.073433333333332	0.10103333333333334	20.0075	19.906466666666667	20041.369140625	8357650.496310793	0	1277	10.608796346776536	0.7672622901955949	0.6636642596506205	391.27178955078125	391.28399658203125
1050	391.3581237792969	13.776616666666666					1	DETECTED	391.3581 m/z @13.78 [CD6657_1.mzXML]	391.3581237792969	13.776616666666666	13.663499999999999	13.950066666666666	0.2865666666666673	12456.7001953125	143657.5858923346	0	1277	0.18368301529602604	1.2666863120671916	1.5333726241343832	391.357666015625	391.3595886230469
1051	392.7928161621094	1.7497333333333331					1	DETECTED	392.7928 m/z @1.75 [CD6657_1.mzXML]	392.7928161621094	1.7497333333333331	1.7052	1.7786666666666666	0.07346666666666657	20491.27734375	71392.12993505863	0	1277	0.07286374590406886	0.824850299401201	0.6497005988024019	392.7923889160156	392.79351806640625
1052	394.0729064941406	9.311333333333332					1	DETECTED	394.0729 m/z @9.31 [CD6657_1.mzXML]	394.0729064941406	9.311333333333332	9.240266666666667	9.446316666666666	0.2060499999999994	7623.615234375	52940.529816101014	0	1277	0.09875538796534755	1.4496951219512482	1.8993902439024963	394.0722351074219	394.07403564453125
1053	394.29254150390625	11.660316666666667					1	DETECTED	394.2925 m/z @11.66 [CD6657_1.mzXML]	394.29254150390625	11.660316666666667	11.617616666666667	11.765899999999998	0.14828333333333177	8757.7646484375	53343.241565429256	0	1277	0.14821623803229755	1.7363387978141909	2.4726775956283817	394.29180908203125	394.293701171875
1054	394.87164306640625	1.6463333333333334					1	DETECTED	394.8716 m/z @1.65 [CD6657_1.mzXML]	394.87164306640625	1.6463333333333334	1.61685	1.7052	0.08835000000000015	42135.6171875	129074.3967429202	0	1277	0.05113341081469902	1.4983041266252046	2.8924918107834925	394.87103271484375	394.8719787597656
1055	395.273681640625	12.642216666666666					1	DETECTED	395.2737 m/z @12.64 [CD6657_1.mzXML]	395.273681640625	12.642216666666666	12.54855	12.68625	0.13769999999999882	28361.130859375	187352.53884130737	0	1277	0.1501888830666367	0.7350533807829196	0.47010676156583925	395.27325439453125	395.2742919921875
1056	396.88287353515625	1.5720833333333333					1	DETECTED	396.8829 m/z @1.57 [CD6657_1.mzXML]	396.88287353515625	1.5720833333333333	1.5424666666666667	12.8024	11.259933333333334	27963.060546875	1.124738338269873E7	0	1277	0.0743189749613502	190.0945413618461	379.18908272369214	396.8827819824219	396.88336181640625
1057	396.99749755859375	1.8769166666666666					1	DETECTED	396.9975 m/z @1.88 [CD6657_1.mzXML]	396.99749755859375	1.8769166666666666	1.69015	5.208749999999999	3.5185999999999993	66297.53125	1440261.9587237542	0	1277	0.18277707347489613	2.0883218946386015	1.969266089244651	396.9888610839844	396.99951171875
1058	397.2681884765625	12.700616666666667					1	DETECTED	397.2682 m/z @12.70 [CD6657_1.mzXML]	397.2681884765625	12.700616666666667	12.642216666666666	13.9648	1.322583333333334	28644.6328125	819463.4543759762	0	1277	0.23939275763626	11.32348744292225	21.6469748858445	397.2681884765625	397.2709045410156
1059	397.4122009277344	12.471633333333333					1	DETECTED	397.4122 m/z @12.47 [CD6657_1.mzXML]	397.4122009277344	12.471633333333333	12.094433333333335	19.509666666666664	7.41523333333333	61264.91015625	2681556.974392121	0	1277	0.38317451082750154	9.829312477907424	29.764256135805937	397.4104309082031	397.4128723144531
1060	398.3239440917969	11.844716666666667					1	DETECTED	398.3239 m/z @11.84 [CD6657_1.mzXML]	398.3239440917969	11.844716666666667	6.766016666666667	11.990499999999999	5.224483333333332	31406.142578125	2188800.956310791	0	1277	0.10198869885756778	0.5143524261457983	0.028704852291596722	398.322509765625	398.3279724121094
1061	398.7592468261719	13.392516666666667					1	DETECTED	398.7592 m/z @13.39 [CD6657_1.mzXML]	398.7592468261719	13.392516666666667	11.617616666666667	15.581216666666668	3.9636000000000013	43655.3515625	2314321.025310729	0	1277	0.5564275260281413	1.069599984403691	0.7415503914480835	398.7565002441406	398.7611389160156
1062	398.9043273925781	1.5573166666666665					1	DETECTED	398.9043 m/z @1.56 [CD6657_1.mzXML]	398.9043273925781	1.5573166666666665	1.4837833333333335	1.5720833333333333	0.08829999999999982	4229.22607421875	17637.215452392586	0	1277	0.039679607298065855	0.600407978241162	0.20081595648232387	398.90228271484375	398.9049987792969
1063	399.1257629394531	11.154866666666667					1	DETECTED	399.1258 m/z @11.15 [CD6657_1.mzXML]	399.1257629394531	11.154866666666667	10.335016666666666	11.217733333333333	0.882716666666667	4655.005859375	112437.16044387799	0	1277	0.16142801696976505	0.5383403468114084	0.0766806936228168	399.1219177246094	399.12762451171875
1064	399.2557067871094	13.733983333333333					1	DETECTED	399.2557 m/z @13.73 [CD6657_1.mzXML]	399.2557067871094	13.733983333333333	11.797566666666667	14.322233333333333	2.5246666666666666	22911.001953125	1361546.7707734366	0	1277	0.15301382363766614	0.6518913801265225	0.30378276025304496	399.25494384765625	399.2611999511719
1065	399.3245544433594	12.700616666666667					1	DETECTED	399.3246 m/z @12.70 [CD6657_1.mzXML]	399.3245544433594	12.700616666666667	11.828949999999999	15.484716666666666	3.6557666666666666	13328.892578125	1079467.9829720468	0	1277	2.2507348902441198	2.0969980879541077	2.561157017619424	399.32171630859375	399.3280944824219
1066	400.339599609375	11.990499999999999					1	DETECTED	400.3396 m/z @11.99 [CD6657_1.mzXML]	400.339599609375	11.990499999999999	11.932133333333333	12.409466666666667	0.47733333333333405	245665.0625	1714369.8410603094	1	1277	0.10554655241943856	2.117573096402572	3.581494161399135	400.3375549316406	400.3400573730469
1067	401.62152099609375	10.916783333333333					1	DETECTED	401.6215 m/z @10.92 [CD6657_1.mzXML]	401.62152099609375	10.916783333333333	3.684166666666667	11.043216666666666	7.359049999999999	6143.9736328125	630676.6831729736	0	1277	0.7692986649429585	0.5087404973303806	0.01748099466076127	401.6213684082031	401.6261291503906
1068	402.9003601074219	1.5720833333333333					1	DETECTED	402.9004 m/z @1.57 [CD6657_1.mzXML]	402.9003601074219	1.5720833333333333	1.5278	1.6463333333333334	0.11853333333333338	67515.671875	299048.0282226562	0	1277	0.08881596083849508	1.364338543912711	1.9523744510567238	402.8997802734375	402.90093994140625
1069	403.0052490234375	1.8351499999999998					1	DETECTED	403.0052 m/z @1.84 [CD6657_1.mzXML]	403.0052490234375	1.8351499999999998	1.6609833333333335	2.4397499999999996	0.7787666666666662	153299.734375	3028015.770484375	0	1277	0.2168643008844222	2.1140004933213663	2.9992273120344355	403.0046081542969	403.00592041015625
1070	404.2042541503906	11.561183333333334					1	DETECTED	404.2043 m/z @11.56 [CD6657_1.mzXML]	404.2042541503906	11.561183333333334	11.532966666666665	11.781616666666668	0.24865000000000315	39280.5703125	281464.5658791519	0	1277	0.1269871891333061	4.406083874778191	5.255725226831325	404.20355224609375	404.2046813964844
1071	405.080810546875	12.251399999999999					1	DETECTED	405.0808 m/z @12.25 [CD6657_1.mzXML]	405.080810546875	12.251399999999999	10.868883333333335	19.262666666666668	8.393783333333333	5480.55224609375	1096393.5213093874	0	1277	3.421195085465902	3.0356897445479922	2.481476142925598	405.0779724121094	405.08465576171875
1072	405.41741943359375	12.156550000000001					1	DETECTED	405.4174 m/z @12.16 [CD6657_1.mzXML]	405.41741943359375	12.156550000000001	12.140933333333333	16.16475	4.023816666666669	8659.1962890625	1020380.6916079103	0	1277	0.07133314559655624	128.8308431163164	256.6616862326328	405.4124755859375	405.4177551269531
1073	406.74493408203125	12.2356					1	DETECTED	406.7449 m/z @12.24 [CD6657_1.mzXML]	406.74493408203125	12.2356	11.107133333333334	14.988516666666667	3.881383333333334	95160.7265625	6047438.383850221	0	1277	0.7925849617441862	1.1164005673386759	1.467462810016529	406.7430114746094	406.75372314453125
1074	408.76654052734375	1.7497333333333331					1	DETECTED	408.7665 m/z @1.75 [CD6657_1.mzXML]	408.76654052734375	1.7497333333333331	1.69015	1.7926499999999999	0.10249999999999981	28459.33203125	121040.76729052723	0	1277	0.06748722510922756	0.860139860139862	0.7202797202797239	408.7660217285156	408.7677917480469
1075	408.91680908203125	1.61685					1	DETECTED	408.9168 m/z @1.62 [CD6657_1.mzXML]	408.91680908203125	1.61685	1.5424666666666667	1.6609833333333335	0.11851666666666683	72167.8125	353672.7752960209	0	1277	0.08495854499482314	0.7989655914204936	0.6279935372159755	408.91595458984375	408.917724609375
1076	409.1595764160156	11.589266666666667					1	DETECTED	409.1596 m/z @11.59 [CD6657_1.mzXML]	409.1595764160156	11.589266666666667	11.517816666666667	12.020199999999999	0.5023833333333325	234268.1875	1920779.3156894592	0	1277	0.12868454165464804	2.079202989063554	2.17853307148278	409.1587219238281	409.1602478027344
1077	409.1851806640625	9.226383333333333					1	DETECTED	409.1852 m/z @9.23 [CD6657_1.mzXML]	409.1851806640625	9.226383333333333	9.155333333333335	9.311333333333332	0.15599999999999703	55814.09375	233329.16511950621	0	1277	0.061887890432551274	1.1662734204155196	1.284740857112118	409.1838073730469	409.1856384277344
1078	409.32647705078125	12.251399999999999					1	DETECTED	409.3265 m/z @12.25 [CD6657_1.mzXML]	409.32647705078125	12.251399999999999	12.094433333333335	12.642216666666666	0.5477833333333315	9681.8955078125	198186.76564843743	0	1277	null	1.7449033765130861	2.4898067530261723	409.3244934082031	409.3273620605469
1079	410.1626892089844	11.589266666666667					1	DETECTED	410.1627 m/z @11.59 [CD6657_1.mzXML]	410.1626892089844	11.589266666666667	11.532966666666665	11.844716666666667	0.31175000000000175	55682.36328125	446306.27872021706	0	1277	0.14588643768221665	2.768650088809863	4.537300177619726	410.1620788574219	410.16314697265625
1080	410.2520751953125	4.282733333333334					1	DETECTED	410.2521 m/z @4.28 [CD6657_1.mzXML]	410.2520751953125	4.282733333333334	3.1084166666666664	4.950816666666666	1.8424	3787.2041015625	240010.40284753425	0	1277	0.9643048428602592	0.7844562085751994	0.5689124171503986	410.2493896484375	410.2532043457031
1081	410.75836181640625	13.364283333333333					1	DETECTED	410.7584 m/z @13.36 [CD6657_1.mzXML]	410.75836181640625	13.364283333333333	1.7202	15.970283333333333	14.250083333333333	27713.63671875	4429634.464830873	0	1277	null	0.5520169932034318	0.046752452545276345	410.75634765625	410.7640075683594
1082	410.8533630371094	1.6756					1	DETECTED	410.8534 m/z @1.68 [CD6657_1.mzXML]	410.8533630371094	1.6756	1.6609833333333335	2.64575	0.9847666666666666	37053.96484375	670159.8952265014	0	1277	0.10837698464099099	33.68643101482364	66.37286202964728	410.84466552734375	410.85430908203125
1083	411.7662658691406	13.572233333333333					1	DETECTED	411.7663 m/z @13.57 [CD6657_1.mzXML]	411.7662658691406	13.572233333333333	13.0453	14.909783333333333	1.8644833333333342	34037.86328125	942270.9876430662	0	1277	0.31863652688117483	1.3923843485780882	0.30993045470700625	411.7637023925781	411.76824951171875
1084	412.97052001953125	1.8631833333333332					1	DETECTED	412.9705 m/z @1.86 [CD6657_1.mzXML]	412.97052001953125	1.8631833333333332	1.7926499999999999	2.32755	0.5349000000000002	17320.51953125	255160.94855224603	0	1277	0.13623949374903987	3.7918241965973545	6.345897037575652	412.9695129394531	412.9725036621094
1085	413.13970947265625	9.385					1	DETECTED	413.1397 m/z @9.38 [CD6657_1.mzXML]	413.13970947265625	9.385	9.340333333333332	9.415283333333333	0.07495000000000118	5860.02294921875	21653.121482910414	0	1277	0.08767796397024874	0.8389925373134217	0.6779850746268434	413.13970947265625	413.1403503417969
1086	413.26318359375	1.69015					1	DETECTED	413.2632 m/z @1.69 [CD6657_1.mzXML]	413.26318359375	1.69015	0.16848333333333335	19.991	19.822516666666665	14021.720703125	2710219.8625062564	0	1277	12.996840030818888	13.983814715140381	10.462069709886537	413.2601013183594	413.2671203613281
1087	413.33819580078125	12.109616666666666					1	DETECTED	413.3382 m/z @12.11 [CD6657_1.mzXML]	413.33819580078125	12.109616666666666	2.840533333333333	16.22935	13.388816666666667	20001.478515625	3090554.146068603	0	1277	2.529898309786354	0.6961903067459098	3.880150319170013	413.3351745605469	413.3398132324219
1088	414.9942321777344	1.46915					1	DETECTED	414.9942 m/z @1.47 [CD6657_1.mzXML]	414.9942321777344	1.46915	1.42305	1.4983833333333334	0.07533333333333347	2832.992919921875	8968.393552368176	0	1277	0.11384662842389126	0.8170643528561109	0.6341287057122218	414.9941101074219	414.9974670410156
1089	415.2087707519531	11.889233333333333					1	DETECTED	415.2088 m/z @11.89 [CD6657_1.mzXML]	415.2087707519531	11.889233333333333	11.828949999999999	12.378350000000001	0.5494000000000021	489659.1875	4105726.432699711	1	1277	0.12319431648327317	2.4419474150776828	3.0795229165392324	415.2080078125	415.2094421386719
1090	415.2337951660156	13.719983333333333					1	DETECTED	415.2338 m/z @13.72 [CD6657_1.mzXML]	415.2337951660156	13.719983333333333	13.465616666666667	14.249883333333335	0.7842666666666673	99805.109375	1804989.0463198246	0	1277	0.25568883355630945	1.3926886591681369	1.4688187825694692	415.2330627441406	415.2352294921875
1091	415.27899169921875	12.251399999999999					1	DETECTED	415.2790 m/z @12.25 [CD6657_1.mzXML]	415.27899169921875	12.251399999999999	12.219966666666666	12.743866666666666	0.5238999999999994	25621.234375	317152.05875146476	0	1277	0.07640796908053105	8.333510074231437	15.667020148462875	415.2781677246094	415.28045654296875
1092	416.7984924316406	1.7351666666666667					1	DETECTED	416.7985 m/z @1.74 [CD6657_1.mzXML]	416.7984924316406	1.7351666666666667	1.69015	16.22935	14.539200000000001	44435.59375	1.0891325020496367E7	0	1277	0.061242375070157395	161.4868567197333	321.9737134394666	416.78997802734375	416.7987365722656
1093	416.99993896484375	1.89065					1	DETECTED	416.9999 m/z @1.89 [CD6657_1.mzXML]	416.99993896484375	1.89065	1.7786666666666666	2.4671166666666666	0.68845	83228.03125	1473260.3673146968	0	1277	0.34156090778451764	3.0574858780068443	4.594173935496181	416.99951171875	417.0018005371094
1094	418.38604736328125	12.743866666666666					1	DETECTED	418.3860 m/z @12.74 [CD6657_1.mzXML]	418.38604736328125	12.743866666666666	12.6569	12.904599999999999	0.24769999999999825	25074.400390625	237280.65404516604	0	1277	0.13609166372949133	1.4241088539670494	1.848217707934099	418.3854064941406	418.3870849609375
1095	418.7449645996094	12.330133333333333					1	DETECTED	418.7450 m/z @12.33 [CD6657_1.mzXML]	418.7449645996094	12.330133333333333	11.2021	13.677766666666667	2.475666666666667	21419.529296875	1385446.532804688	0	1277	0.3704068062230714	1.0973375491267996	1.1362434417444078	418.74267578125	418.74658203125
1096	418.87762451171875	1.5869833333333332					1	DETECTED	418.8776 m/z @1.59 [CD6657_1.mzXML]	418.87762451171875	1.5869833333333332	1.5424666666666667	1.6463333333333334	0.10386666666666677	48259.6171875	221429.7445024414	0	1277	0.08063150199863411	1.1666042680644	1.3332085361288	418.87628173828125	418.87762451171875
1097	418.97943115234375	1.8769166666666666					1	DETECTED	418.9794 m/z @1.88 [CD6657_1.mzXML]	418.97943115234375	1.8769166666666666	1.7497333333333331	2.2714833333333333	0.5217500000000002	43978.0625	721254.3899907229	0	1277	0.4460372983155383	2.051172847595334	3.102345695190668	418.97882080078125	418.9804382324219
1098	419.3141784667969	1.3019					1	DETECTED	419.3142 m/z @1.30 [CD6657_1.mzXML]	419.3141784667969	1.3019	0.10103333333333334	20.0075	19.906466666666667	2293.130859375	1261902.2924088135	0	1277	16.08152251280314	8.288375062454893	15.576750124909786	419.3055419921875	419.317626953125
1099	419.7533874511719	13.212833333333332					1	DETECTED	419.7534 m/z @13.21 [CD6657_1.mzXML]	419.7533874511719	13.212833333333332	11.813416666666665	14.738383333333333	2.924966666666668	12555.837890625	952676.000694458	0	1277	0.34764164564590416	1.0450663967129161	1.0901327934258325	419.74627685546875	419.7579650878906
1100	420.88214111328125	1.6756					1	DETECTED	420.8821 m/z @1.68 [CD6657_1.mzXML]	420.88214111328125	1.6756	1.6609833333333335	1.7786666666666666	0.11768333333333314	79851.9375	262719.96198974573	0	1277	0.1065734018514477	4.025655644241772	7.390817710425419	420.88177490234375	420.882568359375
1101	421.7797546386719	14.380333333333335					1	DETECTED	421.7798 m/z @14.38 [CD6657_1.mzXML]	421.7797546386719	14.380333333333335	11.750433333333332	15.146466666666667	3.3960333333333352	28893.357421875	986512.4035836488	0	1277	0.28943660757919254	0.6112546254324556	2.0347485448156313	421.77783203125	421.7818908691406
1102	422.3239440917969	11.813416666666665					1	DETECTED	422.3239 m/z @11.81 [CD6657_1.mzXML]	422.3239440917969	11.813416666666665	11.765899999999998	11.917816666666665	0.1519166666666667	14217.2470703125	81249.67337109314	0	1277	0.08557647313824646	1.5985619081024212	2.1971238162048423	422.3230285644531	422.3255310058594
1103	423.79571533203125	14.145116666666667					1	DETECTED	423.7957 m/z @14.15 [CD6657_1.mzXML]	423.79571533203125	14.145116666666667	2.5904833333333332	14.394616666666668	11.804133333333334	5145.00830078125	1632917.3848333745	0	1277	0.17751176189150542	0.5107965347234443	0.02159306944688865	423.7916259765625	423.7995300292969
1104	424.3396301269531	11.932133333333333					1	DETECTED	424.3396 m/z @11.93 [CD6657_1.mzXML]	424.3396301269531	11.932133333333333	11.874916666666667	12.251399999999999	0.37648333333333106	176917.59375	1350261.7043222606	0	1277	0.12571256604059933	2.463701246589748	2.8984135820650874	424.33843994140625	424.3399963378906
1105	424.8944396972656	1.6317833333333334					1	DETECTED	424.8944 m/z @1.63 [CD6657_1.mzXML]	424.8944396972656	1.6317833333333334	1.5573166666666665	9.925516666666665	8.368199999999998	116001.5703125	2044988.3265323187	0	1277	0.08802188463433591	56.18755595344654	107.17788696367737	424.893798828125	424.89508056640625
1106	425.1343078613281	11.561183333333334					1	DETECTED	425.1343 m/z @11.56 [CD6657_1.mzXML]	425.1343078613281	11.561183333333334	10.120149999999999	11.750433333333332	1.6302833333333329	14126.97265625	388046.51242907747	0	1277	0.07118416256981952	0.5656646850639578	0.1313293701279157	425.1324462890625	425.13482666015625
1107	426.3551330566406	12.049633333333333					1	DETECTED	426.3551 m/z @12.05 [CD6657_1.mzXML]	426.3551330566406	12.049633333333333	11.903500000000001	12.362133333333333	0.45863333333333145	219336.953125	1698345.7294003968	1	1277	0.1422104082586273	2.2621779116131533	1.7869601984735872	426.3457336425781	426.35772705078125
1108	426.8277587890625	1.7497333333333331					1	DETECTED	426.8278 m/z @1.75 [CD6657_1.mzXML]	426.8277587890625	1.7497333333333331	1.6609833333333335	1.7926499999999999	0.13166666666666638	41134.6953125	245176.47117529283	0	1277	0.06916509216795741	0.7417840375586866	0.48356807511737326	426.8272705078125	426.8289489746094
1109	427.0621032714844	12.471633333333333					1	DETECTED	427.0621 m/z @12.47 [CD6657_1.mzXML]	427.0621032714844	12.471633333333333	4.145466666666667	16.11595	11.970483333333334	5671.79736328125	1307914.37728537	0	1277	6.68333741261298	0.7188472085993957	1.1711798293135647	427.0530090332031	427.0657958984375
1110	427.3176574707031	11.765899999999998					1	DETECTED	427.3177 m/z @11.77 [CD6657_1.mzXML]	427.3176574707031	11.765899999999998	11.750433333333332	14.6304	2.879966666666668	6448.025390625	582908.761331421	0	1277	0.20192842021307378	93.10237068965478	185.20474137930955	427.31683349609375	427.31866455078125
1111	428.3703918457031	12.156550000000001					1	DETECTED	428.3704 m/z @12.16 [CD6657_1.mzXML]	428.3703918457031	12.156550000000001	12.109616666666666	12.393966666666667	0.28435000000000166	44262.3125	317572.2855187978	0	1277	0.1178857719882398	2.8124718124481523	3.690844880125476	428.36737060546875	428.3719177246094
1112	429.23675537109375	11.428066666666666					1	DETECTED	429.2368 m/z @11.43 [CD6657_1.mzXML]	429.23675537109375	11.428066666666666	1.6317833333333334	11.64605	10.014266666666668	190021.03125	1.264372146182666E7	0	1277	0.10927343571338177	0.513725755927127	4.642462175631444	429.2361755371094	429.2391052246094
1113	429.3330383300781	13.81955					1	DETECTED	429.3330 m/z @13.82 [CD6657_1.mzXML]	429.3330383300781	13.81955	11.813416666666665	16.22935	4.415933333333335	6797.43603515625	870415.9191777958	0	1277	1.3686613573381479	1.1006081350525054	0.5096940126526252	429.33160400390625	429.3359069824219
1114	429.76629638671875	14.6152					1	DETECTED	429.7663 m/z @14.62 [CD6657_1.mzXML]	429.76629638671875	14.6152	9.522833333333333	14.6152	5.092366666666667	5239.79833984375	768396.840935608	0	1277	0.26457614538158936	0.5	null	429.7650146484375	429.7701110839844
1115	430.2403259277344	11.502466666666667					1	DETECTED	430.2403 m/z @11.50 [CD6657_1.mzXML]	430.2403259277344	11.502466666666667	9.612883333333334	19.081166666666665	9.46828333333333	18066.740234375	5297963.972131378	0	1277	9.53231089572324	2.6563646198948296	4.224365268154594	430.23583984375	430.24224853515625
1116	430.3775329589844	13.526133333333332					1	DETECTED	430.3775 m/z @13.53 [CD6657_1.mzXML]	430.3775329589844	13.526133333333332	11.60335	14.676416666666666	3.0730666666666657	71688.0703125	2386457.686664793	0	1277	0.29441846063245336	0.7566936500206092	0.39635171737655017	430.37628173828125	430.3799133300781
1117	430.9110107421875	1.6463333333333334					1	DETECTED	430.9110 m/z @1.65 [CD6657_1.mzXML]	430.9110107421875	1.6463333333333334	1.5573166666666665	1.69015	0.13283333333333358	228697.34375	838847.7569501972	0	1277	0.05494728815558236	0.782967471039967	0.6687236746944284	430.9110107421875	430.91180419921875
1118	431.1763610839844	12.700616666666667					1	DETECTED	431.1764 m/z @12.70 [CD6657_1.mzXML]	431.1763610839844	12.700616666666667	9.226383333333333	13.08765	3.8612666666666673	33697.0546875	1799170.3126601572	0	1277	1.8842210355665685	0.5557005382482466	0.04776549406616535	431.1671447753906	431.1771240234375
1119	431.3807678222656	13.45075					1	DETECTED	431.3808 m/z @13.45 [CD6657_1.mzXML]	431.3807678222656	13.45075	12.094433333333335	14.9414	2.846966666666665	22704.7265625	1234735.3379144287	0	1277	1.3708315650623053	1.0495213752933814	0.29931034870088397	431.3790588378906	431.3876647949219
1120	432.2355041503906	11.889233333333333					1	DETECTED	432.2355 m/z @11.89 [CD6657_1.mzXML]	432.2355041503906	11.889233333333333	11.844716666666667	12.094433333333335	0.24971666666666792	73726.8828125	592619.1615463875	0	1277	0.13413826453541766	2.7881133999991703	3.843463702379142	432.2346496582031	432.2358703613281
1121	432.31591796875	12.7584					1	DETECTED	432.3159 m/z @12.76 [CD6657_1.mzXML]	432.31591796875	12.7584	11.750433333333332	12.8024	1.0519666666666687	17920.126953125	543091.5413940434	0	1277	0.4875476014433069	0.5218261185885779	0.04365223717715574	432.30694580078125	432.3160095214844
1122	432.36474609375	12.6569					1	DETECTED	432.3647 m/z @12.66 [CD6657_1.mzXML]	432.36474609375	12.6569	12.517633333333333	12.845650000000001	0.3280166666666684	12436.5947265625	159701.8542563479	0	1277	0.21105999105767026	1.1776567735758705	1.3553135471517412	432.3553161621094	432.36590576171875
1123	432.9739074707031	1.8631833333333332					1	DETECTED	432.9739 m/z @1.86 [CD6657_1.mzXML]	432.9739074707031	1.8631833333333332	1.7786666666666666	2.4116833333333334	0.6330166666666668	52314.7578125	901270.0330881345	0	1277	0.1372676057600244	3.8489639379662384	6.4434033028455655	432.9732360839844	432.9753112792969
1124	433.05841064453125	11.631916666666665					1	DETECTED	433.0584 m/z @11.63 [CD6657_1.mzXML]	433.05841064453125	11.631916666666665	2.78525	11.7046	8.91935	14161.5361328125	2188398.5818411247	0	1277	0.2646081195146621	0.5041079502637529	0.008215900527505714	433.0579833984375	433.066650390625
1125	433.9676208496094	11.342350000000001					1	DETECTED	433.9676 m/z @11.34 [CD6657_1.mzXML]	433.9676208496094	11.342350000000001	9.955250000000001	17.8835	7.92825	10189.67578125	1642393.5330051577	0	1277	0.5889382202408662	2.857850911974623	4.715701823949246	433.9650573730469	433.9772644042969
1126	434.7701721191406	1.7497333333333331					1	DETECTED	434.7702 m/z @1.75 [CD6657_1.mzXML]	434.7701721191406	1.7497333333333331	1.7052	1.76425	0.05905000000000005	25373.677734375	64138.680981933736	0	1277	0.03177381090051146	0.6629865269461119	0.3259730538922238	434.76898193359375	434.7701721191406
1127	435.3310241699219	10.51415					1	DETECTED	435.3310 m/z @10.51 [CD6657_1.mzXML]	435.3310241699219	10.51415	10.3947	11.750433333333332	1.3557333333333315	10260.3935546875	328155.7145985712	0	1277	0.10263936253760342	5.674898841914298	2.623474358207959	435.3291320800781	435.3330078125
1128	436.8561096191406	1.6756					1	DETECTED	436.8561 m/z @1.68 [CD6657_1.mzXML]	436.8561096191406	1.6756	1.6463333333333334	1.7497333333333331	0.10339999999999971	55229.6953125	208510.87379663062	0	1277	0.05050996914232808	1.7665148063781342	2.4862257644914227	436.8552551269531	436.8566589355469
1129	437.1907958984375	11.889233333333333					1	DETECTED	437.1908 m/z @11.89 [CD6657_1.mzXML]	437.1907958984375	11.889233333333333	11.828949999999999	12.393966666666667	0.5650166666666685	383080.65625	3120756.7413891666	1	1277	0.12446357097027594	2.4510189999799	2.9004087098938105	437.1900634765625	437.1925354003906
1130	438.9825134277344	1.8769166666666666					1	DETECTED	438.9825 m/z @1.88 [CD6657_1.mzXML]	438.9825134277344	1.8769166666666666	1.7202	2.3697666666666666	0.6495666666666666	35818.43359375	680335.3243940431	0	1277	0.21013598795004595	2.0724236945655647	3.1582942511828542	438.9811096191406	438.9833679199219
1131	439.1188659667969	11.154866666666667					1	DETECTED	439.1189 m/z @11.15 [CD6657_1.mzXML]	439.1188659667969	11.154866666666667	11.075016666666667	11.217733333333333	0.14271666666666682	5790.3818359375	37152.71634155266	0	1277	0.14901496783655688	0.8936547693592115	0.7873095387184229	439.1174621582031	439.1194763183594
1132	440.867919921875	1.6317833333333334					1	DETECTED	440.8679 m/z @1.63 [CD6657_1.mzXML]	440.867919921875	1.6317833333333334	1.5720833333333333	1.6756	0.1035166666666667	66416.296875	232417.0822421877	0	1277	0.045968716243679264	0.8669737576772742	0.7339475153545486	440.86773681640625	440.86895751953125
1133	442.3138427734375	11.844716666666667					1	DETECTED	442.3138 m/z @11.84 [CD6657_1.mzXML]	442.3138427734375	11.844716666666667	11.765899999999998	12.049633333333333	0.28373333333333406	29138.12109375	232197.8497822265	0	1277	0.12011229092116693	1.799957707760593	2.2450808132318447	442.3094177246094	442.3145751953125
1134	442.8017578125	1.7497333333333331					1	DETECTED	442.8018 m/z @1.75 [CD6657_1.mzXML]	442.8017578125	1.7497333333333331	1.69015	1.7497333333333331	0.0595833333333331	18082.935546875	53614.78594580061	0	1277	0.24898416827476377	0.5	null	442.8011474609375	442.8020935058594
1135	443.26641845703125	12.7293					1	DETECTED	443.2664 m/z @12.73 [CD6657_1.mzXML]	443.26641845703125	12.7293	12.6718	12.88995	0.2181500000000014	10659.951171875	94082.53669873075	0	1277	0.19007701977814762	1.8969565217391098	2.7939130434782196	443.2633056640625	443.26641845703125
1136	443.4180908203125	12.2828					1	DETECTED	443.4181 m/z @12.28 [CD6657_1.mzXML]	443.4180908203125	12.2828	12.109616666666666	12.486933333333333	0.3773166666666672	20460.8984375	211871.63100585976	0	1277	0.07843836502078894	1.0893561736117758	1.0832605766955592	443.4160461425781	443.41864013671875
1137	444.2361145019531	8.207333333333333					1	DETECTED	444.2361 m/z @8.21 [CD6657_1.mzXML]	444.2361145019531	8.207333333333333	8.025033333333333	8.626283333333333	0.6012500000000003	2789.3193359375	48836.637018402136	0	1277	0.11053730417619789	1.6490674712013202	2.2981349424026405	444.23333740234375	444.2383728027344
1138	445.2318115234375	10.948433333333332					1	DETECTED	445.2318 m/z @10.95 [CD6657_1.mzXML]	445.2318115234375	10.948433333333332	4.807966666666667	11.139000000000001	6.331033333333334	22261.259765625	644298.4488585512	0	1277	0.1206520081070881	1.9471761584377179	2.731957548150646	445.2308044433594	445.23760986328125
1139	445.327392578125	13.93525					1	DETECTED	445.3274 m/z @13.94 [CD6657_1.mzXML]	445.327392578125	13.93525	12.517633333333333	14.6918	2.174166666666668	6137.26171875	557744.4602963872	0	1277	0.47298880802188137	0.7668387081604102	0.5336774163208203	445.3248596191406	445.3328552246094
1140	445.36444091796875	13.480500000000001					1	DETECTED	445.3644 m/z @13.48 [CD6657_1.mzXML]	445.36444091796875	13.480500000000001	12.595566666666667	16.245416666666667	3.6498500000000007	12692.033203125	894009.7023476564	0	1277	0.27471247848167124	2.06221749284315	0.723190946099169	445.3627014160156	445.3680725097656
1141	445.3970642089844	12.378350000000001					1	DETECTED	445.3971 m/z @12.38 [CD6657_1.mzXML]	445.3970642089844	12.378350000000001	11.797566666666667	17.407666666666668	5.610100000000001	23540.455078125	1725846.69756189	0	1277	0.2200601443530168	4.829770138031959	8.659540276063918	445.3957214355469	445.39886474609375
1142	446.2508239746094	11.5472					1	DETECTED	446.2508 m/z @11.55 [CD6657_1.mzXML]	446.2508239746094	11.5472	3.09395	11.960966666666668	8.867016666666668	674626.6875	8717453.946929283	1	1277	0.12785359850586175	3.3187424143611977	5.853521779084729	446.2505187988281	446.2602844238281
1143	446.4015197753906	12.156550000000001					1	DETECTED	446.4015 m/z @12.16 [CD6657_1.mzXML]	446.4015197753906	12.156550000000001	11.917816666666665	12.2828	0.36498333333333477	7352.04443359375	101977.23207299788	0	1277	0.04728951812496973	0.7644163641440886	0.5288327282881772	446.3996887207031	446.4028015136719
1144	446.7983703613281	13.719983333333333					1	DETECTED	446.7984 m/z @13.72 [CD6657_1.mzXML]	446.7983703613281	13.719983333333333	13.634183333333334	14.17595	0.5417666666666658	15328.5810546875	240040.17974450614	0	1277	0.1892446620481163	3.1571484071484397	5.314296814296879	446.7957458496094	446.798583984375
1145	446.8849182128906	1.6463333333333334					1	DETECTED	446.8849 m/z @1.65 [CD6657_1.mzXML]	446.8849182128906	1.6463333333333334	1.5720833333333333	13.790716666666667	12.218633333333333	142547.8125	5563747.683181154	0	1277	0.05224684211522024	77.1748360692537	0.7833780543827934	446.8841552734375	446.89105224609375
1146	447.2545471191406	11.631916666666665					1	DETECTED	447.2545 m/z @11.63 [CD6657_1.mzXML]	447.2545471191406	11.631916666666665	11.631916666666665	11.946433333333333	0.3145166666666679	121984.1640625	567861.5996665035	0	1277	1.1590915361134382	null	null	447.2505187988281	447.2555236816406
1147	447.3438720703125	14.293466666666665					1	DETECTED	447.3439 m/z @14.29 [CD6657_1.mzXML]	447.3438720703125	14.293466666666665	11.813416666666665	16.018966666666667	4.205550000000002	15352.3779296875	1427381.1096706241	0	1277	0.9273983384668885	0.7518470314585043	0.2983441808098797	447.3426818847656	447.345947265625
1148	449.1986999511719	12.362133333333333					1	DETECTED	449.1987 m/z @12.36 [CD6657_1.mzXML]	449.1986999511719	12.362133333333333	12.2356	12.595566666666667	0.35996666666666677	30708.7265625	359975.84772583056	0	1277	0.15822830484611927	1.4224183350895752	1.8448366701791505	449.1967468261719	449.1991882324219
1149	450.35467529296875	13.073433333333332					1	DETECTED	450.3547 m/z @13.07 [CD6657_1.mzXML]	450.35467529296875	13.073433333333332	0.11773333333333333	19.991	19.873266666666666	105572.1796875	4420203.866443578	0	1277	0.1357375162028589	0.7673491265159526	0.5046271720011031	450.35235595703125	450.3583984375
1150	453.1650695800781	11.874916666666667					1	DETECTED	453.1651 m/z @11.87 [CD6657_1.mzXML]	453.1650695800781	11.874916666666667	5.55095	12.034916666666668	6.483966666666667	23150.63671875	2413225.517858521	0	1277	0.17044228123418215	0.5126502880576009	0.025300576115201978	453.1602783203125	453.16571044921875
1151	453.3414306640625	10.528583333333334					1	DETECTED	453.3414 m/z @10.53 [CD6657_1.mzXML]	453.3414306640625	10.528583333333334	9.97	17.53933333333333	7.569333333333331	173437.0625	2000623.2156913118	0	1277	0.10833472826504575	1.74697645010417	2.990760556303582	453.3392333984375	453.343505859375
1152	454.2900695800781	13.101866666666666					1	DETECTED	454.2901 m/z @13.10 [CD6657_1.mzXML]	454.2900695800781	13.101866666666666	13.0034	13.3367	0.33330000000000126	75066.3203125	576047.4639121107	0	1277	0.08050287221804453	1.6924509140148971	2.3849018280297942	454.2897033691406	454.29058837890625
1153	454.955810546875	1.89065					1	DETECTED	454.9558 m/z @1.89 [CD6657_1.mzXML]	454.955810546875	1.89065	1.7052	2.341733333333333	0.636533333333333	25808.2421875	497593.93701611325	0	1277	0.3061971787318607	1.7161858542284534	2.4323717084569068	454.9546203613281	454.9577331542969
1154	457.018798828125	1.9600333333333333					1	DETECTED	457.0188 m/z @1.96 [CD6657_1.mzXML]	457.018798828125	1.9600333333333333	1.9600333333333333	2.4671166666666666	0.5070833333333333	8190.41796875	152878.0675459594	0	1277	0.31038295989851394	null	null	457.01678466796875	457.0203552246094
1155	458.8538818359375	1.5573166666666665					1	DETECTED	458.8539 m/z @1.56 [CD6657_1.mzXML]	458.8538818359375	1.5573166666666665	1.4543833333333334	1.5869833333333332	0.13259999999999983	25368.8828125	123411.13949291976	0	1277	1.4211662994546892	0.6429395439073079	0.2977157425123381	458.8528137207031	458.8545227050781
1156	459.2373046875	12.700616666666667					1	DETECTED	459.2373 m/z @12.70 [CD6657_1.mzXML]	459.2373046875	12.700616666666667	6.024733333333333	13.436016666666665	7.411283333333333	34744.41796875	2155025.947813507	0	1277	1.0006845133040212	0.5550788534850568	1.1163474184275144	459.2325439453125	459.2471618652344
1157	460.9635009765625	1.7926499999999999					1	DETECTED	460.9635 m/z @1.79 [CD6657_1.mzXML]	460.9635009765625	1.7926499999999999	1.7052	2.2285666666666666	0.5233666666666665	20538.759765625	312128.41683056636	0	1277	0.19252000191415175	2.992376596150187	3.1557986817008197	460.9616394042969	460.9646301269531
1158	461.0413513183594	9.807333333333334					1	DETECTED	461.0414 m/z @9.81 [CD6657_1.mzXML]	461.0413513183594	9.807333333333334	9.747800000000002	9.836900000000002	0.08910000000000018	2160.290283203125	7942.859760955819	0	1277	0.03684103200846778	0.7483202687570102	0.4966405375140205	461.03857421875	461.0420227050781
1159	462.85882568359375	1.6317833333333334					1	DETECTED	462.8588 m/z @1.63 [CD6657_1.mzXML]	462.85882568359375	1.6317833333333334	1.5869833333333332	7.3975	5.8105166666666666	31227.791015625	2567548.1702074585	0	1277	0.05839098531835729	64.84951636904736	128.69903273809473	462.85565185546875	462.85931396484375
1160	463.1551818847656	10.183033333333332					1	DETECTED	463.1552 m/z @10.18 [CD6657_1.mzXML]	463.1551818847656	10.183033333333332	8.703683333333334	10.289716666666667	1.586033333333333	2443.49658203125	149125.30946670545	0	1277	1.5600492102703498	0.5360575027320562	0.07211500546411241	463.1551208496094	463.1598205566406
1161	463.29913330078125	13.0453					1	DETECTED	463.2991 m/z @13.05 [CD6657_1.mzXML]	463.29913330078125	13.0453	12.989533333333332	13.157516666666668	0.1679833333333356	15417.693359375	93523.37459619196	0	1277	0.030464609946481147	1.506126718469827	2.012253436939654	463.2980041503906	463.3046569824219
1162	464.1539306640625	11.2021					1	DETECTED	464.1539 m/z @11.20 [CD6657_1.mzXML]	464.1539306640625	11.2021	0.11773333333333333	20.0075	19.889766666666667	13979.953125	3550837.6120452	0	1277	5.434200320122505	0.9026873276275785	0.8152826617761021	464.1502380371094	464.15692138671875
1163	464.2157897949219	10.618516666666666					1	DETECTED	464.2158 m/z @10.62 [CD6657_1.mzXML]	464.2157897949219	10.618516666666666	10.587533333333333	10.701116666666667	0.11358333333333448	4772.4736328125	24714.189584259315	0	1277	0.12728371882125522	1.832974717590119	2.784012186267676	464.21527099609375	464.21612548828125
1164	464.870361328125	1.5720833333333333					1	DETECTED	464.8704 m/z @1.57 [CD6657_1.mzXML]	464.870361328125	1.5720833333333333	1.5424666666666667	1.6019166666666667	0.05945	17492.083984375	49191.595453369075	0	1277	0.08835603501730693	1.003657850309512	1.0073157006190239	464.870361328125	464.8715515136719
1165	467.14898681640625	11.631916666666665					1	DETECTED	467.1490 m/z @11.63 [CD6657_1.mzXML]	467.14898681640625	11.631916666666665	11.589266666666667	11.813416666666665	0.22414999999999807	21839.638671875	177778.1439082025	0	1277	0.1428296074042823	2.627784290738652	4.255568581477304	467.1479797363281	467.1503601074219
1166	468.3052062988281	12.6718					1	DETECTED	468.3052 m/z @12.67 [CD6657_1.mzXML]	468.3052062988281	12.6718	12.502383333333334	13.073433333333332	0.5710499999999978	312616.625	3009859.5476191416	1	1277	0.1405470129171622	1.3377497302949715	2.185367498521509	468.30426025390625	468.3071594238281
1167	469.1289367675781	11.903500000000001					1	DETECTED	469.1289 m/z @11.90 [CD6657_1.mzXML]	469.1289367675781	11.903500000000001	11.86005	11.917816666666665	0.057766666666665856	5873.08642578125	17703.067351806632	0	1277	0.11087717834237587	0.664748753356312	0.3294975067126239	469.1271667480469	469.1289367675781
1168	469.32611083984375	14.365933333333334					1	DETECTED	469.3261 m/z @14.37 [CD6657_1.mzXML]	469.32611083984375	14.365933333333334	2.96615	15.452383333333334	12.486233333333335	12143.9404296875	1848833.6527786562	0	1277	0.6096933598314003	0.5476522214603493	0.09450353742055917	469.3224792480469	469.3359680175781
1169	470.8872375488281	1.5869833333333332					1	DETECTED	470.8872 m/z @1.59 [CD6657_1.mzXML]	470.8872375488281	1.5869833333333332	1.5424666666666667	3.7134	2.170933333333333	32017.12109375	527176.1476393433	0	1277	0.09388035965312636	24.38337701235499	1.7006794983523519	470.8808288574219	470.88836669921875
1170	472.2471923828125	11.561183333333334					1	DETECTED	472.2472 m/z @11.56 [CD6657_1.mzXML]	472.2471923828125	11.561183333333334	2.840533333333333	11.813416666666665	8.972883333333332	60672.99609375	2801925.184019442	0	1277	0.15536188085184222	0.5127482591590703	3.822257957393301	472.2400207519531	472.24774169921875
1171	474.2815856933594	11.874916666666667					1	DETECTED	474.2816 m/z @11.87 [CD6657_1.mzXML]	474.2815856933594	11.874916666666667	11.813416666666665	12.564016666666667	0.7506000000000022	1613974.0	1.37884615648948E7	1	1277	0.12365093820084283	3.5565676257965793	4.449455834789253	474.2796630859375	474.2825622558594
1172	474.8316955566406	1.5278					1	DETECTED	474.8317 m/z @1.53 [CD6657_1.mzXML]	474.8316955566406	1.5278	1.4837833333333335	1.5720833333333333	0.08829999999999982	13122.923828125	47863.217645751945	0	1277	0.10455795591736528	1.0030291556228699	1.0060583112457395	474.8306884765625	474.83184814453125
1173	475.3232727050781	10.499833333333333					1	DETECTED	475.3233 m/z @10.50 [CD6657_1.mzXML]	475.3232727050781	10.499833333333333	8.38685	10.964400000000001	2.5775500000000005	83838.5390625	712328.3285842887	0	1277	0.10491201789468718	1.4503775170815734	2.545947983489143	475.3172607421875	475.326416015625
1174	476.9043273925781	1.6317833333333334					1	DETECTED	476.9043 m/z @1.63 [CD6657_1.mzXML]	476.9043273925781	1.6317833333333334	1.5869833333333332	1.6609833333333335	0.07400000000000029	28388.69921875	95179.82135839868	0	1277	0.07044043813697032	0.8258928571428572	0.6517857142857143	476.9031066894531	476.9046325683594
1175	476.93780517578125	1.8631833333333332					1	DETECTED	476.9378 m/z @1.86 [CD6657_1.mzXML]	476.93780517578125	1.8631833333333332	1.7351666666666667	19.907833333333333	18.172666666666665	19289.533203125	1139766.1172140806	0	1277	0.030266938834159207	70.97773727379258	2.7930140973963344	476.9363098144531	476.9416198730469
1176	477.9575500488281	11.248483333333333					1	DETECTED	477.9576 m/z @11.25 [CD6657_1.mzXML]	477.9575500488281	11.248483333333333	10.90105	19.444333333333336	8.543283333333337	10091.0107421875	1942844.2244936526	0	1277	0.24581844665261343	12.294852729540455	23.58970545908091	477.9551696777344	477.9587707519531
1177	478.2895202636719	12.88995					1	DETECTED	478.2895 m/z @12.89 [CD6657_1.mzXML]	478.2895202636719	12.88995	12.7584	12.975566666666667	0.2171666666666674	196804.59375	1087074.1951142547	0	1277	0.08967201843486983	0.8254149246167473	1.3638481058155902	478.28936767578125	478.28997802734375
1178	478.32659912109375	13.198966666666667					1	DETECTED	478.3266 m/z @13.20 [CD6657_1.mzXML]	478.32659912109375	13.198966666666667	1.1281999999999999	15.146466666666667	14.018266666666667	112252.1953125	6565572.163839357	0	1277	0.26577751696314067	0.7787597694678401	0.42160924684753626	478.3236999511719	478.33453369140625
1179	479.29241943359375	12.88995					1	DETECTED	479.2924 m/z @12.89 [CD6657_1.mzXML]	479.29241943359375	12.88995	12.845650000000001	19.031833333333335	6.186183333333334	40969.1640625	5975350.641504639	0	1277	0.05687270599494987	69.82148231753233	138.64296463506466	479.29241943359375	479.3000183105469
1180	480.3415832519531	13.480500000000001					1	DETECTED	480.3416 m/z @13.48 [CD6657_1.mzXML]	480.3415832519531	13.480500000000001	13.35045	14.145116666666667	0.7946666666666662	103320.3515625	1557087.5619580068	0	1277	0.22702355998493928	2.170589493671847	3.0289405777475937	480.3410949707031	480.3439025878906
1181	482.3208923339844	12.919233333333333					1	DETECTED	482.3209 m/z @12.92 [CD6657_1.mzXML]	482.3208923339844	12.919233333333333	12.743866666666666	14.847016666666667	2.103150000000001	76162.84375	2038063.3819661858	0	1277	1.1739822731912692	5.1849383376686795	1.412607131361621	482.3200988769531	482.32415771484375
1182	482.357421875	13.776616666666666					1	DETECTED	482.3574 m/z @13.78 [CD6657_1.mzXML]	482.357421875	13.776616666666666	13.60375	15.291183333333333	1.687433333333333	70770.546875	1834799.9401853643	0	1277	0.3260223232360655	4.364186636294868	9.109914983796331	482.3564147949219	482.3594055175781
1183	483.3609313964844	13.776616666666666					1	DETECTED	483.3609 m/z @13.78 [CD6657_1.mzXML]	483.3609313964844	13.776616666666666	13.776616666666666	14.264199999999999	0.48758333333333326	19337.73828125	297891.27692199714	0	1277	0.18784870871748005	null	null	483.359619140625	483.3612365722656
1184	484.0797424316406	11.2021					1	DETECTED	484.0797 m/z @11.20 [CD6657_1.mzXML]	484.0797424316406	11.2021	10.964400000000001	11.217733333333333	0.2533333333333321	5762.95361328125	33942.15407672103	0	1277	0.05397663373226358	0.5328845884167727	0.06576917683354527	484.0788879394531	484.0824890136719
1185	486.86431884765625	1.6019166666666667					1	DETECTED	486.8643 m/z @1.60 [CD6657_1.mzXML]	486.86431884765625	1.6019166666666667	1.5424666666666667	1.61685	0.07438333333333325	27616.1640625	91503.79043859856	0	1277	0.2064515233165698	0.625595738716007	0.23545963611028684	486.86431884765625	486.86529541015625
1186	487.1007995605469	11.589266666666667					1	DETECTED	487.1008 m/z @11.59 [CD6657_1.mzXML]	487.1007995605469	11.589266666666667	9.35505	11.689683333333333	2.3346333333333327	11346.2021484375	538738.8417952274	0	1277	0.08204885460182432	0.5224724549245446	0.04494490984908921	487.0960388183594	487.1029968261719
1187	487.31719970703125	14.831016666666667					1	DETECTED	487.3172 m/z @14.83 [CD6657_1.mzXML]	487.31719970703125	14.831016666666667	11.7046	16.0835	4.378900000000002	14220.177734375	1192462.8040838023	0	1277	0.8067011026639967	0.6413370749699523	0.3848318839151935	487.3149108886719	487.3189392089844
1188	489.3333740234375	15.840133333333334					1	DETECTED	489.3334 m/z @15.84 [CD6657_1.mzXML]	489.3333740234375	15.840133333333334	10.073716666666666	18.428	8.354283333333335	9117.244140625	1771703.045497161	0	1277	2.49802179942027	0.6375980666262185	0.3020352934810678	489.32940673828125	489.3380432128906
1189	490.2872009277344	12.700616666666667					1	DETECTED	490.2872 m/z @12.70 [CD6657_1.mzXML]	490.2872009277344	12.700616666666667	12.54855	12.787733333333334	0.23918333333333308	36298.1953125	251795.1660168461	0	1277	0.11701991136132328	0.7864423498465594	0.5659525369847936	490.285888671875	490.2874755859375
1190	491.2980041503906	10.51415					1	DETECTED	491.2980 m/z @10.51 [CD6657_1.mzXML]	491.2980041503906	10.51415	10.470166666666668	10.618516666666666	0.14834999999999887	2765.4560546875	17079.94404089351	0	1277	0.11088754690872271	1.6864342553997624	2.372868510799525	491.2950744628906	491.2986145019531
1191	491.5557556152344	13.268016666666666					1	DETECTED	491.5558 m/z @13.27 [CD6657_1.mzXML]	491.5557556152344	13.268016666666666	2.1433166666666663	13.436016666666665	11.2927	37248.69921875	2613671.4294550465	0	1277	null	0.5075507654138988	0.015387789469453175	491.5508728027344	491.5618591308594
1192	492.8808898925781	1.6317833333333334					1	DETECTED	492.8809 m/z @1.63 [CD6657_1.mzXML]	492.8808898925781	1.6317833333333334	1.5573166666666665	2.453516666666667	0.8962000000000003	50074.8125	836333.8858798833	0	1277	0.07722666545190626	6.017457475380467	10.822843395186272	492.8804931640625	492.8830261230469
1193	493.77642822265625	13.171216666666668					1	DETECTED	493.7764 m/z @13.17 [CD6657_1.mzXML]	493.77642822265625	13.171216666666668	13.129733333333332	13.268016666666666	0.13828333333333376	29952.140625	208588.10841992236	0	1277	0.28454983241609	1.6667336279629539	2.3334672559259078	493.7757568359375	493.77740478515625
1194	494.32080078125	12.8024					1	DETECTED	494.3208 m/z @12.80 [CD6657_1.mzXML]	494.32080078125	12.8024	12.62675	13.790716666666667	1.163966666666667	448006.25	4859505.995066401	1	1277	0.14903874384247295	1.3017612047162677	1.2784708402037361	494.31951904296875	494.32208251953125
1195	496.3350524902344	13.171216666666668					1	DETECTED	496.3351 m/z @13.17 [CD6657_1.mzXML]	496.3350524902344	13.171216666666668	0.23623333333333332	19.874666666666666	19.63843333333333	1.1051774E7	1.7187676960997924E8	1	1277	0.19602713289319063	1.6119191480382817	1.6177579310322951	496.3321838378906	496.34100341796875
1196	497.3399353027344	13.240816666666666					1	DETECTED	497.3399 m/z @13.24 [CD6657_1.mzXML]	497.3399353027344	13.240816666666666	11.73495	18.03083333333333	6.295883333333331	2251882.5	4.129361389095301E7	0	1277	0.21065744008355125	9.122910032419648	1.1532164143967492	497.339111328125	497.342041015625
1197	498.8980407714844	1.6463333333333334					1	DETECTED	498.8980 m/z @1.65 [CD6657_1.mzXML]	498.8980407714844	1.6463333333333334	1.5720833333333333	1.69015	0.11806666666666676	63757.6796875	243702.69393432658	0	1277	0.062065767820219886	0.8031941054338952	0.6057671319566381	498.8972473144531	498.8998107910156
1198	499.3447570800781	13.157516666666668					1	DETECTED	499.3448 m/z @13.16 [CD6657_1.mzXML]	499.3447570800781	13.157516666666668	13.0453	13.4955	0.4502000000000006	48278.50390625	605413.6556536867	0	1277	0.17665586224214813	2.005940888162748	2.5537227821881285	499.3421630859375	499.34637451171875
1199	500.0756530761719	9.461549999999999					1	DETECTED	500.0757 m/z @9.46 [CD6657_1.mzXML]	500.0756530761719	9.461549999999999	9.415283333333333	10.470166666666668	1.0548833333333345	5218.98388671875	117239.49217517085	0	1277	1.0104944145114079	11.400036023054929	21.800072046109857	500.0735168457031	500.07659912109375
1200	500.27813720703125	11.874916666666667					1	DETECTED	500.2781 m/z @11.87 [CD6657_1.mzXML]	500.27813720703125	11.874916666666667	11.844716666666667	13.03105	1.1863333333333337	93835.6640625	1240451.558378785	0	1277	0.12427609207920653	4.519655789413169	35.960556503995264	500.2703857421875	500.2793884277344
1201	501.1855773925781	13.268016666666666					1	DETECTED	501.1856 m/z @13.27 [CD6657_1.mzXML]	501.1855773925781	13.268016666666666	13.115883333333333	13.81955	0.7036666666666669	34214.6875	680352.2323680418	0	1277	0.22772843214840321	2.3126643295354943	3.625328659070988	501.1837158203125	501.1913146972656
1202	502.0726318359375	9.47725					1	DETECTED	502.0726 m/z @9.48 [CD6657_1.mzXML]	502.0726318359375	9.47725	9.430583333333335	9.507766666666667	0.07718333333333227	2632.2158203125	8014.811484252869	0	1277	0.03466161981781646	0.8269642857143025	0.6539285714286049	502.0716857910156	502.0727844238281
1203	502.2892761230469	12.831116666666667					1	DETECTED	502.2893 m/z @12.83 [CD6657_1.mzXML]	502.2892761230469	12.831116666666667	12.7293	13.268016666666666	0.5387166666666658	79838.1328125	1021334.0102250963	0	1277	0.09794892067722749	2.6455229988541573	3.75701979579605	502.2892761230469	502.2904052734375
1204	502.32513427734375	12.94745					1	DETECTED	502.3251 m/z @12.95 [CD6657_1.mzXML]	502.32513427734375	12.94745	9.836900000000002	13.705900000000002	3.8689999999999998	39011.62109375	1517809.2230077514	0	1277	3.209048649129379	0.6219157383742429	0.19135501611020597	502.3180847167969	502.32977294921875
1205	503.1859130859375	11.561183333333334					1	DETECTED	503.1859 m/z @11.56 [CD6657_1.mzXML]	503.1859130859375	11.561183333333334	11.532966666666665	11.64605	0.11308333333333564	22070.4921875	87751.9538359386	0	1277	0.04042670992378383	2.0038393384523268	3.007678676904653	503.1847229003906	503.18658447265625
1206	503.2926940917969	12.860183333333334					1	DETECTED	503.2927 m/z @12.86 [CD6657_1.mzXML]	503.2926940917969	12.860183333333334	12.8024	12.919233333333333	0.11683333333333223	19654.830078125	105681.20415624982	0	1277	0.09969580096977815	1.0109604845687865	1.021920969137573	503.2917785644531	503.2939758300781
1207	504.3404541015625	13.3367					1	DETECTED	504.3405 m/z @13.34 [CD6657_1.mzXML]	504.3404541015625	13.3367	11.813416666666665	14.452916666666665	2.6395	17987.34375	785836.8306301269	0	1277	0.24067076158438105	0.8663851111086786	0.41494495558212224	504.3367004394531	504.3446960449219
1208	506.3573913574219	13.677766666666667					1	DETECTED	506.3574 m/z @13.68 [CD6657_1.mzXML]	506.3573913574219	13.677766666666667	11.64605	15.678799999999999	4.032749999999998	14554.7236328125	1118801.3035989378	0	1277	0.8659227968369017	0.8668015714753401	0.7149152630078576	506.3528137207031	506.36602783203125
1209	507.3204040527344	13.157516666666668					1	DETECTED	507.3204 m/z @13.16 [CD6657_1.mzXML]	507.3204040527344	13.157516666666668	12.989533333333332	13.2815	0.29196666666666715	28906.17578125	307146.5480883792	0	1277	0.14279274809340592	0.8690346264510266	0.7380692529020532	507.3204040527344	507.32745361328125
1210	508.3371276855469	13.073433333333332					1	DETECTED	508.3371 m/z @13.07 [CD6657_1.mzXML]	508.3371276855469	13.073433333333332	12.975566666666667	13.143633333333334	0.16806666666666636	25482.88671875	151909.79056152434	0	1277	0.07517945429020934	0.8586512261580532	0.7173024523161065	508.33477783203125	508.338134765625
1211	508.37286376953125	13.994666666666665					1	DETECTED	508.3729 m/z @13.99 [CD6657_1.mzXML]	508.37286376953125	13.994666666666665	11.0275	15.404316666666666	4.376816666666667	26199.326171875	1355764.578279755	0	1277	0.4309295161312061	0.6853643534392719	0.4205277342079218	508.37066650390625	508.3748474121094
1212	510.3518981933594	13.572233333333333					1	DETECTED	510.3519 m/z @13.57 [CD6657_1.mzXML]	510.3518981933594	13.572233333333333	13.2544	14.307833333333333	1.0534333333333326	108115.53125	1990429.3233078602	0	1277	0.22647350506115416	1.207206470999316	1.1856462949435953	510.3506164550781	510.3527526855469
1213	512.331298828125	11.975666666666665					1	DETECTED	512.3313 m/z @11.98 [CD6657_1.mzXML]	512.331298828125	11.975666666666665	11.844716666666667	12.845650000000001	1.0009333333333341	88618.25	1037072.6257028825	0	1277	0.11252919177247733	1.4677842547693316	1.4441663558554567	512.33056640625	512.33349609375
1214	514.87158203125	1.6463333333333334					1	DETECTED	514.8716 m/z @1.65 [CD6657_1.mzXML]	514.87158203125	1.6463333333333334	1.6019166666666667	2.7432833333333333	1.1413666666666666	34846.3046875	407926.95647876005	0	1277	0.06245490427365241	12.848405253283271	24.696810506566543	514.8681640625	514.8722534179688
1215	515.1327514648438	11.889233333333333					1	DETECTED	515.1328 m/z @11.89 [CD6657_1.mzXML]	515.1327514648438	11.889233333333333	11.2959	12.393966666666667	1.0980666666666679	16377.03125	437857.28130273434	0	1277	0.10849306641057765	0.9253370786516858	0.8506741573033716	515.1318969726562	515.1357421875
1216	515.2050170898438	12.94745					1	DETECTED	515.2050 m/z @12.95 [CD6657_1.mzXML]	515.2050170898438	12.94745	12.933366666666666	13.073433333333332	0.1400666666666659	18963.01953125	109157.15076171889	0	1277	0.09690136436848285	4.972781065088611	8.945562130177223	515.2050170898438	515.2075805664062
1217	515.3101806640625	13.212833333333332					1	DETECTED	515.3102 m/z @13.21 [CD6657_1.mzXML]	515.3101806640625	13.212833333333332	13.08765	13.511066666666666	0.42341666666666633	111685.3125	1219348.0797968756	0	1277	0.21767556875572325	1.6462741362174307	1.4956279129741985	515.3082275390625	515.310302734375
1218	516.3028564453125	12.816716666666668					1	DETECTED	516.3029 m/z @12.82 [CD6657_1.mzXML]	516.3028564453125	12.816716666666668	12.714883333333335	13.0034	0.28851666666666453	45721.04296875	400125.0275056148	0	1277	0.13696618239186797	1.4166121112929504	1.8332242225859008	516.2987670898438	516.3030395507812
1219	518.3184814453125	13.240816666666666					1	DETECTED	518.3185 m/z @13.24 [CD6657_1.mzXML]	518.3184814453125	13.240816666666666	12.642216666666666	13.58765	0.9454333333333338	661140.625	1.202917717463868E7	1	1277	0.2182572795914428	0.7819033695726341	0.5778628074683638	518.3179321289062	518.3204956054688
1220	518.4564819335938	12.8024					1	DETECTED	518.4565 m/z @12.80 [CD6657_1.mzXML]	518.4564819335938	12.8024	11.561183333333334	14.831016666666667	3.2698333333333327	69741.53125	5458735.843813718	0	1277	1.3949056351658609	1.3073190680645415	1.566558898888798	518.4549560546875	518.4591674804688
1221	519.3214721679688	13.157516666666668					1	DETECTED	519.3215 m/z @13.16 [CD6657_1.mzXML]	519.3214721679688	13.157516666666668	12.7293	13.364283333333333	0.6349833333333326	176471.9375	2629943.9367236313	0	1277	0.26260221449942023	0.7414276262016867	0.4828552524033734	519.3207397460938	519.3244018554688
1222	520.3350830078125	12.94745					1	DETECTED	520.3351 m/z @12.95 [CD6657_1.mzXML]	520.3350830078125	12.94745	10.76995	17.73616666666667	6.96621666666667	4871869.5	5.495185003429684E7	1	1277	0.14653639409242025	1.1480937833480513	1.15996921672788	520.3347778320312	520.3386840820312
1223	521.3394775390625	12.961549999999999					1	DETECTED	521.3395 m/z @12.96 [CD6657_1.mzXML]	521.3394775390625	12.961549999999999	6.930783333333333	16.63713333333333	9.706349999999997	1176862.625	1.2086974817081459E8	0	1277	0.17280078834165558	0.8047359926598607	0.6094719853197216	521.3331298828125	521.3436889648438
1224	521.4172973632812	14.33695					1	DETECTED	521.4173 m/z @14.34 [CD6657_1.mzXML]	521.4172973632812	14.33695	14.099	15.1624	1.0633999999999997	6040.845703125	190483.9830425414	0	1277	0.33335588902150093	2.234503046858586	3.4690060937171725	521.4143676757812	521.418701171875
1225	522.3519287109375	13.309366666666667					1	DETECTED	522.3519 m/z @13.31 [CD6657_1.mzXML]	522.3519287109375	13.309366666666667	12.109616666666666	19.114166666666666	7.00455	1759087.625	2.7996751402041156E7	1	1277	0.2003190767297287	1.5521740629712037	1.8175544239009431	522.3423461914062	522.3550415039062
1226	523.3555297851562	13.309366666666667					1	DETECTED	523.3555 m/z @13.31 [CD6657_1.mzXML]	523.3555297851562	13.309366666666667	13.0034	15.114133333333333	2.110733333333334	486311.5	8310006.701823008	0	1277	0.10332432308622508	4.40087593924528	18.15574373262421	523.345947265625	523.3587036132812
1227	524.366943359375	14.264199999999999					1	DETECTED	524.3669 m/z @14.26 [CD6657_1.mzXML]	524.366943359375	14.264199999999999	10.073716666666666	19.476999999999997	9.40328333333333	1491188.5	7.783534336350842E7	1	1277	0.5200816872386191	0.8046542662029371	0.4349040726432748	524.3571166992188	524.3720092773438
1228	525.3709716796875	14.249883333333335					1	DETECTED	525.3710 m/z @14.25 [CD6657_1.mzXML]	525.3709716796875	14.249883333333335	10.014283333333333	16.751833333333334	6.737550000000001	399164.1875	2.1115497292239442E7	0	1277	0.5630460534217612	2.301224810674122	3.960182224478326	525.3685913085938	525.3726196289062
1229	525.541259765625	12.961549999999999					1	DETECTED	525.5413 m/z @12.96 [CD6657_1.mzXML]	525.541259765625	12.961549999999999	12.919233333333333	13.03105	0.11181666666666779	18268.06640625	94843.47619921935	0	1277	0.1092548455878859	1.3211894446632768	1.6423788893265536	525.5398559570312	525.5419311523438
1230	526.289306640625	12.8024					1	DETECTED	526.2893 m/z @12.80 [CD6657_1.mzXML]	526.289306640625	12.8024	8.812566666666667	12.975566666666667	4.163	87486.296875	1895228.7741014087	0	1277	0.11646483493429649	0.5217009900162914	1.3211789424845648	526.2844848632812	526.2899780273438
1231	527.3082885742188	13.101866666666666					1	DETECTED	527.3083 m/z @13.10 [CD6657_1.mzXML]	527.3082885742188	13.101866666666666	2.341733333333333	13.143633333333334	10.8019	17211.8984375	2742826.081503418	0	1277	0.05516563427215182	0.501940806185797	0.0038816123715939973	527.3070678710938	527.3114624023438
1232	527.3756713867188	14.307833333333333					1	DETECTED	527.3757 m/z @14.31 [CD6657_1.mzXML]	527.3756713867188	14.307833333333333	14.083883333333334	16.4741	2.3902166666666655	10503.634765625	352448.67233950784	0	1277	0.08777452373154837	5.3364962417206545	9.672992483441309	527.3739013671875	527.3787841796875
1233	528.3163452148438	13.323033333333333					1	DETECTED	528.3163 m/z @13.32 [CD6657_1.mzXML]	528.3163452148438	13.323033333333333	13.212833333333332	13.465616666666667	0.25278333333333514	55041.05859375	375484.21892456285	0	1277	0.09988572603692525	1.146929824561404	1.070226200808098	528.314697265625	528.3181762695312
1234	534.29248046875	13.1851					1	DETECTED	534.2925 m/z @13.19 [CD6657_1.mzXML]	534.29248046875	13.1851	8.11715	13.436016666666665	5.318866666666665	36977.06640625	3376995.104592163	0	1277	0.17155975538921986	0.5247552429154456	0.04951048583089122	534.2892456054688	534.2992553710938
1235	535.1233520507812	11.589266666666667					1	DETECTED	535.1234 m/z @11.59 [CD6657_1.mzXML]	535.1233520507812	11.589266666666667	11.532966666666665	11.675116666666666	0.1421500000000009	38883.65625	216773.41664843768	0	1277	0.06932276497404288	1.2624333925399271	1.5248667850798543	535.1224365234375	535.1233520507812
1236	535.2957763671875	13.101866666666666					1	DETECTED	535.2958 m/z @13.10 [CD6657_1.mzXML]	535.2957763671875	13.101866666666666	12.975566666666667	13.226766666666666	0.251199999999999	28541.611328125	257913.64106250054	0	1277	0.20202187101339142	0.9944576405384065	0.9889152810768129	535.2950439453125	535.2974243164062
1237	539.1033935546875	1.8490499999999999					1	DETECTED	539.1034 m/z @1.85 [CD6657_1.mzXML]	539.1033935546875	1.8490499999999999	1.7926499999999999	3.9056333333333333	2.112983333333333	12725.822265625	309954.3851802369	0	1277	0.0671607939943577	18.732121749408982	7.6864390952115915	539.101806640625	539.1113891601562
1238	540.3629760742188	12.314216666666665					1	DETECTED	540.3630 m/z @12.31 [CD6657_1.mzXML]	540.3629760742188	12.314216666666665	3.3215	12.424766666666667	9.103266666666666	13043.408203125	1704643.6707628174	0	1277	0.08128674600406072	0.5061466408927225	0.01229328178544508	540.35302734375	540.3633422851562
1239	542.3179931640625	12.933366666666666					1	DETECTED	542.3180 m/z @12.93 [CD6657_1.mzXML]	542.3179931640625	12.933366666666666	12.517633333333333	13.572233333333333	1.0546000000000006	379566.6875	5958916.339864742	1	1277	0.1750712700400392	0.7859524911597053	0.6181125405131664	542.3167114257812	542.3208618164062
1240	544.3359985351562	12.88995					1	DETECTED	544.3360 m/z @12.89 [CD6657_1.mzXML]	544.3359985351562	12.88995	12.502383333333334	13.979883333333333	1.4774999999999991	733529.75	8322074.7350161	1	1277	0.14548876653120324	2.438443649118995	3.8264214280975786	544.3328247070312	544.3388671875
1241	546.3519287109375	13.101866666666666					1	DETECTED	546.3519 m/z @13.10 [CD6657_1.mzXML]	546.3519287109375	13.101866666666666	0.49198333333333333	16.0835	15.591516666666667	144600.296875	5579325.867119696	0	1277	0.125057766320408	1.1346209629043156	0.522846164206344	546.3447875976562	546.356689453125
1242	547.2952880859375	12.961549999999999					1	DETECTED	547.2953 m/z @12.96 [CD6657_1.mzXML]	547.2952880859375	12.961549999999999	5.1278999999999995	13.03105	7.903150000000001	32232.939453125	7325237.488611085	0	1277	0.11114315603393088	0.504435990885475	0.008871981770949871	547.287841796875	547.29638671875
1243	547.3551025390625	13.08765					1	DETECTED	547.3551 m/z @13.09 [CD6657_1.mzXML]	547.3551025390625	13.08765	13.0453	15.3724	2.3271000000000015	45576.0078125	1184790.4477772831	0	1277	null	27.474616292797624	36.748025868488455	547.3524780273438	547.3567504882812
1244	548.3674926757812	13.541483333333334					1	DETECTED	548.3675 m/z @13.54 [CD6657_1.mzXML]	548.3674926757812	13.541483333333334	0.13463333333333333	18.542333333333332	18.4077	24296.310546875	4961037.5036343075	0	1277	0.23517978130971784	0.6865035411002584	0.37300708220051676	548.3588256835938	548.3720703125
1245	550.3831787109375	12.079333333333333					1	DETECTED	550.3832 m/z @12.08 [CD6657_1.mzXML]	550.3831787109375	12.079333333333333	3.3071333333333333	12.2828	8.975666666666667	8047.7939453125	2297933.370264893	0	1277	0.3530924135064524	0.5115972428049217	0.023194485609843295	550.3809814453125	550.3845825195312
1246	550.4478759765625	13.059333333333333					1	DETECTED	550.4479 m/z @13.06 [CD6657_1.mzXML]	550.4478759765625	13.059333333333333	12.29845	14.03905	1.7405999999999988	11588.1474609375	630565.7180280754	0	1277	1.0235636931550633	1.143802159770443	1.2876043195408862	550.443359375	550.4478759765625
1247	551.2044677734375	11.090866666666667					1	DETECTED	551.2045 m/z @11.09 [CD6657_1.mzXML]	551.2044677734375	11.090866666666667	11.0275	11.154866666666667	0.12736666666666707	4253.86376953125	24834.901978515794	0	1277	0.1617398500972147	1.0049973698053634	1.0099947396107265	551.2044677734375	551.206298828125
1248	555.4100341796875	13.268016666666666					1	DETECTED	555.4100 m/z @13.27 [CD6657_1.mzXML]	555.4100341796875	13.268016666666666	13.115883333333333	13.364283333333333	0.24840000000000018	15397.1689453125	141204.78371459933	0	1277	0.028055752530725897	0.8163891323400525	0.632778264680105	555.406494140625	555.4121704101562
1249	558.2924194335938	12.94745					1	DETECTED	558.2924 m/z @12.95 [CD6657_1.mzXML]	558.2924194335938	12.94745	12.88995	13.08765	0.19769999999999932	24468.224609375	158303.4787670891	0	1277	0.0672841275269569	1.7191304347826262	2.4382608695652523	558.2901611328125	558.29296875
1250	564.3014526367188	12.642216666666666					1	DETECTED	564.3015 m/z @12.64 [CD6657_1.mzXML]	564.3014526367188	12.642216666666666	12.6114	12.68625	0.07484999999999964	19887.623046875	65085.50110546825	0	1277	0.06709725240972553	1.2144402379664694	1.4288804759329388	564.3013305664062	564.3026733398438
1251	566.3178100585938	12.88995					1	DETECTED	566.3178 m/z @12.89 [CD6657_1.mzXML]	566.3178100585938	12.88995	12.8024	13.08765	0.28524999999999956	69079.9375	530365.0407121574	0	1277	0.12258427599347677	1.6290691033694962	1.9091530422730836	566.3169555664062	566.3182983398438
1252	567.4027099609375	12.378350000000001					1	DETECTED	567.4027 m/z @12.38 [CD6657_1.mzXML]	567.4027099609375	12.378350000000001	0.9207166666666667	12.502383333333334	11.581666666666667	9715.888671875	3058277.37810019	0	1277	0.011451942314986141	0.5054126943027792	0.010825388605558438	567.4015502929688	567.411376953125
1253	568.3356323242188	12.831116666666667					1	DETECTED	568.3356 m/z @12.83 [CD6657_1.mzXML]	568.3356323242188	12.831116666666667	9.492483333333332	17.8835	8.391016666666669	226662.859375	3347406.532823053	0	1277	0.12164237829060376	1.9788340067048908	1.9176110320524178	568.3294067382812	568.3424072265625
1254	570.3048706054688	10.980316666666665					1	DETECTED	570.3049 m/z @10.98 [CD6657_1.mzXML]	570.3048706054688	10.980316666666665	10.90105	11.043216666666666	0.14216666666666633	9259.767578125	58040.253859619166	0	1277	0.10620673735218134	0.8967619848612391	0.7935239697224783	570.3047485351562	570.3062744140625
1255	570.3501586914062	13.073433333333332					1	DETECTED	570.3502 m/z @13.07 [CD6657_1.mzXML]	570.3501586914062	13.073433333333332	12.989533333333332	13.541483333333334	0.5519500000000015	31272.24609375	366696.02036694443	0	1277	0.05513145026469246	3.2893325387366055	5.578665077473211	570.35009765625	570.3534545898438
1256	583.2492065429688	11.264100000000001					1	DETECTED	583.2492 m/z @11.26 [CD6657_1.mzXML]	583.2492065429688	11.264100000000001	10.701116666666667	11.660316666666667	0.9591999999999992	10883.2568359375	297229.2390907593	0	1277	0.27339796224407387	0.8518902276562353	0.6965582660609418	583.2484130859375	583.2548828125
1257	585.1859130859375	2.7014					1	DETECTED	585.1859 m/z @2.70 [CD6657_1.mzXML]	585.1859130859375	2.7014	2.4397499999999996	15.09835	12.6586	8099.71484375	704564.8231862488	0	1277	0.4087137935526153	24.18994840435693	3.544459891387514	585.181884765625	585.1939697265625
1258	585.2657470703125	12.845650000000001					1	DETECTED	585.2657 m/z @12.85 [CD6657_1.mzXML]	585.2657470703125	12.845650000000001	10.335016666666666	13.436016666666665	3.100999999999999	24559.279296875	1127975.741458435	0	1277	1.9200708803377076	0.6175386195421194	0.24558434177761074	585.26318359375	585.2697143554688
1259	590.317138671875	12.845650000000001					1	DETECTED	590.3171 m/z @12.85 [CD6657_1.mzXML]	590.317138671875	12.845650000000001	3.50895	12.975566666666667	9.466616666666667	23576.537109375	3727432.1485836483	0	1277	0.15013583170609657	0.5069573118268054	0.013914623653610639	590.3162841796875	590.3251342773438
1260	595.345703125	10.499833333333333					1	DETECTED	595.3457 m/z @10.50 [CD6657_1.mzXML]	595.345703125	10.499833333333333	6.535433333333333	10.602666666666666	4.067233333333333	3747.02001953125	315585.5725524597	0	1277	0.06360845786360159	0.5129695960717048	0.025939192143409565	595.3409423828125	595.3480834960938
1261	596.2618408203125	13.226766666666666					1	DETECTED	596.2618 m/z @13.23 [CD6657_1.mzXML]	596.2618408203125	13.226766666666666	12.989533333333332	13.42155	0.4320166666666676	17693.763671875	195896.7176169437	0	1277	0.158785216320096	0.910531122664043	0.8210622453280859	596.2584228515625	596.2635498046875
1262	599.4295043945312	12.424766666666667					1	DETECTED	599.4295 m/z @12.42 [CD6657_1.mzXML]	599.4295043945312	12.424766666666667	12.219966666666666	14.585383333333334	2.3654166666666683	4974.759765625	494582.26683142106	0	1277	2.077509622390348	5.774943033854155	10.54988606770831	599.4276733398438	599.4365234375
1263	629.1498413085938	2.4116833333333334					1	DETECTED	629.1498 m/z @2.41 [CD6657_1.mzXML]	629.1498413085938	2.4116833333333334	1.8631833333333332	7.895733333333334	6.0325500000000005	13710.6513671875	629907.8263180237	0	1277	0.3539038013762208	5.499134001823152	1.770486603030464	629.146484375	629.1525268554688
1264	633.2522583007812	11.7197					1	DETECTED	633.2523 m/z @11.72 [CD6657_1.mzXML]	633.2522583007812	11.7197	11.689683333333333	11.813416666666665	0.12373333333333214	8901.650390625	37663.35324597179	0	1277	0.07069035087440767	2.0610771793447946	3.122154358689589	633.250244140625	633.2532958984375
1265	651.1318359375	2.32755					1	DETECTED	651.1318 m/z @2.33 [CD6657_1.mzXML]	651.1318359375	2.32755	1.8351499999999998	2.4942833333333336	0.6591333333333338	8678.55078125	191165.67705053723	0	1277	0.19126135220780682	0.6693067966422964	0.33861359328459295	651.1293334960938	651.1359252929688
1266	673.1133422851562	2.341733333333333					1	DETECTED	673.1133 m/z @2.34 [CD6657_1.mzXML]	673.1133422851562	2.341733333333333	2.072216666666667	2.4255166666666668	0.35329999999999995	5254.83642578125	70291.83004931638	0	1277	0.16276836226027314	0.6554325644672573	0.31086512893451457	673.1080932617188	673.1170043945312
1267	675.538818359375	13.541483333333334					1	DETECTED	675.5388 m/z @13.54 [CD6657_1.mzXML]	675.538818359375	13.541483333333334	13.309366666666667	14.380333333333335	1.070966666666667	11296.939453125	332914.8516538699	0	1277	0.5818899609386818	2.3069577080491177	3.6139154160982354	675.5331420898438	675.5428466796875
1268	701.5532836914062	12.700616666666667					1	DETECTED	701.5533 m/z @12.70 [CD6657_1.mzXML]	701.5532836914062	12.700616666666667	12.1723	13.101866666666666	0.9295666666666662	19351.28515625	600163.2412215574	0	1277	0.29012759535110355	0.8797438404996993	0.7594876809993987	701.5485229492188	701.5588989257812
1269	703.5702514648438	13.436016666666665					1	DETECTED	703.5703 m/z @13.44 [CD6657_1.mzXML]	703.5702514648438	13.436016666666665	11.248483333333333	15.388566666666666	4.140083333333333	58521.96875	3100699.9614206846	0	1277	0.5694796923572341	0.9160748323214132	0.8981587001914889	703.56640625	703.5752563476562
1270	722.5236206054688	13.268016666666666					1	DETECTED	722.5236 m/z @13.27 [CD6657_1.mzXML]	722.5236206054688	13.268016666666666	0.5089166666666667	14.145116666666667	13.6362	24389.51171875	2858862.085273194	0	1277	0.37229195853704233	0.5343715465824392	0.03792712341652155	722.5169677734375	722.5291137695312
1271	758.5640869140625	12.642216666666666					1	DETECTED	758.5641 m/z @12.64 [CD6657_1.mzXML]	758.5640869140625	12.642216666666666	9.155333333333335	16.5228	7.367466666666665	594852.8125	2.979770729419345E7	1	1277	0.5925637764687561	1.1787509660818003	1.6587823322875603	758.5543823242188	758.5706176757812
1272	766.568359375	12.6569					1	DETECTED	766.5684 m/z @12.66 [CD6657_1.mzXML]	766.568359375	12.6569	5.192516666666666	14.600333333333333	9.407816666666667	14985.6064453125	2093737.5892200924	0	1277	0.23637776210231998	0.6301804346418436	0.18831668678560418	766.5604858398438	766.571533203125
1273	780.5462646484375	12.6569					1	DETECTED	780.5463 m/z @12.66 [CD6657_1.mzXML]	780.5462646484375	12.6569	11.575233333333333	13.950066666666666	2.374833333333333	32836.6328125	1348114.9260013434	0	1277	0.27086156305367837	1.097765793528505	2.475916241307038	780.5430297851562	780.5514526367188
1274	782.5641479492188	12.642216666666666					1	DETECTED	782.5641 m/z @12.64 [CD6657_1.mzXML]	782.5641479492188	12.642216666666666	3.846433333333333	15.2267	11.380266666666666	84537.796875	8107132.0418882435	0	1277	1.4631464658437352	1.3436140511084849	1.8982595422324398	782.5619506835938	782.5682373046875
1275	784.5797729492188	13.526133333333332					1	DETECTED	784.5798 m/z @13.53 [CD6657_1.mzXML]	784.5797729492188	13.526133333333332	6.6014	15.436166666666667	8.834766666666667	97002.0390625	7108184.458080569	0	1277	0.605183285325019	0.587535867225162	0.13168578537051925	784.57177734375	784.5870361328125
1276	786.59521484375	13.073433333333332					1	DETECTED	786.5952 m/z @13.07 [CD6657_1.mzXML]	786.59521484375	13.073433333333332	10.948433333333332	14.972833333333334	4.024400000000002	39915.3359375	2828205.96016614	0	1277	1.0774878984468508	0.946917647058824	2.4219489804993763	786.5917358398438	786.601318359375
1277	806.5626831054688	12.6718					1	DETECTED	806.5627 m/z @12.67 [CD6657_1.mzXML]	806.5626831054688	12.6718	11.889233333333333	18.754666666666665	6.865433333333332	33418.26171875	1751700.04093164	0	1277	0.3574920332171949	1.6805428197069407	2.0846100051267817	806.5587768554688	806.5687866210938
1278	808.5798950195312	12.642216666666666					1	DETECTED	808.5799 m/z @12.64 [CD6657_1.mzXML]	808.5798950195312	12.642216666666666	11.844716666666667	17.48966666666667	5.6449500000000015	69972.5078125	2904272.1651723008	0	1277	0.3650174231856589	1.4973995081293914	1.9336105173021632	808.5759887695312	808.5848388671875
1279	810.5951538085938	13.526133333333332					1	DETECTED	810.5952 m/z @13.53 [CD6657_1.mzXML]	810.5951538085938	13.526133333333332	11.813416666666665	14.925450000000001	3.1120333333333363	33033.71875	1968134.3707265637	0	1277	0.42491545458599767	0.8040338898145628	0.6527331442419111	810.5908813476562	810.599853515625
1280	812.6123046875	12.6569					1	DETECTED	812.6123 m/z @12.66 [CD6657_1.mzXML]	812.6123046875	12.6569	12.140933333333333	13.776616666666666	1.6356833333333327	10602.8046875	517740.7062329098	0	1277	0.08707216676691765	1.585066864784544	2.170133729569088	812.6033325195312	812.6123046875
1281	834.5946044921875	12.714883333333335					1	DETECTED	834.5946 m/z @12.71 [CD6657_1.mzXML]	834.5946044921875	12.714883333333335	12.094433333333335	14.909783333333333	2.8153499999999987	13953.70703125	793946.2779749753	0	1277	0.6345155471395394	2.2687968410024975	2.268436424106319	834.5889892578125	834.6028442382812
1282	991.6643676757812	13.171216666666668					1	DETECTED	991.6644 m/z @13.17 [CD6657_1.mzXML]	991.6643676757812	13.171216666666668	10.885116666666667	13.3367	2.4515833333333337	29348.07421875	1050328.620898926	0	1277	2.443121242915348	0.53619337153522	0.07238674307043981	991.6588134765625	991.668212890625
1283	1223.0107421875	4.0406					1	DETECTED	1223.0107 m/z @4.04 [CD6657_1.mzXML]	1223.0107421875	4.0406	3.5385	4.574566666666667	1.0360666666666667	1970.30859375	85156.47591973872	0	1277	0.21581148418378593	1.0317333864436027	1.0634667728872054	1222.999267578125	1223.02099609375
