# Supplementary material for: MSFC: a new feature construction method for accurate diagnosis of mass spectrometry data
Source: Sci Rep. 2023 Sep 21;13:15694. doi: 10.1038/s41598-023-42395-5 (PMC10514077; doi:10.1038/s41598-023-42395-5)
Supplement: Supplementary file 1 — Supplementary Information. [file 41598_2023_42395_MOESM1_ESM.zip › dataset/CHD dataset/1-batch/P/CD6700_1.mzXML_chromatograms.csv]

row ID	row m/z	row retention time	row identity (main ID)	row identity (all IDs)	row identity (main ID + details)	row comment	row number of detected peaks	CD6700_1.mzXML Peak status	CD6700_1.mzXML Peak name	CD6700_1.mzXML Peak m/z	CD6700_1.mzXML Peak RT	CD6700_1.mzXML Peak RT start	CD6700_1.mzXML Peak RT end	CD6700_1.mzXML Peak duration time	CD6700_1.mzXML Peak height	CD6700_1.mzXML Peak area	CD6700_1.mzXML Peak charge	CD6700_1.mzXML Peak # data points	CD6700_1.mzXML Peak FWHM	CD6700_1.mzXML Peak tailing factor	CD6700_1.mzXML Peak asymmetry factor	CD6700_1.mzXML Peak m/z min	CD6700_1.mzXML Peak m/z max
1	55.05028533935547	1.8194000000000001					1	DETECTED	55.0503 m/z @1.82 [CD6700_1.mzXML]	55.05028533935547	1.8194000000000001	0.10105	19.967166666666667	19.866116666666667	3648.053466796875	1517900.9448316032	0	1273	10.224486683473454	5.780579237834744	15.445635084744227	55.04246520996094	55.05937576293945
2	59.054386138916016	11.262183333333333					1	DETECTED	59.0544 m/z @11.26 [CD6700_1.mzXML]	59.054386138916016	11.262183333333333	0.27131666666666665	19.33533333333333	19.064016666666664	6181.72705078125	2256476.088770996	0	1273	14.616191331100133	1.1253196701309396	1.2550815337320969	59.0455207824707	59.06119918823242
3	60.08024215698242	14.684133333333333					1	DETECTED	60.0802 m/z @14.68 [CD6700_1.mzXML]	60.08024215698242	14.684133333333333	0.10105	20.000333333333334	19.899283333333333	212530.78125	6.63865187986425E7	0	1273	7.6977322094139975	0.898923116170887	0.37007799752583637	60.07343292236328	60.08140563964844
4	61.0391731262207	1.8477833333333333					1	DETECTED	61.0392 m/z @1.85 [CD6700_1.mzXML]	61.0391731262207	1.8477833333333333	0.1345333333333333	20.000333333333334	19.8658	206032.59375	4626366.799671358	0	1273	0.05127881194404216	0.6567694653444172	0.17775173282448709	61.032962799072266	61.04872131347656
5	61.0836067199707	12.54495					1	DETECTED	61.0836 m/z @12.54 [CD6700_1.mzXML]	61.0836067199707	12.54495	0.30541666666666667	19.800166666666666	19.49475	5702.85791015625	2232455.9740513912	0	1273	6.036340807841716	0.7963845299112711	1.988426293466657	61.0764274597168	61.092288970947266
6	68.98179626464844	1.4966666666666666					1	DETECTED	68.9818 m/z @1.50 [CD6700_1.mzXML]	68.98179626464844	1.4966666666666666	1.4367333333333332	11.381400000000001	9.944666666666668	9084.140625	2271002.2268149415	0	1273	0.07351069615582784	82.96440489432696	164.92880978865392	68.97199249267578	68.98188018798828
7	69.03291320800781	1.8893333333333333					1	DETECTED	69.0329 m/z @1.89 [CD6700_1.mzXML]	69.03291320800781	1.8893333333333333	1.8893333333333333	13.404133333333334	11.514800000000001	4493.80078125	870518.4143269045	0	1273	0.12392050741030292	null	null	69.0288314819336	69.0331802368164
8	69.06946563720703	7.21225					1	DETECTED	69.0695 m/z @7.21 [CD6700_1.mzXML]	69.06946563720703	7.21225	0.10105	20.000333333333334	19.899283333333333	6986.10205078125	4001301.0191201097	0	1273	9.019232729831577	1.399150869989125	1.9481396428368014	69.0689926147461	69.07694244384766
9	70.06465911865234	1.8619166666666667					1	DETECTED	70.0647 m/z @1.86 [CD6700_1.mzXML]	70.06465911865234	1.8619166666666667	1.8477833333333333	17.661333333333335	15.813550000000001	23049.62109375	996704.7939655762	0	1273	1.25973304073722	559.4416273584907	1117.8832547169816	70.05955505371094	70.0734634399414
10	70.9800796508789	1.48205					1	DETECTED	70.9801 m/z @1.48 [CD6700_1.mzXML]	70.9800796508789	1.48205	1.4035499999999999	19.733333333333334	18.329783333333335	9484.7236328125	1493381.3298819885	0	1273	0.090722436563895	116.75021231422471	274.75566504129125	70.97112274169922	70.98932647705078
11	72.04364013671875	11.353166666666668					1	DETECTED	72.0436 m/z @11.35 [CD6700_1.mzXML]	72.04364013671875	11.353166666666668	0.15161666666666665	19.616833333333332	19.465216666666667	6066.74951171875	1352870.7716856396	0	1273	5.562139302716229	0.8688626425211986	3.330309857102849	72.03529357910156	72.05054473876953
12	72.08026885986328	1.9174333333333335					1	DETECTED	72.0803 m/z @1.92 [CD6700_1.mzXML]	72.08026885986328	1.9174333333333335	1.2134	12.920549999999999	11.707149999999999	62287.44140625	2185660.0239544064	0	1273	0.14160068727070008	1.0407797050447234	10.13522730689195	72.07962799072266	72.08855438232422
13	73.04493713378906	13.122533333333333					1	DETECTED	73.0449 m/z @13.12 [CD6700_1.mzXML]	73.04493713378906	13.122533333333333	0.10105	20.000333333333334	19.899283333333333	10581.94140625	3521805.8273720974	0	1273	0.5582086176457128	1.1295458677727326	0.5117955571545093	73.04471588134766	73.04656219482422
14	75.94734954833984	2.4680166666666663					1	DETECTED	75.9473 m/z @2.47 [CD6700_1.mzXML]	75.94734954833984	2.4680166666666663	0.6774166666666667	19.633333333333333	18.955916666666667	4531.912109375	856901.0775757752	0	1273	0.15458320968395656	5.293174541122158	9.586349082244315	75.94235229492188	75.95536804199219
15	77.03826904296875	8.3381					1	DETECTED	77.0383 m/z @8.34 [CD6700_1.mzXML]	77.03826904296875	8.3381	1.4669333333333334	18.005666666666666	16.538733333333333	1700.52783203125	712186.4981697081	0	1273	0.13575955456261823	1.2034880054333323	1.4069760108666647	77.03791046142578	77.04615783691406
16	80.947265625	1.74875					1	DETECTED	80.9473 m/z @1.75 [CD6700_1.mzXML]	80.947265625	1.74875	1.6599333333333335	12.7781	11.118166666666667	207377.859375	3733285.069859161	0	1273	0.1004166135555915	3.8363695539644773	5.491096177882253	80.93952941894531	80.95181274414062
17	81.06920623779297	12.666					1	DETECTED	81.0692 m/z @12.67 [CD6700_1.mzXML]	81.06920623779297	12.666	0.11768333333333333	20.000333333333334	19.88265	7511.96826171875	2154347.0131208184	0	1273	6.18932723246991	1.1430653815414025	1.5316544938383427	81.066650390625	81.07740783691406
18	82.01708221435547	1.4669333333333334					1	DETECTED	82.0171 m/z @1.47 [CD6700_1.mzXML]	82.01708221435547	1.4669333333333334	1.3862833333333335	1.4966666666666666	0.11038333333333306	5178.1455078125	23935.742082275392	0	1273	0.07956285531196072	0.684335606530274	0.34737862256549995	82.01688385009766	82.01712036132812
19	82.9443130493164	1.71915					1	DETECTED	82.9443 m/z @1.72 [CD6700_1.mzXML]	82.9443130493164	1.71915	0.6604	11.3392	10.6788	71106.765625	4911813.6481874995	0	1273	0.12965898715571966	0.7884984071366361	0.48099451826925205	82.94386291503906	82.94636535644531
20	83.02091979980469	1.8194000000000001					1	DETECTED	83.0209 m/z @1.82 [CD6700_1.mzXML]	83.02091979980469	1.8194000000000001	0.1345333333333333	19.916999999999998	19.782466666666664	1914913.0	9512504.409621736	0	1273	0.05272753994250223	1.835521460542386	2.173619842095337	83.02091217041016	83.0213394165039
21	83.0848617553711	11.247033333333333					1	DETECTED	83.0849 m/z @11.25 [CD6700_1.mzXML]	83.0848617553711	11.247033333333333	0.10105	19.983666666666668	19.882616666666667	20736.677734375	5092054.496182191	0	1273	0.29947964721434417	0.6952899377988507	0.8932312343107761	83.08464050292969	83.08528137207031
22	84.0439682006836	2.7481333333333335					1	DETECTED	84.0440 m/z @2.75 [CD6700_1.mzXML]	84.0439682006836	2.7481333333333335	0.1686166666666667	19.983666666666668	19.815050000000003	16475.783203125	3009033.9584117467	0	1273	1.3394546806733851	2.0627145582848136	1.989346398593731	84.04376220703125	84.04969787597656
23	84.6191177368164	1.48205					1	DETECTED	84.6191 m/z @1.48 [CD6700_1.mzXML]	84.6191177368164	1.48205	1.4519666666666666	6.514916666666666	5.06295	3076.873779296875	430210.93123638915	0	1273	0.25779592213414326	84.14875346260352	167.29750692520702	84.61384582519531	84.61927032470703
24	84.95903015136719	1.4966666666666666					1	DETECTED	84.9590 m/z @1.50 [CD6700_1.mzXML]	84.95903015136719	1.4966666666666666	0.10105	20.000333333333334	19.899283333333333	905725.6875	1.829480889222852E7	0	1273	0.14309690566212052	1.9704492912773957	2.065812524178963	84.9504165649414	84.95944213867188
25	85.02790832519531	1.9731833333333335					1	DETECTED	85.0279 m/z @1.97 [CD6700_1.mzXML]	85.02790832519531	1.9731833333333335	1.5413666666666666	17.264499999999998	15.723133333333331	65206.74609375	4094464.555520322	0	1273	0.21949391304633603	4.727772344565197	3.369481478810492	85.02269744873047	85.03292083740234
26	85.06429290771484	7.5785					1	DETECTED	85.0643 m/z @7.58 [CD6700_1.mzXML]	85.06429290771484	7.5785	0.11768333333333333	19.983666666666668	19.865983333333336	4242.52734375	2447619.3838797887	0	1273	7.11383711082137	1.3313544763866334	1.6627089527732666	85.06410217285156	85.07258605957031
27	85.9625015258789	1.5711000000000002					1	DETECTED	85.9625 m/z @1.57 [CD6700_1.mzXML]	85.9625015258789	1.5711000000000002	1.4208166666666666	15.32665	13.905833333333334	6063.2021484375	2885194.6685946044	0	1273	13.737499450716742	46.26538760119767	91.53077520239535	85.96240234375	85.96268463134766
28	86.0595474243164	2.8731999999999998					1	DETECTED	86.0595 m/z @2.87 [CD6700_1.mzXML]	86.0595474243164	2.8731999999999998	0.20281666666666667	19.967166666666667	19.76435	13594.1171875	2206451.6076845704	0	1273	0.7067434985491379	4.412603117666531	2.2160548806031044	86.05195617675781	86.05995178222656
29	86.09593963623047	4.046583333333333					1	DETECTED	86.0959 m/z @4.05 [CD6700_1.mzXML]	86.09593963623047	4.046583333333333	2.9855333333333336	13.867066666666666	10.881533333333334	143706.0625	8951148.727434386	1	1273	0.9141572255662811	0.9474679473564307	0.7656070827346054	86.09571838378906	86.09607696533203
30	87.07997131347656	6.87955					1	DETECTED	87.0800 m/z @6.88 [CD6700_1.mzXML]	87.07997131347656	6.87955	0.10105	20.000333333333334	19.899283333333333	94655.21875	4.865692917182437E7	1	1273	16.40794901991759	1.0645554311150136	1.2787644718203213	87.0797348022461	87.08458709716797
31	88.03890991210938	2.6504499999999998					1	DETECTED	88.0389 m/z @2.65 [CD6700_1.mzXML]	88.03890991210938	2.6504499999999998	2.398216666666667	19.285666666666668	16.88745	6119.20166015625	1212480.6579212951	0	1273	0.889627240152433	33.47584908153832	65.95169816307664	88.03851318359375	88.03899383544922
32	88.0751953125	8.94745					1	DETECTED	88.0752 m/z @8.95 [CD6700_1.mzXML]	88.0751953125	8.94745	0.1686166666666667	19.983666666666668	19.815050000000003	6542.69091796875	3390413.9452990727	0	1273	13.711845291048242	1.1285696656731155	1.3657126083266198	88.06605529785156	88.08357238769531
33	88.11161804199219	12.7079					1	DETECTED	88.1116 m/z @12.71 [CD6700_1.mzXML]	88.11161804199219	12.7079	0.10105	18.655666666666665	18.554616666666664	5767.60107421875	2687213.7328928513	0	1273	2.9852270420796128	0.735894242680236	0.47178848536047185	88.10282897949219	88.11387634277344
34	88.95220184326172	1.4966666666666666					1	DETECTED	88.9522 m/z @1.50 [CD6700_1.mzXML]	88.95220184326172	1.4966666666666666	1.4035499999999999	17.87366666666667	16.47011666666667	13022.71875	4508022.576789612	0	1273	0.21789112356383789	88.43807052085192	150.7026942753484	88.95174407958984	88.9527359008789
35	88.96783447265625	11.409333333333333					1	DETECTED	88.9678 m/z @11.41 [CD6700_1.mzXML]	88.96783447265625	11.409333333333333	0.32235	19.716833333333334	19.394483333333334	22711.4921875	3362497.3092171927	0	1273	1.2089604335571273	0.6787747301032695	0.19569591011271636	88.95954895019531	88.96804809570312
36	89.03821563720703	9.205966666666665					1	DETECTED	89.0382 m/z @9.21 [CD6700_1.mzXML]	89.03821563720703	9.205966666666665	0.42378333333333335	20.000333333333334	19.57655	8738.8466796875	1486710.289262024	0	1273	4.027198976164717	1.1145605401845784	2.9311472185839795	89.03394317626953	89.04129791259766
37	89.05927276611328	10.1004					1	DETECTED	89.0593 m/z @10.10 [CD6700_1.mzXML]	89.05927276611328	10.1004	0.10105	20.000333333333334	19.899283333333333	16910.044921875	4569511.304977661	0	1273	1.2161955545698806	0.9106052040789816	0.4780208318023875	89.05885314941406	89.0594482421875
38	89.96044158935547	12.303633333333332					1	DETECTED	89.9604 m/z @12.30 [CD6700_1.mzXML]	89.96044158935547	12.303633333333332	5.165266666666667	15.965066666666667	10.799800000000001	14576.8583984375	1873884.628928376	0	1273	1.3472057134387398	0.7564615621687503	2.6008905513798655	89.96009826660156	89.96746063232422
39	90.05440521240234	1.8335666666666666					1	DETECTED	90.0544 m/z @1.83 [CD6700_1.mzXML]	90.05440521240234	1.8335666666666666	0.11768333333333333	19.967166666666667	19.849483333333335	216202.546875	7223033.081941676	0	1273	0.13116212855237674	0.6815184314304867	0.1906811702240929	90.04591369628906	90.05951690673828
40	90.97600555419922	1.6454666666666666					1	DETECTED	90.9760 m/z @1.65 [CD6700_1.mzXML]	90.97600555419922	1.6454666666666666	1.5413666666666666	8.158833333333332	6.617466666666665	603200.5	1.4948023576731443E7	0	1273	0.16696725581081573	31.264102043192068	1.9801205355916762	90.97596740722656	90.9843521118164
41	91.03850555419922	10.1004					1	DETECTED	91.0385 m/z @10.10 [CD6700_1.mzXML]	91.03850555419922	10.1004	0.10105	20.000333333333334	19.899283333333333	49454.421875	2.6715552607696537E7	0	1273	6.188194279119271	0.9950288435414969	0.36208118261182337	91.03418731689453	91.03990173339844
42	91.05374908447266	9.205966666666665					1	DETECTED	91.0537 m/z @9.21 [CD6700_1.mzXML]	91.05374908447266	9.205966666666665	0.1345333333333333	20.000333333333334	19.8658	112899.0234375	1.2670543858069772E7	0	1273	0.11150066600045783	18.016815919691787	1.0367992385462825	91.04634857177734	91.0604476928711
43	92.05715942382812	9.192066666666667					1	DETECTED	92.0572 m/z @9.19 [CD6700_1.mzXML]	92.05715942382812	9.192066666666667	2.2001833333333334	19.716833333333334	17.51665	7612.599609375	957690.6610592956	0	1273	0.09301579801275395	116.1936679828665	253.3412678791177	92.05306243896484	92.05911254882812
44	93.06954956054688	8.4121					1	DETECTED	93.0695 m/z @8.41 [CD6700_1.mzXML]	93.06954956054688	8.4121	0.23698333333333332	20.000333333333334	19.76335	10833.0498046875	1659619.657215272	0	1273	3.6017340498563506	0.662280328143439	17.01912792606167	93.0685043334961	93.0718994140625
45	94.04093933105469	8.4121					1	DETECTED	94.0409 m/z @8.41 [CD6700_1.mzXML]	94.04093933105469	8.4121	0.7980833333333333	19.56683333333333	18.768749999999997	14465.1865234375	1710836.0425238046	0	1273	0.2390617960392003	0.5259384612254042	0.17335822211376686	94.03761291503906	94.04951477050781
46	95.04879760742188	8.4121					1	DETECTED	95.0488 m/z @8.41 [CD6700_1.mzXML]	95.04879760742188	8.4121	0.22008333333333333	19.285666666666668	19.065583333333333	12461.9111328125	1228861.160024109	0	1273	0.3641206319985688	0.5236520270653695	0.04431439722826706	95.04672241210938	95.04901123046875
47	95.0849838256836	13.8239					1	DETECTED	95.0850 m/z @13.82 [CD6700_1.mzXML]	95.0849838256836	13.8239	0.1345333333333333	20.000333333333334	19.8658	8554.236328125	1706177.6170177604	0	1273	0.1717377478486828	1.1501442909670248	0.5628603283393845	95.0818862915039	95.09148406982422
48	96.921142578125	1.7339333333333333					1	DETECTED	96.9211 m/z @1.73 [CD6700_1.mzXML]	96.921142578125	1.7339333333333333	1.6599333333333335	19.583666666666666	17.92373333333333	177751.640625	4109337.964622132	0	1273	0.0828746644546623	4.249732714625884	6.715541129221868	96.9118423461914	96.92194366455078
49	97.02796173095703	2.3559833333333335					1	DETECTED	97.0280 m/z @2.36 [CD6700_1.mzXML]	97.02796173095703	2.3559833333333335	0.1345333333333333	13.867066666666666	13.732533333333333	13516.970703125	2173959.95536328	0	1273	0.8565045895274808	3.0908940856947784	1.9029946215813753	97.01937866210938	97.03290557861328
50	97.06556701660156	11.480466666666667					1	DETECTED	97.0656 m/z @11.48 [CD6700_1.mzXML]	97.06556701660156	11.480466666666667	0.1686166666666667	19.967166666666667	19.798550000000002	5823.86328125	2545660.5519910883	0	1273	19.42731544593423	0.8751243165353149	2.9312506829005063	97.05908203125	97.07454681396484
51	97.10067749023438	11.309983333333333					1	DETECTED	97.1007 m/z @11.31 [CD6700_1.mzXML]	97.10067749023438	11.309983333333333	0.10105	20.000333333333334	19.899283333333333	8002.103515625	2440838.960517456	0	1273	3.26066628557529	0.8876528542709982	5.607430808631437	97.09523010253906	97.10176086425781
52	98.91814422607422	1.7339333333333333					1	DETECTED	98.9181 m/z @1.73 [CD6700_1.mzXML]	98.91814422607422	1.7339333333333333	1.6892666666666665	6.6468	4.957533333333333	55006.33203125	2003796.9258845218	0	1273	0.08910687765131109	55.49477611940275	109.98955223880549	98.91455078125	98.9244384765625
53	98.983642578125	2.0720666666666667					1	DETECTED	98.9836 m/z @2.07 [CD6700_1.mzXML]	98.983642578125	2.0720666666666667	0.10105	20.000333333333334	19.899283333333333	36717.19140625	6589378.953543987	0	1273	0.22940250443422894	11.69996736139593	11.410348934309527	98.97493743896484	98.98426055908203
54	98.99494934082031	1.8194000000000001					1	DETECTED	98.9949 m/z @1.82 [CD6700_1.mzXML]	98.99494934082031	1.8194000000000001	1.5413666666666666	5.673133333333333	4.131766666666667	116723.2265625	2759944.1607491453	0	1273	0.06219244982511718	6.721532002035111	10.1311081856859	98.99202728271484	99.00322723388672
55	99.04354858398438	1.9593					1	DETECTED	99.0435 m/z @1.96 [CD6700_1.mzXML]	99.04354858398438	1.9593	0.5927	18.83833333333333	18.24563333333333	20439.755859375	3493965.690658997	0	1273	0.7320345311453638	6.675557344260694	22.210260782406333	99.04100799560547	99.0474624633789
56	100.07510375976562	8.854116666666666					1	DETECTED	100.0751 m/z @8.85 [CD6700_1.mzXML]	100.07510375976562	8.854116666666666	0.1345333333333333	19.967166666666667	19.832633333333334	178454.28125	4034991.913439909	1	1273	0.1292041657046603	1.348765338709079	1.2077111715545135	100.07339477539062	100.08001708984375
57	101.00762939453125	1.5116666666666667					1	DETECTED	101.0076 m/z @1.51 [CD6700_1.mzXML]	101.00762939453125	1.5116666666666667	0.1345333333333333	20.000333333333334	19.8658	834608.6875	1.2638699156005852E7	1	1273	0.1425509795133797	1.3058903830402526	1.5187136289388388	101.004638671875	101.0171890258789
58	101.0591812133789	8.91605					1	DETECTED	101.0592 m/z @8.92 [CD6700_1.mzXML]	101.0591812133789	8.91605	0.15161666666666665	16.24455	16.092933333333335	5954.38623046875	2433851.7150773928	0	1273	1.1101582999508253	0.9180817927000415	0.836163585400083	101.05900573730469	101.05940246582031
59	101.09529113769531	11.27845					1	DETECTED	101.0953 m/z @11.28 [CD6700_1.mzXML]	101.09529113769531	11.27845	0.10105	20.000333333333334	19.899283333333333	30173.966796875	9236791.27357189	0	1273	5.139746337151227	1.463123163754672	6.125625721167946	101.0951919555664	101.09762573242188
60	102.00861358642578	1.4966666666666666					1	DETECTED	102.0086 m/z @1.50 [CD6700_1.mzXML]	102.00861358642578	1.4966666666666666	1.4208166666666666	19.368499999999997	17.94768333333333	71388.140625	3236788.586654266	0	1273	0.15779336015410506	101.06502081303313	205.41929573115644	102.00552368164062	102.01431274414062
61	102.05438232421875	2.0010166666666667					1	DETECTED	102.0544 m/z @2.00 [CD6700_1.mzXML]	102.05438232421875	2.0010166666666667	0.10105	19.967166666666667	19.866116666666667	25893.474609375	4187607.596887421	0	1273	0.8323708950003543	2.482219640062105	2.8307116267639234	102.04581451416016	102.06094360351562
62	102.08827209472656	2.84545					1	DETECTED	102.0883 m/z @2.85 [CD6700_1.mzXML]	102.08827209472656	2.84545	0.15161666666666665	19.983666666666668	19.832050000000002	21774.623046875	4118432.276941438	0	1273	18.880344863207938	4.208036623388293	2.3618411927882432	102.08639526367188	102.09113311767578
63	102.12706756591797	12.906533333333334					1	DETECTED	102.1271 m/z @12.91 [CD6700_1.mzXML]	102.12706756591797	12.906533333333334	0.15161666666666665	20.000333333333334	19.848716666666668	9011.8291015625	2471160.103884064	0	1273	4.208872794231333	0.7780810014438877	0.9412209416623374	102.12671661376953	102.12748718261719
64	102.96968078613281	1.48205					1	DETECTED	102.9697 m/z @1.48 [CD6700_1.mzXML]	102.96968078613281	1.48205	1.3862833333333335	9.714283333333332	8.328	317038.4375	3913684.094480897	0	1273	0.15642743890401567	2.860191209548788	3.9591864798050516	102.9691390991211	102.96991729736328
65	103.03836822509766	1.9871					1	DETECTED	103.0384 m/z @1.99 [CD6700_1.mzXML]	103.03836822509766	1.9871	0.18591666666666665	19.119333333333334	18.933416666666666	121097.875	6569833.525759123	0	1273	0.3075143200678383	2.114155331323092	9.12705342760261	103.0379409790039	103.04228210449219
66	103.05364227294922	8.4121					1	DETECTED	103.0536 m/z @8.41 [CD6700_1.mzXML]	103.05364227294922	8.4121	3.4427000000000003	8.698866666666667	5.256166666666667	278422.90625	9530995.921841307	1	1273	0.2414500763420815	0.7729662027388184	0.3937891896795642	103.05359649658203	103.06138610839844
67	103.07465362548828	10.9563					1	DETECTED	103.0747 m/z @10.96 [CD6700_1.mzXML]	103.07465362548828	10.9563	0.10105	20.000333333333334	19.899283333333333	107968.71875	1.5234588004775165E7	0	1273	0.3346353982811081	2.7507302506104505	0.8610414772709133	103.07443237304688	103.08336639404297
68	104.05709075927734	8.367783333333334					1	DETECTED	104.0571 m/z @8.37 [CD6700_1.mzXML]	104.05709075927734	8.367783333333334	7.9567499999999995	11.309983333333333	3.3532333333333337	15978.0419921875	995615.0148058784	0	1273	0.280164027539783	0.831853649758419	0.6386241377796796	104.04896545410156	104.05720520019531
69	104.06997680664062	1.8619166666666667					1	DETECTED	104.0700 m/z @1.86 [CD6700_1.mzXML]	104.06997680664062	1.8619166666666667	0.10105	19.967166666666667	19.866116666666667	184611.3125	8248439.419174518	0	1273	27.1143851421062	2.6737673531161983	2.676426510091462	104.06974029541016	104.07854461669922
70	104.10625457763672	1.7772833333333333					1	DETECTED	104.1063 m/z @1.78 [CD6700_1.mzXML]	104.10625457763672	1.7772833333333333	1.3862833333333335	17.644833333333334	16.25855	1032490.1875	8075962.862824215	1	1273	0.05619846105420456	0.7549769976870467	2.691420709436543	104.10581970214844	104.11226654052734
71	104.962646484375	11.325099999999999					1	DETECTED	104.9626 m/z @11.33 [CD6700_1.mzXML]	104.962646484375	11.325099999999999	0.11768333333333333	19.967166666666667	19.849483333333335	17827.03515625	3425098.1148047484	0	1273	12.145805515554745	0.8837721346959329	0.8264147969805521	104.9624252319336	104.96580505371094
72	105.00277709960938	1.5116666666666667					1	DETECTED	105.0028 m/z @1.51 [CD6700_1.mzXML]	105.00277709960938	1.5116666666666667	0.5757333333333333	1.6454666666666666	1.0697333333333332	32050.716796875	417194.9551551514	0	1273	0.11749525238524439	1.0757964761929828	1.2465605631488546	105.00248718261719	105.01067352294922
73	105.05406951904297	4.5772					1	DETECTED	105.0541 m/z @4.58 [CD6700_1.mzXML]	105.05406951904297	4.5772	0.7120333333333334	8.4121	7.700066666666667	3926.33349609375	802960.200655243	0	1273	1.035126249901003	0.9960846880255271	0.8704163952010701	105.04415130615234	105.06049346923828
74	105.07101440429688	13.7666					1	DETECTED	105.0710 m/z @13.77 [CD6700_1.mzXML]	105.07101440429688	13.7666	0.10105	20.000333333333334	19.899283333333333	61911.58203125	1.1313079909400558E7	0	1273	1.544122632113055	0.9058937494748093	1.139098499395085	105.06925964355469	105.07711029052734
75	105.10967254638672	1.7912666666666666					1	DETECTED	105.1097 m/z @1.79 [CD6700_1.mzXML]	105.10967254638672	1.7912666666666666	1.7772833333333333	1.9174333333333335	0.14015000000000022	49239.84765625	136578.0636423339	0	1273	99.53515333676826	5.011323003575728	5.7606272526204965	105.10962677001953	105.10991668701172
76	106.04931640625	1.8477833333333333					1	DETECTED	106.0493 m/z @1.85 [CD6700_1.mzXML]	106.04931640625	1.8477833333333333	0.1345333333333333	19.81683333333333	19.682299999999998	16394.845703125	1932729.8484378052	0	1273	0.23077520278295327	1.4520118403805768	0.2971436925811238	106.04878234863281	106.04971313476562
77	106.06461334228516	12.411633333333333					1	DETECTED	106.0646 m/z @12.41 [CD6700_1.mzXML]	106.06461334228516	12.411633333333333	0.81555	19.9335	19.11795	5390.6806640625	1831876.176058196	0	1273	5.046830000313809	0.824327898069032	1.4200019995739444	106.06068420410156	106.0745849609375
78	106.94987487792969	1.6454666666666666					1	DETECTED	106.9499 m/z @1.65 [CD6700_1.mzXML]	106.94987487792969	1.6454666666666666	1.5561833333333333	18.104666666666667	16.548483333333333	104930.203125	2657638.3196047363	0	1273	0.1592872467106139	90.43283758206213	2.509912938570376	106.9498291015625	106.95348358154297
79	106.96265411376953	1.48205					1	DETECTED	106.9627 m/z @1.48 [CD6700_1.mzXML]	106.96265411376953	1.48205	1.4208166666666666	9.234016666666667	7.8132	7888.1474609375	816556.3975765076	0	1273	0.0954364913854504	63.7985846488839	126.59716929776782	106.96249389648438	106.97197723388672
80	107.05169677734375	5.116183333333334					1	DETECTED	107.0517 m/z @5.12 [CD6700_1.mzXML]	107.05169677734375	5.116183333333334	0.2543166666666667	19.766666666666666	19.512349999999998	9056.2275390625	1728331.6336550603	0	1273	0.4928303521095261	0.694502126362155	0.5681133931846877	107.04808044433594	107.06044006347656
81	107.08487701416016	11.860899999999999					1	DETECTED	107.0849 m/z @11.86 [CD6700_1.mzXML]	107.08487701416016	11.860899999999999	7.0796166666666664	17.5625	10.482883333333334	5205.39013671875	1017424.1639955749	0	1273	0.07026928006115263	1.09624159482984	1.1924831896596804	107.08465576171875	107.08509826660156
82	108.08018493652344	2.9010499999999997					1	DETECTED	108.0802 m/z @2.90 [CD6700_1.mzXML]	108.08018493652344	2.9010499999999997	0.15161666666666665	19.967166666666667	19.81555	3594.016845703125	1689703.9786802977	0	1273	5.4831796495342084	3.6035698265097054	4.723739679948217	108.07796478271484	108.08071899414062
83	109.06429290771484	8.397533333333334					1	DETECTED	109.0643 m/z @8.40 [CD6700_1.mzXML]	109.06429290771484	8.397533333333334	0.7808666666666666	19.517166666666665	18.736299999999996	9207.341796875	1666468.5562052913	0	1273	0.17156717701547564	0.5251960068558303	0.7350087208238701	109.06144714355469	109.07268524169922
84	109.10044860839844	13.781183333333333					1	DETECTED	109.1004 m/z @13.78 [CD6700_1.mzXML]	109.10044860839844	13.781183333333333	0.1345333333333333	19.8335	19.698966666666667	8800.896484375	1743013.3340837406	0	1273	0.17168042988713061	0.5973012092899971	0.2699923698331831	109.09455871582031	109.10372924804688
85	110.05940246582031	2.29945					1	DETECTED	110.0594 m/z @2.30 [CD6700_1.mzXML]	110.05940246582031	2.29945	0.33913333333333334	19.900166666666667	19.561033333333334	5746.478515625	1766284.525009613	0	1273	0.7237795278726353	4.989253436944711	4.213042376277043	110.05889129638672	110.06402587890625
86	111.04349517822266	2.0010166666666667					1	DETECTED	111.0435 m/z @2.00 [CD6700_1.mzXML]	111.04349517822266	2.0010166666666667	0.10105	20.000333333333334	19.899283333333333	9044.3271484375	3288474.1151695186	0	1273	5.15262515554588	4.260750595005203	20.60604645312258	111.04203796386719	111.04395294189453
87	111.11597442626953	12.820716666666668					1	DETECTED	111.1160 m/z @12.82 [CD6700_1.mzXML]	111.11597442626953	12.820716666666668	0.6095166666666666	20.000333333333334	19.390816666666666	5761.24365234375	1697576.9442700502	0	1273	1.6803724403202835	0.7939767044461914	1.063156342611552	111.11554718017578	111.11663818359375
88	112.03617095947266	1.7631333333333332					1	DETECTED	112.0362 m/z @1.76 [CD6700_1.mzXML]	112.03617095947266	1.7631333333333332	1.4035499999999999	18.887833333333333	17.484283333333334	197058.96875	3203432.435141815	0	1273	33.04370045184979	0.5401970484562532	0.01965761967280961	112.0274658203125	112.0411605834961
89	112.89501190185547	1.7339333333333333					1	DETECTED	112.8950 m/z @1.73 [CD6700_1.mzXML]	112.89501190185547	1.7339333333333333	1.6744833333333333	12.035416666666666	10.360933333333334	151942.71875	4237428.63909314	0	1273	0.6030437900891876	87.1398934679002	4.694127840081457	112.89106750488281	112.8952407836914
90	113.02030181884766	2.2710500000000002					1	DETECTED	113.0203 m/z @2.27 [CD6700_1.mzXML]	113.02030181884766	2.2710500000000002	0.15161666666666665	19.983666666666668	19.832050000000002	277791.8125	9512840.106536718	0	1273	0.30933372478934507	1.1417500586252705	0.9351343803280046	113.0147933959961	113.02305603027344
91	113.03541564941406	1.4669333333333334					1	DETECTED	113.0354 m/z @1.47 [CD6700_1.mzXML]	113.03541564941406	1.4669333333333334	1.4035499999999999	17.71033333333333	16.306783333333332	8982.0078125	1869388.140910705	0	1273	0.05321052049333064	114.23906710994545	226.1725490445778	113.03279113769531	113.03804779052734
92	114.0544204711914	2.6925499999999998					1	DETECTED	114.0544 m/z @2.69 [CD6700_1.mzXML]	114.0544204711914	2.6925499999999998	0.10105	20.000333333333334	19.899283333333333	30470.869140625	5179008.815649502	0	1273	1.0997452599101978	5.8900934306267585	4.181393784534116	114.05406951904297	114.05473327636719
93	114.06548309326172	1.8194000000000001					1	DETECTED	114.0655 m/z @1.82 [CD6700_1.mzXML]	114.06548309326172	1.8194000000000001	1.7912666666666666	17.743	15.951733333333332	743967.4375	7454904.835039794	1	1273	0.0531262843453173	8.832190986567573	7.2955036801885065	114.05867004394531	114.07300567626953
94	114.09088897705078	9.714283333333332					1	DETECTED	114.0909 m/z @9.71 [CD6700_1.mzXML]	114.09088897705078	9.714283333333332	0.11768333333333333	19.967166666666667	19.849483333333335	7744.876953125	1544155.2025472717	0	1273	0.12266014996274244	1.0375575049859842	1.0567940086349916	114.0905532836914	114.09114837646484
95	114.89192199707031	1.7040166666666667					1	DETECTED	114.8919 m/z @1.70 [CD6700_1.mzXML]	114.89192199707031	1.7040166666666667	1.6744833333333333	2.2428666666666666	0.5683833333333332	35223.50390625	366089.0538647461	0	1273	0.09513021662813292	9.622742663656858	12.579714917647571	114.89178466796875	114.89347076416016
96	114.98715209960938	1.4966666666666666					1	DETECTED	114.9872 m/z @1.50 [CD6700_1.mzXML]	114.98715209960938	1.4966666666666666	1.4035499999999999	4.3471	2.94355	38172.37109375	1393328.3476923832	0	1273	0.13685197728444765	15.259385005993172	31.731067440025047	114.9869384765625	114.9902572631836
97	115.0359878540039	1.8619166666666667					1	DETECTED	115.0360 m/z @1.86 [CD6700_1.mzXML]	115.0359878540039	1.8619166666666667	0.18591666666666665	19.950333333333333	19.764416666666666	95883.484375	2690178.4059577635	0	1273	178.69158989122573	0.5197843901826263	0.00509534009637272	115.03102111816406	115.03894805908203
98	115.05374145507812	9.205966666666665					1	DETECTED	115.0537 m/z @9.21 [CD6700_1.mzXML]	115.05374145507812	9.205966666666665	6.4817	15.392383333333333	8.910683333333333	65782.3515625	1482585.2545731217	0	1273	0.1036668154874345	2.1782214616823388	2.3321829610824145	115.04906463623047	115.05389404296875
99	115.06884002685547	1.8194000000000001					1	DETECTED	115.0688 m/z @1.82 [CD6700_1.mzXML]	115.06884002685547	1.8194000000000001	1.7912666666666666	19.418166666666664	17.6269	29148.5390625	2406863.4374748524	0	1273	8.269110791054109	129.1211988530702	296.3647306985893	115.0688247680664	115.07527923583984
100	115.1112060546875	11.722949999999999					1	DETECTED	115.1112 m/z @11.72 [CD6700_1.mzXML]	115.1112060546875	11.722949999999999	0.11768333333333333	19.983666666666668	19.865983333333336	6831.99560546875	2540033.353208466	0	1273	8.115658598971299	0.8559037850631037	2.1516140466471745	115.11040496826172	115.11168670654297
101	116.05712890625	9.205966666666665					1	DETECTED	116.0571 m/z @9.21 [CD6700_1.mzXML]	116.05712890625	9.205966666666665	9.163566666666666	9.3048	0.141233333333334	6173.57177734375	33163.47895123287	0	1273	0.04257025101760803	1.6654874213836994	2.6442829816132964	116.05672454833984	116.05732727050781
102	116.06966400146484	1.8619166666666667					1	DETECTED	116.0697 m/z @1.86 [CD6700_1.mzXML]	116.06966400146484	1.8619166666666667	0.1686166666666667	20.000333333333334	19.83171666666667	4318370.0	2.434412582563651E7	1	1273	0.05716513215697927	0.5576098966876569	3.2313070223639198	116.06952667236328	116.07036590576172
103	116.98504638671875	1.48205					1	DETECTED	116.9850 m/z @1.48 [CD6700_1.mzXML]	116.98504638671875	1.48205	0.10105	20.000333333333334	19.899283333333333	2473853.75	4.7883510767944075E7	0	1273	0.14066780858773908	73.54874424936625	2.526846516649192	116.9848403930664	116.98571014404297
104	117.05680084228516	9.205966666666665					1	DETECTED	117.0568 m/z @9.21 [CD6700_1.mzXML]	117.05680084228516	9.205966666666665	0.2543166666666667	19.733333333333334	19.479016666666666	129095.3515625	1.6292509858097719E7	0	1273	7.200351615251524	0.5772853163424375	0.04385368602744431	117.04708862304688	117.05695343017578
105	117.07324981689453	1.8477833333333333					1	DETECTED	117.0732 m/z @1.85 [CD6700_1.mzXML]	117.07324981689453	1.8477833333333333	1.8335666666666666	12.223749999999999	10.390183333333333	136373.578125	3296882.316683349	0	1273	0.04012947843814496	365.42262602578876	687.5458527918078	117.069580078125	117.08161163330078
106	117.09017181396484	11.465983333333332					1	DETECTED	117.0902 m/z @11.47 [CD6700_1.mzXML]	117.09017181396484	11.465983333333332	3.1695166666666665	19.800166666666666	16.63065	100472.9296875	4886848.135414158	0	1273	0.2203001507705622	2.4268934680417464	0.0563923140209707	117.08987426757812	117.096435546875
107	117.98873901367188	1.48205					1	DETECTED	117.9887 m/z @1.48 [CD6700_1.mzXML]	117.98873901367188	1.48205	1.4035499999999999	19.418166666666664	18.014616666666665	29242.0390625	3081192.4426741633	0	1273	0.13807552176589422	101.21742871764286	194.07865971075952	117.98812866210938	117.98921966552734
108	118.0641860961914	9.205966666666665					1	DETECTED	118.0642 m/z @9.21 [CD6700_1.mzXML]	118.0641860961914	9.205966666666665	1.8335666666666666	9.469633333333332	7.636066666666666	1643338.625	1.2526104930913584E7	1	1273	0.09700108879854241	0.5076880697675139	2.0469096449343316	118.056640625	118.07393646240234
109	118.0854263305664	1.9312333333333334					1	DETECTED	118.0854 m/z @1.93 [CD6700_1.mzXML]	118.0854263305664	1.9312333333333334	0.10105	20.000333333333334	19.899283333333333	1738536.125	5.918843368239976E7	1	1273	0.16314985487635658	2.750731281932149	4.466187907197744	118.08501434326172	118.09394073486328
110	118.62457275390625	9.219966666666666					1	DETECTED	118.6246 m/z @9.22 [CD6700_1.mzXML]	118.62457275390625	9.219966666666666	9.163566666666666	9.276266666666666	0.11270000000000024	5813.763671875	28784.03245690939	0	1273	0.09802248194921503	0.999113475177307	0.953801461346181	118.62454223632812	118.62486267089844
111	118.97827911376953	12.303633333333332					1	DETECTED	118.9783 m/z @12.30 [CD6700_1.mzXML]	118.97827911376953	12.303633333333332	0.18591666666666665	19.983666666666668	19.79775	73423.7734375	7166871.913032478	0	1273	0.10534809680474666	1.3757346383050795	0.07640712894803377	118.97164154052734	118.98686218261719
112	119.01821899414062	1.5116666666666667					1	DETECTED	119.0182 m/z @1.51 [CD6700_1.mzXML]	119.01821899414062	1.5116666666666667	1.4035499999999999	15.719183333333332	14.315633333333333	257011.28125	4654340.429799744	0	1273	0.1149196767193097	1.423802367636184	1.6107858443916183	119.01783752441406	119.01864624023438
113	119.04862976074219	4.016516666666667					1	DETECTED	119.0486 m/z @4.02 [CD6700_1.mzXML]	119.04862976074219	4.016516666666667	2.4262666666666663	4.5149	2.0886333333333336	9222.607421875	363119.75962933333	0	1273	0.2182924680583338	0.6566996803437612	0.14037424277991972	119.04817199707031	119.04884338378906
114	119.06785583496094	9.205966666666665					1	DETECTED	119.0679 m/z @9.21 [CD6700_1.mzXML]	119.06785583496094	9.205966666666665	4.2709166666666665	9.698933333333335	5.428016666666668	96374.3515625	1053933.3903527244	0	1273	0.09277921335545081	0.577181041470396	0.152316723005796	119.0629653930664	119.07282257080078
115	119.08890533447266	1.9174333333333335					1	DETECTED	119.0889 m/z @1.92 [CD6700_1.mzXML]	119.08890533447266	1.9174333333333335	0.33913333333333334	19.766666666666666	19.427533333333333	71359.03125	5806631.972382172	0	1273	0.21046921154507414	1.0878177900726629	0.43148568771704493	119.08110809326172	119.0894775390625
116	119.15357208251953	14.322533333333332					1	DETECTED	119.1536 m/z @14.32 [CD6700_1.mzXML]	119.15357208251953	14.322533333333332	0.10105	20.000333333333334	19.899283333333333	68496.796875	1.686575990484501E7	0	1273	3.282962687802769	0.6991317838287554	1.0427634624355775	119.15323638916016	119.154052734375
117	120.01918029785156	1.48205					1	DETECTED	120.0192 m/z @1.48 [CD6700_1.mzXML]	120.01918029785156	1.48205	1.4208166666666666	1.6454666666666666	0.22465000000000002	25322.70703125	215277.6561520996	0	1273	0.14833778905954875	1.8343767011431642	2.6687534022863284	120.01898956298828	120.01934051513672
118	120.06481170654297	1.8194000000000001					1	DETECTED	120.0648 m/z @1.82 [CD6700_1.mzXML]	120.06481170654297	1.8194000000000001	1.7772833333333333	10.7828	9.005516666666667	75367.5234375	1489063.8805111386	0	1273	0.0753652359143937	15.194164167854055	11.502110529895669	120.05685424804688	120.0652847290039
119	120.07982635498047	8.397533333333334					1	DETECTED	120.0798 m/z @8.40 [CD6700_1.mzXML]	120.07982635498047	8.397533333333334	7.7606166666666665	19.235500000000002	11.474883333333334	1028832.4375	1.8863343137580417E7	1	1273	0.23308244430165637	0.7718006585553718	0.4481513387579898	120.07125854492188	120.08557891845703
120	120.96537017822266	1.9731833333333335					1	DETECTED	120.9654 m/z @1.97 [CD6700_1.mzXML]	120.96537017822266	1.9731833333333335	1.9032499999999999	6.87955	4.9763	14800.7529296875	1584680.7510959473	0	1273	0.1760206556354713	35.578884652049425	70.15776930409885	120.96398162841797	120.96890258789062
121	120.98008728027344	1.48205					1	DETECTED	120.9801 m/z @1.48 [CD6700_1.mzXML]	120.98008728027344	1.48205	1.3862833333333335	18.9705	17.584216666666666	48753.921875	4337003.025795716	0	1273	0.14899299288902856	100.05349050163146	2.4026457783561184	120.97786712646484	120.9879150390625
122	121.02766418457031	12.45545					1	DETECTED	121.0277 m/z @12.46 [CD6700_1.mzXML]	121.02766418457031	12.45545	0.28858333333333336	19.950333333333333	19.66175	41249.421875	7377753.115594234	0	1273	0.13046867665896578	1.0543407211570295	1.692661996960602	121.02384185791016	121.03654479980469
123	121.07121276855469	1.8335666666666666					1	DETECTED	121.0712 m/z @1.83 [CD6700_1.mzXML]	121.07121276855469	1.8335666666666666	0.10105	20.000333333333334	19.899283333333333	782958.625	9953244.975255033	0	1273	0.04523578796013128	0.6968375806608679	6.33490881365848	121.07098388671875	121.07548522949219
124	121.0836181640625	8.4121					1	DETECTED	121.0836 m/z @8.41 [CD6700_1.mzXML]	121.0836181640625	8.4121	6.929733333333333	12.38175	5.452016666666667	56394.3671875	1870956.0707083736	0	1273	0.2661733397253805	0.5714986074068765	0.3988719363585837	121.08348083496094	121.09228515625
125	121.98643493652344	12.303633333333332					1	DETECTED	121.9864 m/z @12.30 [CD6700_1.mzXML]	121.98643493652344	12.303633333333332	10.731783333333334	19.036333333333335	8.30455	28208.798828125	2578018.579312225	0	1273	1.103793152755582	2.641648376117318	0.4512727637033508	121.98603820800781	121.98693084716797
126	122.05713653564453	8.854116666666666					1	DETECTED	122.0571 m/z @8.85 [CD6700_1.mzXML]	122.05713653564453	8.854116666666666	0.30541666666666667	8.931783333333334	8.626366666666668	6722.0654296875	545908.903082825	0	1273	0.18206771572509872	0.5045426010192583	0.009085202038516668	122.05695343017578	122.05957794189453
127	122.09598541259766	8.637366666666667					1	DETECTED	122.0960 m/z @8.64 [CD6700_1.mzXML]	122.09598541259766	8.637366666666667	0.22008333333333333	19.983666666666668	19.763583333333333	19697.302734375	3501376.875673399	0	1273	0.10091775789278046	1.143748865408882	3.2108182498175513	122.08684539794922	122.09618377685547
128	122.92378997802734	1.6454666666666666					1	DETECTED	122.9238 m/z @1.65 [CD6700_1.mzXML]	122.92378997802734	1.6454666666666666	1.5561833333333333	18.488666666666667	16.932483333333334	55476.1875	4949708.278005465	0	1273	0.14068780028255512	57.10312230032367	77.10530612005977	122.92366790771484	122.92923736572266
129	123.0434799194336	3.9421833333333334					1	DETECTED	123.0435 m/z @3.94 [CD6700_1.mzXML]	123.0434799194336	3.9421833333333334	0.11768333333333333	19.81683333333333	19.69915	4734.068359375	1561659.039105255	0	1273	0.35622514519386517	2.5753889397306837	5.662082384652753	123.04054260253906	123.04407501220703
130	123.05470275878906	3.1553666666666667					1	DETECTED	123.0547 m/z @3.16 [CD6700_1.mzXML]	123.05470275878906	3.1553666666666667	0.35609999999999997	17.1655	16.8094	5248.54150390625	1306825.0326590273	0	1273	0.6333049492065457	3.002464931291529	5.004929862583059	123.04582214355469	123.06050872802734
131	123.98202514648438	12.08085					1	DETECTED	123.9820 m/z @12.08 [CD6700_1.mzXML]	123.98202514648438	12.08085	10.663516666666668	16.1953	5.5317833333333315	11839.3447265625	1090704.492436066	0	1273	1.2725358695276743	1.9514757761053636	3.3690594233612603	123.98138427734375	123.9823226928711
132	124.03602600097656	1.8893333333333333					1	DETECTED	124.0360 m/z @1.89 [CD6700_1.mzXML]	124.03602600097656	1.8893333333333333	0.32235	20.000333333333334	19.677983333333334	20451.92578125	1437868.5464444885	0	1273	0.1251152814384171	2.3033054587448127	0.06255433490114452	124.02603912353516	124.04167175292969
133	124.05005645751953	9.40835					1	DETECTED	124.0501 m/z @9.41 [CD6700_1.mzXML]	124.05005645751953	9.40835	9.348616666666667	9.454366666666665	0.10574999999999868	1766.61474609375	8923.681519042835	0	1273	0.06617482911680561	0.8851841517856954	0.7703683035713909	124.04972076416016	124.05006408691406
134	124.9990463256836	13.179300000000001					1	DETECTED	124.9990 m/z @13.18 [CD6700_1.mzXML]	124.9990463256836	13.179300000000001	11.3392	13.80955	2.47035	11811.7294921875	806123.8777196045	0	1273	0.33724157700618385	0.6712542796587136	0.2546926240941407	124.99246215820312	124.99938201904297
135	125.01455688476562	10.4478					1	DETECTED	125.0146 m/z @10.45 [CD6700_1.mzXML]	125.01455688476562	10.4478	1.7772833333333333	19.900166666666667	18.122883333333334	29608.638671875	1776387.4044901435	0	1273	0.09971722436767827	0.5120447815871465	0.019713479231515518	125.01441955566406	125.02449798583984
136	125.0257568359375	11.465983333333332					1	DETECTED	125.0258 m/z @11.47 [CD6700_1.mzXML]	125.0257568359375	11.465983333333332	0.1686166666666667	19.950333333333333	19.781716666666668	7848.9716796875	1718724.269662506	0	1273	3.7048478654967454	2.7740655576888757	4.2429941492089105	125.02501678466797	125.02656555175781
137	126.05187225341797	1.8619166666666667					1	DETECTED	126.0519 m/z @1.86 [CD6700_1.mzXML]	126.05187225341797	1.8619166666666667	0.18591666666666665	20.000333333333334	19.814416666666666	34181.5234375	1473965.5900074462	0	1273	0.05751312007941167	3.627673372792885	3.670281104639791	126.05165100097656	126.0550765991211
138	126.08760833740234	3.183983333333333					1	DETECTED	126.0876 m/z @3.18 [CD6700_1.mzXML]	126.08760833740234	3.183983333333333	3.183983333333333	19.053	15.869016666666667	11430.927734375	3116017.5115401614	0	1273	6.163616015637435	null	null	126.0872802734375	126.09085845947266
139	127.01167297363281	10.4478					1	DETECTED	127.0117 m/z @10.45 [CD6700_1.mzXML]	127.01167297363281	10.4478	9.623416666666666	19.766666666666666	10.14325	9081.125	705831.3862306825	0	1273	0.09100807263572364	6.152022724056351	11.304045448112703	127.00188446044922	127.0207290649414
140	127.03826141357422	1.9593					1	DETECTED	127.0383 m/z @1.96 [CD6700_1.mzXML]	127.03826141357422	1.9593	0.11768333333333333	20.000333333333334	19.88265	51622.55078125	5085704.597533812	0	1273	0.2602293019933677	4.171742818198909	5.519973649812594	127.03570556640625	127.0472183227539
141	128.0100555419922	1.7631333333333332					1	DETECTED	128.0101 m/z @1.76 [CD6700_1.mzXML]	128.0100555419922	1.7631333333333332	1.74875	19.633333333333333	17.88458333333333	11792.32421875	3133247.765489012	0	1273	14.752134222020132	307.9458686538134	593.6916679285138	128.00997924804688	128.01710510253906
142	128.0699005126953	2.0153333333333334					1	DETECTED	128.0699 m/z @2.02 [CD6700_1.mzXML]	128.0699005126953	2.0153333333333334	0.15161666666666665	19.967166666666667	19.81555	27661.8984375	3845964.2025810257	0	1273	1.0477391055281078	2.264205761347276	2.572025274422659	128.0612335205078	128.0703582763672
143	129.01292419433594	15.310316666666667					1	DETECTED	129.0129 m/z @15.31 [CD6700_1.mzXML]	129.01292419433594	15.310316666666667	0.20281666666666667	19.733333333333334	19.530516666666667	11141.3193359375	4527441.697020996	0	1273	2.8499343685284835	0.6463847978377186	0.3179969965466828	129.0124969482422	129.01739501953125
144	129.05384826660156	1.9871					1	DETECTED	129.0538 m/z @1.99 [CD6700_1.mzXML]	129.05384826660156	1.9871	0.10105	20.000333333333334	19.899283333333333	18607.568359375	6367056.634234191	0	1273	1.7940192574212606	5.275385947703755	15.002267656131487	129.05239868164062	129.0546875
145	130.049072265625	2.04395					1	DETECTED	130.0491 m/z @2.04 [CD6700_1.mzXML]	130.049072265625	2.04395	0.10105	20.000333333333334	19.899283333333333	28623.421875	3853586.9997215886	0	1273	7.786667017693171	6.298463736083317	2.294520144685225	130.048583984375	130.04969787597656
146	130.064453125	10.571233333333334					1	DETECTED	130.0645 m/z @10.57 [CD6700_1.mzXML]	130.064453125	10.571233333333334	0.18591666666666665	19.783666666666665	19.597749999999998	76079.2265625	3496783.901819918	0	1273	1.697535620915195	0.5767805127270915	0.14176579313635457	130.05874633789062	130.0713348388672
147	130.08558654785156	1.5711000000000002					1	DETECTED	130.0856 m/z @1.57 [CD6700_1.mzXML]	130.08558654785156	1.5711000000000002	0.32235	19.900166666666667	19.577816666666667	15197.9794921875	2213444.7991918335	0	1273	0.06896580403774366	12.260794826673678	18.829505545350226	130.08514404296875	130.08615112304688
148	130.314208984375	1.48205					1	DETECTED	130.3142 m/z @1.48 [CD6700_1.mzXML]	130.314208984375	1.48205	1.4367333333333332	1.4966666666666666	0.059933333333333394	3841.46435546875	11627.716972900396	0	1273	0.8856653961662422	0.6612725266642121	0.32254505332842426	130.3140411376953	130.31422424316406
149	130.93234252929688	1.5116666666666667					1	DETECTED	130.9323 m/z @1.51 [CD6700_1.mzXML]	130.93234252929688	1.5116666666666667	1.4208166666666666	7.5785	6.157683333333333	8577.037109375	1568962.352293579	0	1273	0.10790551335082932	33.88928636947345	66.7785727389469	130.93214416503906	130.9382781982422
150	130.9641571044922	1.48205					1	DETECTED	130.9642 m/z @1.48 [CD6700_1.mzXML]	130.9641571044922	1.48205	0.10105	20.000333333333334	19.899283333333333	1091088.0	1.5675787137637358E7	0	1273	0.13641246809950203	1.939040868564617	2.695030141216463	130.9617462158203	130.96502685546875
151	131.01821899414062	1.4966666666666666					1	DETECTED	131.0182 m/z @1.50 [CD6700_1.mzXML]	131.01821899414062	1.4966666666666666	1.4035499999999999	7.744116666666667	6.340566666666667	44431.46875	3912736.30277417	0	1273	0.114641738125842	34.04635761589402	64.50154319005999	131.0181427001953	131.02420043945312
152	131.04840087890625	8.38285					1	DETECTED	131.0484 m/z @8.38 [CD6700_1.mzXML]	131.04840087890625	8.38285	3.0562	8.5463	5.4901	5977.3896484375	539036.4164011842	0	1273	0.16468549308925695	0.5153426637755438	0.030685327551087646	131.04840087890625	131.05276489257812
153	131.08094787597656	2.7481333333333335					1	DETECTED	131.0809 m/z @2.75 [CD6700_1.mzXML]	131.08094787597656	2.7481333333333335	0.9535333333333333	9.177966666666666	8.224433333333334	7446.3046875	973671.0656968389	0	1273	0.9233202093940172	2.291439132211449	2.4127006890405736	131.07208251953125	131.08132934570312
154	131.4424591064453	4.120583333333333					1	DETECTED	131.4425 m/z @4.12 [CD6700_1.mzXML]	131.4424591064453	4.120583333333333	3.2986	10.4887	7.190099999999999	7935.76904296875	940417.3998986206	0	1273	0.9305824873568769	4.373628824590928	7.747257649181857	131.4363555908203	131.44259643554688
155	131.94480895996094	5.542166666666666					1	DETECTED	131.9448 m/z @5.54 [CD6700_1.mzXML]	131.94480895996094	5.542166666666666	0.11768333333333333	19.983666666666668	19.865983333333336	24814.705078125	1736067.8285978702	0	1273	22.329889540158334	0.5842213093288755	3.169399616149004	131.94459533691406	131.9501953125
156	131.96058654785156	11.6497					1	DETECTED	131.9606 m/z @11.65 [CD6700_1.mzXML]	131.96058654785156	11.6497	0.15161666666666665	20.000333333333334	19.848716666666668	19642.859375	4163777.9943832057	0	1273	10.38783690293095	1.0680286897173716	0.2834844645986353	131.96011352539062	131.96849060058594
157	132.043701171875	9.531683333333332					1	DETECTED	132.0437 m/z @9.53 [CD6700_1.mzXML]	132.043701171875	9.531683333333332	8.71425	10.3323	1.6180500000000002	82025.7109375	655302.1634002393	0	1273	0.07744375747272159	6.486193808278987	1.8340109347850106	132.0352325439453	132.04405212402344
158	132.06471252441406	2.84545					1	DETECTED	132.0647 m/z @2.85 [CD6700_1.mzXML]	132.06471252441406	2.84545	0.10105	20.000333333333334	19.899283333333333	178929.140625	2.2631013581103884E7	0	1273	0.8596661412629403	4.878349360459476	3.2664753782341873	132.0592498779297	132.06504821777344
159	132.07579040527344	1.8335666666666666					1	DETECTED	132.0758 m/z @1.83 [CD6700_1.mzXML]	132.07579040527344	1.8335666666666666	1.8194000000000001	9.485433333333333	7.666033333333333	1001907.25	1.1142729347148508E7	0	1273	0.038987209367647324	6.377750226225535	5.313806309602033	132.07296752929688	132.0855255126953
160	132.08966064453125	4.076083333333333					1	DETECTED	132.0897 m/z @4.08 [CD6700_1.mzXML]	132.08966064453125	4.076083333333333	3.6613666666666664	4.5613166666666665	0.89995	4097.63916015625	136723.3876491089	0	1273	0.4282800500440658	1.085017883695696	1.170035767391392	132.08656311035156	132.0901336669922
161	132.10093688964844	4.120583333333333					1	DETECTED	132.1009 m/z @4.12 [CD6700_1.mzXML]	132.10093688964844	4.120583333333333	0.6944833333333332	17.331	16.636516666666665	2353362.25	1.3101960802356349E8	1	1273	0.9565395956937852	0.8555919560129727	0.662078545822807	132.1005401611328	132.10394287109375
162	132.11312866210938	4.076083333333333					1	DETECTED	132.1131 m/z @4.08 [CD6700_1.mzXML]	132.11312866210938	4.076083333333333	3.5440666666666667	4.5772	1.0331333333333337	5023.47021484375	133079.44549548344	0	1273	0.10749214959736264	0.9709595564048754	0.9419191128097508	132.11111450195312	132.12246704101562
163	132.76939392089844	15.1961					1	DETECTED	132.7694 m/z @15.20 [CD6700_1.mzXML]	132.76939392089844	15.1961	3.3128	15.1961	11.883299999999998	31944.26953125	9813387.070557619	0	1273	11.30264659114783	0.5	null	132.76422119140625	132.76939392089844
164	132.95716857910156	11.722949999999999					1	DETECTED	132.9572 m/z @11.72 [CD6700_1.mzXML]	132.95716857910156	11.722949999999999	0.10105	20.000333333333334	19.899283333333333	607134.875	6.4908613931659766E7	0	1273	1.5434304424415188	1.6389704763090387	2.13986733328597	132.9508819580078	132.96031188964844
165	132.99749755859375	1.48205					1	DETECTED	132.9975 m/z @1.48 [CD6700_1.mzXML]	132.99749755859375	1.48205	1.4208166666666666	1.5711000000000002	0.15028333333333355	34403.94921875	195069.4791850587	0	1273	0.10331691364334206	1.2271366358192695	1.3967609620594341	132.997314453125	132.99761962890625
166	133.0335235595703	1.5116666666666667					1	DETECTED	133.0335 m/z @1.51 [CD6700_1.mzXML]	133.0335235595703	1.5116666666666667	0.4574	18.588833333333334	18.131433333333334	1061085.125	1.9825564965458497E7	0	1273	0.11955787713098953	1.2568859699326251	1.4320146252734887	133.02542114257812	133.0343017578125
167	133.04864501953125	2.1145166666666664					1	DETECTED	133.0486 m/z @2.11 [CD6700_1.mzXML]	133.04864501953125	2.1145166666666664	1.9174333333333335	10.941	9.023566666666667	17962.900390625	1693966.1850475455	0	1273	0.46335608098359593	13.188164650041417	10.102759859486541	133.04823303222656	133.04925537109375
168	133.06809997558594	2.7204166666666665					1	DETECTED	133.0681 m/z @2.72 [CD6700_1.mzXML]	133.06809997558594	2.7204166666666665	0.11768333333333333	19.35216666666667	19.234483333333337	13266.21875	1952614.7504344787	0	1273	0.4348380654767201	1.013353797315656	1.6930126785040418	133.0598907470703	133.0688018798828
169	133.07928466796875	1.8477833333333333					1	DETECTED	133.0793 m/z @1.85 [CD6700_1.mzXML]	133.07928466796875	1.8477833333333333	1.8194000000000001	19.467666666666666	17.648266666666665	37527.21875	6285722.713348846	0	1273	0.03718475526833087	145.67275259025115	293.48838772936847	133.07652282714844	133.0853271484375
170	133.1043701171875	4.046583333333333					1	DETECTED	133.1044 m/z @4.05 [CD6700_1.mzXML]	133.1043701171875	4.046583333333333	1.48205	17.529333333333334	16.047283333333333	107160.5234375	9863606.491383025	0	1273	0.9540173777277716	0.7492060880496852	0.7633286225451804	133.09539794921875	133.10476684570312
171	133.95726013183594	11.325099999999999					1	DETECTED	133.9573 m/z @11.33 [CD6700_1.mzXML]	133.95726013183594	11.325099999999999	0.11768333333333333	19.967166666666667	19.849483333333335	16781.87109375	2455069.620559571	0	1273	1.4553129749345892	0.8916557832400811	0.7891132136966891	133.95726013183594	133.9658966064453
172	134.0178680419922	1.74875					1	DETECTED	134.0179 m/z @1.75 [CD6700_1.mzXML]	134.0178680419922	1.74875	1.71915	1.8194000000000001	0.10025000000000017	33630.73828125	158603.45721191404	0	1273	0.0845290388929294	1.693412162162161	2.386824324324322	134.0177459716797	134.01805114746094
173	134.03457641601562	1.4966666666666666					1	DETECTED	134.0346 m/z @1.50 [CD6700_1.mzXML]	134.03457641601562	1.4966666666666666	0.11768333333333333	19.81683333333333	19.69915	95587.78125	3180509.006348726	0	1273	0.1416149257902204	6.460881004823611	4.089858729557973	134.0261993408203	134.04452514648438
174	134.05931091308594	10.302483333333333					1	DETECTED	134.0593 m/z @10.30 [CD6700_1.mzXML]	134.05931091308594	10.302483333333333	8.71425	10.941	2.226750000000001	16421.31640625	514356.1435512699	0	1273	0.4307741638877616	1.0867536007044825	1.302474109339646	134.05174255371094	134.0595703125
175	134.10548400878906	4.210583333333333					1	DETECTED	134.1055 m/z @4.21 [CD6700_1.mzXML]	134.10548400878906	4.210583333333333	3.3128	4.66995	1.3571499999999999	5975.76416015625	297426.45681323257	0	1273	0.9989369584419978	0.7558338129095739	0.5116676258191477	134.10507202148438	134.10568237304688
176	134.95758056640625	12.19205					1	DETECTED	134.9576 m/z @12.19 [CD6700_1.mzXML]	134.95758056640625	12.19205	0.11768333333333333	20.000333333333334	19.88265	84381.109375	1.2502208839413181E7	0	1273	2.0751227857075207	0.8351005447106299	1.8243769474971763	134.95733642578125	134.9673614501953
177	134.99563598632812	1.48205					1	DETECTED	134.9956 m/z @1.48 [CD6700_1.mzXML]	134.99563598632812	1.48205	1.4035499999999999	19.733333333333334	18.329783333333335	180124.953125	3385720.035337099	0	1273	0.11117490241250438	6.135406100858524	2.7202719599559204	134.99539184570312	135.0040740966797
178	135.03123474121094	1.4669333333333334					1	DETECTED	135.0312 m/z @1.47 [CD6700_1.mzXML]	135.03123474121094	1.4669333333333334	0.42378333333333335	19.866833333333332	19.44305	85636.9921875	7023654.123457643	0	1273	1.1965360455245835	5.6677477876217175	0.1982521205457744	135.0306854248047	135.03189086914062
179	135.04270935058594	11.509916666666667					1	DETECTED	135.0427 m/z @11.51 [CD6700_1.mzXML]	135.04270935058594	11.509916666666667	1.0574333333333332	18.188333333333333	17.1309	5684.35546875	1683859.833294861	0	1273	8.025297755897016	0.8194655496540695	18.786503722358777	135.04270935058594	135.04486083984375
180	135.05384826660156	10.147116666666667					1	DETECTED	135.0538 m/z @10.15 [CD6700_1.mzXML]	135.05384826660156	10.147116666666667	0.40681666666666666	19.950333333333333	19.543516666666665	2805.328857421875	1362687.062237122	0	1273	9.574433813317443	1.0032297088727586	1.0064594177455175	135.05384826660156	135.06288146972656
181	135.10086059570312	9.393316666666667					1	DETECTED	135.1009 m/z @9.39 [CD6700_1.mzXML]	135.10086059570312	9.393316666666667	9.378283333333334	9.608300000000002	0.23001666666666765	4231.9423828125	27566.40178906249	0	1273	0.06920898288944244	7.650221729490107	14.300443458980213	135.10055541992188	135.1022491455078
182	136.0471954345703	1.8194000000000001					1	DETECTED	136.0472 m/z @1.82 [CD6700_1.mzXML]	136.0471954345703	1.8194000000000001	1.7772833333333333	2.0295	0.25221666666666676	297572.40625	1089362.4383198246	0	1273	0.040288609144355725	2.270952262420196	3.1891799620874246	136.04693603515625	136.0473175048828
183	136.07481384277344	3.9274666666666667					1	DETECTED	136.0748 m/z @3.93 [CD6700_1.mzXML]	136.07481384277344	3.9274666666666667	0.20281666666666667	19.967166666666667	19.76435	16888.37109375	2151828.6266863393	0	1273	0.3561183377152357	0.6397199812766362	0.2950066016878184	136.0742645263672	136.07545471191406
184	136.95306396484375	11.27845					1	DETECTED	136.9531 m/z @11.28 [CD6700_1.mzXML]	136.95306396484375	11.27845	0.15161666666666665	20.000333333333334	19.848716666666668	35933.1796875	4929782.727460786	0	1273	2.0009486015186173	0.7191426048020728	6.482059817690825	136.95262145996094	136.96083068847656
185	136.9686279296875	1.6013166666666665					1	DETECTED	136.9686 m/z @1.60 [CD6700_1.mzXML]	136.9686279296875	1.6013166666666665	1.52655	1.7040166666666667	0.17746666666666666	35579.4375	220492.05421960435	0	1273	0.14850875108847417	1.186803388319219	1.3398719028408135	136.9685516357422	136.96949768066406
186	137.02845764160156	1.5116666666666667					1	DETECTED	137.0285 m/z @1.51 [CD6700_1.mzXML]	137.02845764160156	1.5116666666666667	1.4519666666666666	11.139216666666666	9.687249999999999	5392.583984375	1999686.9453878172	0	1273	9.649729483317408	81.1327470686766	161.2654941373532	137.02040100097656	137.02874755859375
187	137.04483032226562	3.327316666666667					1	DETECTED	137.0448 m/z @3.33 [CD6700_1.mzXML]	137.04483032226562	3.327316666666667	2.0295	3.8980333333333332	1.8685333333333332	13179.142578125	598926.2664036864	0	1273	0.5072939009383481	0.7198756886565898	0.36363622038267596	137.04458618164062	137.0489044189453
188	137.0591583251953	9.333916666666665					1	DETECTED	137.0592 m/z @9.33 [CD6700_1.mzXML]	137.0591583251953	9.333916666666665	3.7351	10.376183333333334	6.6410833333333334	7513.75732421875	476771.1522591248	0	1273	0.06044598522528233	0.5930791923293317	0.18615838465866333	137.0586395263672	137.05921936035156
189	137.13168334960938	5.083749999999999					1	DETECTED	137.1317 m/z @5.08 [CD6700_1.mzXML]	137.13168334960938	5.083749999999999	0.10105	19.967166666666667	19.866116666666667	6306.10498046875	3207338.6754621575	0	1273	7.29785109762697	1.9935092085281743	0.8835582935767657	137.13116455078125	137.13230895996094
190	138.0515899658203	1.8619166666666667					1	DETECTED	138.0516 m/z @1.86 [CD6700_1.mzXML]	138.0515899658203	1.8619166666666667	0.11768333333333333	19.9335	19.815816666666667	426602.40625	4562348.158103334	0	1273	0.05861069217783266	0.5177072763010706	2.4376515721525664	138.04539489746094	138.05499267578125
191	139.04104614257812	14.426066666666665					1	DETECTED	139.0410 m/z @14.43 [CD6700_1.mzXML]	139.04104614257812	14.426066666666665	0.27131666666666665	19.967166666666667	19.69585	131337.046875	1.825268886135444E7	0	1273	3.1338638980247495	0.798527040261909	0.5162822148717506	139.0351104736328	139.04931640625
192	140.02520751953125	10.475216666666666					1	DETECTED	140.0252 m/z @10.48 [CD6700_1.mzXML]	140.02520751953125	10.475216666666666	10.433766666666665	10.571233333333334	0.1374666666666684	8775.5341796875	41003.08096038861	0	1273	0.10698960728771034	1.6582227583433626	3.101207802874183	140.02513122558594	140.02557373046875
193	140.04844665527344	10.405650000000001					1	DETECTED	140.0484 m/z @10.41 [CD6700_1.mzXML]	140.04844665527344	10.405650000000001	1.4367333333333332	16.3103	14.873566666666669	9275.482421875	2008500.1090214534	0	1273	5.720453636391108	0.829172977041077	5.145994231137623	140.0401611328125	140.05349731445312
194	140.0672149658203	1.7912666666666666					1	DETECTED	140.0672 m/z @1.79 [CD6700_1.mzXML]	140.0672149658203	1.7912666666666666	0.22008333333333333	19.733333333333334	19.51325	674712.75	5778308.286559542	1	1273	0.06514033966789023	1.1109879410694818	0.74690158288741	140.05789184570312	140.0702667236328
195	141.00926208496094	10.461450000000001					1	DETECTED	141.0093 m/z @10.46 [CD6700_1.mzXML]	141.00926208496094	10.461450000000001	10.405650000000001	17.115833333333335	6.710183333333333	18038.45703125	477503.7477945558	0	1273	0.09592569967772135	1.6308423003421253	2.068772696741653	141.0089569091797	141.01454162597656
196	141.03781127929688	14.07415					1	DETECTED	141.0378 m/z @14.07 [CD6700_1.mzXML]	141.03781127929688	14.07415	2.6925499999999998	16.294066666666666	13.601516666666665	5401.390625	2058585.5553702402	0	1273	12.091706456201786	0.5975221702865443	0.1265190565696485	141.03726196289062	141.04058837890625
197	141.05157470703125	9.348616666666667					1	DETECTED	141.0516 m/z @9.35 [CD6700_1.mzXML]	141.05157470703125	9.348616666666667	2.6504499999999998	19.003333333333334	16.352883333333335	64913.203125	1753215.7269201959	0	1273	0.10666866721274992	0.6964902481990533	0.3438862754888046	141.04527282714844	141.05435180664062
198	141.07058715820312	1.7912666666666666					1	DETECTED	141.0706 m/z @1.79 [CD6700_1.mzXML]	141.07058715820312	1.7912666666666666	1.7631333333333332	18.088166666666666	16.325033333333334	37366.0859375	1267584.170946289	0	1273	0.9438150520404855	5.734372209838492	9.84573539882614	141.06488037109375	141.07081604003906
199	141.08673095703125	11.395216666666666					1	DETECTED	141.0867 m/z @11.40 [CD6700_1.mzXML]	141.08673095703125	11.395216666666666	0.18591666666666665	19.983666666666668	19.79775	9505.4365234375	2524394.4403098435	0	1273	18.136427755979156	1.1498694939193315	1.5206989221400617	141.08673095703125	141.0909881591797
200	142.04661560058594	1.8052833333333331					1	DETECTED	142.0466 m/z @1.81 [CD6700_1.mzXML]	142.04661560058594	1.8052833333333331	0.22008333333333333	17.050666666666665	16.83058333333333	34424.94140625	3835744.450356628	0	1273	0.16418701767596122	0.6092008148265239	0.20800406954564735	142.0464324951172	142.0540008544922
201	142.06439208984375	9.219966666666666					1	DETECTED	142.0644 m/z @9.22 [CD6700_1.mzXML]	142.06439208984375	9.219966666666666	7.1789	9.683733333333333	2.504833333333333	98508.5	800426.3229074732	0	1273	0.0939337322750351	1.3530114453567508	1.8153835973812225	142.05990600585938	142.06455993652344
202	143.00643920898438	10.475216666666666					1	DETECTED	143.0064 m/z @10.48 [CD6700_1.mzXML]	143.00643920898438	10.475216666666666	1.4519666666666666	10.6807	9.228733333333333	6481.25439453125	1805050.8877818605	0	1273	0.057295628076120764	0.5113863260650726	0.022772652130145288	143.00074768066406	143.006591796875
203	143.030517578125	1.7912666666666666					1	DETECTED	143.0305 m/z @1.79 [CD6700_1.mzXML]	143.030517578125	1.7912666666666666	1.2822	19.135833333333334	17.853633333333335	554402.8125	6121782.048057251	0	1273	0.11154210387081043	2.0316004483066994	2.96073857841559	143.02305603027344	143.0337371826172
204	143.07220458984375	9.219966666666666					1	DETECTED	143.0722 m/z @9.22 [CD6700_1.mzXML]	143.07220458984375	9.219966666666666	0.10105	20.000333333333334	19.899283333333333	100777.2734375	4674700.03966474	0	1273	0.0992260049454643	0.51612211809185	0.016974879744161796	143.06475830078125	143.0811767578125
205	143.10552978515625	11.124183333333333					1	DETECTED	143.1055 m/z @11.12 [CD6700_1.mzXML]	143.10552978515625	11.124183333333333	0.6095166666666666	19.650166666666667	19.04065	7643.103515625	1767680.0736108394	0	1273	1.2337876080339534	0.9054328873953842	0.8108657747907685	143.10523986816406	143.10638427734375
206	144.04367065429688	9.219966666666666					1	DETECTED	144.0437 m/z @9.22 [CD6700_1.mzXML]	144.04367065429688	9.219966666666666	1.7631333333333332	9.40835	7.645216666666667	25219.892578125	3448247.96529303	0	1273	0.09973495741508565	0.5126315907109811	1.741617711671228	144.03404235839844	144.04400634765625
207	144.07977294921875	9.205966666666665					1	DETECTED	144.0798 m/z @9.21 [CD6700_1.mzXML]	144.07977294921875	9.205966666666665	3.41395	19.733333333333334	16.319383333333334	1156059.0	8984511.45127209	0	1273	0.09844176329612075	1.6160603700546976	2.1027491649340107	144.07945251464844	144.08392333984375
208	144.10105895996094	1.8619166666666667					1	DETECTED	144.1011 m/z @1.86 [CD6700_1.mzXML]	144.10105895996094	1.8619166666666667	0.20281666666666667	19.003333333333334	18.800516666666667	107472.390625	1875077.1027601622	0	1273	0.034507474524342774	1.6926721074409963	0.0846840115070367	144.10064697265625	144.10150146484375
209	144.13711547851562	10.98635					1	DETECTED	144.1371 m/z @10.99 [CD6700_1.mzXML]	144.13711547851562	10.98635	10.895583333333333	11.062966666666666	0.16738333333333344	5869.431640625	41072.58459460437	0	1273	0.13027977661228718	0.9220528828497941	0.8441057656995883	144.13711547851562	144.13739013671875
210	144.97979736328125	13.588					1	DETECTED	144.9798 m/z @13.59 [CD6700_1.mzXML]	144.97979736328125	13.588	10.61555	18.404999999999998	7.789449999999997	4846.2353515625	842189.3492932433	0	1273	4.063921906964877	1.3102743528066074	0.9594143399286096	144.9794158935547	144.98086547851562
211	144.99118041992188	1.8194000000000001					1	DETECTED	144.9912 m/z @1.82 [CD6700_1.mzXML]	144.99118041992188	1.8194000000000001	1.4035499999999999	18.1215	16.717950000000002	90614.640625	3.6961316467633694E7	0	1273	16.67115750389645	76.05227533230382	98.30611208435579	144.990966796875	144.99159240722656
212	145.0486297607422	1.9731833333333335					1	DETECTED	145.0486 m/z @1.97 [CD6700_1.mzXML]	145.0486297607422	1.9731833333333335	0.11768333333333333	19.983666666666668	19.865983333333336	282983.84375	1.4275953006692754E7	0	1273	0.24020422564378707	10.0959673841067	12.44198214156891	145.04454040527344	145.04920959472656
213	145.0833740234375	9.205966666666665					1	DETECTED	145.0834 m/z @9.21 [CD6700_1.mzXML]	145.0833740234375	9.205966666666665	1.2822	10.271466666666667	8.989266666666667	101735.2734375	2659490.2574399435	0	1273	0.09967221352880529	0.5100618363485269	2.360461252295265	145.08314514160156	145.0855255126953
214	146.05902099609375	9.205966666666665					1	DETECTED	146.0590 m/z @9.21 [CD6700_1.mzXML]	146.05902099609375	9.205966666666665	0.4574	19.800166666666666	19.342766666666666	1354878.375	1.1392689004063034E7	1	1273	0.09764610539721907	1.608789328282974	2.0876252360687544	146.05203247070312	146.05966186523438
215	146.08030700683594	1.9871					1	DETECTED	146.0803 m/z @1.99 [CD6700_1.mzXML]	146.08030700683594	1.9871	0.1686166666666667	19.916999999999998	19.748383333333333	106648.59375	8836184.741837861	0	1273	0.8063053948768755	2.5567988785249023	1.432336393525229	146.080078125	146.08685302734375
216	146.11669921875	1.8335666666666666					1	DETECTED	146.1167 m/z @1.83 [CD6700_1.mzXML]	146.11669921875	1.8335666666666666	1.8052833333333331	9.234016666666667	7.428733333333334	92933.0	9012812.738049317	0	1273	0.03685749123264692	129.93460431505125	268.1083536257492	146.11660766601562	146.11691284179688
217	146.83047485351562	9.205966666666665					1	DETECTED	146.8305 m/z @9.21 [CD6700_1.mzXML]	146.83047485351562	9.205966666666665	9.163566666666666	9.2904	0.1268333333333338	4442.91748046875	23878.590418945332	0	1273	0.15616512076425515	1.4956761006289756	1.9913522012579514	146.83041381835938	146.83074951171875
218	147.00213623046875	1.4519666666666666					1	DETECTED	147.0021 m/z @1.45 [CD6700_1.mzXML]	147.00213623046875	1.4519666666666666	0.9014166666666666	19.916999999999998	19.015583333333332	179184.234375	7991075.374917086	0	1273	13.465937984083002	98.46518789493635	249.10803646307997	146.9952850341797	147.00213623046875
219	147.01304626464844	1.4966666666666666					1	DETECTED	147.0130 m/z @1.50 [CD6700_1.mzXML]	147.01304626464844	1.4966666666666666	1.4669333333333334	19.600166666666667	18.133233333333333	285565.375	6698787.637375581	0	1273	0.09454163808875804	178.23135764755204	356.4795176343299	147.00706481933594	147.01353454589844
220	147.0626220703125	9.205966666666665					1	DETECTED	147.0626 m/z @9.21 [CD6700_1.mzXML]	147.0626220703125	9.205966666666665	0.10105	20.000333333333334	19.899283333333333	119365.140625	3828737.898239081	0	1273	0.10851690476373932	0.5309180319065067	2.032511065667259	147.05323791503906	147.0648956298828
221	147.07553100585938	1.8619166666666667					1	DETECTED	147.0755 m/z @1.86 [CD6700_1.mzXML]	147.07553100585938	1.8619166666666667	1.7631333333333332	18.088166666666666	16.325033333333334	262159.78125	7640988.602963046	0	1273	0.2040391757711686	4.276920405604389	5.59418296582727	147.068603515625	147.0853729248047
222	147.1119384765625	1.5711000000000002					1	DETECTED	147.1119 m/z @1.57 [CD6700_1.mzXML]	147.1119384765625	1.5711000000000002	1.4669333333333334	19.716833333333334	18.2499	227639.609375	4750347.0946301855	0	1273	0.3053675309655317	3.3436768524530214	4.665993845355759	147.10511779785156	147.11624145507812
223	148.01394653320312	1.48205					1	DETECTED	148.0139 m/z @1.48 [CD6700_1.mzXML]	148.01394653320312	1.48205	1.4208166666666666	19.102333333333334	17.681516666666667	29453.525390625	9396779.556833252	0	1273	0.13339550091759467	144.3781981491559	287.7563962983118	148.01080322265625	148.01461791992188
224	148.04183959960938	2.1287					1	DETECTED	148.0418 m/z @2.13 [CD6700_1.mzXML]	148.04183959960938	2.1287	0.18591666666666665	19.650166666666667	19.46425	72149.078125	4230154.422290586	0	1273	8.005493131164702	0.7257481016975111	0.29607416320433205	148.0380401611328	148.04209899902344
225	148.05955505371094	1.8194000000000001					1	DETECTED	148.0596 m/z @1.82 [CD6700_1.mzXML]	148.05955505371094	1.8194000000000001	0.40681666666666666	10.6807	10.273883333333334	88651.453125	4123557.6534335637	0	1273	0.13570009614861167	3.1236116289612874	5.17120123777279	148.05233764648438	148.06610107421875
226	148.08151245117188	17.546166666666668					1	DETECTED	148.0815 m/z @17.55 [CD6700_1.mzXML]	148.08151245117188	17.546166666666668	0.2543166666666667	19.950333333333333	19.696016666666665	4421.5361328125	1800564.328867248	0	1273	2.841409852471161	0.5695173352378914	0.123938068033888	148.07437133789062	148.08387756347656
227	148.93429565429688	1.7339333333333333					1	DETECTED	148.9343 m/z @1.73 [CD6700_1.mzXML]	148.93429565429688	1.7339333333333333	1.6744833333333333	2.1145166666666664	0.44003333333333305	108164.3203125	750869.2460541385	0	1273	0.09694880464100408	3.700869077656291	2.8975800569012877	148.93423461914062	148.93502807617188
228	149.01133728027344	1.48205					1	DETECTED	149.0113 m/z @1.48 [CD6700_1.mzXML]	149.01133728027344	1.48205	0.20281666666666667	18.954166666666666	18.75135	271311.625	1.4644994257331816E7	0	1273	0.37077384251786283	3.8906003091637666	10.906653308922872	149.0015106201172	149.01161193847656
229	149.0222625732422	12.45545					1	DETECTED	149.0223 m/z @12.46 [CD6700_1.mzXML]	149.0222625732422	12.45545	0.10105	20.000333333333334	19.899283333333333	357438.90625	6.407962796755219E7	1	1273	0.13993109319637576	0.5255888387538522	0.1528348440397312	149.02203369140625	149.03208923339844
230	150.0127716064453	1.71915					1	DETECTED	150.0128 m/z @1.72 [CD6700_1.mzXML]	150.0127716064453	1.71915	1.4367333333333332	12.065316666666666	10.628583333333333	10711.921875	3255079.629038818	0	1273	10.361076504828864	18.817202714665086	36.634405429330165	150.01266479492188	150.0149383544922
231	150.02565002441406	12.45545					1	DETECTED	150.0257 m/z @12.46 [CD6700_1.mzXML]	150.02565002441406	12.45545	0.10105	20.000333333333334	19.899283333333333	29437.07421875	5633911.010607605	0	1273	11.87647822837366	0.6022314846735547	0.8321036865223791	150.02484130859375	150.02633666992188
232	150.05755615234375	2.6925499999999998					1	DETECTED	150.0576 m/z @2.69 [CD6700_1.mzXML]	150.05755615234375	2.6925499999999998	1.6161999999999999	9.608300000000002	7.9921000000000015	60822.00390625	1979784.2460261236	0	1273	0.2730172675934184	1.052691796137398	0.9804400381402995	150.0515899658203	150.05776977539062
233	150.96791076660156	11.495149999999999					1	DETECTED	150.9679 m/z @11.50 [CD6700_1.mzXML]	150.96791076660156	11.495149999999999	0.7120333333333334	19.967166666666667	19.255133333333333	21802.11328125	3255774.0481417533	0	1273	0.5977076420309206	0.8982204363066826	3.583222825009104	150.96717834472656	150.97610473632812
234	151.0443878173828	1.4966666666666666					1	DETECTED	151.0444 m/z @1.50 [CD6700_1.mzXML]	151.0443878173828	1.4966666666666666	1.4208166666666666	16.211816666666667	14.791	12896.7939453125	1488683.70095047	0	1273	0.12969220002715498	97.5016479894529	194.0032959789058	151.03842163085938	151.05194091796875
235	151.110595703125	12.128083333333333					1	DETECTED	151.1106 m/z @12.13 [CD6700_1.mzXML]	151.110595703125	12.128083333333333	0.23698333333333332	19.967166666666667	19.730183333333333	5923.791015625	1864059.1628128048	0	1273	9.173178895942733	0.8296197716499455	1.127284720441221	151.1103515625	151.11892700195312
236	152.02113342285156	1.8052833333333331					1	DETECTED	152.0211 m/z @1.81 [CD6700_1.mzXML]	152.02113342285156	1.8052833333333331	1.7772833333333333	10.61555	8.838266666666668	216089.984375	2147900.0959989014	0	1273	0.06870506535549503	3.134257522874919	4.843925296005581	152.02099609375	152.03109741210938
237	152.0460205078125	11.593683333333333					1	DETECTED	152.0460 m/z @11.59 [CD6700_1.mzXML]	152.0460205078125	11.593683333333333	0.11768333333333333	19.983666666666668	19.865983333333336	9317.4970703125	2812264.4900546893	0	1273	18.79230376685803	1.7815387462185215	1.312000882163592	152.04586791992188	152.0473175048828
238	152.94619750976562	1.6161999999999999					1	DETECTED	152.9462 m/z @1.62 [CD6700_1.mzXML]	152.94619750976562	1.6161999999999999	1.52655	13.556583333333332	12.030033333333332	137871.59375	5397399.118222412	0	1273	0.12801029067829095	67.09444134597524	131.3097257263111	152.94602966308594	152.9463348388672
239	153.05661010742188	12.906533333333334					1	DETECTED	153.0566 m/z @12.91 [CD6700_1.mzXML]	153.05661010742188	12.906533333333334	1.1095666666666666	18.221833333333333	17.112266666666667	140006.65625	1.9473931326103047E7	0	1273	2.200408491773155	0.7778429187933852	1.0005802056585256	153.0510711669922	153.06552124023438
240	154.01963806152344	12.694033333333334					1	DETECTED	154.0196 m/z @12.69 [CD6700_1.mzXML]	154.01963806152344	12.694033333333334	1.7912666666666666	18.622166666666665	16.8309	84916.5703125	2.1308550897934567E7	0	1273	16.73384371368226	0.7717618499407999	0.5439644367545167	154.01023864746094	154.02581787109375
241	154.05783081054688	1.8335666666666666					1	DETECTED	154.0578 m/z @1.83 [CD6700_1.mzXML]	154.05783081054688	1.8335666666666666	1.8194000000000001	17.8245	16.0051	21743.224609375	1939988.6391314697	0	1273	0.041423991981111685	462.77761319487917	899.4417500156053	154.04811096191406	154.06057739257812
242	154.0830841064453	4.061283333333333					1	DETECTED	154.0831 m/z @4.06 [CD6700_1.mzXML]	154.0830841064453	4.061283333333333	2.9571666666666667	10.71485	7.7576833333333335	3944.426025390625	501872.3196239624	0	1273	0.8778543835170569	3.513072290065967	1.4390318217765998	154.07789611816406	154.0858154296875
243	154.29151916503906	14.71525					1	DETECTED	154.2915 m/z @14.72 [CD6700_1.mzXML]	154.29151916503906	14.71525	2.8035833333333335	19.385166666666667	16.581583333333334	4893.92626953125	1831342.7920244152	0	1273	6.898976227945036	0.6960228067720723	0.4338443570547721	154.29042053222656	154.29266357421875
244	154.9547882080078	11.200783333333334					1	DETECTED	154.9548 m/z @11.20 [CD6700_1.mzXML]	154.9547882080078	11.200783333333334	10.831916666666666	16.703666666666667	5.8717500000000005	9231.564453125	1048952.8684827879	0	1273	0.9382277813806112	7.959176757635988	14.918353515271976	154.9544219970703	154.95547485351562
245	155.02757263183594	2.7619666666666665					1	DETECTED	155.0276 m/z @2.76 [CD6700_1.mzXML]	155.02757263183594	2.7619666666666665	0.4404833333333333	19.086166666666667	18.645683333333334	13653.2587890625	1984837.4984687502	0	1273	6.354299098428435	4.0158985993150935	2.7008583426075377	155.02706909179688	155.0326690673828
246	155.06703186035156	10.3323					1	DETECTED	155.0670 m/z @10.33 [CD6700_1.mzXML]	155.06703186035156	10.3323	9.319366666666667	10.405650000000001	1.0862833333333342	10616.1240234375	170766.4491358647	0	1273	0.31129143145213156	0.5362067263393452	0.1954960753409087	155.06703186035156	155.06759643554688
247	155.0780029296875	1.6892666666666665					1	DETECTED	155.0780 m/z @1.69 [CD6700_1.mzXML]	155.0780029296875	1.6892666666666665	1.5863166666666666	15.260916666666667	13.6746	23016.244140625	4993603.516452331	0	1273	0.13633735149823267	66.41379310344836	131.8275862068967	155.07264709472656	155.08531188964844
248	155.1296844482422	14.684133333333333					1	DETECTED	155.1297 m/z @14.68 [CD6700_1.mzXML]	155.1296844482422	14.684133333333333	0.10105	20.000333333333334	19.899283333333333	1390484.5	3.2007231693639916E8	1	1273	2.0420593109009104	0.6827775187481661	2.3318776464697564	155.1295928955078	155.1304168701172
249	155.9741668701172	14.47075					1	DETECTED	155.9742 m/z @14.47 [CD6700_1.mzXML]	155.9741668701172	14.47075	9.086966666666665	19.368499999999997	10.281533333333332	4503.74560546875	1347989.5815717163	0	1273	6.621741989613783	0.9548613583384666	0.8655287135254969	155.97406005859375	155.97525024414062
250	156.04116821289062	1.7772833333333333					1	DETECTED	156.0412 m/z @1.78 [CD6700_1.mzXML]	156.04116821289062	1.7772833333333333	1.7339333333333333	10.271466666666667	8.537533333333334	286445.6875	4434021.672397095	0	1273	0.06564614811039715	99.76933134096973	13.102362160967376	156.04107666015625	156.04136657714844
251	156.07574462890625	1.8756333333333333					1	DETECTED	156.0757 m/z @1.88 [CD6700_1.mzXML]	156.07574462890625	1.8756333333333333	1.5116666666666667	5.624116666666667	4.11245	39878.109375	1274709.7763837585	0	1273	0.40390789377787395	1.2580822377997367	1.5930670628293744	156.07534790039062	156.07626342773438
252	156.1332550048828	14.440666666666667					1	DETECTED	156.1333 m/z @14.44 [CD6700_1.mzXML]	156.1332550048828	14.440666666666667	0.1345333333333333	19.967166666666667	19.832633333333334	63496.765625	1.648764729056316E7	0	1273	7.024187560594827	0.6929784656056898	0.3821152100140294	156.13250732421875	156.13392639160156
253	157.1268310546875	14.684133333333333					1	DETECTED	157.1268 m/z @14.68 [CD6700_1.mzXML]	157.1268310546875	14.684133333333333	0.10105	20.000333333333334	19.899283333333333	368954.8125	8.830187206035915E7	0	1273	7.31195096239853	0.920851167187499	2.4382714949432334	157.12652587890625	157.12759399414062
254	158.13037109375	14.322533333333332					1	DETECTED	158.1304 m/z @14.32 [CD6700_1.mzXML]	158.13037109375	14.322533333333332	0.27131666666666665	19.967166666666667	19.69585	20540.05859375	5570025.162187046	0	1273	5.051434473033723	0.7034540414260141	1.0002710104082058	158.1298370361328	158.1310272216797
255	158.1529998779297	11.753083333333333					1	DETECTED	158.1530 m/z @11.75 [CD6700_1.mzXML]	158.1529998779297	11.753083333333333	4.7953166666666664	11.815316666666666	7.02	19294.244140625	2716449.0217393194	0	1273	0.27394834504345233	0.5044722204922077	0.008944440984415502	158.14474487304688	158.15313720703125
256	158.9630126953125	1.6454666666666666					1	DETECTED	158.9630 m/z @1.65 [CD6700_1.mzXML]	158.9630126953125	1.6454666666666666	1.5561833333333333	1.9174333333333335	0.3612500000000003	550317.125	4750592.8706142595	0	1273	0.13817241897421395	1.4033104585271956	1.8024140532262742	158.96275329589844	158.96322631835938
257	159.0045623779297	1.8194000000000001					1	DETECTED	159.0046 m/z @1.82 [CD6700_1.mzXML]	159.0045623779297	1.8194000000000001	1.4035499999999999	2.3702666666666667	0.9667166666666669	25339.48046875	624178.0380869141	0	1273	0.4224234057889418	1.1623381828383628	1.3246763656767253	159.00425720214844	159.01329040527344
258	159.06419372558594	1.9454166666666666					1	DETECTED	159.0642 m/z @1.95 [CD6700_1.mzXML]	159.06419372558594	1.9454166666666666	1.9312333333333334	18.639	16.707766666666664	13901.12890625	2063227.6001906432	0	1273	0.4492884899612375	588.9929494712152	1176.9858989424306	159.06407165527344	159.0731964111328
259	159.07542419433594	2.8312999999999997					1	DETECTED	159.0754 m/z @2.83 [CD6700_1.mzXML]	159.07542419433594	2.8312999999999997	0.9014166666666666	19.9335	19.032083333333333	7832.88818359375	1682444.319860351	0	1273	0.7435718949956667	4.9308896047256745	3.2859689034075656	159.0750732421875	159.0761260986328
260	159.0908966064453	9.205966666666665					1	DETECTED	159.0909 m/z @9.21 [CD6700_1.mzXML]	159.0908966064453	9.205966666666665	0.9883833333333333	10.376183333333334	9.3878	136671.03125	2210303.5634884373	0	1273	0.09617772059102947	1.6294287561495455	1.9665771893278643	159.08956909179688	159.1006622314453
261	159.14854431152344	8.838716666666667					1	DETECTED	159.1485 m/z @8.84 [CD6700_1.mzXML]	159.14854431152344	8.838716666666667	8.698866666666667	12.440866666666667	3.741999999999999	24669.162109375	634158.5491044307	0	1273	0.17114175421246713	1.6114613948518919	1.3597021598195123	159.1483154296875	159.15377807617188
262	159.9812774658203	11.451633333333332					1	DETECTED	159.9813 m/z @11.45 [CD6700_1.mzXML]	159.9812774658203	11.451633333333332	1.09195	19.9335	18.841549999999998	10975.822265625	2813470.010161194	0	1273	1.2926661965562083	0.9093690122445829	0.8187380244891658	159.9802703857422	159.98170471191406
263	160.05960083007812	2.789816666666667					1	DETECTED	160.0596 m/z @2.79 [CD6700_1.mzXML]	160.05960083007812	2.789816666666667	0.10105	20.000333333333334	19.899283333333333	371399.1875	4.7221382467466384E7	1	1273	0.826258728987745	6.209158438296132	8.05925982116131	160.05917358398438	160.06216430664062
264	160.0748748779297	9.205966666666665					1	DETECTED	160.0749 m/z @9.21 [CD6700_1.mzXML]	160.0748748779297	9.205966666666665	9.177966666666666	9.393316666666667	0.21535000000000082	61207.84375	402637.22636230633	0	1273	0.09731153427231654	3.8455357142859086	6.691071428571817	160.0748748779297	160.07501220703125
265	160.1323699951172	1.8756333333333333					1	DETECTED	160.1324 m/z @1.88 [CD6700_1.mzXML]	160.1323699951172	1.8756333333333333	1.8756333333333333	10.178583333333334	8.302950000000001	48592.140625	2466875.5720014647	0	1273	0.021385841017129925	null	null	160.13223266601562	160.13253784179688
266	161.01126098632812	1.4519666666666666					1	DETECTED	161.0113 m/z @1.45 [CD6700_1.mzXML]	161.01126098632812	1.4519666666666666	1.4035499999999999	1.7772833333333333	0.3737333333333335	18023.31640625	157716.92390673838	0	1273	0.08787829324544716	3.859552495697067	6.04648259304195	161.00271606445312	161.0114288330078
267	161.0231170654297	12.396733333333334					1	DETECTED	161.0231 m/z @12.40 [CD6700_1.mzXML]	161.0231170654297	12.396733333333334	1.52655	16.294066666666666	14.767516666666666	73010.8671875	1.0839123821263062E7	0	1273	2.322620256071856	1.8890117106625435	2.54919800402242	161.01336669921875	161.0277862548828
268	161.03993225097656	1.4367333333333332					1	DETECTED	161.0399 m/z @1.44 [CD6700_1.mzXML]	161.03993225097656	1.4367333333333332	1.4035499999999999	18.83833333333333	17.434783333333332	8125.84228515625	2801350.3096675416	0	1273	0.03637377940526321	262.7039176293319	524.4078352586638	161.03988647460938	161.0410614013672
269	161.06301879882812	2.84545					1	DETECTED	161.0630 m/z @2.85 [CD6700_1.mzXML]	161.06301879882812	2.84545	0.11768333333333333	19.916999999999998	19.799316666666666	22245.56640625	3193998.130406643	0	1273	0.8050194492707048	5.3729885408382705	1.9870041986919615	161.058349609375	161.07046508789062
270	161.98057556152344	0.81555					1	DETECTED	161.9806 m/z @0.82 [CD6700_1.mzXML]	161.98057556152344	0.81555	0.1345333333333333	20.000333333333334	19.8658	3079.025634765625	1507414.7209500424	0	1273	0.4935619804491302	14.585399280487506	28.170798560975015	161.97967529296875	161.9877471923828
271	162.09703063964844	14.200766666666668					1	DETECTED	162.0970 m/z @14.20 [CD6700_1.mzXML]	162.09703063964844	14.200766666666668	1.4367333333333332	19.053	17.616266666666668	8949.8720703125	2627766.021004303	0	1273	3.8275197863733723	1.1754230191806476	1.1146308155908606	162.08834838867188	162.0977783203125
272	162.11129760742188	1.8335666666666666					1	DETECTED	162.1113 m/z @1.83 [CD6700_1.mzXML]	162.11129760742188	1.8335666666666666	1.74875	7.462716666666666	5.713966666666666	2170995.25	1.6473981583013244E7	1	1273	0.0800602425649104	2.377623196998481	2.509412357192834	162.11106872558594	162.11256408691406
273	162.99041748046875	1.48205					1	DETECTED	162.9904 m/z @1.48 [CD6700_1.mzXML]	162.99041748046875	1.48205	0.11768333333333333	19.916999999999998	19.799316666666666	545382.875	9805467.836463075	0	1273	0.1492543848706227	1.7624865183996488	2.6489949133816797	162.9820556640625	162.99954223632812
274	163.03794860839844	11.815316666666666					1	DETECTED	163.0379 m/z @11.82 [CD6700_1.mzXML]	163.03794860839844	11.815316666666666	0.10105	20.000333333333334	19.899283333333333	38188.578125	5790658.942955689	0	1273	1.5658951209297491	0.8420745927645356	0.644232912923238	163.0283966064453	163.04470825195312
275	163.05947875976562	10.895583333333333					1	DETECTED	163.0595 m/z @10.90 [CD6700_1.mzXML]	163.05947875976562	10.895583333333333	0.54185	19.950333333333333	19.408483333333333	190850.234375	1.3313869126943666E7	1	1273	8.998977115729302	0.6779670548094984	0.041419984239300454	163.052978515625	163.05984497070312
276	163.07444763183594	11.579866666666668					1	DETECTED	163.0744 m/z @11.58 [CD6700_1.mzXML]	163.07444763183594	11.579866666666668	11.524433333333333	19.418166666666664	7.893733333333332	50565.19140625	2477822.9619987784	0	1273	0.11970141295599568	71.200240529162	2.1563527426329454	163.072998046875	163.0745849609375
277	163.09353637695312	15.016683333333333					1	DETECTED	163.0935 m/z @15.02 [CD6700_1.mzXML]	163.09353637695312	15.016683333333333	4.530033333333334	19.268833333333337	14.738800000000003	16122.017578125	3808241.493072325	0	1273	2.120640107879046	0.7027411041657728	0.821565668343803	163.09298706054688	163.0966033935547
278	163.1148223876953	1.8335666666666666					1	DETECTED	163.1148 m/z @1.83 [CD6700_1.mzXML]	163.1148223876953	1.8335666666666666	0.81555	5.8211	5.00555	125496.671875	2806912.9985795906	0	1273	0.13305098982805652	2.458481360815966	3.9169627216319323	163.10736083984375	163.11508178710938
279	163.97589111328125	19.85033333333333					1	DETECTED	163.9759 m/z @19.85 [CD6700_1.mzXML]	163.97589111328125	19.85033333333333	0.10105	20.000333333333334	19.899283333333333	41051.53515625	1.0683394393194096E7	0	1273	1.2180898753589666	0.5073123055398882	0.06462649446125475	163.97474670410156	163.98565673828125
280	163.99403381347656	1.4669333333333334					1	DETECTED	163.9940 m/z @1.47 [CD6700_1.mzXML]	163.99403381347656	1.4669333333333334	1.4519666666666666	19.219333333333335	17.767366666666668	13298.8115234375	3637465.592694946	0	1273	9.620216776613915	460.3684779260483	1027.9638472612974	163.98606872558594	163.99417114257812
281	164.05908203125	10.9563					1	DETECTED	164.0591 m/z @10.96 [CD6700_1.mzXML]	164.05908203125	10.9563	2.7204166666666665	11.108616666666668	8.388200000000001	19207.03515625	919766.0308728339	0	1273	0.05835597871565845	0.5092471360084833	0.7844484020295133	164.0588836669922	164.06300354003906
282	164.0909423828125	2.0010166666666667					1	DETECTED	164.0909 m/z @2.00 [CD6700_1.mzXML]	164.0909423828125	2.0010166666666667	1.9454166666666666	8.14375	6.198333333333334	16642.80078125	981119.511776947	0	1273	0.3976310781420418	35.74385704666672	41.02609576440535	164.09031677246094	164.09165954589844
283	164.92930603027344	1.9312333333333334					1	DETECTED	164.9293 m/z @1.93 [CD6700_1.mzXML]	164.92930603027344	1.9312333333333334	1.6013166666666665	2.29945	0.6981333333333337	35729.87109375	744764.6615051272	0	1273	0.25404911685236553	1.058044960848699	1.1092646653036202	164.91937255859375	164.92942810058594
284	164.9833984375	11.247033333333333					1	DETECTED	164.9834 m/z @11.25 [CD6700_1.mzXML]	164.9833984375	11.247033333333333	0.10105	20.000333333333334	19.899283333333333	232277.5	2.338218591057159E7	0	1273	1.3636665199056157	4.2293027468473685	5.781911131687742	164.9793701171875	164.98681640625
285	165.02378845214844	1.48205					1	DETECTED	165.0238 m/z @1.48 [CD6700_1.mzXML]	165.02378845214844	1.48205	1.4035499999999999	1.5863166666666666	0.18276666666666674	12008.517578125	83929.73524621586	0	1273	0.18830667476367546	1.119846672935491	1.3610272332545958	165.02334594726562	165.02378845214844
286	165.05641174316406	10.925966666666666					1	DETECTED	165.0564 m/z @10.93 [CD6700_1.mzXML]	165.05641174316406	10.925966666666666	2.3702666666666667	11.062966666666666	8.692699999999999	11369.234375	1435165.7185611269	0	1273	7.228250714375215	0.5080063583342099	0.02024368834269631	165.05323791503906	165.05654907226562
287	165.15907287597656	15.83405					1	DETECTED	165.1591 m/z @15.83 [CD6700_1.mzXML]	165.15907287597656	15.83405	0.6264333333333333	19.950333333333333	19.3239	30656.68359375	8507913.296613127	0	1273	2.8435674555956556	0.6341651284323032	0.5093945116670764	165.15679931640625	165.16009521484375
288	166.0252227783203	1.4367333333333332					1	DETECTED	166.0252 m/z @1.44 [CD6700_1.mzXML]	166.0252227783203	1.4367333333333332	0.1686166666666667	19.9335	19.764883333333334	50865.02734375	4030897.067793091	0	1273	0.07271126160833208	2.703258990559589	1.7624527970800106	166.02467346191406	166.02610778808594
289	166.0524444580078	2.1287					1	DETECTED	166.0524 m/z @2.13 [CD6700_1.mzXML]	166.0524444580078	2.1287	1.9731833333333335	8.456333333333333	6.48315	19354.849609375	1256911.9747043457	0	1273	0.7851906579279904	20.282847152189316	40.16361147815917	166.05224609375	166.06202697753906
290	166.06434631347656	10.36145					1	DETECTED	166.0643 m/z @10.36 [CD6700_1.mzXML]	166.06434631347656	10.36145	8.113566666666667	10.419816666666666	2.3062499999999986	9587.22265625	408510.87559820554	0	1273	2.0719119065517795	0.5129825836156976	0.026024568076158366	166.0640869140625	166.07290649414062
291	166.0851593017578	8.38285					1	DETECTED	166.0852 m/z @8.38 [CD6700_1.mzXML]	166.0851593017578	8.38285	0.5079833333333333	19.5335	19.025516666666668	2907390.75	5.5107068264868E7	1	1273	0.2543382181036211	0.8545703548745813	0.5030174618961728	166.07611083984375	166.09378051757812
292	166.1031951904297	12.637283333333333					1	DETECTED	166.1032 m/z @12.64 [CD6700_1.mzXML]	166.1031951904297	12.637283333333333	8.113566666666667	12.637283333333333	4.523716666666665	98524.9609375	1.2603098380836545E7	0	1273	4.433662864710037	0.5	null	166.095947265625	166.1121063232422
293	166.12254333496094	12.73575					1	DETECTED	166.1225 m/z @12.74 [CD6700_1.mzXML]	166.12254333496094	12.73575	8.173716666666667	12.73575	4.562033333333332	107896.0703125	1.4039576646373902E7	0	1273	4.8147638578553185	0.5	null	166.11354064941406	166.1282958984375
294	166.58352661132812	8.38285					1	DETECTED	166.5835 m/z @8.38 [CD6700_1.mzXML]	166.58352661132812	8.38285	8.021083333333333	8.51585	0.494766666666667	7955.78515625	115593.72727676401	0	1273	0.22511181976078376	0.6838201418962514	0.3676402837925028	166.5833282470703	166.5836944580078
295	166.9838104248047	11.247033333333333					1	DETECTED	166.9838 m/z @11.25 [CD6700_1.mzXML]	166.9838104248047	11.247033333333333	0.10105	20.000333333333334	19.899283333333333	104634.7890625	1.4909433622289343E7	0	1273	0.9835160257762556	4.744566716770546	6.426834772801628	166.98324584960938	166.98468017578125
296	167.021240234375	8.397533333333334					1	DETECTED	167.0212 m/z @8.40 [CD6700_1.mzXML]	167.021240234375	8.397533333333334	1.4208166666666666	8.51585	7.095033333333333	9339.248046875	694894.3362250364	0	1273	0.29198193855049936	0.5084793945576119	0.34697393196551257	167.02056884765625	167.0218505859375
297	167.03561401367188	11.784166666666666					1	DETECTED	167.0356 m/z @11.78 [CD6700_1.mzXML]	167.03561401367188	11.784166666666666	1.7772833333333333	11.784166666666666	10.006883333333333	74036.7109375	4919985.633908203	0	1273	9.891635393615307	0.5	null	167.02630615234375	167.0420379638672
298	167.0672149658203	10.3469					1	DETECTED	167.0672 m/z @10.35 [CD6700_1.mzXML]	167.0672149658203	10.3469	9.248066666666666	10.5023	1.2542333333333335	4623.50341796875	136057.61330505382	0	1273	0.1452587907767171	0.5707113605338997	0.14142272106779938	167.06454467773438	167.0673828125
299	167.08865356445312	8.38285					1	DETECTED	167.0887 m/z @8.38 [CD6700_1.mzXML]	167.08865356445312	8.38285	3.7351	9.531683333333332	5.796583333333332	175510.140625	3593879.1053778715	0	1273	0.27411419031559703	0.8489007393890148	0.5723779235514133	167.0806427001953	167.0893096923828
300	168.0924530029297	8.4121					1	DETECTED	168.0925 m/z @8.41 [CD6700_1.mzXML]	168.0924530029297	8.4121	2.0153333333333334	8.6071	6.591766666666667	6189.3134765625	697301.7294704893	0	1273	0.26838764305555607	0.5152420754235213	0.5199852069041224	168.08944702148438	168.10098266601562
301	168.979248046875	11.247033333333333					1	DETECTED	168.9792 m/z @11.25 [CD6700_1.mzXML]	168.979248046875	11.247033333333333	0.11768333333333333	20.000333333333334	19.88265	42589.12890625	5882391.668362548	0	1273	1.8249835740953326	6.9617956378121315	4.541522044297621	168.97666931152344	168.98033142089844
302	169.004150390625	10.4478					1	DETECTED	169.0042 m/z @10.45 [CD6700_1.mzXML]	169.004150390625	10.4478	1.5413666666666666	10.63105	9.089683333333333	24863.85546875	2655156.282343019	0	1273	0.09116484531472935	0.5102875075320087	2.955325659487631	168.99485778808594	169.00469970703125
303	169.0348358154297	3.0421166666666664					1	DETECTED	169.0348 m/z @3.04 [CD6700_1.mzXML]	169.0348358154297	3.0421166666666664	1.9593	19.30216666666667	17.34286666666667	132749.078125	6545287.225164098	0	1273	0.3700613276352267	0.813833391415191	0.5542005257935892	169.0321807861328	169.03578186035156
304	169.0574951171875	1.7912666666666666					1	DETECTED	169.0575 m/z @1.79 [CD6700_1.mzXML]	169.0574951171875	1.7912666666666666	1.7339333333333333	10.925966666666666	9.192033333333333	87286.1328125	3794489.1269486705	0	1273	0.1225006540959821	61.44782512161037	157.3694005876835	169.0479736328125	169.05789184570312
305	169.0937042236328	1.6454666666666666					1	DETECTED	169.0937 m/z @1.65 [CD6700_1.mzXML]	169.0937042236328	1.6454666666666666	1.5711000000000002	8.776583333333333	7.205483333333333	36444.1171875	5226159.717722108	0	1273	0.31623416582542685	48.03550029379071	94.7915537576622	169.08473205566406	169.09664916992188
306	169.14564514160156	14.6532					1	DETECTED	169.1456 m/z @14.65 [CD6700_1.mzXML]	169.14564514160156	14.6532	8.3529	19.318833333333334	10.965933333333334	5857.3017578125	1479837.1182242127	0	1273	4.339396239158461	0.8702707278489384	0.9694195780872743	169.14505004882812	169.14649963378906
307	170.0205841064453	9.94345					1	DETECTED	170.0206 m/z @9.94 [CD6700_1.mzXML]	170.0205841064453	9.94345	2.0720666666666667	10.006083333333333	7.9340166666666665	7423.96142578125	1360000.7646416014	0	1273	0.07889120950691542	0.5039785467611579	0.007957093522315953	170.02047729492188	170.02392578125
308	170.0592041015625	9.205966666666665					1	DETECTED	170.0592 m/z @9.21 [CD6700_1.mzXML]	170.0592041015625	9.205966666666665	9.148983333333332	9.7449	0.5959166666666675	281381.0	1868247.9800963819	0	1273	0.0962512974692249	1.8813680563759043	2.047985413846427	170.0592041015625	170.0595703125
309	170.09820556640625	9.378283333333334					1	DETECTED	170.0982 m/z @9.38 [CD6700_1.mzXML]	170.09820556640625	9.378283333333334	0.11768333333333333	20.000333333333334	19.88265	10046.8056640625	6472690.782156367	0	1273	7.6018519603680765	1.073507656091398	1.147015312182796	170.0915985107422	170.09820556640625
310	171.06259155273438	9.205966666666665					1	DETECTED	171.0626 m/z @9.21 [CD6700_1.mzXML]	171.06259155273438	9.205966666666665	9.163566666666666	9.469633333333332	0.30606666666666626	34782.5078125	209927.1659314581	0	1273	0.08193922007234633	2.418343827825945	null	171.06256103515625	171.06520080566406
311	171.14793395996094	11.437216666666666					1	DETECTED	171.1479 m/z @11.44 [CD6700_1.mzXML]	171.14793395996094	11.437216666666666	0.10105	20.000333333333334	19.899283333333333	9471.6787109375	6647500.796472172	0	1273	14.17528420635131	0.8776901362894571	0.7553802725789143	171.1400604248047	171.14886474609375
312	172.03619384765625	9.531683333333332					1	DETECTED	172.0362 m/z @9.53 [CD6700_1.mzXML]	172.03619384765625	9.531683333333332	9.500916666666665	9.608300000000002	0.1073833333333365	16479.857421875	68517.14742077696	0	1273	0.08127883824129434	1.7451245937161977	2.4902491874323953	172.03611755371094	172.0363311767578
313	172.0745086669922	10.8158					1	DETECTED	172.0745 m/z @10.82 [CD6700_1.mzXML]	172.0745086669922	10.8158	1.8052833333333331	10.925966666666666	9.120683333333332	7540.68994140625	2212517.7208122564	0	1273	0.0551587983248325	0.5061132269514697	0.012226453902939303	172.06842041015625	172.0749053955078
314	172.13262939453125	10.240533333333333					1	DETECTED	172.1326 m/z @10.24 [CD6700_1.mzXML]	172.13262939453125	10.240533333333333	1.7339333333333333	13.0794	11.345466666666667	14074.1328125	2931943.066789917	0	1273	0.11079279968823563	0.6668625929670294	0.08745346523239157	172.12765502929688	172.1326446533203
315	172.98631286621094	1.48205					1	DETECTED	172.9863 m/z @1.48 [CD6700_1.mzXML]	172.98631286621094	1.48205	1.4035499999999999	18.338166666666666	16.934616666666667	5396.0751953125	2385061.7811569823	0	1273	16.91874882620826	107.86380042462812	214.72760084925622	172.9792022705078	172.9927215576172
316	173.01968383789062	14.322533333333332					1	DETECTED	173.0197 m/z @14.32 [CD6700_1.mzXML]	173.01968383789062	14.322533333333332	0.35609999999999997	19.983666666666668	19.627566666666667	7351.19091796875	2890299.4886290263	0	1273	7.647151166164173	1.0176906752962764	0.8205529551559189	173.01893615722656	173.02099609375
317	173.04112243652344	1.8619166666666667					1	DETECTED	173.0411 m/z @1.86 [CD6700_1.mzXML]	173.04112243652344	1.8619166666666667	1.8619166666666667	8.7609	6.898983333333333	10613.6474609375	839702.6581457518	0	1273	0.08994145676767817	null	null	173.0367889404297	173.04141235351562
318	173.96026611328125	11.23185					1	DETECTED	173.9603 m/z @11.23 [CD6700_1.mzXML]	173.96026611328125	11.23185	0.11768333333333333	20.000333333333334	19.88265	9534.2451171875	2385658.5585773913	0	1273	11.112148986984351	0.8944732698507911	0.5543385490040608	173.9598388671875	173.96133422851562
319	174.07785034179688	15.310316666666667					1	DETECTED	174.0779 m/z @15.31 [CD6700_1.mzXML]	174.07785034179688	15.310316666666667	9.378283333333334	18.871	9.492716666666665	10926.654296875	2412216.438249419	0	1273	2.6552275482721246	0.8025708155253902	0.6547010604997195	174.0771026611328	174.07859802246094
320	174.12571716308594	12.73575					1	DETECTED	174.1257 m/z @12.74 [CD6700_1.mzXML]	174.12571716308594	12.73575	0.15161666666666665	19.900166666666667	19.74855	4814.60302734375	2419596.98863681	0	1273	10.633675819840063	0.7846607103124571	1.089602349336239	174.12571716308594	174.12770080566406
321	174.93699645996094	1.6744833333333333					1	DETECTED	174.9370 m/z @1.67 [CD6700_1.mzXML]	174.93699645996094	1.6744833333333333	1.5711000000000002	3.0421166666666664	1.4710166666666662	132471.921875	4094588.72597998	0	1273	0.29473794696888644	7.114380138642602	10.161237003291145	174.93692016601562	174.94210815429688
322	174.99057006835938	1.4367333333333332					1	DETECTED	174.9906 m/z @1.44 [CD6700_1.mzXML]	174.99057006835938	1.4367333333333332	0.1686166666666667	19.9335	19.764883333333334	63156.87109375	3429069.32697882	0	1273	0.9853632118442404	1.2919249329674014	28.836140143476324	174.98971557617188	174.99771118164062
323	175.007568359375	13.723683333333334					1	DETECTED	175.0076 m/z @13.72 [CD6700_1.mzXML]	175.007568359375	13.723683333333334	9.40835	19.385166666666667	9.976816666666666	7624.81396484375	1704839.2951340338	0	1273	1.8297265221817476	1.1559728873783408	1.1985805559243727	175.00701904296875	175.0086669921875
324	175.0228729248047	3.3703333333333334					1	DETECTED	175.0229 m/z @3.37 [CD6700_1.mzXML]	175.0228729248047	3.3703333333333334	1.3862833333333335	19.30216666666667	17.915883333333333	10840.765625	2552267.1399473874	0	1273	0.39954302046379864	0.9831457596781711	0.5845968171973677	175.01593017578125	175.03158569335938
325	175.07440185546875	15.359466666666666					1	DETECTED	175.0744 m/z @15.36 [CD6700_1.mzXML]	175.07440185546875	15.359466666666666	9.333916666666665	19.783666666666665	10.44975	12484.521484375	2872101.9453410623	0	1273	2.5460859779231466	0.8294667620640495	0.6223480754616855	175.07373046875	175.0749969482422
326	175.08929443359375	1.0402333333333333					1	DETECTED	175.0893 m/z @1.04 [CD6700_1.mzXML]	175.08929443359375	1.0402333333333333	0.15161666666666665	19.983666666666668	19.832050000000002	2304.0244140625	1581590.663599579	0	1273	4.961056770339108	11.158945552075323	21.317891104150647	175.085693359375	175.09645080566406
327	175.11790466308594	1.7631333333333332					1	DETECTED	175.1179 m/z @1.76 [CD6700_1.mzXML]	175.11790466308594	1.7631333333333332	1.5413666666666666	19.102333333333334	17.56096666666667	103003.1953125	3298326.5602485654	0	1273	0.2066717693514355	1.9663598842556387	3.353595867919937	175.11070251464844	175.1185760498047
328	176.06982421875	10.54325					1	DETECTED	176.0698 m/z @10.54 [CD6700_1.mzXML]	176.06982421875	10.54325	8.94745	11.6497	2.7022499999999994	57945.08984375	1247157.8729924932	0	1273	0.08272494548791265	0.6328134075251195	0.2229828526456497	176.0608673095703	176.07354736328125
329	176.9699249267578	1.48205					1	DETECTED	176.9699 m/z @1.48 [CD6700_1.mzXML]	176.9699249267578	1.48205	1.4035499999999999	12.834916666666667	11.431366666666667	32320.025390625	7851905.790432374	0	1273	0.16338611416144855	68.6471684841845	148.1522574656453	176.9696502685547	176.97897338867188
330	176.99891662597656	15.14705					1	DETECTED	176.9989 m/z @15.15 [CD6700_1.mzXML]	176.99891662597656	15.14705	1.1612333333333333	19.583666666666666	18.422433333333334	4678.22802734375	2331930.4553772584	0	1273	1.8477112885045344	0.6586112835741924	0.19094030426600653	176.99267578125	177.00640869140625
331	177.0599365234375	1.6892666666666665					1	DETECTED	177.0599 m/z @1.69 [CD6700_1.mzXML]	177.0599365234375	1.6892666666666665	1.6161999999999999	11.678483333333332	10.062283333333333	24679.177734375	2966903.7015466304	0	1273	0.14585205118468125	68.85686587591246	147.63387083518603	177.05596923828125	177.06031799316406
332	177.0747528076172	1.9454166666666666					1	DETECTED	177.0748 m/z @1.95 [CD6700_1.mzXML]	177.0747528076172	1.9454166666666666	1.9032499999999999	10.6807	8.77745	19715.26171875	1246255.0693651119	0	1273	0.19384380489844433	103.48849293535899	205.67495199340968	177.07310485839844	177.07530212402344
333	177.0886688232422	1.6013166666666665					1	DETECTED	177.0887 m/z @1.60 [CD6700_1.mzXML]	177.0886688232422	1.6013166666666665	0.10105	19.883666666666667	19.782616666666666	16395.265625	4415623.858631711	0	1273	5.915526363197037	5.9267455021400846	12.978317767154536	177.08555603027344	177.0906524658203
334	177.1263427734375	12.08085					1	DETECTED	177.1263 m/z @12.08 [CD6700_1.mzXML]	177.1263427734375	12.08085	12.050333333333333	12.176133333333333	0.1257999999999999	10929.310546875	39299.35624536163	0	1273	0.025969955130694444	2.061168760240269	3.1223375204805377	177.12570190429688	177.12660217285156
335	177.16246032714844	12.622383333333334					1	DETECTED	177.1625 m/z @12.62 [CD6700_1.mzXML]	177.16246032714844	12.622383333333334	0.11768333333333333	20.000333333333334	19.88265	7272.28662109375	2945614.458718383	0	1273	8.658232290002513	0.7950070773389206	0.9104122279692172	177.15829467773438	177.16293334960938
336	178.9624786376953	11.325099999999999					1	DETECTED	178.9625 m/z @11.33 [CD6700_1.mzXML]	178.9624786376953	11.325099999999999	0.30541666666666667	19.85033333333333	19.544916666666666	11086.8525390625	2217690.1460281676	0	1273	0.7699956952939004	0.9124701168724659	0.8042575030472598	178.9619140625	178.96339416503906
337	179.0391082763672	1.5116666666666667					1	DETECTED	179.0391 m/z @1.51 [CD6700_1.mzXML]	179.0391082763672	1.5116666666666667	1.4035499999999999	11.815316666666666	10.411766666666667	22191.896484375	3582828.207620362	0	1273	0.12392057400118373	46.68906149265119	103.18323861956205	179.03135681152344	179.03981018066406
338	179.0531463623047	14.7932					1	DETECTED	179.0531 m/z @14.79 [CD6700_1.mzXML]	179.0531463623047	14.7932	10.052766666666667	18.588833333333334	8.536066666666667	5700.103515625	1344743.6666408707	0	1273	1.4627039062506189	0.9003466631039356	0.8006933262078711	179.0524139404297	179.05531311035156
339	179.06936645507812	10.529483333333333					1	DETECTED	179.0694 m/z @10.53 [CD6700_1.mzXML]	179.06936645507812	10.529483333333333	0.10105	20.000333333333334	19.899283333333333	142011.609375	3309293.194408659	0	1273	0.09822174776629033	1.5686963136266885	1.895036799483091	179.0618896484375	179.06971740722656
340	180.06475830078125	9.729433333333333					1	DETECTED	180.0648 m/z @9.73 [CD6700_1.mzXML]	180.06475830078125	9.729433333333333	1.9731833333333335	11.830816666666667	9.857633333333334	105731.203125	2421068.4129264522	0	1273	0.08296873576254171	0.5084465030550137	1.8140213065580113	180.05845642089844	180.0733642578125
341	180.9027862548828	1.6892666666666665					1	DETECTED	180.9028 m/z @1.69 [CD6700_1.mzXML]	180.9027862548828	1.6892666666666665	1.6454666666666666	2.2001833333333334	0.5547166666666667	19426.857421875	323805.5811220704	0	1273	0.2488992994571919	6.332382039573845	11.66476407914769	180.90260314941406	180.90333557128906
342	181.00119018554688	1.5116666666666667					1	DETECTED	181.0012 m/z @1.51 [CD6700_1.mzXML]	181.00119018554688	1.5116666666666667	1.4208166666666666	15.768049999999999	14.347233333333332	12787.7255859375	4198956.706061157	0	1273	0.07336432903302148	78.96110805356805	156.92221610713614	181.00079345703125	181.00131225585938
343	181.0482635498047	12.484883333333332					1	DETECTED	181.0483 m/z @12.48 [CD6700_1.mzXML]	181.0482635498047	12.484883333333332	0.15161666666666665	19.983666666666668	19.832050000000002	19714.845703125	2671302.3234945387	0	1273	0.07199035033575285	0.7761349103888932	0.5580474259499452	181.04786682128906	181.04989624023438
344	181.07122802734375	9.378283333333334					1	DETECTED	181.0712 m/z @9.38 [CD6700_1.mzXML]	181.07122802734375	9.378283333333334	0.1345333333333333	16.885166666666667	16.750633333333333	51318.37890625	2318297.1940499265	0	1273	0.0908728394922953	4.180843733163916	0.8326729869003352	181.0680389404297	181.0720977783203
345	181.08436584472656	11.5523					1	DETECTED	181.0844 m/z @11.55 [CD6700_1.mzXML]	181.08436584472656	11.5523	0.54185	12.239650000000001	11.6978	3255379.25	3.0416819657551352E7	1	1273	0.12603418123562093	2.2416832169976497	3.5055223544991736	181.08270263671875	181.08541870117188
346	182.08810424804688	11.5523					1	DETECTED	182.0881 m/z @11.55 [CD6700_1.mzXML]	182.08810424804688	11.5523	2.0010166666666667	18.104666666666667	16.103650000000002	260814.09375	2.7578787051919762E7	1	1273	7.85656831498058	0.955684328716119	0.01720464966377097	182.07969665527344	182.08822631835938
347	182.14915466308594	16.07995					1	DETECTED	182.1492 m/z @16.08 [CD6700_1.mzXML]	182.14915466308594	16.07995	0.10105	20.000333333333334	19.899283333333333	90533.3125	2.5408822990111917E7	0	1273	8.469860887008647	0.7479232457672763	1.0163747766297626	182.14820861816406	182.1495361328125
348	182.9617156982422	1.52655					1	DETECTED	182.9617 m/z @1.53 [CD6700_1.mzXML]	182.9617156982422	1.52655	1.4669333333333334	1.5561833333333333	0.08924999999999983	7884.16064453125	30058.367323242142	0	1273	0.05149513505081571	0.7485322896281787	0.4970645792563576	182.96133422851562	182.96173095703125
349	183.04827880859375	16.014416666666666					1	DETECTED	183.0483 m/z @16.01 [CD6700_1.mzXML]	183.04827880859375	16.014416666666666	8.823316666666667	20.000333333333334	11.177016666666667	5826.2412109375	1820827.3840631107	0	1273	1.8602254760297967	0.7771423472533179	0.7287907889706974	183.0472869873047	183.04869079589844
350	183.1525421142578	15.83405					1	DETECTED	183.1525 m/z @15.83 [CD6700_1.mzXML]	183.1525421142578	15.83405	0.1345333333333333	20.000333333333334	19.8658	6179.556640625	2287205.899543732	0	1273	8.628639408014477	0.6326882674732025	0.2395630068129481	183.1517791748047	183.15292358398438
351	184.07200622558594	13.006966666666667					1	DETECTED	184.0720 m/z @13.01 [CD6700_1.mzXML]	184.07200622558594	13.006966666666667	10.864466666666667	14.968133333333332	4.1036666666666655	84930.8828125	3171157.374987305	0	1273	0.33583109225869734	0.8208556355757618	1.4657741067706391	184.07156372070312	184.08116149902344
352	184.0933380126953	1.7912666666666666					1	DETECTED	184.0933 m/z @1.79 [CD6700_1.mzXML]	184.0933380126953	1.7912666666666666	1.74875	11.902983333333333	10.154233333333334	352715.0625	4279178.506408296	0	1273	0.04803159284098224	122.49270887834571	255.21731189427013	184.08404541015625	184.09719848632812
353	184.9986572265625	1.48205					1	DETECTED	184.9987 m/z @1.48 [CD6700_1.mzXML]	184.9986572265625	1.48205	1.4035499999999999	1.52655	0.12300000000000022	14189.1162109375	65448.59837207039	0	1273	0.0933428843642321	0.7834394904458589	0.5322835213187884	184.99850463867188	184.99880981445312
354	185.0409393310547	1.9032499999999999					1	DETECTED	185.0409 m/z @1.90 [CD6700_1.mzXML]	185.0409393310547	1.9032499999999999	1.6013166666666665	10.3323	8.730983333333334	314927.625	4843449.187047974	0	1273	0.1711278851351199	25.17894019489379	2.2411028782984546	185.04029846191406	185.04444885253906
355	185.12762451171875	9.117916666666668					1	DETECTED	185.1276 m/z @9.12 [CD6700_1.mzXML]	185.12762451171875	9.117916666666668	9.056116666666666	13.910083333333334	4.853966666666668	18013.4296875	1273837.178895386	0	1273	0.08039797320582309	39.27157497303026	72.58303474583876	185.1177215576172	185.12791442871094
356	186.0724334716797	1.9032499999999999					1	DETECTED	186.0724 m/z @1.90 [CD6700_1.mzXML]	186.0724334716797	1.9032499999999999	0.11768333333333333	19.967166666666667	19.849483333333335	33381.33984375	1564435.8715746768	0	1273	0.19959011006108662	5.509692711613415	0.17410535269599162	186.07225036621094	186.0760040283203
357	186.22047424316406	11.465983333333332					1	DETECTED	186.2205 m/z @11.47 [CD6700_1.mzXML]	186.22047424316406	11.465983333333332	10.037016666666666	11.678483333333332	1.6414666666666662	22875.216796875	641426.9182530513	0	1273	0.07153159432714773	0.5743840494711028	0.1610933776580028	186.2119598388672	186.2210693359375
358	186.92185974121094	1.5116666666666667					1	DETECTED	186.9219 m/z @1.51 [CD6700_1.mzXML]	186.92185974121094	1.5116666666666667	1.4367333333333332	7.1789	5.742166666666666	9507.29296875	982016.8352515869	0	1273	0.11745144521071627	38.31516903914581	75.63033807829163	186.9212188720703	186.9268798828125
359	186.9517059326172	9.234016666666667					1	DETECTED	186.9517 m/z @9.23 [CD6700_1.mzXML]	186.9517059326172	9.234016666666667	9.148983333333332	9.319366666666667	0.17038333333333533	18935.134765625	114300.55886450261	0	1273	0.09673396125893241	1.001862014896108	0.9980862633247868	186.95126342773438	186.9518585205078
360	187.056640625	1.8756333333333333					1	DETECTED	187.0566 m/z @1.88 [CD6700_1.mzXML]	187.056640625	1.8756333333333333	1.8477833333333333	6.448833333333334	4.601050000000001	107285.171875	1624113.8763090812	0	1273	0.052684361091884346	6.190107233361194	3.8842183933084415	187.05172729492188	187.05686950683594
361	187.07034301757812	2.789816666666667					1	DETECTED	187.0703 m/z @2.79 [CD6700_1.mzXML]	187.07034301757812	2.789816666666667	0.38993333333333335	16.984333333333332	16.5944	24484.328125	4481895.897927001	0	1273	1.321638642472447	3.4573347315494503	2.5759146875404704	187.07009887695312	187.07473754882812
362	187.12472534179688	11.294116666666667					1	DETECTED	187.1247 m/z @11.29 [CD6700_1.mzXML]	187.12472534179688	11.294116666666667	0.15161666666666665	20.000333333333334	19.848716666666668	7261.1787109375	3922267.116938599	0	1273	10.169604883174209	0.8906760900456212	23.125446053773278	187.1225128173828	187.13143920898438
363	187.47177124023438	9.205966666666665					1	DETECTED	187.4718 m/z @9.21 [CD6700_1.mzXML]	187.47177124023438	9.205966666666665	7.429433333333334	9.348616666666667	1.9191833333333328	14533.951171875	615608.3351226198	0	1273	0.09736982267429184	0.5401484163914745	0.080296832782949	187.47171020507812	187.47216796875
364	188.0339813232422	2.1429					1	DETECTED	188.0340 m/z @2.14 [CD6700_1.mzXML]	188.0339813232422	2.1429	1.4208166666666666	9.276266666666666	7.855449999999999	10966.517578125	1837422.087077271	0	1273	0.15107829876482626	5.439434506635891	9.878869013271782	188.02503967285156	188.04092407226562
365	188.06944274902344	9.219966666666666					1	DETECTED	188.0694 m/z @9.22 [CD6700_1.mzXML]	188.06944274902344	9.219966666666666	2.943166666666667	18.904166666666665	15.960999999999999	5233134.0	3.746400488177941E7	1	1273	0.09790914658304573	1.3534926789000379	1.534987674385248	188.06727600097656	188.0786590576172
366	188.0848846435547	9.234016666666667					1	DETECTED	188.0849 m/z @9.23 [CD6700_1.mzXML]	188.0848846435547	9.234016666666667	2.04395	16.490383333333334	14.446433333333333	9605.7451171875	1665726.312930023	0	1273	0.10393901890669532	1.0046105274869959	0.930527587177136	188.0824737548828	188.09423828125
367	188.10049438476562	9.219966666666666					1	DETECTED	188.1005 m/z @9.22 [CD6700_1.mzXML]	188.10049438476562	9.219966666666666	9.177966666666666	18.4715	9.293533333333333	5178.3876953125	1941369.874623291	0	1273	0.060900126701138646	110.63730158730206	220.27460317460412	188.09622192382812	188.1031036376953
368	189.02281188964844	13.556583333333332					1	DETECTED	189.0228 m/z @13.56 [CD6700_1.mzXML]	189.02281188964844	13.556583333333332	12.591883333333334	16.408366666666666	3.8164833333333323	10832.083984375	812523.9340084533	0	1273	0.4000171759200466	1.4987701516620844	1.9853500225967433	189.0223846435547	189.02378845214844
369	189.0458984375	1.4367333333333332					1	DETECTED	189.0459 m/z @1.44 [CD6700_1.mzXML]	189.0458984375	1.4367333333333332	1.4208166666666666	11.154483333333333	9.733666666666666	14294.19140625	3580631.5745292967	0	1273	9.592787998703672	305.7696335078551	610.5392670157102	189.03599548339844	189.0460662841797
370	189.0727996826172	9.205966666666665					1	DETECTED	189.0728 m/z @9.21 [CD6700_1.mzXML]	189.0727996826172	9.205966666666665	9.148983333333332	9.546983333333333	0.39800000000000146	527389.875	3423487.4882109514	0	1273	0.0957479332297968	1.844521636301221	2.1126957629215126	189.0726776123047	189.07321166992188
371	189.08602905273438	2.9010499999999997					1	DETECTED	189.0860 m/z @2.90 [CD6700_1.mzXML]	189.08602905273438	2.9010499999999997	0.10105	20.000333333333334	19.899283333333333	93250.046875	1.8001291413923793E7	0	1273	1.662380715652425	9.638104056883094	3.001565440272791	189.0855255126953	189.09019470214844
372	189.1334991455078	1.7912666666666666					1	DETECTED	189.1335 m/z @1.79 [CD6700_1.mzXML]	189.1334991455078	1.7912666666666666	1.7631333333333332	1.9731833333333335	0.2100500000000003	33578.86328125	181233.41104968265	0	1273	0.05627094076601491	3.73311611374408	6.46623222748816	189.13304138183594	189.13381958007812
373	189.15872192382812	1.6892666666666665					1	DETECTED	189.1587 m/z @1.69 [CD6700_1.mzXML]	189.15872192382812	1.6892666666666665	1.5863166666666666	15.16325	13.576933333333333	11423.3896484375	4554557.6230180655	0	1273	12.775042160689667	65.93945280880695	128.39138951010443	189.15830993652344	189.16302490234375
374	189.197265625	9.234016666666667					1	DETECTED	189.1973 m/z @9.23 [CD6700_1.mzXML]	189.197265625	9.234016666666667	9.177966666666666	11.36705	2.1890833333333344	18111.798828125	640559.6087763675	0	1273	0.09739099405406826	19.52795123401697	38.05590246803394	189.1951141357422	189.19740295410156
375	190.06381225585938	11.635633333333335					1	DETECTED	190.0638 m/z @11.64 [CD6700_1.mzXML]	190.06381225585938	11.635633333333335	11.579866666666668	13.953650000000001	2.373783333333334	22893.91015625	808515.0047354737	0	1273	0.08911277612659241	21.28317393903157	1.9122525988498456	190.0613250732422	190.06419372558594
376	190.08489990234375	10.831916666666666					1	DETECTED	190.0849 m/z @10.83 [CD6700_1.mzXML]	190.08489990234375	10.831916666666666	0.18591666666666665	15.702716666666667	15.5168	68290.7578125	2979994.538697391	0	1273	0.09180033373631602	3.6203712411322666	0.15671372230734898	190.07664489746094	190.09027099609375
377	190.14283752441406	10.376183333333334					1	DETECTED	190.1428 m/z @10.38 [CD6700_1.mzXML]	190.14283752441406	10.376183333333334	10.084399999999999	19.401666666666664	9.317266666666665	32023.814453125	1501337.3686345527	0	1273	0.21397075366452079	0.8652076163994029	0.7331936959032774	190.142578125	190.14305114746094
378	190.96690368652344	13.588					1	DETECTED	190.9669 m/z @13.59 [CD6700_1.mzXML]	190.96690368652344	13.588	0.23698333333333332	19.85033333333333	19.613349999999997	10444.73046875	1895381.1734325252	0	1273	1.7753712080158088	0.5650772255375709	0.10362538952594728	190.96136474609375	190.96827697753906
379	191.0391082763672	1.7912666666666666					1	DETECTED	191.0391 m/z @1.79 [CD6700_1.mzXML]	191.0391082763672	1.7912666666666666	1.4035499999999999	9.040616666666667	7.637066666666667	157709.234375	2769928.441456542	0	1273	0.16983589396513343	1.1343725187759686	0.6356111529973422	191.03289794921875	191.03990173339844
380	191.0752410888672	1.6892666666666665					1	DETECTED	191.0752 m/z @1.69 [CD6700_1.mzXML]	191.0752410888672	1.6892666666666665	1.5561833333333333	18.904166666666665	17.34798333333333	85109.6484375	2.018595426758066E7	0	1273	17.302772048670754	64.24331547424191	131.161172356295	191.07057189941406	191.08056640625
381	192.00523376464844	11.294116666666667					1	DETECTED	192.0052 m/z @11.29 [CD6700_1.mzXML]	192.00523376464844	11.294116666666667	0.11768333333333333	20.000333333333334	19.88265	6910.6123046875	1988235.0731813658	0	1273	0.4315982597208752	0.7099981432242758	7.2692713060368135	192.00523376464844	192.00808715820312
382	192.02305603027344	1.8194000000000001					1	DETECTED	192.0231 m/z @1.82 [CD6700_1.mzXML]	192.02305603027344	1.8194000000000001	1.8194000000000001	8.963133333333333	7.1437333333333335	9781.7412109375	869522.9627982789	0	1273	0.12562412888114483	null	null	192.02256774902344	192.0320587158203
383	192.06455993652344	7.69435					1	DETECTED	192.0646 m/z @7.69 [CD6700_1.mzXML]	192.06455993652344	7.69435	6.564433333333333	9.516283333333332	2.9518499999999994	2292.662353515625	195110.76442700197	0	1273	2.5339532775257565	1.306224647835385	1.61244929567077	192.06410217285156	192.0681915283203
384	192.96035766601562	2.18595					1	DETECTED	192.9604 m/z @2.19 [CD6700_1.mzXML]	192.96035766601562	2.18595	2.0720666666666667	18.588833333333334	16.516766666666665	14265.2529296875	2497963.844371735	0	1273	0.22529704097811454	72.51617152056197	144.03234304112397	192.9602508544922	192.96397399902344
385	193.00106811523438	1.48205					1	DETECTED	193.0011 m/z @1.48 [CD6700_1.mzXML]	193.00106811523438	1.48205	1.4035499999999999	16.7695	15.365950000000002	14134.595703125	2373810.0089786067	0	1273	0.10095117140540277	97.87229299363028	146.15553893343764	192.99940490722656	193.00938415527344
386	193.05487060546875	1.4519666666666666					1	DETECTED	193.0549 m/z @1.45 [CD6700_1.mzXML]	193.05487060546875	1.4519666666666666	1.4035499999999999	1.5561833333333333	0.1526333333333334	14299.8359375	83291.04591259772	0	1273	0.1017850069297388	1.5762478485370024	1.882738646764646	193.05455017089844	193.05516052246094
387	193.08494567871094	10.5023					1	DETECTED	193.0849 m/z @10.50 [CD6700_1.mzXML]	193.08494567871094	10.5023	10.461450000000001	11.047466666666667	0.5860166666666657	135414.59375	881639.5998492426	0	1273	0.12773637172649188	2.4640187379084484	3.6783183212350026	193.084228515625	193.08514404296875
388	193.15737915039062	14.426066666666665					1	DETECTED	193.1574 m/z @14.43 [CD6700_1.mzXML]	193.15737915039062	14.426066666666665	5.3459	15.375933333333334	10.030033333333334	4233.47802734375	1377979.1894207767	0	1273	0.14411946245880713	0.5523044731190692	0.1046089462381383	193.15719604492188	193.1584014892578
389	194.0038604736328	1.4367333333333332					1	DETECTED	194.0039 m/z @1.44 [CD6700_1.mzXML]	194.0038604736328	1.4367333333333332	1.4035499999999999	11.36705	9.963500000000002	14986.853515625	3864578.6030085455	0	1273	0.13685138113710016	150.12807634354593	299.25615268709186	194.00369262695312	194.00794982910156
390	194.03260803222656	17.06683333333333					1	DETECTED	194.0326 m/z @17.07 [CD6700_1.mzXML]	194.03260803222656	17.06683333333333	6.580666666666667	19.883666666666667	13.303	3622.531005859375	1084504.5192243652	0	1273	0.25097007184126596	0.6343118711953845	0.26862374239076897	194.03199768066406	194.03494262695312
391	194.0591278076172	10.3469					1	DETECTED	194.0591 m/z @10.35 [CD6700_1.mzXML]	194.0591278076172	10.3469	1.4669333333333334	10.461450000000001	8.994516666666668	9003.76171875	1316098.0567756353	0	1273	0.10024035808266518	0.5064499115987673	0.013430517358760276	194.0557403564453	194.05914306640625
392	194.0884552001953	10.529483333333333					1	DETECTED	194.0885 m/z @10.53 [CD6700_1.mzXML]	194.0884552001953	10.529483333333333	10.475216666666666	14.888166666666667	4.41295	14670.5146484375	835503.6671629635	0	1273	0.23372459030771076	40.65985872235854	80.31971744471709	194.088134765625	194.09507751464844
393	194.96141052246094	17.149					1	DETECTED	194.9614 m/z @17.15 [CD6700_1.mzXML]	194.96141052246094	17.149	2.100416666666667	17.149	15.048583333333333	5361.1025390625	1531319.7238190915	0	1273	2.4496560831348813	0.5	null	194.95704650878906	194.96286010742188
394	194.97579956054688	12.144533333333333					1	DETECTED	194.9758 m/z @12.14 [CD6700_1.mzXML]	194.97579956054688	12.144533333333333	11.139216666666666	14.62215	3.4829333333333334	21300.90625	1373121.5373410643	0	1273	0.4188304517440411	1.732256834496592	0.6190170718363148	194.9749755859375	194.97647094726562
395	195.02891540527344	16.09603333333333					1	DETECTED	195.0289 m/z @16.10 [CD6700_1.mzXML]	195.02891540527344	16.09603333333333	0.11768333333333333	19.950333333333333	19.83265	7301.8154296875	2497229.8750098585	0	1273	1.7907803218540614	0.6206100755084225	0.5784274736021547	195.02828979492188	195.0294189453125
396	195.08677673339844	9.911733333333332					1	DETECTED	195.0868 m/z @9.91 [CD6700_1.mzXML]	195.08677673339844	9.911733333333332	0.10105	20.000333333333334	19.899283333333333	88239.4921875	8141300.872504273	0	1273	0.11877136680439548	0.9982717433287814	5.0684571152328814	195.08448791503906	195.091552734375
397	195.1003875732422	11.566133333333333					1	DETECTED	195.1004 m/z @11.57 [CD6700_1.mzXML]	195.1003875732422	11.566133333333333	11.23185	12.035416666666666	0.8035666666666668	77503.4140625	900626.8744638652	0	1273	0.15893943023294455	1.1049324220523071	1.11772159372099	195.0999755859375	195.10067749023438
398	195.1120147705078	9.319366666666667					1	DETECTED	195.1120 m/z @9.32 [CD6700_1.mzXML]	195.1120147705078	9.319366666666667	9.2904	16.326833333333333	7.036433333333333	15010.5498046875	1219104.7599704592	0	1273	0.1238609075709558	121.45742232450847	241.91484464901694	195.11183166503906	195.11256408691406
399	195.13670349121094	12.112					1	DETECTED	195.1367 m/z @12.11 [CD6700_1.mzXML]	195.13670349121094	12.112	1.9731833333333335	12.271600000000001	10.298416666666668	19025.26171875	4759017.0916163325	0	1273	0.17156186472258916	0.5078707409970592	0.01574148199411842	195.13638305664062	195.13865661621094
400	196.06771850585938	10.7657					1	DETECTED	196.0677 m/z @10.77 [CD6700_1.mzXML]	196.06771850585938	10.7657	8.278633333333334	18.404999999999998	10.126366666666664	9176.9658203125	1488229.4359119865	0	1273	0.7621714060929499	1.785288967819869	11.802580837273316	196.0590057373047	196.068115234375
401	196.1042938232422	11.538450000000001					1	DETECTED	196.1043 m/z @11.54 [CD6700_1.mzXML]	196.1042938232422	11.538450000000001	6.233966666666666	17.512999999999998	11.27903333333333	7468.68994140625	2361517.1244768375	0	1273	7.582325640208423	1.0631604083338304	1.1263208166676608	196.0951385498047	196.1042938232422
402	196.864013671875	1.9731833333333335					1	DETECTED	196.8640 m/z @1.97 [CD6700_1.mzXML]	196.864013671875	1.9731833333333335	1.7631333333333332	2.29945	0.536316666666667	22585.126953125	428134.19483093277	0	1273	0.3366339452248954	1.2766404824248185	1.4385116647877585	196.86343383789062	196.86451721191406
403	197.06358337402344	15.1961					1	DETECTED	197.0636 m/z @15.20 [CD6700_1.mzXML]	197.06358337402344	15.1961	9.056116666666666	19.716833333333334	10.660716666666668	12055.376953125	2771302.443214722	0	1273	2.8804054204988585	0.851905176995965	0.8033741341689212	197.06272888183594	197.07102966308594
404	197.09971618652344	1.7339333333333333					1	DETECTED	197.0997 m/z @1.73 [CD6700_1.mzXML]	197.09971618652344	1.7339333333333333	1.6013166666666665	12.9641	11.362783333333333	83833.234375	1.0162954540174808E7	0	1273	0.052506154551540396	94.79888664277883	48.41289094564622	197.0988311767578	197.10614013671875
405	197.127685546875	9.76					1	DETECTED	197.1277 m/z @9.76 [CD6700_1.mzXML]	197.127685546875	9.76	9.148983333333332	9.865916666666667	0.7169333333333352	14312.005859375	170231.19212411524	0	1273	0.5631881639885883	0.5868280411481159	0.16827331468048584	197.12681579589844	197.1281280517578
406	198.03062438964844	10.461450000000001					1	DETECTED	198.0306 m/z @10.46 [CD6700_1.mzXML]	198.03062438964844	10.461450000000001	0.2543166666666667	10.971316666666667	10.717	46803.09765625	6938572.898500245	0	1273	0.09558566998982876	0.5230632651308189	15.883484535257738	198.02220153808594	198.03091430664062
407	198.0515899658203	10.54325					1	DETECTED	198.0516 m/z @10.54 [CD6700_1.mzXML]	198.0515899658203	10.54325	8.94745	10.61555	1.6681000000000008	16207.7177734375	840854.6760704343	0	1273	1.7403843902538494	0.5225913444283555	0.0470859081438316	198.051513671875	198.0554962158203
408	198.09622192382812	10.084399999999999					1	DETECTED	198.0962 m/z @10.08 [CD6700_1.mzXML]	198.09622192382812	10.084399999999999	8.2335	19.036333333333335	10.802833333333336	2260.6953125	805495.1944530638	0	1273	8.39116045479437	2.9182649882039384	4.836529976407877	198.09568786621094	198.09683227539062
409	198.86111450195312	1.9174333333333335					1	DETECTED	198.8611 m/z @1.92 [CD6700_1.mzXML]	198.86111450195312	1.9174333333333335	1.7040166666666667	2.29945	0.5954333333333335	26036.455078125	460857.3881204836	0	1273	0.36384906762441527	1.304434907698288	1.6497045111424602	198.86083984375	198.8623504638672
410	198.9391326904297	1.5116666666666667					1	DETECTED	198.9391 m/z @1.51 [CD6700_1.mzXML]	198.9391326904297	1.5116666666666667	1.4208166666666666	12.949549999999999	11.528733333333332	189331.515625	5685483.862547363	0	1273	0.11387393315686722	1.2438401960104775	1.390099639819659	198.93020629882812	198.93931579589844
411	199.00950622558594	12.303633333333332					1	DETECTED	199.0095 m/z @12.30 [CD6700_1.mzXML]	199.00950622558594	12.303633333333332	9.698933333333335	18.739166666666666	9.040233333333331	3760.472900390625	1038038.4349965212	0	1273	4.576864229905654	1.7353693963476293	2.1933810178967756	199.00901794433594	199.01686096191406
412	199.14337158203125	8.854116666666666					1	DETECTED	199.1434 m/z @8.85 [CD6700_1.mzXML]	199.14337158203125	8.854116666666666	8.7609	8.900533333333334	0.13963333333333416	4843.1708984375	27118.807303527898	0	1273	0.15887857263515315	0.7489719291972148	0.4474274168130082	199.14295959472656	199.14337158203125
413	200.0395050048828	1.7339333333333333					1	DETECTED	200.0395 m/z @1.73 [CD6700_1.mzXML]	200.0395050048828	1.7339333333333333	1.6161999999999999	2.3842	0.768	46428.25	469011.5319488526	0	1273	0.09350867151281972	3.2616081540203816	5.523216308040763	200.03895568847656	200.04312133789062
414	200.12705993652344	2.1287					1	DETECTED	200.1271 m/z @2.13 [CD6700_1.mzXML]	200.12705993652344	2.1287	1.9593	7.06295	5.10365	13358.1162109375	680871.0033638917	0	1273	0.3845927666375104	15.063902007083845	7.060114472000109	200.12672424316406	200.12782287597656
415	200.93679809570312	1.5413666666666666					1	DETECTED	200.9368 m/z @1.54 [CD6700_1.mzXML]	200.93679809570312	1.5413666666666666	1.4519666666666666	1.5561833333333333	0.10421666666666662	24545.552734375	126878.82100976554	0	1273	0.11340996140556059	0.582867263236391	0.16573452647278203	200.93655395507812	200.9368438720703
416	200.97215270996094	1.5116666666666667					1	DETECTED	200.9722 m/z @1.51 [CD6700_1.mzXML]	200.97215270996094	1.5116666666666667	1.4367333333333332	1.6013166666666665	0.1645833333333333	54889.3984375	318591.34739208984	0	1273	0.10469069234348805	1.0981983985765096	1.3508707452615412	200.97203063964844	200.9722442626953
417	201.01486206054688	1.8893333333333333					1	DETECTED	201.0149 m/z @1.89 [CD6700_1.mzXML]	201.01486206054688	1.8893333333333333	1.7631333333333332	2.4541666666666666	0.6910333333333334	50623.875	677282.8550561523	0	1273	0.07929510121575589	2.7378499735868975	4.475699947173795	201.01290893554688	201.0150604248047
418	201.11119079589844	0.74645					1	DETECTED	201.1112 m/z @0.75 [CD6700_1.mzXML]	201.11119079589844	0.74645	0.10105	20.000333333333334	19.899283333333333	41690.0390625	3.1867237847096168E7	0	1273	13.891269856926684	15.416240574320835	1.3888957447569876	201.11038208007812	201.1114959716797
419	201.79702758789062	1.7912666666666666					1	DETECTED	201.7970 m/z @1.79 [CD6700_1.mzXML]	201.79702758789062	1.7912666666666666	1.7631333333333332	6.729933333333333	4.9668	14614.9892578125	547091.442961914	0	1273	0.09256233472126674	88.2725118483412	175.5450236966824	201.79608154296875	201.7985076904297
420	202.1145477294922	5.98635					1	DETECTED	202.1145 m/z @5.99 [CD6700_1.mzXML]	202.1145477294922	5.98635	0.11768333333333333	19.983666666666668	19.865983333333336	5184.86669921875	3495003.267704281	0	1273	6.207294970444511	1.6925465750312394	2.385093150062479	202.10604858398438	202.11537170410156
421	202.96971130371094	1.5116666666666667					1	DETECTED	202.9697 m/z @1.51 [CD6700_1.mzXML]	202.96971130371094	1.5116666666666667	1.4367333333333332	1.5413666666666666	0.10463333333333336	20921.498046875	78483.05370239262	0	1273	1.2412425809684264	0.6981761565836283	0.3927119480741355	202.9696807861328	202.97007751464844
422	203.05105590820312	1.7912666666666666					1	DETECTED	203.0511 m/z @1.79 [CD6700_1.mzXML]	203.05105590820312	1.7912666666666666	0.1345333333333333	19.8335	19.698966666666667	4307349.0	4.737538155882431E7	1	1273	0.09238586040774521	4.0230516188314285	4.555106724187668	203.0504913330078	203.05282592773438
423	203.82327270507812	9.205966666666665					1	DETECTED	203.8233 m/z @9.21 [CD6700_1.mzXML]	203.82327270507812	9.205966666666665	9.163566666666666	9.319366666666667	0.15580000000000105	19716.365234375	116891.99616284267	0	1273	0.10420836534139255	1.837264150943457	2.674528301886914	203.8229217529297	203.8232879638672
424	204.05470275878906	1.7912666666666666					1	DETECTED	204.0547 m/z @1.79 [CD6700_1.mzXML]	204.05470275878906	1.7912666666666666	1.71915	13.31835	11.5992	250289.640625	4025093.4986095587	0	1273	0.11530002796749317	4.210524952657723	4.254988826538237	204.0540008544922	204.0646514892578
425	204.1039276123047	10.7657					1	DETECTED	204.1039 m/z @10.77 [CD6700_1.mzXML]	204.1039276123047	10.7657	10.529483333333333	11.154483333333333	0.625	18256.09765625	201811.00369335883	0	1273	0.0732468030946336	1.3229379806674622	6.219098871994056	204.10140991210938	204.1049041748047
426	204.121826171875	1.8756333333333333					1	DETECTED	204.1218 m/z @1.88 [CD6700_1.mzXML]	204.121826171875	1.8756333333333333	1.8619166666666667	9.469633333333332	7.607716666666666	1099480.25	7641437.113687742	0	1273	0.04571211181022461	17.346834257529615	17.510539073707793	204.1214599609375	204.12254333496094
427	204.41531372070312	9.205966666666665					1	DETECTED	204.4153 m/z @9.21 [CD6700_1.mzXML]	204.41531372070312	9.205966666666665	9.148983333333332	9.3048	0.15581666666666827	13982.083984375	84082.4474826665	0	1273	0.10061894303451524	1.36721263527349	1.7344252705469798	204.41519165039062	204.41549682617188
428	204.9558563232422	1.6307					1	DETECTED	204.9559 m/z @1.63 [CD6700_1.mzXML]	204.9558563232422	1.6307	1.5413666666666666	1.6744833333333333	0.13311666666666677	59488.33203125	332925.9520253905	0	1273	0.10183754142594226	0.7450559701492531	0.45756195345417777	204.95558166503906	204.95614624023438
429	205.02342224121094	1.4367333333333332					1	DETECTED	205.0234 m/z @1.44 [CD6700_1.mzXML]	205.02342224121094	1.4367333333333332	1.4035499999999999	16.343366666666665	14.939816666666665	13479.548828125	4721172.990507752	0	1273	0.04278641112036552	225.1102461074836	405.46151238142846	205.02313232421875	205.02967834472656
430	205.05557250976562	1.7912666666666666					1	DETECTED	205.0556 m/z @1.79 [CD6700_1.mzXML]	205.05557250976562	1.7912666666666666	1.7772833333333333	11.784166666666666	10.006883333333333	56040.28125	2755037.7479582513	0	1273	0.049649873741977935	268.4012909794279	532.9011286326909	205.04615783691406	205.0638885498047
431	205.0845184326172	12.440866666666667					1	DETECTED	205.0845 m/z @12.44 [CD6700_1.mzXML]	205.0845184326172	12.440866666666667	0.1345333333333333	19.967166666666667	19.832633333333334	30396.451171875	5463268.060554262	0	1273	0.8764593810446986	0.6200290610260277	0.5520632176973614	205.07456970214844	205.085693359375
432	205.09593200683594	9.205966666666665					1	DETECTED	205.0959 m/z @9.21 [CD6700_1.mzXML]	205.09593200683594	9.205966666666665	3.7797	11.664033333333332	7.884333333333332	5623918.0	4.2155004784162045E7	1	1273	0.09950300369604648	1.6394903592179086	2.152860345756103	205.0953369140625	205.10366821289062
433	205.1252899169922	1.8756333333333333					1	DETECTED	205.1253 m/z @1.88 [CD6700_1.mzXML]	205.1252899169922	1.8756333333333333	1.8619166666666667	9.3048	7.4428833333333335	84156.390625	2091030.7606214602	0	1273	0.06823891722732944	19.567732905965585	535.2493578144902	205.1170654296875	205.1350860595703
434	205.98634338378906	11.509916666666667					1	DETECTED	205.9863 m/z @11.51 [CD6700_1.mzXML]	205.98634338378906	11.509916666666667	0.10105	20.000333333333334	19.899283333333333	34147.98828125	6347172.279003174	0	1273	1.6106249633332972	1.343943747636278	3.5305035950387524	205.98583984375	205.99407958984375
435	206.0802001953125	10.302483333333333					1	DETECTED	206.0802 m/z @10.30 [CD6700_1.mzXML]	206.0802001953125	10.302483333333333	4.8901	19.600166666666667	14.710066666666666	48279.75	1850811.3230414737	0	1273	0.08679955884098867	0.548353378191979	0.03210758491839224	206.0799102783203	206.08905029296875
436	206.09930419921875	9.205966666666665					1	DETECTED	206.0993 m/z @9.21 [CD6700_1.mzXML]	206.09930419921875	9.205966666666665	9.117916666666668	10.162633333333334	1.044716666666666	559458.3125	3847760.4415716706	0	1273	0.09374748566049362	1.6785139162075076	2.1470913473981237	206.0992889404297	206.09999084472656
437	206.38046264648438	9.205966666666665					1	DETECTED	206.3805 m/z @9.21 [CD6700_1.mzXML]	206.38046264648438	9.205966666666665	9.163566666666666	9.319366666666667	0.15580000000000105	20191.806640625	118745.95424707119	0	1273	0.09719578448025779	1.837264150943457	2.674528301886914	206.38046264648438	206.3810577392578
438	206.8925323486328	1.7339333333333333					1	DETECTED	206.8925 m/z @1.73 [CD6700_1.mzXML]	206.8925323486328	1.7339333333333333	1.6744833333333333	1.9871	0.31261666666666676	104337.7734375	716175.1210229495	0	1273	0.09673947165065355	2.6292402579198213	3.98063607573129	206.89244079589844	206.89317321777344
439	206.9901580810547	16.11286666666667					1	DETECTED	206.9902 m/z @16.11 [CD6700_1.mzXML]	206.9901580810547	16.11286666666667	0.1686166666666667	20.000333333333334	19.83171666666667	8338.59765625	3007597.1393506173	0	1273	8.277961737731607	0.6242320739837331	0.23767394741257594	206.986328125	206.9907684326172
440	207.01304626464844	1.9312333333333334					1	DETECTED	207.0130 m/z @1.93 [CD6700_1.mzXML]	207.01304626464844	1.9312333333333334	1.4208166666666666	14.984266666666667	13.56345	14401.7412109375	3905477.642245543	0	1273	12.621521553717647	13.286644897959182	25.24126703739836	207.01268005371094	207.01710510253906
441	207.02542114257812	9.608300000000002					1	DETECTED	207.0254 m/z @9.61 [CD6700_1.mzXML]	207.02542114257812	9.608300000000002	9.562283333333333	11.84645	2.2841666666666676	11530.833984375	765056.0372781989	0	1273	0.08482003412540351	24.818906193407276	48.63781238681455	207.02542114257812	207.03140258789062
442	207.09051513671875	11.635633333333335					1	DETECTED	207.0905 m/z @11.64 [CD6700_1.mzXML]	207.09051513671875	11.635633333333335	10.286633333333333	11.664033333333332	1.3773999999999997	13483.998046875	479099.0912760009	0	1273	1.370185807002997	0.5105263157894728	0.020971035996813756	207.08351135253906	207.09056091308594
443	207.1033477783203	9.205966666666665					1	DETECTED	207.1033 m/z @9.21 [CD6700_1.mzXML]	207.1033477783203	9.205966666666665	5.083749999999999	11.538450000000001	6.454700000000002	23813.984375	1066081.6719195566	0	1273	0.08497239100110576	8.810950212342517	0.9998511953995352	207.10171508789062	207.1121826171875
444	208.04808044433594	15.981533333333335					1	DETECTED	208.0481 m/z @15.98 [CD6700_1.mzXML]	208.04808044433594	15.981533333333335	0.47433333333333333	19.9335	19.459166666666665	15521.2802734375	3991912.4247548208	0	1273	2.3934071596874933	0.782157393034539	0.5611174653392322	208.04733276367188	208.04852294921875
445	208.13247680664062	8.776583333333333					1	DETECTED	208.1325 m/z @8.78 [CD6700_1.mzXML]	208.13247680664062	8.776583333333333	8.426833333333333	8.854116666666666	0.42728333333333346	3119.78271484375	38454.49678009022	0	1273	0.18589909196315801	0.6108410769597329	0.22168215391946586	208.13168334960938	208.13319396972656
446	208.8896942138672	1.7339333333333333					1	DETECTED	208.8897 m/z @1.73 [CD6700_1.mzXML]	208.8896942138672	1.7339333333333333	1.6892666666666665	3.7499333333333333	2.060666666666667	66530.6328125	679779.126537964	0	1273	0.10191527535796596	23.067164179104385	4.179179314262682	208.88941955566406	208.89222717285156
447	208.9774627685547	13.998133333333334					1	DETECTED	208.9775 m/z @14.00 [CD6700_1.mzXML]	208.9774627685547	13.998133333333334	11.707883333333333	15.47415	3.7662666666666667	11703.3427734375	1124639.317783996	0	1273	0.825357764096557	0.8222392024160389	0.6444784048320777	208.9763946533203	208.97821044921875
448	209.0322723388672	1.4669333333333334					1	DETECTED	209.0323 m/z @1.47 [CD6700_1.mzXML]	209.0322723388672	1.4669333333333334	1.4035499999999999	3.9421833333333334	2.5386333333333333	43232.18359375	1281664.6289214785	0	1273	0.10385224568390639	20.02603207993682	37.40597437300772	209.03140258789062	209.0324249267578
449	209.04443359375	15.981533333333335					1	DETECTED	209.0444 m/z @15.98 [CD6700_1.mzXML]	209.04443359375	15.981533333333335	0.11768333333333333	20.000333333333334	19.88265	30804.689453125	6820978.332005372	0	1273	2.4092550343121957	0.7849151177906355	0.5756996589622333	209.04373168945312	209.04495239257812
450	209.0790557861328	11.309983333333333					1	DETECTED	209.0791 m/z @11.31 [CD6700_1.mzXML]	209.0790557861328	11.309983333333333	2.2001833333333334	11.353166666666668	9.152983333333335	23113.267578125	6829149.811953613	0	1273	0.09013479870482755	0.5023701581447088	0.004740316289417455	209.07296752929688	209.07968139648438
451	209.09112548828125	7.777433333333334					1	DETECTED	209.0911 m/z @7.78 [CD6700_1.mzXML]	209.09112548828125	7.777433333333334	6.035683333333334	8.561483333333333	2.5257999999999994	12135.333984375	699650.0904457392	0	1273	0.7812958547555722	0.6149404953782783	0.20779397527004007	209.09068298339844	209.09222412109375
452	209.11595153808594	12.035416666666666					1	DETECTED	209.1160 m/z @12.04 [CD6700_1.mzXML]	209.11595153808594	12.035416666666666	11.437216666666666	12.366166666666667	0.9289500000000004	242816.6875	2010780.004735839	1	1273	0.11492847444485932	0.6253376717667606	0.1139192852346015	209.11575317382812	209.11660766601562
453	209.16395568847656	9.7904					1	DETECTED	209.1640 m/z @9.79 [CD6700_1.mzXML]	209.16395568847656	9.7904	9.500916666666665	15.490416666666667	5.989500000000001	10851.6943359375	956128.825497772	0	1273	0.10582503967222223	10.345155161494564	19.690310322989127	209.16380310058594	209.16651916503906
454	210.9335479736328	11.3392					1	DETECTED	210.9335 m/z @11.34 [CD6700_1.mzXML]	210.9335479736328	11.3392	2.2144166666666667	17.93933333333333	15.724916666666664	12001.435546875	2452195.204561554	0	1273	0.19333292239910982	0.861659728906805	14.699906426735028	210.93133544921875	210.93505859375
455	211.04090881347656	2.398216666666667					1	DETECTED	211.0409 m/z @2.40 [CD6700_1.mzXML]	211.04090881347656	2.398216666666667	1.4208166666666666	17.4465	16.025683333333333	14568.64453125	1965709.9817609556	0	1273	0.32251461091857614	8.198119159675327	15.396238319350655	211.04049682617188	211.04917907714844
456	211.05674743652344	9.40835					1	DETECTED	211.0567 m/z @9.41 [CD6700_1.mzXML]	211.05674743652344	9.40835	9.363316666666666	15.03295	5.6696333333333335	6728.48583984375	824227.8557123413	0	1273	0.08484839245034337	62.94929681717102	124.89859363434203	211.0565643310547	211.064697265625
457	211.07913208007812	14.440666666666667					1	DETECTED	211.0791 m/z @14.44 [CD6700_1.mzXML]	211.07913208007812	14.440666666666667	11.722949999999999	17.429666666666666	5.706716666666667	7359.57861328125	959303.2772477724	0	1273	0.8841931926105815	1.0499101574238174	1.1072977309586134	211.0784912109375	211.07984924316406
458	211.131591796875	12.144533333333333					1	DETECTED	211.1316 m/z @12.14 [CD6700_1.mzXML]	211.131591796875	12.144533333333333	0.10105	20.000333333333334	19.899283333333333	21699.607421875	4193206.2922356552	0	1273	0.11002998416190835	0.7624930853617206	1.8037886691908134	211.12164306640625	211.13270568847656
459	211.14317321777344	10.302483333333333					1	DETECTED	211.1432 m/z @10.30 [CD6700_1.mzXML]	211.14317321777344	10.302483333333333	10.209900000000001	10.433766666666665	0.22386666666666422	12892.1337890625	105449.42599572756	0	1273	0.1451262828951414	1.2090009000900144	1.4180018001800287	211.14292907714844	211.14845275878906
460	212.0185089111328	11.353166666666668					1	DETECTED	212.0185 m/z @11.35 [CD6700_1.mzXML]	212.0185089111328	11.353166666666668	1.1612333333333333	11.538450000000001	10.377216666666667	74076.828125	1.2211008723213378E7	0	1273	0.09871705467748804	0.5090897049300427	0.014230105455067713	212.00885009765625	212.01866149902344
461	212.06690979003906	10.848516666666665					1	DETECTED	212.0669 m/z @10.85 [CD6700_1.mzXML]	212.06690979003906	10.848516666666665	10.799216666666666	10.9563	0.15708333333333435	13067.7470703125	74243.19932788143	0	1273	0.09518103921051235	1.5931372549020102	2.1862745098040204	212.06683349609375	212.06707763671875
462	212.83792114257812	1.9312333333333334					1	DETECTED	212.8379 m/z @1.93 [CD6700_1.mzXML]	212.83792114257812	1.9312333333333334	1.6892666666666665	15.81775	14.128483333333334	23045.478515625	1656114.0777472537	0	1273	0.3984518622353761	29.195102631216393	1.3289447638783438	212.83741760253906	212.83877563476562
463	213.03172302246094	14.856349999999999					1	DETECTED	213.0317 m/z @14.86 [CD6700_1.mzXML]	213.03172302246094	14.856349999999999	10.131116666666665	18.238166666666665	8.10705	3254.05908203125	715271.6162003779	0	1273	0.7242658287290986	0.8578465260974766	0.715693052194953	213.0308837890625	213.03265380859375
464	213.17706298828125	10.5571					1	DETECTED	213.1771 m/z @10.56 [CD6700_1.mzXML]	213.17706298828125	10.5571	6.846	19.650166666666667	12.804166666666667	5868.26806640625	2264067.3954088134	0	1273	0.10289283075062805	1.7251174404713787	0.024785582316090488	213.17660522460938	213.1847381591797
465	213.95823669433594	19.8335					1	DETECTED	213.9582 m/z @19.83 [CD6700_1.mzXML]	213.95823669433594	19.8335	0.11768333333333333	20.000333333333334	19.88265	2053.133056640625	1353094.459031799	0	1273	1.5535572713723411	0.5042309516302055	0.008461903260411036	213.9512939453125	213.95872497558594
466	214.83494567871094	1.74875					1	DETECTED	214.8349 m/z @1.75 [CD6700_1.mzXML]	214.83494567871094	1.74875	1.7040166666666667	2.1429	0.4388833333333333	16184.4375	294615.0053791505	0	1273	0.11031907033159172	4.905551415797322	8.811102831594644	214.8346710205078	214.83534240722656
467	214.91650390625	1.5413666666666666					1	DETECTED	214.9165 m/z @1.54 [CD6700_1.mzXML]	214.91650390625	1.5413666666666666	1.4035499999999999	13.404133333333334	12.000583333333335	579110.5625	9367386.422533937	0	1273	0.11506799579980731	1.0231653144153054	0.9780749567976589	214.91490173339844	214.91676330566406
468	214.9878692626953	1.5116666666666667					1	DETECTED	214.9879 m/z @1.51 [CD6700_1.mzXML]	214.9878692626953	1.5116666666666667	1.4367333333333332	1.5711000000000002	0.13436666666666697	64653.765625	321833.583148926	0	1273	0.2235837756600092	0.8965747330960852	0.7735621189366724	214.98768615722656	214.98793029785156
469	215.01519775390625	1.9871					1	DETECTED	215.0152 m/z @1.99 [CD6700_1.mzXML]	215.01519775390625	1.9871	1.4208166666666666	10.6003	9.179483333333334	36721.29296875	1736776.1453615413	0	1273	0.16280339555290135	7.707338906038138	2.9041686121069006	215.01364135742188	215.0237579345703
470	216.12196350097656	1.9731833333333335					1	DETECTED	216.1220 m/z @1.97 [CD6700_1.mzXML]	216.12196350097656	1.9731833333333335	1.8893333333333333	9.668666666666667	7.779333333333334	9663.9267578125	751741.4242655945	0	1273	0.2228945534264779	46.38839196978721	91.77678393957441	216.1120147705078	216.1224365234375
471	216.9213409423828	1.71915					1	DETECTED	216.9213 m/z @1.72 [CD6700_1.mzXML]	216.9213409423828	1.71915	1.4669333333333334	9.177966666666666	7.711033333333333	342940.3125	6297615.624230348	0	1273	0.1127945443797489	1.280673958360332	1.5651898297438867	216.912841796875	216.92181396484375
472	216.94967651367188	1.5116666666666667					1	DETECTED	216.9497 m/z @1.51 [CD6700_1.mzXML]	216.94967651367188	1.5116666666666667	1.1267666666666665	1.6013166666666665	0.47455	158411.171875	1122167.5289156798	0	1273	0.11806279001068631	1.0027497376548167	1.0784365279189543	216.9458465576172	216.94985961914062
473	217.04566955566406	10.9108					1	DETECTED	217.0457 m/z @10.91 [CD6700_1.mzXML]	217.04566955566406	10.9108	9.698933333333335	17.988999999999997	8.290066666666663	8849.484375	871962.0723092041	0	1273	0.14232513864975438	2.2338720509198526	3.438686130189295	217.0455780029297	217.05389404296875
474	217.08065795898438	1.8619166666666667					1	DETECTED	217.0807 m/z @1.86 [CD6700_1.mzXML]	217.08065795898438	1.8619166666666667	0.10105	19.800166666666666	19.699116666666665	55871.02734375	3173334.9014899293	0	1273	0.13608014054789752	2.193670111612595	0.4558370094236903	217.08013916015625	217.0906219482422
475	217.1206817626953	0.42378333333333335					1	DETECTED	217.1207 m/z @0.42 [CD6700_1.mzXML]	217.1206817626953	0.42378333333333335	0.11768333333333333	20.000333333333334	19.88265	11380.896484375	3129686.366586821	0	1273	1.0680881134072988	25.247720549779324	3.1432828216575808	217.1179656982422	217.1265869140625
476	218.0021514892578	11.247033333333333					1	DETECTED	218.0022 m/z @11.25 [CD6700_1.mzXML]	218.0021514892578	11.247033333333333	0.20281666666666667	19.600166666666667	19.39735	6668.6181640625	1861532.5414737246	0	1273	6.3821100967676685	0.8781677589930176	0.590337509899561	217.99969482421875	218.00424194335938
477	218.13755798339844	2.0010166666666667					1	DETECTED	218.1376 m/z @2.00 [CD6700_1.mzXML]	218.13755798339844	2.0010166666666667	0.11768333333333333	19.983666666666668	19.865983333333336	34414.41015625	3662813.7533807335	0	1273	0.9914246935552973	3.7202382244773458	17.74535129661069	218.13665771484375	218.1385498046875
478	218.2103271484375	10.419816666666666					1	DETECTED	218.2103 m/z @10.42 [CD6700_1.mzXML]	218.2103271484375	10.419816666666666	10.36145	10.515883333333333	0.15443333333333342	12825.4873046875	56097.17549023398	0	1273	0.06296952570261993	1.3229583095374178	1.5770469864661125	218.21011352539062	218.21072387695312
479	218.91839599609375	1.74875					1	DETECTED	218.9184 m/z @1.75 [CD6700_1.mzXML]	218.91839599609375	1.74875	1.5116666666666667	1.8052833333333331	0.2936166666666664	107515.953125	788368.180382568	0	1273	0.2615789821709229	0.6192267135325127	0.2653224246878615	218.9093475341797	218.91859436035156
480	218.96881103515625	9.850866666666667					1	DETECTED	218.9688 m/z @9.85 [CD6700_1.mzXML]	218.96881103515625	9.850866666666667	9.668666666666667	10.1158	0.4471333333333334	2254.570556640625	43971.8990131836	0	1273	0.20228712708047247	1.227039882912551	1.454079765825102	218.96853637695312	218.96932983398438
481	218.9827880859375	1.5116666666666667					1	DETECTED	218.9828 m/z @1.51 [CD6700_1.mzXML]	218.9827880859375	1.5116666666666667	1.4519666666666666	17.93933333333333	16.487366666666663	35786.11328125	5467781.222907165	0	1273	0.0798650741391409	138.08514796203215	275.1702959240643	218.9824981689453	218.99020385742188
482	219.02493286132812	1.7631333333333332					1	DETECTED	219.0249 m/z @1.76 [CD6700_1.mzXML]	219.02493286132812	1.7631333333333332	1.7040166666666667	18.67233333333333	16.968316666666663	2424284.25	2.0622469633194342E7	1	1273	0.07105813528247684	3.7502396289694646	4.6168788144013675	219.01495361328125	219.0257568359375
483	219.042724609375	8.7451					1	DETECTED	219.0427 m/z @8.75 [CD6700_1.mzXML]	219.042724609375	8.7451	8.486033333333333	11.154483333333333	2.66845	9235.8544921875	528246.9847017212	0	1273	2.470240636259069	5.150122233659275	9.30024446731855	219.04214477539062	219.04640197753906
484	219.1161346435547	15.0982					1	DETECTED	219.1161 m/z @15.10 [CD6700_1.mzXML]	219.1161346435547	15.0982	0.4574	19.900166666666667	19.442766666666667	17260.033203125	3136239.3459025575	0	1273	1.860018271157065	0.9552631658109751	0.8302574432968155	219.11529541015625	219.1168670654297
485	219.173095703125	11.325099999999999					1	DETECTED	219.1731 m/z @11.33 [CD6700_1.mzXML]	219.173095703125	11.325099999999999	0.11768333333333333	19.983666666666668	19.865983333333336	19853.4296875	2290279.104836394	0	1273	1.0132622735284826	1.5778309584908874	2.4585807847181944	219.17210388183594	219.1741485595703
486	220.028564453125	1.7631333333333332					1	DETECTED	220.0286 m/z @1.76 [CD6700_1.mzXML]	220.028564453125	1.7631333333333332	1.71915	2.3559833333333335	0.6368333333333336	140244.34375	1095026.3736396483	0	1273	0.09088449128174081	4.83883065641638	6.003436591479283	220.0281219482422	220.03599548339844
487	220.11691284179688	8.900533333333334					1	DETECTED	220.1169 m/z @8.90 [CD6700_1.mzXML]	220.11691284179688	8.900533333333334	8.807783333333333	15.588116666666668	6.780333333333335	10621.41796875	391213.0534794008	0	1273	0.11634289678624121	33.92543108899984	67.20018810041671	220.11688232421875	220.1201171875
488	220.16812133789062	12.7781					1	DETECTED	220.1681 m/z @12.78 [CD6700_1.mzXML]	220.16812133789062	12.7781	12.749616666666666	14.606683333333333	1.8570666666666664	10274.7421875	513790.1475166015	0	1273	0.05724699348995266	32.599180807489155	64.19836161497831	220.16177368164062	220.16920471191406
489	220.9332275390625	1.6013166666666665					1	DETECTED	220.9332 m/z @1.60 [CD6700_1.mzXML]	220.9332275390625	1.6013166666666665	1.52655	1.7040166666666667	0.17746666666666666	162207.8125	1089069.255321533	0	1273	0.11948506731052433	1.1995568886883061	1.5235268318096935	220.93319702148438	220.93365478515625
490	220.98007202148438	1.5116666666666667					1	DETECTED	220.9801 m/z @1.51 [CD6700_1.mzXML]	220.98007202148438	1.5116666666666667	1.4669333333333334	1.5413666666666666	0.07443333333333313	7116.35791015625	25643.280293457006	0	1273	0.06990420775430173	0.8319672131147526	0.6639344262295052	220.97999572753906	220.98068237304688
491	220.99575805664062	1.4367333333333332					1	DETECTED	220.9958 m/z @1.44 [CD6700_1.mzXML]	220.99575805664062	1.4367333333333332	1.3862833333333335	18.188333333333333	16.802049999999998	5084.77001953125	1651301.719126739	0	1273	14.225333740456252	166.52180376610616	309.25658044308614	220.99525451660156	221.00575256347656
492	221.02333068847656	1.7631333333333332					1	DETECTED	221.0233 m/z @1.76 [CD6700_1.mzXML]	221.02333068847656	1.7631333333333332	1.7040166666666667	11.946333333333333	10.242316666666667	157993.09375	2458329.1002880856	0	1273	0.06914946726944948	81.45600767384383	5.1546732608120935	221.02023315429688	221.03269958496094
493	221.05194091796875	11.538450000000001					1	DETECTED	221.0519 m/z @11.54 [CD6700_1.mzXML]	221.05194091796875	11.538450000000001	11.538450000000001	11.753083333333333	0.21463333333333168	21155.017578125	148035.72740307538	0	1273	0.12229119722123372	null	null	221.05172729492188	221.0524139404297
494	221.079833984375	10.5023					1	DETECTED	221.0798 m/z @10.50 [CD6700_1.mzXML]	221.079833984375	10.5023	10.461450000000001	12.576116666666667	2.1146666666666665	47468.9609375	988713.3928771971	0	1273	1.9362603123974793	2.421567481955294	3.9670659742062133	221.0796356201172	221.08326721191406
495	221.09127807617188	8.622250000000001					1	DETECTED	221.0913 m/z @8.62 [CD6700_1.mzXML]	221.09127807617188	8.622250000000001	4.764083333333334	9.276266666666666	4.512183333333333	9443.044921875	521304.1724453126	0	1273	0.16793248726551724	0.5847574409261738	0.04980111035822847	221.09043884277344	221.09165954589844
496	221.1521759033203	12.920549999999999					1	DETECTED	221.1522 m/z @12.92 [CD6700_1.mzXML]	221.1521759033203	12.920549999999999	0.27131666666666665	18.9705	18.699183333333334	25956.953125	2642015.9455740964	0	1273	0.08567897115118939	0.7391429520102669	0.4782859040205338	221.1516571044922	221.15353393554688
497	222.05221557617188	11.538450000000001					1	DETECTED	222.0522 m/z @11.54 [CD6700_1.mzXML]	222.05221557617188	11.538450000000001	10.3323	11.69305	1.3607499999999995	16469.634765625	858078.7978608398	0	1273	1.2500737021975254	0.5640882145670101	0.12817642913402014	222.0520782470703	222.05409240722656
498	222.0637664794922	15.653416666666667					1	DETECTED	222.0638 m/z @15.65 [CD6700_1.mzXML]	222.0637664794922	15.653416666666667	9.009866666666666	19.550333333333334	10.540466666666669	14236.732421875	3640785.7996654976	0	1273	5.863567217990296	0.7577032498902366	0.5710253448038046	222.0630645751953	222.07289123535156
499	222.8665008544922	1.74875					1	DETECTED	222.8665 m/z @1.75 [CD6700_1.mzXML]	222.8665008544922	1.74875	1.7040166666666667	17.956	16.25198333333333	97297.9375	5535290.394028075	0	1273	0.09774021534252597	181.65406110283175	362.3081222056635	222.8662872314453	222.86947631835938
500	222.9929656982422	13.556583333333332					1	DETECTED	222.9930 m/z @13.56 [CD6700_1.mzXML]	222.9929656982422	13.556583333333332	1.4208166666666666	15.882966666666666	14.46215	54922.4453125	7846206.775754516	0	1273	0.6209248774913672	1.2522726583800805	2.4636085061241166	222.98695373535156	222.99542236328125
501	223.0623321533203	11.753083333333333					1	DETECTED	223.0623 m/z @11.75 [CD6700_1.mzXML]	223.0623321533203	11.753083333333333	0.5757333333333333	19.517166666666665	18.941433333333332	115783.6875	9638728.400061313	0	1273	0.9597930686142835	6.205613706578393	5.426290164408015	223.0592498779297	223.06353759765625
502	223.09486389160156	11.566133333333333					1	DETECTED	223.0949 m/z @11.57 [CD6700_1.mzXML]	223.09486389160156	11.566133333333333	0.10105	20.000333333333334	19.899283333333333	1520672.0	1.7425813288540438E7	1	1273	0.11176344577882347	0.5092516411317917	0.013383951419288147	223.08547973632812	223.09674072265625
503	223.13145446777344	12.38175					1	DETECTED	223.1315 m/z @12.38 [CD6700_1.mzXML]	223.13145446777344	12.38175	0.8501166666666666	12.49945	11.649333333333333	42220.6875	2259436.6473183576	0	1273	0.09264533603639258	0.5051033533844583	0.01020670676891674	223.12899780273438	223.13848876953125
504	223.1678009033203	11.465983333333332					1	DETECTED	223.1678 m/z @11.47 [CD6700_1.mzXML]	223.1678009033203	11.465983333333332	1.3516000000000001	18.171499999999998	16.819899999999997	14304.55078125	6322075.825245786	0	1273	10.745139695977885	0.8314842064848244	0.34220353875378184	223.16734313964844	223.1731414794922
505	224.06199645996094	11.722949999999999					1	DETECTED	224.0620 m/z @11.72 [CD6700_1.mzXML]	224.06199645996094	11.722949999999999	10.3323	17.314666666666668	6.9823666666666675	22263.234375	1454384.4971517944	0	1273	1.5900805660089805	2.2159270761109195	2.5399304568690444	224.05894470214844	224.06471252441406
506	224.0983428955078	11.566133333333333					1	DETECTED	224.0983 m/z @11.57 [CD6700_1.mzXML]	224.0983428955078	11.566133333333333	1.0229333333333333	19.5005	18.477566666666664	160639.609375	1.2060678976453764E7	0	1273	0.11634108877949068	0.8762788653666185	0.7525577307332371	224.09512329101562	224.09866333007812
507	224.94992065429688	11.707883333333333					1	DETECTED	224.9499 m/z @11.71 [CD6700_1.mzXML]	224.94992065429688	11.707883333333333	10.848516666666665	15.68645	4.837933333333336	34861.203125	2781169.332035157	0	1273	0.849588015816801	2.60767523581946	4.00960251720248	224.94847106933594	224.95046997070312
508	225.0332489013672	1.7772833333333333					1	DETECTED	225.0332 m/z @1.78 [CD6700_1.mzXML]	225.0332489013672	1.7772833333333333	1.7631333333333332	14.984266666666667	13.221133333333334	106015.4609375	3187762.404749329	0	1273	0.09910068435804043	6.539753979850507	17.19964967998134	225.02618408203125	225.043212890625
509	225.05911254882812	11.69305					1	DETECTED	225.0591 m/z @11.69 [CD6700_1.mzXML]	225.05911254882812	11.69305	9.333916666666665	16.473983333333333	7.140066666666668	11882.126953125	1449846.9138710934	0	1273	0.3143346833658551	1.4670447976406735	1.5009604119352193	225.0559844970703	225.05966186523438
510	225.0748748779297	10.209900000000001					1	DETECTED	225.0749 m/z @10.21 [CD6700_1.mzXML]	225.0748748779297	10.209900000000001	10.162633333333334	10.302483333333333	0.13984999999999914	18020.388671875	87537.96610851996	0	1273	0.0945193879434516	1.4793723554301565	2.013036266564253	225.07479858398438	225.07493591308594
511	225.1471405029297	12.426216666666667					1	DETECTED	225.1471 m/z @12.43 [CD6700_1.mzXML]	225.1471405029297	12.426216666666667	0.30541666666666667	12.469916666666668	12.164500000000002	17286.021484375	2690795.7118352666	0	1273	0.06935988284191197	0.501802686291334	0.003605372582667908	225.14674377441406	225.14794921875
512	225.18365478515625	12.350850000000001					1	DETECTED	225.1837 m/z @12.35 [CD6700_1.mzXML]	225.18365478515625	12.350850000000001	12.350850000000001	15.6371	3.286249999999999	5735.60986328125	586387.6065026243	0	1273	2.1618795866604934	null	null	225.1830291748047	225.18405151367188
513	226.04397583007812	2.0720666666666667					1	DETECTED	226.0440 m/z @2.07 [CD6700_1.mzXML]	226.04397583007812	2.0720666666666667	2.0010166666666667	15.83405	13.833033333333333	31899.095703125	2294963.081781677	0	1273	0.15528004822180597	97.34717335209938	3.520116515302345	226.04379272460938	226.0514373779297
514	226.11788940429688	8.3529					1	DETECTED	226.1179 m/z @8.35 [CD6700_1.mzXML]	226.11788940429688	8.3529	8.173716666666667	8.561483333333333	0.3877666666666659	3144.6650390625	46454.69179238881	0	1273	0.270509092732782	1.082038880104179	1.1640777602083576	226.1175994873047	226.11793518066406
515	226.95005798339844	1.6454666666666666					1	DETECTED	226.9501 m/z @1.65 [CD6700_1.mzXML]	226.95005798339844	1.6454666666666666	1.5413666666666666	18.204833333333333	16.663466666666668	916055.3125	8408502.739988891	0	1273	0.08772329181460514	1.320299345456514	1.5315171389129285	226.94676208496094	226.95098876953125
516	227.07810974121094	9.234016666666667					1	DETECTED	227.0781 m/z @9.23 [CD6700_1.mzXML]	227.07810974121094	9.234016666666667	9.148983333333332	12.020616666666665	2.8716333333333335	56581.453125	872229.5162495736	0	1273	0.08704216449352842	16.10506375751611	1.2861158161757795	227.07797241210938	227.08206176757812
517	227.12387084960938	1.8335666666666666					1	DETECTED	227.1239 m/z @1.83 [CD6700_1.mzXML]	227.12387084960938	1.8335666666666666	1.8194000000000001	2.2569833333333333	0.4375833333333332	152121.953125	459313.1235324709	0	1273	0.025849810519240624	6.928049436314953	7.431270868512562	227.12342834472656	227.12429809570312
518	227.17440795898438	9.7904					1	DETECTED	227.1744 m/z @9.79 [CD6700_1.mzXML]	227.17440795898438	9.7904	1.1095666666666666	19.75	18.640433333333334	138644.125	3135626.066154451	0	1273	0.12412139759435448	1.4177064904147674	1.012103582100425	227.17330932617188	227.1759796142578
519	228.0622100830078	10.302483333333333					1	DETECTED	228.0622 m/z @10.30 [CD6700_1.mzXML]	228.0622100830078	10.302483333333333	10.286633333333333	11.154483333333333	0.8678500000000007	20651.533203125	225790.70362933385	0	1273	0.0747361853976436	27.3769716088322	53.7539432176644	228.06190490722656	228.0675811767578
520	228.19430541992188	11.495149999999999					1	DETECTED	228.1943 m/z @11.50 [CD6700_1.mzXML]	228.19430541992188	11.495149999999999	11.309983333333333	12.303633333333332	0.9936499999999988	88615.90625	1034284.8313518069	0	1273	0.1985222540927083	2.205733362661781	3.0208004271532376	228.1936492919922	228.1947479248047
521	229.1422882080078	1.3516000000000001					1	DETECTED	229.1423 m/z @1.35 [CD6700_1.mzXML]	229.1422882080078	1.3516000000000001	0.10105	20.000333333333334	19.899283333333333	88383.859375	6.846798603581737E7	1	1273	13.659140932292223	7.956212599789426	14.91242519957885	229.1416015625	229.14268493652344
522	229.15345764160156	1.8893333333333333					1	DETECTED	229.1535 m/z @1.89 [CD6700_1.mzXML]	229.15345764160156	1.8893333333333333	1.8619166666666667	2.0010166666666667	0.1391	67204.5703125	429563.1873593753	0	1273	0.08769358168465247	2.5367781155015217	4.073556231003043	229.15328979492188	229.15345764160156
523	230.14532470703125	0.10105					1	DETECTED	230.1453 m/z @0.10 [CD6700_1.mzXML]	230.14532470703125	0.10105	0.10105	19.983666666666668	19.882616666666667	11317.71875	8618060.305982297	0	1273	3.7967266611153905	null	null	230.14443969726562	230.14617919921875
524	230.24630737304688	11.423166666666667					1	DETECTED	230.2463 m/z @11.42 [CD6700_1.mzXML]	230.24630737304688	11.423166666666667	11.353166666666668	11.830816666666667	0.4776499999999988	526628.375	3393667.413665266	1	1273	0.08796785574832278	1.6592593062524086	1.8726140531699913	230.24610900878906	230.2467041015625
525	230.9651336669922	1.5116666666666667					1	DETECTED	230.9651 m/z @1.51 [CD6700_1.mzXML]	230.9651336669922	1.5116666666666667	1.4208166666666666	1.6454666666666666	0.22465000000000002	183155.59375	1180768.4517954104	0	1273	0.11257982730346638	1.2668852699883701	1.453213401309711	230.9647674560547	230.9653778076172
526	231.13571166992188	15.0982					1	DETECTED	231.1357 m/z @15.10 [CD6700_1.mzXML]	231.13571166992188	15.0982	0.10105	20.000333333333334	19.899283333333333	388006.1875	3.856635141390819E7	1	1273	0.8342659548716309	0.9424017798263196	2.673316195024138	231.13204956054688	231.14566040039062
527	232.13925170898438	15.0982					1	DETECTED	232.1393 m/z @15.10 [CD6700_1.mzXML]	232.13925170898438	15.0982	0.23698333333333332	19.9335	19.696516666666664	23087.728515625	3651461.9784143986	0	1273	0.8864815249955988	0.8756827113861753	0.7042189654347732	232.13475036621094	232.14065551757812
528	232.15353393554688	8.486033333333333					1	DETECTED	232.1535 m/z @8.49 [CD6700_1.mzXML]	232.15353393554688	8.486033333333333	8.067633333333333	8.978666666666667	0.911033333333334	26861.974609375	419810.3528880619	0	1273	0.24031328996469625	1.1897612835425249	0.5291146614002364	232.15321350097656	232.1536865234375
529	232.89511108398438	1.71915					1	DETECTED	232.8951 m/z @1.72 [CD6700_1.mzXML]	232.89511108398438	1.71915	1.6454666666666666	1.9032499999999999	0.25778333333333325	240613.609375	1570041.9638159177	0	1273	0.1048988528840542	1.5381668925336582	1.247360966816521	232.89479064941406	232.89576721191406
530	232.9270782470703	1.5413666666666666					1	DETECTED	232.9271 m/z @1.54 [CD6700_1.mzXML]	232.9270782470703	1.5413666666666666	1.4367333333333332	1.6307	0.19396666666666684	75853.578125	519669.84345214855	0	1273	0.11545955555371368	0.9268875438037598	0.8693852767290489	232.9267578125	232.9271697998047
531	232.9843292236328	10.7828					1	DETECTED	232.9843 m/z @10.78 [CD6700_1.mzXML]	232.9843292236328	10.7828	10.147116666666667	18.9705	8.823383333333334	6231.568359375	1022732.0845625001	0	1273	0.31621380595353443	6.940077606774869	61.387049627296776	232.9837188720703	232.98733520507812
532	232.99818420410156	1.5116666666666667					1	DETECTED	232.9982 m/z @1.51 [CD6700_1.mzXML]	232.99818420410156	1.5116666666666667	1.4519666666666666	1.5413666666666666	0.08939999999999992	24964.9609375	107162.52507714843	0	1273	0.6010127596298629	0.7487437185929631	0.4974874371859262	232.99803161621094	232.99822998046875
533	233.02952575683594	13.8239					1	DETECTED	233.0295 m/z @13.82 [CD6700_1.mzXML]	233.02952575683594	13.8239	9.683733333333333	18.0715	8.387766666666668	3423.883056640625	954902.7036601562	0	1273	5.463207576983979	1.0129745179340606	1.0259490358681211	233.0286102294922	233.03065490722656
534	233.1123504638672	2.6221666666666668					1	DETECTED	233.1124 m/z @2.62 [CD6700_1.mzXML]	233.1123504638672	2.6221666666666668	0.28858333333333336	19.800166666666666	19.511583333333334	7967.30419921875	2206538.5894286186	0	1273	1.4275646936012514	4.180605649394708	7.497081962402228	233.1112823486328	233.11325073242188
535	233.1319580078125	15.1961					1	DETECTED	233.1320 m/z @15.20 [CD6700_1.mzXML]	233.1319580078125	15.1961	1.4035499999999999	19.45133333333333	18.04778333333333	13772.5732421875	2620533.3326921393	0	1273	0.9672230444810737	0.617969918737453	0.2338593428798628	233.1226043701172	233.13658142089844
536	233.14581298828125	14.840616666666667					1	DETECTED	233.1458 m/z @14.84 [CD6700_1.mzXML]	233.14581298828125	14.840616666666667	9.040616666666667	19.5005	10.459883333333332	10370.8935546875	1940579.2604627076	0	1273	2.92012960249356	0.9017140804597699	0.6834769615966344	233.14308166503906	233.146728515625
537	233.15989685058594	15.310316666666667					1	DETECTED	233.1599 m/z @15.31 [CD6700_1.mzXML]	233.15989685058594	15.310316666666667	8.367783333333334	15.310316666666667	6.9425333333333334	10649.8720703125	2139373.229345093	0	1273	6.851189746800223	0.5	null	233.15211486816406	233.15989685058594
538	234.89239501953125	1.7040166666666667					1	DETECTED	234.8924 m/z @1.70 [CD6700_1.mzXML]	234.89239501953125	1.7040166666666667	1.6599333333333335	1.8052833333333331	0.14534999999999965	83117.609375	505247.652175781	0	1273	0.10724608480112008	1.6485822306238176	2.297164461247635	234.89208984375	234.8924102783203
539	235.06764221191406	11.874983333333335					1	DETECTED	235.0676 m/z @11.87 [CD6700_1.mzXML]	235.06764221191406	11.874983333333335	11.5523	12.19205	0.6397499999999994	70602.9921875	622771.1397236303	0	1273	0.09029528593487335	0.985389540711986	0.8417755820090348	235.06210327148438	235.06773376464844
540	235.09130859375	2.8593333333333333					1	DETECTED	235.0913 m/z @2.86 [CD6700_1.mzXML]	235.09130859375	2.8593333333333333	0.10105	20.000333333333334	19.899283333333333	131045.1796875	3.383583740083535E7	1	1273	4.021108214876018	4.323328892517486	21.061349782007444	235.09046936035156	235.09230041503906
541	235.1678924560547	12.303633333333332					1	DETECTED	235.1679 m/z @12.30 [CD6700_1.mzXML]	235.1678924560547	12.303633333333332	6.597266666666667	18.022166666666667	11.424900000000001	21082.291015625	2160728.267228333	0	1273	0.08424470541573292	1.001066060715809	84.8777064618665	235.16702270507812	235.16847229003906
542	236.07876586914062	14.50055					1	DETECTED	236.0788 m/z @14.50 [CD6700_1.mzXML]	236.07876586914062	14.50055	10.006083333333333	18.038666666666664	8.032583333333331	5078.1708984375	1057270.6152058714	0	1273	0.5414969972360559	0.8936080662147525	0.5997446737927189	236.07810974121094	236.0799560546875
543	236.0946044921875	2.9292166666666666					1	DETECTED	236.0946 m/z @2.93 [CD6700_1.mzXML]	236.0946044921875	2.9292166666666666	0.11768333333333333	20.000333333333334	19.88265	10746.0654296875	3052104.0736044007	0	1273	3.915381063721664	4.308064588798634	9.04758671322259	236.09390258789062	236.09555053710938
544	236.90719604492188	1.6161999999999999					1	DETECTED	236.9072 m/z @1.62 [CD6700_1.mzXML]	236.90719604492188	1.6161999999999999	1.5561833333333333	1.6744833333333333	0.11830000000000007	20069.876953125	84053.13918383786	0	1273	0.07464095732977283	0.9855595667870052	0.9711191335740104	236.90704345703125	236.9075927734375
545	236.9703826904297	11.975466666666668					1	DETECTED	236.9704 m/z @11.98 [CD6700_1.mzXML]	236.9703826904297	11.975466666666668	11.635633333333335	13.51	1.8743666666666652	9232.0654296875	569098.9034910891	0	1273	0.43461513189113354	2.7577734183423255	4.515546836684651	236.96939086914062	236.9705352783203
546	236.9970703125	2.0010166666666667					1	DETECTED	236.9971 m/z @2.00 [CD6700_1.mzXML]	236.9970703125	2.0010166666666667	1.9593	17.495833333333334	15.536533333333333	20826.923828125	1867151.3194196168	0	1273	0.17618573723417952	186.21494206951675	371.42988413903356	236.9965362548828	237.00680541992188
547	237.07789611816406	11.753083333333333					1	DETECTED	237.0779 m/z @11.75 [CD6700_1.mzXML]	237.07789611816406	11.753083333333333	9.177966666666666	19.418166666666664	10.240199999999998	28199.357421875	2494872.1938953847	0	1273	0.31228168753914254	3.283962971525448	2.13021986197285	237.07154846191406	237.08702087402344
548	237.1103515625	11.830816666666667					1	DETECTED	237.1104 m/z @11.83 [CD6700_1.mzXML]	237.1103515625	11.830816666666667	0.11768333333333333	19.916999999999998	19.799316666666666	23439.451171875	3261121.091483336	0	1273	5.337039294280386	1.9276098420841725	3.9566726906222374	237.10568237304688	237.11251831054688
549	237.14727783203125	11.946333333333333					1	DETECTED	237.1473 m/z @11.95 [CD6700_1.mzXML]	237.14727783203125	11.946333333333333	11.6497	12.560216666666667	0.910516666666668	27553.337890625	515445.5310498055	0	1273	0.1624883945959965	1.53475109562872	0.4498482956283863	237.14495849609375	237.14772033691406
550	237.48733520507812	10.54325					1	DETECTED	237.4873 m/z @10.54 [CD6700_1.mzXML]	237.48733520507812	10.54325	10.4887	10.63105	0.14235000000000042	9139.833984375	50165.88463067641	0	1273	0.10267559382211644	1.304766269477529	1.7560273403225697	237.48733520507812	237.48841857910156
551	238.1145477294922	13.234933333333334					1	DETECTED	238.1145 m/z @13.23 [CD6700_1.mzXML]	238.1145477294922	13.234933333333334	5.313033333333333	19.81683333333333	14.503799999999998	18710.548828125	3836167.085358402	0	1273	3.4424536336458704	1.513061534096375	1.5133306722845996	238.10499572753906	238.11648559570312
552	238.23329162597656	10.529483333333333					1	DETECTED	238.2333 m/z @10.53 [CD6700_1.mzXML]	238.23329162597656	10.529483333333333	10.5023	10.61555	0.11325000000000074	8234.29296875	35387.63181140124	0	1273	0.2479123212305847	2.083077866339682	3.684523250647972	238.2330780029297	238.23365783691406
553	238.96542358398438	12.144533333333333					1	DETECTED	238.9654 m/z @12.14 [CD6700_1.mzXML]	238.96542358398438	12.144533333333333	9.959033333333334	18.488666666666667	8.529633333333333	137541.296875	9808420.448695255	1	1273	0.8180767766849577	2.0749712533157787	1.5038485989508528	238.96083068847656	238.97247314453125
554	239.06253051757812	1.8619166666666667					1	DETECTED	239.0625 m/z @1.86 [CD6700_1.mzXML]	239.06253051757812	1.8619166666666667	1.52655	12.128083333333333	10.601533333333332	116968.875	2021717.4766150813	0	1273	0.043943604727099794	1.2851525116828524	null	239.05685424804688	239.0710906982422
555	239.0896759033203	10.5023					1	DETECTED	239.0897 m/z @10.50 [CD6700_1.mzXML]	239.0896759033203	10.5023	5.100016666666666	11.917399999999999	6.817383333333333	2982138.0	2.155816818378489E7	1	1273	0.09651960101299473	2.4894923367352226	3.7059848361277767	239.0896453857422	239.09568786621094
556	239.13809204101562	9.714283333333332					1	DETECTED	239.1381 m/z @9.71 [CD6700_1.mzXML]	239.13809204101562	9.714283333333332	9.683733333333333	10.5571	0.8733666666666675	9896.900390625	151247.38929553216	0	1273	0.05535047741332555	14.294053464266312	27.588106928532625	239.1335906982422	239.13824462890625
557	239.16256713867188	12.54495					1	DETECTED	239.1626 m/z @12.54 [CD6700_1.mzXML]	239.16256713867188	12.54495	12.020616666666665	12.622383333333334	0.6017666666666681	87007.875	1298171.6594619136	0	1273	1.8210015507384671	0.578092129146903	0.12223365246666347	239.16004943847656	239.16275024414062
558	239.23536682128906	13.723683333333334					1	DETECTED	239.2354 m/z @13.72 [CD6700_1.mzXML]	239.23536682128906	13.723683333333334	0.18591666666666665	14.47075	14.284833333333333	54498.6953125	2155397.4480681145	0	1273	0.301843711315545	0.5170087458849352	0.0321400005635796	239.235107421875	239.23631286621094
559	239.96456909179688	12.144533333333333					1	DETECTED	239.9646 m/z @12.14 [CD6700_1.mzXML]	239.96456909179688	12.144533333333333	7.627866666666667	12.319533333333334	4.691666666666667	10288.5439453125	657309.4965152895	0	1273	0.3653126572179275	0.5193726937269374	0.038745387453874694	239.960693359375	239.9698486328125
560	240.0933837890625	10.529483333333333					1	DETECTED	240.0934 m/z @10.53 [CD6700_1.mzXML]	240.0933837890625	10.529483333333333	10.475216666666666	14.396583333333332	3.921366666666666	286524.71875	2942746.5409728982	0	1273	0.09799983898621178	22.388633328450894	46.68403873161579	240.0903778076172	240.09840393066406
561	240.9659881591797	12.19205					1	DETECTED	240.9660 m/z @12.19 [CD6700_1.mzXML]	240.9659881591797	12.19205	0.5757333333333333	18.788833333333333	18.2131	14235.984375	2103329.1679208376	0	1273	1.098939864857691	0.7839447099553932	0.5678894199107863	240.9599609375	240.96664428710938
562	241.02430725097656	8.7451					1	DETECTED	241.0243 m/z @8.75 [CD6700_1.mzXML]	241.02430725097656	8.7451	2.1287	18.3885	16.259800000000002	4170.87060546875	1232279.5544699095	0	1273	0.2054925742963647	1.2287497732906112	1.368311589947655	241.02340698242188	241.03160095214844
563	241.09336853027344	10.5023					1	DETECTED	241.0934 m/z @10.50 [CD6700_1.mzXML]	241.09336853027344	10.5023	10.475216666666666	10.647333333333334	0.17211666666666758	15825.61328125	92720.57207745362	0	1273	0.08338304704360233	3.1775384615384508	5.448062945157054	241.09320068359375	241.09414672851562
564	241.10548400878906	11.566133333333333					1	DETECTED	241.1055 m/z @11.57 [CD6700_1.mzXML]	241.10548400878906	11.566133333333333	1.8335666666666666	19.385166666666667	17.5516	493735.21875	1.0353376065909132E7	1	1273	0.12251461180666467	0.510956360613249	0.015417086137512817	241.0979766845703	241.10638427734375
565	242.01803588867188	2.0580166666666666					1	DETECTED	242.0180 m/z @2.06 [CD6700_1.mzXML]	242.01803588867188	2.0580166666666666	2.0295	19.318833333333334	17.289333333333335	6594.71044921875	1646826.78511853	0	1273	12.986381827717029	303.1443600233797	481.2024865066781	242.01731872558594	242.0276336669922
566	242.9239044189453	1.6454666666666666					1	DETECTED	242.9239 m/z @1.65 [CD6700_1.mzXML]	242.9239044189453	1.6454666666666666	1.5561833333333333	1.7912666666666666	0.2350833333333333	365842.625	2196968.535406738	0	1273	0.07959007753332692	1.3497454321558477	1.7933765953230074	242.92379760742188	242.92422485351562
567	242.99388122558594	1.4669333333333334					1	DETECTED	242.9939 m/z @1.47 [CD6700_1.mzXML]	242.99388122558594	1.4669333333333334	1.4208166666666666	19.56683333333333	18.146016666666664	16793.8046875	2046978.2438669128	0	1273	0.05089121710908029	196.7403324900608	390.8428849785171	242.99270629882812	242.99632263183594
568	243.13294982910156	9.959033333333334					1	DETECTED	243.1329 m/z @9.96 [CD6700_1.mzXML]	243.13294982910156	9.959033333333334	9.7904	10.068316666666668	0.2779166666666679	6077.8583984375	46324.3094555665	0	1273	0.20201230735542275	0.8240264874481124	0.6893360005442477	243.13267517089844	243.13323974609375
569	244.1169891357422	9.562283333333333					1	DETECTED	244.1170 m/z @9.56 [CD6700_1.mzXML]	244.1169891357422	9.562283333333333	9.516283333333332	9.593116666666667	0.07683333333333486	3362.8671875	12991.662669921929	0	1273	0.10175874507087634	0.8351449275362276	0.6702898550724552	244.1166534423828	244.11727905273438
570	244.1891632080078	11.451633333333332					1	DETECTED	244.1892 m/z @11.45 [CD6700_1.mzXML]	244.1891632080078	11.451633333333332	11.423166666666667	11.5523	0.12913333333333377	43540.1953125	188315.28313940536	0	1273	0.2623685664909754	2.2681498829041327	4.097368095708498	244.18873596191406	244.18943786621094
571	244.200927734375	9.133483333333334					1	DETECTED	244.2009 m/z @9.13 [CD6700_1.mzXML]	244.200927734375	9.133483333333334	9.071533333333333	9.454366666666665	0.38283333333333225	27799.361328125	254074.58337066643	0	1273	0.1111497894780964	2.337897332972451	3.1544329882294924	244.2002410888672	244.20191955566406
572	245.06210327148438	8.900533333333334					1	DETECTED	245.0621 m/z @8.90 [CD6700_1.mzXML]	245.06210327148438	8.900533333333334	8.652766666666668	8.963133333333333	0.3103666666666651	13901.0947265625	108638.11588391128	0	1273	0.08158878600172592	0.6263285349118797	0.343958628267554	245.0616912841797	245.06289672851562
573	245.2248992919922	14.426066666666665					1	DETECTED	245.2249 m/z @14.43 [CD6700_1.mzXML]	245.2248992919922	14.426066666666665	0.8842666666666666	19.401666666666664	18.5174	49542.00390625	3389091.2490613414	0	1273	3.261975520237181	1.962878134276115	2.182783155795288	245.22293090820312	245.22604370117188
574	246.13255310058594	1.9174333333333335					1	DETECTED	246.1326 m/z @1.92 [CD6700_1.mzXML]	246.13255310058594	1.9174333333333335	1.8756333333333333	3.824	1.9483666666666666	13858.2890625	415089.695277832	0	1273	0.29944384071522134	23.305821371610687	12.223372169582198	246.1314239501953	246.1333770751953
575	246.1507568359375	11.860899999999999					1	DETECTED	246.1508 m/z @11.86 [CD6700_1.mzXML]	246.1507568359375	11.860899999999999	11.76815	12.16015	0.39199999999999946	41576.13671875	388086.60610034096	0	1273	0.14204177722602118	2.113207547169836	1.7317280053184847	246.1505126953125	246.15098571777344
576	246.16896057128906	9.262183333333333					1	DETECTED	246.1690 m/z @9.26 [CD6700_1.mzXML]	246.16896057128906	9.262183333333333	0.1345333333333333	20.000333333333334	19.8658	70548.7265625	4332186.409364379	0	1273	0.09500920826022075	1.6883131549080588	1.2658121738921104	246.16793823242188	246.17735290527344
577	246.2283935546875	14.396583333333332					1	DETECTED	246.2284 m/z @14.40 [CD6700_1.mzXML]	246.2283935546875	14.396583333333332	14.262766666666666	15.04925	0.7864833333333348	9298.3486328125	242345.69274096773	0	1273	0.431691898332069	2.938659858014711	4.877319716029422	246.22735595703125	246.2288055419922
578	246.2410888671875	10.971316666666667					1	DETECTED	246.2411 m/z @10.97 [CD6700_1.mzXML]	246.2410888671875	10.971316666666667	10.925966666666666	11.0782	0.152233333333335	23285.599609375	138176.48161132794	0	1273	0.11977486955419359	1.678427048879074	2.356854097758148	246.2409210205078	246.2414093017578
579	246.86065673828125	13.360883333333334					1	DETECTED	246.8607 m/z @13.36 [CD6700_1.mzXML]	246.86065673828125	13.360883333333334	11.722949999999999	13.360883333333334	1.6379333333333346	7069.6552734375	510411.80499035673	0	1273	1.6326365258436972	0.5	null	246.86032104492188	246.861328125
580	246.9426727294922	1.5413666666666666					1	DETECTED	246.9427 m/z @1.54 [CD6700_1.mzXML]	246.9426727294922	1.5413666666666666	1.4367333333333332	1.6307	0.19396666666666684	74135.546875	502783.75070898444	0	1273	0.11690191827175678	0.9268875438037598	0.8266450815216884	246.94212341308594	246.94281005859375
581	247.0912322998047	2.7204166666666665					1	DETECTED	247.0912 m/z @2.72 [CD6700_1.mzXML]	247.0912322998047	2.7204166666666665	0.10105	20.000333333333334	19.899283333333333	143711.671875	2.0690051647612073E7	0	1273	1.0324867082590377	5.295189786911601	9.460807555594126	247.08351135253906	247.092041015625
582	247.12791442871094	8.38285					1	DETECTED	247.1279 m/z @8.38 [CD6700_1.mzXML]	247.12791442871094	8.38285	8.38285	15.0654	6.682550000000001	7733.60693359375	1252313.174783814	0	1273	5.543260236130465	null	null	247.1244659423828	247.13003540039062
583	247.1721649169922	9.248066666666666					1	DETECTED	247.1722 m/z @9.25 [CD6700_1.mzXML]	247.1721649169922	9.248066666666666	0.33913333333333334	19.285666666666668	18.946533333333335	9225.8017578125	1968072.857421692	0	1273	8.959926145272593	1.0633446577966685	1.126689315593337	247.17127990722656	247.1728057861328
584	247.24044799804688	12.679966666666667					1	DETECTED	247.2404 m/z @12.68 [CD6700_1.mzXML]	247.24044799804688	12.679966666666667	10.9563	15.5719	4.615599999999999	23139.140625	1029773.4811697996	0	1273	0.1461745674771393	1.3388899632566233	2.3537838347855784	247.2393035888672	247.2449493408203
585	248.0947265625	2.7619666666666665					1	DETECTED	248.0947 m/z @2.76 [CD6700_1.mzXML]	248.0947265625	2.7619666666666665	0.15161666666666665	19.916999999999998	19.765383333333332	13922.60546875	2253974.9262012932	0	1273	3.837799109896263	2.490911360479478	3.387406903277545	248.09078979492188	248.09642028808594
586	248.86912536621094	1.7040166666666667					1	DETECTED	248.8691 m/z @1.70 [CD6700_1.mzXML]	248.86912536621094	1.7040166666666667	1.6599333333333335	1.8052833333333331	0.14534999999999965	71493.546875	382299.8775014647	0	1273	0.09199994726744043	1.6485822306238176	2.3707542623715923	248.8689727783203	248.86923217773438
587	248.97593688964844	1.48205					1	DETECTED	248.9759 m/z @1.48 [CD6700_1.mzXML]	248.97593688964844	1.48205	1.4519666666666666	13.781183333333333	12.329216666666666	11907.0126953125	1953209.4786905516	0	1273	0.5185674652836416	204.91772853185506	408.8354570637102	248.96847534179688	248.9761505126953
588	249.00140380859375	11.465983333333332					1	DETECTED	249.0014 m/z @11.47 [CD6700_1.mzXML]	249.00140380859375	11.465983333333332	10.925966666666666	17.8245	6.898533333333335	12284.078125	1085354.2476435238	0	1273	0.5148721415133952	4.023838660869277	6.836586597310312	249.00038146972656	249.00416564941406
589	249.15634155273438	9.7904					1	DETECTED	249.1563 m/z @9.79 [CD6700_1.mzXML]	249.15634155273438	9.7904	1.8335666666666666	18.421833333333332	16.588266666666666	24229.5703125	2215970.991948639	0	1273	0.11816651198702388	0.9069809834364422	0.9871116746819638	249.15438842773438	249.15701293945312
590	249.18348693847656	12.319533333333334					1	DETECTED	249.1835 m/z @12.32 [CD6700_1.mzXML]	249.18348693847656	12.319533333333334	12.112	14.746550000000001	2.634550000000001	9618.6123046875	525432.6872398683	0	1273	2.638463206198969	6.347293607452599	11.694587214905198	249.18272399902344	249.18531799316406
591	249.2161407470703	10.3469					1	DETECTED	249.2161 m/z @10.35 [CD6700_1.mzXML]	249.2161407470703	10.3469	10.1004	10.9563	0.8559000000000001	17966.126953125	297383.43908325233	0	1273	0.09418959930113502	1.7361054766734334	2.5962043916894975	249.21568298339844	249.220703125
592	249.2565460205078	12.806633333333334					1	DETECTED	249.2565 m/z @12.81 [CD6700_1.mzXML]	249.2565460205078	12.806633333333334	12.666	12.8779	0.21189999999999998	12548.3359375	108390.10309204104	0	1273	0.04992905811513637	0.7533775776250281	0.5067551552500561	249.25550842285156	249.2565460205078
593	250.99705505371094	15.588116666666668					1	DETECTED	250.9971 m/z @15.59 [CD6700_1.mzXML]	250.99705505371094	15.588116666666668	1.4519666666666666	18.887833333333333	17.435866666666666	2342.557373046875	1292432.9565190736	0	1273	0.6849592105551423	0.6167119996132846	0.23342399922656912	250.99298095703125	250.9992218017578
594	251.0808868408203	11.860899999999999					1	DETECTED	251.0809 m/z @11.86 [CD6700_1.mzXML]	251.0808868408203	11.860899999999999	11.84645	11.975466666666668	0.12901666666666678	23720.755859375	95857.38727001923	0	1273	0.0718972662845605	4.464244521338477	7.928489042676953	251.080322265625	251.0810089111328
595	251.12379455566406	1.6599333333333335					1	DETECTED	251.1238 m/z @1.66 [CD6700_1.mzXML]	251.12379455566406	1.6599333333333335	0.10105	20.000333333333334	19.899283333333333	97199.0078125	1.2629964884233268E7	0	1273	0.3020864846277507	2.4651999737359986	4.253307018310845	251.1229705810547	251.12696838378906
596	252.1294403076172	12.035416666666666					1	DETECTED	252.1294 m/z @12.04 [CD6700_1.mzXML]	252.1294403076172	12.035416666666666	0.1686166666666667	19.983666666666668	19.815050000000003	10871.2275390625	2480988.178329957	0	1273	2.74286147028322	0.8598268531882847	3.246311774234194	252.12103271484375	252.1300811767578
597	252.97817993164062	12.637283333333333					1	DETECTED	252.9782 m/z @12.64 [CD6700_1.mzXML]	252.97817993164062	12.637283333333333	2.73415	16.901500000000002	14.167350000000003	4946.13818359375	1780339.1733239447	0	1273	12.560137794628401	0.7152963371862106	0.43059267437242116	252.97264099121094	252.98638916015625
598	253.03543090820312	11.5523					1	DETECTED	253.0354 m/z @11.55 [CD6700_1.mzXML]	253.03543090820312	11.5523	11.524433333333333	11.69305	0.16861666666666686	34096.66796875	241488.95764306534	0	1273	0.1260023305047202	3.025418660286936	5.050837320573872	253.03529357910156	253.03573608398438
599	253.05084228515625	11.799666666666667					1	DETECTED	253.0508 m/z @11.80 [CD6700_1.mzXML]	253.05084228515625	11.799666666666667	0.27131666666666665	20.000333333333334	19.729016666666666	17773.9453125	3127939.785175687	0	1273	0.10308560919765597	2.745943124092664	3.5935707482167976	253.04598999023438	253.0522003173828
600	253.1089630126953	12.366166666666667					1	DETECTED	253.1090 m/z @12.37 [CD6700_1.mzXML]	253.1089630126953	12.366166666666667	5.296716666666667	12.469916666666668	7.173200000000001	16046.833984375	1074591.7636706848	0	1273	0.08712298301106536	0.5073379117187335	0.06686198391239359	253.10452270507812	253.11244201660156
601	253.1938934326172	14.684133333333333					1	DETECTED	253.1939 m/z @14.68 [CD6700_1.mzXML]	253.1938934326172	14.684133333333333	14.121016666666666	16.35955	2.238533333333333	9897.216796875	469976.69208044425	0	1273	0.5182199061470723	1.9876283777784318	2.9752567555568636	253.19300842285156	253.20034790039062
602	254.1346435546875	13.752416666666667					1	DETECTED	254.1346 m/z @13.75 [CD6700_1.mzXML]	254.1346435546875	13.752416666666667	8.978666666666667	13.998133333333334	5.019466666666666	18017.451171875	1679184.2854993292	0	1273	0.23250896210021743	0.5259936005614374	0.08873044135719704	254.13442993164062	254.13755798339844
603	254.8223114013672	1.9174333333333335					1	DETECTED	254.8223 m/z @1.92 [CD6700_1.mzXML]	254.8223114013672	1.9174333333333335	1.71915	2.2710500000000002	0.5519000000000003	19252.67578125	288820.9984069825	0	1273	0.29832275088685156	1.3916953853912741	1.4403719722587838	254.8143310546875	254.8230743408203
604	255.12107849121094	11.566133333333333					1	DETECTED	255.1211 m/z @11.57 [CD6700_1.mzXML]	255.12107849121094	11.566133333333333	10.7828	11.874983333333335	1.0921833333333346	151011.046875	1598029.4352244851	0	1273	0.11781846678517738	0.8300340214777526	0.5920270773418824	255.111572265625	255.1297149658203
605	255.17068481445312	13.795383333333332					1	DETECTED	255.1707 m/z @13.80 [CD6700_1.mzXML]	255.17068481445312	13.795383333333332	9.086966666666665	19.883666666666667	10.796700000000001	30186.849609375	3967957.6183887618	0	1273	0.9495165656625488	1.116927338198667	1.0865688563629403	255.16697692871094	255.17208862304688
606	256.26202392578125	11.36705					1	DETECTED	256.2620 m/z @11.37 [CD6700_1.mzXML]	256.26202392578125	11.36705	0.6944833333333332	19.8335	19.139016666666667	179743.71875	4989620.907319821	0	1273	0.07392068692639064	0.6221320822294684	1.2302361670176034	256.26031494140625	256.26348876953125
607	256.81939697265625	1.9454166666666666					1	DETECTED	256.8194 m/z @1.95 [CD6700_1.mzXML]	256.81939697265625	1.9454166666666666	1.7339333333333333	2.2569833333333333	0.52305	30658.140625	367343.79770825204	0	1273	0.11536008466416758	1.236622271258571	1.4304189019447069	256.8125915527344	256.82000732421875
608	257.0734558105469	2.3420166666666664					1	DETECTED	257.0735 m/z @2.34 [CD6700_1.mzXML]	257.0734558105469	2.3420166666666664	1.8477833333333333	12.239650000000001	10.391866666666667	12317.52734375	1229519.56106604	0	1273	0.22137632622680714	7.164036007043251	13.412103011392624	257.06866455078125	257.08203125
609	257.2253112792969	12.005583333333334					1	DETECTED	257.2253 m/z @12.01 [CD6700_1.mzXML]	257.2253112792969	12.005583333333334	11.753083333333333	15.1961	3.443016666666667	9579.943359375	681949.0998441163	0	1273	0.1022811567594264	6.817854785478514	12.635709570957028	257.2243957519531	257.22552490234375
610	257.245849609375	13.8529					1	DETECTED	257.2458 m/z @13.85 [CD6700_1.mzXML]	257.245849609375	13.8529	0.11768333333333333	19.983666666666668	19.865983333333336	29755.138671875	2842200.121118623	0	1273	1.5803856750106409	0.7441758889950639	0.0418207531305216	257.24505615234375	257.24786376953125
611	257.9797668457031	10.225249999999999					1	DETECTED	257.9798 m/z @10.23 [CD6700_1.mzXML]	257.9797668457031	10.225249999999999	2.8731999999999998	10.4887	7.6155	5762.71923828125	756778.1215242314	0	1273	0.38753780714217534	0.5179167715127074	0.6546250454843808	257.9789123535156	257.98626708984375
612	258.029052734375	14.169066666666668					1	DETECTED	258.0291 m/z @14.17 [CD6700_1.mzXML]	258.029052734375	14.169066666666668	0.15161666666666665	19.916999999999998	19.765383333333332	5467.7685546875	2235126.4948769514	0	1273	3.947451829172145	0.705027780849346	1.1829605874165647	258.02606201171875	258.0303955078125
613	258.1690979003906	9.439083333333334					1	DETECTED	258.1691 m/z @9.44 [CD6700_1.mzXML]	258.1690979003906	9.439083333333334	8.6836	10.54325	1.8596500000000002	3704.612060546875	168659.96331622315	0	1273	0.8233996274407804	1.2307683822718336	1.4615367645436672	258.16754150390625	258.1694030761719
614	258.8163146972656	1.9174333333333335					1	DETECTED	258.8163 m/z @1.92 [CD6700_1.mzXML]	258.8163146972656	1.9174333333333335	1.8893333333333333	2.2287666666666666	0.33943333333333325	13776.583984375	142744.8418489991	0	1273	0.21773534228226255	6.039739027283459	11.079478054566918	258.8158264160156	258.8170166015625
615	258.89794921875	1.6454666666666666					1	DETECTED	258.8979 m/z @1.65 [CD6700_1.mzXML]	258.89794921875	1.6454666666666666	1.5711000000000002	15.425133333333333	13.854033333333334	63151.5234375	3920038.692446045	0	1273	0.08180996907824012	58.09281891264459	236.3742366923626	258.8892822265625	258.89825439453125
616	258.9424743652344	1.4519666666666666					1	DETECTED	258.9425 m/z @1.45 [CD6700_1.mzXML]	258.9424743652344	1.4519666666666666	1.4367333333333332	16.179	14.742266666666666	9541.9091796875	4328333.544718505	0	1273	0.062193340884043824	483.8818380743951	966.7636761487901	258.9423522949219	258.945068359375
617	258.97125244140625	1.4669333333333334					1	DETECTED	258.9713 m/z @1.47 [CD6700_1.mzXML]	258.97125244140625	1.4669333333333334	1.4208166666666666	17.363833333333332	15.943016666666665	15054.7529296875	2777305.9900959474	0	1273	0.0608087001229356	172.85525840260155	344.7105168052031	258.970703125	258.97906494140625
618	259.0924987792969	11.830816666666667					1	DETECTED	259.0925 m/z @11.83 [CD6700_1.mzXML]	259.0924987792969	11.830816666666667	11.753083333333333	12.396733333333334	0.6436500000000009	18510.48828125	217977.02392706327	0	1273	0.103360277810431	4.140115780445911	7.2802315608918216	259.0923767089844	259.097412109375
619	260.1662902832031	12.112					1	DETECTED	260.1663 m/z @12.11 [CD6700_1.mzXML]	260.1662902832031	12.112	12.020616666666665	12.287666666666667	0.2670500000000011	12251.1494140625	118029.57492224147	0	1273	0.12258207424519973	1.4611526536567414	1.9223053073134828	260.1659851074219	260.16656494140625
620	260.1845703125	9.896566666666667					1	DETECTED	260.1846 m/z @9.90 [CD6700_1.mzXML]	260.1845703125	9.896566666666667	9.698933333333335	10.3323	0.6333666666666655	28579.697265625	184441.0781445607	0	1273	0.08958505729652444	1.5984972876940893	1.8498786520626782	260.18414306640625	260.1855163574219
621	261.00970458984375	1.8194000000000001					1	DETECTED	261.0097 m/z @1.82 [CD6700_1.mzXML]	261.00970458984375	1.8194000000000001	1.4208166666666666	2.4402833333333334	1.0194666666666667	93116.921875	1775911.7579596562	0	1273	0.25749706345182255	1.2719026961774709	1.5166115996796812	261.004150390625	261.0104675292969
622	261.0721740722656	10.54325					1	DETECTED	261.0722 m/z @10.54 [CD6700_1.mzXML]	261.0721740722656	10.54325	10.475216666666666	12.45545	1.9802333333333344	13830.0283203125	591689.1845512082	0	1273	0.07781195144362307	14.553405193532436	0.889992845944887	261.0719909667969	261.07501220703125
623	261.1433410644531	9.546983333333333					1	DETECTED	261.1433 m/z @9.55 [CD6700_1.mzXML]	261.1433410644531	9.546983333333333	0.10105	19.900166666666667	19.799116666666666	76645.0234375	3870291.920474335	0	1273	0.08263674223169382	0.5078175029021654	1.5002101493911124	261.14215087890625	261.14495849609375
624	261.1842956542969	13.108283333333333					1	DETECTED	261.1843 m/z @13.11 [CD6700_1.mzXML]	261.1842956542969	13.108283333333333	0.1345333333333333	20.000333333333334	19.8658	4007.2900390625	2073803.9413491508	0	1273	19.631141365597042	0.765615184507178	1.4358160129005937	261.17962646484375	261.1884765625
625	262.2512512207031	12.396733333333334					1	DETECTED	262.2513 m/z @12.40 [CD6700_1.mzXML]	262.2512512207031	12.396733333333334	9.881383333333334	12.484883333333332	2.6034999999999986	13019.642578125	806988.8172858881	0	1273	0.07334028330538267	0.5175224123879378	0.035044824775875665	262.248291015625	262.2517395019531
626	262.990966796875	1.5561833333333333					1	DETECTED	262.9910 m/z @1.56 [CD6700_1.mzXML]	262.990966796875	1.5561833333333333	1.4519666666666666	1.5561833333333333	0.10421666666666662	4280.107421875	18004.05866430663	0	1273	0.060702753853075775	0.5	null	262.9908447265625	262.9926452636719
627	263.0066223144531	1.9593					1	DETECTED	263.0066 m/z @1.96 [CD6700_1.mzXML]	263.0066223144531	1.9593	1.9593	17.87366666666667	15.914366666666668	26130.09765625	2304235.121350159	0	1273	0.08158363515946765	null	null	263.0027770996094	263.016357421875
628	263.01702880859375	11.247033333333333					1	DETECTED	263.0170 m/z @11.25 [CD6700_1.mzXML]	263.01702880859375	11.247033333333333	10.9563	17.413333333333334	6.457033333333333	20043.8671875	1641655.904779418	0	1273	1.23798812002115	7.087423054171788	13.053665628818207	263.016845703125	263.0191345214844
629	263.087158203125	11.566133333333333					1	DETECTED	263.0872 m/z @11.57 [CD6700_1.mzXML]	263.087158203125	11.566133333333333	0.22008333333333333	12.271600000000001	12.051516666666668	996114.8125	1.840717605245893E7	1	1273	0.12860364634613397	0.5123880318945745	0.017215221685353634	263.08319091796875	263.0916748046875
630	263.1377258300781	9.668666666666667					1	DETECTED	263.1377 m/z @9.67 [CD6700_1.mzXML]	263.1377258300781	9.668666666666667	9.638533333333333	9.714283333333332	0.07574999999999932	15857.5625	56806.84194140595	0	1273	0.07095338310491428	1.2569137168141382	1.5138274336282764	263.1377258300781	263.1380615234375
631	263.2354431152344	14.396583333333332					1	DETECTED	263.2354 m/z @14.40 [CD6700_1.mzXML]	263.2354431152344	14.396583333333332	0.18591666666666665	19.883666666666667	19.69775	122160.0234375	8414943.973338988	0	1273	3.4827599591153007	0.7139599850473217	2.0502284729810687	263.2305908203125	263.2370910644531
632	264.0906066894531	11.566133333333333					1	DETECTED	264.0906 m/z @11.57 [CD6700_1.mzXML]	264.0906066894531	11.566133333333333	11.524433333333333	11.902983333333333	0.3785500000000006	117708.1953125	946216.1284519016	0	1273	0.12240724308449735	3.530643874596589	4.197680323871385	264.0903625488281	264.0909118652344
633	264.1696472167969	9.234016666666667					1	DETECTED	264.1696 m/z @9.23 [CD6700_1.mzXML]	264.1696472167969	9.234016666666667	9.148983333333332	9.7449	0.5959166666666675	47008.6640625	298477.9019495864	0	1273	0.08822327530051943	1.3021740894348524	1.114353877927142	264.1685485839844	264.17022705078125
634	264.8509216308594	1.7339333333333333					1	DETECTED	264.8509 m/z @1.73 [CD6700_1.mzXML]	264.8509216308594	1.7339333333333333	1.6744833333333333	1.9032499999999999	0.22876666666666656	20011.44140625	170646.8652731934	0	1273	0.1417610227990247	1.9240257919820567	2.8480515839641134	264.8427734375	264.8512268066406
635	265.0216064453125	1.7912666666666666					1	DETECTED	265.0216 m/z @1.79 [CD6700_1.mzXML]	265.0216064453125	1.7912666666666666	1.7631333333333332	18.238166666666665	16.475033333333332	60966.25	2310690.293488526	0	1273	0.12478458852284202	17.755808570793803	25.470361653090112	265.0120849609375	265.03143310546875
636	265.067138671875	10.178583333333334					1	DETECTED	265.0671 m/z @10.18 [CD6700_1.mzXML]	265.067138671875	10.178583333333334	10.162633333333334	17.115833333333335	6.953200000000001	4468.15625	632819.0114046324	0	1273	5.930070522483128	217.96865203761578	313.16772755117535	265.0670166015625	265.0746765136719
637	265.0909729003906	11.607466666666665					1	DETECTED	265.0910 m/z @11.61 [CD6700_1.mzXML]	265.0909729003906	11.607466666666665	0.10105	20.000333333333334	19.899283333333333	8912.0908203125	2772874.643300508	0	1273	18.53285808285349	2.1197572802291527	1.4472116836582738	265.0823059082031	265.09149169921875
638	265.1171569824219	9.729433333333333					1	DETECTED	265.1172 m/z @9.73 [CD6700_1.mzXML]	265.1171569824219	9.729433333333333	9.6536	10.147116666666667	0.4935166666666664	174118.171875	1069996.6860676259	1	1273	0.08867973241960314	1.5178465953493536	1.7248835147346078	265.11370849609375	265.1175537109375
639	265.14166259765625	11.294116666666667					1	DETECTED	265.1417 m/z @11.29 [CD6700_1.mzXML]	265.14166259765625	11.294116666666667	11.27845	12.440866666666667	1.162416666666667	27309.251953125	843062.8263198244	0	1273	1.121194387852107	37.098404255315884	73.19680851063177	265.1413879394531	265.1420593261719
640	265.2506408691406	12.679966666666667					1	DETECTED	265.2506 m/z @12.68 [CD6700_1.mzXML]	265.2506408691406	12.679966666666667	0.7808666666666666	16.4413	15.660433333333332	57348.734375	2145404.9421439813	0	1273	0.20921889851018172	0.652629927247138	0.2501696239502813	265.248291015625	265.2528991699219
641	265.9800109863281	10.209900000000001					1	DETECTED	265.9800 m/z @10.21 [CD6700_1.mzXML]	265.9800109863281	10.209900000000001	10.1943	10.317333333333332	0.123033333333332	13324.7197265625	67173.01221411081	0	1273	0.12151095812248336	3.943376068375786	6.886752136751572	265.9795837402344	265.9802551269531
642	266.07049560546875	16.35955					1	DETECTED	266.0705 m/z @16.36 [CD6700_1.mzXML]	266.07049560546875	16.35955	9.071533333333333	19.900166666666667	10.828633333333334	6180.91845703125	1778828.508711517	0	1273	1.8074862048124736	0.7429067350285059	0.4858134700570117	266.06951904296875	266.07147216796875
643	266.12066650390625	9.729433333333333					1	DETECTED	266.1207 m/z @9.73 [CD6700_1.mzXML]	266.12066650390625	9.729433333333333	9.668666666666667	9.835749999999999	0.16708333333333236	24675.966796875	131188.84507470668	0	1273	0.08471100908520945	1.3747942951179453	1.7769821714394065	266.1200866699219	266.1213073730469
644	266.9261169433594	1.5711000000000002					1	DETECTED	266.9261 m/z @1.57 [CD6700_1.mzXML]	266.9261169433594	1.5711000000000002	1.52655	8.248683333333334	6.722133333333334	51756.375	5302493.955228151	0	1273	0.07555184749541666	75.44481855592952	145.85510289921152	266.9208068847656	266.9266052246094
645	267.0299987792969	11.5523					1	DETECTED	267.0300 m/z @11.55 [CD6700_1.mzXML]	267.0299987792969	11.5523	11.524433333333333	11.9316	0.4071666666666669	17120.541015625	229975.141406006	0	1273	0.06247301526852134	7.3056220095690225	13.611244019138045	267.0293884277344	267.03070068359375
646	267.0671081542969	16.063499999999998					1	DETECTED	267.0671 m/z @16.06 [CD6700_1.mzXML]	267.0671081542969	16.063499999999998	0.33913333333333334	19.983666666666668	19.644533333333335	8970.056640625	3029494.413893982	0	1273	2.2997932421784775	0.6156672087988672	0.7268766669111849	267.0572814941406	267.0721435546875
647	267.2666320800781	12.7079					1	DETECTED	267.2666 m/z @12.71 [CD6700_1.mzXML]	267.2666320800781	12.7079	0.54185	12.949549999999999	12.407699999999998	72792.8203125	2206246.0404580072	0	1273	0.1995918952252218	1.2830776829795016	1.8270050076814222	267.264892578125	267.266845703125
648	267.645263671875	13.207116666666668					1	DETECTED	267.6453 m/z @13.21 [CD6700_1.mzXML]	267.645263671875	13.207116666666668	12.223749999999999	14.137083333333333	1.913333333333334	342318.46875	5613963.471998537	2	1273	0.21072426975522163	1.4985888750716323	1.545751571900464	267.6445007324219	267.6457214355469
649	267.97808837890625	10.240533333333333					1	DETECTED	267.9781 m/z @10.24 [CD6700_1.mzXML]	267.97808837890625	10.240533333333333	10.1943	10.286633333333333	0.09233333333333249	13671.9599609375	57968.044041015164	0	1273	0.08365588630781673	0.9985580389329394	0.9971160778658787	267.977783203125	267.9781799316406
650	268.15289306640625	9.205966666666665					1	DETECTED	268.1529 m/z @9.21 [CD6700_1.mzXML]	268.15289306640625	9.205966666666665	9.148983333333332	13.939083333333334	4.7901000000000025	555953.875	5439830.2237243755	0	1273	0.07022949332988837	1.7381624356559886	2.2574996995577163	268.1466979980469	268.1536560058594
651	268.1893615722656	9.835749999999999					1	DETECTED	268.1894 m/z @9.84 [CD6700_1.mzXML]	268.1893615722656	9.835749999999999	9.7904	10.376183333333334	0.5857833333333335	242455.296875	1353894.4238729312	1	1273	0.08204153917443868	2.016181705149301	2.7177885629690577	268.1892395019531	268.1900329589844
652	268.9560852050781	11.465983333333332					1	DETECTED	268.9561 m/z @11.47 [CD6700_1.mzXML]	268.9560852050781	11.465983333333332	1.48205	18.772666666666666	17.290616666666665	16788.5234375	2749924.2271849373	0	1273	0.6944535100287084	0.741778542362763	8.589893181045285	268.94659423828125	268.9585266113281
653	269.04669189453125	1.8335666666666666					1	DETECTED	269.0467 m/z @1.83 [CD6700_1.mzXML]	269.04669189453125	1.8335666666666666	1.8194000000000001	2.398216666666667	0.5788166666666668	11697.736328125	227686.3204515381	0	1273	0.3667916949896237	20.428823529412096	39.85764705882419	269.0462646484375	269.0477600097656
654	269.0862731933594	1.48205					1	DETECTED	269.0863 m/z @1.48 [CD6700_1.mzXML]	269.0862731933594	1.48205	1.4208166666666666	1.5116666666666667	0.0908500000000001	5708.08154296875	21635.877289428736	0	1273	0.03624189823232271	0.7418345127925957	0.4836690255851915	269.0855407714844	269.0864562988281
655	269.13653564453125	12.050333333333333					1	DETECTED	269.1365 m/z @12.05 [CD6700_1.mzXML]	269.13653564453125	12.050333333333333	9.071533333333333	12.16015	3.088616666666667	28270.283203125	792115.1330576784	0	1273	0.18604527432778895	0.5184330379123585	0.03686607582471704	269.12750244140625	269.13726806640625
656	269.22467041015625	14.105166666666666					1	DETECTED	269.2247 m/z @14.11 [CD6700_1.mzXML]	269.22467041015625	14.105166666666666	13.881383333333334	14.952	1.070616666666666	71378.921875	1612001.6411923806	0	1273	0.44080689008765894	1.9715033845485683	2.2771787340173715	269.224365234375	269.2252197265625
657	269.2816467285156	13.304599999999999					1	DETECTED	269.2816 m/z @13.30 [CD6700_1.mzXML]	269.2816467285156	13.304599999999999	0.20281666666666667	19.800166666666666	19.59735	13614.2255859375	2477981.0653871763	0	1273	1.2773691714681057	0.8099201115900153	0.2830555159971689	269.2811279296875	269.2842712402344
658	270.07464599609375	10.3323					1	DETECTED	270.0746 m/z @10.33 [CD6700_1.mzXML]	270.07464599609375	10.3323	10.286633333333333	10.390833333333335	0.10420000000000229	6924.14892578125	28989.668721679885	0	1273	0.06175128776919259	1.1408759124087657	1.2817518248175312	270.0745849609375	270.0758056640625
659	270.2279968261719	14.105166666666666					1	DETECTED	270.2280 m/z @14.11 [CD6700_1.mzXML]	270.2279968261719	14.105166666666666	10.037016666666666	14.48585	4.448833333333333	14979.66796875	1156966.443906494	0	1273	0.39333147418455994	0.5467882616586573	0.0935765233173147	270.2274475097656	270.22833251953125
660	271.0384216308594	1.7912666666666666					1	DETECTED	271.0384 m/z @1.79 [CD6700_1.mzXML]	271.0384216308594	1.7912666666666666	1.71915	16.063499999999998	14.344349999999999	109881.2109375	1.2397058691352786E7	0	1273	0.0877723172307674	91.91315368496522	201.02799963089382	271.0320129394531	271.040771484375
661	271.14215087890625	12.411633333333333					1	DETECTED	271.1422 m/z @12.41 [CD6700_1.mzXML]	271.14215087890625	12.411633333333333	10.5023	13.179300000000001	2.6770000000000014	19018.634765625	1105803.3572957772	0	1273	0.851878048320927	0.7010300279329615	0.5736013295937576	271.14154052734375	271.14349365234375
662	271.203857421875	14.8247					1	DETECTED	271.2039 m/z @14.82 [CD6700_1.mzXML]	271.203857421875	14.8247	11.216466666666667	15.768049999999999	4.5515833333333315	21283.384765625	1372516.2572385254	0	1273	0.728090406408084	0.6307218675806257	0.23967874249670226	271.20361328125	271.20538330078125
663	271.2613220214844	12.666					1	DETECTED	271.2613 m/z @12.67 [CD6700_1.mzXML]	271.2613220214844	12.666	0.10105	20.000333333333334	19.899283333333333	69672.5546875	6127667.718997558	0	1273	0.2624528180406074	0.7643840337193961	0.09020027130706751	271.2524719238281	271.2634582519531
664	271.6563720703125	12.978583333333335					1	DETECTED	271.6564 m/z @12.98 [CD6700_1.mzXML]	271.6563720703125	12.978583333333335	12.892149999999999	18.355166666666666	5.463016666666666	22664.90234375	1845032.5263594969	0	1273	0.24714101999225768	31.60248746625448	62.20497493250896	271.646484375	271.6573486328125
665	272.184326171875	9.97485					1	DETECTED	272.1843 m/z @9.97 [CD6700_1.mzXML]	272.184326171875	9.97485	9.319366666666667	10.052766666666667	0.7333999999999996	5107.44287109375	109181.30559906014	0	1273	0.688485937871242	0.5594345139718785	0.11886902794375691	272.18389892578125	272.1855163574219
666	272.2074890136719	14.777683333333332					1	DETECTED	272.2075 m/z @14.78 [CD6700_1.mzXML]	272.2074890136719	14.777683333333332	14.47075	15.801066666666665	1.3303166666666648	5023.8310546875	177972.6453874816	0	1273	0.32201098956638674	2.1671101216333724	3.3342202432667443	272.2060546875	272.2081298828125
667	272.2567443847656	12.005583333333334					1	DETECTED	272.2567 m/z @12.01 [CD6700_1.mzXML]	272.2567443847656	12.005583333333334	0.1686166666666667	19.950333333333333	19.781716666666668	28332.908203125	3539538.655344788	0	1273	0.10204325299459605	0.822868028184577	0.01380159815037779	272.256103515625	272.266357421875
668	272.6638488769531	13.31835					1	DETECTED	272.6638 m/z @13.32 [CD6700_1.mzXML]	272.6638488769531	13.31835	12.949549999999999	13.479783333333334	0.5302333333333351	11016.2001953125	233734.12350439516	0	1273	0.10718764348512622	0.7188629790310903	0.4377259580621806	272.6552429199219	272.6645812988281
669	272.7934265136719	1.9312333333333334					1	DETECTED	272.7934 m/z @1.93 [CD6700_1.mzXML]	272.7934265136719	1.9312333333333334	1.7040166666666667	2.2569833333333333	0.5529666666666666	19292.623046875	279057.5122119142	0	1273	0.3510562338822101	1.2168268172815961	1.642877227295808	272.7923278808594	272.7938232421875
670	272.9427490234375	1.6307					1	DETECTED	272.9427 m/z @1.63 [CD6700_1.mzXML]	272.9427490234375	1.6307	1.5413666666666666	1.6744833333333333	0.13311666666666677	73677.0390625	357973.8719716796	0	1273	0.14162108339255486	0.7450559701492531	0.4900642875274449	272.9423522949219	272.943359375
671	274.0020751953125	11.262183333333333					1	DETECTED	274.0021 m/z @11.26 [CD6700_1.mzXML]	274.0020751953125	11.262183333333333	10.831916666666666	17.726666666666667	6.89475	18844.994140625	1497421.051443389	0	1273	0.22799466971359195	5.3761730695618475	9.997914480122382	273.9994812011719	274.00628662109375
672	274.2715148925781	11.36705					1	DETECTED	274.2715 m/z @11.37 [CD6700_1.mzXML]	274.2715148925781	11.36705	11.154483333333333	19.633333333333333	8.47885	9101932.0	5.3629450775642544E7	1	1273	0.07888906270354035	1.7137592904275751	1.9245701745151589	274.27093505859375	274.2742614746094
673	274.6234130859375	12.792583333333333					1	DETECTED	274.6234 m/z @12.79 [CD6700_1.mzXML]	274.6234130859375	12.792583333333333	12.792583333333333	15.81775	3.0251666666666672	13883.6083984375	655659.7566733407	0	1273	0.03746713386718703	null	null	274.6225280761719	274.6332702636719
674	274.87969970703125	1.71915					1	DETECTED	274.8797 m/z @1.72 [CD6700_1.mzXML]	274.87969970703125	1.71915	1.6454666666666666	1.7912666666666666	0.14579999999999993	38526.48046875	193776.0824179689	0	1273	0.10692754593946896	0.9893689210585837	1.4690856432094708	274.8717346191406	274.88043212890625
675	274.9405212402344	1.6307					1	DETECTED	274.9405 m/z @1.63 [CD6700_1.mzXML]	274.9405212402344	1.6307	1.4367333333333332	1.6307	0.19396666666666684	9489.05078125	61846.53092871093	0	1273	0.1551357882062625	0.5	null	274.9398498535156	274.9491271972656
676	274.9978942871094	11.200783333333334					1	DETECTED	274.9979 m/z @11.20 [CD6700_1.mzXML]	274.9978942871094	11.200783333333334	1.5116666666666667	18.788833333333333	17.277166666666666	19860.912109375	2717699.9230082394	0	1273	3.428942578129597	0.7502958024307238	13.799684387688535	274.9910583496094	275.0009765625
677	275.27545166015625	11.353166666666668					1	DETECTED	275.2755 m/z @11.35 [CD6700_1.mzXML]	275.27545166015625	11.353166666666668	1.7631333333333332	11.722949999999999	9.959816666666665	1082242.375	5.088964684252339E7	0	1273	0.09897438519353763	0.5094247623938818	2.939672906626441	275.2680969238281	275.2758483886719
678	275.63128662109375	13.165099999999999					1	DETECTED	275.6313 m/z @13.17 [CD6700_1.mzXML]	275.63128662109375	13.165099999999999	12.020616666666665	13.588	1.5673833333333338	178290.21875	2952049.93706543	0	1273	0.19290968228207994	1.4123985113772088	1.6096014691065343	275.6304016113281	275.63153076171875
679	275.9964904785156	15.83405					1	DETECTED	275.9965 m/z @15.83 [CD6700_1.mzXML]	275.9964904785156	15.83405	9.608300000000002	19.600166666666667	9.991866666666665	2479.9501953125	765663.1959585573	0	1273	1.8986617933708718	0.8024628893439881	0.6049257786879763	275.9954833984375	275.99810791015625
680	276.1327819824219	13.193233333333334					1	DETECTED	276.1328 m/z @13.19 [CD6700_1.mzXML]	276.1327819824219	13.193233333333334	9.683733333333333	13.3466	3.662866666666668	47108.3515625	1625716.0491151435	0	1273	0.125837374785446	0.5218502160801634	1.2806761001960518	276.12615966796875	276.1334533691406
681	276.1795654296875	8.869316666666666					1	DETECTED	276.1796 m/z @8.87 [CD6700_1.mzXML]	276.1795654296875	8.869316666666666	8.823316666666667	9.086966666666665	0.2636499999999984	3768.85107421875	34105.53575817857	0	1273	0.08795025098214815	2.865760869565239	4.731521739130478	276.17919921875	276.18023681640625
682	276.2789611816406	11.353166666666668					1	DETECTED	276.2790 m/z @11.35 [CD6700_1.mzXML]	276.2789611816406	11.353166666666668	9.192066666666667	11.509916666666667	2.31785	76582.71875	2969288.221826049	0	1273	0.10013185716574746	0.5362662532969318	0.07253250659386366	276.2779846191406	276.2855529785156
683	276.6502990722656	13.220983333333333					1	DETECTED	276.6503 m/z @13.22 [CD6700_1.mzXML]	276.6502990722656	13.220983333333333	13.0939	13.6036	0.5097000000000005	50015.76171875	722910.033647461	0	1273	0.25644705249396615	2.0053770491803316	1.994766992466063	276.649658203125	276.6507263183594
684	276.9841003417969	1.8194000000000001					1	DETECTED	276.9841 m/z @1.82 [CD6700_1.mzXML]	276.9841003417969	1.8194000000000001	1.48205	19.186	17.70395	26461.16796875	2436900.824080139	0	1273	0.06372536418171193	21.607262484728512	0.9541714785786456	276.9758605957031	276.99383544921875
685	277.0370178222656	10.54325					1	DETECTED	277.0370 m/z @10.54 [CD6700_1.mzXML]	277.0370178222656	10.54325	10.4887	10.61555	0.12685000000000102	16130.658203125	80467.04017980963	0	1273	0.1182791980068778	1.1626947754353734	1.5780995792584434	277.0368347167969	277.0373229980469
686	277.070068359375	11.753083333333333					1	DETECTED	277.0701 m/z @11.75 [CD6700_1.mzXML]	277.070068359375	11.753083333333333	11.69305	12.065316666666666	0.3722666666666665	10600.380859375	165401.56078503438	0	1273	0.2666483747003827	3.1004997223764654	5.200999444752931	277.0693054199219	277.0704650878906
687	277.15203857421875	13.249133333333333					1	DETECTED	277.1520 m/z @13.25 [CD6700_1.mzXML]	277.15203857421875	13.249133333333333	8.637366666666667	19.45133333333333	10.813966666666664	17728.6015625	2525977.7070226455	0	1273	2.4350936309970947	1.1204726245477001	0.4230397562766617	277.1512756347656	277.15966796875
688	277.1781311035156	12.19205					1	DETECTED	277.1781 m/z @12.19 [CD6700_1.mzXML]	277.1781311035156	12.19205	0.32235	19.616833333333332	19.294483333333332	16235.8212890625	1873428.1608765868	0	1273	0.0961654824191207	1.37685663513791	1.7025406549265145	277.1767578125	277.1804504394531
689	277.21417236328125	12.54495					1	DETECTED	277.2142 m/z @12.54 [CD6700_1.mzXML]	277.21417236328125	12.54495	7.6779166666666665	14.184916666666668	6.5070000000000014	16288.3515625	1188288.157003174	0	1273	1.3903833370976404	0.668477032552342	0.32587668160301037	277.2107238769531	277.2149658203125
690	278.05108642578125	16.918					1	DETECTED	278.0511 m/z @16.92 [CD6700_1.mzXML]	278.05108642578125	16.918	15.375933333333334	19.285666666666668	3.9097333333333335	2304.4580078125	318819.3956243284	0	1273	1.588122540254279	1.267692706757167	1.535385413514334	278.04998779296875	278.052490234375
691	278.6257629394531	12.949549999999999					1	DETECTED	278.6258 m/z @12.95 [CD6700_1.mzXML]	278.6257629394531	12.949549999999999	12.863483333333333	16.868666666666666	4.005183333333333	42610.76953125	2411448.9170241714	0	1273	0.08187193665466275	23.26791247095303	29.82327527990471	278.6243896484375	278.6298522949219
692	278.9804992675781	1.9871					1	DETECTED	278.9805 m/z @1.99 [CD6700_1.mzXML]	278.9804992675781	1.9871	1.8893333333333333	19.56683333333333	17.6775	7921.072265625	2668923.835919585	0	1273	14.168598377083969	90.40658029321503	76.71734749746182	278.97930908203125	278.9823303222656
693	279.08203125	10.529483333333333					1	DETECTED	279.0820 m/z @10.53 [CD6700_1.mzXML]	279.08203125	10.529483333333333	8.0832	19.517166666666665	11.433966666666665	701768.125	5958972.487578124	1	1273	0.1325880238535202	1.272883366525988	1.3897520256416667	279.0813293457031	279.0918884277344
694	279.156982421875	12.411633333333333					1	DETECTED	279.1570 m/z @12.41 [CD6700_1.mzXML]	279.156982421875	12.411633333333333	0.10105	20.000333333333334	19.899283333333333	225894.375	4.024230853412132E7	1	1273	0.15986874988053934	0.5418059945551801	0.06092589882813496	279.156494140625	279.158203125
695	279.2297058105469	13.49495					1	DETECTED	279.2297 m/z @13.49 [CD6700_1.mzXML]	279.2297058105469	13.49495	11.678483333333332	19.550333333333334	7.871850000000002	100381.0234375	3324810.430473389	0	1273	0.17192349062492873	0.7847736033559395	0.31647476110419887	279.2290954589844	279.2312927246094
696	279.6448669433594	13.021116666666668					1	DETECTED	279.6449 m/z @13.02 [CD6700_1.mzXML]	279.6448669433594	13.021116666666668	12.806633333333334	13.404133333333334	0.5975000000000001	99240.2265625	1309793.2916162116	0	1273	0.7478892878554237	1.4617761461171985	1.7795702069832995	279.6441345214844	279.6461486816406
697	280.09014892578125	1.7339333333333333					1	DETECTED	280.0901 m/z @1.73 [CD6700_1.mzXML]	280.09014892578125	1.7339333333333333	1.6892666666666665	18.9705	17.281233333333336	155287.0625	6114696.718713865	0	1273	8.843024992693	169.5449134083663	322.4474693480034	280.08465576171875	280.0906066894531
698	280.1604919433594	12.45545					1	DETECTED	280.1605 m/z @12.46 [CD6700_1.mzXML]	280.1604919433594	12.45545	0.1686166666666667	19.9335	19.764883333333334	43997.015625	7476674.888111085	0	1273	3.1735344070973674	0.620715583176143	1.0464941092091253	280.1532287597656	280.16168212890625
699	280.2333068847656	13.46415					1	DETECTED	280.2333 m/z @13.46 [CD6700_1.mzXML]	280.2333068847656	13.46415	13.44905	13.939083333333334	0.49003333333333465	16843.431640625	238812.1124375004	0	1273	0.23974028523794644	16.226269315672972	31.452538631345945	280.23260498046875	280.2340087890625
700	280.6528015136719	13.38965					1	DETECTED	280.6528 m/z @13.39 [CD6700_1.mzXML]	280.6528015136719	13.38965	13.035366666666667	13.939083333333334	0.9037166666666678	119108.28125	1727092.3659755888	0	1273	0.21093884378771754	0.9520562798449137	1.4633788478742742	280.6473388671875	280.6534729003906
701	281.0085144042969	11.538450000000001					1	DETECTED	281.0085 m/z @11.54 [CD6700_1.mzXML]	281.0085144042969	11.538450000000001	11.524433333333333	19.950333333333333	8.4259	30798.703125	2289928.1753052976	0	1273	0.1389089699374182	300.5671819262423	600.1343638524846	280.9989013671875	281.01446533203125
702	281.0821838378906	16.11286666666667					1	DETECTED	281.0822 m/z @16.11 [CD6700_1.mzXML]	281.0821838378906	16.11286666666667	9.439083333333334	19.866833333333332	10.427749999999998	17915.185546875	3926479.5192589113	0	1273	1.7594032107876103	0.7812472685408324	0.652101071020777	281.0807189941406	281.0894775390625
703	281.11163330078125	9.562283333333333					1	DETECTED	281.1116 m/z @9.56 [CD6700_1.mzXML]	281.11163330078125	9.562283333333333	9.454366666666665	9.623416666666666	0.16905000000000037	3140.124755859375	28135.676438964903	0	1273	0.17538957860397808	0.7832432432432354	0.5664864864864706	281.111572265625	281.1119384765625
704	281.13623046875	11.902983333333333					1	DETECTED	281.1362 m/z @11.90 [CD6700_1.mzXML]	281.13623046875	11.902983333333333	11.6497	12.020616666666665	0.3709166666666661	16393.13671875	281966.14034118655	0	1273	0.3909294530185914	0.7322168849114927	0.4644337698229855	281.13623046875	281.1391296386719
705	281.2455139160156	14.426066666666665					1	DETECTED	281.2455 m/z @14.43 [CD6700_1.mzXML]	281.2455139160156	14.426066666666665	0.6264333333333333	19.866833333333332	19.240399999999998	183487.859375	1.139627523055032E7	0	1273	3.545544842870445	0.8399324665624995	0.3780781075771207	281.24462890625	281.2474060058594
706	281.6606750488281	14.440666666666667					1	DETECTED	281.6607 m/z @14.44 [CD6700_1.mzXML]	281.6606750488281	14.440666666666667	11.23185	16.326833333333333	5.094983333333333	26059.23828125	2413103.64615442	0	1273	2.691612179876488	0.793903775535114	0.5878075510702281	281.6553955078125	281.6614074707031
707	282.20159912109375	11.524433333333333					1	DETECTED	282.2016 m/z @11.52 [CD6700_1.mzXML]	282.20159912109375	11.524433333333333	11.495149999999999	15.604433333333333	4.109283333333334	18049.6875	1292442.343514161	0	1273	0.067490045567137	70.16420034149013	139.32840068298026	282.2015075683594	282.2027893066406
708	282.2195739746094	11.032266666666667					1	DETECTED	282.2196 m/z @11.03 [CD6700_1.mzXML]	282.2195739746094	11.032266666666667	0.1345333333333333	20.000333333333334	19.8658	5142.79150390625	3489837.8643117687	0	1273	13.19825505158831	0.9114647694321756	0.822929538864351	282.21893310546875	282.2215270996094
709	282.25799560546875	11.353166666666668					1	DETECTED	282.2580 m/z @11.35 [CD6700_1.mzXML]	282.25799560546875	11.353166666666668	11.200783333333334	15.751816666666667	4.551033333333333	50509.6484375	4375516.896104737	0	1273	0.06995087657902488	14.336731218908623	33.29690210393679	282.24847412109375	282.2581481933594
710	282.27716064453125	13.9685					1	DETECTED	282.2772 m/z @13.97 [CD6700_1.mzXML]	282.27716064453125	13.9685	11.830816666666667	14.381666666666666	2.5508499999999987	170636.875	3768732.957592893	0	1273	0.31947744257109534	0.6450598343391257	2.9077760076942876	282.27587890625	282.2776794433594
711	282.9033203125	1.5711000000000002					1	DETECTED	282.9033 m/z @1.57 [CD6700_1.mzXML]	282.9033203125	1.5711000000000002	1.52655	1.6599333333333335	0.1333833333333334	90162.3359375	437226.688307129	0	1273	0.07853322847743072	1.497007108118217	1.9899278988850027	282.9029846191406	282.9037780761719
712	282.97161865234375	11.495149999999999					1	DETECTED	282.9716 m/z @11.50 [CD6700_1.mzXML]	282.97161865234375	11.495149999999999	2.2001833333333334	15.539466666666668	13.339283333333334	14995.517578125	2488404.761741151	0	1273	0.7127374711519892	0.7175541242751454	7.9021545042507	282.97039794921875	282.9797058105469
713	283.0065002441406	10.225249999999999					1	DETECTED	283.0065 m/z @10.23 [CD6700_1.mzXML]	283.0065002441406	10.225249999999999	7.362833333333333	14.919516666666668	7.556683333333336	12674.8544921875	1307364.3753420715	0	1273	0.10040313502165077	1.3199831145011505	0.0401084657719982	283.0051574707031	283.0066223144531
714	283.0260314941406	1.8619166666666667					1	DETECTED	283.0260 m/z @1.86 [CD6700_1.mzXML]	283.0260314941406	1.8619166666666667	1.8619166666666667	17.495833333333334	15.633916666666668	9525.22265625	2274559.9603246464	0	1273	14.665133586841666	null	null	283.025390625	283.0274658203125
715	283.1053771972656	10.7828					1	DETECTED	283.1054 m/z @10.78 [CD6700_1.mzXML]	283.1053771972656	10.7828	10.585416666666667	16.211816666666667	5.6264	10187.7060546875	814733.3493314816	0	1273	0.06467281734841102	10.500425071543166	61.4342521246023	283.10284423828125	283.10687255859375
716	283.2406311035156	15.228233333333332					1	DETECTED	283.2406 m/z @15.23 [CD6700_1.mzXML]	283.2406311035156	15.228233333333332	14.8247	16.24455	1.4198500000000003	3176.4326171875	165370.32021972674	0	1273	0.9809175350203088	1.7592722616884253	2.5185445233768506	283.239501953125	283.2414245605469
717	283.2610168457031	12.666					1	DETECTED	283.2610 m/z @12.67 [CD6700_1.mzXML]	283.2610168457031	12.666	0.11768333333333333	19.983666666666668	19.865983333333336	120748.7890625	3912959.480202026	0	1273	0.1582052357511614	2.0417531443779664	1.1422873439199097	283.2523498535156	283.2633361816406
718	283.28045654296875	13.998133333333334					1	DETECTED	283.2805 m/z @14.00 [CD6700_1.mzXML]	283.28045654296875	13.998133333333334	13.838283333333333	17.0995	3.261216666666666	31943.142578125	915901.6841651602	0	1273	0.2760135832670443	2.269883299471229	2.9788953482817573	283.27435302734375	283.28118896484375
719	284.1842346191406	9.024983333333333					1	DETECTED	284.1842 m/z @9.02 [CD6700_1.mzXML]	284.1842346191406	9.024983333333333	8.9943	9.990499999999999	0.9961999999999982	14445.8359375	163304.77935485836	0	1273	0.14867518797434265	2.3428049303613783	14.019419869494037	284.1830749511719	284.1883850097656
720	284.2926330566406	12.607066666666666					1	DETECTED	284.2926 m/z @12.61 [CD6700_1.mzXML]	284.2926330566406	12.607066666666666	12.529616666666668	15.0654	2.535783333333333	47806.30078125	1587988.1460697013	0	1273	0.1354017107858514	16.370454056380687	24.051775963624493	284.2923889160156	284.29351806640625
721	284.3291320800781	11.902983333333333					1	DETECTED	284.3291 m/z @11.90 [CD6700_1.mzXML]	284.3291320800781	11.902983333333333	11.84645	12.16015	0.313699999999999	33631.19921875	241879.17114074653	0	1273	0.12141329430139436	2.813807328393208	4.212575407633927	284.32867431640625	284.3294982910156
722	284.9082336425781	1.6892666666666665					1	DETECTED	284.9082 m/z @1.69 [CD6700_1.mzXML]	284.9082336425781	1.6892666666666665	1.6599333333333335	1.7912666666666666	0.13133333333333308	51403.33203125	276762.21860595694	0	1273	0.22506283369912494	2.2386363636363855	3.608019622425048	284.9078063964844	284.90850830078125
723	285.0043640136719	10.225249999999999					1	DETECTED	285.0044 m/z @10.23 [CD6700_1.mzXML]	285.0043640136719	10.225249999999999	10.209900000000001	10.3323	0.12239999999999895	11049.736328125	48591.52636706485	0	1273	0.11817518283206496	3.9869706840395795	7.340992090953732	285.0042724609375	285.0046081542969
724	285.06329345703125	1.48205					1	DETECTED	285.0633 m/z @1.48 [CD6700_1.mzXML]	285.06329345703125	1.48205	1.4035499999999999	18.887833333333333	17.484283333333334	15088.625	3202475.95966394	0	1273	0.10835358928702088	111.36486199575339	221.72972399150675	285.0628356933594	285.0693359375
725	285.0762634277344	11.815316666666666					1	DETECTED	285.0763 m/z @11.82 [CD6700_1.mzXML]	285.0762634277344	11.815316666666666	10.63105	11.860899999999999	1.229849999999999	12240.6484375	237296.96876745645	0	1273	0.08245522898435986	0.5192453839225398	0.03849076784507975	285.0759582519531	285.0845031738281
726	285.2401428222656	13.021116666666668					1	DETECTED	285.2401 m/z @13.02 [CD6700_1.mzXML]	285.2401428222656	13.021116666666668	12.920549999999999	13.37515	0.454600000000001	50876.26171875	468523.6129545895	0	1273	0.12146574004805544	2.260192243950894	1.176050022075623	285.2386474609375	285.2420349121094
727	285.2765808105469	12.73575					1	DETECTED	285.2766 m/z @12.74 [CD6700_1.mzXML]	285.2765808105469	12.73575	0.1686166666666667	19.268833333333337	19.10021666666667	31667.828125	2430087.1327960514	0	1273	0.2003736533642808	1.0611465184119853	1.0540366152617462	285.2757873535156	285.27874755859375
728	286.1997375488281	10.3469					1	DETECTED	286.1997 m/z @10.35 [CD6700_1.mzXML]	286.1997375488281	10.3469	10.286633333333333	11.108616666666668	0.8219833333333355	278053.28125	2009911.6872552563	1	1273	0.11386166095219963	1.8970402108171944	2.0830991385232704	286.1987609863281	286.2001953125
729	286.24761962890625	9.7904					1	DETECTED	286.2476 m/z @9.79 [CD6700_1.mzXML]	286.24761962890625	9.7904	8.88505	19.666666666666668	10.781616666666668	130327.546875	3187562.4967968776	1	1273	0.414668622647822	1.0236664033581797	1.3838461040466399	286.2435302734375	286.2486572265625
730	286.6333923339844	12.949549999999999					1	DETECTED	286.6334 m/z @12.95 [CD6700_1.mzXML]	286.6333923339844	12.949549999999999	12.906533333333334	13.151100000000001	0.2445666666666675	15619.3857421875	110955.31803735333	0	1273	0.07998174355853038	2.842696629213622	4.685393258427244	286.633056640625	286.63385009765625
731	287.0123596191406	1.7631333333333332					1	DETECTED	287.0124 m/z @1.76 [CD6700_1.mzXML]	287.0123596191406	1.7631333333333332	1.4208166666666666	1.8893333333333333	0.4685166666666667	41372.609375	466160.5456384278	0	1273	0.09188886089084947	0.6843322459710796	0.3950964177485195	287.0117492675781	287.0210876464844
732	287.0769348144531	11.784166666666666					1	DETECTED	287.0769 m/z @11.78 [CD6700_1.mzXML]	287.0769348144531	11.784166666666666	11.737966666666667	16.555616666666666	4.817649999999999	4270.20263671875	680881.5296416015	0	1273	0.06466299573160761	52.13906926407048	103.27813852814096	287.07623291015625	287.08642578125
733	287.0989685058594	9.729433333333333					1	DETECTED	287.0990 m/z @9.73 [CD6700_1.mzXML]	287.0989685058594	9.729433333333333	9.6536	10.068316666666668	0.41471666666666707	133769.609375	1003867.0176300057	0	1273	0.142140631925459	2.73439560439566	4.46879120879132	287.0987548828125	287.0990905761719
734	287.2032470703125	10.3469					1	DETECTED	287.2032 m/z @10.35 [CD6700_1.mzXML]	287.2032470703125	10.3469	10.286633333333333	11.9903	1.7036666666666669	43031.04296875	612848.1825202645	0	1273	0.11950377461211303	14.134402654867149	2.1734136534354156	287.1988220214844	287.2037048339844
735	287.2350769042969	14.07415					1	DETECTED	287.2351 m/z @14.07 [CD6700_1.mzXML]	287.2350769042969	14.07415	12.08085	14.637400000000001	2.5565500000000014	9065.412109375	477939.298141724	0	1273	0.16954484833596695	0.6412858074549747	0.2825716149099493	287.23052978515625	287.2359924316406
736	287.2508544921875	9.865916666666667					1	DETECTED	287.2509 m/z @9.87 [CD6700_1.mzXML]	287.2508544921875	9.865916666666667	9.393316666666667	10.1004	0.7070833333333333	9713.546875	177476.10517419418	0	1273	0.5322162704895561	0.74807800818169	0.4961560163633801	287.2506103515625	287.2511291503906
737	287.2669677734375	11.524433333333333					1	DETECTED	287.2670 m/z @11.52 [CD6700_1.mzXML]	287.2669677734375	11.524433333333333	11.495149999999999	11.678483333333332	0.18333333333333357	26401.79296875	152725.85965991253	0	1273	0.11913830704635942	3.1303357996584658	5.2606715993169315	287.2669677734375	287.2677917480469
738	287.630859375	12.978583333333335					1	DETECTED	287.6309 m/z @12.98 [CD6700_1.mzXML]	287.630859375	12.978583333333335	3.241216666666667	14.935599999999999	11.694383333333333	174740.140625	3635484.03882196	0	1273	0.16222708200232283	0.9474791191295537	1.7545025166928394	287.6297607421875	287.63873291015625
739	288.1022033691406	9.714283333333332					1	DETECTED	288.1022 m/z @9.71 [CD6700_1.mzXML]	288.1022033691406	9.714283333333332	9.668666666666667	9.7904	0.12173333333333325	16704.3984375	84399.62360644496	0	1273	0.09917166836202362	1.3343076360979433	1.6403881575324006	288.10174560546875	288.10235595703125
740	288.1968688964844	12.622383333333334					1	DETECTED	288.1969 m/z @12.62 [CD6700_1.mzXML]	288.1968688964844	12.622383333333334	2.6925499999999998	12.651783333333332	9.959233333333334	13446.3212890625	1604764.4023077395	0	1273	0.18167688735930732	0.5014803873848167	0.002960774769633493	288.1962890625	288.2049255371094
741	288.2153625488281	10.647333333333334					1	DETECTED	288.2154 m/z @10.65 [CD6700_1.mzXML]	288.2153625488281	10.647333333333334	0.23698333333333332	19.983666666666668	19.746683333333333	109950.71875	2836061.320704983	1	1273	0.1001918569160214	3.043502076679985	3.9766623450573686	288.2056579589844	288.2171936035156
742	288.638671875	13.360883333333334					1	DETECTED	288.6387 m/z @13.36 [CD6700_1.mzXML]	288.638671875	13.360883333333334	12.863483333333333	19.483999999999998	6.620516666666665	77483.9140625	2042280.5184403693	0	1273	0.08790098192395668	0.7409901495149889	1.5591878659037526	288.630615234375	288.646728515625
743	288.9203796386719	1.6161999999999999					1	DETECTED	288.9204 m/z @1.62 [CD6700_1.mzXML]	288.9203796386719	1.6161999999999999	1.52655	18.639	17.11245	369147.65625	4489991.259194579	1	1273	0.11251866595271598	101.4957164167496	223.82014209722175	288.9104919433594	288.92633056640625
744	289.1741943359375	1.1267666666666665					1	DETECTED	289.1742 m/z @1.13 [CD6700_1.mzXML]	289.1741943359375	1.1267666666666665	0.11768333333333333	19.9335	19.815816666666667	5767.58984375	1786699.9136304935	0	1273	4.927755873718506	9.818721612024117	6.669676311571158	289.17352294921875	289.17559814453125
745	289.64697265625	11.678483333333332					1	DETECTED	289.6470 m/z @11.68 [CD6700_1.mzXML]	289.64697265625	11.678483333333332	0.8501166666666666	16.720000000000002	15.869883333333336	51022.93359375	4511815.432136537	0	1273	0.45807951909212363	0.6388228213150106	0.9914676024568487	289.63909912109375	289.6551513671875
746	289.657958984375	13.38965					1	DETECTED	289.6580 m/z @13.39 [CD6700_1.mzXML]	289.657958984375	13.38965	13.27675	13.46415	0.18740000000000023	15716.9765625	112377.20553295934	0	1273	0.11346924042130624	0.8299379982285234	0.659875996457047	289.65777587890625	289.6585388183594
747	290.2668762207031	11.423166666666667					1	DETECTED	290.2669 m/z @11.42 [CD6700_1.mzXML]	290.2668762207031	11.423166666666667	10.925966666666666	11.593683333333333	0.6677166666666672	73052.296875	607473.7219575183	0	1273	0.16685192150299422	0.6794861659286597	0.27472039923936276	290.2662048339844	290.26776123046875
748	290.62567138671875	12.9348					1	DETECTED	290.6257 m/z @12.93 [CD6700_1.mzXML]	290.62567138671875	12.9348	0.8842666666666666	13.37515	12.490883333333333	24528.701171875	3732582.2825683597	0	1273	0.14333660160626494	0.5182709755584816	3.6579997531173034	290.617919921875	290.6352844238281
749	290.9229736328125	2.8593333333333333					1	DETECTED	290.9230 m/z @2.86 [CD6700_1.mzXML]	290.9229736328125	2.8593333333333333	0.10105	19.983666666666668	19.882616666666667	56500.87890625	9181280.496016195	0	1273	0.8667138631952556	3.7207582201150435	6.88293364204337	290.9161376953125	290.928955078125
750	291.1181640625	12.035416666666666					1	DETECTED	291.1182 m/z @12.04 [CD6700_1.mzXML]	291.1181640625	12.035416666666666	7.4958833333333335	18.3215	10.825616666666667	118469.3515625	5774110.384259521	0	1273	0.11261598545469198	1.1923710954136255	131.87018610408524	291.11663818359375	291.1214904785156
751	291.1478271484375	11.664033333333332					1	DETECTED	291.1478 m/z @11.66 [CD6700_1.mzXML]	291.1478271484375	11.664033333333332	7.3462	17.841	10.494800000000001	12010.0908203125	2844609.471650757	0	1273	0.08715417656089208	1.2152854440884706	1.4305708881769412	291.14044189453125	291.1479187011719
752	291.19329833984375	12.144533333333333					1	DETECTED	291.1933 m/z @12.14 [CD6700_1.mzXML]	291.19329833984375	12.144533333333333	12.144533333333333	12.366166666666667	0.22163333333333313	41686.75390625	179747.78577929616	0	1273	0.05727985419337145	null	null	291.19305419921875	291.19366455078125
753	291.6446838378906	12.920549999999999					1	DETECTED	291.6447 m/z @12.92 [CD6700_1.mzXML]	291.6446838378906	12.920549999999999	10.98635	13.136666666666667	2.150316666666667	31163.57421875	871971.2448930668	0	1273	0.12462909942851041	0.5558671974632066	0.08511626915476858	291.6437683105469	291.6485900878906
754	291.9336853027344	2.8593333333333333					1	DETECTED	291.9337 m/z @2.86 [CD6700_1.mzXML]	291.9336853027344	2.8593333333333333	0.11768333333333333	19.9335	19.815816666666667	43678.22265625	6067165.833970308	0	1273	0.8841745517312711	3.654109207588194	2.6059407269018764	291.9327087402344	291.9349365234375
755	292.0666809082031	16.343366666666665					1	DETECTED	292.0667 m/z @16.34 [CD6700_1.mzXML]	292.0666809082031	16.343366666666665	10.052766666666667	18.238166666666665	8.185399999999998	4103.86328125	897533.2176434932	0	1273	1.7483971406270697	0.6506056655962866	0.30121133119257315	292.0658874511719	292.07366943359375
756	292.1217346191406	12.020616666666665					1	DETECTED	292.1217 m/z @12.02 [CD6700_1.mzXML]	292.1217346191406	12.020616666666665	10.585416666666667	12.128083333333333	1.5426666666666655	16457.609375	529583.4832563472	0	1273	0.11178875836347757	0.5374396135265703	0.07487922705314061	292.1142272949219	292.12176513671875
757	292.5142517089844	2.9995833333333333					1	DETECTED	292.5143 m/z @3.00 [CD6700_1.mzXML]	292.5142517089844	2.9995833333333333	2.1571333333333333	9.990499999999999	7.833366666666666	5673.1552734375	654820.3159173279	0	1273	0.45580181828004473	4.649158209191445	3.2709688599725757	292.5112609863281	292.5226745605469
758	292.87310791015625	13.881383333333334					1	DETECTED	292.8731 m/z @13.88 [CD6700_1.mzXML]	292.87310791015625	13.881383333333334	2.5244500000000003	13.881383333333334	11.356933333333334	37920.31640625	6528627.708794923	0	1273	11.047464215990367	0.5	null	292.8655700683594	292.8815002441406
759	292.9308776855469	2.6925499999999998					1	DETECTED	292.9309 m/z @2.69 [CD6700_1.mzXML]	292.9308776855469	2.6925499999999998	0.38993333333333335	10.25595	9.866016666666667	8085.13134765625	903037.9818724975	0	1273	0.8980007115771307	2.1423489218787326	0.9274104974090431	292.92645263671875	292.9396057128906
760	292.96075439453125	2.9010499999999997					1	DETECTED	292.9608 m/z @2.90 [CD6700_1.mzXML]	292.96075439453125	2.9010499999999997	2.482266666666667	7.228833333333333	4.746566666666666	6789.0400390625	524566.8840328675	0	1273	0.26950044277082874	5.667091176821752	2.4949983941137974	292.95294189453125	292.9645080566406
761	292.9745178222656	3.07035					1	DETECTED	292.9745 m/z @3.07 [CD6700_1.mzXML]	292.9745178222656	3.07035	2.2144166666666667	8.0832	5.868783333333333	7186.931640625	621773.3496629641	0	1273	0.34115211365383047	3.428294649115975	2.6901594410031	292.96453857421875	292.9768371582031
762	292.9876403808594	2.8731999999999998					1	DETECTED	292.9876 m/z @2.87 [CD6700_1.mzXML]	292.9876403808594	2.8731999999999998	0.33913333333333334	15.784583333333334	15.445450000000001	8901.8466796875	1586563.9198821408	0	1273	0.37970423391322905	3.047561889979217	0.5346972337398145	292.9796142578125	292.9967956542969
763	292.9988098144531	2.9010499999999997					1	DETECTED	292.9988 m/z @2.90 [CD6700_1.mzXML]	292.9988098144531	2.9010499999999997	1.0402333333333333	19.883666666666667	18.843433333333333	8770.283203125	1575160.5903520505	0	1273	0.9542503667450659	5.063215971482056	1.5958670471126932	292.9983825683594	293.0069274902344
764	293.0198669433594	1.7772833333333333					1	DETECTED	293.0199 m/z @1.78 [CD6700_1.mzXML]	293.0198669433594	1.7772833333333333	0.38993333333333335	19.633333333333333	19.2434	16618.302734375	2180092.832618011	0	1273	13.301691282638538	15.865433726203898	1.9938969060102885	293.0098876953125	293.02984619140625
765	293.04034423828125	2.8035833333333335					1	DETECTED	293.0403 m/z @2.80 [CD6700_1.mzXML]	293.04034423828125	2.8035833333333335	0.15161666666666665	19.81683333333333	19.665216666666666	17627.1640625	2377115.0002025757	0	1273	0.3917103335210923	2.204673189327918	3.8446425597670237	293.0316162109375	293.0409240722656
766	293.05157470703125	2.84545					1	DETECTED	293.0516 m/z @2.85 [CD6700_1.mzXML]	293.05157470703125	2.84545	0.11768333333333333	20.000333333333334	19.88265	27017.470703125	3284207.4381334228	0	1273	0.18733836308079965	1.8701261198629042	1.2167762182502095	293.0424499511719	293.0615234375
767	293.07421875	2.59435					1	DETECTED	293.0742 m/z @2.59 [CD6700_1.mzXML]	293.07421875	2.59435	0.35609999999999997	19.983666666666668	19.627566666666667	52082.68359375	5290007.164896606	0	1273	0.5650557944506684	2.572104426217108	2.959024501068476	293.064453125	293.0811767578125
768	293.09588623046875	2.8593333333333333					1	DETECTED	293.0959 m/z @2.86 [CD6700_1.mzXML]	293.09588623046875	2.8593333333333333	0.10105	20.000333333333334	19.899283333333333	1.5852662E7	2.1465836091130817E9	1	1273	1.0075873537526463	3.1287617885116705	2.743253836392535	293.0950622558594	293.0975341796875
769	293.1142578125	3.127083333333333					1	DETECTED	293.1143 m/z @3.13 [CD6700_1.mzXML]	293.1142578125	3.127083333333333	0.10105	20.000333333333334	19.899283333333333	53105.94140625	6108273.822856532	0	1273	0.19201312699865714	1.9994327763973854	1.143233383862796	293.1106262207031	293.1223449707031
770	293.1251525878906	2.6925499999999998					1	DETECTED	293.1252 m/z @2.69 [CD6700_1.mzXML]	293.1251525878906	2.6925499999999998	0.11768333333333333	19.967166666666667	19.849483333333335	29575.83984375	3695066.6108786026	0	1273	0.7684205332776126	2.334404503391695	4.03738661147134	293.12451171875	293.13482666015625
771	293.1366271972656	2.84545					1	DETECTED	293.1366 m/z @2.85 [CD6700_1.mzXML]	293.1366271972656	2.84545	0.10105	20.000333333333334	19.899283333333333	24567.51171875	3949619.556172762	0	1273	0.42975620844720464	1.9421545340473467	2.017299408542445	293.1353759765625	293.1412353515625
772	293.1514892578125	9.7904					1	DETECTED	293.1515 m/z @9.79 [CD6700_1.mzXML]	293.1514892578125	9.7904	0.1345333333333333	19.983666666666668	19.849133333333334	95461.7265625	5031068.342913118	0	1273	0.4912312305526001	1.093127718432959	0.07977666554797311	293.1428527832031	293.15960693359375
773	293.1765441894531	13.723683333333334					1	DETECTED	293.1765 m/z @13.72 [CD6700_1.mzXML]	293.1765441894531	13.723683333333334	1.2306333333333332	19.81683333333333	18.586199999999998	42267.1328125	5789650.150132505	0	1273	0.09179002848663842	0.5796063854964383	0.12813806840219466	293.16656494140625	293.1865234375
774	293.1931457519531	2.8871666666666664					1	DETECTED	293.1931 m/z @2.89 [CD6700_1.mzXML]	293.1931457519531	2.8871666666666664	0.33913333333333334	8.963133333333333	8.624	9289.3623046875	992706.9947594604	0	1273	0.4060866993450172	1.511557212543142	1.02858357835191	293.18658447265625	293.2023620605469
775	293.2079772949219	3.07035					1	DETECTED	293.2080 m/z @3.07 [CD6700_1.mzXML]	293.2079772949219	3.07035	0.1345333333333333	12.469916666666668	12.335383333333334	9039.275390625	1351296.7262500308	0	1273	0.4413001782181305	1.2477286013699371	0.5550029883923775	293.2032165527344	293.2171936035156
776	293.22711181640625	2.7481333333333335					1	DETECTED	293.2271 m/z @2.75 [CD6700_1.mzXML]	293.22711181640625	2.7481333333333335	2.4123666666666663	8.807783333333333	6.395416666666667	6985.29345703125	580253.4691814879	0	1273	0.42246640634958865	3.3722897982424587	5.669816160467675	293.2184143066406	293.2341613769531
777	293.2441711425781	12.666					1	DETECTED	293.2442 m/z @12.67 [CD6700_1.mzXML]	293.2441711425781	12.666	2.4541666666666666	12.694033333333334	10.239866666666668	7331.078125	1428287.8115565188	0	1273	9.091785946181773	0.5019722019949278	0.003953902588412979	293.2342224121094	293.2539978027344
778	293.26513671875	2.7619666666666665					1	DETECTED	293.2651 m/z @2.76 [CD6700_1.mzXML]	293.26513671875	2.7619666666666665	2.482266666666667	8.067633333333333	5.585366666666666	5470.42333984375	421586.8049898376	0	1273	0.4586830611319139	9.984566797759518	18.969133595519036	293.2557373046875	293.2730407714844
779	293.31378173828125	2.5244500000000003					1	DETECTED	293.3138 m/z @2.52 [CD6700_1.mzXML]	293.31378173828125	2.5244500000000003	2.328016666666667	9.593116666666667	7.2651	6249.2490234375	655501.6613645019	0	1273	0.9706931885235908	18.492533514339055	8.228654794860768	293.3069152832031	293.3185729980469
780	293.67962646484375	2.8312999999999997					1	DETECTED	293.6796 m/z @2.83 [CD6700_1.mzXML]	293.67962646484375	2.8312999999999997	0.18591666666666665	9.454366666666665	9.268449999999998	7612.1552734375	1018961.4288168331	0	1273	0.3610346282861352	1.751816056904166	0.7850196547749934	293.6711730957031	293.6830749511719
781	294.09893798828125	2.789816666666667					1	DETECTED	294.0989 m/z @2.79 [CD6700_1.mzXML]	294.09893798828125	2.789816666666667	0.10105	20.000333333333334	19.899283333333333	1603354.75	1.973664496070217E8	0	1273	0.9868346635963969	6.312233690128627	6.998369577109638	294.098388671875	294.1009521484375
782	294.26507568359375	2.789816666666667					1	DETECTED	294.2651 m/z @2.79 [CD6700_1.mzXML]	294.26507568359375	2.789816666666667	0.40681666666666666	19.950333333333333	19.543516666666665	42352.21484375	6619397.181026518	0	1273	0.7712289698399153	2.082293235104702	2.6029115309200037	294.26434326171875	294.2657775878906
783	294.9367980957031	1.6454666666666666					1	DETECTED	294.9368 m/z @1.65 [CD6700_1.mzXML]	294.9367980957031	1.6454666666666666	1.5561833333333333	13.8239	12.267716666666667	147676.5625	1.4707347411628418E7	0	1273	0.09607974429577348	70.57982630884746	158.60390508794544	294.9361877441406	294.9376220703125
784	294.9521789550781	11.124183333333333					1	DETECTED	294.9522 m/z @11.12 [CD6700_1.mzXML]	294.9521789550781	11.124183333333333	11.001399999999999	16.7365	5.735100000000001	7766.6484375	685186.7539240113	0	1273	0.6394281301962081	23.354554092574805	30.696538464844465	294.9512939453125	294.95391845703125
785	295.04840087890625	13.70965					1	DETECTED	295.0484 m/z @13.71 [CD6700_1.mzXML]	295.04840087890625	13.70965	10.5023	13.70965	3.20735	33364.7578125	3860576.420400145	0	1273	3.1615056523224006	0.5	null	295.04840087890625	295.0563659667969
786	295.10015869140625	2.8593333333333333					1	DETECTED	295.1002 m/z @2.86 [CD6700_1.mzXML]	295.10015869140625	2.8593333333333333	0.10105	20.000333333333334	19.899283333333333	184021.984375	2.4643588373632845E7	0	1273	0.9177682440366963	4.25232172921174	8.062434798455602	295.0959167480469	295.1041259765625
787	295.1270751953125	9.6536					1	DETECTED	295.1271 m/z @9.65 [CD6700_1.mzXML]	295.1270751953125	9.6536	9.623416666666666	9.698933333333335	0.0755166666666689	34988.47265625	126143.96142382945	0	1273	0.07901077623455421	1.2509663169519187	1.5019326339038375	295.12701416015625	295.1273498535156
788	295.1924133300781	13.7666					1	DETECTED	295.1924 m/z @13.77 [CD6700_1.mzXML]	295.1924133300781	13.7666	1.4208166666666666	16.490383333333334	15.069566666666667	43564.9296875	4098051.2435634453	0	1273	1.350833633908799	0.5169924149132422	0.030201185489496914	295.1859130859375	295.20159912109375
789	295.26055908203125	13.636050000000001					1	DETECTED	295.2606 m/z @13.64 [CD6700_1.mzXML]	295.26055908203125	13.636050000000001	13.588	15.392383333333333	1.804383333333334	27782.490234375	720917.8510887454	0	1273	0.06714779973749785	18.535794459174184	35.093169018675056	295.258056640625	295.2626037597656
790	295.2931823730469	2.8593333333333333					1	DETECTED	295.2932 m/z @2.86 [CD6700_1.mzXML]	295.2931823730469	2.8593333333333333	0.11768333333333333	19.983666666666668	19.865983333333336	55079.70703125	7719190.570807978	0	1273	0.8668569078811976	5.984635403071167	2.4886113119647977	295.2916259765625	295.2951354980469
791	296.0637512207031	1.7339333333333333					1	DETECTED	296.0638 m/z @1.73 [CD6700_1.mzXML]	296.0637512207031	1.7339333333333333	1.7040166666666667	10.54325	8.839233333333334	111323.21875	3477110.4173468016	0	1273	0.06095105580624249	164.61326779757823	1.8793021670304961	296.05914306640625	296.0641174316406
792	296.13043212890625	9.668666666666667					1	DETECTED	296.1304 m/z @9.67 [CD6700_1.mzXML]	296.13043212890625	9.668666666666667	9.623416666666666	9.698933333333335	0.0755166666666689	5095.73876953125	18523.5183618166	0	1273	0.06473116843373283	0.8344383057090279	0.6688766114180558	296.1300354003906	296.130859375
793	296.1832275390625	11.830816666666667					1	DETECTED	296.1832 m/z @11.83 [CD6700_1.mzXML]	296.1832275390625	11.830816666666667	9.668666666666667	19.56683333333333	9.898166666666665	40874.453125	3079786.2145383283	0	1273	0.09259867278352374	2.5023378123666444	4.768259499801984	296.1810302734375	296.183837890625
794	296.2562561035156	13.49495					1	DETECTED	296.2563 m/z @13.49 [CD6700_1.mzXML]	296.2562561035156	13.49495	13.404133333333334	13.867066666666666	0.4629333333333321	44419.3203125	479635.24911328097	0	1273	0.13209058708539168	2.5487245366122564	1.9253091122617325	296.2557067871094	296.263671875
795	297.11676025390625	1.4519666666666666					1	DETECTED	297.1168 m/z @1.45 [CD6700_1.mzXML]	297.11676025390625	1.4519666666666666	1.4035499999999999	9.608300000000002	8.204750000000002	10865.255859375	1297493.34091626	0	1273	0.14449435039193026	84.7306368330463	168.46127366609258	297.1160888671875	297.1248474121094
796	297.1783752441406	13.8529					1	DETECTED	297.1784 m/z @13.85 [CD6700_1.mzXML]	297.1783752441406	13.8529	9.40835	19.81683333333333	10.408483333333331	13774.1455078125	2954431.898196287	0	1273	2.4943527284678098	1.1524358516138538	1.2940459916735747	297.1771545410156	297.1799011230469
797	298.14776611328125	2.0010166666666667					1	DETECTED	298.1478 m/z @2.00 [CD6700_1.mzXML]	298.14776611328125	2.0010166666666667	1.9032499999999999	2.3559833333333335	0.45273333333333365	10426.8916015625	99886.53649365241	0	1273	0.06099153211903108	2.315376747357653	3.6307534947153064	298.1468505859375	298.1496276855469
798	298.2719421386719	14.396583333333332					1	DETECTED	298.2719 m/z @14.40 [CD6700_1.mzXML]	298.2719421386719	14.396583333333332	10.240533333333333	16.852333333333334	6.611800000000001	125574.40625	6416888.250369141	0	1273	0.5138244343916849	0.8125948804031843	0.39101888148369457	298.2710876464844	298.2731628417969
799	299.1368713378906	12.396733333333334					1	DETECTED	299.1369 m/z @12.40 [CD6700_1.mzXML]	299.1368713378906	12.396733333333334	10.021899999999999	14.6532	4.631300000000001	156236.578125	8342713.414108396	1	1273	0.8055839208136089	0.8600784690519501	0.15305506494517512	299.1361999511719	299.1383056640625
800	299.2753601074219	14.3669					1	DETECTED	299.2754 m/z @14.37 [CD6700_1.mzXML]	299.2753601074219	14.3669	11.722949999999999	16.063499999999998	4.340549999999999	27330.38671875	1409695.1927750243	0	1273	0.37086828146646056	0.767028984379328	0.3073744024338757	299.274658203125	299.276123046875
801	299.291259765625	12.694033333333334					1	DETECTED	299.2913 m/z @12.69 [CD6700_1.mzXML]	299.291259765625	12.694033333333334	0.11768333333333333	19.916999999999998	19.799316666666666	14504.1591796875	2753632.657026274	0	1273	12.367385782965732	0.7576044279371583	0.48520561681020463	299.2912292480469	299.2941589355469
802	300.1402587890625	12.396733333333334					1	DETECTED	300.1403 m/z @12.40 [CD6700_1.mzXML]	300.1402587890625	12.396733333333334	10.6977	13.620049999999999	2.92235	25014.07421875	1810777.916080078	0	1273	1.968286764212829	0.858429967762262	0.7208618414955329	300.13787841796875	300.140625
803	300.1782531738281	11.566133333333333					1	DETECTED	300.1783 m/z @11.57 [CD6700_1.mzXML]	300.1782531738281	11.566133333333333	9.333916666666665	12.020616666666665	2.6867	349619.0625	4919711.837732839	0	1273	0.16649912294141522	0.5314894679106594	2.480231272393154	300.1776428222656	300.183349609375
804	301.11602783203125	10.7657					1	DETECTED	301.1160 m/z @10.77 [CD6700_1.mzXML]	301.11602783203125	10.7657	10.36145	10.880383333333333	0.518933333333333	82885.8984375	713315.2874628882	1	1273	0.1135466546761652	0.6418470418470397	0.8715803287702518	301.1158752441406	301.1167907714844
805	301.1387023925781	12.440866666666667					1	DETECTED	301.1387 m/z @12.44 [CD6700_1.mzXML]	301.1387023925781	12.440866666666667	0.18591666666666665	19.800166666666666	19.61425	291159.34375	1.5792111033594843E7	1	1273	0.1407394489514644	0.5573971149028831	0.01905946061507029	301.1378479003906	301.14007568359375
806	301.2115173339844	13.49495					1	DETECTED	301.2115 m/z @13.49 [CD6700_1.mzXML]	301.2115173339844	13.49495	3.7351	13.695416666666667	9.960316666666667	151724.078125	1.2179218089352785E7	0	1273	0.15291836120413826	0.5102699665807706	0.020539933161541134	301.2112731933594	301.21746826171875
807	302.01727294921875	11.016950000000001					1	DETECTED	302.0173 m/z @11.02 [CD6700_1.mzXML]	302.01727294921875	11.016950000000001	0.10105	20.000333333333334	19.899283333333333	40110.84375	1.2989008567308974E7	0	1273	1.2571678642032875	1.1422508064981465	0.23206559301794272	302.0155944824219	302.0184020996094
808	302.14215087890625	12.426216666666667					1	DETECTED	302.1422 m/z @12.43 [CD6700_1.mzXML]	302.14215087890625	12.426216666666667	1.4966666666666666	19.633333333333333	18.136666666666667	50225.2890625	5100918.639704102	0	1273	0.1477542232104856	2.0520034102162543	2.7508210485764057	302.1401672363281	302.14453125
809	302.2127990722656	11.538450000000001					1	DETECTED	302.2128 m/z @11.54 [CD6700_1.mzXML]	302.2127990722656	11.538450000000001	9.959033333333334	13.6036	3.644566666666666	33459.52734375	3772461.5233798837	0	1273	2.073261966429106	1.1537698517385107	1.3075397034770213	302.20513916015625	302.2152404785156
810	302.2303771972656	10.831916666666666					1	DETECTED	302.2304 m/z @10.83 [CD6700_1.mzXML]	302.2303771972656	10.831916666666666	10.831916666666666	10.941	0.10908333333333431	6080.6767578125	28219.57418859893	0	1273	0.10009325198382335	null	null	302.22979736328125	302.2310485839844
811	302.3032531738281	11.678483333333332					1	DETECTED	302.3033 m/z @11.68 [CD6700_1.mzXML]	302.3032531738281	11.678483333333332	11.6497	11.889033333333334	0.2393333333333345	42998.078125	225183.97247216833	0	1273	0.1210311327593292	4.157498552403056	4.593253493990202	302.3030090332031	302.3034362792969
812	303.0258483886719	1.4519666666666666					1	DETECTED	303.0258 m/z @1.45 [CD6700_1.mzXML]	303.0258483886719	1.4519666666666666	0.6774166666666667	19.983666666666668	19.306250000000002	10872.0556640625	2158952.87859964	0	1273	13.544875858493512	12.804010966454552	114.4696638287769	303.01947021484375	303.02838134765625
813	303.0724792480469	9.7449					1	DETECTED	303.0725 m/z @9.74 [CD6700_1.mzXML]	303.0724792480469	9.7449	9.668666666666667	9.820666666666666	0.15199999999999925	14539.310546875	83638.57690356448	0	1273	0.11532337627624933	0.9969392216878038	0.9994715084684713	303.0722961425781	303.0734558105469
814	303.2271728515625	14.3669					1	DETECTED	303.2272 m/z @14.37 [CD6700_1.mzXML]	303.2271728515625	14.3669	10.052766666666667	17.512999999999998	7.460233333333331	482994.53125	2.0383288506416332E7	1	1273	0.46291049568915454	0.6810188427196432	0.3157151811286276	303.22662353515625	303.2303466796875
815	303.25048828125	13.035366666666667					1	DETECTED	303.2505 m/z @13.04 [CD6700_1.mzXML]	303.25048828125	13.035366666666667	0.54185	13.136666666666667	12.594816666666667	28816.923828125	2535007.992565215	0	1273	0.12347153033977243	0.5040541027279483	1.2927746757793257	303.2493591308594	303.2513427734375
816	304.01776123046875	10.1158					1	DETECTED	304.0178 m/z @10.12 [CD6700_1.mzXML]	304.01776123046875	10.1158	1.4208166666666666	10.271466666666667	8.85065	16017.6455078125	1407279.752285126	0	1273	0.09266777543090576	0.5089515218545559	0.01790304370911198	304.0174255371094	304.0263366699219
817	304.04705810546875	16.6373					1	DETECTED	304.0471 m/z @16.64 [CD6700_1.mzXML]	304.04705810546875	16.6373	9.071533333333333	20.000333333333334	10.9288	4295.59765625	978577.3130247192	0	1273	7.042617988927024	0.7222533076621449	0.47574521044375306	304.0456848144531	304.04827880859375
818	304.1490478515625	9.319366666666667					1	DETECTED	304.1490 m/z @9.32 [CD6700_1.mzXML]	304.1490478515625	9.319366666666667	0.9535333333333333	17.21516666666667	16.261633333333336	2868.77783203125	1203737.550788483	0	1273	0.18802642397467828	0.9719075605139954	0.9438151210279908	304.1410217285156	304.1536560058594
819	304.1730651855469	8.88505					1	DETECTED	304.1731 m/z @8.89 [CD6700_1.mzXML]	304.1730651855469	8.88505	8.823316666666667	8.9943	0.17098333333333393	2351.95361328125	15738.88268762214	0	1273	0.09574361023191358	1.3848542116630849	1.7697084233261697	304.17242431640625	304.1756591796875
820	304.21038818359375	10.084399999999999					1	DETECTED	304.2104 m/z @10.08 [CD6700_1.mzXML]	304.21038818359375	10.084399999999999	10.037016666666666	10.286633333333333	0.24961666666666638	13243.2685546875	107145.71044006292	0	1273	0.08882206533908743	2.634013366162551	4.048798782056982	304.2098693847656	304.21063232421875
821	304.2307434082031	14.440666666666667					1	DETECTED	304.2307 m/z @14.44 [CD6700_1.mzXML]	304.2307434082031	14.440666666666667	10.585416666666667	17.694000000000003	7.1085833333333355	92301.5703125	4869021.092167967	0	1273	0.47004685351049424	0.6552204284693501	0.3382700217310236	304.22998046875	304.2344055175781
822	304.2976989746094	11.538450000000001					1	DETECTED	304.2977 m/z @11.54 [CD6700_1.mzXML]	304.2976989746094	11.538450000000001	11.495149999999999	17.264499999999998	5.769349999999999	39300.796875	2216351.0088237314	0	1273	0.3759429815264479	66.62066974595517	132.24133949191034	304.2972717285156	304.29974365234375
823	304.89398193359375	1.6161999999999999					1	DETECTED	304.8940 m/z @1.62 [CD6700_1.mzXML]	304.89398193359375	1.6161999999999999	1.5413666666666666	19.916999999999998	18.375633333333333	123286.2578125	7725391.933214905	0	1273	0.11250620654813792	116.50407560395087	1.272426204419748	304.8936767578125	304.9026794433594
824	305.0455627441406	11.917399999999999					1	DETECTED	305.0456 m/z @11.92 [CD6700_1.mzXML]	305.0455627441406	11.917399999999999	9.911733333333332	19.766666666666666	9.854933333333333	4270.37158203125	1217160.2161782223	0	1273	6.15125795075223	2.4567724779790594	3.9135449559581192	305.0413818359375	305.0455627441406
825	305.0837097167969	11.946333333333333					1	DETECTED	305.0837 m/z @11.95 [CD6700_1.mzXML]	305.0837097167969	11.946333333333333	10.61555	16.24455	5.629	3616.162841796875	758714.4228282167	0	1273	5.07097770625327	2.1149197840870673	3.2298395681741345	305.0837097167969	305.0863037109375
826	305.13372802734375	12.38175					1	DETECTED	305.1337 m/z @12.38 [CD6700_1.mzXML]	305.13372802734375	12.38175	12.33525	12.484883333333332	0.14963333333333217	23680.373046875	130419.6482145985	0	1273	0.14046636755271003	1.6089605734766905	2.217921146953381	305.13226318359375	305.13385009765625
827	305.24261474609375	12.666					1	DETECTED	305.2426 m/z @12.67 [CD6700_1.mzXML]	305.24261474609375	12.666	1.3862833333333335	19.15266666666667	17.766383333333334	256248.15625	6266247.512604344	1	1273	0.20673428874465927	8.479862999836499	2.841838516444911	305.233642578125	305.24627685546875
828	305.70733642578125	10.4478					1	DETECTED	305.7073 m/z @10.45 [CD6700_1.mzXML]	305.70733642578125	10.4478	10.405650000000001	10.585416666666667	0.17976666666666574	15559.9013671875	87921.88580163599	0	1273	0.09814423484556833	2.1955567470042205	3.1281160573488296	305.70611572265625	305.7078552246094
829	306.0149230957031	10.131116666666665					1	DETECTED	306.0149 m/z @10.13 [CD6700_1.mzXML]	306.0149230957031	10.131116666666665	10.084399999999999	10.209900000000001	0.1255000000000024	6307.46435546875	29282.20459979279	0	1273	0.08613095026217543	1.343203710310405	1.6864074206208104	306.0138854980469	306.0151672363281
830	306.0821228027344	15.5719					1	DETECTED	306.0821 m/z @15.57 [CD6700_1.mzXML]	306.0821228027344	15.5719	1.1788666666666667	19.268833333333337	18.08996666666667	6199.72705078125	1784212.5723552837	0	1273	2.2107264213891717	0.6284278736703638	0.4246738629832159	306.0755615234375	306.0833740234375
831	306.7961120605469	10.4478					1	DETECTED	306.7961 m/z @10.45 [CD6700_1.mzXML]	306.7961120605469	10.4478	10.4478	10.571233333333334	0.12343333333333284	12485.1416015625	51324.98362841738	0	1273	0.0668187277424348	null	null	306.7956237792969	306.7962341308594
832	307.166259765625	11.016950000000001					1	DETECTED	307.1663 m/z @11.02 [CD6700_1.mzXML]	307.166259765625	11.016950000000001	8.900533333333334	19.81683333333333	10.916299999999998	459074.65625	1.4766736465665279E7	1	1273	0.36451442088911534	1.3939003409183317	1.3991035347640455	307.1650695800781	307.1680603027344
833	308.0484313964844	10.4478					1	DETECTED	308.0484 m/z @10.45 [CD6700_1.mzXML]	308.0484313964844	10.4478	5.9039166666666665	17.579333333333334	11.675416666666667	4537891.5	4.1395132121568106E7	1	1273	0.09668273333823763	2.05976218957424	3.0854961582401574	308.0476989746094	308.0576171875
834	308.16973876953125	11.062966666666666					1	DETECTED	308.1697 m/z @11.06 [CD6700_1.mzXML]	308.16973876953125	11.062966666666666	10.131116666666665	17.281333333333336	7.150216666666671	61361.8671875	2741137.97382434	0	1273	0.30691724150532984	1.2172997134534296	1.2822862926330152	308.1683654785156	308.17156982421875
835	309.0518493652344	10.4478					1	DETECTED	309.0518 m/z @10.45 [CD6700_1.mzXML]	309.0518493652344	10.4478	2.29945	10.7828	8.48335	611591.25	2.670958139524428E7	1	1273	0.09142943471382203	0.5109408199943151	3.022900318421432	309.0458679199219	309.0526123046875
836	309.0798034667969	11.579866666666668					1	DETECTED	309.0798 m/z @11.58 [CD6700_1.mzXML]	309.0798034667969	11.579866666666668	1.8335666666666666	15.981533333333335	14.147966666666669	15384.88671875	2987024.7096461174	0	1273	0.10921784119967803	0.725812188557025	0.4516243771140501	309.0760192871094	309.0815124511719
837	309.1622619628906	11.016950000000001					1	DETECTED	309.1623 m/z @11.02 [CD6700_1.mzXML]	309.1622619628906	11.016950000000001	10.864466666666667	16.7365	5.8720333333333325	20898.5546875	1947849.7151316216	0	1273	1.5956678139037486	19.25467264181864	37.50934528363728	309.1617431640625	309.16998291015625
838	309.308349609375	10.4478					1	DETECTED	309.3083 m/z @10.45 [CD6700_1.mzXML]	309.308349609375	10.4478	10.433766666666665	10.529483333333333	0.095716666666668	11491.9658203125	51528.48050903378	0	1273	0.1053678102502058	3.4103325415672017	5.820665083134403	309.3078918457031	309.3083801269531
839	310.044677734375	10.4478					1	DETECTED	310.0447 m/z @10.45 [CD6700_1.mzXML]	310.044677734375	10.4478	10.376183333333334	11.200783333333334	0.8246000000000002	1593571.75	9982191.93081966	0	1273	0.09272270294784946	1.9905880524482575	3.0548382151839193	310.0442199707031	310.0459899902344
840	310.1109619140625	1.1095666666666666					1	DETECTED	310.1110 m/z @1.11 [CD6700_1.mzXML]	310.1109619140625	1.1095666666666666	0.1686166666666667	19.983666666666668	19.815050000000003	1758.5699462890625	1045124.7618418885	0	1273	7.172331066947478	10.529278920240184	20.05855784048037	310.1094055175781	310.113525390625
841	310.19952392578125	10.61555					1	DETECTED	310.1995 m/z @10.62 [CD6700_1.mzXML]	310.19952392578125	10.61555	10.433766666666665	16.7865	6.352733333333335	79483.234375	1668941.499559235	0	1273	0.20294163656274655	17.473365728431087	33.01372287054218	310.19451904296875	310.1996765136719
842	310.21405029296875	10.895583333333333					1	DETECTED	310.2141 m/z @10.90 [CD6700_1.mzXML]	310.21405029296875	10.895583333333333	2.84545	11.353166666666668	8.507716666666669	868705.0625	1.020920462545631E7	1	1273	0.0933672136250383	2.180752223085105	3.167771786311372	310.2071228027344	310.2170104980469
843	310.3078308105469	12.863483333333333					1	DETECTED	310.3078 m/z @12.86 [CD6700_1.mzXML]	310.3078308105469	12.863483333333333	7.8921833333333336	13.0794	5.187216666666666	32345.57421875	2816490.2412328804	0	1273	0.1395359701252712	0.5217163183339033	0.044289708856075305	310.3045349121094	310.3087463378906
844	310.9104919433594	1.6454666666666666					1	DETECTED	310.9105 m/z @1.65 [CD6700_1.mzXML]	310.9104919433594	1.6454666666666666	1.5711000000000002	1.74875	0.17764999999999986	110891.46875	543878.2715727539	0	1273	0.07425398290101892	1.1944195428059188	2.0599695279406576	310.9104919433594	310.9110412597656
845	311.0028076171875	12.144533333333333					1	DETECTED	311.0028 m/z @12.14 [CD6700_1.mzXML]	311.0028076171875	12.144533333333333	7.924716666666667	18.171499999999998	10.246783333333331	8674.0224609375	1334498.980802003	0	1273	0.6543486705592372	1.2141266010766658	2.99002446828332	310.9966125488281	311.00836181640625
846	311.0488586425781	10.4478					1	DETECTED	311.0489 m/z @10.45 [CD6700_1.mzXML]	311.0488586425781	10.4478	3.5149833333333333	10.831916666666666	7.316933333333333	206442.53125	8406929.212317633	0	1273	0.09247371613168376	0.527702785544115	3.249726987714006	311.0451965332031	311.04949951171875
847	311.0780029296875	11.538450000000001					1	DETECTED	311.0780 m/z @11.54 [CD6700_1.mzXML]	311.0780029296875	11.538450000000001	11.524433333333333	17.380333333333333	5.8559	16663.912109375	808485.2495475458	0	1273	0.11867511569086808	208.8906064209025	416.781212841805	311.07421875	311.0784912109375
848	311.1223449707031	8.776583333333333					1	DETECTED	311.1223 m/z @8.78 [CD6700_1.mzXML]	311.1223449707031	8.776583333333333	8.530833333333334	15.000300000000001	6.469466666666667	19175.05078125	539033.1210568231	0	1273	0.11312987158620302	13.162699220074643	0.4722862712813622	311.1209411621094	311.12445068359375
849	311.1646423339844	12.38175					1	DETECTED	311.1646 m/z @12.38 [CD6700_1.mzXML]	311.1646423339844	12.38175	12.207716666666666	16.07995	3.872233333333334	178059.90625	3296546.232372678	1	1273	0.281072511536399	1.4574166781546112	4.10851023734471	311.15484619140625	311.16473388671875
850	311.2029724121094	10.647333333333334					1	DETECTED	311.2030 m/z @10.65 [CD6700_1.mzXML]	311.2029724121094	10.647333333333334	10.61555	16.555616666666666	5.940066666666665	13707.421875	1275155.0915275265	0	1273	0.10987043984003542	75.98650843303757	166.2412090701211	311.19342041015625	311.2029724121094
851	311.2176208496094	10.895583333333333					1	DETECTED	311.2176 m/z @10.90 [CD6700_1.mzXML]	311.2176208496094	10.895583333333333	10.864466666666667	11.169633333333334	0.3051666666666666	178756.375	1065600.2753094472	0	1273	0.09931465675880347	5.7743294647247385	14.173547702501368	311.21728515625	311.21820068359375
852	311.630615234375	12.8493					1	DETECTED	311.6306 m/z @12.85 [CD6700_1.mzXML]	311.630615234375	12.8493	12.749616666666666	12.978583333333335	0.22896666666666832	29939.13671875	238280.3702333982	0	1273	0.13562445857490069	1.1484701554924033	1.2969403109848066	311.63006591796875	311.63153076171875
853	312.0272216796875	13.193233333333334					1	DETECTED	312.0272 m/z @13.19 [CD6700_1.mzXML]	312.0272216796875	13.193233333333334	11.18525	16.984333333333332	5.799083333333332	54351.546875	1821065.517674347	0	1273	0.2505334837749409	1.5250278471228227	0.2452810251833997	312.01983642578125	312.02813720703125
854	312.0413818359375	10.4478					1	DETECTED	312.0414 m/z @10.45 [CD6700_1.mzXML]	312.0413818359375	10.4478	10.419816666666666	10.585416666666667	0.1656000000000013	50832.76953125	286718.5527480491	0	1273	0.09496904993924637	2.9589041095888855	4.917808219177771	312.0412292480469	312.0418701171875
855	312.21453857421875	10.7657					1	DETECTED	312.2145 m/z @10.77 [CD6700_1.mzXML]	312.21453857421875	10.7657	10.63105	11.016950000000001	0.38590000000000124	18199.984375	232590.1417511602	0	1273	0.11420698031592202	1.416081569186848	0.7911098898925731	312.20623779296875	312.22174072265625
856	312.2871398925781	13.588					1	DETECTED	312.2871 m/z @13.59 [CD6700_1.mzXML]	312.2871398925781	13.588	4.969683333333333	14.684133333333333	9.71445	13762.3349609375	1964123.0121862176	0	1273	0.25365497080987254	0.5635932384320992	0.1271864768641983	312.2826843261719	312.2882995605469
857	312.3604736328125	12.08085					1	DETECTED	312.3605 m/z @12.08 [CD6700_1.mzXML]	312.3604736328125	12.08085	1.5413666666666666	12.223749999999999	10.682383333333332	39436.515625	6527755.187510499	0	1273	0.10939233153584915	0.5061518271248627	2.617200006863927	312.3599853515625	312.3693542480469
858	312.6549987792969	2.4402833333333334					1	DETECTED	312.6550 m/z @2.44 [CD6700_1.mzXML]	312.6549987792969	2.4402833333333334	1.8619166666666667	18.421833333333332	16.559916666666666	12913.6630859375	1314473.143669037	0	1273	0.5034149631587157	5.812651952363921	10.478189136366131	312.6529846191406	312.65972900390625
859	313.03363037109375	1.6454666666666666					1	DETECTED	313.0336 m/z @1.65 [CD6700_1.mzXML]	313.03363037109375	1.6454666666666666	1.6013166666666665	11.607466666666665	10.006149999999998	14756.6611328125	4701936.65746875	0	1273	0.07225550682510651	113.31993204982976	225.63986409965955	313.0327453613281	313.03424072265625
860	313.0942687988281	1.48205					1	DETECTED	313.0943 m/z @1.48 [CD6700_1.mzXML]	313.0942687988281	1.48205	1.4035499999999999	19.036333333333335	17.632783333333336	22785.21484375	4309247.352605164	0	1273	0.10571233574171002	112.31072186836487	223.6214437367297	313.0936279296875	313.1009826660156
861	313.1534423828125	10.068316666666668					1	DETECTED	313.1534 m/z @10.07 [CD6700_1.mzXML]	313.1534423828125	10.068316666666668	10.006083333333333	10.131116666666665	0.12503333333333266	5103.4111328125	20010.10816583242	0	1273	0.03855510775506232	1.004552758435959	1.009105516871918	313.1519775390625	313.1541442871094
862	313.16485595703125	12.366166666666667					1	DETECTED	313.1649 m/z @12.37 [CD6700_1.mzXML]	313.16485595703125	12.366166666666667	12.239650000000001	12.622383333333334	0.3827333333333325	37927.36328125	566519.285369384	0	1273	0.31237918494930383	1.4774464833471768	2.0624205818397146	313.16448974609375	313.1651611328125
863	313.2712097167969	13.723683333333334					1	DETECTED	313.2712 m/z @13.72 [CD6700_1.mzXML]	313.2712097167969	13.723683333333334	0.1345333333333333	19.950333333333333	19.8158	977705.75	2.0097833900355622E7	1	1273	0.2826569570278785	1.4220576002872976	1.556391076578104	313.27044677734375	313.2737731933594
864	314.0278625488281	13.179300000000001					1	DETECTED	314.0279 m/z @13.18 [CD6700_1.mzXML]	314.0278625488281	13.179300000000001	11.76815	13.332266666666667	1.564116666666667	12621.2314453125	444865.29770300305	0	1273	0.08760113449327278	0.5541992937202516	0.10839858744050308	314.02679443359375	314.0281066894531
865	314.2301025390625	10.971316666666667					1	DETECTED	314.2301 m/z @10.97 [CD6700_1.mzXML]	314.2301025390625	10.971316666666667	10.895583333333333	11.200783333333334	0.305200000000001	125871.84375	979447.5532822252	0	1273	0.14971473486351883	1.6185349918254524	1.9352679680926617	314.2298889160156	314.23040771484375
866	314.33966064453125	12.096133333333334					1	DETECTED	314.3397 m/z @12.10 [CD6700_1.mzXML]	314.33966064453125	12.096133333333334	12.08085	12.19205	0.11120000000000019	9949.0576171875	48783.26093591328	0	1273	0.14127631115664663	3.637949836422865	6.27589967284573	314.3391418457031	314.34014892578125
867	314.7778625488281	1.9454166666666666					1	DETECTED	314.7779 m/z @1.95 [CD6700_1.mzXML]	314.7778625488281	1.9454166666666666	1.9032499999999999	2.1429	0.23965000000000014	12547.076171875	98862.2817438966	0	1273	0.16421427820152612	2.8416996047430834	4.683399209486167	314.7762145996094	314.77813720703125
868	315.0772705078125	2.398216666666667					1	DETECTED	315.0773 m/z @2.40 [CD6700_1.mzXML]	315.0772705078125	2.398216666666667	0.10105	20.000333333333334	19.899283333333333	3845215.75	3.0412973055749077E8	1	1273	0.5637801220715786	4.010177000955075	12.691677689887777	315.07672119140625	315.0867614746094
869	315.13201904296875	11.325099999999999					1	DETECTED	315.1320 m/z @11.33 [CD6700_1.mzXML]	315.13201904296875	11.325099999999999	2.2144166666666667	11.946333333333333	9.731916666666667	46382.87109375	4447723.208630737	0	1273	0.10017280867144862	0.533980411154309	1.7321517454393889	315.126220703125	315.1348571777344
870	315.16058349609375	12.396733333333334					1	DETECTED	315.1606 m/z @12.40 [CD6700_1.mzXML]	315.16058349609375	12.396733333333334	2.3702666666666667	13.6036	11.233333333333334	20771.341796875	1820506.7761936036	0	1273	0.31096333915777485	0.5601840462243263	9.395824056054469	315.152099609375	315.16107177734375
871	315.2336120605469	10.9563					1	DETECTED	315.2336 m/z @10.96 [CD6700_1.mzXML]	315.2336120605469	10.9563	10.925966666666666	11.047466666666667	0.12150000000000105	23795.1171875	141104.5047685543	0	1273	0.12319056706325249	2.002747252747168	3.0054945054943363	315.2332458496094	315.2337646484375
872	315.2784118652344	13.723683333333334					1	DETECTED	315.2784 m/z @13.72 [CD6700_1.mzXML]	315.2784118652344	13.723683333333334	12.651783333333332	14.012933333333333	1.3611500000000003	22487.548828125	596941.8795754389	0	1273	1.1716765483328455	0.634923966787946	0.26984793357589215	315.27691650390625	315.2875061035156
873	316.0811462402344	1.8619166666666667					1	DETECTED	316.0811 m/z @1.86 [CD6700_1.mzXML]	316.0811462402344	1.8619166666666667	0.33913333333333334	19.967166666666667	19.628033333333335	340801.40625	3.500232373878498E7	0	1273	2.890120919405623	1.7841798725744207	5.18385444830832	316.0805358886719	316.08203125
874	316.1736145019531	10.515883333333333					1	DETECTED	316.1736 m/z @10.52 [CD6700_1.mzXML]	316.1736145019531	10.515883333333333	10.4887	10.571233333333334	0.08253333333333401	26591.634765625	106736.30387402338	0	1273	0.10335928344829703	1.5180870631514531	2.0361741263029063	316.17352294921875	316.17376708984375
875	316.2458801269531	11.139216666666666					1	DETECTED	316.2459 m/z @11.14 [CD6700_1.mzXML]	316.2458801269531	11.139216666666666	10.925966666666666	11.262183333333333	0.33621666666666705	207607.921875	1313903.2313071252	1	1273	0.11980278918745135	0.8017375098898192	2.613393443982871	316.23614501953125	316.2460021972656
876	317.0543212890625	15.293849999999999					1	DETECTED	317.0543 m/z @15.29 [CD6700_1.mzXML]	317.0543212890625	15.293849999999999	0.37295	19.583666666666666	19.210716666666666	8463.7021484375	2711703.39428537	0	1273	1.4887306696729805	0.6437519407899881	0.2875038815799762	317.0523986816406	317.06427001953125
877	317.08197021484375	1.8619166666666667					1	DETECTED	317.0820 m/z @1.86 [CD6700_1.mzXML]	317.08197021484375	1.8619166666666667	0.10105	19.967166666666667	19.866116666666667	49570.8359375	5002247.057100164	0	1273	0.3536928033592215	1.403003598822875	4.030973556970871	317.08038330078125	317.08758544921875
878	317.11279296875	1.6454666666666666					1	DETECTED	317.1128 m/z @1.65 [CD6700_1.mzXML]	317.11279296875	1.6454666666666666	0.8325166666666667	19.467666666666666	18.63515	30908.6875	3923268.814471893	0	1273	0.2009412211757482	9.472351255047208	13.304271358221987	317.1032409667969	317.11492919921875
879	317.17633056640625	13.49495					1	DETECTED	317.1763 m/z @13.49 [CD6700_1.mzXML]	317.17633056640625	13.49495	10.4887	13.620049999999999	3.1313499999999994	89838.953125	1835519.549455686	0	1273	0.1961477082144203	0.520834403118311	1.1932478556773094	317.17584228515625	317.17742919921875
880	317.2493591308594	11.139216666666666					1	DETECTED	317.2494 m/z @11.14 [CD6700_1.mzXML]	317.2493591308594	11.139216666666666	11.108616666666668	14.184916666666668	3.0763	35890.0078125	2369502.3188458257	0	1273	2.6405904220797662	50.26633986928439	100.628927632286	317.24212646484375	317.2494201660156
881	317.5259094238281	1.8619166666666667					1	DETECTED	317.5259 m/z @1.86 [CD6700_1.mzXML]	317.5259094238281	1.8619166666666667	1.8619166666666667	10.006083333333333	8.144166666666667	13072.287109375	913007.6802690732	0	1273	0.35925648621644957	null	null	317.5250244140625	317.5290222167969
882	318.0628356933594	16.6373					1	DETECTED	318.0628 m/z @16.64 [CD6700_1.mzXML]	318.0628356933594	16.6373	9.593116666666667	18.8215	9.228383333333333	4359.439453125	1114087.3813753664	0	1273	2.2337583829378005	0.6550357150462203	0.3100714300924404	318.0614013671875	318.064453125
883	318.1795349121094	13.51					1	DETECTED	318.1795 m/z @13.51 [CD6700_1.mzXML]	318.1795349121094	13.51	9.378283333333334	13.636050000000001	4.257766666666667	15168.1435546875	911460.7817660526	0	1273	0.19946579219854144	0.5152539501337218	0.030717889385332486	318.1792297363281	318.1891174316406
884	318.1900329589844	9.333916666666665					1	DETECTED	318.1900 m/z @9.33 [CD6700_1.mzXML]	318.1900329589844	9.333916666666665	9.3048	9.363316666666666	0.058516666666665884	4294.92919921875	10814.533106933504	0	1273	0.0500323341873834	1.004865483686359	1.0097309673727184	318.18963623046875	318.19036865234375
885	318.29791259765625	11.36705					1	DETECTED	318.2979 m/z @11.37 [CD6700_1.mzXML]	318.29791259765625	11.36705	11.216466666666667	12.906533333333334	1.6900666666666666	651803.125	5031591.752708599	1	1273	0.08684322890767504	1.0662727666926273	0.8862457894803676	318.29638671875	318.2998962402344
886	318.9678649902344	1.9174333333333335					1	DETECTED	318.9679 m/z @1.92 [CD6700_1.mzXML]	318.9678649902344	1.9174333333333335	1.74875	2.29945	0.5507000000000002	31378.849609375	506760.76934851083	0	1273	0.2560513613066355	1.3958490427974883	2.0770049548975886	318.9674377441406	318.9681396484375
887	319.0591125488281	16.09603333333333					1	DETECTED	319.0591 m/z @16.10 [CD6700_1.mzXML]	319.0591125488281	16.09603333333333	9.959033333333334	19.235500000000002	9.276466666666668	4346.4169921875	971896.6647308655	0	1273	6.7217113169629155	0.7557818695345179	0.4487585873803749	319.0570068359375	319.06060791015625
888	319.12689208984375	10.647333333333334					1	DETECTED	319.1269 m/z @10.65 [CD6700_1.mzXML]	319.12689208984375	10.647333333333334	10.4478	10.748783333333334	0.30098333333333294	9000.265625	93146.8536552122	0	1273	2.6634257461308177	0.7542181757434011	0.5084363514868022	319.1259765625	319.1275939941406
889	319.163818359375	9.593116666666667					1	DETECTED	319.1638 m/z @9.59 [CD6700_1.mzXML]	319.163818359375	9.593116666666667	9.546983333333333	9.623416666666666	0.07643333333333224	2806.832275390625	9793.267433898971	0	1273	0.06715542367961014	0.8283959537572092	0.6567919075144183	319.1634826660156	319.163818359375
890	319.1921691894531	14.381666666666666					1	DETECTED	319.1922 m/z @14.38 [CD6700_1.mzXML]	319.1921691894531	14.381666666666666	10.36145	16.343366666666665	5.981916666666665	146260.65625	6896207.041134889	0	1273	0.5105321370044802	0.6883526483313507	0.29364969644721917	319.19061279296875	319.1943359375
891	319.2610778808594	13.31835					1	DETECTED	319.2611 m/z @13.32 [CD6700_1.mzXML]	319.2610778808594	13.31835	13.207116666666668	16.5884	3.3812833333333323	37191.87890625	980452.7738909917	0	1273	0.09850503257159637	15.199056038357869	29.398112076715737	319.25433349609375	319.2624816894531
892	319.3013000488281	11.353166666666668					1	DETECTED	319.3013 m/z @11.35 [CD6700_1.mzXML]	319.3013000488281	11.353166666666668	11.325099999999999	11.607466666666665	0.28236666666666643	124484.765625	829641.2076049801	0	1273	0.08739649717707643	14.902101599474102	8.05682550728642	319.2931823730469	319.3018798828125
893	320.0029296875	15.6209					1	DETECTED	320.0029 m/z @15.62 [CD6700_1.mzXML]	320.0029296875	15.6209	9.820666666666666	18.986833333333333	9.166166666666667	2284.778564453125	855692.2989519964	0	1273	6.692993276797997	0.7901549937646185	0.580309987529237	320.0020446777344	320.0050964355469
894	320.19561767578125	14.440666666666667					1	DETECTED	320.1956 m/z @14.44 [CD6700_1.mzXML]	320.19561767578125	14.440666666666667	11.016950000000001	15.604433333333333	4.587483333333331	30497.115234375	2666247.119698671	0	1273	0.4811206242318633	0.6721255144464899	0.2650792829069976	320.1943359375	320.1966857910156
895	320.86785888671875	1.6454666666666666					1	DETECTED	320.8679 m/z @1.65 [CD6700_1.mzXML]	320.86785888671875	1.6454666666666666	1.5711000000000002	1.6892666666666665	0.11816666666666631	23672.6015625	113862.25139990219	0	1273	0.08807319271692426	0.7944867772299414	0.5889735544598829	320.86663818359375	320.8681945800781
896	320.9649353027344	1.9593					1	DETECTED	320.9649 m/z @1.96 [CD6700_1.mzXML]	320.9649353027344	1.9593	1.7631333333333332	2.2287666666666666	0.46563333333333334	24255.404296875	319112.16680151375	0	1273	0.2613577229038708	1.1868309260832617	1.4930164260507446	320.9637451171875	320.96527099609375
897	320.9989013671875	15.653416666666667					1	DETECTED	320.9989 m/z @15.65 [CD6700_1.mzXML]	320.9989013671875	15.653416666666667	9.76	19.086166666666667	9.326166666666667	2184.3798828125	653088.5713799134	0	1273	5.976226012715362	0.7912359836540773	0.5824719673081546	320.99835205078125	321.0008544921875
898	321.18212890625	11.6497					1	DETECTED	321.1821 m/z @11.65 [CD6700_1.mzXML]	321.18212890625	11.6497	10.864466666666667	12.319533333333334	1.4550666666666672	18594.4140625	682928.2824766847	0	1273	0.19926432727521437	0.9265186568748158	0.7179058695626679	321.18035888671875	321.18316650390625
899	321.20758056640625	12.637283333333333					1	DETECTED	321.2076 m/z @12.64 [CD6700_1.mzXML]	321.20758056640625	12.637283333333333	1.4669333333333334	16.211816666666667	14.744883333333334	60487.3671875	7482569.11991101	0	1273	0.2643993058777383	0.5771583854096134	0.08388723302163693	321.198486328125	321.2093505859375
900	321.312744140625	12.607066666666666					1	DETECTED	321.3127 m/z @12.61 [CD6700_1.mzXML]	321.312744140625	12.607066666666666	12.411633333333333	12.721916666666667	0.31028333333333435	22311.658203125	191126.9139377448	0	1273	0.1452392151637767	0.7938342145659226	0.5876684291318452	321.3116149902344	321.3135986328125
901	322.06402587890625	12.005583333333334					1	DETECTED	322.0640 m/z @12.01 [CD6700_1.mzXML]	322.06402587890625	12.005583333333334	11.946333333333333	18.37183333333333	6.425499999999998	104512.5078125	1378971.2663619108	0	1273	0.11923077304883378	2.467484632943397	2.559029196263679	322.05670166015625	322.06427001953125
902	322.2718200683594	13.9685					1	DETECTED	322.2718 m/z @13.97 [CD6700_1.mzXML]	322.2718200683594	13.9685	13.881383333333334	14.396583333333332	0.5151999999999983	13805.26171875	236143.9612718501	0	1273	0.43145888841576685	2.956954275875251	4.913908551750502	322.27130126953125	322.2723693847656
903	323.0193786621094	11.607466666666665					1	DETECTED	323.0194 m/z @11.61 [CD6700_1.mzXML]	323.0193786621094	11.607466666666665	1.8893333333333333	11.635633333333335	9.746300000000002	20603.375	4532013.197640381	0	1273	0.15137998930292618	0.5014491809126582	0.003030305476614394	323.0093994140625	323.01959228515625
904	323.09674072265625	11.524433333333333					1	DETECTED	323.0967 m/z @11.52 [CD6700_1.mzXML]	323.09674072265625	11.524433333333333	7.27935	11.524433333333333	4.245083333333333	12565.2939453125	724027.5175485227	0	1273	1.0092447219413536	0.5	null	323.0883483886719	323.0983581542969
905	323.1639404296875	11.753083333333333					1	DETECTED	323.1639 m/z @11.75 [CD6700_1.mzXML]	323.1639404296875	11.753083333333333	11.509916666666667	12.128083333333333	0.6181666666666654	6730.62939453125	180781.78413549758	0	1273	0.10402303036038596	1.2710760795065152	1.5421521590130305	323.1639404296875	323.16583251953125
906	323.18060302734375	13.838283333333333					1	DETECTED	323.1806 m/z @13.84 [CD6700_1.mzXML]	323.18060302734375	13.838283333333333	9.500916666666665	19.56683333333333	10.065916666666666	4750.44873046875	1549167.938580841	0	1273	6.712211325993749	1.160371884630459	1.3207437692609179	323.1787414550781	323.1832275390625
907	323.223388671875	14.105166666666666					1	DETECTED	323.2234 m/z @14.11 [CD6700_1.mzXML]	323.223388671875	14.105166666666666	1.4367333333333332	15.08195	13.645216666666668	36632.22265625	3422590.5363472905	0	1273	0.4542482004136623	0.5385736775974184	0.05979898686282489	323.2215576171875	323.225341796875
908	323.9991760253906	12.144533333333333					1	DETECTED	323.9992 m/z @12.14 [CD6700_1.mzXML]	323.9991760253906	12.144533333333333	0.23698333333333332	20.000333333333334	19.76335	13123.4619140625	3350348.9192842115	0	1273	2.0114111366236997	0.8347412843713037	3.5401518366190157	323.9971618652344	324.00848388671875
909	324.044189453125	9.333916666666665					1	DETECTED	324.0442 m/z @9.33 [CD6700_1.mzXML]	324.044189453125	9.333916666666665	9.262183333333333	10.209900000000001	0.9477166666666683	14955.7744140625	282799.74383410666	0	1273	0.07423143851525005	6.605831784386702	14.215919420538683	324.04315185546875	324.0444030761719
910	324.06121826171875	11.975466666666668					1	DETECTED	324.0612 m/z @11.98 [CD6700_1.mzXML]	324.06121826171875	11.975466666666668	11.946333333333333	12.096133333333334	0.14980000000000082	37408.796875	246244.73156396585	0	1273	0.10419541844525249	2.5709382151029194	4.141876430205839	324.0606689453125	324.0612487792969
911	324.17767333984375	16.5884					1	DETECTED	324.1777 m/z @16.59 [CD6700_1.mzXML]	324.17767333984375	16.5884	0.2543166666666667	19.967166666666667	19.71285	16818.52734375	5046954.936016844	0	1273	2.688834348653474	0.7125742043942851	0.4419543918362642	324.1756591796875	324.1788330078125
912	324.1901550292969	9.729433333333333					1	DETECTED	324.1902 m/z @9.73 [CD6700_1.mzXML]	324.1901550292969	9.729433333333333	8.91605	12.49945	3.5833999999999993	44892.140625	2956689.9802352893	0	1273	0.09794165605177696	0.5819623984285318	0.1426476831017327	324.1802978515625	324.1936340332031
913	325.17401123046875	16.07995					1	DETECTED	325.1740 m/z @16.08 [CD6700_1.mzXML]	325.17401123046875	16.07995	0.11768333333333333	20.000333333333334	19.88265	23910.916015625	6708792.694272792	0	1273	4.608696686845805	0.6234460937815474	0.5200096213637543	325.1723327636719	325.1756286621094
914	325.2022399902344	13.8529					1	DETECTED	325.2022 m/z @13.85 [CD6700_1.mzXML]	325.2022399902344	13.8529	9.714283333333332	13.8529	4.1386166666666675	14882.9794921875	2065136.8331672363	0	1273	4.12440460803481	0.5	null	325.1932067871094	325.2117004394531
915	325.23236083984375	13.021116666666668					1	DETECTED	325.2324 m/z @13.02 [CD6700_1.mzXML]	325.23236083984375	13.021116666666668	5.77135	13.165099999999999	7.393749999999999	96231.8125	4445977.36702252	0	1273	0.1268982159918952	1.4650796342798538	1.5668848984668418	325.224609375	325.2333068847656
916	327.0130615234375	1.7339333333333333					1	DETECTED	327.0131 m/z @1.73 [CD6700_1.mzXML]	327.0130615234375	1.7339333333333333	0.10105	20.000333333333334	19.899283333333333	14641.0107421875	5683233.915482546	0	1273	6.625000137557186	6.093296112194176	1.0143758746259788	327.00408935546875	327.0130920410156
917	327.05047607421875	11.593683333333333					1	DETECTED	327.0505 m/z @11.59 [CD6700_1.mzXML]	327.05047607421875	11.593683333333333	1.5561833333333333	11.961	10.404816666666667	122268.171875	9215477.996398434	0	1273	10.983800468795678	0.5089641060967455	0.015107733149116799	327.0484313964844	327.05169677734375
918	327.1724548339844	15.9321					1	DETECTED	327.1725 m/z @15.93 [CD6700_1.mzXML]	327.1724548339844	15.9321	9.990499999999999	17.89016666666667	7.89966666666667	8256.373046875	2116941.3907781374	0	1273	2.3650303794644714	0.664776042367937	0.32955208473587394	327.1707458496094	327.1728210449219
919	327.2269287109375	14.012933333333333					1	DETECTED	327.2269 m/z @14.01 [CD6700_1.mzXML]	327.2269287109375	14.012933333333333	12.303633333333332	14.606683333333333	2.3030500000000007	40998.51171875	1803610.8312825917	0	1273	0.44359585890736497	0.9865098017212703	1.0205788581837152	327.2176513671875	327.2275390625
920	327.2503967285156	12.749616666666666					1	DETECTED	327.2504 m/z @12.75 [CD6700_1.mzXML]	327.2503967285156	12.749616666666666	12.19205	12.749616666666666	0.5575666666666663	14000.1171875	423818.1237531731	0	1273	0.4953053989613032	0.5	null	327.2502746582031	327.25079345703125
921	327.2872314453125	11.917399999999999					1	DETECTED	327.2872 m/z @11.92 [CD6700_1.mzXML]	327.2872314453125	11.917399999999999	11.678483333333332	14.6532	2.9747166666666676	13015.126953125	1202146.5330888676	0	1273	0.2225063517787298	6.225427275898159	11.450854551796319	327.2864990234375	327.2899169921875
922	328.2093811035156	12.050333333333333					1	DETECTED	328.2094 m/z @12.05 [CD6700_1.mzXML]	328.2093811035156	12.050333333333333	8.203516666666667	12.16015	3.9566333333333326	20531.943359375	1816949.1879707035	0	1273	0.10187494083438864	0.5142737068311894	0.028547413662378975	328.20025634765625	328.2108459472656
923	328.2301330566406	13.9685					1	DETECTED	328.2301 m/z @13.97 [CD6700_1.mzXML]	328.2301330566406	13.9685	13.895683333333332	14.24785	0.3521666666666672	8212.4853515625	122311.06258801268	0	1273	0.2854633895818086	2.4181734950789218	3.836346990157844	328.2296447753906	328.2312316894531
924	328.2458801269531	11.124183333333333					1	DETECTED	328.2459 m/z @11.12 [CD6700_1.mzXML]	328.2458801269531	11.124183333333333	1.6013166666666665	12.239650000000001	10.638333333333335	37539.2734375	1.1347738620262453E7	0	1273	0.32881215002441877	0.5585677982120232	0.11713559642404615	328.24249267578125	328.25408935546875
925	328.8961181640625	1.5413666666666666					1	DETECTED	328.8961 m/z @1.54 [CD6700_1.mzXML]	328.8961181640625	1.5413666666666666	1.4367333333333332	1.5863166666666666	0.1495833333333334	63132.87890625	322448.711906006	0	1273	0.08633330034698772	0.7169095483056892	0.468969235953783	328.8959045410156	328.8964538574219
926	328.99652099609375	1.7912666666666666					1	DETECTED	328.9965 m/z @1.79 [CD6700_1.mzXML]	328.99652099609375	1.7912666666666666	0.11768333333333333	20.000333333333334	19.88265	35997.52734375	5649204.791544552	0	1273	0.08753235530117176	12.05774457806703	6.493425621519518	328.9958801269531	329.0045166015625
927	329.0508117675781	11.579866666666668					1	DETECTED	329.0508 m/z @11.58 [CD6700_1.mzXML]	329.0508117675781	11.579866666666668	11.5523	11.678483333333332	0.12618333333333176	16251.0595703125	82213.76933544851	0	1273	0.06812406430245765	2.288694074969717	3.5773881499394347	329.0496826171875	329.0509948730469
928	329.1755676269531	12.38175					1	DETECTED	329.1756 m/z @12.38 [CD6700_1.mzXML]	329.1755676269531	12.38175	12.271600000000001	12.591883333333334	0.32028333333333237	21428.791015625	263516.9063737792	0	1273	0.2545380735680176	1.4538508095022018	1.9077016190044034	329.17352294921875	329.17572021484375
929	329.2449645996094	13.795383333333332					1	DETECTED	329.2450 m/z @13.80 [CD6700_1.mzXML]	329.2449645996094	13.795383333333332	11.093383333333332	15.915666666666668	4.822283333333337	134567.421875	4596698.05063089	0	1273	0.28213109640235423	0.6144545940999493	0.2366032720252262	329.2422180175781	329.24945068359375
930	330.030517578125	10.4478					1	DETECTED	330.0305 m/z @10.45 [CD6700_1.mzXML]	330.030517578125	10.4478	10.419816666666666	10.54325	0.12343333333333462	19636.1015625	90812.8849531258	0	1273	0.0675838306124934	2.205479452054684	3.410958904109368	330.03033447265625	330.0310363769531
931	330.33441162109375	11.889033333333334					1	DETECTED	330.3344 m/z @11.89 [CD6700_1.mzXML]	330.33441162109375	11.889033333333334	11.84645	12.005583333333334	0.15913333333333313	22801.59765625	152498.81148046828	0	1273	0.11211273998542026	1.868493150684945	2.73698630136989	330.3341064453125	330.33538818359375
932	330.89337158203125	1.5711000000000002					1	DETECTED	330.8934 m/z @1.57 [CD6700_1.mzXML]	330.89337158203125	1.5711000000000002	1.48205	1.6744833333333333	0.19243333333333323	10169.5966796875	90047.52755224606	0	1273	0.14553786199390384	1.0804791315740205	1.1609582631480413	330.8932189941406	330.9019470214844
933	330.9936828613281	1.7772833333333333					1	DETECTED	330.9937 m/z @1.78 [CD6700_1.mzXML]	330.9936828613281	1.7772833333333333	0.23698333333333332	19.883666666666667	19.646683333333332	12775.95703125	4910305.994753815	0	1273	9.870339944300985	5.101626582809047	36.44688748385884	330.9936828613281	331.0017395019531
934	331.0515441894531	1.8619166666666667					1	DETECTED	331.0515 m/z @1.86 [CD6700_1.mzXML]	331.0515441894531	1.8619166666666667	0.40681666666666666	20.000333333333334	19.593516666666666	525343.8125	2.669805081969324E7	1	1273	0.7660611680150073	2.4940499330498174	25.683925392319725	331.0426025390625	331.0538330078125
935	331.0906677246094	10.302483333333333					1	DETECTED	331.0907 m/z @10.30 [CD6700_1.mzXML]	331.0906677246094	10.302483333333333	10.25595	10.925966666666666	0.6700166666666654	210133.84375	1503387.4394423862	1	1273	0.10107610319617244	2.4603560372355946	3.574606210496355	331.08929443359375	331.0910949707031
936	331.2025451660156	11.169633333333334					1	DETECTED	331.2025 m/z @11.17 [CD6700_1.mzXML]	331.2025451660156	11.169633333333334	11.108616666666668	11.247033333333333	0.1384166666666644	17592.958984375	107365.2090087887	0	1273	0.1736228903233208	1.1342529363561922	1.2685058727123844	331.2019958496094	331.2057189941406
937	331.2603759765625	11.423166666666667					1	DETECTED	331.2604 m/z @11.42 [CD6700_1.mzXML]	331.2603759765625	11.423166666666667	10.971316666666667	16.35955	5.388233333333332	32560.4765625	2046228.3710581665	0	1273	0.6640529760857259	5.2742106514659906	8.972515020019392	331.2575378417969	331.2621154785156
938	331.28173828125	13.795383333333332					1	DETECTED	331.2817 m/z @13.80 [CD6700_1.mzXML]	331.28173828125	13.795383333333332	0.30541666666666667	16.24455	15.939133333333334	702964.625	2.144780686662402E7	1	1273	0.4084396882269239	1.1735503651943666	1.1128515583389798	331.2815246582031	331.2830810546875
939	332.05535888671875	2.398216666666667					1	DETECTED	332.0554 m/z @2.40 [CD6700_1.mzXML]	332.05535888671875	2.398216666666667	1.4035499999999999	9.608300000000002	8.204750000000002	43796.9375	2519394.325587248	0	1273	7.355312898471265	1.8079141687170133	1.660769522283246	332.0470275878906	332.0567932128906
940	332.1620178222656	10.302483333333333					1	DETECTED	332.1620 m/z @10.30 [CD6700_1.mzXML]	332.1620178222656	10.302483333333333	8.3529	18.421833333333332	10.068933333333332	185887.328125	5697554.924036342	1	1273	0.4219570166393094	1.4169001185002486	0.5974810153626094	332.16009521484375	332.1664123535156
941	332.2850646972656	13.7666					1	DETECTED	332.2851 m/z @13.77 [CD6700_1.mzXML]	332.2850646972656	13.7666	11.325099999999999	14.3669	3.0418000000000003	128920.765625	4991329.251792969	0	1273	2.7871090136126444	0.6082019236151567	0.16670730101722686	332.28485107421875	332.29473876953125
942	332.3291015625	11.799666666666667					1	DETECTED	332.3291 m/z @11.80 [CD6700_1.mzXML]	332.3291015625	11.799666666666667	6.052433333333334	11.902983333333333	5.850549999999999	23602.58203125	1468640.8777617188	0	1273	0.09637048966661155	0.5089883828160796	0.017976765632159174	332.32763671875	332.3304748535156
943	332.86968994140625	9.133483333333334					1	DETECTED	332.8697 m/z @9.13 [CD6700_1.mzXML]	332.86968994140625	9.133483333333334	9.117916666666668	9.192066666666667	0.0741499999999995	6345.8935546875	19630.06172021451	0	1273	0.15333883479610755	2.381691648822278	3.7633832976445563	332.86956787109375	332.8711242675781
944	333.0499267578125	2.4680166666666663					1	DETECTED	333.0499 m/z @2.47 [CD6700_1.mzXML]	333.0499267578125	2.4680166666666663	1.9174333333333335	9.531683333333332	7.614249999999998	31194.66015625	1569094.580043854	0	1273	0.7772036864831131	2.151536288641877	1.9906374835008056	333.0484924316406	333.0526428222656
945	333.1486511230469	13.51					1	DETECTED	333.1487 m/z @13.51 [CD6700_1.mzXML]	333.1486511230469	13.51	10.647333333333334	15.539466666666668	4.892133333333334	49655.78125	2316221.831644044	0	1273	2.7458862161665643	0.6984559242342986	1.3514142238525384	333.1387939453125	333.1578674316406
946	333.1655578613281	10.302483333333333					1	DETECTED	333.1656 m/z @10.30 [CD6700_1.mzXML]	333.1655578613281	10.302483333333333	9.76	14.840616666666667	5.080616666666668	25144.337890625	1916532.9940227664	0	1273	0.1821478855157448	4.682739869120405	8.36547973824081	333.1651611328125	333.17010498046875
947	333.18231201171875	12.144533333333333					1	DETECTED	333.1823 m/z @12.14 [CD6700_1.mzXML]	333.18231201171875	12.144533333333333	11.69305	14.277916666666666	2.5848666666666666	12604.5341796875	746433.9612530522	0	1273	0.0886125944722238	2.86263797113219	4.72527594226438	333.1806335449219	333.1823425292969
948	334.1377868652344	9.7449					1	DETECTED	334.1378 m/z @9.74 [CD6700_1.mzXML]	334.1377868652344	9.7449	9.729433333333333	11.0782	1.348766666666668	8872.19140625	233530.75612902862	0	1273	0.0839420645624056	43.60237068965501	86.20474137931002	334.1377868652344	334.1455993652344
949	334.91290283203125	1.5711000000000002					1	DETECTED	334.9129 m/z @1.57 [CD6700_1.mzXML]	334.91290283203125	1.5711000000000002	1.52655	1.6599333333333335	0.1333833333333334	72588.0234375	353887.5312111817	0	1273	0.08384306634297412	1.4793115119664626	2.139232754959619	334.9125671386719	334.91351318359375
950	335.1222229003906	10.36145					1	DETECTED	335.1222 m/z @10.36 [CD6700_1.mzXML]	335.1222229003906	10.36145	9.805399999999999	10.6807	0.8753000000000011	5466.93994140625	111141.88029611208	0	1273	0.13616610726429812	0.7870695081377572	0.5741390162755144	335.1208190917969	335.12286376953125
951	335.1485290527344	13.479783333333334					1	DETECTED	335.1485 m/z @13.48 [CD6700_1.mzXML]	335.1485290527344	13.479783333333334	9.775283333333334	13.620049999999999	3.844766666666665	9790.4609375	892733.3351936035	0	1273	1.0391910829259672	0.5189319296351282	0.03786385927025657	335.1419677734375	335.1492614746094
952	335.1645202636719	11.678483333333332					1	DETECTED	335.1645 m/z @11.68 [CD6700_1.mzXML]	335.1645202636719	11.678483333333332	10.1004	16.3103	6.209900000000001	112777.203125	7691938.119403653	0	1273	3.1446940798955723	2.7830036945088574	4.611217663716993	335.1615905761719	335.1659240722656
953	336.0733947753906	16.720000000000002					1	DETECTED	336.0734 m/z @16.72 [CD6700_1.mzXML]	336.0733947753906	16.720000000000002	9.6536	19.916999999999998	10.263399999999997	2794.580810546875	742437.4262353207	0	1273	1.2684377018049773	0.7262113664666587	0.45242273293331753	336.072021484375	336.0761413574219
954	336.1129150390625	10.799216666666666					1	DETECTED	336.1129 m/z @10.80 [CD6700_1.mzXML]	336.1129150390625	10.799216666666666	10.7828	17.512999999999998	6.730199999999998	19529.705078125	1728767.4603107914	0	1273	0.05831210851934365	204.98071065990297	408.96142131980594	336.11279296875	336.1148681640625
955	336.3235778808594	13.06465					1	DETECTED	336.3236 m/z @13.06 [CD6700_1.mzXML]	336.3235778808594	13.06465	12.992716666666666	14.0586	1.0658833333333337	20823.8203125	599024.0149653321	0	1273	0.1285071052624911	7.408827618164917	13.817655236329834	336.3228759765625	336.3238830566406
956	336.66180419921875	13.249133333333333					1	DETECTED	336.6618 m/z @13.25 [CD6700_1.mzXML]	336.66180419921875	13.249133333333333	13.136666666666667	14.307766666666668	1.171100000000001	53404.453125	767095.7337104473	0	1273	0.11384761860960069	1.829030963022716	2.328216811187986	336.660888671875	336.6625671386719
957	337.0596923828125	1.8619166666666667					1	DETECTED	337.0597 m/z @1.86 [CD6700_1.mzXML]	337.0596923828125	1.8619166666666667	1.6454666666666666	18.639	16.993533333333332	971589.3125	2.1301657256088696E7	1	1273	0.4357574115046605	4.906338514099273	9.563936524675032	337.0588684082031	337.0696716308594
958	337.1648864746094	14.440666666666667					1	DETECTED	337.1649 m/z @14.44 [CD6700_1.mzXML]	337.1648864746094	14.440666666666667	10.864466666666667	15.45765	4.593183333333332	28268.5234375	2770565.008874511	0	1273	3.304671565952697	0.6244617626592903	0.2341110792765921	337.1635437011719	337.1658630371094
959	337.1797180175781	12.637283333333333					1	DETECTED	337.1797 m/z @12.64 [CD6700_1.mzXML]	337.1797180175781	12.637283333333333	4.842683333333333	13.332266666666667	8.489583333333336	244561.921875	5966016.856886899	0	1273	0.25060525632951247	0.7709360108953768	4.19662154508949	337.1790771484375	337.1893005371094
960	338.0634460449219	1.9032499999999999					1	DETECTED	338.0634 m/z @1.90 [CD6700_1.mzXML]	338.0634460449219	1.9032499999999999	1.8052833333333331	11.353166666666668	9.547883333333335	49079.83203125	8877911.911981447	0	1273	0.21685399583634934	48.73026539639329	96.46053079278659	338.0585632324219	338.06365966796875
961	338.22998046875	12.45545					1	DETECTED	338.2300 m/z @12.46 [CD6700_1.mzXML]	338.22998046875	12.45545	0.10105	20.000333333333334	19.899283333333333	1038844.9375	2.8330591461256433E7	0	1273	0.15590932835896787	2.6171427194956074	0.6373071265785821	338.22943115234375	338.2320861816406
962	338.3389892578125	12.607066666666666					1	DETECTED	338.3390 m/z @12.61 [CD6700_1.mzXML]	338.3389892578125	12.607066666666666	12.303633333333332	14.591433333333333	2.2878000000000007	786815.9375	1.5410623558957752E7	1	1273	0.21046251531773486	1.0645747621413804	0.9525150479768792	338.3389587402344	338.3397216796875
963	339.160400390625	14.396583333333332					1	DETECTED	339.1604 m/z @14.40 [CD6700_1.mzXML]	339.160400390625	14.396583333333332	11.169633333333334	15.14705	3.9774166666666666	10512.541015625	1095585.3315827644	0	1273	0.4542169070752671	0.6162811116792433	0.23256222335848659	339.1595153808594	339.1626281738281
964	339.19580078125	11.753083333333333					1	DETECTED	339.1958 m/z @11.75 [CD6700_1.mzXML]	339.19580078125	11.753083333333333	11.495149999999999	14.426066666666665	2.9309166666666666	16971.001953125	1198108.9412121584	0	1273	0.6121299554717918	5.681539157405004	10.363078314810007	339.1947326660156	339.19659423828125
965	339.2333679199219	12.45545					1	DETECTED	339.2334 m/z @12.46 [CD6700_1.mzXML]	339.2333679199219	12.45545	0.40681666666666666	19.800166666666666	19.393349999999998	196396.015625	5695811.938949585	0	1273	0.7318856674491983	2.20308381895447	0.6758455180858493	339.23126220703125	339.2353820800781
966	339.3424377441406	12.607066666666666					1	DETECTED	339.3424 m/z @12.61 [CD6700_1.mzXML]	339.3424377441406	12.607066666666666	12.16015	14.169066666666668	2.008916666666668	174894.296875	3637586.6402247897	0	1273	0.32394092303354327	1.3112945604667599	0.9797640555609468	339.3339538574219	339.34326171875
967	340.0384826660156	10.461450000000001					1	DETECTED	340.0385 m/z @10.46 [CD6700_1.mzXML]	340.0384826660156	10.461450000000001	10.405650000000001	11.6497	1.2440499999999979	36043.15625	588187.5888151854	0	1273	0.09941782860249226	11.147401433691812	21.294802867383623	340.031494140625	340.0390319824219
968	340.2570495605469	10.831916666666666					1	DETECTED	340.2570 m/z @10.83 [CD6700_1.mzXML]	340.2570495605469	10.831916666666666	10.225249999999999	10.9108	0.685550000000001	6291.07275390625	140596.74610473643	0	1273	0.6985395242720891	0.5650137362637364	0.13002747252747288	340.256103515625	340.2576904296875
969	340.3910827636719	12.271600000000001					1	DETECTED	340.3911 m/z @12.27 [CD6700_1.mzXML]	340.3910827636719	12.271600000000001	12.223749999999999	12.303633333333332	0.07988333333333308	15975.5107421875	62644.288892578275	0	1273	0.09589548199798159	0.834726576105846	0.669453152211692	340.39105224609375	340.39178466796875
970	340.9296569824219	1.6161999999999999					1	DETECTED	340.9297 m/z @1.62 [CD6700_1.mzXML]	340.9296569824219	1.6161999999999999	1.5561833333333333	1.6892666666666665	0.13308333333333322	49992.30078125	263148.5245405274	0	1273	0.09409158416617647	1.1087198000555403	1.1477418953037117	340.9285583496094	340.9302673339844
971	341.029541015625	11.579866666666668					1	DETECTED	341.0295 m/z @11.58 [CD6700_1.mzXML]	341.029541015625	11.579866666666668	11.495149999999999	12.128083333333333	0.6329333333333338	255845.296875	2383798.693954706	0	1273	0.1478312170354208	1.800162817203151	2.0156845236487406	341.02850341796875	341.03021240234375
972	341.242431640625	13.360883333333334					1	DETECTED	341.2424 m/z @13.36 [CD6700_1.mzXML]	341.242431640625	13.360883333333334	13.249133333333333	15.016683333333333	1.76755	15119.0234375	533486.3522402344	0	1273	0.12692767417537354	7.908501118568184	14.817002237136368	341.232666015625	341.2426452636719
973	341.3022155761719	12.721916666666667					1	DETECTED	341.3022 m/z @12.72 [CD6700_1.mzXML]	341.3022155761719	12.721916666666667	0.5079833333333333	18.505499999999998	17.997516666666666	850773.0625	1.3921933930288592E7	1	1273	0.20501176019130973	0.9113254855192964	1.3604044569146259	341.3013610839844	341.3041076660156
974	341.3500061035156	13.9685					1	DETECTED	341.3500 m/z @13.97 [CD6700_1.mzXML]	341.3500061035156	13.9685	13.8529	14.684133333333333	0.8312333333333335	49494.5546875	952052.416417785	0	1273	0.29916648566836024	3.13365983339147	5.010418958071956	341.349609375	341.3511962890625
975	342.0130310058594	8.963133333333333					1	DETECTED	342.0130 m/z @8.96 [CD6700_1.mzXML]	342.0130310058594	8.963133333333333	0.10105	20.000333333333334	19.899283333333333	13399.1015625	5234863.828643735	0	1273	2.629883990860212	1.1227203911796513	0.9963756568914435	342.011962890625	342.0142517089844
976	342.0322265625	11.538450000000001					1	DETECTED	342.0322 m/z @11.54 [CD6700_1.mzXML]	342.0322265625	11.538450000000001	1.4208166666666666	11.753083333333333	10.332266666666666	38033.48828125	4300720.27405957	0	1273	1.2079989572103038	0.5105285760840372	0.20080358313899505	342.028076171875	342.0361022949219
977	342.2615966796875	11.381400000000001					1	DETECTED	342.2616 m/z @11.38 [CD6700_1.mzXML]	342.2615966796875	11.381400000000001	11.294116666666667	13.867066666666666	2.5729499999999987	55294.44140625	1857917.2113322727	0	1273	0.10198677873619566	14.739068168798878	24.572616194430633	342.2600402832031	342.266845703125
978	342.8661804199219	1.7040166666666667					1	DETECTED	342.8662 m/z @1.70 [CD6700_1.mzXML]	342.8661804199219	1.7040166666666667	1.6744833333333333	1.7772833333333333	0.1028	37833.66015625	198823.84976464862	0	1273	0.10891283800719354	1.7404063205417561	2.4808126410835123	342.86566162109375	342.86688232421875
979	343.1904296875	12.33525					1	DETECTED	343.1904 m/z @12.34 [CD6700_1.mzXML]	343.1904296875	12.33525	11.737966666666667	14.777683333333332	3.0397166666666653	205639.328125	4860637.787056274	1	1273	0.2780261221381384	5.420847481815711	17.028148299642204	343.18994140625	343.1927185058594
980	343.2931213378906	12.08085					1	DETECTED	343.2931 m/z @12.08 [CD6700_1.mzXML]	343.2931213378906	12.08085	12.020616666666665	19.600166666666667	7.579550000000001	25692.498046875	3783384.5996572273	0	1273	0.0826096073964564	62.91823464305361	124.83646928610722	343.2909240722656	343.2933654785156
981	343.308837890625	12.694033333333334					1	DETECTED	343.3088 m/z @12.69 [CD6700_1.mzXML]	343.308837890625	12.694033333333334	12.666	12.920549999999999	0.2545499999999983	27055.11328125	206473.14401245076	0	1273	0.09784259702591669	4.540130796670632	8.080261593341264	343.3079833984375	343.30987548828125
982	344.0116271972656	10.9563					1	DETECTED	344.0116 m/z @10.96 [CD6700_1.mzXML]	344.0116271972656	10.9563	0.11768333333333333	19.967166666666667	19.849483333333335	14953.3623046875	4521221.898063142	1	1273	4.893018688807965	0.9654215459867642	6.139509201223205	344.0098571777344	344.0134582519531
983	344.1940002441406	12.350850000000001					1	DETECTED	344.1940 m/z @12.35 [CD6700_1.mzXML]	344.1940002441406	12.350850000000001	12.255616666666667	14.153083333333333	1.8974666666666664	40512.609375	1462433.141108154	0	1273	0.260151505354143	9.96219810990536	17.66504828789343	344.1931457519531	344.1954040527344
984	344.2766418457031	11.495149999999999					1	DETECTED	344.2766 m/z @11.50 [CD6700_1.mzXML]	344.2766418457031	11.495149999999999	10.3469	12.792583333333333	2.445683333333333	47191.75390625	1640991.201356324	0	1273	0.06918134658173614	1.064543251921472	0.11053628039167723	344.2763366699219	344.2865295410156
985	344.645263671875	12.319533333333334					1	DETECTED	344.6453 m/z @12.32 [CD6700_1.mzXML]	344.645263671875	12.319533333333334	12.319533333333334	13.3466	1.0270666666666664	39342.81640625	1276388.4196606448	0	1273	0.8596579878047574	null	null	344.645263671875	344.6482849121094
986	344.8633728027344	1.7339333333333333					1	DETECTED	344.8634 m/z @1.73 [CD6700_1.mzXML]	344.8633728027344	1.7339333333333333	1.6892666666666665	1.7631333333333332	0.07386666666666675	27965.982421875	107691.89693408206	0	1273	0.14871830452930346	0.8268656716417885	0.653731343283577	344.8630065917969	344.863525390625
987	344.87371826171875	1.5413666666666666					1	DETECTED	344.8737 m/z @1.54 [CD6700_1.mzXML]	344.87371826171875	1.5413666666666666	1.4367333333333332	1.6307	0.19396666666666684	83610.3125	508010.8661074218	0	1273	0.11097809510464196	0.9260166879186617	0.9077439391302211	344.8731994628906	344.8740234375
988	346.0068054199219	11.062966666666666					1	DETECTED	346.0068 m/z @11.06 [CD6700_1.mzXML]	346.0068054199219	11.062966666666666	0.10105	20.000333333333334	19.899283333333333	227351.078125	7.024855440447567E7	1	1273	1.0903846123763774	1.0764501422422645	0.3294589778900208	346.0060729980469	346.00872802734375
989	346.90643310546875	1.5561833333333333					1	DETECTED	346.9064 m/z @1.56 [CD6700_1.mzXML]	346.90643310546875	1.5561833333333333	1.5116666666666667	1.6013166666666665	0.08964999999999979	12016.662109375	41522.92118896481	0	1273	0.0635594175754024	1.006926244852116	1.0138524897042316	346.9064025878906	346.90704345703125
990	347.0154724121094	10.895583333333333					1	DETECTED	347.0155 m/z @10.90 [CD6700_1.mzXML]	347.0154724121094	10.895583333333333	0.1345333333333333	19.983666666666668	19.849133333333334	70949.1796875	1.0402380465637207E7	0	1273	4.4752692826819835	1.0618197183717155	8.744683385548191	347.00762939453125	347.02032470703125
991	347.08447265625	10.36145					1	DETECTED	347.0845 m/z @10.36 [CD6700_1.mzXML]	347.08447265625	10.36145	10.286633333333333	10.61555	0.3289166666666681	657365.0625	4565158.234982931	1	1273	0.10491291667669067	1.6836999290582209	2.3232589266151016	347.08447265625	347.08587646484375
992	347.1319274902344	1.4367333333333332					1	DETECTED	347.1319 m/z @1.44 [CD6700_1.mzXML]	347.1319274902344	1.4367333333333332	1.4035499999999999	9.959033333333334	8.555483333333335	5136.3759765625	2031532.1747614748	0	1273	0.27640684815516936	128.9123556002009	256.8247112004018	347.1224365234375	347.13311767578125
993	347.1575012207031	11.262183333333333					1	DETECTED	347.1575 m/z @11.26 [CD6700_1.mzXML]	347.1575012207031	11.262183333333333	9.638533333333333	11.353166666666668	1.7146333333333352	55541.421875	922497.9536176766	0	1273	0.11536133355426337	0.5300267780691132	0.05879387236520611	347.156982421875	347.1587829589844
994	347.18609619140625	12.396733333333334					1	DETECTED	347.1861 m/z @12.40 [CD6700_1.mzXML]	347.18609619140625	12.396733333333334	12.303633333333332	12.560216666666667	0.25658333333333516	13440.416015625	139918.7226369638	0	1273	0.0500314598104481	1.3779985678481792	1.7559971356963586	347.1856384277344	347.18682861328125
995	348.01849365234375	16.8025					1	DETECTED	348.0185 m/z @16.80 [CD6700_1.mzXML]	348.01849365234375	16.8025	0.8842666666666666	19.2025	18.318233333333335	17695.30078125	1960240.2659078669	0	1273	null	0.5753852500382163	0.7225185759850863	348.01055908203125	348.0212097167969
996	348.0885314941406	10.36145					1	DETECTED	348.0885 m/z @10.36 [CD6700_1.mzXML]	348.0885314941406	10.36145	0.9014166666666666	10.647333333333334	9.745916666666668	96883.3046875	4584436.89939148	0	1273	0.11004771817226278	0.5098620118124497	null	348.0882568359375	348.0932922363281
997	348.30816650390625	13.73775					1	DETECTED	348.3082 m/z @13.74 [CD6700_1.mzXML]	348.30816650390625	13.73775	13.51	14.292733333333333	0.7827333333333328	120590.203125	2165394.94045996	0	1273	0.2665515396666063	1.5413802949793036	1.8912048056751252	348.30767822265625	348.30865478515625
998	349.0152282714844	15.277633333333334					1	DETECTED	349.0152 m/z @15.28 [CD6700_1.mzXML]	349.0152282714844	15.277633333333334	0.10105	20.000333333333334	19.899283333333333	15180.15234375	5281956.702273447	0	1273	5.096062028816709	0.8416773851988683	0.5389528715116082	349.0141906738281	349.017822265625
999	349.0909423828125	10.36145					1	DETECTED	349.0909 m/z @10.36 [CD6700_1.mzXML]	349.0909423828125	10.36145	10.317333333333332	15.83405	5.516716666666667	11158.5048828125	674246.3429821781	0	1273	0.09488287031075693	62.52417831507254	124.04835663014508	349.09027099609375	349.0926208496094
1000	349.2320861816406	12.749616666666666					1	DETECTED	349.2321 m/z @12.75 [CD6700_1.mzXML]	349.2320861816406	12.749616666666666	11.016950000000001	12.8779	1.860949999999999	44775.28515625	1699859.1252095927	0	1273	0.13033014877922078	0.5370190457868413	0.07403809157368263	349.2319641113281	349.23455810546875
1001	350.2549133300781	13.723683333333334					1	DETECTED	350.2549 m/z @13.72 [CD6700_1.mzXML]	350.2549133300781	13.723683333333334	9.546983333333333	14.043116666666666	4.496133333333333	93584.3046875	6390109.225594725	0	1273	0.1961584670511627	0.5382201611422289	0.06840046560285314	350.2546691894531	350.2586975097656
1002	350.8087158203125	1.7339333333333333					1	DETECTED	350.8087 m/z @1.73 [CD6700_1.mzXML]	350.8087158203125	1.7339333333333333	1.6892666666666665	1.8194000000000001	0.13013333333333366	28177.642578125	122846.43257617188	0	1273	0.05732115477521127	1.4567164179104453	1.9134328358208905	350.8078918457031	350.80975341796875
1003	350.8902587890625	1.6013166666666665					1	DETECTED	350.8903 m/z @1.60 [CD6700_1.mzXML]	350.8902587890625	1.6013166666666665	1.52655	1.6744833333333333	0.14793333333333325	87538.40625	478978.76855358866	0	1273	0.0877332499943686	0.9926315607550067	1.0578710049138242	350.8899230957031	350.8908386230469
1004	351.0111083984375	15.212016666666667					1	DETECTED	351.0111 m/z @15.21 [CD6700_1.mzXML]	351.0111083984375	15.212016666666667	0.1345333333333333	20.000333333333334	19.8658	6046.06201171875	2436203.5152715463	0	1273	2.317203617653343	0.6587903153598799	0.5188631667430662	351.0094299316406	351.015380859375
1005	351.2268981933594	13.80955					1	DETECTED	351.2269 m/z @13.81 [CD6700_1.mzXML]	351.2268981933594	13.80955	13.651549999999999	15.359466666666666	1.7079166666666676	94678.953125	1950597.4833296523	0	1273	0.3580205567132957	3.8144833749413523	4.615687641200697	351.2175598144531	351.2271728515625
1006	352.1632385253906	9.97485					1	DETECTED	352.1632 m/z @9.97 [CD6700_1.mzXML]	352.1632385253906	9.97485	7.0465	17.8245	10.778	9904.3603515625	745350.367974945	0	1273	0.08385447315110461	1.8912004846179689	55.21326607128792	352.1632385253906	352.1725158691406
1007	352.23004150390625	13.7666					1	DETECTED	352.2300 m/z @13.77 [CD6700_1.mzXML]	352.23004150390625	13.7666	12.239650000000001	14.184916666666668	1.945266666666667	21205.44140625	1467967.2580689704	0	1273	1.6974272080728898	0.6369778534551451	0.27395570691029025	352.2221374511719	352.23138427734375
1008	352.8946533203125	1.6892666666666665					1	DETECTED	352.8947 m/z @1.69 [CD6700_1.mzXML]	352.8946533203125	1.6892666666666665	1.4669333333333334	1.74875	0.2818166666666666	60815.9375	316774.28155541985	0	1273	0.10221982204079083	0.6337706146926544	1.3078423672851958	352.8946533203125	352.89971923828125
1009	353.03338623046875	1.8619166666666667					1	DETECTED	353.0334 m/z @1.86 [CD6700_1.mzXML]	353.03338623046875	1.8619166666666667	1.74875	16.95116666666667	15.20241666666667	375938.6875	7231699.530590794	0	1273	0.07181724891302954	4.988356357746811	9.229018195571753	353.0234680175781	353.03448486328125
1010	353.1752014160156	12.591883333333334					1	DETECTED	353.1752 m/z @12.59 [CD6700_1.mzXML]	353.1752014160156	12.591883333333334	9.97485	17.248	7.273150000000001	4685.498046875	957620.7422811887	0	1273	5.106853663102756	1.3895791672504492	1.978270260559224	353.16552734375	353.1789245605469
1011	353.24285888671875	12.144533333333333					1	DETECTED	353.2429 m/z @12.14 [CD6700_1.mzXML]	353.24285888671875	12.144533333333333	10.3323	15.506633333333333	5.174333333333333	19004.64453125	1526613.6078738112	0	1273	0.19899958332368506	1.4610843596291667	3.223866923758115	353.2333068847656	353.2447204589844
1012	353.2633361816406	13.723683333333334					1	DETECTED	353.2633 m/z @13.72 [CD6700_1.mzXML]	353.2633361816406	13.723683333333334	13.404133333333334	18.522	5.117866666666664	1149478.375	2.226234074490292E7	1	1273	0.2708494218299542	1.4339513033644513	3.4977341399166453	353.25994873046875	353.26513671875
1013	354.0537109375	10.7657					1	DETECTED	354.0537 m/z @10.77 [CD6700_1.mzXML]	354.0537109375	10.7657	10.731783333333334	11.437216666666666	0.7054333333333318	15620.5576171875	290376.3277534168	0	1273	0.029296697921889603	10.399508599508668	3.058782934237412	354.0527038574219	354.0542297363281
1014	354.8922119140625	1.6892666666666665					1	DETECTED	354.8922 m/z @1.69 [CD6700_1.mzXML]	354.8922119140625	1.6892666666666665	1.6013166666666665	10.941	9.339683333333333	23339.326171875	1263037.927810242	0	1273	0.12185922043831621	53.096551070684114	105.19310214136824	354.88360595703125	354.89642333984375
1015	355.00970458984375	19.186					1	DETECTED	355.0097 m/z @19.19 [CD6700_1.mzXML]	355.00970458984375	19.186	0.11768333333333333	20.000333333333334	19.88265	7534.22216796875	2435701.0963036506	0	1273	0.9253017382675672	0.5319079606782857	0.06100545012224252	355.0073547363281	355.01312255859375
1016	355.0449523925781	11.607466666666665					1	DETECTED	355.0450 m/z @11.61 [CD6700_1.mzXML]	355.0449523925781	11.607466666666665	11.524433333333333	11.664033333333332	0.13959999999999972	9940.0595703125	56116.69097021466	0	1273	0.12387681159512454	0.8406262545162618	0.6812525090325235	355.0443115234375	355.0548400878906
1017	355.0816650390625	12.035416666666666					1	DETECTED	355.0817 m/z @12.04 [CD6700_1.mzXML]	355.0816650390625	12.035416666666666	11.9903	12.144533333333333	0.1542333333333339	13628.388671875	78204.9393607181	0	1273	0.0805404659472213	1.70927225711119	2.41854451422238	355.0808410644531	355.0823974609375
1018	355.18994140625	12.7079					1	DETECTED	355.1899 m/z @12.71 [CD6700_1.mzXML]	355.18994140625	12.7079	11.722949999999999	12.8779	1.1549500000000013	20480.130859375	481042.18893457035	0	1273	0.1752380667844342	0.5862987968932432	0.17259759378648631	355.1896667480469	355.19134521484375
1019	355.2493896484375	14.153083333333333					1	DETECTED	355.2494 m/z @14.15 [CD6700_1.mzXML]	355.2493896484375	14.153083333333333	11.874983333333335	15.277633333333334	3.4026499999999995	12871.681640625	1321170.860527801	0	1273	0.6110295083882527	0.7468175233747425	0.493635046749485	355.2430725097656	355.2501220703125
1020	355.2815246582031	12.591883333333334					1	DETECTED	355.2815 m/z @12.59 [CD6700_1.mzXML]	355.2815246582031	12.591883333333334	1.14405	13.38965	12.2456	31249.537109375	1450185.3071684563	0	1273	0.12304890251430223	0.5348435657402419	0.06968713148048387	355.2783203125	355.2819519042969
1021	356.0340270996094	10.25595					1	DETECTED	356.0340 m/z @10.26 [CD6700_1.mzXML]	356.0340270996094	10.25595	10.225249999999999	16.162300000000002	5.937050000000003	2737.034912109375	421486.18105444347	0	1273	0.04830813201102657	96.69462540716214	192.38925081432427	356.0261535644531	356.0340270996094
1022	356.0699462890625	10.1158					1	DETECTED	356.0699 m/z @10.12 [CD6700_1.mzXML]	356.0699462890625	10.1158	10.068316666666668	10.433766666666665	0.3654499999999974	9856.775390625	71440.5655024412	0	1273	0.08298272133325924	3.8481923481924114	2.055942853520155	356.0693054199219	356.0701904296875
1023	356.2762451171875	11.480466666666667					1	DETECTED	356.2762 m/z @11.48 [CD6700_1.mzXML]	356.2762451171875	11.480466666666667	11.465983333333332	12.560216666666667	1.0942333333333352	24495.84375	585759.5928396013	0	1273	0.07646025321949246	37.77560414268974	74.55120828537947	356.2762451171875	356.28546142578125
1024	356.9074401855469	1.6161999999999999					1	DETECTED	356.9074 m/z @1.62 [CD6700_1.mzXML]	356.9074401855469	1.6161999999999999	1.5413666666666666	1.6892666666666665	0.14789999999999992	102080.15625	563930.2493281248	0	1273	0.09587185433334389	0.9888103860377939	1.1387498507245453	356.9068603515625	356.9075927734375
1025	357.0064697265625	19.086166666666667					1	DETECTED	357.0065 m/z @19.09 [CD6700_1.mzXML]	357.0064697265625	19.086166666666667	0.1345333333333333	19.716833333333334	19.5823	5053.80615234375	1403620.2602589421	0	1273	16.60664575663467	0.5166388473113135	0.045564195283853144	357.00372314453125	357.0097351074219
1026	357.1698913574219	12.38175					1	DETECTED	357.1699 m/z @12.38 [CD6700_1.mzXML]	357.1698913574219	12.38175	12.303633333333332	17.479499999999998	5.175866666666666	21229.544921875	2108440.852312471	0	1273	0.14236632337979493	33.12908043524578	65.25816087049157	357.1658020019531	357.1699523925781
1027	357.2131652832031	9.333916666666665					1	DETECTED	357.2132 m/z @9.33 [CD6700_1.mzXML]	357.2131652832031	9.333916666666665	9.2904	11.722949999999999	2.432549999999999	6062.72119140625	282985.89788623044	0	1273	0.09223392504513406	27.949636154730847	54.89927230946169	357.2063903808594	357.21331787109375
1028	357.27630615234375	12.050333333333333					1	DETECTED	357.2763 m/z @12.05 [CD6700_1.mzXML]	357.27630615234375	12.050333333333333	11.737966666666667	13.998133333333334	2.2601666666666667	49541.02734375	1504200.8633549814	0	1273	0.11895693506575356	3.5908236333327204	8.190125078704249	357.2749938964844	357.2792053222656
1029	357.2969970703125	12.576116666666667					1	DETECTED	357.2970 m/z @12.58 [CD6700_1.mzXML]	357.2969970703125	12.576116666666667	6.2667166666666665	15.14705	8.880333333333333	18431.361328125	3027636.426072083	0	1273	7.96229574823009	0.703738337507	0.3441992663588391	357.2966003417969	357.2988586425781
1030	358.06689453125	10.084399999999999					1	DETECTED	358.0669 m/z @10.08 [CD6700_1.mzXML]	358.06689453125	10.084399999999999	10.068316666666668	16.506766666666667	6.43845	4226.0849609375	321193.74038458243	0	1273	0.06039069229267113	200.15906735754464	399.3181347150893	358.0590515136719	358.0679626464844
1031	358.24114990234375	13.752416666666667					1	DETECTED	358.2411 m/z @13.75 [CD6700_1.mzXML]	358.24114990234375	13.752416666666667	13.68125	16.918	3.236749999999999	7964.96875	437441.82072402973	0	1273	0.49082322553317503	17.2155701982509	33.36145425107712	358.2362365722656	358.2419128417969
1032	358.2559814453125	11.0782					1	DETECTED	358.2560 m/z @11.08 [CD6700_1.mzXML]	358.2559814453125	11.0782	10.6977	11.154483333333333	0.456783333333334	11067.826171875	120546.03311657721	0	1273	0.11405282283487317	0.6002409110819085	0.20048182216381685	358.2558898925781	358.25750732421875
1033	358.29278564453125	11.593683333333333					1	DETECTED	358.2928 m/z @11.59 [CD6700_1.mzXML]	358.29278564453125	11.593683333333333	11.5523	11.753083333333333	0.20078333333333198	49948.94921875	314450.0409658188	0	1273	0.09652159484526024	2.1714562734835208	2.9071062326562807	358.29229736328125	358.293212890625
1034	358.36578369140625	12.08085					1	DETECTED	358.3658 m/z @12.08 [CD6700_1.mzXML]	358.36578369140625	12.08085	12.035416666666666	12.19205	0.15663333333333362	59312.40625	311005.6081591811	0	1273	0.0970083519066609	1.723771093176815	3.2484327925642735	358.365234375	358.36578369140625
1035	359.0414123535156	1.8619166666666667					1	DETECTED	359.0414 m/z @1.86 [CD6700_1.mzXML]	359.0414123535156	1.8619166666666667	1.6454666666666666	10.419816666666666	8.774349999999998	465597.09375	9826351.776302865	0	1273	0.1442126624077611	2.6103304755578507	4.8437288273284	359.0400390625	359.04339599609375
1036	359.0579833984375	11.815316666666666					1	DETECTED	359.0580 m/z @11.82 [CD6700_1.mzXML]	359.0579833984375	11.815316666666666	11.737966666666667	16.555616666666666	4.817649999999999	13812.94921875	671764.6858745117	0	1273	0.11927145426183294	31.1418875242408	61.2837750484816	359.0534362792969	359.0595703125
1037	359.3127746582031	12.721916666666667					1	DETECTED	359.3128 m/z @12.72 [CD6700_1.mzXML]	359.3127746582031	12.721916666666667	0.52505	19.866833333333332	19.341783333333332	992855.8125	1.5215630319190329E7	1	1273	0.19527043367022756	1.3470469484264733	0.7640042890200035	359.3113098144531	359.3177490234375
1038	360.2453308105469	12.287666666666667					1	DETECTED	360.2453 m/z @12.29 [CD6700_1.mzXML]	360.2453308105469	12.287666666666667	3.3847666666666667	13.68125	10.296483333333335	15168.3388671875	4752282.640016785	0	1273	9.620927400132329	0.5938298730965932	0.1834110715418915	360.2354736328125	360.2453308105469
1039	360.31573486328125	12.694033333333334					1	DETECTED	360.3157 m/z @12.69 [CD6700_1.mzXML]	360.31573486328125	12.694033333333334	12.350850000000001	13.795383333333332	1.4445333333333306	196633.046875	3130102.0550131807	0	1273	2.865458113652924	1.040136013100323	0.8677272164235924	360.3077392578125	360.3238525390625
1040	361.1799621582031	12.19205					1	DETECTED	361.1800 m/z @12.19 [CD6700_1.mzXML]	361.1799621582031	12.19205	12.08085	12.514616666666665	0.4337666666666653	27528.484375	363768.1850485836	0	1273	0.2397640273306223	1.950389688249391	2.900779376498782	361.1795349121094	361.1803283691406
1041	361.1982116699219	11.18525					1	DETECTED	361.1982 m/z @11.19 [CD6700_1.mzXML]	361.1982116699219	11.18525	11.124183333333333	11.23185	0.1076666666666668	21166.978515625	97206.26096484312	0	1273	0.19467919307577475	0.881550218340607	0.7233738885891359	361.1982116699219	361.1989440917969
1042	361.318359375	12.820716666666668					1	DETECTED	361.3184 m/z @12.82 [CD6700_1.mzXML]	361.318359375	12.820716666666668	11.76815	15.08195	3.3138000000000005	17509.390625	1220514.9083008717	0	1273	1.1953392844436834	1.5049859350287897	1.6369218750704324	361.3094787597656	361.3250732421875
1043	362.2852478027344	11.36705					1	DETECTED	362.2852 m/z @11.37 [CD6700_1.mzXML]	362.2852478027344	11.36705	11.325099999999999	11.437216666666666	0.11211666666666709	54814.48828125	287129.1456123042	0	1273	0.10018064167713447	1.336313071116359	1.672626142232718	362.28509521484375	362.28564453125
1044	362.323974609375	11.353166666666668					1	DETECTED	362.3240 m/z @11.35 [CD6700_1.mzXML]	362.323974609375	11.353166666666668	11.3392	12.144533333333333	0.8053333333333335	95013.359375	672813.399054809	0	1273	0.10284971756500738	14.087175058900922	11.872635918967681	362.3213806152344	362.3247985839844
1045	362.9239501953125	1.6454666666666666					1	DETECTED	362.9240 m/z @1.65 [CD6700_1.mzXML]	362.9239501953125	1.6454666666666666	1.5711000000000002	1.71915	0.1480499999999998	205248.15625	894579.3738847655	0	1273	0.07936007319773397	0.9954056476916193	1.1115973731695425	362.92352294921875	362.9244689941406
1046	363.1098937988281	1.4669333333333334					1	DETECTED	363.1099 m/z @1.47 [CD6700_1.mzXML]	363.1098937988281	1.4669333333333334	1.4035499999999999	17.546166666666668	16.14261666666667	14033.5263671875	1326454.8442774357	0	1273	0.096048961292307	127.34117801735427	253.6823560347085	363.10162353515625	363.110107421875
1047	363.2139587402344	11.309983333333333					1	DETECTED	363.2140 m/z @11.31 [CD6700_1.mzXML]	363.2139587402344	11.309983333333333	11.047466666666667	15.490416666666667	4.44295	95138.09375	3270560.427723079	0	1273	0.08309748484595403	8.46222462065901	15.92444924131802	363.2074890136719	363.2140808105469
1048	365.0696716308594	10.63105					1	DETECTED	365.0697 m/z @10.63 [CD6700_1.mzXML]	365.0696716308594	10.63105	10.61555	18.154999999999998	7.539449999999997	3359.6357421875	587927.4096379089	0	1273	0.08053724176320465	243.2080645161383	485.4161290322766	365.0696716308594	365.07049560546875
1049	365.197509765625	14.381666666666666					1	DETECTED	365.1975 m/z @14.38 [CD6700_1.mzXML]	365.197509765625	14.381666666666666	14.200766666666668	15.719183333333332	1.5184166666666634	12973.505859375	371623.50138207985	0	1273	0.33460183161885837	3.6355904743873375	5.911789769870909	365.1962585449219	365.1994323730469
1050	365.2109069824219	12.144533333333333					1	DETECTED	365.2109 m/z @12.14 [CD6700_1.mzXML]	365.2109069824219	12.144533333333333	11.6497	12.319533333333334	0.6698333333333348	8464.0654296875	220577.48530090382	0	1273	1.1492296159434119	0.6768272145503541	0.35365442910070816	365.208984375	365.2134704589844
1051	365.2301940917969	11.139216666666666					1	DETECTED	365.2302 m/z @11.14 [CD6700_1.mzXML]	365.2301940917969	11.139216666666666	11.108616666666668	11.18525	0.07663333333333178	4631.85546875	17460.235435058446	0	1273	0.0720805753438043	1.2521786492375306	1.5043572984750615	365.22900390625	365.23028564453125
1052	367.12188720703125	10.4478					1	DETECTED	367.1219 m/z @10.45 [CD6700_1.mzXML]	367.12188720703125	10.4478	1.9312333333333334	10.880383333333333	8.94915	203236.25	1.0092869547907231E7	0	1273	0.09054401591486005	0.5086760867246917	3.034504273826852	367.11920166015625	367.1230773925781
1053	367.1915588378906	13.7666					1	DETECTED	367.1916 m/z @13.77 [CD6700_1.mzXML]	367.1915588378906	13.7666	13.651549999999999	16.571933333333334	2.9203833333333353	33392.07421875	778893.4064669808	0	1273	0.21486952848590413	12.69180066637674	3.4042691362282325	367.1875305175781	367.1922302246094
1054	367.24267578125	12.303633333333332					1	DETECTED	367.2427 m/z @12.30 [CD6700_1.mzXML]	367.24267578125	12.303633333333332	10.068316666666668	12.303633333333332	2.235316666666664	17046.658203125	1011175.2469638658	0	1273	0.07696578260735265	0.5	null	367.2418518066406	367.2434387207031
1055	367.9883117675781	12.607066666666666					1	DETECTED	367.9883 m/z @12.61 [CD6700_1.mzXML]	367.9883117675781	12.607066666666666	0.10105	20.000333333333334	19.899283333333333	36426.34375	9431872.584191274	0	1273	1.6719988073159957	1.158649057176269	1.7530527908105649	367.9868469238281	367.9913330078125
1056	368.2765808105469	11.524433333333333					1	DETECTED	368.2766 m/z @11.52 [CD6700_1.mzXML]	368.2765808105469	11.524433333333333	11.451633333333332	11.566133333333333	0.11450000000000138	48546.1015625	274129.2773486345	0	1273	0.11406632497304159	0.786401098901099	0.5728021978021981	368.2763977050781	368.2768249511719
1057	368.4223937988281	12.426216666666667					1	DETECTED	368.4224 m/z @12.43 [CD6700_1.mzXML]	368.4223937988281	12.426216666666667	12.38175	12.49945	0.11769999999999925	61954.09765625	348159.2895927747	0	1273	0.1364724657937959	1.323463268365809	1.6469265367316182	368.4220886230469	368.4224548339844
1058	368.868896484375	1.6744833333333333					1	DETECTED	368.8689 m/z @1.67 [CD6700_1.mzXML]	368.868896484375	1.6744833333333333	1.6599333333333335	1.7912666666666666	0.13133333333333308	54547.48046875	265149.0249035642	0	1273	0.10736577696543392	4.513172966781255	8.446824508126484	368.86810302734375	368.86932373046875
1059	369.0068054199219	1.8619166666666667					1	DETECTED	369.0068 m/z @1.86 [CD6700_1.mzXML]	369.0068054199219	1.8619166666666667	1.8052833333333331	17.380333333333333	15.57505	22619.57421875	2293872.8172581787	0	1273	0.08946053702419632	122.29630382305989	244.21959706584838	368.9976501464844	369.00860595703125
1060	369.0605773925781	12.020616666666665					1	DETECTED	369.0606 m/z @12.02 [CD6700_1.mzXML]	369.0605773925781	12.020616666666665	10.36145	12.16015	1.7987000000000002	23183.552734375	867444.8206184084	0	1273	0.09478557893692319	0.5420492214967356	0.0840984429934713	369.0599365234375	369.0670166015625
1061	369.1188659667969	10.4478					1	DETECTED	369.1189 m/z @10.45 [CD6700_1.mzXML]	369.1188659667969	10.4478	10.084399999999999	12.469916666666668	2.3855166666666694	75215.7109375	1094287.4591795367	0	1273	0.08974868924080859	1.644928831411158	3.0534725575625057	369.1186218261719	369.1275634765625
1062	369.1810607910156	15.915666666666668					1	DETECTED	369.1811 m/z @15.92 [CD6700_1.mzXML]	369.1810607910156	15.915666666666668	15.08195	18.37183333333333	3.2898833333333304	2232.203857421875	250854.26277618398	0	1273	1.5618985690813005	1.973022409691538	2.946044819383076	369.17919921875	369.1816711425781
1063	369.2373352050781	13.7666					1	DETECTED	369.2373 m/z @13.77 [CD6700_1.mzXML]	369.2373352050781	13.7666	13.572183333333333	14.515233333333333	0.9430499999999995	33969.6875	668883.545528565	0	1273	0.2720582126971376	1.9592278288644505	2.8399950419682742	369.2278137207031	369.2376708984375
1064	369.3488464355469	12.637283333333333					1	DETECTED	369.3488 m/z @12.64 [CD6700_1.mzXML]	369.3488464355469	12.637283333333333	0.27131666666666665	19.385166666666667	19.11385	108391.640625	5663042.39408984	0	1273	0.5084594171618342	0.5756062864025328	3.7719292951053194	369.3477783203125	369.3514709472656
1065	370.0849609375	11.799666666666667					1	DETECTED	370.0850 m/z @11.80 [CD6700_1.mzXML]	370.0849609375	11.799666666666667	10.5571	12.005583333333334	1.4484833333333338	94315.765625	1304498.2182800283	0	1273	0.098085813346513	0.5828594039219895	0.13404683139900786	370.08465576171875	370.0862731933594
1066	370.29266357421875	11.635633333333335					1	DETECTED	370.2927 m/z @11.64 [CD6700_1.mzXML]	370.29266357421875	11.635633333333335	2.3420166666666664	13.9685	11.626483333333335	98714.0078125	6407162.0610708	0	1273	0.11232531064184847	0.625509085985542	40.85315841478277	370.2894592285156	370.2976989746094
1067	370.3517761230469	12.607066666666666					1	DETECTED	370.3518 m/z @12.61 [CD6700_1.mzXML]	370.3517761230469	12.607066666666666	12.096133333333334	16.3758	4.279666666666667	35681.67578125	1424123.8197489616	0	1273	0.27854183881353656	4.188087160751576	6.655514360662845	370.35150146484375	370.3543701171875
1068	371.2218017578125	11.799666666666667					1	DETECTED	371.2218 m/z @11.80 [CD6700_1.mzXML]	371.2218017578125	11.799666666666667	9.729433333333333	15.016683333333333	5.28725	19575.458984375	1452502.031519653	0	1273	0.25892974287550174	1.2809476953949843	1.3661628676447897	371.2203674316406	371.2273864746094
1069	371.2616271972656	13.44905					1	DETECTED	371.2616 m/z @13.45 [CD6700_1.mzXML]	371.2616271972656	13.44905	13.249133333333333	14.984266666666667	1.7351333333333336	27643.3515625	878797.3015533441	0	1273	0.28038753117787074	3.144767157048041	5.377045742573453	371.2602844238281	371.2627258300781
1070	371.2958679199219	11.635633333333335					1	DETECTED	371.2959 m/z @11.64 [CD6700_1.mzXML]	371.2958679199219	11.635633333333335	11.593683333333333	16.09603333333333	4.502349999999998	26239.5	2436129.365240905	0	1273	2.288894372451228	32.96014685235448	64.5972832819358	371.29180908203125	371.2970275878906
1071	371.7632751464844	13.556583333333332					1	DETECTED	371.7633 m/z @13.56 [CD6700_1.mzXML]	371.7632751464844	13.556583333333332	13.44905	14.322533333333332	0.8734833333333327	12574.61328125	356896.7054564208	0	1273	0.12301563332123955	4.0614538127712585	7.122907625542518	371.7624816894531	371.7648620605469
1072	372.0815734863281	11.815316666666666					1	DETECTED	372.0816 m/z @11.82 [CD6700_1.mzXML]	372.0815734863281	11.815316666666666	11.784166666666666	11.917399999999999	0.1332333333333331	33343.078125	186020.6127802746	0	1273	0.1881992836427333	2.1385767790261974	3.2771535580523947	372.0815734863281	372.0822448730469
1073	372.3080139160156	11.753083333333333					1	DETECTED	372.3080 m/z @11.75 [CD6700_1.mzXML]	372.3080139160156	11.753083333333333	11.664033333333332	14.576116666666667	2.912083333333335	33236.234375	538878.8320964363	0	1273	0.09646440934959699	16.35083286543136	88.10282733981225	372.29986572265625	372.3094177246094
1074	372.88067626953125	1.6307					1	DETECTED	372.8807 m/z @1.63 [CD6700_1.mzXML]	372.88067626953125	1.6307	1.5561833333333333	1.6744833333333333	0.11830000000000007	41102.5390625	207234.68146630848	0	1273	0.0903343102457701	0.7937821516439267	0.5812666072812394	372.8804016113281	372.88238525390625
1075	373.271240234375	12.287666666666667					1	DETECTED	373.2712 m/z @12.29 [CD6700_1.mzXML]	373.271240234375	12.287666666666667	11.815316666666666	12.396733333333334	0.5814166666666676	15159.09375	236332.3460947264	0	1273	0.4787157494863017	0.6154511132281857	0.2861803500181044	373.26995849609375	373.2720947265625
1076	373.31146240234375	11.753083333333333					1	DETECTED	373.3115 m/z @11.75 [CD6700_1.mzXML]	373.31146240234375	11.753083333333333	11.737966666666667	11.799666666666667	0.06170000000000009	6499.1982421875	20310.179338378934	0	1273	0.0503061447442299	2.040793825799461	3.0815876515989227	373.310546875	373.3116149902344
1077	375.0152587890625	1.8756333333333333					1	DETECTED	375.0153 m/z @1.88 [CD6700_1.mzXML]	375.0152587890625	1.8756333333333333	1.5863166666666666	17.413333333333334	15.827016666666667	187933.296875	5389824.343323366	0	1273	0.1486100573528797	2.398025519427061	3.818911754905996	375.00543212890625	375.0167541503906
1078	375.216552734375	12.38175					1	DETECTED	375.2166 m/z @12.38 [CD6700_1.mzXML]	375.216552734375	12.38175	12.287666666666667	12.576116666666667	0.288450000000001	23753.91796875	289590.5885566408	0	1273	0.1409212697800708	1.5329495128432227	2.0658990256864453	375.2160339355469	375.2173156738281
1079	376.3390808105469	12.721916666666667					1	DETECTED	376.3391 m/z @12.72 [CD6700_1.mzXML]	376.3390808105469	12.721916666666667	12.350850000000001	13.0939	0.7430499999999984	126492.8515625	1680235.4471434301	0	1273	0.20262125340038573	1.995492967580032	2.6577333307283184	376.33770751953125	376.34033203125
1080	376.6223449707031	10.61555					1	DETECTED	376.6223 m/z @10.62 [CD6700_1.mzXML]	376.6223449707031	10.61555	10.178583333333334	17.579333333333334	7.40075	38805.125	1683240.3974281612	0	1273	0.10688956953196715	0.6595541344186412	3.817907305494683	376.61431884765625	376.6242370605469
1081	376.9261779785156	1.9731833333333335					1	DETECTED	376.9262 m/z @1.97 [CD6700_1.mzXML]	376.9261779785156	1.9731833333333335	1.8335666666666666	7.529	5.695433333333334	19625.767578125	1331073.6586305546	0	1273	0.167867340374817	20.396681389518882	39.793362779037764	376.92572021484375	376.93157958984375
1082	377.0130615234375	2.2001833333333334					1	DETECTED	377.0131 m/z @2.20 [CD6700_1.mzXML]	377.0130615234375	2.2001833333333334	2.1287	7.9567499999999995	5.828049999999999	6901.31396484375	1131775.4393897704	0	1273	5.821287351495131	40.76509675915118	80.53019351830237	377.0115966796875	377.0222473144531
1083	377.6298522949219	12.350850000000001					1	DETECTED	377.6299 m/z @12.35 [CD6700_1.mzXML]	377.6298522949219	12.350850000000001	9.6536	12.366166666666667	2.7125666666666657	17046.939453125	687980.1996347051	0	1273	0.15018600490374467	0.5034406994074111	0.006487780431452379	377.6278076171875	377.631591796875
1084	378.2377014160156	12.396733333333334					1	DETECTED	378.2377 m/z @12.40 [CD6700_1.mzXML]	378.2377014160156	12.396733333333334	12.08085	13.540799999999999	1.4599499999999992	64469.76171875	1079708.1059318825	0	1273	0.09696883465453077	2.310900648973773	0.6318449463614294	378.2374267578125	378.2474670410156
1085	378.89752197265625	1.6454666666666666					1	DETECTED	378.8975 m/z @1.65 [CD6700_1.mzXML]	378.89752197265625	1.6454666666666666	1.5711000000000002	1.7772833333333333	0.20618333333333316	118875.9375	594481.7853481445	0	1273	0.073417371485198	1.3413778697134977	1.8396357671637389	378.89739990234375	378.89874267578125
1086	378.9230651855469	1.9454166666666666					1	DETECTED	378.9231 m/z @1.95 [CD6700_1.mzXML]	378.9230651855469	1.9454166666666666	1.8335666666666666	2.0862833333333333	0.2527166666666667	17292.4921875	154794.07444726568	0	1273	0.11821674324386833	1.12971241245716	1.25942482491432	378.922607421875	378.9240417480469
1087	379.0807800292969	12.469916666666668					1	DETECTED	379.0808 m/z @12.47 [CD6700_1.mzXML]	379.0807800292969	12.469916666666668	10.880383333333333	19.900166666666667	9.019783333333335	31774.5234375	1438252.7652037968	0	1273	1.8071634030559967	3.0017849306900626	0.09205283969942343	379.0791931152344	379.08905029296875
1088	379.247314453125	13.37515					1	DETECTED	379.2473 m/z @13.38 [CD6700_1.mzXML]	379.247314453125	13.37515	11.664033333333332	13.651549999999999	1.9875166666666662	15866.3447265625	858891.8821186519	0	1273	1.4217129338795296	0.5807659715390531	0.19261432164641473	379.2411193847656	379.24951171875
1089	379.2798156738281	14.396583333333332					1	DETECTED	379.2798 m/z @14.40 [CD6700_1.mzXML]	379.2798156738281	14.396583333333332	13.98315	15.293849999999999	1.3106999999999989	8136.23779296875	236518.95042187485	0	1273	0.4035735338274602	1.5851406917681243	2.1702813835362487	379.2769470214844	379.2799987792969
1090	380.1282043457031	11.5523					1	DETECTED	380.1282 m/z @11.55 [CD6700_1.mzXML]	380.1282043457031	11.5523	8.0985	11.621566666666666	3.523066666666667	8787.3330078125	1006382.1307989502	0	1273	3.520588811956813	0.5100276024475455	0.02005520489509111	380.1249694824219	380.1282043457031
1091	380.2532043457031	12.694033333333334					1	DETECTED	380.2532 m/z @12.69 [CD6700_1.mzXML]	380.2532043457031	12.694033333333334	11.975466666666668	12.792583333333333	0.8171166666666654	96591.1953125	1151183.4413886731	0	1273	0.11655495290538909	0.5685740130815974	0.13714802616319466	380.2483825683594	380.2532653808594
1092	381.0234375	1.8756333333333333					1	DETECTED	381.0234 m/z @1.88 [CD6700_1.mzXML]	381.0234375	1.8756333333333333	1.6599333333333335	16.261	14.601066666666666	160676.171875	4212208.998485016	0	1273	0.19141773083792857	1.7785981415647034	3.190961587519549	381.0223693847656	381.0278015136719
1093	381.2944641113281	12.721916666666667					1	DETECTED	381.2945 m/z @12.72 [CD6700_1.mzXML]	381.2944641113281	12.721916666666667	7.128966666666667	16.35955	9.230583333333332	1038057.0625	1.6203456025042772E7	1	1273	0.2138911410239448	0.9575894346730924	0.8682378289187994	381.2932434082031	381.2968444824219
1094	381.9834289550781	2.91525					1	DETECTED	381.9834 m/z @2.92 [CD6700_1.mzXML]	381.9834289550781	2.91525	0.11768333333333333	19.983666666666668	19.865983333333336	1823.499267578125	1216750.1367799374	0	1273	18.74898022831238	3.55058264920705	6.101165298414099	381.9796142578125	381.9867248535156
1095	382.2976379394531	12.749616666666666					1	DETECTED	382.2976 m/z @12.75 [CD6700_1.mzXML]	382.2976379394531	12.749616666666666	12.33525	13.151100000000001	0.8158500000000011	218780.453125	4140683.1227260744	0	1273	0.5382005393562341	0.9846167549934086	1.2685608254229657	382.296142578125	382.2984924316406
1096	383.1136474609375	1.7912666666666666					1	DETECTED	383.1136 m/z @1.79 [CD6700_1.mzXML]	383.1136474609375	1.7912666666666666	1.7339333333333333	11.76815	10.034216666666667	528602.3125	6869907.268128419	0	1273	0.0752948809664924	3.4688241122159664	4.7435142768872565	383.1103515625	383.11468505859375
1097	383.2663269042969	12.411633333333333					1	DETECTED	383.2663 m/z @12.41 [CD6700_1.mzXML]	383.2663269042969	12.411633333333333	12.366166666666667	12.45545	0.08928333333333427	27866.01171875	115594.40589941312	0	1273	0.07936257829959459	0.9818548387096999	0.9637096774194	383.2662048339844	383.2669982910156
1098	383.3004150390625	12.806633333333334					1	DETECTED	383.3004 m/z @12.81 [CD6700_1.mzXML]	383.3004150390625	12.806633333333334	12.651783333333332	12.920549999999999	0.26876666666666615	25496.462890625	278397.09562963905	0	1273	0.22042776853958657	0.8678290819072121	0.7356581638144241	383.2994384765625	383.3019104003906
1099	384.0798034667969	10.7657					1	DETECTED	384.0798 m/z @10.77 [CD6700_1.mzXML]	384.0798034667969	10.7657	10.731783333333334	10.831916666666666	0.10013333333333208	7802.28466796875	30271.06249951129	0	1273	0.17621346303369378	1.4761670761670704	1.9523341523341409	384.0790710449219	384.0804748535156
1100	384.1127014160156	9.024983333333333					1	DETECTED	384.1127 m/z @9.02 [CD6700_1.mzXML]	384.1127014160156	9.024983333333333	2.100416666666667	9.1025	7.002083333333332	8334.796875	947191.492994812	0	1273	0.07547926319624132	0.5055972214867838	0.011194442973567446	384.112060546875	384.1164245605469
1101	385.30706787109375	14.684133333333333					1	DETECTED	385.3071 m/z @14.68 [CD6700_1.mzXML]	385.30706787109375	14.684133333333333	9.990499999999999	18.438333333333333	8.447833333333334	81116.7890625	1.0932665839280793E7	0	1273	1.845744351085079	0.8729533215475657	0.6702120196565959	385.304931640625	385.30938720703125
1102	386.0802307128906	11.016950000000001					1	DETECTED	386.0802 m/z @11.02 [CD6700_1.mzXML]	386.0802307128906	11.016950000000001	0.10105	20.000333333333334	19.899283333333333	3976.51220703125	1964065.3785320437	0	1273	9.256003016962577	0.9114815696980245	3.297589861244567	386.0763854980469	386.0815734863281
1103	386.3105163574219	14.684133333333333					1	DETECTED	386.3105 m/z @14.68 [CD6700_1.mzXML]	386.3105163574219	14.684133333333333	11.108616666666668	17.083166666666667	5.974549999999999	16445.919921875	2212579.1749566654	0	1273	1.6772242750912785	0.8354806531456994	2.613109874860515	386.3093566894531	386.3124694824219
1104	386.3236389160156	12.721916666666667					1	DETECTED	386.3236 m/z @12.72 [CD6700_1.mzXML]	386.3236389160156	12.721916666666667	1.3516000000000001	12.992716666666666	11.641116666666667	55534.53125	3203873.323368986	0	1273	0.14294806081323408	0.5119081995664149	0.0181496873410692	386.3194885253906	386.32537841796875
1105	386.9161376953125	11.84645					1	DETECTED	386.9161 m/z @11.85 [CD6700_1.mzXML]	386.9161376953125	11.84645	1.5413666666666666	11.84645	10.305083333333334	13735.037109375	6800466.728454957	0	1273	10.398407260994253	0.5	null	386.9161376953125	386.9229431152344
1106	387.1777038574219	11.579866666666668					1	DETECTED	387.1777 m/z @11.58 [CD6700_1.mzXML]	387.1777038574219	11.579866666666668	11.495149999999999	19.650166666666667	8.155016666666668	388470.875	4297632.721173452	0	1273	0.11569250710373602	1.9513419296527104	2.0489691868097624	387.1730041503906	387.179931640625
1107	387.30224609375	14.888166666666667					1	DETECTED	387.3022 m/z @14.89 [CD6700_1.mzXML]	387.30224609375	14.888166666666667	5.05055	15.45765	10.4071	4158.220703125	958414.6767145385	0	1273	0.43019672479226934	0.528944171776023	0.05788834355204589	387.3014221191406	387.3109130859375
1108	387.3438720703125	12.271600000000001					1	DETECTED	387.3439 m/z @12.27 [CD6700_1.mzXML]	387.3438720703125	12.271600000000001	12.128083333333333	12.651783333333332	0.5236999999999998	11753.71875	244441.27287329087	0	1273	0.33374640117702015	1.824526768087306	2.649053536174612	387.3429260253906	387.34466552734375
1109	388.07574462890625	10.9563					1	DETECTED	388.0757 m/z @10.96 [CD6700_1.mzXML]	388.07574462890625	10.9563	0.15161666666666665	19.983666666666668	19.832050000000002	3824.72265625	1979514.76607785	0	1273	8.91860361658765	0.9177524869616726	0.835504973923345	388.0738830566406	388.0784606933594
1110	388.70941162109375	1.9593					1	DETECTED	388.7094 m/z @1.96 [CD6700_1.mzXML]	388.70941162109375	1.9593	1.8619166666666667	2.18595	0.3240333333333334	19802.38671875	167568.3880467531	0	1273	0.12127338540911592	1.6637001540304635	1.8248276736842042	388.7093200683594	388.7107849121094
1111	389.18310546875	11.593683333333333					1	DETECTED	389.1831 m/z @11.59 [CD6700_1.mzXML]	389.18310546875	11.593683333333333	11.566133333333333	11.664033333333332	0.09789999999999921	12084.837890625	46543.743600097834	0	1273	0.07566701130911824	1.7767695099818535	2.553539019963707	389.1827087402344	389.184326171875
1112	389.97039794921875	12.484883333333332					1	DETECTED	389.9704 m/z @12.48 [CD6700_1.mzXML]	389.97039794921875	12.484883333333332	2.1713333333333336	19.30216666666667	17.130833333333335	15567.5751953125	2912574.0007426776	0	1273	1.1987709676759764	1.5155550776697653	1.4441946501912475	389.96905517578125	389.9795227050781
1113	390.3548278808594	13.752416666666667					1	DETECTED	390.3548 m/z @13.75 [CD6700_1.mzXML]	390.3548278808594	13.752416666666667	11.722949999999999	14.137083333333333	2.414133333333334	57747.5	1566051.0758381349	0	1273	0.24827167170798603	0.6020269445746841	3.593032840626258	390.35443115234375	390.3551940917969
1114	390.9891052246094	1.8756333333333333					1	DETECTED	390.9891 m/z @1.88 [CD6700_1.mzXML]	390.9891052246094	1.8756333333333333	1.8052833333333331	2.398216666666667	0.5929333333333338	32882.421875	458687.9041345216	0	1273	0.14698176241714522	4.214167258943373	6.648462642716048	390.97979736328125	390.9905700683594
1115	391.2816467285156	13.0794					1	DETECTED	391.2816 m/z @13.08 [CD6700_1.mzXML]	391.2816467285156	13.0794	0.10105	20.000333333333334	19.899283333333333	31179.859375	8450702.667164417	0	1273	0.15515698218300322	0.8250318162132242	0.1406162017962918	391.27984619140625	391.2843933105469
1116	391.35906982421875	13.781183333333333					1	DETECTED	391.3591 m/z @13.78 [CD6700_1.mzXML]	391.35906982421875	13.781183333333333	11.902983333333333	13.939083333333334	2.036100000000001	15316.375	781364.6385343018	0	1273	0.16449484657976043	0.5420349270578217	0.08406985411564344	391.3538513183594	391.3595275878906
1117	394.220947265625	8.29355					1	DETECTED	394.2209 m/z @8.29 [CD6700_1.mzXML]	394.220947265625	8.29355	8.0524	8.486033333333333	0.43363333333333287	2902.677734375	46927.888416290254	0	1273	0.28789640683113227	0.8990946160757498	0.7981892321514995	394.21923828125	394.22216796875
1118	394.2923278808594	11.635633333333335					1	DETECTED	394.2923 m/z @11.64 [CD6700_1.mzXML]	394.2923278808594	11.635633333333335	11.607466666666665	11.678483333333332	0.07101666666666695	16056.2958984375	54263.15347314412	0	1273	0.12820765132841672	1.26065088757386	1.5213017751477198	394.2921447753906	394.2926330566406
1119	395.2738952636719	12.666					1	DETECTED	395.2739 m/z @12.67 [CD6700_1.mzXML]	395.2738952636719	12.666	12.49945	12.820716666666668	0.32126666666666814	36605.73046875	379247.6403784181	0	1273	0.15454301547963212	0.9644751325928144	0.6312687568068552	395.2727966308594	395.27484130859375
1120	395.3851318359375	14.043116666666666					1	DETECTED	395.3851 m/z @14.04 [CD6700_1.mzXML]	395.3851318359375	14.043116666666666	13.867066666666666	14.545549999999999	0.6784833333333324	6386.94482421875	155883.41232476782	0	1273	0.2017720609049949	1.9269620373000065	2.853924074600013	395.3843688964844	395.3866882324219
1121	396.3081970214844	11.737966666666667					1	DETECTED	396.3082 m/z @11.74 [CD6700_1.mzXML]	396.3081970214844	11.737966666666667	11.262183333333333	11.830816666666667	0.5686333333333344	14859.224609375	219978.96184240805	0	1273	0.08468246717226258	0.5975759274179425	0.19515185483588504	396.3065185546875	396.3119812011719
1122	396.8825988769531	1.5711000000000002					1	DETECTED	396.8826 m/z @1.57 [CD6700_1.mzXML]	396.8825988769531	1.5711000000000002	1.52655	1.5863166666666666	0.059766666666666524	26658.814453125	65633.03569140633	0	1273	0.07673184283997081	0.6641432684331379	0.3467755476118109	396.8825378417969	396.8836975097656
1123	396.9967041015625	1.8756333333333333					1	DETECTED	396.9967 m/z @1.88 [CD6700_1.mzXML]	396.9967041015625	1.8756333333333333	1.7040166666666667	2.4402833333333334	0.7362666666666666	47292.12890625	958287.9761804201	0	1273	0.31943172845752144	2.145090803146549	2.7338164075586873	396.9889221191406	396.99853515625
1124	397.2679443359375	12.694033333333334					1	DETECTED	397.2679 m/z @12.69 [CD6700_1.mzXML]	397.2679443359375	12.694033333333334	12.484883333333332	13.953650000000001	1.468766666666669	50233.5546875	1007890.7561293953	0	1273	0.2949805519956641	3.5112757988684233	6.022551597736847	397.2677917480469	397.2706604003906
1125	397.4124755859375	12.484883333333332					1	DETECTED	397.4125 m/z @12.48 [CD6700_1.mzXML]	397.4124755859375	12.484883333333332	12.08085	13.620049999999999	1.5391999999999992	100907.6015625	2127369.3905551746	0	1273	0.2642113208252983	3.0031494571594792	2.675279915979587	397.41064453125	397.4139709472656
1126	398.05718994140625	1.74875					1	DETECTED	398.0572 m/z @1.75 [CD6700_1.mzXML]	398.05718994140625	1.74875	1.74875	9.990499999999999	8.24175	19486.3046875	5176424.00626184	0	1273	8.409703676064789	null	null	398.0482177734375	398.05718994140625
1127	398.32391357421875	11.84645					1	DETECTED	398.3239 m/z @11.85 [CD6700_1.mzXML]	398.32391357421875	11.84645	11.799666666666667	12.065316666666666	0.26564999999999905	51998.94921875	329766.02169555525	0	1273	0.10549466215688597	2.329515825563187	3.0071481003335547	398.32257080078125	398.32427978515625
1128	398.7580261230469	13.404133333333334					1	DETECTED	398.7580 m/z @13.40 [CD6700_1.mzXML]	398.7580261230469	13.404133333333334	12.992716666666666	15.114566666666667	2.1218500000000002	18085.740234375	786738.6110634767	0	1273	0.5390349582876972	2.2213618800781543	3.4087608487703043	398.7572021484375	398.7616882324219
1129	399.25592041015625	13.752416666666667					1	DETECTED	399.2559 m/z @13.75 [CD6700_1.mzXML]	399.25592041015625	13.752416666666667	11.5523	14.50055	2.94825	25859.98046875	1200182.236123291	0	1273	0.1524214545700815	0.6700212867499452	0.11648638336616275	399.2550354003906	399.263671875
1130	399.3243103027344	12.749616666666666					1	DETECTED	399.3243 m/z @12.75 [CD6700_1.mzXML]	399.3243103027344	12.749616666666666	11.815316666666666	15.702716666666667	3.8874000000000013	20602.466796875	1021361.1730361336	0	1273	0.13824921860306993	1.772924981722979	2.0689178944170337	399.3214111328125	399.3268737792969
1131	399.7672424316406	13.234933333333334					1	DETECTED	399.7672 m/z @13.23 [CD6700_1.mzXML]	399.7672424316406	13.234933333333334	8.71425	14.50055	5.786300000000001	18137.150390625	1112547.2721038817	0	1273	4.689473159840102	0.6399806813866634	0.27996136277332695	399.7613830566406	399.7686767578125
1132	400.07421875	10.799216666666666					1	DETECTED	400.0742 m/z @10.80 [CD6700_1.mzXML]	400.07421875	10.799216666666666	1.9731833333333335	16.228133333333332	14.25495	170555.671875	3719342.404531739	1	1273	0.09211209646145768	2.0326646473323815	2.8332075881175016	400.0643005371094	400.0749816894531
1133	400.3394775390625	11.975466666666668					1	DETECTED	400.3395 m/z @11.98 [CD6700_1.mzXML]	400.3394775390625	11.975466666666668	11.9316	12.514616666666665	0.5830166666666656	214283.953125	1578983.4860345505	1	1273	0.10467962030124411	3.914119320138151	3.459447972034861	400.3382263183594	400.3395690917969
1134	401.33734130859375	13.68125					1	DETECTED	401.3373 m/z @13.68 [CD6700_1.mzXML]	401.33734130859375	13.68125	0.37295	18.871	18.49805	7753.6455078125	2567011.776050537	0	1273	0.3509715164513505	0.6949817031476596	0.3899634062953193	401.3363037109375	401.34539794921875
1135	401.6218566894531	10.925966666666666					1	DETECTED	401.6219 m/z @10.93 [CD6700_1.mzXML]	401.6218566894531	10.925966666666666	10.240533333333333	11.001399999999999	0.760866666666665	11184.1865234375	181354.1396109615	0	1273	0.7176702007611748	0.5550260176044348	0.12013367776916209	401.6209411621094	401.6233825683594
1136	402.9002380371094	1.5863166666666666					1	DETECTED	402.9002 m/z @1.59 [CD6700_1.mzXML]	402.9002380371094	1.5863166666666666	1.48205	1.6744833333333333	0.19243333333333323	57873.89453125	266803.7725893553	0	1273	0.06852618887466333	1.249131058684978	1.6466770751438453	402.8987731933594	402.9007873535156
1137	403.0051574707031	1.8893333333333333					1	DETECTED	403.0052 m/z @1.89 [CD6700_1.mzXML]	403.0051574707031	1.8893333333333333	1.7339333333333333	14.71525	12.981316666666666	141500.125	3853249.9979976197	0	1273	0.20842941768163614	2.1670378740251666	3.2013607875238455	402.9959716796875	403.00750732421875
1138	404.2040710449219	11.593683333333333					1	DETECTED	404.2041 m/z @11.59 [CD6700_1.mzXML]	404.2040710449219	11.593683333333333	1.7339333333333333	11.84645	10.112516666666668	43907.5546875	3171803.752150999	0	1273	0.12193638195202716	0.5101046449916472	1.1828862239479965	404.2025146484375	404.2050476074219
1139	405.0798645019531	12.749616666666666					1	DETECTED	405.0799 m/z @12.75 [CD6700_1.mzXML]	405.0798645019531	12.749616666666666	0.33913333333333334	18.83833333333333	18.4992	6798.59521484375	1653165.4515859985	0	1273	4.254851661795808	0.7453053802631914	0.29783166334685524	405.07586669921875	405.0836181640625
1140	405.1333923339844	10.571233333333334					1	DETECTED	405.1334 m/z @10.57 [CD6700_1.mzXML]	405.1333923339844	10.571233333333334	10.5023	10.6977	0.19539999999999935	10838.802734375	64712.03883831782	0	1273	0.3519109276545347	1.4743480342596729	1.302998677521411	405.13153076171875	405.1347351074219
1141	406.74493408203125	12.54495					1	DETECTED	406.7449 m/z @12.54 [CD6700_1.mzXML]	406.74493408203125	12.54495	11.6497	15.768049999999999	4.1183499999999995	22919.208984375	1581541.159282654	0	1273	0.8545037777854656	2.3001117006422764	3.704195086361259	406.74365234375	406.754638671875
1142	407.7528991699219	12.287666666666667					1	DETECTED	407.7529 m/z @12.29 [CD6700_1.mzXML]	407.7528991699219	12.287666666666667	11.753083333333333	13.51	1.7569166666666671	15024.2431640625	886746.8278488776	0	1273	1.2501681805347253	1.6432579890880736	2.2865159781761473	407.7493896484375	407.7548522949219
1143	408.7668762207031	1.7339333333333333					1	DETECTED	408.7669 m/z @1.73 [CD6700_1.mzXML]	408.7668762207031	1.7339333333333333	1.7040166666666667	13.8529	12.148883333333334	28537.201171875	6966088.692511231	0	1273	0.0959938639240101	203.04540389972198	381.2249323498568	408.76641845703125	408.7715759277344
1144	408.9166259765625	1.6161999999999999					1	DETECTED	408.9166 m/z @1.62 [CD6700_1.mzXML]	408.9166259765625	1.6161999999999999	1.5413666666666666	16.753	15.211633333333333	76079.9140625	1.2941433900995485E7	0	1273	0.0827564529053495	104.80378434306525	246.16911125545982	408.9162292480469	408.9241027832031
1145	409.1592102050781	11.566133333333333					1	DETECTED	409.1592 m/z @11.57 [CD6700_1.mzXML]	409.1592102050781	11.566133333333333	10.895583333333333	12.035416666666666	1.1398333333333337	297039.28125	3293789.4194389563	0	1273	0.12291207058856024	0.7206814512218792	2.694572105182823	409.1499328613281	409.1604919433594
1146	409.1853332519531	9.205966666666665					1	DETECTED	409.1853 m/z @9.21 [CD6700_1.mzXML]	409.1853332519531	9.205966666666665	9.163566666666666	9.3048	0.141233333333334	72802.1171875	328001.7735229512	0	1273	0.07289151385369763	1.6385494290319482	1.819487371844575	409.1849060058594	409.1859130859375
1147	409.3257751464844	12.255616666666667					1	DETECTED	409.3258 m/z @12.26 [CD6700_1.mzXML]	409.3257751464844	12.255616666666667	12.096133333333334	16.3922	4.296066666666665	18164.419921875	1002174.7654553221	0	1273	0.26712758467012954	13.46870101369012	25.93740202738024	409.32470703125	409.330810546875
1148	410.1629333496094	11.579866666666668					1	DETECTED	410.1629 m/z @11.58 [CD6700_1.mzXML]	410.1629333496094	11.579866666666668	11.524433333333333	11.830816666666667	0.30638333333333456	72059.8359375	530432.154765624	0	1273	0.15882259565250045	2.7635297654839928	2.218465390366369	410.1610107421875	410.1631164550781
1149	410.2509460449219	4.076083333333333					1	DETECTED	410.2509 m/z @4.08 [CD6700_1.mzXML]	410.2509460449219	4.076083333333333	3.269633333333333	4.9059	1.6362666666666668	5079.8828125	247081.12396652214	0	1273	0.7020276307109921	1.0144873623080581	0.8370195603204665	410.2494201660156	410.25311279296875
1150	410.75860595703125	13.43385					1	DETECTED	410.7586 m/z @13.43 [CD6700_1.mzXML]	410.75860595703125	13.43385	12.9348	15.0982	2.163400000000001	37333.51171875	1270512.5760101941	0	1273	0.37610394026899563	1.6617438161656173	2.0142357606479244	410.7501525878906	410.7612609863281
1151	410.8534851074219	1.7339333333333333					1	DETECTED	410.8535 m/z @1.73 [CD6700_1.mzXML]	410.8534851074219	1.7339333333333333	1.6599333333333335	1.8052833333333331	0.14534999999999965	51135.3984375	283494.45745532226	0	1273	0.10003356673009689	0.9820945945945943	1.063044553954633	410.8533020019531	410.8560485839844
1152	412.7746276855469	13.43385					1	DETECTED	412.7746 m/z @13.43 [CD6700_1.mzXML]	412.7746276855469	13.43385	13.31835	16.0308	2.7124499999999987	13242.5234375	596979.6807097776	0	1273	0.24137595365969666	11.742207792207884	22.484415584415768	412.7691345214844	412.7755432128906
1153	412.9711608886719	1.8335666666666666					1	DETECTED	412.9712 m/z @1.83 [CD6700_1.mzXML]	412.9711608886719	1.8335666666666666	1.8052833333333331	2.3559833333333335	0.5507000000000004	12240.9296875	227857.05472253435	0	1273	0.39636115054563437	9.735415439009989	18.470830878019978	412.969970703125	412.9723815917969
1154	413.1393737792969	9.378283333333334					1	DETECTED	413.1394 m/z @9.38 [CD6700_1.mzXML]	413.1393737792969	9.378283333333334	9.348616666666667	15.130716666666666	5.7821	4276.93212890625	831043.0022385862	0	1273	5.672114745150836	97.45112359550322	193.90224719100644	413.1337890625	413.1399230957031
1155	413.2630920410156	13.06465					1	DETECTED	413.2631 m/z @13.06 [CD6700_1.mzXML]	413.2630920410156	13.06465	0.11768333333333333	19.967166666666667	19.849483333333335	22009.853515625	2667363.966918551	0	1273	11.473100283355167	0.7065016342926217	1.9651040796461678	413.2546081542969	413.2671203613281
1156	413.338134765625	12.08085					1	DETECTED	413.3381 m/z @12.08 [CD6700_1.mzXML]	413.338134765625	12.08085	11.69305	16.211816666666667	4.518766666666668	12495.9130859375	1243218.4765685734	0	1273	2.125196696373594	5.826156094206632	6.595876087219846	413.3356018066406	413.33990478515625
1157	414.2973937988281	12.239650000000001					1	DETECTED	414.2974 m/z @12.24 [CD6700_1.mzXML]	414.2973937988281	12.239650000000001	11.635633333333335	16.5884	4.952766666666665	34304.6015625	1732265.9528247076	0	1273	0.7127159491604793	3.4759997949504466	6.0508881264509835	414.2941589355469	414.30389404296875
1158	414.9953308105469	1.4519666666666666					1	DETECTED	414.9953 m/z @1.45 [CD6700_1.mzXML]	414.9953308105469	1.4519666666666666	1.4208166666666666	1.52655	0.10573333333333346	3774.404541015625	16459.781978576688	0	1273	0.026819825765164618	1.697164258962013	2.394328517924026	414.9953308105469	414.996826171875
1159	415.1192321777344	11.247033333333333					1	DETECTED	415.1192 m/z @11.25 [CD6700_1.mzXML]	415.1192321777344	11.247033333333333	2.4402833333333334	11.247033333333333	8.80675	8923.9970703125	2827889.0221282966	0	1273	0.15032115526613055	0.5	null	415.1192321777344	415.12457275390625
1160	415.2086486816406	11.874983333333335					1	DETECTED	415.2086 m/z @11.87 [CD6700_1.mzXML]	415.2086486816406	11.874983333333335	11.815316666666666	12.411633333333333	0.5963166666666666	679566.6875	5392029.4060585685	1	1273	0.12659664587091513	2.6295750726729907	3.7518070502231047	415.2078552246094	415.2098388671875
1161	415.2337951660156	13.723683333333334					1	DETECTED	415.2338 m/z @13.72 [CD6700_1.mzXML]	415.2337951660156	13.723683333333334	13.43385	14.292733333333333	0.858883333333333	105637.1328125	1851590.132308961	0	1273	0.28368411112567493	1.2516880695970933	1.47517437434404	415.2330017089844	415.2353515625
1162	415.300537109375	12.255616666666667					1	DETECTED	415.3005 m/z @12.26 [CD6700_1.mzXML]	415.300537109375	12.255616666666667	11.69305	15.81775	4.124700000000001	11733.6298828125	752240.9678090825	0	1273	0.07028253751589908	3.6659655151981965	6.331931030396393	415.3003234863281	415.3045654296875
1163	415.3547668457031	12.45545					1	DETECTED	415.3548 m/z @12.46 [CD6700_1.mzXML]	415.3547668457031	12.45545	12.255616666666667	13.108283333333333	0.852666666666666	9785.69921875	309059.9324060058	0	1273	0.22360405966202457	2.133444537114251	3.266889074228502	415.35247802734375	415.3555603027344
1164	416.2120361328125	11.917399999999999					1	DETECTED	416.2120 m/z @11.92 [CD6700_1.mzXML]	416.2120361328125	11.917399999999999	8.71425	12.239650000000001	3.525400000000001	140956.125	1514600.075080564	0	1273	3.2591162796601694	0.5320306594077906	0.05013896013433857	416.2090148925781	416.2134704589844
1165	416.79840087890625	1.7339333333333333					1	DETECTED	416.7984 m/z @1.73 [CD6700_1.mzXML]	416.79840087890625	1.7339333333333333	1.7040166666666667	1.7631333333333332	0.059116666666666484	49580.1953125	132895.2341347655	0	1273	0.07116002696958423	0.9880222841225621	0.9760445682451242	416.7981872558594	416.79925537109375
1166	417.0001525878906	1.8756333333333333					1	DETECTED	417.0002 m/z @1.88 [CD6700_1.mzXML]	417.0001525878906	1.8756333333333333	1.7772833333333333	19.33533333333333	17.558049999999998	91865.65625	3016370.7455950314	0	1273	0.14281528549381783	3.2311673652324484	4.946905239795994	416.9997253417969	417.01007080078125
1167	418.3863220214844	12.73575					1	DETECTED	418.3863 m/z @12.74 [CD6700_1.mzXML]	418.3863220214844	12.73575	12.651783333333332	12.9641	0.3123166666666677	31009.806640625	326136.5774335929	0	1273	0.22849048261250537	1.8597657800714564	2.4349080546489725	418.3849182128906	418.3872375488281
1168	418.7443542480469	13.332266666666667					1	DETECTED	418.7444 m/z @13.33 [CD6700_1.mzXML]	418.7443542480469	13.332266666666667	7.128966666666667	14.184916666666668	7.055950000000001	21267.33984375	1829805.729230652	0	1273	0.37604940537073084	0.5687255170634985	0.5833524664276539	418.7403869628906	418.74713134765625
1169	418.79559326171875	1.7339333333333333					1	DETECTED	418.7956 m/z @1.73 [CD6700_1.mzXML]	418.79559326171875	1.7339333333333333	1.6892666666666665	1.7631333333333332	0.07386666666666675	38213.80859375	140225.75667675782	0	1273	0.08674413073920717	0.8268656716417885	0.653731343283577	418.7948913574219	418.7959899902344
1170	418.8775939941406	1.5711000000000002					1	DETECTED	418.8776 m/z @1.57 [CD6700_1.mzXML]	418.8775939941406	1.5711000000000002	1.52655	1.6744833333333333	0.14793333333333325	56762.9296875	302079.2317596434	0	1273	0.08708742871045594	1.679321650585003	2.7935574146780953	418.87652587890625	418.8778991699219
1171	418.9792175292969	1.9032499999999999					1	DETECTED	418.9792 m/z @1.90 [CD6700_1.mzXML]	418.9792175292969	1.9032499999999999	1.7772833333333333	10.3323	8.555016666666667	30247.966796875	3515169.331155823	0	1273	0.473594955045735	33.95746229161157	66.91492458322313	418.9701843261719	418.98046875
1172	418.99688720703125	1.8756333333333333					1	DETECTED	418.9969 m/z @1.88 [CD6700_1.mzXML]	418.99688720703125	1.8756333333333333	1.8756333333333333	2.3559833333333335	0.4803500000000003	29557.921875	524733.6782639162	0	1273	0.36878887110083247	null	null	418.9967041015625	418.9974365234375
1173	419.3126220703125	13.636050000000001					1	DETECTED	419.3126 m/z @13.64 [CD6700_1.mzXML]	419.3126220703125	13.636050000000001	0.11768333333333333	20.000333333333334	19.88265	3461.328369140625	1624715.3048449694	0	1273	19.408804119225703	0.7353939455210319	0.5120134034235365	419.3072509765625	419.3167419433594
1174	420.1558532714844	11.154483333333333					1	DETECTED	420.1559 m/z @11.15 [CD6700_1.mzXML]	420.1558532714844	11.154483333333333	10.461450000000001	11.23185	0.7703999999999986	17051.30078125	209804.8796093752	0	1273	0.11637077804331675	0.5553876004072086	0.1117837223264515	420.15460205078125	420.1572265625
1175	420.8822021484375	1.6744833333333333					1	DETECTED	420.8822 m/z @1.67 [CD6700_1.mzXML]	420.8822021484375	1.6744833333333333	1.6013166666666665	1.7912666666666666	0.18995000000000006	76702.109375	382421.383295288	0	1273	0.05699925292371222	1.2980637813211822	1.6482121581087412	420.8743896484375	420.8826599121094
1176	421.7794494628906	14.426066666666665					1	DETECTED	421.7794 m/z @14.43 [CD6700_1.mzXML]	421.7794494628906	14.426066666666665	14.200766666666668	15.114566666666667	0.9137999999999984	16058.5185546875	342325.5313145751	0	1273	0.32787927462484134	1.7424815829643323	2.3932691286533077	421.7789001464844	421.78143310546875
1177	422.32391357421875	11.799666666666667					1	DETECTED	422.3239 m/z @11.80 [CD6700_1.mzXML]	422.32391357421875	11.799666666666667	11.76815	11.902983333333333	0.13483333333333292	17787.025390625	96240.798492431	0	1273	0.13689790255803125	2.139079851930191	3.278159703860382	422.3232116699219	422.324462890625
1178	424.33941650390625	11.902983333333333					1	DETECTED	424.3394 m/z @11.90 [CD6700_1.mzXML]	424.33941650390625	11.902983333333333	11.860899999999999	12.560216666666667	0.6993166666666681	229047.5625	1749230.8620147698	0	1273	0.10861680065545976	3.6592145474271196	4.642333252952846	424.3382568359375	424.33990478515625
1179	424.77386474609375	13.556583333333332					1	DETECTED	424.7739 m/z @13.56 [CD6700_1.mzXML]	424.77386474609375	13.556583333333332	13.151100000000001	14.935599999999999	1.7844999999999978	9788.2685546875	379697.2706589353	0	1273	0.25370521272400204	2.20046035595381	3.40092071190762	424.77197265625	424.77642822265625
1180	424.8940734863281	1.6307					1	DETECTED	424.8941 m/z @1.63 [CD6700_1.mzXML]	424.8940734863281	1.6307	1.5413666666666666	1.7040166666666667	0.16265000000000018	144955.078125	749522.5119843751	0	1273	0.08672854704519461	0.9212592309122776	0.9632536533131026	424.8936767578125	424.8946228027344
1181	425.1331787109375	11.593683333333333					1	DETECTED	425.1332 m/z @11.59 [CD6700_1.mzXML]	425.1331787109375	11.593683333333333	11.524433333333333	11.678483333333332	0.1540499999999998	17346.05078125	92025.62183178647	0	1273	0.5196105096738606	1.1122743682310414	1.2245487364620826	425.13165283203125	425.1348876953125
1182	426.3549499511719	12.035416666666666					1	DETECTED	426.3549 m/z @12.04 [CD6700_1.mzXML]	426.3549499511719	12.035416666666666	11.874983333333335	12.484883333333332	0.6098999999999979	441179.90625	3384268.9485563943	1	1273	0.09901038270319695	1.8396872490000933	19.506243935040036	426.3458557128906	426.3551940917969
1183	427.0529479980469	9.40835					1	DETECTED	427.0529 m/z @9.41 [CD6700_1.mzXML]	427.0529479980469	9.40835	9.333916666666665	9.500916666666665	0.16699999999999982	11680.51953125	59495.94663037076	0	1273	0.07322777707623374	0.8787554815870975	1.5354876082586648	427.0527038574219	427.0541076660156
1184	427.4305114746094	12.73575					1	DETECTED	427.4305 m/z @12.74 [CD6700_1.mzXML]	427.4305114746094	12.73575	12.33525	14.560883333333333	2.2256333333333327	16799.572265625	742643.2765922849	0	1273	0.45759322471103836	2.7785684560965507	4.557136912193101	427.4281921386719	427.431396484375
1185	428.3707275390625	12.144533333333333					1	DETECTED	428.3707 m/z @12.14 [CD6700_1.mzXML]	428.3707275390625	12.144533333333333	11.9903	12.319533333333334	0.3292333333333346	66652.5625	518754.2068569344	0	1273	0.09368317401328063	1.0590953817809383	1.0610433496014124	428.3610534667969	428.3714599609375
1186	429.3736572265625	12.19205					1	DETECTED	429.3737 m/z @12.19 [CD6700_1.mzXML]	429.3736572265625	12.19205	11.76815	14.515233333333333	2.7470833333333324	18260.32421875	1080987.8584999999	0	1273	1.5588541600779848	3.240249272627193	4.760487677117947	429.367431640625	429.3747863769531
1187	430.2423400878906	9.623416666666666					1	DETECTED	430.2423 m/z @9.62 [CD6700_1.mzXML]	430.2423400878906	9.623416666666666	9.593116666666667	9.714283333333332	0.12116666666666553	7889.33447265625	29510.14166116326	0	1273	0.0655397046568087	1.999449944994569	2.8047530792942865	430.2406921386719	430.244140625
1188	430.3773193359375	13.44905					1	DETECTED	430.3773 m/z @13.45 [CD6700_1.mzXML]	430.3773193359375	13.44905	12.128083333333333	14.952	2.8239166666666673	86664.9765625	2807316.2581660156	0	1273	0.31585558996510876	4.929627604551123	5.80464627432013	430.3764953613281	430.38641357421875
1189	430.91094970703125	1.6454666666666666					1	DETECTED	430.9109 m/z @1.65 [CD6700_1.mzXML]	430.91094970703125	1.6454666666666666	1.5711000000000002	1.7040166666666667	0.13291666666666657	218898.765625	908770.4034140626	0	1273	0.0656585960087459	0.8936575526669672	0.8582870606193765	430.91070556640625	430.91168212890625
1190	431.17547607421875	12.607066666666666					1	DETECTED	431.1755 m/z @12.61 [CD6700_1.mzXML]	431.17547607421875	12.607066666666666	9.205966666666665	13.050116666666666	3.844150000000001	110353.3359375	3336667.04988867	0	1273	0.3105894921072814	0.5580254081173683	1.078360927342393	431.1673889160156	431.1773376464844
1191	431.27435302734375	12.303633333333332					1	DETECTED	431.2744 m/z @12.30 [CD6700_1.mzXML]	431.27435302734375	12.303633333333332	3.3703333333333334	12.366166666666667	8.995833333333334	13787.3720703125	764228.7352370912	0	1273	0.12904403511890017	0.5035000130597503	0.00700002611950057	431.27392578125	431.28277587890625
1192	431.3808288574219	13.588					1	DETECTED	431.3808 m/z @13.59 [CD6700_1.mzXML]	431.3808288574219	13.588	13.360883333333334	15.03295	1.672066666666666	31123.921875	738770.5409604185	0	1273	0.1590868194358972	1.9470169561751398	2.828458090077216	431.37969970703125	431.3840637207031
1193	432.17938232421875	12.607066666666666					1	DETECTED	432.1794 m/z @12.61 [CD6700_1.mzXML]	432.17938232421875	12.607066666666666	12.366166666666667	13.122533333333333	0.7563666666666666	35819.7578125	592290.7691259754	0	1273	0.2067694576064678	1.569876850698769	2.139753701397538	432.1776123046875	432.1815185546875
1194	432.2353515625	11.889033333333334					1	DETECTED	432.2354 m/z @11.89 [CD6700_1.mzXML]	432.2353515625	11.889033333333334	11.830816666666667	12.128083333333333	0.29726666666666546	101754.7265625	767605.6833446005	0	1273	0.12675042523631141	2.4857290832854835	2.7469743732330354	432.2342834472656	432.23638916015625
1195	432.3078308105469	12.207716666666666					1	DETECTED	432.3078 m/z @12.21 [CD6700_1.mzXML]	432.3078308105469	12.207716666666666	11.678483333333332	12.350850000000001	0.6723666666666688	28131.615234375	382479.9123074962	0	1273	0.1628927083583438	0.6352270580084413	4.319092208220797	432.3064880371094	432.3088684082031
1196	432.9740905761719	1.8756333333333333					1	DETECTED	432.9741 m/z @1.88 [CD6700_1.mzXML]	432.9740905761719	1.8756333333333333	1.8052833333333331	2.4402833333333334	0.6350000000000002	49348.78515625	723761.2251705324	0	1273	0.14055724054114727	4.338180132832447	7.385698866955382	432.97320556640625	432.9749450683594
1197	433.2392883300781	11.874983333333335					1	DETECTED	433.2393 m/z @11.87 [CD6700_1.mzXML]	433.2392883300781	11.874983333333335	11.84645	12.005583333333334	0.15913333333333313	29357.8671875	168801.6780642081	0	1273	0.11243416372383663	2.7885514018691153	4.123677204431444	433.23834228515625	433.2396240234375
1198	433.3114929199219	12.207716666666666					1	DETECTED	433.3115 m/z @12.21 [CD6700_1.mzXML]	433.3114929199219	12.207716666666666	11.707883333333333	12.271600000000001	0.563716666666668	10132.1923828125	168334.77579589887	0	1273	0.06107126119313655	0.5639046348782943	0.1278092697565886	433.3104553222656	433.3136291503906
1199	433.9677429199219	11.262183333333333					1	DETECTED	433.9677 m/z @11.26 [CD6700_1.mzXML]	433.9677429199219	11.262183333333333	10.9108	12.271600000000001	1.3608000000000011	9428.1318359375	418345.4554140623	0	1273	1.1452945099682363	1.9363468197125697	2.8726936394251394	433.9658203125	433.9701232910156
1200	434.7697448730469	1.7339333333333333					1	DETECTED	434.7697 m/z @1.73 [CD6700_1.mzXML]	434.7697448730469	1.7339333333333333	1.7040166666666667	1.7772833333333333	0.07326666666666659	25636.806640625	71555.54096142575	0	1273	0.05722055810416138	1.2245125348189434	1.4490250696378866	434.76873779296875	434.77032470703125
1201	435.1476745605469	11.961					1	DETECTED	435.1477 m/z @11.96 [CD6700_1.mzXML]	435.1476745605469	11.961	11.5523	17.512999999999998	5.9606999999999974	13736.8125	1587426.3311587523	0	1273	0.11704722538251922	7.292268167359925	13.58453633471985	435.1474304199219	435.1560363769531
1202	435.3310852050781	10.54325					1	DETECTED	435.3311 m/z @10.54 [CD6700_1.mzXML]	435.3310852050781	10.54325	10.475216666666666	18.404999999999998	7.929783333333331	9573.578125	1469489.9405052487	0	1273	0.0906076227128132	58.27866242038153	1.8046384349449436	435.3233947753906	435.3320617675781
1203	436.23150634765625	11.635633333333335					1	DETECTED	436.2315 m/z @11.64 [CD6700_1.mzXML]	436.23150634765625	11.635633333333335	11.579866666666668	11.815316666666666	0.23544999999999838	117352.7265625	841874.7006596654	0	1273	0.11585710214402312	3.0694478124067897	2.605580665457474	436.23101806640625	436.23223876953125
1204	436.8561706542969	1.6892666666666665					1	DETECTED	436.8562 m/z @1.69 [CD6700_1.mzXML]	436.8561706542969	1.6892666666666665	1.6599333333333335	3.112983333333333	1.4530499999999997	57857.68359375	581496.8154560546	0	1273	0.05330348471832114	24.767897727273013	48.535795454546026	436.8483581542969	436.85711669921875
1205	437.1907653808594	11.889033333333334					1	DETECTED	437.1908 m/z @11.89 [CD6700_1.mzXML]	437.1907653808594	11.889033333333334	11.815316666666666	12.319533333333334	0.5042166666666681	483107.0	3915482.764291975	1	1273	0.13878013265597033	2.004583110394356	2.756512949054123	437.190185546875	437.1916809082031
1206	438.29510498046875	13.31835					1	DETECTED	438.2951 m/z @13.32 [CD6700_1.mzXML]	438.29510498046875	13.31835	12.721916666666667	13.51	0.7880833333333328	10412.2509765625	380967.45561608893	0	1273	0.32498027551190667	0.6606633879170618	0.3213267758341236	438.2926940917969	438.2958984375
1207	438.98187255859375	1.8756333333333333					1	DETECTED	438.9819 m/z @1.88 [CD6700_1.mzXML]	438.98187255859375	1.8756333333333333	1.7631333333333332	2.3842	0.6210666666666667	35578.1640625	597608.1679871826	0	1273	0.35544281173439574	2.7672271981052776	4.16855273203416	438.9804992675781	438.9835205078125
1208	442.1678466796875	11.889033333333334					1	DETECTED	442.1678 m/z @11.89 [CD6700_1.mzXML]	442.1678466796875	11.889033333333334	11.016950000000001	11.975466666666668	0.9585166666666662	16400.560546875	325401.7969588617	0	1273	0.07639318386926952	0.549555661729575	0.06783456634523505	442.15863037109375	442.16912841796875
1209	442.8763427734375	1.5413666666666666					1	DETECTED	442.8763 m/z @1.54 [CD6700_1.mzXML]	442.8763427734375	1.5413666666666666	1.48205	1.5711000000000002	0.08905000000000007	11740.158203125	46261.481350585964	0	1273	0.0906830952047859	0.7506322000561988	0.5012644001123976	442.87554931640625	442.8768615722656
1210	443.2643737792969	12.73575					1	DETECTED	443.2644 m/z @12.74 [CD6700_1.mzXML]	443.2643737792969	12.73575	12.679966666666667	13.38965	0.7096833333333326	12869.5908203125	291772.5924781495	0	1273	0.11385296751342722	6.36106961458032	11.72213922916064	443.2626953125	443.2659606933594
1211	443.41815185546875	12.303633333333332					1	DETECTED	443.4182 m/z @12.30 [CD6700_1.mzXML]	443.41815185546875	12.303633333333332	7.793833333333334	12.514616666666665	4.7207833333333316	21818.8125	659146.7129273375	0	1273	0.2008097477186137	0.5233916507753484	1.1897411412000698	443.4118347167969	443.4196472167969
1212	444.1847839355469	9.205966666666665					1	DETECTED	444.1848 m/z @9.21 [CD6700_1.mzXML]	444.1847839355469	9.205966666666665	9.192066666666667	9.333916666666665	0.14184999999999803	12287.1318359375	52758.07441449009	0	1273	0.06875601278403742	5.102517985612247	8.783265876833635	444.18389892578125	444.1863098144531
1213	444.2209167480469	9.714283333333332					1	DETECTED	444.2209 m/z @9.71 [CD6700_1.mzXML]	444.2209167480469	9.714283333333332	4.748466666666667	10.1158	5.367333333333333	12184.4423828125	1097693.5901173395	0	1273	0.08064326382470455	0.5404280598357438	0.08085611967148762	444.2200012207031	444.22332763671875
1214	444.23681640625	8.397533333333334					1	DETECTED	444.2368 m/z @8.40 [CD6700_1.mzXML]	444.23681640625	8.397533333333334	8.067633333333333	8.51585	0.44821666666666715	3319.391357421875	47922.15360021966	0	1273	0.22127027043505443	0.6793220167727595	0.35864403354551905	444.23516845703125	444.23773193359375
1215	445.3427734375	13.867066666666666					1	DETECTED	445.3428 m/z @13.87 [CD6700_1.mzXML]	445.3427734375	13.867066666666666	11.917399999999999	16.4413	4.523899999999999	6093.46533203125	786500.4494623109	0	1273	0.8096894123355813	1.1601726790904423	0.8878898296985792	445.3381042480469	445.3469543457031
1216	445.3645324707031	13.38965					1	DETECTED	445.3645 m/z @13.39 [CD6700_1.mzXML]	445.3645324707031	13.38965	0.47433333333333333	14.07415	13.599816666666666	19485.279296875	3722924.517928191	0	1273	0.3855765657970416	0.5264995438232899	0.05299908764657983	445.3624572753906	445.3690185546875
1217	445.39642333984375	12.035416666666666					1	DETECTED	445.3964 m/z @12.04 [CD6700_1.mzXML]	445.39642333984375	12.035416666666666	11.84645	12.576116666666667	0.7296666666666667	18200.931640625	480854.2448288568	0	1273	0.21719288074455534	1.9306756041630024	2.861351208326005	445.3958740234375	445.3991394042969
1218	446.2511901855469	11.579866666666668					1	DETECTED	446.2512 m/z @11.58 [CD6700_1.mzXML]	446.2511901855469	11.579866666666668	8.838716666666667	11.9903	3.151583333333333	757063.75	7099274.589915634	1	1273	0.13293270963559856	1.9512262556908087	2.157517781696229	446.2489318847656	446.2515563964844
1219	446.6669921875	1.9593					1	DETECTED	446.6670 m/z @1.96 [CD6700_1.mzXML]	446.6669921875	1.9593	1.9174333333333335	2.100416666666667	0.18298333333333328	8142.47509765625	50371.44103405763	0	1273	0.09710133987533198	2.1853105095541485	3.3706210191082966	446.6652526855469	446.6695556640625
1220	446.8848571777344	1.6599333333333335					1	DETECTED	446.8849 m/z @1.66 [CD6700_1.mzXML]	446.8848571777344	1.6599333333333335	1.5711000000000002	1.74875	0.17764999999999986	123803.6015625	521315.3730778809	0	1273	0.0708005200376538	1.0141601236238085	0.6326899561513025	446.8838195800781	446.88677978515625
1221	447.34454345703125	12.112					1	DETECTED	447.3445 m/z @12.11 [CD6700_1.mzXML]	447.34454345703125	12.112	11.001399999999999	15.260916666666667	4.259516666666668	13858.7197265625	1456091.5223936155	0	1273	2.4514479223726546	1.9176646257278327	2.548626192485162	447.3416748046875	447.3462829589844
1222	448.2572937011719	11.566133333333333					1	DETECTED	448.2573 m/z @11.57 [CD6700_1.mzXML]	448.2572937011719	11.566133333333333	3.5440666666666667	11.69305	8.148983333333334	33857.3359375	5531917.065887635	0	1273	0.14866114226491334	0.5079104719482095	0.02723134514204328	448.2539978027344	448.2583312988281
1223	448.33868408203125	11.917399999999999					1	DETECTED	448.3387 m/z @11.92 [CD6700_1.mzXML]	448.33868408203125	11.917399999999999	11.889033333333334	11.975466666666668	0.0864333333333338	11766.58203125	49724.964246093936	0	1273	0.08761519254305128	1.52350176263229	2.04700352526458	448.337158203125	448.3387756347656
1224	449.1988830566406	12.38175					1	DETECTED	449.1989 m/z @12.38 [CD6700_1.mzXML]	449.1988830566406	12.38175	12.255616666666667	12.591883333333334	0.33626666666666694	39711.234375	574445.7640766599	0	1273	0.2711327796176999	1.332980972515854	1.6659619450317078	449.1981201171875	449.19927978515625
1225	450.3186340332031	12.319533333333334					1	DETECTED	450.3186 m/z @12.32 [CD6700_1.mzXML]	450.3186340332031	12.319533333333334	11.678483333333332	12.350850000000001	0.6723666666666688	17530.4375	382240.01556689583	0	1273	0.14887243970293618	0.5244260718092715	0.04885214361854305	450.3174133300781	450.3189392089844
1226	450.3544616699219	13.06465					1	DETECTED	450.3545 m/z @13.06 [CD6700_1.mzXML]	450.3544616699219	13.06465	0.10105	20.000333333333334	19.899283333333333	230944.46875	6211378.732777215	1	1273	0.15629028455312977	0.7556716299298105	2.7615240431242998	450.3502502441406	450.3631896972656
1227	452.370849609375	12.08085					1	DETECTED	452.3708 m/z @12.08 [CD6700_1.mzXML]	452.370849609375	12.08085	12.08085	13.3466	1.2657500000000006	11417.9482421875	350384.3732817385	0	1273	0.053273924914647	null	null	452.3627624511719	452.370849609375
1228	453.1649475097656	11.874983333333335					1	DETECTED	453.1649 m/z @11.87 [CD6700_1.mzXML]	453.1649475097656	11.874983333333335	11.830816666666667	12.035416666666666	0.20459999999999923	29481.740234375	215143.55310082893	0	1273	0.10355846365894728	2.316226415094295	3.2571506111022352	453.1641540527344	453.1651916503906
1229	453.3414001464844	10.5023					1	DETECTED	453.3414 m/z @10.50 [CD6700_1.mzXML]	453.3414001464844	10.5023	9.714283333333332	17.396666666666665	7.682383333333332	192829.515625	2413597.83959436	0	1273	0.10000343619064012	2.9591956492433367	3.036753559224402	453.3345947265625	453.3424987792969
1230	454.2900695800781	13.0794					1	DETECTED	454.2901 m/z @13.08 [CD6700_1.mzXML]	454.2900695800781	13.0794	11.309983333333333	14.840616666666667	3.530633333333334	32834.6875	1418836.5704786992	0	1273	0.10013563624062982	0.9976828521640846	0.9953657043281692	454.2888488769531	454.2911071777344
1231	454.3863220214844	12.19205					1	DETECTED	454.3863 m/z @12.19 [CD6700_1.mzXML]	454.3863220214844	12.19205	12.16015	12.287666666666667	0.12751666666666672	13786.0537109375	66943.61974682583	0	1273	0.08626257866549558	1.998693834900716	2.997387669801432	454.3856506347656	454.3871765136719
1232	454.9560241699219	1.8893333333333333					1	DETECTED	454.9560 m/z @1.89 [CD6700_1.mzXML]	454.9560241699219	1.8893333333333333	1.74875	2.328016666666667	0.579266666666667	30258.27734375	370181.22075585945	0	1273	0.07013109901667414	2.0602252519264987	3.023244436414058	454.95452880859375	454.9581298828125
1233	457.01806640625	2.0295					1	DETECTED	457.0181 m/z @2.03 [CD6700_1.mzXML]	457.01806640625	2.0295	1.9593	2.4262666666666663	0.4669666666666663	7545.9013671875	131409.83520458985	0	1273	0.283950809472862	3.325973409306738	5.651946818613476	457.0173034667969	457.0214538574219
1234	458.2134094238281	11.635633333333335					1	DETECTED	458.2134 m/z @11.64 [CD6700_1.mzXML]	458.2134094238281	11.635633333333335	6.514916666666666	11.815316666666666	5.3004	36079.66796875	4490199.368952392	0	1273	0.18478422297179264	0.5151006305185906	0.02824286098679171	458.20806884765625	458.2147521972656
1235	458.8536376953125	1.5413666666666666					1	DETECTED	458.8536 m/z @1.54 [CD6700_1.mzXML]	458.8536376953125	1.5413666666666666	1.4519666666666666	1.5863166666666666	0.13434999999999997	22634.337890625	106503.36155322267	0	1273	1.10780840418109	0.7400460167096979	0.5042232108268302	458.8528747558594	458.8545837402344
1236	459.23712158203125	12.834916666666667					1	DETECTED	459.2371 m/z @12.83 [CD6700_1.mzXML]	459.23712158203125	12.834916666666667	12.271600000000001	13.404133333333334	1.132533333333333	31015.025390625	838645.2808155508	0	1273	0.24314930311694916	1.0052368413266686	1.4242138334168273	459.23370361328125	459.246337890625
1237	460.96319580078125	1.8893333333333333					1	DETECTED	460.9632 m/z @1.89 [CD6700_1.mzXML]	460.96319580078125	1.8893333333333333	1.74875	2.3138666666666667	0.5651166666666667	20242.453125	290352.3148165283	0	1273	0.1337166935500249	2.027734708438538	2.993380935392834	460.96270751953125	460.96563720703125
1238	461.05889892578125	9.205966666666665					1	DETECTED	461.0589 m/z @9.21 [CD6700_1.mzXML]	461.05889892578125	9.205966666666665	9.148983333333332	9.2904	0.14141666666666808	6395.86474609375	29587.700054595927	0	1273	0.09787222284271024	1.2408599005557341	1.4817198011114683	461.056396484375	461.0593566894531
1239	462.85919189453125	1.6454666666666666					1	DETECTED	462.8592 m/z @1.65 [CD6700_1.mzXML]	462.85919189453125	1.6454666666666666	1.6161999999999999	1.6892666666666665	0.07306666666666661	32021.64453125	95012.59984716802	0	1273	0.056622372576739854	1.2482915717539809	1.4965831435079617	462.85821533203125	462.85919189453125
1240	463.2997741699219	13.035366666666667					1	DETECTED	463.2998 m/z @13.04 [CD6700_1.mzXML]	463.2997741699219	13.035366666666667	12.9641	13.193233333333334	0.2291333333333334	31883.505859375	217458.91193872062	0	1273	0.08634201318846557	1.6075771749298482	2.2151543498596964	463.2981872558594	463.3012390136719
1241	464.15313720703125	11.23185					1	DETECTED	464.1531 m/z @11.23 [CD6700_1.mzXML]	464.15313720703125	11.23185	0.11768333333333333	20.000333333333334	19.88265	15331.9404296875	3623771.337114776	0	1273	4.711553262247499	0.8777146310415493	0.7915763526762343	464.1512756347656	464.1570129394531
1242	464.2165222167969	10.6003					1	DETECTED	464.2165 m/z @10.60 [CD6700_1.mzXML]	464.2165222167969	10.6003	10.5571	10.731783333333334	0.1746833333333342	10930.7275390625	61785.97041540519	0	1273	0.09761795822644892	2.021797839506156	3.043595679012312	464.21478271484375	464.216552734375
1243	464.365234375	11.27845					1	DETECTED	464.3652 m/z @11.28 [CD6700_1.mzXML]	464.365234375	11.27845	4.7953166666666664	14.153083333333333	9.357766666666667	9102.8359375	2737412.072784424	0	1273	8.928273182782448	0.7217009265067303	0.44340185301346063	464.365234375	464.3717346191406
1244	464.87066650390625	1.5711000000000002					1	DETECTED	464.8707 m/z @1.57 [CD6700_1.mzXML]	464.87066650390625	1.5711000000000002	1.5413666666666666	7.661216666666666	6.11985	16005.4462890625	1819140.493043335	0	1273	0.06390021271160151	102.9122757847524	204.8245515695048	464.86981201171875	464.8786926269531
1245	466.3139953613281	11.961					1	DETECTED	466.3140 m/z @11.96 [CD6700_1.mzXML]	466.3139953613281	11.961	11.917399999999999	12.050333333333333	0.1329333333333338	12891.8955078125	67489.71738232438	0	1273	0.12142315559244565	1.524464831804237	2.048929663608474	466.3118896484375	466.3152770996094
1246	466.32598876953125	12.08085					1	DETECTED	466.3260 m/z @12.08 [CD6700_1.mzXML]	466.32598876953125	12.08085	12.035416666666666	12.287666666666667	0.2522500000000001	11820.2626953125	121841.76874536149	0	1273	0.21877179074160935	2.7760454878943452	4.5520909757886905	466.32452392578125	466.3266296386719
1247	468.3050231933594	12.694033333333334					1	DETECTED	468.3050 m/z @12.69 [CD6700_1.mzXML]	468.3050231933594	12.694033333333334	4.73245	12.9641	8.23165	208490.1875	3799090.794298833	0	1273	0.13046053557019377	1.0844430241607452	1.4504681767720295	468.3041076660156	468.3060607910156
1248	469.32574462890625	12.144533333333333					1	DETECTED	469.3257 m/z @12.14 [CD6700_1.mzXML]	469.32574462890625	12.144533333333333	11.579866666666668	15.375933333333334	3.7960666666666665	22186.763671875	1662128.866713318	0	1273	0.29759548750548426	2.986369686212026	4.786492593933902	469.3238220214844	469.329345703125
1249	469.3857727050781	12.396733333333334					1	DETECTED	469.3858 m/z @12.40 [CD6700_1.mzXML]	469.3857727050781	12.396733333333334	3.5005666666666664	12.622383333333334	9.121816666666668	44969.08984375	4896483.670548338	0	1273	0.23430205372928015	0.5126824287614515	0.02536485752290311	469.3837890625	469.38641357421875
1250	470.88720703125	1.5863166666666666					1	DETECTED	470.8872 m/z @1.59 [CD6700_1.mzXML]	470.88720703125	1.5863166666666666	1.5561833333333333	1.6454666666666666	0.08928333333333338	27179.1875	111489.82070996086	0	1273	0.05316093053151327	1.4814712389380533	1.9629424778761067	470.88720703125	470.8877258300781
1251	472.2470397949219	11.566133333333333					1	DETECTED	472.2470 m/z @11.57 [CD6700_1.mzXML]	472.2470397949219	11.566133333333333	4.407766666666666	11.799666666666667	7.391900000000001	77827.1015625	2587987.369071133	0	1273	0.14616951463109196	0.5159071607295269	2.5375556195175286	472.2457580566406	472.24871826171875
1252	472.30072021484375	12.223749999999999					1	DETECTED	472.3007 m/z @12.22 [CD6700_1.mzXML]	472.30072021484375	12.223749999999999	11.753083333333333	12.303633333333332	0.5505499999999994	23721.65625	490370.071122559	0	1273	0.3403496765803027	0.584861898016997	0.16972379603399393	472.2998962402344	472.30072021484375
1253	473.2497863769531	11.579866666666668					1	DETECTED	473.2498 m/z @11.58 [CD6700_1.mzXML]	473.2497863769531	11.579866666666668	11.538450000000001	11.635633333333335	0.09718333333333362	18224.736328125	88936.66023583975	0	1273	0.11391779899747334	1.173239436619722	1.3464788732394442	473.249755859375	473.2510986328125
1254	474.2808837890625	11.889033333333334					1	DETECTED	474.2809 m/z @11.89 [CD6700_1.mzXML]	474.2808837890625	11.889033333333334	11.722949999999999	12.607066666666666	0.8841166666666673	2290095.5	1.7430300218232583E7	1	1273	0.125299244051865	1.9925150614823912	2.6590167889300482	474.2807312011719	474.28302001953125
1255	474.83160400390625	1.5413666666666666					1	DETECTED	474.8316 m/z @1.54 [CD6700_1.mzXML]	474.83160400390625	1.5413666666666666	1.4519666666666666	1.5711000000000002	0.11913333333333354	12953.9609375	64442.63354150396	0	1273	0.09498059031611494	0.6662938105891143	0.32694846134939415	474.83026123046875	474.8321838378906
1256	475.285400390625	11.889033333333334					1	DETECTED	475.2854 m/z @11.89 [CD6700_1.mzXML]	475.285400390625	11.889033333333334	7.145533333333334	12.440866666666667	5.295333333333333	616657.5	5.4978923255981185E7	0	1273	0.1541029715213682	0.5581673166789641	0.11633463335792826	475.28240966796875	475.2939147949219
1257	475.3233947753906	10.5023					1	DETECTED	475.3234 m/z @10.50 [CD6700_1.mzXML]	475.3233947753906	10.5023	10.068316666666668	10.941	0.8726833333333328	85505.3359375	574968.6299433893	0	1273	0.09917025239536059	1.583636165262469	2.3525435618171238	475.32080078125	475.324462890625
1258	476.90423583984375	1.6161999999999999					1	DETECTED	476.9042 m/z @1.62 [CD6700_1.mzXML]	476.90423583984375	1.6161999999999999	1.5863166666666666	1.6599333333333335	0.07361666666666689	24682.892578125	85483.81265625004	0	1273	0.10169018079084502	1.2317345231455727	1.4634690462911455	476.9026184082031	476.9046325683594
1259	476.9361267089844	1.8052833333333331					1	DETECTED	476.9361 m/z @1.81 [CD6700_1.mzXML]	476.9361267089844	1.8052833333333331	1.7339333333333333	10.1004	8.366466666666668	16212.3037109375	1099106.715965027	0	1273	0.15859543418934607	58.62975940200904	6.1391902449613465	476.93426513671875	476.9397888183594
1260	477.29144287109375	11.860899999999999					1	DETECTED	477.2914 m/z @11.86 [CD6700_1.mzXML]	477.29144287109375	11.860899999999999	11.860899999999999	11.9903	0.1294000000000004	15537.498046875	77988.94300341794	0	1273	0.09324310402803171	null	null	477.28997802734375	477.29156494140625
1261	478.2892761230469	12.906533333333334					1	DETECTED	478.2893 m/z @12.91 [CD6700_1.mzXML]	478.2892761230469	12.906533333333334	12.7637	12.9641	0.20040000000000013	68969.765625	430428.7897836913	0	1273	0.1105261120093246	0.7015169194865792	0.4030338389731584	478.2886047363281	478.2896728515625
1262	478.32562255859375	13.220983333333333					1	DETECTED	478.3256 m/z @13.22 [CD6700_1.mzXML]	478.32562255859375	13.220983333333333	11.607466666666665	15.392383333333333	3.7849166666666676	103615.6796875	3361148.867918883	0	1273	0.2509178417615825	1.1471957957311691	0.40034892307242986	478.3238525390625	478.3304748535156
1263	478.8406677246094	1.6892666666666665					1	DETECTED	478.8407 m/z @1.69 [CD6700_1.mzXML]	478.8406677246094	1.6892666666666665	1.6744833333333333	1.74875	0.0742666666666667	18841.244140625	59404.64312841804	0	1273	0.048079291202053565	2.5118376550169437	4.023675310033887	478.8398132324219	478.8424072265625
1264	480.3414306640625	13.44905					1	DETECTED	480.3414 m/z @13.45 [CD6700_1.mzXML]	480.3414306640625	13.44905	13.360883333333334	14.545549999999999	1.184666666666665	118876.375	1648526.8911672966	0	1273	0.19286833125005742	3.275910584893021	5.101909363754276	480.3324890136719	480.3442077636719
1265	482.3207092285156	12.906533333333334					1	DETECTED	482.3207 m/z @12.91 [CD6700_1.mzXML]	482.3207092285156	12.906533333333334	0.6774166666666667	14.71525	14.037833333333333	53863.0625	5069978.822846192	0	1273	0.1287235314441002	0.573951239323636	2.293419005632369	482.3203125	482.3279113769531
1266	482.3570556640625	13.7666					1	DETECTED	482.3571 m/z @13.77 [CD6700_1.mzXML]	482.3570556640625	13.7666	13.636050000000001	14.560883333333333	0.9248333333333321	84671.59375	1569304.799702027	0	1273	0.23397112712552293	2.930598921428856	4.267638815950209	482.35614013671875	482.3585510253906
1267	483.3609313964844	13.867066666666666					1	DETECTED	483.3609 m/z @13.87 [CD6700_1.mzXML]	483.3609313964844	13.867066666666666	8.278633333333334	14.105166666666666	5.826533333333332	17195.13671875	3139836.375517151	0	1273	5.719257683039109	0.521302929264612	0.04260585852922393	483.35986328125	483.3703308105469
1268	484.07965087890625	11.169633333333334					1	DETECTED	484.0797 m/z @11.17 [CD6700_1.mzXML]	484.07965087890625	11.169633333333334	6.6137	11.381400000000001	4.767700000000001	112533.3125	1863782.3868345956	0	1273	0.242431334854194	0.7406733775911014	0.8849411237307792	484.0780334472656	484.0805358886719
1269	484.7861633300781	1.7339333333333333					1	DETECTED	484.7862 m/z @1.73 [CD6700_1.mzXML]	484.7861633300781	1.7339333333333333	1.6892666666666665	8.323183333333334	6.633916666666668	15103.3564453125	3002582.2374108895	0	1273	0.2577013762299112	74.26026119402955	147.5205223880591	484.7809753417969	484.7861633300781
1270	486.0760192871094	11.18525					1	DETECTED	486.0760 m/z @11.19 [CD6700_1.mzXML]	486.0760192871094	11.18525	9.117916666666668	11.309983333333333	2.1920666666666655	41519.16796875	784110.5468043528	0	1273	0.11833703060823986	0.5301676878426315	0.499562054580727	486.0708312988281	486.0785827636719
1271	486.8648986816406	1.5863166666666666					1	DETECTED	486.8649 m/z @1.59 [CD6700_1.mzXML]	486.8648986816406	1.5863166666666666	1.5413666666666666	19.766666666666666	18.2253	34196.76171875	1.631717468932788E7	0	1273	0.25686597415068024	202.72858731924342	400.2782774591718	486.8623962402344	486.8656005859375
1272	487.1022644042969	11.5523					1	DETECTED	487.1023 m/z @11.55 [CD6700_1.mzXML]	487.1022644042969	11.5523	9.2904	11.678483333333332	2.3880833333333324	12537.3994140625	716405.9679429316	0	1273	0.1303010159333695	0.5278932166172978	0.05578643323459557	487.0985107421875	487.10308837890625
1273	487.3171081542969	14.777683333333332					1	DETECTED	487.3171 m/z @14.78 [CD6700_1.mzXML]	487.3171081542969	14.777683333333332	11.664033333333332	16.7865	5.122466666666668	90319.8515625	4827781.443516609	0	1273	0.5922220822304585	0.752251186331992	0.9158397955795704	487.31463623046875	487.31927490234375
1274	489.33294677734375	14.105166666666666					1	DETECTED	489.3329 m/z @14.11 [CD6700_1.mzXML]	489.33294677734375	14.105166666666666	9.729433333333333	17.726666666666667	7.997233333333334	15284.8896484375	2835704.38094284	0	1273	1.0630132814863895	0.9156880651265061	0.7274650645857058	489.3304138183594	489.3369445800781
1275	489.4510803222656	13.46415					1	DETECTED	489.4511 m/z @13.46 [CD6700_1.mzXML]	489.4510803222656	13.46415	13.404133333333334	13.68125	0.27711666666666623	11385.365234375	130599.61428588835	0	1273	0.19955383868586196	2.308664259927822	3.6173285198556444	489.44976806640625	489.4514465332031
1276	490.285888671875	12.666					1	DETECTED	490.2859 m/z @12.67 [CD6700_1.mzXML]	490.285888671875	12.666	12.651783333333332	12.7781	0.12631666666666774	19094.982421875	90722.84421557706	0	1273	0.10434606016238135	4.4425556858144315	7.885111371628862	490.285888671875	490.2874755859375
1277	491.36669921875	12.440866666666667					1	DETECTED	491.3667 m/z @12.44 [CD6700_1.mzXML]	491.36669921875	12.440866666666667	12.005583333333334	13.021116666666668	1.0155333333333338	31516.615234375	717214.9712668454	0	1273	0.2851318991825327	1.16651989125857	1.5415757572732454	491.36578369140625	491.3689270019531
1278	491.5540466308594	13.207116666666668					1	DETECTED	491.5540 m/z @13.21 [CD6700_1.mzXML]	491.5540466308594	13.207116666666668	13.108283333333333	13.43385	0.325566666666667	31604.5859375	331463.7003610842	0	1273	0.17377651529919902	1.6470489038785556	2.1249077614770084	491.552734375	491.5576171875
1279	493.7759704589844	13.234933333333334					1	DETECTED	493.7760 m/z @13.23 [CD6700_1.mzXML]	493.7759704589844	13.234933333333334	6.4322333333333335	13.38965	6.957416666666666	25286.345703125	4174162.913538818	0	1273	0.13938382243919278	0.5113717102523017	0.02274342050460339	493.7664489746094	493.7765808105469
1280	494.32073974609375	12.834916666666667					1	DETECTED	494.3207 m/z @12.83 [CD6700_1.mzXML]	494.32073974609375	12.834916666666667	12.144533333333333	13.304599999999999	1.1600666666666655	322269.4375	3705884.830350216	1	1273	0.16577719049460704	1.14442929458496	0.7437771645185363	494.32012939453125	494.3232116699219
1281	495.3047180175781	11.635633333333335					1	DETECTED	495.3047 m/z @11.64 [CD6700_1.mzXML]	495.3047180175781	11.635633333333335	11.579866666666668	11.799666666666667	0.21979999999999933	103456.140625	663251.6362744123	0	1273	0.09586187595269458	1.9707112970711131	2.3667997231227713	495.3045654296875	495.30517578125
1282	496.33502197265625	13.207116666666668					1	DETECTED	496.3350 m/z @13.21 [CD6700_1.mzXML]	496.33502197265625	13.207116666666668	0.11768333333333333	19.4345	19.316816666666668	9623410.0	1.3538290979033047E8	1	1273	0.1803586854764525	1.33060415131393	1.1321134886081763	496.3327941894531	496.3431091308594
1283	497.3396911621094	13.179300000000001					1	DETECTED	497.3397 m/z @13.18 [CD6700_1.mzXML]	497.3396911621094	13.179300000000001	11.635633333333335	15.47415	3.8385166666666652	2008392.0	3.1178235468220256E7	0	1273	0.22154830612631216	1.1389595608385412	0.10383343539977694	497.3386535644531	497.3411865234375
1284	498.8982238769531	1.6454666666666666					1	DETECTED	498.8982 m/z @1.65 [CD6700_1.mzXML]	498.8982238769531	1.6454666666666666	1.6307	1.7040166666666667	0.0733166666666667	79904.1640625	191387.3270158691	0	1273	0.05370790425213845	2.4996272023656725	3.0442511741891347	498.897216796875	498.900634765625
1285	499.3438720703125	13.193233333333334					1	DETECTED	499.3439 m/z @13.19 [CD6700_1.mzXML]	499.3438720703125	13.193233333333334	12.978583333333335	13.43385	0.45526666666666493	45827.390625	512879.7767675776	0	1273	0.14666099073792083	1.0604860625825	1.45716909871841	499.3426208496094	499.34613037109375
1286	500.0753479003906	10.405650000000001					1	DETECTED	500.0753 m/z @10.41 [CD6700_1.mzXML]	500.0753479003906	10.405650000000001	3.646583333333333	19.33533333333333	15.688749999999999	6524.87744140625	2184975.847110748	0	1273	0.9482927989562615	1.1605707395498388	1.3211414790996776	500.0724792480469	500.0791015625
1287	500.278076171875	11.889033333333334					1	DETECTED	500.2781 m/z @11.89 [CD6700_1.mzXML]	500.278076171875	11.889033333333334	1.71915	12.679966666666667	10.960816666666666	125800.1484375	8238069.505980587	0	1273	0.13162531841746095	0.513213522330882	4.2620242455947395	500.2735900878906	500.285888671875
[truncated: 90 more rows]
