# Supplementary material for: MSFC: a new feature construction method for accurate diagnosis of mass spectrometry data
Source: Sci Rep. 2023 Sep 21;13:15694. doi: 10.1038/s41598-023-42395-5 (PMC10514077; doi:10.1038/s41598-023-42395-5)
Supplement: Supplementary file 1 — Supplementary Information. [file 41598_2023_42395_MOESM1_ESM.zip › dataset/CHD dataset/1-batch/P/CD6703_1.mzXML_chromatograms.csv]

row ID	row m/z	row retention time	row identity (main ID)	row identity (all IDs)	row identity (main ID + details)	row comment	row number of detected peaks	CD6703_1.mzXML Peak status	CD6703_1.mzXML Peak name	CD6703_1.mzXML Peak m/z	CD6703_1.mzXML Peak RT	CD6703_1.mzXML Peak RT start	CD6703_1.mzXML Peak RT end	CD6703_1.mzXML Peak duration time	CD6703_1.mzXML Peak height	CD6703_1.mzXML Peak area	CD6703_1.mzXML Peak charge	CD6703_1.mzXML Peak # data points	CD6703_1.mzXML Peak FWHM	CD6703_1.mzXML Peak tailing factor	CD6703_1.mzXML Peak asymmetry factor	CD6703_1.mzXML Peak m/z min	CD6703_1.mzXML Peak m/z max
1	55.0535774230957	11.216666666666667					1	DETECTED	55.0536 m/z @11.22 [CD6703_1.mzXML]	55.0535774230957	11.216666666666667	0.11798333333333333	20.005499999999998	19.887516666666663	5087.34228515625	1389165.04738733	0	1297	10.441923304984666	0.8959403592918678	1.4478199473351283	55.04648208618164	55.062828063964844
2	59.050899505615234	2.547433333333333					1	DETECTED	59.0509 m/z @2.55 [CD6703_1.mzXML]	59.050899505615234	2.547433333333333	0.11798333333333333	9.844316666666666	9.726333333333333	2236.3955078125	556726.5709401247	0	1297	4.6370393509296255	2.0017562274040075	3.003512454808015	59.04493713378906	59.050899505615234
3	60.08027648925781	14.431016666666666					1	DETECTED	60.0803 m/z @14.43 [CD6703_1.mzXML]	60.08027648925781	14.431016666666666	0.1016	20.005499999999998	19.903899999999997	262879.40625	7.126733007428323E7	0	1297	5.942392760608254	0.7035444723792379	3.826324848685737	60.07997512817383	60.08055114746094
4	61.0391731262207	1.8465500000000001					1	DETECTED	61.0392 m/z @1.85 [CD6703_1.mzXML]	61.0391731262207	1.8465500000000001	0.1016	19.989166666666666	19.887566666666665	371608.8125	5194174.710441862	0	1297	0.14447498065690212	0.739796088208739	7.134943883681183	61.03847122192383	61.0394401550293
5	61.08363723754883	14.216283333333333					1	DETECTED	61.0836 m/z @14.22 [CD6703_1.mzXML]	61.08363723754883	14.216283333333333	0.3683166666666667	19.613666666666667	19.245350000000002	7168.45556640625	2583697.6780784912	0	1297	4.063365150637555	0.9911802966074332	0.92685287482537	61.08170700073242	61.08822250366211
6	68.9818115234375	1.5223166666666665					1	DETECTED	68.9818 m/z @1.52 [CD6703_1.mzXML]	68.9818115234375	1.5223166666666665	1.4482666666666666	17.193499999999997	15.74523333333333	9407.6162109375	2909564.9159247736	0	1297	0.11191565869736753	106.31487733513397	211.62975467026794	68.97574615478516	68.9905776977539
7	69.03704071044922	11.412550000000001					1	DETECTED	69.0370 m/z @11.41 [CD6703_1.mzXML]	69.03704071044922	11.412550000000001	1.8890166666666666	12.968733333333335	11.079716666666668	9159.345703125	2216845.8360008546	0	1297	10.548367702298894	0.5817019943578363	0.16340398871567272	69.03291320800781	69.04253387451172
8	69.0693588256836	11.026866666666667					1	DETECTED	69.0694 m/z @11.03 [CD6703_1.mzXML]	69.0693588256836	11.026866666666667	0.1016	20.005499999999998	19.903899999999997	7116.4287109375	3948675.033004696	0	1297	17.17432259565953	0.9109114041457415	3.500037192062083	69.06634521484375	69.07015228271484
9	70.98011016845703	1.4779333333333333					1	DETECTED	70.9801 m/z @1.48 [CD6703_1.mzXML]	70.98011016845703	1.4779333333333333	1.4329666666666665	19.973166666666668	18.540200000000002	11384.0126953125	2052225.4491783758	0	1297	0.09644447094914743	206.15492957746412	411.3098591549282	70.97234344482422	70.98956298828125
10	72.04861450195312	11.700716666666667					1	DETECTED	72.0486 m/z @11.70 [CD6703_1.mzXML]	72.04861450195312	11.700716666666667	0.25101666666666667	19.956833333333336	19.70581666666667	2873.17138671875	1394124.183077239	0	1297	5.341899653267422	0.8605385585066277	0.7210771170132553	72.04402160644531	72.05018615722656
11	72.08030700683594	1.9866666666666668					1	DETECTED	72.0803 m/z @1.99 [CD6703_1.mzXML]	72.08030700683594	1.9866666666666668	0.1016	12.501733333333334	12.400133333333335	63183.40234375	3217180.0350598446	0	1297	0.48975598705080814	0.7109313850775794	0.32483928390847033	72.07298278808594	72.08050537109375
12	73.0449447631836	11.412550000000001					1	DETECTED	73.0449 m/z @11.41 [CD6703_1.mzXML]	73.0449447631836	11.412550000000001	0.1016	20.005499999999998	19.903899999999997	16884.91015625	3385431.781917881	0	1297	2.834937799975952	2.0530722723630688	3.782684274407255	73.0426025390625	73.05167388916016
13	75.95668029785156	11.427249999999999					1	DETECTED	75.9567 m/z @11.43 [CD6703_1.mzXML]	75.95668029785156	11.427249999999999	0.6194666666666666	11.427249999999999	10.807783333333333	11760.5771484375	1673291.3390088198	0	1297	8.876139674506662	0.5	null	75.94718933105469	75.96520233154297
14	77.04740142822266	12.409233333333333					1	DETECTED	77.0474 m/z @12.41 [CD6703_1.mzXML]	77.04740142822266	12.409233333333333	0.15105000000000002	19.973166666666668	19.822116666666666	2584.64599609375	1297383.772860901	0	1297	11.782549948038385	0.8085258691132862	0.6170517382265726	77.03750610351562	77.05575561523438
15	80.9472427368164	1.7470333333333334					1	DETECTED	80.9472 m/z @1.75 [CD6703_1.mzXML]	80.9472427368164	1.7470333333333334	1.6703833333333333	19.434166666666666	17.763783333333333	201933.203125	4952263.570814943	0	1297	0.21227508488966684	4.728308943739219	7.032234327122485	80.93891906738281	80.9517822265625
16	81.0691909790039	13.79405					1	DETECTED	81.0692 m/z @13.79 [CD6703_1.mzXML]	81.0691909790039	13.79405	0.1016	20.005499999999998	19.903899999999997	9590.1904296875	2227805.6520146145	0	1297	0.19050347946769186	0.7119565112150645	0.30419658023964585	81.06487274169922	81.07684326171875
17	82.01702880859375	1.4631666666666667					1	DETECTED	82.0170 m/z @1.46 [CD6703_1.mzXML]	82.01702880859375	1.4631666666666667	1.3992666666666667	7.137716666666666	5.738449999999999	3822.2412109375	310756.86143298337	0	1297	5.745904030666914	44.9017996870109	85.80825108602367	82.01654815673828	82.01716613769531
18	82.94430541992188	1.7470333333333334					1	DETECTED	82.9443 m/z @1.75 [CD6703_1.mzXML]	82.94430541992188	1.7470333333333334	1.68525	2.46475	0.7795000000000001	67260.0234375	1181530.3555112306	0	1297	0.4166545829582793	6.308335581332595	11.61667116266519	82.94430541992188	82.94454956054688
19	83.02082824707031	1.8182833333333333					1	DETECTED	83.0208 m/z @1.82 [CD6703_1.mzXML]	83.02082824707031	1.8182833333333333	0.20086666666666667	19.989166666666666	19.7883	5738250.0	2.7271572716742475E7	0	1297	0.05650163287939858	2.324954907140514	3.7215686672992168	83.02079010009766	83.0213394165039
20	83.08486938476562	11.293849999999999					1	DETECTED	83.0849 m/z @11.29 [CD6703_1.mzXML]	83.08486938476562	11.293849999999999	0.1016	20.005499999999998	19.903899999999997	26379.416015625	5025317.897308473	0	1297	0.4423145627372982	0.6873317722862464	0.28556598433294356	83.08436584472656	83.08528900146484
21	84.02442169189453	1.8182833333333333					1	DETECTED	84.0244 m/z @1.82 [CD6703_1.mzXML]	84.02442169189453	1.8182833333333333	0.6194666666666666	19.7285	19.109033333333333	41846.59375	7526980.057637452	0	1297	0.05953465829086535	13.981234653697003	14.204721344545458	84.01667785644531	84.03123474121094
22	84.04396057128906	2.57465					1	DETECTED	84.0440 m/z @2.57 [CD6703_1.mzXML]	84.04396057128906	2.57465	0.38515000000000005	20.005499999999998	19.62035	25083.416015625	3149748.4257683707	0	1297	0.3864430986265739	2.1472576290001597	1.5619202542002448	84.04357147216797	84.0536117553711
23	84.08032989501953	1.6112833333333334					1	DETECTED	84.0803 m/z @1.61 [CD6703_1.mzXML]	84.08032989501953	1.6112833333333334	0.6863333333333334	19.129166666666666	18.442833333333333	7105.15380859375	1462483.3804855347	0	1297	17.573007466941114	9.969637998450366	18.939275996900733	84.08030700683594	84.08853912353516
24	84.95905303955078	1.49265					1	DETECTED	84.9591 m/z @1.49 [CD6703_1.mzXML]	84.95905303955078	1.49265	0.1016	20.005499999999998	19.903899999999997	1002285.125	1.8634643156411495E7	0	1297	0.16252423892950874	67.19655723432955	2.047957734723321	84.95108032226562	84.95942687988281
25	85.02791595458984	2.0005					1	DETECTED	85.0279 m/z @2.00 [CD6703_1.mzXML]	85.02791595458984	2.0005	1.5812166666666667	11.159333333333333	9.578116666666666	65561.296875	3912732.871937559	0	1297	0.320950961629898	4.494670786555431	2.9050604754580007	85.02166748046875	85.03433227539062
26	85.06427764892578	6.75825					1	DETECTED	85.0643 m/z @6.76 [CD6703_1.mzXML]	85.06427764892578	6.75825	0.13470000000000001	19.989166666666666	19.854466666666667	4451.73388671875	2563467.856059325	0	1297	6.474261619998434	1.4987783489719761	1.660621159207087	85.05601501464844	85.0696029663086
27	85.96265411376953	1.5369833333333331					1	DETECTED	85.9627 m/z @1.54 [CD6703_1.mzXML]	85.96265411376953	1.5369833333333331	1.4165999999999999	1.5663833333333335	0.1497833333333336	7902.333984375	40859.14687756349	0	1297	0.031700268288884725	0.6221099266232881	0.24278738977902847	85.96257781982422	85.96282958984375
28	86.0596694946289	2.6989333333333336					1	DETECTED	86.0597 m/z @2.70 [CD6703_1.mzXML]	86.0596694946289	2.6989333333333336	0.1016	20.005499999999998	19.903899999999997	15149.36328125	2374937.59841809	0	1297	0.501539804205906	5.549335923552091	2.3408574103459876	86.059326171875	86.0598373413086
29	86.09587860107422	4.075683333333333					1	DETECTED	86.0959 m/z @4.08 [CD6703_1.mzXML]	86.09587860107422	4.075683333333333	3.02075	13.463033333333334	10.442283333333334	166366.84375	1.0448332711097138E7	1	1297	0.9579182802239159	4.472082704623613	0.6847187681117946	86.09095764160156	86.09608459472656
30	87.07994842529297	7.270033333333333					1	DETECTED	87.0799 m/z @7.27 [CD6703_1.mzXML]	87.07994842529297	7.270033333333333	0.1016	20.005499999999998	19.903899999999997	95478.828125	4.774667829004162E7	1	1297	16.609598221769275	0.9187498343964083	0.5963420506284104	87.0796890258789	87.08011627197266
31	88.07532501220703	9.003216666666667					1	DETECTED	88.0753 m/z @9.00 [CD6703_1.mzXML]	88.07532501220703	9.003216666666667	0.1016	20.005499999999998	19.903899999999997	5594.96484375	3110314.2973375544	0	1297	15.884157255844606	1.1179935479884737	1.2359870959769477	88.06656646728516	88.08358764648438
32	88.1114501953125	12.666783333333333					1	DETECTED	88.1115 m/z @12.67 [CD6703_1.mzXML]	88.1114501953125	12.666783333333333	9.430016666666667	19.386000000000003	9.955983333333336	5671.37451171875	1301403.2022532043	0	1297	4.094091733595308	1.5379519685282645	1.307315659410897	88.11116027832031	88.11425018310547
33	88.95223236083984	1.50735					1	DETECTED	88.9522 m/z @1.51 [CD6703_1.mzXML]	88.95223236083984	1.50735	1.4165999999999999	15.384016666666668	13.967416666666669	17927.92578125	5247895.379132385	0	1297	0.10344569463754194	76.95546372819092	152.9109274563818	88.95210266113281	88.95226287841797
34	88.96778106689453	11.53125					1	DETECTED	88.9678 m/z @11.53 [CD6703_1.mzXML]	88.96778106689453	11.53125	0.60265	19.66283333333333	19.06018333333333	18702.26953125	5321698.269694213	0	1297	1.021529219035024	0.8720322517675334	0.7440645035350669	88.96766662597656	88.96813201904297
35	89.03812408447266	9.214316666666667					1	DETECTED	89.0381 m/z @9.21 [CD6703_1.mzXML]	89.03812408447266	9.214316666666667	0.26776666666666665	19.826166666666666	19.5584	12598.86328125	2622008.1395112304	0	1297	4.293642165721288	1.093069395465291	3.9714016819539766	89.02933502197266	89.04132843017578
36	89.05928039550781	10.663883333333333					1	DETECTED	89.0593 m/z @10.66 [CD6703_1.mzXML]	89.05928039550781	10.663883333333333	0.1016	20.005499999999998	19.903899999999997	14973.3564453125	4764672.146828495	0	1297	0.5135349354289893	1.1661237264821604	1.4219432639911949	89.05874633789062	89.05948638916016
37	89.96037292480469	12.239716666666668					1	DETECTED	89.9604 m/z @12.24 [CD6703_1.mzXML]	89.96037292480469	12.239716666666668	1.6261833333333333	18.985	17.358816666666666	9807.0888671875	3464550.1791963815	0	1297	0.9552064834780651	0.8177680382907356	0.6355360765814712	89.95649719238281	89.96363067626953
38	90.054443359375	1.8465500000000001					1	DETECTED	90.0544 m/z @1.85 [CD6703_1.mzXML]	90.054443359375	1.8465500000000001	0.11798333333333333	19.956833333333336	19.83885	165795.625	6291261.479016358	0	1297	null	2.696547204756966	6.4195610466901165	90.04621887207031	90.05947875976562
39	90.97595977783203	1.6556666666666666					1	DETECTED	90.9760 m/z @1.66 [CD6703_1.mzXML]	90.97595977783203	1.6556666666666666	1.5369833333333331	3.2612	1.724216666666667	562424.0625	7573428.370654784	0	1297	0.11010302621383228	8.191902866813061	2.026317370193932	90.97058868408203	90.9762191772461
40	91.03850555419922	9.85945					1	DETECTED	91.0385 m/z @9.86 [CD6703_1.mzXML]	91.03850555419922	9.85945	0.1016	20.005499999999998	19.903899999999997	46808.92578125	2.5177587132511705E7	0	1297	8.660369393462771	1.0198916769575261	0.41560726444453444	91.03816223144531	91.03865814208984
41	91.05380249023438	9.214316666666667					1	DETECTED	91.0538 m/z @9.21 [CD6703_1.mzXML]	91.05380249023438	9.214316666666667	0.1016	20.005499999999998	19.903899999999997	131951.53125	1.2330319123441892E7	0	1297	0.0962049615791365	25.665612630873685	0.9985524742804138	91.04460144042969	91.06092071533203
42	92.05716705322266	9.228533333333333					1	DETECTED	92.0572 m/z @9.23 [CD6703_1.mzXML]	92.05716705322266	9.228533333333333	3.5192666666666668	16.444116666666666	12.92485	11880.1728515625	902589.0071601556	0	1297	0.8582050956737817	0.5506431197272538	0.41509360413701374	92.04856872558594	92.05912017822266
43	93.0541000366211	1.8608					1	DETECTED	93.0541 m/z @1.86 [CD6703_1.mzXML]	93.0541000366211	1.8608	0.23424999999999999	18.4085	18.17425	7378.01513671875	1191806.9476510622	0	1297	8.399638670818568	2.643268896582891	1.9952858481177211	93.0442886352539	93.0570297241211
44	93.06942749023438	8.381066666666666					1	DETECTED	93.0694 m/z @8.38 [CD6703_1.mzXML]	93.06942749023438	8.381066666666666	0.11798333333333333	19.956833333333336	19.83885	14677.94140625	1896790.6512625727	0	1297	0.2937932924782096	1.2719887305209927	0.1869088500994782	93.06826782226562	93.07823181152344
45	94.04097747802734	8.424866666666667					1	DETECTED	94.0410 m/z @8.42 [CD6703_1.mzXML]	94.04097747802734	8.424866666666667	1.2786499999999998	19.5485	18.26985	23674.20703125	1796574.2316396479	0	1297	0.12678121863104863	0.9373807894119451	10.958138789950224	94.03274536132812	94.04940032958984
46	95.01559448242188	2.04255					1	DETECTED	95.0156 m/z @2.04 [CD6703_1.mzXML]	95.01559448242188	2.04255	1.9728666666666668	12.043033333333334	10.070166666666667	8927.0283203125	1034183.329966522	0	1297	0.4666909358462994	72.25663716814184	143.51327433628367	95.01504516601562	95.01625061035156
47	95.04875946044922	8.35215					1	DETECTED	95.0488 m/z @8.35 [CD6703_1.mzXML]	95.04875946044922	8.35215	2.80985	10.172933333333333	7.363083333333333	17428.755859375	766556.8205341792	0	1297	0.26333955354299654	0.5617566150569147	0.05015416673042803	95.0458984375	95.0489730834961
48	95.08504486083984	12.735000000000001					1	DETECTED	95.0850 m/z @12.74 [CD6703_1.mzXML]	95.08504486083984	12.735000000000001	0.11798333333333333	20.005499999999998	19.887516666666663	12483.7705078125	1914968.557031432	0	1297	1.0843245113105873	1.0860127766561083	1.0495627238751661	95.07766723632812	95.08545684814453
49	96.9211654663086	1.7470333333333334					1	DETECTED	96.9212 m/z @1.75 [CD6703_1.mzXML]	96.9211654663086	1.7470333333333334	1.6407833333333335	2.2971333333333335	0.65635	153533.4375	2246006.4691438	0	1297	0.27414432918522325	3.157309502472269	5.81466166678394	96.9211196899414	96.92134094238281
50	97.02791595458984	2.6021					1	DETECTED	97.0279 m/z @2.60 [CD6703_1.mzXML]	97.02791595458984	2.6021	0.66955	18.180999999999997	17.511449999999996	16804.283203125	2447917.612378388	0	1297	0.637967589922348	1.887053098057914	0.9323945610990848	97.0233154296875	97.02832794189453
51	97.06404113769531	10.820383333333332					1	DETECTED	97.0640 m/z @10.82 [CD6703_1.mzXML]	97.06404113769531	10.820383333333332	0.1016	19.956833333333336	19.855233333333334	3296.093994140625	2217020.453114563	0	1297	7.955753520509278	0.9261887620952006	0.8523775241904014	97.06379699707031	97.07373809814453
52	97.10061645507812	12.694166666666666					1	DETECTED	97.1006 m/z @12.69 [CD6703_1.mzXML]	97.10061645507812	12.694166666666666	0.11798333333333333	19.8915	19.773516666666666	9297.2978515625	2640742.6741044004	0	1297	2.6007292521529592	0.886201992895246	0.780903180701015	97.09385681152344	97.10643768310547
53	98.91815185546875	1.7470333333333334					1	DETECTED	98.9182 m/z @1.75 [CD6703_1.mzXML]	98.91815185546875	1.7470333333333334	1.6703833333333333	11.427249999999999	9.756866666666665	45886.15234375	5103734.869314942	0	1297	0.2842497275873652	63.64557512502709	126.29115025005419	98.91376495361328	98.92799377441406
54	98.98352813720703	2.05675					1	DETECTED	98.9835 m/z @2.06 [CD6703_1.mzXML]	98.98352813720703	2.05675	0.1016	20.005499999999998	19.903899999999997	27943.486328125	5329925.404119265	0	1297	10.736169181091128	11.227815183418759	24.450825759882736	98.97474670410156	98.9842529296875
55	98.9948959350586	1.8182833333333333					1	DETECTED	98.9949 m/z @1.82 [CD6703_1.mzXML]	98.9948959350586	1.8182833333333333	1.5663833333333335	9.430016666666667	7.8636333333333335	239050.15625	4575408.598175902	0	1297	0.06372971194822208	0.8190285027813821	0.5822407696214931	98.98799896240234	99.00157165527344
56	99.04347229003906	2.02865					1	DETECTED	99.0435 m/z @2.03 [CD6703_1.mzXML]	99.04347229003906	2.02865	0.16771666666666668	19.940333333333335	19.772616666666668	26733.02734375	4353574.108591857	0	1297	0.32529348773280975	2.2333704191526675	3.2654985911935017	99.04096984863281	99.05003356933594
57	100.0750503540039	8.849116666666667					1	DETECTED	100.0751 m/z @8.85 [CD6703_1.mzXML]	100.0750503540039	8.849116666666667	0.13470000000000001	19.989166666666666	19.854466666666667	383153.90625	6032259.53368513	1	1297	0.15008180395400572	1.2960482688383743	1.210868840548746	100.0743637084961	100.07548522949219
58	101.00765991210938	1.50735					1	DETECTED	101.0077 m/z @1.51 [CD6703_1.mzXML]	101.00765991210938	1.50735	0.16771666666666668	19.956833333333336	19.78911666666667	1046511.75	1.3288255239544638E7	1	1297	0.12075706835824729	1.338832606262078	1.6891855195794274	101.00117492675781	101.01386260986328
59	101.05921936035156	9.003216666666667					1	DETECTED	101.0592 m/z @9.00 [CD6703_1.mzXML]	101.05921936035156	9.003216666666667	0.8371166666666666	9.018650000000001	8.181533333333334	7143.6923828125	1222005.6924995726	0	1297	0.2012792229006255	0.5009449635280816	0.0018899270561631716	101.05904388427734	101.05949401855469
60	101.07858276367188	8.879999999999999					1	DETECTED	101.0786 m/z @8.88 [CD6703_1.mzXML]	101.07858276367188	8.879999999999999	8.757283333333334	13.935866666666668	5.178583333333334	14021.3720703125	3226786.2411845704	0	1297	0.13701314448966073	21.099755534429107	41.199511068858214	101.06969451904297	101.08499145507812
61	101.09515380859375	11.277816666666666					1	DETECTED	101.0952 m/z @11.28 [CD6703_1.mzXML]	101.09515380859375	11.277816666666666	0.1016	20.005499999999998	19.903899999999997	24569.458984375	9110573.299982183	0	1297	14.596573464055396	2.271336006792382	3.4906225074780513	101.09515380859375	101.09828186035156
62	102.00865173339844	1.50735					1	DETECTED	102.0087 m/z @1.51 [CD6703_1.mzXML]	102.00865173339844	1.50735	1.4165999999999999	17.40533333333333	15.988733333333332	87909.21875	2952963.150849823	0	1297	0.19063630852415892	84.48753374535809	161.2191596933129	101.9986801147461	102.00890350341797
63	102.04605865478516	8.424866666666667					1	DETECTED	102.0461 m/z @8.42 [CD6703_1.mzXML]	102.04605865478516	8.424866666666667	0.18428333333333333	19.793666666666663	19.60938333333333	35958.53515625	4333326.365979434	0	1297	0.2818166034751304	0.5304979890699107	0.12298032274292099	102.04586029052734	102.05474090576172
64	102.09075927734375	1.8182833333333333					1	DETECTED	102.0908 m/z @1.82 [CD6703_1.mzXML]	102.09075927734375	1.8182833333333333	0.1016	20.005499999999998	19.903899999999997	10422.697265625	2773052.279290617	0	1297	9.210745326512619	2.344490202521822	7.173583631861373	102.0888671875	102.09909057617188
65	102.126953125	13.25615					1	DETECTED	102.1270 m/z @13.26 [CD6703_1.mzXML]	102.126953125	13.25615	0.18428333333333333	19.940333333333335	19.756050000000002	10302.1708984375	2446803.6747903735	0	1297	2.8533561193326555	0.8363822784650282	1.1101181452685462	102.12193298339844	102.13204193115234
66	102.96968841552734	1.50735					1	DETECTED	102.9697 m/z @1.51 [CD6703_1.mzXML]	102.96968841552734	1.50735	0.4018333333333333	19.305666666666664	18.90383333333333	364549.6875	4832044.355293456	0	1297	0.14199604994689996	1.9010116537446835	1.7281649234341476	102.96945190429688	102.97014617919922
67	103.03833770751953	2.04255					1	DETECTED	103.0383 m/z @2.04 [CD6703_1.mzXML]	103.03833770751953	2.04255	0.20086666666666667	19.080666666666666	18.8798	127949.8515625	6792600.845523683	0	1297	0.37447249271971095	4.68486677261399	7.598899738423531	103.03826141357422	103.03877258300781
68	103.05354309082031	8.395866666666667					1	DETECTED	103.0535 m/z @8.40 [CD6703_1.mzXML]	103.05354309082031	8.395866666666667	3.447016666666667	8.802966666666666	5.35595	368071.40625	1.1096813508019045E7	1	1297	0.27635640326586675	0.8633263667926175	0.41899788443368696	103.05352783203125	103.06304168701172
69	103.07459259033203	10.99785					1	DETECTED	103.0746 m/z @11.00 [CD6703_1.mzXML]	103.07459259033203	10.99785	0.1016	20.005499999999998	19.903899999999997	103514.0546875	1.5015871346056143E7	0	1297	0.3460299512541738	1.1844231428560508	0.2658538947539317	103.06985473632812	103.07499694824219
70	104.05701446533203	8.41045					1	DETECTED	104.0570 m/z @8.41 [CD6703_1.mzXML]	104.05701446533203	8.41045	7.9300999999999995	16.248749999999998	8.318649999999998	23593.5234375	1316552.0955028066	0	1297	0.2683032426983498	0.7726010727359268	0.6729830067335233	104.04891204833984	104.05829620361328
71	104.10617065429688	1.7760333333333334					1	DETECTED	104.1062 m/z @1.78 [CD6703_1.mzXML]	104.10617065429688	1.7760333333333334	1.3992666666666667	15.167883333333332	13.768616666666667	1671717.625	1.0390703854549896E7	1	1297	0.05430119898483032	3.1649330587299067	2.895759923732584	104.10610961914062	104.10672760009766
72	104.96268463134766	11.614299999999998					1	DETECTED	104.9627 m/z @11.61 [CD6703_1.mzXML]	104.96268463134766	11.614299999999998	0.13470000000000001	19.875166666666665	19.740466666666666	10756.7822265625	2943568.1335062557	0	1297	11.302002570050934	0.8598063811747216	0.7352847526524005	104.96248626708984	104.96575927734375
73	105.00277709960938	1.49265					1	DETECTED	105.0028 m/z @1.49 [CD6703_1.mzXML]	105.00277709960938	1.49265	1.4165999999999999	19.5485	18.1319	36494.05078125	4157577.1015047613	0	1297	0.14807421390691822	119.21038790269533	2.3183247099724134	104.99656677246094	105.00281524658203
74	105.05413818359375	4.70945					1	DETECTED	105.0541 m/z @4.71 [CD6703_1.mzXML]	105.05413818359375	4.70945	2.09865	19.940333333333335	17.841683333333336	5724.68994140625	1875007.2206127015	0	1297	0.6305524311599937	3.416899673152546	1.4096933301666006	105.04414367675781	105.0605697631836
75	105.0710220336914	13.69615					1	DETECTED	105.0710 m/z @13.70 [CD6703_1.mzXML]	105.0710220336914	13.69615	0.1016	19.989166666666666	19.887566666666665	58679.79296875	1.1506105099124357E7	0	1297	1.0110958189576067	0.7754688806777256	1.1012225120213543	105.0692367553711	105.07290649414062
76	105.10968780517578	1.7903333333333333					1	DETECTED	105.1097 m/z @1.79 [CD6703_1.mzXML]	105.10968780517578	1.7903333333333333	1.7617666666666667	20.005499999999998	18.24373333333333	59365.49609375	4705119.278701172	0	1297	0.0656746938114754	1.7997301412363056	2.4425678933207706	105.10692596435547	105.11005401611328
77	106.06443786621094	12.36355					1	DETECTED	106.0644 m/z @12.36 [CD6703_1.mzXML]	106.06443786621094	12.36355	0.4685666666666667	19.989166666666666	19.520599999999998	4824.9208984375	1740362.8028532404	0	1297	5.742008380992937	0.820539190891398	3.751774734903863	106.06416320800781	106.07438659667969
78	106.94989776611328	1.68525					1	DETECTED	106.9499 m/z @1.69 [CD6703_1.mzXML]	106.94989776611328	1.68525	1.5663833333333335	14.231316666666666	12.664933333333334	81972.0546875	5591723.366846191	0	1297	0.11320427012386114	49.9970323901454	2.0352198700832527	106.94983673095703	106.95355987548828
79	106.96275329589844	1.50735					1	DETECTED	106.9628 m/z @1.51 [CD6703_1.mzXML]	106.96275329589844	1.50735	1.4165999999999999	9.327816666666667	7.911216666666667	8862.1865234375	772448.0089294739	0	1297	null	43.58797061524329	82.76281312193682	106.9601821899414	106.96275329589844
80	107.05174255371094	5.07405					1	DETECTED	107.0517 m/z @5.07 [CD6703_1.mzXML]	107.05174255371094	5.07405	0.4518833333333333	19.973166666666668	19.521283333333333	7333.03466796875	1807722.071656708	0	1297	3.671673412321373	1.3937746644677071	3.4067966529201357	107.04251861572266	107.0521240234375
81	108.08869171142578	13.1468					1	DETECTED	108.0887 m/z @13.15 [CD6703_1.mzXML]	108.08869171142578	13.1468	0.13470000000000001	20.005499999999998	19.8708	5320.76708984375	2092520.0124808361	0	1297	10.716462119446799	0.7635508488253241	0.6831491337103439	108.07969665527344	108.08869171142578
82	109.06434631347656	8.424866666666667					1	DETECTED	109.0643 m/z @8.42 [CD6703_1.mzXML]	109.06434631347656	8.424866666666667	1.1757833333333332	19.064833333333336	17.889050000000005	14450.9599609375	1727336.2362057487	0	1297	0.061052069119874375	2.9334190141070167	7.192382335308489	109.05477142333984	109.06458282470703
83	109.10051727294922	13.73805					1	DETECTED	109.1005 m/z @13.74 [CD6703_1.mzXML]	109.10051727294922	13.73805	0.15105000000000002	19.842499999999998	19.691449999999996	9997.0546875	1861292.0525406501	0	1297	0.09730807139899511	0.5733761554603809	0.1700684682262916	109.09197998046875	109.10518646240234
84	110.05956268310547	2.2828666666666666					1	DETECTED	110.0596 m/z @2.28 [CD6703_1.mzXML]	110.05956268310547	2.2828666666666666	0.16771666666666668	20.005499999999998	19.83778333333333	5625.80126953125	1404064.822556183	0	1297	0.38880215158646925	4.6894507087755795	8.029668928017772	110.0550765991211	110.06767272949219
85	111.01577758789062	1.6407833333333335					1	DETECTED	111.0158 m/z @1.64 [CD6703_1.mzXML]	111.01577758789062	1.6407833333333335	1.50735	17.90666666666667	16.39931666666667	6952.564453125	2304665.2769496157	0	1297	0.17285215104454554	61.45134898825874	121.90269797651746	111.01556396484375	111.0257339477539
86	111.04338073730469	2.04255					1	DETECTED	111.0434 m/z @2.04 [CD6703_1.mzXML]	111.04338073730469	2.04255	0.1016	20.005499999999998	19.903899999999997	9660.7431640625	3458010.789655149	0	1297	5.5793573496671085	4.206736306452802	4.994484400430528	111.03571319580078	111.04389953613281
87	111.11600494384766	12.77605					1	DETECTED	111.1160 m/z @12.78 [CD6703_1.mzXML]	111.11600494384766	12.77605	0.4018333333333333	19.842499999999998	19.440666666666665	7952.6796875	1709494.693274414	0	1297	0.13231904863821775	0.785531205342291	0.39575285257705567	111.11565399169922	111.11672973632812
88	112.03619384765625	1.7760333333333334					1	DETECTED	112.0362 m/z @1.78 [CD6703_1.mzXML]	112.03619384765625	1.7760333333333334	1.68525	16.070733333333333	14.385483333333333	321576.46875	3643650.3335749833	0	1297	0.07658654231030737	1.63853937972689	1.7241137056126257	112.03480529785156	112.04258728027344
89	112.8949966430664	1.7470333333333334					1	DETECTED	112.8950 m/z @1.75 [CD6703_1.mzXML]	112.8949966430664	1.7470333333333334	1.6703833333333333	7.7160166666666665	6.045633333333333	111287.9921875	2598346.0657940675	0	1297	0.02409389904005388	39.43661665579468	77.87323331158936	112.88778686523438	112.89525604248047
90	113.02032470703125	2.2828666666666666					1	DETECTED	113.0203 m/z @2.28 [CD6703_1.mzXML]	113.02032470703125	2.2828666666666666	0.4018333333333333	19.907833333333333	19.506	307989.78125	1.0600750978516737E7	0	1297	0.2897883575816498	1.2439346072554576	2.7843982934451668	113.0146255493164	113.02679443359375
91	113.03531646728516	1.4631666666666667					1	DETECTED	113.0353 m/z @1.46 [CD6703_1.mzXML]	113.03531646728516	1.4631666666666667	1.4165999999999999	17.857833333333335	16.441233333333336	6156.955078125	2090617.5064464107	0	1297	10.707263994501133	176.53435934144522	328.5421909103459	113.03407287597656	113.03791809082031
92	114.054443359375	2.7265666666666664					1	DETECTED	114.0544 m/z @2.73 [CD6703_1.mzXML]	114.054443359375	2.7265666666666664	0.1016	20.005499999999998	19.903899999999997	39346.03515625	5775829.43508094	0	1297	0.5460206250067419	3.7851962574544156	2.804133345908743	114.05396270751953	114.0547103881836
93	114.06541442871094	1.8182833333333333					1	DETECTED	114.0654 m/z @1.82 [CD6703_1.mzXML]	114.06541442871094	1.8182833333333333	1.7903333333333333	18.985	17.194666666666667	1327077.625	1.3811643609296285E7	1	1297	0.06509796507040067	10.283203292104053	11.352143612914427	114.05770874023438	114.07209777832031
94	114.09973907470703	2.64355					1	DETECTED	114.0997 m/z @2.64 [CD6703_1.mzXML]	114.09973907470703	2.64355	0.20086666666666667	20.005499999999998	19.80463333333333	31027.27734375	4678106.848096713	0	1297	30.630205781648595	1.9198360361956741	1.4828126757575584	114.09052276611328	114.09973907470703
95	114.12628936767578	2.866416666666667					1	DETECTED	114.1263 m/z @2.87 [CD6703_1.mzXML]	114.12628936767578	2.866416666666667	2.866416666666667	10.172933333333333	7.306516666666666	25819.431640625	2895231.99471814	0	1297	7.375652657051851	null	null	114.12628936767578	114.13086700439453
96	114.89183044433594	1.7000166666666667					1	DETECTED	114.8918 m/z @1.70 [CD6703_1.mzXML]	114.89183044433594	1.7000166666666667	1.5964166666666666	2.2405166666666667	0.6441000000000001	25023.072265625	544335.216253174	0	1297	1.079983382434647	3.10859073359073	4.820817471868182	114.8917236328125	114.89418029785156
97	114.98723602294922	1.50735					1	DETECTED	114.9872 m/z @1.51 [CD6703_1.mzXML]	114.98723602294922	1.50735	1.3992666666666667	18.522499999999997	17.12323333333333	44109.44921875	3571445.7573364866	0	1297	0.18301336819075797	81.7403707498258	1.625763271317374	114.97827911376953	114.99188232421875
98	115.03599548339844	1.8465500000000001					1	DETECTED	115.0360 m/z @1.85 [CD6703_1.mzXML]	115.03599548339844	1.8465500000000001	0.13470000000000001	20.005499999999998	19.8708	320457.78125	3247280.44705075	0	1297	0.020436239802658518	4.51049664322157	4.150481576856616	115.02709197998047	115.03883361816406
99	115.05379486083984	9.228533333333333					1	DETECTED	115.0538 m/z @9.23 [CD6703_1.mzXML]	115.05379486083984	9.228533333333333	4.0461	16.705166666666667	12.659066666666668	85726.1640625	2033969.5881637554	0	1297	0.09176738820045749	18.418820421558486	1.2607667410271601	115.05303192138672	115.05791473388672
100	115.06880950927734	1.8182833333333333					1	DETECTED	115.0688 m/z @1.82 [CD6703_1.mzXML]	115.06880950927734	1.8182833333333333	0.11798333333333333	19.8915	19.773516666666666	54322.015625	3260813.567911622	0	1297	0.08726217103936906	2.64027649708789	4.863506706616746	115.06455993652344	115.07514190673828
101	115.11100769042969	11.77745					1	DETECTED	115.1110 m/z @11.78 [CD6703_1.mzXML]	115.11100769042969	11.77745	0.1016	20.005499999999998	19.903899999999997	6643.76318359375	2759368.250255184	0	1297	8.121109585345074	0.8523533618537407	0.3677324805031406	115.11051177978516	115.11233520507812
102	116.06969451904297	1.8608					1	DETECTED	116.0697 m/z @1.86 [CD6703_1.mzXML]	116.06969451904297	1.8608	0.15105000000000002	20.005499999999998	19.854449999999996	4316797.5	2.858972188658588E7	1	1297	0.04098165067248605	6.187946999931783	6.6047248798096705	116.06966400146484	116.07035064697266
103	116.98509979248047	1.50735					1	DETECTED	116.9851 m/z @1.51 [CD6703_1.mzXML]	116.98509979248047	1.50735	0.1016	20.005499999999998	19.903899999999997	2795557.5	4.850999602337931E7	0	1297	0.13921778717762234	58.94054974997143	1.4558270507893742	116.97953796386719	116.9856185913086
104	117.05680084228516	9.214316666666667					1	DETECTED	117.0568 m/z @9.21 [CD6703_1.mzXML]	117.05680084228516	9.214316666666667	0.50205	19.761000000000003	19.258950000000002	183776.78125	1.603187980807073E7	0	1297	7.345440133526392	0.5302777358074037	0.018152300276755254	117.05388641357422	117.05713653564453
105	117.09020233154297	11.471516666666668					1	DETECTED	117.0902 m/z @11.47 [CD6703_1.mzXML]	117.09020233154297	11.471516666666668	0.4518833333333333	19.875166666666665	19.42328333333333	100047.625	4970581.13959207	0	1297	0.217191939775768	3.5521395980084605	0.6861982467341733	117.08981323242188	117.094482421875
106	117.98859405517578	1.49265					1	DETECTED	117.9886 m/z @1.49 [CD6703_1.mzXML]	117.98859405517578	1.49265	1.4482666666666666	18.825333333333333	17.377066666666668	31696.703125	5784736.571100556	0	1297	0.14349587250953255	195.76117161096462	390.5223432219292	117.98848724365234	117.98887634277344
107	118.06419372558594	9.214316666666667					1	DETECTED	118.0642 m/z @9.21 [CD6703_1.mzXML]	118.06419372558594	9.214316666666667	0.50205	19.8915	19.38945	2206523.25	2.3014747201320667E7	1	1297	0.09154159907217796	1.452802367610266	1.7080024520304267	118.05565643310547	118.06478118896484
108	118.0854263305664	1.9451666666666665					1	DETECTED	118.0854 m/z @1.95 [CD6703_1.mzXML]	118.0854263305664	1.9451666666666665	0.1016	20.005499999999998	19.903899999999997	2152269.5	6.5512292105731435E7	1	1297	0.3561164103668706	2.747506117735638	6.257525361640301	118.08531188964844	118.0875473022461
109	118.62469482421875	9.2425					1	DETECTED	118.6247 m/z @9.24 [CD6703_1.mzXML]	118.62469482421875	9.2425	9.186433333333333	13.448433333333332	4.261999999999999	7535.90087890625	635053.4827564692	0	1297	0.0771404530189006	38.00832342449491	75.01664684898982	118.62469482421875	118.6293716430664
110	118.97809600830078	11.4416					1	DETECTED	118.9781 m/z @11.44 [CD6703_1.mzXML]	118.97809600830078	11.4416	0.15105000000000002	19.973166666666668	19.822116666666666	56418.8046875	5493797.895973815	0	1297	0.6064871735236625	0.7983788640914202	0.1285062424045808	118.9779052734375	118.98161315917969
111	119.01828002929688	1.50735					1	DETECTED	119.0183 m/z @1.51 [CD6703_1.mzXML]	119.01828002929688	1.50735	1.3992666666666667	17.160500000000003	15.761233333333337	312373.90625	3787069.637195861	0	1297	0.22070283190719864	1.446922899893907	1.7369761681836566	119.01426696777344	119.0189437866211
112	119.04862213134766	3.9436166666666663					1	DETECTED	119.0486 m/z @3.94 [CD6703_1.mzXML]	119.04862213134766	3.9436166666666663	1.2271666666666665	8.7414	7.514233333333334	7201.6787109375	780246.4928697817	0	1297	0.2836224792015738	1.3830980384938678	0.11665169005939872	119.04444122314453	119.04876708984375
113	119.0678939819336	9.214316666666667					1	DETECTED	119.0679 m/z @9.21 [CD6703_1.mzXML]	119.0678939819336	9.214316666666667	3.9872666666666663	9.653616666666666	5.6663499999999996	125694.5078125	1308304.3375677147	0	1297	0.08205334574740064	0.5606798441380895	0.14772876478484864	119.06779479980469	119.07280731201172
114	119.08894348144531	1.9451666666666665					1	DETECTED	119.0889 m/z @1.95 [CD6703_1.mzXML]	119.08894348144531	1.9451666666666665	0.25101666666666667	19.761000000000003	19.509983333333338	89724.140625	3661173.0206641876	0	1297	0.132600725943802	0.9426787477356985	0.9311784461096937	119.08101654052734	119.08948516845703
115	119.15353393554688	14.216283333333333					1	DETECTED	119.1535 m/z @14.22 [CD6703_1.mzXML]	119.15353393554688	14.216283333333333	0.1016	19.989166666666666	19.887566666666665	58204.9140625	1.4768619632039646E7	0	1297	6.818671176784505	0.7004598698627357	0.9542247467895908	119.15328216552734	119.15397644042969
116	119.50860595703125	8.395866666666667					1	DETECTED	119.5086 m/z @8.40 [CD6703_1.mzXML]	119.50860595703125	8.395866666666667	8.055133333333334	8.424866666666667	0.3697333333333326	4628.2978515625	58969.02401757794	0	1297	0.1890151248028804	0.542555272940716	0.08511054588143212	119.50856018066406	119.50924682617188
117	120.06481170654297	1.9590666666666665					1	DETECTED	120.0648 m/z @1.96 [CD6703_1.mzXML]	120.06481170654297	1.9590666666666665	1.7617666666666667	9.299083333333334	7.537316666666667	40176.0234375	1298235.1257441102	0	1297	0.2996974555511438	5.733183889915797	4.387081435115265	120.06364440917969	120.06838989257812
118	120.07980346679688	8.395866666666667					1	DETECTED	120.0798 m/z @8.40 [CD6703_1.mzXML]	120.07980346679688	8.395866666666667	1.2616	18.8095	17.5479	1419892.375	2.6465071796472427E7	1	1297	0.2444425863849844	0.7779769085169125	0.4374630042627266	120.07591247558594	120.08065032958984
119	120.15650177001953	0.11798333333333333					1	DETECTED	120.1565 m/z @0.12 [CD6703_1.mzXML]	120.15650177001953	0.11798333333333333	0.11798333333333333	19.129166666666666	19.01118333333333	6531.580078125	3339994.350771729	0	1297	16.161465690431054	null	null	120.15081024169922	120.15741729736328
120	120.6551284790039	8.395866666666667					1	DETECTED	120.6551 m/z @8.40 [CD6703_1.mzXML]	120.6551284790039	8.395866666666667	8.11525	8.45405	0.3388000000000009	4483.1162109375	59985.617559692764	0	1297	0.13122795839170642	0.6036704876165597	0.20734097523311942	120.65473175048828	120.65686798095703
121	120.96524810791016	2.09865					1	DETECTED	120.9652 m/z @2.10 [CD6703_1.mzXML]	120.96524810791016	2.09865	1.9313	6.90645	4.97515	9650.6376953125	1491952.4346210938	0	1297	0.07645733832227064	14.864505527337906	28.729011054675812	120.95987701416016	120.96566772460938
122	120.98015594482422	1.49265					1	DETECTED	120.9802 m/z @1.49 [CD6703_1.mzXML]	120.98015594482422	1.49265	1.4329666666666665	17.029999999999998	15.59703333333333	41570.421875	4795051.94260437	0	1297	0.1699940134429445	130.66489807316347	260.32979614632694	120.9749755859375	120.988037109375
123	121.02763366699219	12.4557					1	DETECTED	121.0276 m/z @12.46 [CD6703_1.mzXML]	121.02763366699219	12.4557	0.23424999999999999	19.989166666666666	19.754916666666666	22304.65625	6630435.74149926	0	1297	2.008228655393806	1.6806347779144633	1.3876638308000906	121.02686309814453	121.0362777709961
124	121.07120513916016	1.8465500000000001					1	DETECTED	121.0712 m/z @1.85 [CD6703_1.mzXML]	121.07120513916016	1.8465500000000001	0.1016	19.989166666666666	19.887566666666665	1354585.0	1.4651346407087551E7	0	1297	0.15075127043598346	0.6874748919684925	5.58250249519032	121.06396484375	121.07752990722656
125	121.08356475830078	8.424866666666667					1	DETECTED	121.0836 m/z @8.42 [CD6703_1.mzXML]	121.08356475830078	8.424866666666667	7.9300999999999995	8.864733333333334	0.9346333333333341	71582.875	1361924.5331986079	0	1297	0.335401163620741	0.7497427529031091	0.30201945490530024	121.08345031738281	121.08378601074219
126	121.986328125	12.27075					1	DETECTED	121.9863 m/z @12.27 [CD6703_1.mzXML]	121.986328125	12.27075	10.758066666666668	19.77716666666667	9.019100000000002	21033.048828125	2235222.0999759515	0	1297	0.39840284401731374	2.9811593085135724	4.888790476649395	121.98096466064453	121.98665618896484
127	122.05709838867188	8.879999999999999					1	DETECTED	122.0571 m/z @8.88 [CD6703_1.mzXML]	122.05709838867188	8.879999999999999	0.16771666666666668	19.613666666666667	19.44595	17063.04296875	3422227.0675730584	0	1297	0.17746439728211882	3.391085650030168	5.864486787225201	122.05706024169922	122.06241607666016
128	122.07466125488281	1.8323666666666665					1	DETECTED	122.0747 m/z @1.83 [CD6703_1.mzXML]	122.07466125488281	1.8323666666666665	0.25101666666666667	2.2405166666666667	1.9895	20087.966796875	642987.6995606689	0	1297	0.14861699579380638	0.6290511272014419	0.1516669402348546	122.06809997558594	122.08058166503906
129	122.09588623046875	8.634433333333334					1	DETECTED	122.0959 m/z @8.63 [CD6703_1.mzXML]	122.09588623046875	8.634433333333334	0.11798333333333333	20.005499999999998	19.887516666666663	22696.20703125	3322866.292111236	0	1297	0.09078143253491966	65.27778352165554	30.158998735741516	122.08662414550781	122.09622955322266
130	122.92365264892578	1.6556666666666666					1	DETECTED	122.9237 m/z @1.66 [CD6703_1.mzXML]	122.92365264892578	1.6556666666666666	1.5663833333333335	18.474	16.907616666666666	45768.2734375	3322618.1134069515	0	1297	0.15073604058625412	56.380975968419015	106.42513081243449	122.91567993164062	122.93135833740234
131	123.04345703125	3.9582166666666665					1	DETECTED	123.0435 m/z @3.96 [CD6703_1.mzXML]	123.04345703125	3.9582166666666665	0.21764999999999998	19.940333333333335	19.722683333333336	4357.81591796875	1350942.969299103	0	1297	0.20618476844462208	2.6363229278986253	1.4689005875499028	123.04275512695312	123.04830932617188
132	123.0547103881836	3.20445					1	DETECTED	123.0547 m/z @3.20 [CD6703_1.mzXML]	123.0547103881836	3.20445	2.9503833333333334	8.879999999999999	5.929616666666666	3773.186767578125	403769.28807885735	0	1297	0.09573809333449468	11.669410915770138	22.338821831540276	123.05432891845703	123.06034088134766
133	123.98199462890625	12.486533333333334					1	DETECTED	123.9820 m/z @12.49 [CD6703_1.mzXML]	123.98199462890625	12.486533333333334	11.012400000000001	19.973166666666668	8.960766666666666	11137.4345703125	1542468.4303812555	0	1297	0.4202917603178502	3.039333845875544	5.078667691751088	123.97772979736328	123.9825210571289
134	124.03620147705078	1.9031166666666666					1	DETECTED	124.0362 m/z @1.90 [CD6703_1.mzXML]	124.03620147705078	1.9031166666666666	0.38515000000000005	19.761000000000003	19.375850000000003	28639.5390625	1873063.964370575	0	1297	0.1468209526584252	1.7789293334497789	0.28891791708092085	124.02825164794922	124.04586029052734
135	124.04997253417969	9.3714					1	DETECTED	124.0500 m/z @9.37 [CD6703_1.mzXML]	124.04997253417969	9.3714	9.313316666666667	13.392416666666666	4.079099999999999	11827.337890625	656204.7606893921	0	1297	0.07262870314317915	35.11420373027316	2.1061864384467515	124.04666137695312	124.05145263671875
136	124.97543334960938	1.5223166666666665					1	DETECTED	124.9754 m/z @1.52 [CD6703_1.mzXML]	124.97543334960938	1.5223166666666665	1.4329666666666665	18.505999999999997	17.07303333333333	4224.9638671875	877323.5994491882	0	1297	0.043044275657393216	95.54019772430512	190.08039544861023	124.97138214111328	124.97554016113281
137	124.99910736083984	13.009333333333332					1	DETECTED	124.9991 m/z @13.01 [CD6703_1.mzXML]	124.99910736083984	13.009333333333332	6.972049999999999	14.359966666666667	7.387916666666667	15882.5771484375	1268641.2813377685	0	1297	0.1692503687234801	0.6118577064187259	0.14123285913680614	124.99445343017578	124.99952697753906
138	125.0146484375	10.451383333333332					1	DETECTED	125.0146 m/z @10.45 [CD6703_1.mzXML]	125.0146484375	10.451383333333332	1.7617666666666667	19.744666666666667	17.9829	53549.30078125	2554361.720421203	0	1297	0.10306409124532756	0.5130753752275996	0.020793955011626328	125.00588989257812	125.02301025390625
139	125.02576446533203	14.86805					1	DETECTED	125.0258 m/z @14.87 [CD6703_1.mzXML]	125.02576446533203	14.86805	0.38515000000000005	19.8915	19.50635	5304.3349609375	1494837.051425752	0	1297	0.3678310807920031	0.6734269379751293	0.2027101869859214	125.02508544921875	125.02642822265625
140	126.0518569946289	1.8890166666666666					1	DETECTED	126.0519 m/z @1.89 [CD6703_1.mzXML]	126.0518569946289	1.8890166666666666	0.15105000000000002	19.875166666666665	19.724116666666664	37137.65625	1698790.3106486823	0	1297	null	2.652834639793859	1.607049587216883	126.05165100097656	126.05476379394531
141	126.0908203125	9.128016666666667					1	DETECTED	126.0908 m/z @9.13 [CD6703_1.mzXML]	126.0908203125	9.128016666666667	9.049650000000002	18.4085	9.358849999999999	14499.7763671875	1041053.7700513913	0	1297	0.08087230942797774	59.711931093152494	1.9879722660313526	126.09064483642578	126.093994140625
142	127.00122833251953	2.57465					1	DETECTED	127.0012 m/z @2.57 [CD6703_1.mzXML]	127.00122833251953	2.57465	2.57465	9.668233333333335	7.093583333333335	22866.923828125	5287870.689800536	0	1297	7.498324384180956	null	null	127.00122833251953	127.00210571289062
143	127.01168823242188	10.505966666666666					1	DETECTED	127.0117 m/z @10.51 [CD6703_1.mzXML]	127.01168823242188	10.505966666666666	4.359533333333333	16.6238	12.264266666666666	17703.8984375	2505343.201249542	0	1297	0.0900689050447756	0.9976734474736026	null	127.01142883300781	127.02035522460938
144	127.0381851196289	2.04255					1	DETECTED	127.0382 m/z @2.04 [CD6703_1.mzXML]	127.0381851196289	2.04255	0.13470000000000001	19.989166666666666	19.854466666666667	49764.41796875	6098051.892998782	0	1297	0.3207782357551332	3.708015839420227	3.86218575466755	127.03498077392578	127.04707336425781
145	128.01016235351562	1.7903333333333333					1	DETECTED	128.0102 m/z @1.79 [CD6703_1.mzXML]	128.01016235351562	1.7903333333333333	1.4482666666666666	19.973166666666668	18.524900000000002	19682.55859375	5994136.89655677	0	1297	16.203512942140346	25.14155082497224	23.32250820043479	128.00987243652344	128.01820373535156
146	128.06997680664062	2.1698666666666666					1	DETECTED	128.0700 m/z @2.17 [CD6703_1.mzXML]	128.06997680664062	2.1698666666666666	0.5524	19.842499999999998	19.2901	27314.1953125	4132146.194730377	0	1297	0.8022799522148052	2.169619964758128	1.6259543102837457	128.0608367919922	128.0706329345703
147	129.0135498046875	1.8608					1	DETECTED	129.0135 m/z @1.86 [CD6703_1.mzXML]	129.0135498046875	1.8608	0.9213333333333333	19.630166666666664	18.70883333333333	11130.265625	5497982.415237305	0	1297	14.590465469973097	9.957156542719272	18.885954373643095	129.00997924804688	129.0177001953125
148	129.05380249023438	2.05675					1	DETECTED	129.0538 m/z @2.06 [CD6703_1.mzXML]	129.05380249023438	2.05675	0.1016	20.005499999999998	19.903899999999997	51184.6875	7696103.603640192	0	1297	0.19978868581812503	3.3806671701994717	26.449694359719395	129.04995727539062	129.05433654785156
149	129.0651092529297	1.8465500000000001					1	DETECTED	129.0651 m/z @1.85 [CD6703_1.mzXML]	129.0651092529297	1.8465500000000001	1.8043333333333333	15.893400000000002	14.089066666666668	189469.953125	6564375.964739014	0	1297	0.04796486797967403	92.52337725471517	190.61700096792921	129.0616455078125	129.0747833251953
150	130.04908752441406	2.05675					1	DETECTED	130.0491 m/z @2.06 [CD6703_1.mzXML]	130.04908752441406	2.05675	0.13470000000000001	19.973166666666668	19.83846666666667	33124.64453125	3712206.451232092	0	1297	1.2401810370339277	3.930705959195101	2.3518740314908566	130.0486602783203	130.04978942871094
151	130.06411743164062	10.560733333333333					1	DETECTED	130.0641 m/z @10.56 [CD6703_1.mzXML]	130.06411743164062	10.560733333333333	0.13470000000000001	19.907833333333333	19.773133333333334	646563.6875	6768714.036564717	1	1297	0.08603430572133597	0.6148299268265672	0.04419744441750275	130.057373046875	130.07127380371094
152	130.08541870117188	1.9451666666666665					1	DETECTED	130.0854 m/z @1.95 [CD6703_1.mzXML]	130.08541870117188	1.9451666666666665	0.5357000000000001	19.695833333333333	19.160133333333334	53465.6328125	3178841.911257995	0	1297	0.6915155221883325	5.204650636956313	2.152790960634579	130.07846069335938	130.0859832763672
153	130.93222045898438	1.5369833333333331					1	DETECTED	130.9322 m/z @1.54 [CD6703_1.mzXML]	130.93222045898438	1.5369833333333331	1.4329666666666665	1.5517166666666666	0.11875000000000013	12304.685546875	58646.77972387688	0	1297	0.16499639205244754	0.5708219836564661	0.14164396731293213	130.93214416503906	130.93246459960938
154	130.9641876220703	1.50735					1	DETECTED	130.9642 m/z @1.51 [CD6703_1.mzXML]	130.9641876220703	1.50735	0.1016	20.005499999999998	19.903899999999997	1239227.375	1.5557517335557077E7	0	1297	0.13626906777309178	1.344476226486735	1.5120454089185438	130.96168518066406	130.9649200439453
155	131.01821899414062	1.49265					1	DETECTED	131.0182 m/z @1.49 [CD6703_1.mzXML]	131.01821899414062	1.49265	1.4165999999999999	1.8465500000000001	0.4299500000000003	43235.21875	542965.1538642579	0	1297	0.20461622501006715	2.8267587113740915	4.653517422748183	131.0095672607422	131.01841735839844
156	131.04818725585938	8.366583333333333					1	DETECTED	131.0482 m/z @8.37 [CD6703_1.mzXML]	131.04818725585938	8.366583333333333	3.4613	8.483633333333334	5.022333333333334	5702.1123046875	595392.8138479613	0	1297	0.24781033079901427	0.5119310131592807	0.023862026318561436	131.04818725585938	131.05233764648438
157	131.06776428222656	10.560733333333333					1	DETECTED	131.0678 m/z @10.56 [CD6703_1.mzXML]	131.06776428222656	10.560733333333333	5.46455	19.989166666666666	14.524616666666667	43910.09375	3310959.6228953567	0	1297	0.09692909247232073	0.595978388949346	0.070209411929059	131.06719970703125	131.07669067382812
158	131.08056640625	2.7678000000000003					1	DETECTED	131.0806 m/z @2.77 [CD6703_1.mzXML]	131.08056640625	2.7678000000000003	0.8875666666666666	19.744666666666667	18.8571	6298.5791015625	2141431.906417083	0	1297	0.5435419710892564	5.014563795273635	2.147738345169558	131.08029174804688	131.08462524414062
159	131.44256591796875	4.0461					1	DETECTED	131.4426 m/z @4.05 [CD6703_1.mzXML]	131.44256591796875	4.0461	3.2754666666666665	4.615966666666667	1.3405000000000005	9325.951171875	462438.9184607547	0	1297	0.9895227197428924	0.8697391755698777	0.7394783511397554	131.4416961669922	131.44680786132812
160	131.75546264648438	16.5262					1	DETECTED	131.7555 m/z @16.53 [CD6703_1.mzXML]	131.75546264648438	16.5262	3.3470166666666668	16.5262	13.179183333333333	7021.6416015625	3252352.88019989	0	1297	12.021742070669195	0.5	null	131.74888610839844	131.75546264648438
161	131.95420837402344	2.1698666666666666					1	DETECTED	131.9542 m/z @2.17 [CD6703_1.mzXML]	131.95420837402344	2.1698666666666666	0.16771666666666668	19.907833333333333	19.740116666666665	30049.892578125	6083081.45876624	0	1297	11.961113727300079	1.8624743341268106	17.22143951613849	131.9493865966797	131.96351623535156
162	131.9678955078125	1.4779333333333333					1	DETECTED	131.9679 m/z @1.48 [CD6703_1.mzXML]	131.9678955078125	1.4779333333333333	1.4165999999999999	3.9726166666666667	2.556016666666667	17928.966796875	877474.9100358888	0	1297	0.13144028363011562	20.837092391304306	39.70514694865723	131.96734619140625	131.96853637695312
163	132.04360961914062	9.534516666666667					1	DETECTED	132.0436 m/z @9.53 [CD6703_1.mzXML]	132.04360961914062	9.534516666666667	3.9436166666666663	10.365350000000001	6.421733333333335	60560.23828125	4375908.384675566	0	1297	0.07419397832078367	0.5187181208578999	1.4612727580590696	132.03494262695312	132.05345153808594
164	132.06478881835938	2.6850666666666667					1	DETECTED	132.0648 m/z @2.69 [CD6703_1.mzXML]	132.06478881835938	2.6850666666666667	0.1016	20.005499999999998	19.903899999999997	190288.984375	2.4904635525686778E7	0	1297	0.9654820116435512	6.547700921047896	3.5608968918131914	132.05862426757812	132.0650634765625
165	132.0758056640625	1.8465500000000001					1	DETECTED	132.0758 m/z @1.85 [CD6703_1.mzXML]	132.0758056640625	1.8465500000000001	1.8182833333333333	10.835566666666667	9.017283333333333	876928.5	7807926.347578003	0	1297	0.035140664571843505	129.03152116689952	270.72363264973217	132.0669403076172	132.0855255126953
166	132.08973693847656	6.117233333333333					1	DETECTED	132.0897 m/z @6.12 [CD6703_1.mzXML]	132.08973693847656	6.117233333333333	3.5629	6.117233333333333	2.554333333333333	19169.27734375	1160879.0630676267	0	1297	2.0481294233579135	0.5	null	132.0865020751953	132.09072875976562
167	132.10098266601562	4.12015					1	DETECTED	132.1010 m/z @4.12 [CD6703_1.mzXML]	132.10098266601562	4.12015	0.50205	13.994383333333333	13.492333333333333	2474210.0	1.5723811220843866E8	0	1297	1.04409703740538	0.5598993073562339	0.60297829839769	132.09967041015625	132.1049346923828
168	132.1127471923828	6.149883333333333					1	DETECTED	132.1127 m/z @6.15 [CD6703_1.mzXML]	132.1127471923828	6.149883333333333	3.5629	6.149883333333333	2.5869833333333334	21961.3515625	1180435.7048048705	0	1297	2.2781028852847776	0.5	null	132.11099243164062	132.1224822998047
169	132.1305389404297	6.133583333333333					1	DETECTED	132.1305 m/z @6.13 [CD6703_1.mzXML]	132.1305389404297	6.133583333333333	3.533783333333333	6.133583333333333	2.5998	20121.34765625	1121518.4856617735	0	1297	2.2729658435122393	0.5	null	132.12319946289062	132.13943481445312
170	132.7641143798828	19.064833333333336					1	DETECTED	132.7641 m/z @19.06 [CD6703_1.mzXML]	132.7641143798828	19.064833333333336	3.247066666666667	19.064833333333336	15.81776666666667	11552.1484375	8764342.212503053	0	1297	15.3836966319526	0.5	null	132.7641143798828	132.7644500732422
171	132.7744598388672	13.49215					1	DETECTED	132.7745 m/z @13.49 [CD6703_1.mzXML]	132.7744598388672	13.49215	3.4756833333333335	18.634333333333334	15.158650000000002	31918.365234375	1.603830939410504E7	0	1297	14.555986592285263	0.7922316272217984	0.5149651793031504	132.76446533203125	132.7838592529297
172	132.95716857910156	11.730483333333332					1	DETECTED	132.9572 m/z @11.73 [CD6703_1.mzXML]	132.95716857910156	11.730483333333332	0.1016	20.005499999999998	19.903899999999997	389574.15625	3.750203290057617E7	0	1297	1.3855623431841657	0.5903879364667101	1.9535986398537213	132.95147705078125	132.95774841308594
173	132.99752807617188	1.50735					1	DETECTED	132.9975 m/z @1.51 [CD6703_1.mzXML]	132.99752807617188	1.50735	1.4165999999999999	17.454	16.0374	36318.8515625	1.4658541899823729E7	0	1297	0.11077792321245905	88.3603305785123	175.36109049094193	132.99168395996094	132.99755859375
174	133.03355407714844	1.50735					1	DETECTED	133.0336 m/z @1.51 [CD6703_1.mzXML]	133.03355407714844	1.50735	0.5691	19.679166666666667	19.11006666666667	1349339.25	2.2543921514319338E7	1	1297	0.11278881707743382	1.302383405681153	1.6695721487506299	133.03338623046875	133.03411865234375
175	133.04855346679688	2.05675					1	DETECTED	133.0486 m/z @2.06 [CD6703_1.mzXML]	133.04855346679688	2.05675	0.7532333333333334	10.262233333333334	9.509	22265.1875	2293918.661640259	0	1297	0.7537408033900106	2.0943236490478196	1.5713876341186506	133.0481719970703	133.05772399902344
176	133.07911682128906	1.8465500000000001					1	DETECTED	133.0791 m/z @1.85 [CD6703_1.mzXML]	133.07911682128906	1.8465500000000001	1.1757833333333332	19.679166666666667	18.503383333333336	39027.82421875	3990379.447438994	0	1297	7.389118685916604	5.76609598659603	10.691694300510592	133.07679748535156	133.08555603027344
177	133.10433959960938	4.12015					1	DETECTED	133.1043 m/z @4.12 [CD6703_1.mzXML]	133.10433959960938	4.12015	0.8034666666666667	17.632333333333335	16.82886666666667	118828.1015625	9443777.064235145	0	1297	1.0183685014717185	0.7385554553950544	0.30088041220699685	133.09571838378906	133.10482788085938
178	133.9568634033203	11.326366666666667					1	DETECTED	133.9569 m/z @11.33 [CD6703_1.mzXML]	133.9568634033203	11.326366666666667	0.16771666666666668	19.973166666666668	19.80545	10071.0419921875	2233666.039819672	0	1297	0.8878922198665471	0.887448302438019	0.774896604876038	133.9568634033203	133.96575927734375
179	134.01783752441406	1.7760333333333334					1	DETECTED	134.0178 m/z @1.78 [CD6703_1.mzXML]	134.01783752441406	1.7760333333333334	1.7000166666666667	2.0005	0.30048333333333344	55550.60546875	320331.67751684564	0	1297	0.06262018652715784	1.9764306073229574	2.952861214645915	134.01766967773438	134.01817321777344
180	134.03453063964844	1.49265					1	DETECTED	134.0345 m/z @1.49 [CD6703_1.mzXML]	134.03453063964844	1.49265	0.13470000000000001	20.005499999999998	19.8708	109875.796875	3464823.1021266165	0	1297	0.14632079639925588	4.334211417194558	11.84979076294129	134.03414916992188	134.04443359375
181	134.05923461914062	10.172933333333333					1	DETECTED	134.0592 m/z @10.17 [CD6703_1.mzXML]	134.05923461914062	10.172933333333333	8.710633333333334	18.953166666666668	10.242533333333334	31053.21484375	2022461.2640858768	0	1297	0.48768232656490795	1.1021535219023133	0.968641510055211	134.0587615966797	134.0655975341797
182	134.1052703857422	4.389349999999999					1	DETECTED	134.1053 m/z @4.39 [CD6703_1.mzXML]	134.1052703857422	4.389349999999999	3.07715	11.90015	8.823	7338.27880859375	1478678.6496441038	0	1297	1.045368222239373	3.3619112940100613	0.24064551851468385	134.09591674804688	134.10797119140625
183	134.9575653076172	11.516333333333334					1	DETECTED	134.9576 m/z @11.52 [CD6703_1.mzXML]	134.9575653076172	11.516333333333334	0.1016	20.005499999999998	19.903899999999997	69657.46875	8833964.846947141	0	1297	1.522895930379443	0.794059460664962	2.9947360486321344	134.95664978027344	134.95849609375
184	134.9956817626953	1.50735					1	DETECTED	134.9957 m/z @1.51 [CD6703_1.mzXML]	134.9956817626953	1.50735	1.3992666666666667	16.640016666666664	15.240749999999998	193592.5625	4529093.482892181	0	1297	0.146741340292744	5.180369354671802	9.608649652887276	134.98985290527344	135.00387573242188
185	135.03125	1.4631666666666667					1	DETECTED	135.0312 m/z @1.46 [CD6703_1.mzXML]	135.03125	1.4631666666666667	1.4482666666666666	19.875166666666665	18.4269	90649.859375	8364130.3638616055	0	1297	0.3650974751285321	428.4225707899383	906.865904703492	135.03070068359375	135.03187561035156
186	135.04330444335938	10.202816666666667					1	DETECTED	135.0433 m/z @10.20 [CD6703_1.mzXML]	135.04330444335938	10.202816666666667	0.8707999999999999	18.650166666666667	17.779366666666668	7149.83642578125	1953254.032495514	0	1297	1.2210890857504797	0.9526004561357763	0.9052009122715525	135.04299926757812	135.04367065429688
187	135.06251525878906	10.037266666666666					1	DETECTED	135.0625 m/z @10.04 [CD6703_1.mzXML]	135.06251525878906	10.037266666666666	0.26776666666666665	19.973166666666668	19.7054	3590.814208984375	1556627.6976936043	0	1297	0.32379537050286444	1.0085163007318698	1.0170326014637394	135.05593872070312	135.0679931640625
188	135.0794677734375	11.545333333333334					1	DETECTED	135.0795 m/z @11.55 [CD6703_1.mzXML]	135.0794677734375	11.545333333333334	10.574683333333333	11.94365	1.368966666666667	33575.9453125	1124209.2418790893	0	1297	0.9834241641871717	0.6282006615417214	0.23668863708504834	135.07916259765625	135.07980346679688
189	135.10079956054688	9.430016666666667					1	DETECTED	135.1008 m/z @9.43 [CD6703_1.mzXML]	135.10079956054688	9.430016666666667	4.1498	9.6246	5.474799999999999	7537.97021484375	385562.89972909546	0	1297	0.07413005587352295	0.5184256959152559	2.2445060384088587	135.10037231445312	135.10858154296875
190	136.0471954345703	1.8182833333333333					1	DETECTED	136.0472 m/z @1.82 [CD6703_1.mzXML]	136.0471954345703	1.8182833333333333	1.7903333333333333	9.143466666666665	7.353133333333332	540973.1875	4360305.263762573	0	1297	0.10446843182122256	4.002068485892846	4.7422400486361	136.0470428466797	136.05140686035156
191	136.07476806640625	4.0018666666666665					1	DETECTED	136.0748 m/z @4.00 [CD6703_1.mzXML]	136.07476806640625	4.0018666666666665	0.15105000000000002	19.940333333333335	19.789283333333334	17357.755859375	2117468.7654049364	0	1297	0.3354690594530152	1.0430423622242455	0.9426412195511842	136.07424926757812	136.0841827392578
192	136.9528045654297	11.341316666666668					1	DETECTED	136.9528 m/z @11.34 [CD6703_1.mzXML]	136.9528045654297	11.341316666666668	0.48541666666666666	19.989166666666666	19.50375	30782.0078125	3990867.3194008777	0	1297	0.9702355769878714	3.154373588324742	4.395737854693561	136.95266723632812	136.95391845703125
193	136.96861267089844	1.6112833333333334					1	DETECTED	136.9686 m/z @1.61 [CD6703_1.mzXML]	136.96861267089844	1.6112833333333334	1.5369833333333331	1.68525	0.14826666666666677	36438.7578125	213962.85072460945	0	1297	0.0856826957728094	0.9977568416330166	1.0623592103867863	136.9684295654297	136.96885681152344
194	137.04495239257812	3.3756166666666667					1	DETECTED	137.0450 m/z @3.38 [CD6703_1.mzXML]	137.04495239257812	3.3756166666666667	1.8043333333333333	8.864733333333334	7.0604000000000005	40680.2421875	2072714.9973823852	0	1297	0.3699483460108839	0.668152256959992	0.4042459036173091	137.04466247558594	137.05076599121094
195	137.0588836669922	9.356983333333334					1	DETECTED	137.0589 m/z @9.36 [CD6703_1.mzXML]	137.0588836669922	9.356983333333334	3.8556666666666666	10.379816666666667	6.524150000000001	7401.0087890625	549958.88943515	0	1297	0.572479137384839	0.5206282420893815	0.04014459041889692	137.05825805664062	137.05972290039062
196	137.13148498535156	13.836333333333332					1	DETECTED	137.1315 m/z @13.84 [CD6703_1.mzXML]	137.13148498535156	13.836333333333332	0.1016	20.005499999999998	19.903899999999997	6766.57421875	3197003.0422584843	0	1297	11.553133722926729	0.7245826881725649	0.6748622433384546	137.13101196289062	137.13214111328125
197	138.05160522460938	1.8608					1	DETECTED	138.0516 m/z @1.86 [CD6703_1.mzXML]	138.05160522460938	1.8608	0.13470000000000001	19.646333333333335	19.511633333333336	1009578.0	6826777.21257162	1	1297	0.057143017087266657	2.9145105944122998	4.14862298629481	138.0428924560547	138.05445861816406
198	139.00173950195312	3.3613500000000003					1	DETECTED	139.0017 m/z @3.36 [CD6703_1.mzXML]	139.00173950195312	3.3613500000000003	3.1335166666666665	9.978066666666667	6.84455	4098.39111328125	521785.51663296507	0	1297	0.0728050255457382	15.020958302852934	29.04191660570587	138.99937438964844	139.0023651123047
199	139.04107666015625	14.2746					1	DETECTED	139.0411 m/z @14.27 [CD6703_1.mzXML]	139.04107666015625	14.2746	0.50205	20.005499999999998	19.503449999999997	114534.8359375	1.6869727947615568E7	0	1297	2.9295626205308487	0.7734531142419142	0.5478812817322019	139.03480529785156	139.04945373535156
200	140.04061889648438	14.2746					1	DETECTED	140.0406 m/z @14.27 [CD6703_1.mzXML]	140.04061889648438	14.2746	9.186433333333333	16.070733333333333	6.8843	6281.69580078125	1514060.807808441	0	1297	5.74793736544377	0.676501031805824	0.32575470139162876	140.04026794433594	140.048828125
201	140.06715393066406	1.7760333333333334					1	DETECTED	140.0672 m/z @1.78 [CD6703_1.mzXML]	140.06715393066406	1.7760333333333334	0.4518833333333333	8.00925	7.557366666666667	879142.375	7956043.967599699	1	1297	0.05937919027501337	1.0195352998734817	9.077279955607779	140.06689453125	140.0703887939453
202	141.00924682617188	10.47865					1	DETECTED	141.0092 m/z @10.48 [CD6703_1.mzXML]	141.00924682617188	10.47865	3.8994	10.710666666666667	6.811266666666667	32099.7734375	506644.64356997656	0	1297	0.09405653952651605	0.5147535877740778	1.980729828339009	141.0092315673828	141.0150604248047
203	141.03988647460938	2.96435					1	DETECTED	141.0399 m/z @2.96 [CD6703_1.mzXML]	141.03988647460938	2.96435	2.64355	15.957966666666666	13.314416666666666	9209.9267578125	1729641.8356820992	0	1297	11.055916627170237	20.751896300914368	37.98035945229274	141.03558349609375	141.04014587402344
204	141.05140686035156	9.356983333333334					1	DETECTED	141.0514 m/z @9.36 [CD6703_1.mzXML]	141.05140686035156	9.356983333333334	1.3992666666666667	18.246	16.846733333333333	106857.1484375	2281121.727925415	0	1297	0.09957098755104887	0.777860980898672	0.38987683117544697	141.0509033203125	141.0613555908203
205	141.0966796875	11.48645					1	DETECTED	141.0967 m/z @11.49 [CD6703_1.mzXML]	141.0966796875	11.48645	0.11798333333333333	20.005499999999998	19.887516666666663	5935.88818359375	2032963.7641969298	0	1297	19.08404821507073	0.8746789364734029	0.5838262373951189	141.08766174316406	141.10330200195312
206	141.12620544433594	11.79345					1	DETECTED	141.1262 m/z @11.79 [CD6703_1.mzXML]	141.12620544433594	11.79345	11.730483333333332	11.90015	0.16966666666666796	3698.484619140625	26335.12262194831	0	1297	0.17568844284083873	1.347273689782937	1.6945473795658736	141.1261749267578	141.12673950195312
207	142.06442260742188	9.214316666666667					1	DETECTED	142.0644 m/z @9.21 [CD6703_1.mzXML]	142.06442260742188	9.214316666666667	1.6112833333333334	10.589166666666667	8.977883333333335	119828.8984375	1813215.4760402497	0	1297	0.10605553839503834	1.6335565738874434	1.7236500836435384	142.05470275878906	142.072509765625
208	142.94703674316406	1.6556666666666666					1	DETECTED	142.9470 m/z @1.66 [CD6703_1.mzXML]	142.94703674316406	1.6556666666666666	0.9213333333333333	19.370333333333335	18.449	21126.5390625	2963584.5743860477	0	1297	0.08058089892933284	12.56173399909215	24.1234679981843	142.93783569335938	142.94955444335938
209	143.00633239746094	10.47865					1	DETECTED	143.0063 m/z @10.48 [CD6703_1.mzXML]	143.00633239746094	10.47865	1.4779333333333333	10.54655	9.068616666666667	11227.3115234375	1763596.1567348626	0	1297	0.07741599006496003	0.503771921865481	0.0075438437309621464	143.00079345703125	143.0065155029297
210	143.030517578125	1.7903333333333333					1	DETECTED	143.0305 m/z @1.79 [CD6703_1.mzXML]	143.030517578125	1.7903333333333333	1.2099666666666666	19.646333333333335	18.436366666666668	389323.125	5985704.979600831	0	1297	0.11502249999522185	3.6619656784768537	4.0072294031284095	143.02430725097656	143.03347778320312
211	143.0528564453125	1.8323666666666665					1	DETECTED	143.0529 m/z @1.83 [CD6703_1.mzXML]	143.0528564453125	1.8323666666666665	1.8043333333333333	10.321483333333333	8.517149999999999	2225520.75	9680544.343613883	0	1297	0.053176713114701624	151.91111771700463	2.9555991505918024	143.04827880859375	143.05316162109375
212	143.0722198486328	9.214316666666667					1	DETECTED	143.0722 m/z @9.21 [CD6703_1.mzXML]	143.0722198486328	9.214316666666667	0.1016	20.005499999999998	19.903899999999997	141369.234375	4755887.450004632	0	1297	0.09472300644296539	0.5120625069976884	0.018745067326943313	143.06309509277344	143.08128356933594
213	143.1054229736328	11.114983333333333					1	DETECTED	143.1054 m/z @11.11 [CD6703_1.mzXML]	143.1054229736328	11.114983333333333	0.11798333333333333	19.581	19.463016666666665	12376.7705078125	2382825.225289184	0	1297	0.08032028974270666	0.8849239186444787	2.7516630800241466	143.1027374267578	143.10794067382812
214	144.04368591308594	9.214316666666667					1	DETECTED	144.0437 m/z @9.21 [CD6703_1.mzXML]	144.04368591308594	9.214316666666667	1.7617666666666667	9.444866666666666	7.6831	38280.12109375	2613139.0440891106	0	1297	0.09571144426593747	1.468234670308337	1.472853149481916	144.03378295898438	144.05027770996094
215	144.07977294921875	9.214316666666667					1	DETECTED	144.0798 m/z @9.21 [CD6703_1.mzXML]	144.07977294921875	9.214316666666667	0.25101666666666667	19.305666666666664	19.054649999999995	1595883.875	1.1652347059896834E7	0	1297	0.09217039008090211	1.488609500033536	1.7570604028353027	144.07928466796875	144.08477783203125
216	144.10098266601562	1.8749333333333333					1	DETECTED	144.1010 m/z @1.87 [CD6703_1.mzXML]	144.10098266601562	1.8749333333333333	0.5858666666666666	18.985	18.39913333333333	180276.09375	9532139.228173584	0	1297	1.312799869685227	0.6684054105797741	0.24045622109681145	144.0945587158203	144.1016845703125
217	144.13771057128906	10.968483333333333					1	DETECTED	144.1377 m/z @10.97 [CD6703_1.mzXML]	144.13771057128906	10.968483333333333	10.92455	10.982983333333333	0.05843333333333334	6304.4287109375	18414.37109008833	0	1297	0.0883636439539206	0.6650227617602421	0.3300455235204843	144.13714599609375	144.13771057128906
218	144.99114990234375	1.8465500000000001					1	DETECTED	144.9911 m/z @1.85 [CD6703_1.mzXML]	144.99114990234375	1.8465500000000001	1.3992666666666667	19.080666666666666	17.6814	156809.65625	6.551157742615888E7	0	1297	17.289520009156497	20.37447784487967	67.15628296813452	144.98141479492188	144.99151611328125
219	145.048583984375	2.02865					1	DETECTED	145.0486 m/z @2.03 [CD6703_1.mzXML]	145.048583984375	2.02865	0.18428333333333333	20.005499999999998	19.821216666666665	287896.375	1.4515143956307042E7	0	1297	0.2935470318819382	7.163822971347721	7.020154891834991	145.04469299316406	145.04917907714844
220	145.08338928222656	9.214316666666667					1	DETECTED	145.0834 m/z @9.21 [CD6703_1.mzXML]	145.08338928222656	9.214316666666667	0.3683166666666667	13.187800000000001	12.819483333333334	133826.453125	7837866.645004511	0	1297	0.09509296816856683	0.5088468895142596	1.874285670495752	145.07763671875	145.08547973632812
221	146.05902099609375	9.214316666666667					1	DETECTED	146.0590 m/z @9.21 [CD6703_1.mzXML]	146.05902099609375	9.214316666666667	0.66955	19.630166666666664	18.960616666666663	1925058.25	1.4297726761316398E7	1	1297	0.0930592977000746	1.4499705834349912	1.7175216667365696	146.05197143554688	146.05967712402344
222	146.08030700683594	2.0143333333333335					1	DETECTED	146.0803 m/z @2.01 [CD6703_1.mzXML]	146.08030700683594	2.0143333333333335	0.38515000000000005	19.679166666666667	19.294016666666668	135192.71875	1.010495141327042E7	0	1297	0.725305018835088	1.2565352903225793	10.179310703721555	146.0800018310547	146.0864715576172
223	146.11669921875	1.8323666666666665					1	DETECTED	146.1167 m/z @1.83 [CD6703_1.mzXML]	146.11669921875	1.8323666666666665	1.8043333333333333	14.74945	12.945116666666665	68951.78125	1.2845328196456056E7	0	1297	7.440536469016098	130.10948630634203	257.4235053494506	146.11012268066406	146.1170196533203
224	147.0131072998047	1.50735					1	DETECTED	147.0131 m/z @1.51 [CD6703_1.mzXML]	147.0131072998047	1.50735	1.4329666666666665	19.695833333333333	18.262866666666667	330516.9375	6555304.732214143	0	1297	0.2424464403772313	69.90768983630026	139.35084637442984	147.00621032714844	147.01353454589844
225	147.028076171875	3.3470166666666668					1	DETECTED	147.0281 m/z @3.35 [CD6703_1.mzXML]	147.028076171875	3.3470166666666668	1.49265	8.1002	6.607549999999999	9678.361328125	986227.6809357298	0	1297	0.3011858774893703	1.7816190613147342	2.5632381226294685	147.02432250976562	147.0327606201172
226	147.06259155273438	9.214316666666667					1	DETECTED	147.0626 m/z @9.21 [CD6703_1.mzXML]	147.06259155273438	9.214316666666667	0.1016	20.005499999999998	19.903899999999997	160254.078125	4450950.526224601	0	1297	0.0897427768870287	0.5282767432737885	1.7076852200059	147.05410766601562	147.0647735595703
227	147.07557678222656	1.9590666666666665					1	DETECTED	147.0756 m/z @1.96 [CD6703_1.mzXML]	147.07557678222656	1.9590666666666665	1.7903333333333333	19.434166666666666	17.643833333333333	180986.625	6882642.058193031	0	1297	0.3356847662028035	4.0627539753588735	3.242439100557864	147.06581115722656	147.08544921875
228	147.11187744140625	1.6112833333333334					1	DETECTED	147.1119 m/z @1.61 [CD6703_1.mzXML]	147.11187744140625	1.6112833333333334	1.4779333333333333	19.761000000000003	18.28306666666667	257868.796875	5575290.016486934	0	1297	0.14692098828039324	2.4027847874683554	0.9870620080656253	147.1115264892578	147.11636352539062
229	148.04183959960938	2.127283333333333					1	DETECTED	148.0418 m/z @2.13 [CD6703_1.mzXML]	148.04183959960938	2.127283333333333	0.18428333333333333	10.618433333333334	10.43415	48805.23828125	3446412.1780967438	0	1297	0.7875579108234003	2.550729475808141	0.4749129231103544	148.03794860839844	148.04220581054688
230	148.05953979492188	1.9171166666666666					1	DETECTED	148.0595 m/z @1.92 [CD6703_1.mzXML]	148.05953979492188	1.9171166666666666	0.5190333333333333	18.682000000000002	18.16296666666667	39503.7421875	3255133.7962543624	0	1297	0.12282667606710884	6.495666686535139	5.202151331864157	148.05926513671875	148.0660858154297
231	148.0815887451172	16.8995					1	DETECTED	148.0816 m/z @16.90 [CD6703_1.mzXML]	148.0815887451172	16.8995	8.294016666666668	19.924	11.629983333333332	4435.23583984375	1471482.2118554995	0	1297	7.239281672974471	0.675730977729316	0.351461955458632	148.07469177246094	148.08200073242188
232	148.0958251953125	1.9866666666666668					1	DETECTED	148.0958 m/z @1.99 [CD6703_1.mzXML]	148.0958251953125	1.9866666666666668	1.8890166666666666	19.305666666666664	17.416649999999997	17951.681640625	1842979.264371246	0	1297	0.1696383861395474	89.17895545314877	11.45427767446145	148.0958251953125	148.09620666503906
233	148.93421936035156	1.7000166666666667					1	DETECTED	148.9342 m/z @1.70 [CD6703_1.mzXML]	148.93421936035156	1.7000166666666667	1.6703833333333333	2.0005	0.33011666666666684	95967.3203125	847956.0070449221	0	1297	0.13560889166119372	5.570022497187842	8.285576006520444	148.93421936035156	148.9345245361328
234	149.01132202148438	1.50735					1	DETECTED	149.0113 m/z @1.51 [CD6703_1.mzXML]	149.01132202148438	1.50735	0.20086666666666667	19.032666666666668	18.8318	333395.3125	1.4189607028983671E7	0	1297	0.12364982943197478	0.6967576371202452	129.48483943585865	149.00144958496094	149.011474609375
235	149.02230834960938	12.486533333333334					1	DETECTED	149.0223 m/z @12.49 [CD6703_1.mzXML]	149.02230834960938	12.486533333333334	0.1016	20.005499999999998	19.903899999999997	199485.859375	5.136840220772117E7	1	1297	0.20621302355560722	0.5339825360448326	0.4688754519979503	149.0220489501953	149.02281188964844
236	149.99179077148438	1.7903333333333333					1	DETECTED	149.9918 m/z @1.79 [CD6703_1.mzXML]	149.99179077148438	1.7903333333333333	1.7000166666666667	18.841333333333335	17.14131666666667	22339.4296875	5551239.546889649	0	1297	0.04485050568383331	94.89564495294343	188.79128990588686	149.9916534423828	149.99681091308594
237	150.01272583007812	1.68525					1	DETECTED	150.0127 m/z @1.69 [CD6703_1.mzXML]	150.01272583007812	1.68525	1.4329666666666665	13.106150000000001	11.673183333333334	10184.890625	3499074.3452319335	0	1297	11.565648970083071	23.13506639360507	45.27013278721014	150.01272583007812	150.014892578125
238	150.02565002441406	12.486533333333334					1	DETECTED	150.0257 m/z @12.49 [CD6703_1.mzXML]	150.02565002441406	12.486533333333334	0.1016	20.005499999999998	19.903899999999997	17705.802734375	4643248.460530214	0	1297	18.953297813352595	0.6059171857440723	1.183698256848547	150.02536010742188	150.0262451171875
239	150.0575408935547	2.7265666666666664					1	DETECTED	150.0575 m/z @2.73 [CD6703_1.mzXML]	150.0575408935547	2.7265666666666664	1.6261833333333333	11.277816666666666	9.651633333333333	83418.8828125	4261302.05957373	0	1297	0.24968353332791127	0.9804471147723894	0.26731129018371963	150.04945373535156	150.0579833984375
240	150.96778869628906	11.48645					1	DETECTED	150.9678 m/z @11.49 [CD6703_1.mzXML]	150.96778869628906	11.48645	0.13470000000000001	19.66283333333333	19.528133333333333	18371.966796875	3691272.7047115183	0	1297	9.429198133186501	0.8601375705654782	0.7891471217065927	150.9675750732422	150.97613525390625
241	151.0081024169922	1.8182833333333333					1	DETECTED	151.0081 m/z @1.82 [CD6703_1.mzXML]	151.0081024169922	1.8182833333333333	1.4329666666666665	1.9171166666666666	0.4841500000000001	51986.06640625	400149.5210288695	0	1297	0.0631034229742482	0.6282494917600242	0.2708635446873009	151.00770568847656	151.00830078125
242	151.0444793701172	1.50735					1	DETECTED	151.0445 m/z @1.51 [CD6703_1.mzXML]	151.0444793701172	1.50735	1.4165999999999999	10.909683333333334	9.493083333333335	20023.4375	1547916.1993082277	0	1297	9.409395107106937	51.36258474507298	85.18508749616792	151.03536987304688	151.04762268066406
243	151.06082153320312	8.5588					1	DETECTED	151.0608 m/z @8.56 [CD6703_1.mzXML]	151.06082153320312	8.5588	2.6574999999999998	17.046166666666668	14.38866666666667	11668.7197265625	1649106.2254430545	0	1297	0.15586967644408034	1.219109913634849	0.013508440783889058	151.05734252929688	151.06117248535156
244	152.02114868164062	1.8182833333333333					1	DETECTED	152.0211 m/z @1.82 [CD6703_1.mzXML]	152.02114868164062	1.8182833333333333	1.7903333333333333	10.6485	8.858166666666667	297769.65625	7089809.629439454	0	1297	0.05320250288439454	4.924827549973587	309.74364586754757	152.02096557617188	152.03114318847656
245	152.045654296875	11.67145					1	DETECTED	152.0457 m/z @11.67 [CD6703_1.mzXML]	152.045654296875	11.67145	0.1016	20.005499999999998	19.903899999999997	3138.708984375	1904775.361888245	0	1297	18.486686951228837	0.8601624048712816	0.7203248097425634	152.04159545898438	152.0543670654297
246	152.94615173339844	1.6261833333333333					1	DETECTED	152.9462 m/z @1.63 [CD6703_1.mzXML]	152.94615173339844	1.6261833333333333	1.5223166666666665	1.7903333333333333	0.2680166666666668	122812.5234375	877443.8024658205	0	1297	0.09788752015342483	1.375343157792868	1.6116279175099049	152.94602966308594	152.9464111328125
247	153.00411987304688	1.50735					1	DETECTED	153.0041 m/z @1.51 [CD6703_1.mzXML]	153.00411987304688	1.50735	1.4165999999999999	15.749066666666666	14.332466666666665	6491.6044921875	2389514.0479824524	0	1297	14.255286723263639	78.96675849403111	156.75928820968997	153.00387573242188	153.01181030273438
248	153.0247039794922	1.8182833333333333					1	DETECTED	153.0247 m/z @1.82 [CD6703_1.mzXML]	153.0247039794922	1.8182833333333333	1.8182833333333333	11.216666666666667	9.398383333333333	14633.3779296875	5040994.053940797	0	1297	9.279776417185165	null	null	153.01663208007812	153.0247039794922
249	153.05677795410156	13.392416666666666					1	DETECTED	153.0568 m/z @13.39 [CD6703_1.mzXML]	153.05677795410156	13.392416666666666	0.11798333333333333	17.874166666666667	17.756183333333333	137247.8125	2.0881271152474977E7	0	1297	1.8672595291183143	0.6765196926057461	0.3225745135185191	153.04754638671875	153.06553649902344
250	154.02554321289062	1.8608					1	DETECTED	154.0255 m/z @1.86 [CD6703_1.mzXML]	154.02554321289062	1.8608	1.8043333333333333	18.666166666666665	16.861833333333333	128817.28125	4885921.891592408	0	1297	0.24208057949259065	2.4693710393492845	1.330203735154103	154.01669311523438	154.03013610839844
251	154.08309936523438	4.075683333333333					1	DETECTED	154.0831 m/z @4.08 [CD6703_1.mzXML]	154.08309936523438	4.075683333333333	0.30106666666666665	5.9219	5.620833333333334	6206.13330078125	625679.6725625	0	1297	1.186229502259383	0.7445568424166693	2.3129171758501714	154.0825653076172	154.08595275878906
252	154.29185485839844	14.431016666666666					1	DETECTED	154.2919 m/z @14.43 [CD6703_1.mzXML]	154.29185485839844	14.431016666666666	8.956783333333334	20.005499999999998	11.048716666666664	7246.45849609375	1628363.7656785876	0	1297	0.9188835241159818	1.009156533334957	1.0372273465731396	154.2912139892578	154.29241943359375
253	154.95457458496094	12.239716666666668					1	DETECTED	154.9546 m/z @12.24 [CD6703_1.mzXML]	154.95457458496094	12.239716666666668	11.159333333333333	17.69633333333333	6.536999999999999	6765.06005859375	1168364.9376221928	0	1297	0.4648336633182204	3.0253150887802103	5.0506301775604205	154.95425415039062	154.9551544189453
254	155.0670623779297	10.336183333333334					1	DETECTED	155.0671 m/z @10.34 [CD6703_1.mzXML]	155.0670623779297	10.336183333333334	9.342083333333333	10.423966666666667	1.0818833333333338	13036.0224609375	228341.34508892815	0	1297	0.310809800450361	0.5441521644368436	0.8129121116212268	155.0669403076172	155.06768798828125
255	155.078125	1.68525					1	DETECTED	155.0781 m/z @1.69 [CD6703_1.mzXML]	155.078125	1.68525	1.5812166666666667	9.45995	7.878733333333333	43994.96875	2292316.1089699706	0	1297	0.015963267065548514	37.866388977891745	72.96320132796092	155.06964111328125	155.07839965820312
256	155.1297149658203	14.431016666666666					1	DETECTED	155.1297 m/z @14.43 [CD6703_1.mzXML]	155.1297149658203	14.431016666666666	0.1016	20.005499999999998	19.903899999999997	1989673.125	4.075171144764862E8	1	1297	1.2379662089211703	0.6907092849485112	0.928020811880146	155.12954711914062	155.13043212890625
257	156.0410919189453	1.7760333333333334					1	DETECTED	156.0411 m/z @1.78 [CD6703_1.mzXML]	156.0410919189453	1.7760333333333334	1.7315833333333333	10.40935	8.677766666666667	461594.4375	4902444.390449827	0	1297	0.04166226661805372	3.629789712305631	2.488153016952248	156.04083251953125	156.04144287109375
258	156.0758819580078	1.9313					1	DETECTED	156.0759 m/z @1.93 [CD6703_1.mzXML]	156.0758819580078	1.9313	1.5223166666666665	19.466833333333334	17.94451666666667	30376.1171875	2704486.991871674	0	1297	0.6663569703743288	9.197143263646497	18.376063933399298	156.06716918945312	156.0768585205078
259	156.13336181640625	14.431016666666666					1	DETECTED	156.1334 m/z @14.43 [CD6703_1.mzXML]	156.13336181640625	14.431016666666666	0.13470000000000001	20.005499999999998	19.8708	90529.828125	2.1143701615030847E7	0	1297	1.1901285179427994	0.954891498630088	0.9377105144410175	156.1330108642578	156.13394165039062
260	157.12689208984375	14.431016666666666					1	DETECTED	157.1269 m/z @14.43 [CD6703_1.mzXML]	157.12689208984375	14.431016666666666	0.1016	20.005499999999998	19.903899999999997	517011.25	1.12214785514508E8	0	1297	1.3833336885912413	0.6984097680234351	1.873043874364389	157.1264190673828	157.12774658203125
261	158.13035583496094	14.245816666666666					1	DETECTED	158.1304 m/z @14.25 [CD6703_1.mzXML]	158.13035583496094	14.245816666666666	0.13470000000000001	20.005499999999998	19.8708	29563.158203125	6706895.973524052	0	1297	1.5260854322021657	0.7171068758699871	0.9952496123998179	158.130126953125	158.13113403320312
262	158.15289306640625	11.71545					1	DETECTED	158.1529 m/z @11.72 [CD6703_1.mzXML]	158.15289306640625	11.71545	0.8539333333333333	11.79345	10.939516666666666	16506.685546875	2710010.1668380126	0	1297	1.5423263608054238	0.5035906587631255	0.007181317526250883	158.1523895263672	158.153564453125
263	158.92698669433594	1.5223166666666665					1	DETECTED	158.9270 m/z @1.52 [CD6703_1.mzXML]	158.92698669433594	1.5223166666666665	1.4482666666666666	2.2263499999999996	0.778083333333333	18819.908203125	438165.7362336425	0	1297	0.8016083324478704	5.253769975241955	9.50753995048391	158.92080688476562	158.92727661132812
264	158.96295166015625	1.6556666666666666					1	DETECTED	158.9630 m/z @1.66 [CD6703_1.mzXML]	158.96295166015625	1.6556666666666666	1.5663833333333335	12.5171	10.950716666666665	542620.6875	8904918.286779782	0	1297	0.09383989036144658	1.6445269549774755	1.8031354618009272	158.9627685546875	158.9635467529297
265	159.0642547607422	10.336183333333334					1	DETECTED	159.0643 m/z @10.34 [CD6703_1.mzXML]	159.0642547607422	10.336183333333334	1.9031166666666666	19.712	17.808883333333334	18348.951171875	3174535.2659288947	0	1297	8.113502612892724	1.0558960362382999	1.5533454670899738	159.06317138671875	159.06683349609375
266	159.07579040527344	3.0912					1	DETECTED	159.0758 m/z @3.09 [CD6703_1.mzXML]	159.07579040527344	3.0912	0.16771666666666668	9.7561	9.588383333333333	5961.57470703125	1194514.5441986697	0	1297	4.257691841372094	1.6398901994766515	1.7675621998910263	159.0751190185547	159.07618713378906
267	159.0909423828125	9.214316666666667					1	DETECTED	159.0909 m/z @9.21 [CD6703_1.mzXML]	159.0909423828125	9.214316666666667	0.8539333333333333	19.613666666666667	18.759733333333333	193482.828125	3225421.0507393745	0	1297	0.08707880974040627	1.4273096934256975	1.7236487101677938	159.0856170654297	159.10093688964844
268	159.14845275878906	8.849116666666667					1	DETECTED	159.1485 m/z @8.85 [CD6703_1.mzXML]	159.14845275878906	8.849116666666667	5.52945	17.144000000000002	11.614550000000001	43468.28515625	4762823.686322083	0	1297	0.1382038675422539	0.5332674460049703	0.05998439239585242	159.1416473388672	159.1486053466797
269	160.05967712402344	2.6850666666666667					1	DETECTED	160.0597 m/z @2.69 [CD6703_1.mzXML]	160.05967712402344	2.6850666666666667	0.1016	20.005499999999998	19.903899999999997	402992.59375	4.958757711319944E7	1	1297	0.8368704920985999	11.335995845791873	11.18465409458613	160.05899047851562	160.0599822998047
270	160.07492065429688	9.214316666666667					1	DETECTED	160.0749 m/z @9.21 [CD6703_1.mzXML]	160.07492065429688	9.214316666666667	3.9582166666666665	18.197666666666667	14.23945	79813.1328125	6716987.462727323	0	1297	0.12269111739370153	0.623182270498936	0.21557832152596296	160.07472229003906	160.0755157470703
271	160.13241577148438	1.8749333333333333					1	DETECTED	160.1324 m/z @1.87 [CD6703_1.mzXML]	160.13241577148438	1.8749333333333333	1.8749333333333333	10.217683333333333	8.34275	61584.1484375	4455456.529003174	0	1297	0.026430099801836304	null	null	160.1321563720703	160.13255310058594
272	160.1517333984375	8.864733333333334					1	DETECTED	160.1517 m/z @8.86 [CD6703_1.mzXML]	160.1517333984375	8.864733333333334	8.787716666666666	9.049650000000002	0.2619333333333351	4300.55126953125	33136.215670348996	0	1297	0.08477132433958268	1.7004977277645534	2.400995455529107	160.1514434814453	160.15203857421875
273	161.011474609375	1.4631666666666667					1	DETECTED	161.0115 m/z @1.46 [CD6703_1.mzXML]	161.011474609375	1.4631666666666667	1.4165999999999999	1.5369833333333331	0.12038333333333329	14159.904296875	78593.36762597655	0	1297	0.11766509304609163	1.2925912670007098	1.5851825340014194	161.01121520996094	161.0115966796875
274	161.02305603027344	12.27075					1	DETECTED	161.0231 m/z @12.27 [CD6703_1.mzXML]	161.02305603027344	12.27075	1.4482666666666666	17.062833333333334	15.614566666666667	73540.40625	1.0798052394880543E7	0	1297	1.8222212515302996	0.6590704581918951	3.848256729587273	161.01513671875	161.02882385253906
275	161.06304931640625	2.712683333333333					1	DETECTED	161.0630 m/z @2.71 [CD6703_1.mzXML]	161.06304931640625	2.712683333333333	0.1016	20.005499999999998	19.903899999999997	22961.681640625	3138902.852589295	0	1297	0.6582631227441578	5.379703723130861	2.808625626257399	161.05838012695312	161.07037353515625
276	161.98074340820312	19.989166666666666					1	DETECTED	161.9807 m/z @19.99 [CD6703_1.mzXML]	161.98074340820312	19.989166666666666	0.16771666666666668	19.989166666666666	19.82145	1947.0552978515625	1363457.1266618343	0	1297	0.45693234525964144	0.5	null	161.98004150390625	161.98731994628906
277	162.0493927001953	1.9866666666666668					1	DETECTED	162.0494 m/z @1.99 [CD6703_1.mzXML]	162.0493927001953	1.9866666666666668	1.8749333333333333	10.128116666666667	8.253183333333334	41541.69921875	1411571.4443458864	0	1297	0.1351491879800566	14.61351812583843	30.658912000152927	162.04920959472656	162.0581817626953
278	162.09706115722656	14.2746					1	DETECTED	162.0971 m/z @14.27 [CD6703_1.mzXML]	162.09706115722656	14.2746	9.68285	18.761333333333333	9.078483333333333	8752.4140625	1940822.6180462046	0	1297	0.3880605862047517	1.121349624854295	0.9568216341875648	162.0963134765625	162.0975341796875
279	162.11123657226562	1.8043333333333333					1	DETECTED	162.1112 m/z @1.80 [CD6703_1.mzXML]	162.11123657226562	1.8043333333333333	1.7617666666666667	17.841666666666665	16.0799	2584555.25	2.7999275100122992E7	1	1297	0.14556255148700448	6.532732854974199	6.715834656068205	162.11123657226562	162.11224365234375
280	162.99046325683594	1.50735					1	DETECTED	162.9905 m/z @1.51 [CD6703_1.mzXML]	162.99046325683594	1.50735	0.11798333333333333	19.973166666666668	19.855183333333333	625984.5	1.0319587349006528E7	0	1297	0.1370549111768129	1.2980766896198057	1.5933610249638483	162.9831085205078	162.9910888671875
281	163.03799438476562	11.84015					1	DETECTED	163.0380 m/z @11.84 [CD6703_1.mzXML]	163.03799438476562	11.84015	0.15105000000000002	20.005499999999998	19.854449999999996	35885.75390625	5903132.701460816	0	1297	0.23548786023281565	0.828171940005929	0.6835266939817118	163.02862548828125	163.04457092285156
282	163.05938720703125	10.909683333333334					1	DETECTED	163.0594 m/z @10.91 [CD6703_1.mzXML]	163.05938720703125	10.909683333333334	0.3516333333333333	19.257166666666667	18.905533333333334	147676.578125	1.2226306447893677E7	1	1297	8.905924024669222	0.5428820116996854	0.0442347793801202	163.0517578125	163.059814453125
283	163.07437133789062	11.545333333333334					1	DETECTED	163.0744 m/z @11.55 [CD6703_1.mzXML]	163.07437133789062	11.545333333333334	0.1016	11.700716666666667	11.599116666666667	39114.33984375	9536659.402939204	0	1297	0.09899989749373717	0.5067890140746609	0.013578028149321868	163.0741729736328	163.07464599609375
284	163.09341430664062	14.2746					1	DETECTED	163.0934 m/z @14.27 [CD6703_1.mzXML]	163.09341430664062	14.2746	5.545766666666666	19.000833333333333	13.455066666666667	18160.568359375	3693536.163431646	0	1297	2.0951894581286155	1.085948866725116	0.8842248222507808	163.0864715576172	163.09584045410156
285	163.1148681640625	1.8043333333333333					1	DETECTED	163.1149 m/z @1.80 [CD6703_1.mzXML]	163.1148681640625	1.8043333333333333	1.0737833333333335	12.31715	11.243366666666667	159652.953125	6901186.585005859	0	1297	0.05393103129779542	7.7135498126373525	14.612139096876113	163.11053466796875	163.11500549316406
286	163.9759521484375	0.5524					1	DETECTED	163.9760 m/z @0.55 [CD6703_1.mzXML]	163.9759521484375	0.5524	0.1016	20.005499999999998	19.903899999999997	28361.07421875	8829903.788709601	0	1297	18.673274613833758	10.707234655436704	9.888128675140976	163.9751739501953	163.9763946533203
287	163.9940948486328	1.4779333333333333					1	DETECTED	163.9941 m/z @1.48 [CD6703_1.mzXML]	163.9940948486328	1.4779333333333333	1.4631666666666667	17.79283333333333	16.329666666666665	14070.0078125	5282300.4487940045	0	1297	15.230325642094972	486.5260201208077	1035.566072431936	163.98617553710938	164.00326538085938
288	164.05897521972656	10.939366666666666					1	DETECTED	164.0590 m/z @10.94 [CD6703_1.mzXML]	164.05897521972656	10.939366666666666	3.4756833333333335	11.012400000000001	7.536716666666668	13296.958984375	1158419.0212915041	0	1297	0.20226385777903033	0.505231129504682	0.010609333609088627	164.05860900878906	164.06314086914062
289	164.0907745361328	2.04255					1	DETECTED	164.0908 m/z @2.04 [CD6703_1.mzXML]	164.0907745361328	2.04255	1.8890166666666666	15.337116666666667	13.4481	20869.740234375	1284054.8681362611	0	1297	0.2959163570925196	43.79537559704734	6.87123022375087	164.0901641845703	164.096923828125
290	164.98341369628906	11.545333333333334					1	DETECTED	164.9834 m/z @11.55 [CD6703_1.mzXML]	164.98341369628906	11.545333333333334	0.1016	20.005499999999998	19.903899999999997	170645.375	1.3620291590274258E7	0	1297	0.8379423096890992	0.5935292946393723	2.6923101228008957	164.98316955566406	164.98463439941406
291	165.0238037109375	1.50735					1	DETECTED	165.0238 m/z @1.51 [CD6703_1.mzXML]	165.0238037109375	1.50735	1.4165999999999999	1.6407833333333335	0.22418333333333362	14604.1435546875	104828.36861718752	0	1297	0.13314224500470884	1.205492232200964	1.4948305164256153	165.0232391357422	165.0238494873047
292	165.05384826660156	3.9582166666666665					1	DETECTED	165.0538 m/z @3.96 [CD6703_1.mzXML]	165.05384826660156	3.9582166666666665	2.7539833333333332	10.939366666666666	8.185383333333334	11444.26171875	1512151.506027954	0	1297	5.57167720200476	0.6536048800885529	0.2408374539932627	165.0536346435547	165.0563201904297
293	165.07493591308594	2.05675					1	DETECTED	165.0749 m/z @2.06 [CD6703_1.mzXML]	165.07493591308594	2.05675	1.8749333333333333	9.948466666666667	8.073533333333334	29813.59765625	1321151.7203354496	0	1297	0.1727279101203829	22.202401686680716	2.6260838353162526	165.06544494628906	165.0755615234375
294	165.1590118408203	15.749066666666666					1	DETECTED	165.1590 m/z @15.75 [CD6703_1.mzXML]	165.1590118408203	15.749066666666666	0.5190333333333333	19.924	19.404966666666667	25647.341796875	7105881.085913021	0	1297	5.137406191113769	0.7696541334907853	0.6759746819759487	165.15647888183594	165.1595001220703
295	166.0252685546875	1.4329666666666665					1	DETECTED	166.0253 m/z @1.43 [CD6703_1.mzXML]	166.0252685546875	1.4329666666666665	0.11798333333333333	19.924	19.806016666666665	79446.6015625	4967271.013486903	0	1297	0.1584582973562887	48.921920060257285	37.03012276347271	166.02474975585938	166.03115844726562
296	166.0525360107422	2.6298833333333334					1	DETECTED	166.0525 m/z @2.63 [CD6703_1.mzXML]	166.0525360107422	2.6298833333333334	2.02865	14.661616666666667	12.632966666666668	23898.154296875	6473666.384125611	0	1297	0.6826806591616754	5.175410622937528	9.220837901397742	166.0465087890625	166.06192016601562
297	166.07241821289062	8.395866666666667					1	DETECTED	166.0724 m/z @8.40 [CD6703_1.mzXML]	166.07241821289062	8.395866666666667	8.055133333333334	11.914566666666667	3.8594333333333335	6841.41162109375	629031.4701725463	0	1297	0.23572003596918734	5.663422030913726	13.290307418479795	166.06312561035156	166.07461547851562
298	166.0851287841797	8.395866666666667					1	DETECTED	166.0851 m/z @8.40 [CD6703_1.mzXML]	166.0851287841797	8.395866666666667	0.30106666666666665	19.564666666666668	19.2636	3673734.0	7.635237764845632E7	1	1297	0.28751486449063535	0.8129309428541078	0.4732417573104142	166.0814666748047	166.08839416503906
299	166.0985870361328	9.0968					1	DETECTED	166.0986 m/z @9.10 [CD6703_1.mzXML]	166.0985870361328	9.0968	8.0701	9.0968	1.0267	24009.85546875	569137.4440521842	0	1297	0.6810364622750935	0.5	null	166.09588623046875	166.1072540283203
300	166.1207275390625	14.0388					1	DETECTED	166.1207 m/z @14.04 [CD6703_1.mzXML]	166.1207275390625	14.0388	8.159816666666666	14.0388	5.878983333333334	17604.857421875	3180603.4177581784	0	1297	5.723337525712223	0.5	null	166.11073303222656	166.1233673095703
301	166.58348083496094	8.395866666666667					1	DETECTED	166.5835 m/z @8.40 [CD6703_1.mzXML]	166.58348083496094	8.395866666666667	8.02465	8.513533333333333	0.4888833333333338	9659.58203125	160070.89913568116	0	1297	0.2870022901844447	0.6584878552507517	0.3169757105015034	166.58334350585938	166.5836944580078
302	166.9838409423828	12.27075					1	DETECTED	166.9838 m/z @12.27 [CD6703_1.mzXML]	166.9838409423828	12.27075	0.1016	20.005499999999998	19.903899999999997	87754.984375	1.1072541173604172E7	0	1297	0.8059191512962247	1.6701841150927401	0.13513088373497445	166.9833526611328	166.98492431640625
303	167.02146911621094	8.395866666666667					1	DETECTED	167.0215 m/z @8.40 [CD6703_1.mzXML]	167.02146911621094	8.395866666666667	1.49265	8.649516666666667	7.156866666666667	11471.7568359375	975315.6050161136	0	1297	0.3219650427512377	0.5183718701185197	0.6231907813396423	167.02072143554688	167.02194213867188
304	167.0330047607422	9.594566666666667					1	DETECTED	167.0330 m/z @9.59 [CD6703_1.mzXML]	167.0330047607422	9.594566666666667	1.4779333333333333	10.465033333333334	8.987100000000002	224143.90625	3097397.0546140755	1	1297	0.08586762895845013	2.914886297050054	2.7047884746962505	167.0236053466797	167.03334045410156
305	167.05577087402344	8.7414					1	DETECTED	167.0558 m/z @8.74 [CD6703_1.mzXML]	167.05577087402344	8.7414	5.334149999999999	8.7414	3.4072500000000012	6863.73388671875	227832.02799459852	0	1297	0.08749182303410485	0.5	null	167.05490112304688	167.0559539794922
306	167.06703186035156	10.350716666666667					1	DETECTED	167.0670 m/z @10.35 [CD6703_1.mzXML]	167.06703186035156	10.350716666666667	9.0968	10.560733333333333	1.4639333333333333	7558.763671875	209396.02972869892	0	1297	0.1338548190805806	0.5837442679603906	0.16748853592078122	167.06509399414062	167.06777954101562
307	167.0885772705078	8.395866666666667					1	DETECTED	167.0886 m/z @8.40 [CD6703_1.mzXML]	167.0885772705078	8.395866666666667	6.281916666666667	9.313316666666667	3.0314000000000005	247368.890625	4683276.751049988	0	1297	0.2532112729803657	0.8059334371542191	0.7229279318569151	167.08128356933594	167.08920288085938
308	168.04861450195312	9.7561					1	DETECTED	168.0486 m/z @9.76 [CD6703_1.mzXML]	168.04861450195312	9.7561	9.727283333333332	9.785216666666667	0.0579333333333345	2628.56982421875	7157.504062500206	0	1297	0.0611948446514603	1.0052053209947824	1.0104106419895647	168.04832458496094	168.04881286621094
309	168.09230041503906	8.308583333333333					1	DETECTED	168.0923 m/z @8.31 [CD6703_1.mzXML]	168.09230041503906	8.308583333333333	4.8655333333333335	8.619349999999999	3.7538166666666655	7648.3623046875	399977.33229672216	0	1297	0.19396685467539854	0.545129560515628	0.09025912103125601	168.0892333984375	168.10142517089844
310	168.97930908203125	12.27075					1	DETECTED	168.9793 m/z @12.27 [CD6703_1.mzXML]	168.97930908203125	12.27075	0.15105000000000002	20.005499999999998	19.854449999999996	40010.23046875	5108515.558867644	0	1297	0.4103220553641762	2.612338619934841	3.453806629077259	168.9788360595703	168.98117065429688
311	169.00433349609375	10.47865					1	DETECTED	169.0043 m/z @10.48 [CD6703_1.mzXML]	169.00433349609375	10.47865	1.5517166666666666	10.618433333333334	9.066716666666668	42058.60546875	8594646.206422115	0	1297	0.09337454021940417	0.507931008424222	0.013574847972176987	168.99488830566406	169.00450134277344
312	169.0347900390625	3.006866666666667					1	DETECTED	169.0348 m/z @3.01 [CD6703_1.mzXML]	169.0347900390625	3.006866666666667	1.9031166666666666	19.8915	17.988383333333335	316568.9375	1.2472297262748582E7	1	1297	0.37339604711846386	0.9502682223963896	0.5842456018519245	169.0252685546875	169.0356903076172
313	169.04835510253906	10.880149999999999					1	DETECTED	169.0484 m/z @10.88 [CD6703_1.mzXML]	169.04835510253906	10.880149999999999	0.8204666666666667	11.17345	10.352983333333334	511626.46875	7432713.404869146	1	1297	0.08641699800683789	1.4874040962896784	0.012688105559852088	169.04608154296875	169.05763244628906
314	169.09381103515625	1.68525					1	DETECTED	169.0938 m/z @1.69 [CD6703_1.mzXML]	169.09381103515625	1.68525	1.5663833333333335	8.895166666666666	7.328783333333333	66098.765625	7211847.542679077	0	1297	0.0881433386413375	30.373758468693893	57.426711333039584	169.0937042236328	169.09666442871094
315	169.14566040039062	14.216283333333333					1	DETECTED	169.1457 m/z @14.22 [CD6703_1.mzXML]	169.14566040039062	14.216283333333333	8.879999999999999	19.532333333333334	10.652333333333335	9148.8408203125	1722657.3462578738	0	1297	0.19000332885189763	0.9981041736289614	0.7389829048063652	169.1451873779297	169.14630126953125
316	170.0382843017578	2.9503833333333334					1	DETECTED	170.0383 m/z @2.95 [CD6703_1.mzXML]	170.0382843017578	2.9503833333333334	1.8182833333333333	13.1333	11.315016666666667	17139.70703125	2479948.166148804	0	1297	7.615985846107089	4.997357418367046	11.27695331148503	170.02911376953125	170.0468292236328
317	170.05926513671875	9.214316666666667					1	DETECTED	170.0593 m/z @9.21 [CD6703_1.mzXML]	170.05926513671875	9.214316666666667	9.143466666666665	10.99785	1.8543833333333346	374993.625	2947137.0120865395	0	1297	0.09459361093050056	1.4559687150067095	1.692802467830925	170.05169677734375	170.05972290039062
318	170.09146118164062	1.9031166666666666					1	DETECTED	170.0915 m/z @1.90 [CD6703_1.mzXML]	170.09146118164062	1.9031166666666666	0.1016	20.005499999999998	19.903899999999997	13251.8203125	6659356.146204044	0	1297	5.155332387878241	5.524206455671609	33.4142528070203	170.08560180664062	170.09603881835938
319	171.0015869140625	10.47865					1	DETECTED	171.0016 m/z @10.48 [CD6703_1.mzXML]	171.0015869140625	10.47865	10.423966666666667	10.532783333333333	0.1088166666666659	11763.5107421875	59329.448129150274	0	1297	0.11508420074869896	0.9949710454129793	0.9899420908259586	171.00094604492188	171.0016326904297
320	171.06268310546875	9.214316666666667					1	DETECTED	171.0627 m/z @9.21 [CD6703_1.mzXML]	171.06268310546875	9.214316666666667	1.6703833333333333	10.350716666666667	8.680333333333333	42429.625	3757591.3120205067	0	1297	0.09419850410315966	0.5753187992117287	0.0158826322302204	171.052734375	171.06288146972656
321	171.13685607910156	12.176033333333333					1	DETECTED	171.1369 m/z @12.18 [CD6703_1.mzXML]	171.13685607910156	12.176033333333333	11.427249999999999	16.411716666666667	4.984466666666668	13110.689453125	931744.6554934692	0	1297	0.26736927667217003	3.32837714514657	5.65675429029314	171.13284301757812	171.1429443359375
322	171.14794921875	11.341316666666668					1	DETECTED	171.1479 m/z @11.34 [CD6703_1.mzXML]	171.14794921875	11.341316666666668	0.11798333333333333	19.989166666666666	19.87118333333333	10346.2451171875	5397419.509146726	0	1297	12.260523743352685	0.8852621027621026	0.7705242055242053	171.14756774902344	171.14894104003906
323	172.0235595703125	17.079					1	DETECTED	172.0236 m/z @17.08 [CD6703_1.mzXML]	172.0235595703125	17.079	9.128016666666667	19.842499999999998	10.71448333333333	5518.2939453125	1695144.7246787106	0	1297	3.446081916686177	0.6737835362083094	0.33389783463502637	172.02291870117188	172.02406311035156
324	172.03619384765625	9.519833333333334					1	DETECTED	172.0362 m/z @9.52 [CD6703_1.mzXML]	172.03619384765625	9.519833333333334	8.710633333333334	10.532783333333333	1.8221499999999988	12028.771484375	243737.67981823714	0	1297	0.08766381794460898	1.1258959466139382	1.2517918932278762	172.03353881835938	172.04330444335938
325	172.0683135986328	1.8182833333333333					1	DETECTED	172.0683 m/z @1.82 [CD6703_1.mzXML]	172.0683135986328	1.8182833333333333	1.8043333333333333	17.825166666666668	16.020833333333336	26930.79296875	4266760.640457031	0	1297	0.10410201307049816	574.2234169653564	4.729532017994894	172.0666046142578	172.0734405517578
326	172.13255310058594	10.262233333333334					1	DETECTED	172.1326 m/z @10.26 [CD6703_1.mzXML]	172.13255310058594	10.262233333333334	10.18775	10.982983333333333	0.7952333333333339	13687.2333984375	191048.06693292264	0	1297	0.10499724623456785	5.338330722756653	9.676661445513306	172.13182067871094	172.132568359375
327	173.02001953125	15.957966666666666					1	DETECTED	173.0200 m/z @15.96 [CD6703_1.mzXML]	173.02001953125	15.957966666666666	0.13470000000000001	19.842499999999998	19.7078	6253.91064453125	2929647.849617796	0	1297	6.560056168339724	0.6227475152623352	0.5278153218663045	173.01133728027344	173.0204315185547
328	173.04100036621094	1.9171166666666666					1	DETECTED	173.0410 m/z @1.92 [CD6703_1.mzXML]	173.04100036621094	1.9171166666666666	1.8749333333333333	14.009066666666666	12.134133333333333	16290.24609375	1788484.5463099978	0	1297	0.15596478018345983	143.82615566969608	163.6563533730328	173.03704833984375	173.0437774658203
329	173.11622619628906	5.82415					1	DETECTED	173.1162 m/z @5.82 [CD6703_1.mzXML]	173.11622619628906	5.82415	0.48541666666666666	19.5975	19.112083333333334	1497.8626708984375	1006192.4206103823	0	1297	0.771936868600676	1.7899454926886527	2.5798909853773053	173.11587524414062	173.11737060546875
330	173.96026611328125	11.341316666666668					1	DETECTED	173.9603 m/z @11.34 [CD6703_1.mzXML]	173.96026611328125	11.341316666666668	0.11798333333333333	19.989166666666666	19.87118333333333	10404.677734375	2611907.7954789125	0	1297	1.0902096318440861	0.9637144429757043	1.596218207884456	173.95938110351562	173.9615020751953
331	174.07810974121094	14.431016666666666					1	DETECTED	174.0781 m/z @14.43 [CD6703_1.mzXML]	174.07810974121094	14.431016666666666	0.5357000000000001	18.953166666666668	18.41746666666667	8026.2490234375	2809188.98662317	0	1297	2.4835862604619194	0.6627220922157226	0.8644264820690506	174.07073974609375	174.0784912109375
332	174.1220703125	14.402366666666667					1	DETECTED	174.1221 m/z @14.40 [CD6703_1.mzXML]	174.1220703125	14.402366666666667	0.1016	20.005499999999998	19.903899999999997	5661.73291015625	2667187.8534184587	0	1297	9.904717246975293	0.6959032499423106	0.47129159869949694	174.12069702148438	174.1277618408203
333	174.93698120117188	1.6556666666666666					1	DETECTED	174.9370 m/z @1.66 [CD6703_1.mzXML]	174.93698120117188	1.6556666666666666	1.5812166666666667	12.900233333333334	11.319016666666668	125189.515625	6495486.079256347	0	1297	0.08681303242873306	2.3990593364713515	3.162515105235054	174.93690490722656	174.94256591796875
334	174.9906463623047	2.2828666666666666					1	DETECTED	174.9906 m/z @2.28 [CD6703_1.mzXML]	174.9906463623047	2.2828666666666666	0.6529666666666666	19.5485	18.895533333333333	42500.9296875	3576274.646876221	0	1297	0.3073285842947433	2.530106502910482	3.1787604201243664	174.9902801513672	174.9913330078125
335	175.00732421875	13.609316666666667					1	DETECTED	175.0073 m/z @13.61 [CD6703_1.mzXML]	175.00732421875	13.609316666666667	9.904116666666665	19.875166666666665	9.97105	8120.47119140625	1461848.0724819335	0	1297	1.7252058308121683	1.345548148547986	0.9914190720017267	175.00686645507812	175.01022338867188
336	175.0229949951172	3.3043666666666667					1	DETECTED	175.0230 m/z @3.30 [CD6703_1.mzXML]	175.0229949951172	3.3043666666666667	1.3992666666666667	19.858833333333333	18.459566666666667	17645.541015625	1994829.0654551391	0	1297	0.22763220303199816	0.960190853687207	3.5114595853889283	175.01805114746094	175.0329132080078
337	175.0358428955078	9.712466666666668					1	DETECTED	175.0358 m/z @9.71 [CD6703_1.mzXML]	175.0358428955078	9.712466666666668	9.668233333333335	13.724166666666667	4.055933333333332	11553.7275390625	808080.1670288695	0	1297	0.08817869606991557	45.847023360965245	9.920669020972495	175.03306579589844	175.03895568847656
338	175.07412719726562	14.545716666666667					1	DETECTED	175.0741 m/z @14.55 [CD6703_1.mzXML]	175.07412719726562	14.545716666666667	9.844316666666666	19.482833333333335	9.63851666666667	11333.947265625	2643639.4737259536	0	1297	1.83771938819093	1.028351785599496	0.8989585795282193	175.06507873535156	175.07493591308594
339	175.117919921875	1.7760333333333334					1	DETECTED	175.1179 m/z @1.78 [CD6703_1.mzXML]	175.117919921875	1.7760333333333334	0.66955	11.471516666666668	10.801966666666669	69485.34375	2456885.7108836374	0	1297	0.1397263603249448	0.8219224829451234	0.5576494537213194	175.1114044189453	175.12660217285156
340	176.069580078125	10.560733333333333					1	DETECTED	176.0696 m/z @10.56 [CD6703_1.mzXML]	176.069580078125	10.560733333333333	8.910366666666667	12.900233333333334	3.989866666666668	448840.8125	3410660.2682682606	1	1297	0.09009011475319717	0.5825790128446858	0.04846566281290828	176.0602569580078	176.07362365722656
341	176.10203552246094	1.8465500000000001					1	DETECTED	176.1020 m/z @1.85 [CD6703_1.mzXML]	176.10203552246094	1.8465500000000001	1.8043333333333333	8.5588	6.754466666666667	48166.44921875	1438663.3054825135	0	1297	0.049711704441463	6.086737483064392	11.270442844148162	176.10150146484375	176.1025848388672
342	176.96995544433594	1.50735					1	DETECTED	176.9700 m/z @1.51 [CD6703_1.mzXML]	176.96995544433594	1.50735	1.4165999999999999	1.5964166666666666	0.17981666666666674	32831.8046875	262716.97754052735	0	1297	0.16170020245809869	0.9907254361799809	0.9638367237038308	176.96966552734375	176.97015380859375
343	176.9988555908203	15.669416666666667					1	DETECTED	176.9989 m/z @15.67 [CD6703_1.mzXML]	176.9988555908203	15.669416666666667	9.8151	19.924	10.1089	4189.8974609375	1294474.5186080327	0	1297	1.7262474547117996	0.8633714723323814	0.7267429446647629	176.99485778808594	176.99951171875
344	177.06004333496094	1.68525					1	DETECTED	177.0600 m/z @1.69 [CD6703_1.mzXML]	177.06004333496094	1.68525	1.5663833333333335	9.785216666666667	8.218833333333333	61013.14453125	2893834.398105469	0	1297	0.16197121814214843	34.57164890633769	68.14329781267539	177.05389404296875	177.06019592285156
345	177.0732421875	10.560733333333333					1	DETECTED	177.0732 m/z @10.56 [CD6703_1.mzXML]	177.0732421875	10.560733333333333	1.8890166666666666	10.6485	8.759483333333334	40909.29296875	3919816.6948702396	0	1297	8.593002663652499	0.505258219300325	0.011097092703361644	177.072998046875	177.0754852294922
346	177.08627319335938	9.3714					1	DETECTED	177.0863 m/z @9.37 [CD6703_1.mzXML]	177.08627319335938	9.3714	0.13470000000000001	20.005499999999998	19.8708	12515.67578125	4451626.327789542	0	1297	4.67086379785096	1.0756438987950243	0.05050235325537668	177.08566284179688	177.0911407470703
347	177.1261749267578	12.114749999999999					1	DETECTED	177.1262 m/z @12.11 [CD6703_1.mzXML]	177.1261749267578	12.114749999999999	10.037266666666666	15.384016666666668	5.346750000000002	4856.078125	915868.9579375002	0	1297	0.1367218785937574	1.286833428266573	1.573666856533146	177.1189727783203	177.12657165527344
348	177.1622314453125	12.6243					1	DETECTED	177.1622 m/z @12.62 [CD6703_1.mzXML]	177.1622314453125	12.6243	0.2844166666666667	19.956833333333336	19.67241666666667	5017.07470703125	2484436.386481569	0	1297	5.804259557965725	0.797107076917259	2.781271653454013	177.1585693359375	177.16307067871094
349	178.1177520751953	1.9451666666666665					1	DETECTED	178.1178 m/z @1.95 [CD6703_1.mzXML]	178.1177520751953	1.9451666666666665	1.8749333333333333	19.129166666666666	17.25423333333333	23407.78125	4186636.5395620116	0	1297	0.0212703809868664	122.83507356430975	244.67014712861956	178.10952758789062	178.11790466308594
350	179.03955078125	1.50735					1	DETECTED	179.0396 m/z @1.51 [CD6703_1.mzXML]	179.03955078125	1.50735	1.3992666666666667	5.122883333333333	3.7236166666666666	23575.189453125	978630.7866169433	0	1297	0.09646188136328004	16.905405963217834	39.41546784368108	179.03883361816406	179.0451202392578
351	179.05343627929688	10.953916666666666					1	DETECTED	179.0534 m/z @10.95 [CD6703_1.mzXML]	179.05343627929688	10.953916666666666	10.262233333333334	18.392166666666665	8.12993333333333	5381.1123046875	1284467.8819106433	0	1297	5.588105802819166	5.876918628466794	10.459636350564974	179.05093383789062	179.05393981933594
352	179.0694122314453	10.532783333333333					1	DETECTED	179.0694 m/z @10.53 [CD6703_1.mzXML]	179.0694122314453	10.532783333333333	0.15105000000000002	20.005499999999998	19.854449999999996	80392.5078125	3224505.4609757373	0	1297	0.07785179291621525	0.7349638933498557	2.53017446419559	179.062255859375	179.07264709472656
353	179.14212036132812	12.563666666666668					1	DETECTED	179.1421 m/z @12.56 [CD6703_1.mzXML]	179.14212036132812	12.563666666666668	11.972333333333333	15.574233333333332	3.6018999999999988	12019.408203125	716425.7264318235	0	1297	0.1675270005594509	2.658509846522401	4.2273498000445615	179.14073181152344	179.14271545410156
354	180.06478881835938	9.74165					1	DETECTED	180.0648 m/z @9.74 [CD6703_1.mzXML]	180.06478881835938	9.74165	2.05675	17.955666666666666	15.898916666666665	74316.515625	2411830.227579587	0	1297	0.09199709030399461	0.509179310979091	2.2602766220739055	180.0643768310547	180.07298278808594
355	180.0872344970703	8.849116666666667					1	DETECTED	180.0872 m/z @8.85 [CD6703_1.mzXML]	180.0872344970703	8.849116666666667	0.16771666666666668	19.5485	19.380783333333333	8112.62744140625	1199238.147590362	0	1297	0.09115166863204927	0.9409016713165198	70.12402404127207	180.07923889160156	180.0875701904297
356	181.0010528564453	1.50735					1	DETECTED	181.0011 m/z @1.51 [CD6703_1.mzXML]	181.0010528564453	1.50735	1.4165999999999999	2.2971333333333335	0.8805333333333336	12098.322265625	244606.97293542486	0	1297	0.16756478086313664	4.851423324150592	8.395501530289796	181.00082397460938	181.01026916503906
357	181.04844665527344	12.486533333333334					1	DETECTED	181.0484 m/z @12.49 [CD6703_1.mzXML]	181.04844665527344	12.486533333333334	0.13470000000000001	20.005499999999998	19.8708	12434.0458984375	2628131.8041554573	0	1297	11.467239484046987	0.6560374729933287	0.4732151139140274	181.03933715820312	181.0503692626953
358	181.07081604003906	9.38585					1	DETECTED	181.0708 m/z @9.39 [CD6703_1.mzXML]	181.07081604003906	9.38585	8.9413	12.029	3.0877	471881.21875	4664811.385510015	1	1297	0.08369311858771056	0.7854960447538534	2.944932182565099	181.06564331054688	181.07139587402344
359	181.08432006835938	11.572933333333333					1	DETECTED	181.0843 m/z @11.57 [CD6703_1.mzXML]	181.08432006835938	11.572933333333333	0.4018333333333333	12.748516666666665	12.346683333333331	2911869.5	2.2530711370687578E7	1	1297	0.10159378395657015	1.7363571118957037	2.1433198446195414	181.07595825195312	181.08587646484375
360	182.07443237304688	9.3714					1	DETECTED	182.0744 m/z @9.37 [CD6703_1.mzXML]	182.07443237304688	9.3714	8.085233333333333	9.519833333333334	1.4346000000000014	28233.00390625	302638.2460571908	0	1297	0.07714103434574682	0.6938968377572562	0.13922682706966238	182.06602478027344	182.07493591308594
361	182.08802795410156	11.572933333333333					1	DETECTED	182.0880 m/z @11.57 [CD6703_1.mzXML]	182.08802795410156	11.572933333333333	1.9866666666666668	11.685916666666666	9.69925	248549.453125	1.0502284231519602E7	1	1297	7.788682713571143	0.5058926950610647	0.01538175631657054	182.0797882080078	182.08828735351562
362	182.1491241455078	15.749066666666666					1	DETECTED	182.1491 m/z @15.75 [CD6703_1.mzXML]	182.1491241455078	15.749066666666666	0.1016	20.005499999999998	19.903899999999997	76436.5078125	1.821504623682684E7	0	1297	1.8977656737580695	1.1254564232098392	0.29170580623468434	182.14822387695312	182.14962768554688
363	182.9615020751953	1.50735					1	DETECTED	182.9615 m/z @1.51 [CD6703_1.mzXML]	182.9615020751953	1.50735	1.4482666666666666	1.6261833333333333	0.17791666666666672	11069.5322265625	80382.57857714838	0	1297	0.0990237881342304	1.5056417489421714	2.011283497884343	182.95469665527344	182.9618377685547
364	183.05047607421875	8.323133333333333					1	DETECTED	183.0505 m/z @8.32 [CD6703_1.mzXML]	183.05047607421875	8.323133333333333	7.1542666666666666	19.973166666666668	12.818900000000001	5406.35595703125	1986013.7236894234	0	1297	2.1677643468423877	5.483474020418641	9.016282303736608	183.04759216308594	183.0517120361328
365	183.07936096191406	11.870966666666668					1	DETECTED	183.0794 m/z @11.87 [CD6703_1.mzXML]	183.07936096191406	11.870966666666668	2.05675	12.207683333333334	10.150933333333334	85532.6171875	3286023.0202274793	0	1297	0.1111424746586529	0.5089557041296777	0.03165842801006898	183.0788116455078	183.08900451660156
366	183.15252685546875	16.1996					1	DETECTED	183.1525 m/z @16.20 [CD6703_1.mzXML]	183.15252685546875	16.1996	0.11798333333333333	19.989166666666666	19.87118333333333	4681.29833984375	1895095.8494596865	0	1297	2.0277965019003403	0.6178229386141733	0.1746430484896227	183.15174865722656	183.15292358398438
367	184.07217407226562	13.03655					1	DETECTED	184.0722 m/z @13.04 [CD6703_1.mzXML]	184.07217407226562	13.03655	9.08085	16.818333333333335	7.737483333333335	167011.4375	5406571.181024418	0	1297	0.35649443287854155	1.6052067333934814	1.0471761205927053	184.07150268554688	184.08050537109375
368	184.08248901367188	11.90015					1	DETECTED	184.0825 m/z @11.90 [CD6703_1.mzXML]	184.08248901367188	11.90015	11.84015	11.94365	0.10350000000000037	12921.958984375	60120.29278295957	0	1297	0.07975871405862378	0.8624999999999959	0.7249999999999919	184.0824737548828	184.08291625976562
369	184.09327697753906	1.7903333333333333					1	DETECTED	184.0933 m/z @1.79 [CD6703_1.mzXML]	184.09327697753906	1.7903333333333333	1.7617666666666667	8.972133333333334	7.210366666666667	516913.0625	2894214.3470844105	0	1297	0.062035035921878645	2.3838891893503726	2.525198472076941	184.08425903320312	184.09677124023438
370	184.9987030029297	1.4482666666666666					1	DETECTED	184.9987 m/z @1.45 [CD6703_1.mzXML]	184.9987030029297	1.4482666666666666	1.4165999999999999	1.5517166666666666	0.13511666666666677	20142.2265625	91487.05877197272	0	1297	0.03045087233235355	2.133421052631576	3.2668421052631524	184.9984893798828	184.99899291992188
371	185.0430908203125	10.247266666666667					1	DETECTED	185.0431 m/z @10.25 [CD6703_1.mzXML]	185.0430908203125	10.247266666666667	1.5223166666666665	19.337833333333332	17.815516666666667	682490.875	1.3497660637452286E7	1	1297	0.07127712863880831	0.5083833604611953	0.1811402611743532	185.0404510498047	185.0460205078125
372	185.12753295898438	9.143466666666665					1	DETECTED	185.1275 m/z @9.14 [CD6703_1.mzXML]	185.12753295898438	9.143466666666665	9.018650000000001	18.889333333333333	9.870683333333332	64716.375	2560020.6327219545	0	1297	0.10363567589463507	1.2673361389642201	2.2232987724510367	185.11756896972656	185.1278533935547
373	186.04676818847656	10.247266666666667					1	DETECTED	186.0468 m/z @10.25 [CD6703_1.mzXML]	186.04676818847656	10.247266666666667	9.564483333333333	17.79283333333333	8.228349999999997	47767.6640625	987303.8277722172	0	1297	0.07704227534744845	7.380806790827136	0.18244091207245414	186.03857421875	186.0517578125
374	186.07273864746094	1.8890166666666666					1	DETECTED	186.0727 m/z @1.89 [CD6703_1.mzXML]	186.07273864746094	1.8890166666666666	0.15105000000000002	19.907833333333333	19.75678333333333	74438.359375	2624819.8188598333	0	1297	0.3081286549381901	0.6489739076020201	0.19364337221687072	186.07205200195312	186.07574462890625
375	186.22059631347656	11.4416					1	DETECTED	186.2206 m/z @11.44 [CD6703_1.mzXML]	186.22059631347656	11.4416	10.067233333333332	11.501466666666666	1.4342333333333332	19509.5546875	888136.7607286373	0	1297	1.479584192176251	0.5217797288448011	0.04326113513143837	186.22015380859375	186.2209930419922
376	186.92178344726562	1.5517166666666666					1	DETECTED	186.9218 m/z @1.55 [CD6703_1.mzXML]	186.92178344726562	1.5517166666666666	1.4329666666666665	16.1834	14.750433333333332	12659.9482421875	4523391.932279174	0	1297	0.10906771083786615	62.10708771929817	121.99892171785662	186.92160034179688	186.9285430908203
377	186.95150756835938	9.214316666666667					1	DETECTED	186.9515 m/z @9.21 [CD6703_1.mzXML]	186.95150756835938	9.214316666666667	0.21764999999999998	9.327816666666667	9.110166666666666	26237.876953125	3962487.897108032	0	1297	0.09637604051822812	0.5063078918117822	0.012615783623564301	186.94676208496094	186.9517822265625
378	187.056640625	1.8749333333333333					1	DETECTED	187.0566 m/z @1.87 [CD6703_1.mzXML]	187.056640625	1.8749333333333333	1.8465500000000001	10.29165	8.4451	632855.6875	6480191.191569945	0	1297	0.058487525505470206	6.1667337201503765	4.336398479094468	187.0471954345703	187.0569610595703
379	187.0704345703125	3.006866666666667					1	DETECTED	187.0704 m/z @3.01 [CD6703_1.mzXML]	187.0704345703125	3.006866666666667	0.11798333333333333	19.907833333333333	19.789849999999998	23196.064453125	5302552.254188079	0	1297	1.2608277595293784	4.77143328249534	3.1225111212445604	187.07003784179688	187.0803985595703
380	187.1315460205078	11.398383333333333					1	DETECTED	187.1315 m/z @11.40 [CD6703_1.mzXML]	187.1315460205078	11.398383333333333	0.13470000000000001	19.989166666666666	19.854466666666667	9598.619140625	3424276.987968259	0	1297	18.445409470880595	0.8813487595088049	5.225864953239897	187.1237030029297	187.13241577148438
381	187.47181701660156	9.214316666666667					1	DETECTED	187.4718 m/z @9.21 [CD6703_1.mzXML]	187.47181701660156	9.214316666666667	9.172366666666667	9.313316666666667	0.14095000000000013	19127.755859375	100404.94247900344	0	1297	0.09404256005068667	1.6799761620977396	2.4355969015270587	187.47164916992188	187.47186279296875
382	188.0694580078125	9.214316666666667					1	DETECTED	188.0695 m/z @9.21 [CD6703_1.mzXML]	188.0694580078125	9.214316666666667	1.8608	17.193499999999997	15.332699999999997	7258837.5	4.787443384409808E7	1	1297	0.09580396506059685	1.4739518636963713	1.731568239707947	188.0595703125	188.07916259765625
383	189.0061492919922	1.4779333333333333					1	DETECTED	189.0061 m/z @1.48 [CD6703_1.mzXML]	189.0061492919922	1.4779333333333333	1.4165999999999999	12.680416666666668	11.263816666666667	4302.8662109375	1726747.790538269	0	1297	3.1603450758971183	91.82459239130417	182.64918478260833	189.0055694580078	189.0074005126953
384	189.0229034423828	13.579383333333334					1	DETECTED	189.0229 m/z @13.58 [CD6703_1.mzXML]	189.0229034423828	13.579383333333334	13.310483333333334	16.850666666666665	3.5401833333333315	12211.7568359375	658399.7534394535	0	1297	0.5124934239402688	3.7925867762790024	4.9024017099148125	189.0224151611328	189.02389526367188
385	189.04595947265625	1.8323666666666665					1	DETECTED	189.0460 m/z @1.83 [CD6703_1.mzXML]	189.04595947265625	1.8323666666666665	1.4329666666666665	11.070666666666666	9.637699999999999	23955.5625	3927977.6767244865	0	1297	0.4455908301749507	12.065222834251376	25.375451691116922	189.0359649658203	189.05136108398438
386	189.0728302001953	9.214316666666667					1	DETECTED	189.0728 m/z @9.21 [CD6703_1.mzXML]	189.0728302001953	9.214316666666667	1.8890166666666666	9.564483333333333	7.675466666666667	733161.75	1.4872441716993151E7	0	1297	0.09332805440164016	1.3997884024018636	1.7247241614816957	189.07228088378906	189.07313537597656
387	189.08604431152344	2.7402666666666664					1	DETECTED	189.0860 m/z @2.74 [CD6703_1.mzXML]	189.08604431152344	2.7402666666666664	0.1016	20.005499999999998	19.903899999999997	79709.4453125	1.792434155417048E7	0	1297	1.6771331804299927	12.95867147617494	23.536766366459645	189.0855255126953	189.08999633789062
388	189.1587371826172	1.68525					1	DETECTED	189.1587 m/z @1.69 [CD6703_1.mzXML]	189.1587371826172	1.68525	1.5663833333333335	15.32155	13.755166666666668	28444.396484375	7896798.413243106	0	1297	0.17905140887659532	56.40502017938075	112.16479950342988	189.1583709716797	189.163330078125
389	189.19744873046875	9.214316666666667					1	DETECTED	189.1974 m/z @9.21 [CD6703_1.mzXML]	189.19744873046875	9.214316666666667	9.158016666666667	9.313316666666667	0.15530000000000044	27085.35546875	138944.6950209953	0	1297	0.08837411306802068	1.3792184724689145	1.6354183197948615	189.19720458984375	189.1978759765625
390	190.0847930908203	10.835566666666667					1	DETECTED	190.0848 m/z @10.84 [CD6703_1.mzXML]	190.0847930908203	10.835566666666667	0.21764999999999998	18.036	17.818350000000002	34782.08984375	3194322.937576995	0	1297	1.8842739706494545	3.9869321953185355	0.0678729963708497	190.07650756835938	190.09030151367188
391	190.14259338378906	10.365350000000001					1	DETECTED	190.1426 m/z @10.37 [CD6703_1.mzXML]	190.14259338378906	10.365350000000001	0.6529666666666666	10.63335	9.980383333333334	30474.873046875	1996859.5605500487	0	1297	0.2311732467608234	0.5137968195242156	0.918989946466626	190.142333984375	190.1429443359375
392	190.96714782714844	13.76585					1	DETECTED	190.9671 m/z @13.77 [CD6703_1.mzXML]	190.96714782714844	13.76585	0.11798333333333333	19.418166666666664	19.30018333333333	8595.1025390625	3016541.7714031367	0	1297	0.19842123746688323	0.7070769302161997	0.4141538604323995	190.9617462158203	190.96792602539062
393	191.0167236328125	2.96435					1	DETECTED	191.0167 m/z @2.96 [CD6703_1.mzXML]	191.0167236328125	2.96435	2.2263499999999996	17.160500000000003	14.934150000000002	10182.5791015625	1405793.5777351076	0	1297	0.027448043050363413	9.288357002019962	17.532276694106187	191.00906372070312	191.01699829101562
394	191.0391082763672	1.7760333333333334					1	DETECTED	191.0391 m/z @1.78 [CD6703_1.mzXML]	191.0391082763672	1.7760333333333334	1.4165999999999999	10.939366666666666	9.522766666666666	113623.3046875	4430865.026428284	0	1297	0.18942620917299924	0.8998492259109443	0.3064727642740442	191.03004455566406	191.0473175048828
395	191.07545471191406	1.68525					1	DETECTED	191.0755 m/z @1.69 [CD6703_1.mzXML]	191.07545471191406	1.68525	1.5663833333333335	11.326366666666667	9.759983333333334	240254.46875	2.3771841187912844E7	0	1297	0.04553730636688602	42.1179610780331	92.84329736723726	191.06814575195312	191.078125
396	191.97686767578125	2.127283333333333					1	DETECTED	191.9769 m/z @2.13 [CD6703_1.mzXML]	191.97686767578125	2.127283333333333	0.1016	19.77716666666667	19.67556666666667	2367.292236328125	1182966.7026076356	0	1297	18.69018118510737	4.856525781423553	8.713051562847106	191.9701690673828	191.9829864501953
397	192.00808715820312	11.48645					1	DETECTED	192.0081 m/z @11.49 [CD6703_1.mzXML]	192.00808715820312	11.48645	0.13470000000000001	20.005499999999998	19.8708	6148.24072265625	1563402.598318725	0	1297	11.832516261996595	0.875230691303103	0.630596373822971	192.0066680908203	192.0136260986328
398	192.03167724609375	2.519966666666667					1	DETECTED	192.0317 m/z @2.52 [CD6703_1.mzXML]	192.03167724609375	2.519966666666667	1.8323666666666665	9.143466666666665	7.311099999999999	10653.240234375	725292.7576738587	0	1297	0.16528328506323886	5.211150501326081	9.454965335448357	192.0231170654297	192.03231811523438
399	192.07345581054688	1.7617666666666667					1	DETECTED	192.0735 m/z @1.76 [CD6703_1.mzXML]	192.07345581054688	1.7617666666666667	1.6703833333333333	9.727283333333332	8.056899999999999	6215.08203125	1279403.6432594298	0	1297	6.111283732668084	44.08298376801019	57.2598741686923	192.06407165527344	192.07931518554688
400	192.1086883544922	12.694166666666666					1	DETECTED	192.1087 m/z @12.69 [CD6703_1.mzXML]	192.1086883544922	12.694166666666666	3.49045	12.694166666666666	9.203716666666665	4039.82470703125	1106561.5627271729	0	1297	3.086972694574909	0.5	null	192.10060119628906	192.1086883544922
401	192.9603729248047	2.1414					1	DETECTED	192.9604 m/z @2.14 [CD6703_1.mzXML]	192.9603729248047	2.1414	2.07065	17.307666666666666	15.237016666666666	18010.779296875	2675269.679716827	0	1297	0.27294394947537226	107.68209658421692	214.36419316843384	192.96022033691406	192.9641876220703
402	193.03350830078125	3.3470166666666668					1	DETECTED	193.0335 m/z @3.35 [CD6703_1.mzXML]	193.03350830078125	3.3470166666666668	1.6261833333333333	16.753666666666668	15.127483333333334	9092.05859375	1240360.769489563	0	1297	0.3570581634679302	4.395394673123486	0.2625225948522164	193.03317260742188	193.0368194580078
403	193.08499145507812	10.532783333333333					1	DETECTED	193.0850 m/z @10.53 [CD6703_1.mzXML]	193.08499145507812	10.532783333333333	9.8151	12.129883333333334	2.3147833333333345	73769.4609375	1698160.055871706	0	1297	0.08226289007102139	1.5932221528248327	2.0986967353457713	193.07582092285156	193.08514404296875
404	193.15377807617188	1.8890166666666666					1	DETECTED	193.1538 m/z @1.89 [CD6703_1.mzXML]	193.15377807617188	1.8890166666666666	1.8890166666666666	15.590300000000001	13.701283333333334	7076.8349609375	2616304.231620239	0	1297	12.638794223995982	null	null	193.15377807617188	193.1583709716797
405	194.00393676757812	1.4779333333333333					1	DETECTED	194.0039 m/z @1.48 [CD6703_1.mzXML]	194.00393676757812	1.4779333333333333	0.38515000000000005	11.355833333333333	10.970683333333334	15537.2890625	5335459.083861452	0	1297	0.11954884163678581	5.019605899309104	9.039211798618208	194.00376892089844	194.0082244873047
406	194.03253173828125	1.68525					1	DETECTED	194.0325 m/z @1.69 [CD6703_1.mzXML]	194.03253173828125	1.68525	0.1016	19.973166666666668	19.871566666666666	4713.2294921875	2497263.7144472045	0	1297	16.571463931779753	6.27397678359065	11.5479535671813	194.03187561035156	194.03326416015625
407	194.1210174560547	11.986500000000001					1	DETECTED	194.1210 m/z @11.99 [CD6703_1.mzXML]	194.1210174560547	11.986500000000001	0.16771666666666668	20.005499999999998	19.83778333333333	7354.705078125	3332597.7190123904	0	1297	11.75477495699394	0.8392481177560577	1.26086456654533	194.1160888671875	194.1210174560547
408	194.97573852539062	12.176033333333333					1	DETECTED	194.9757 m/z @12.18 [CD6703_1.mzXML]	194.97573852539062	12.176033333333333	11.545333333333334	13.02285	1.4775166666666664	11177.4658203125	595182.3343967284	0	1297	0.27771705331423746	1.1713307964695325	1.342661592939065	194.9749755859375	194.97607421875
409	195.02891540527344	17.144000000000002					1	DETECTED	195.0289 m/z @17.14 [CD6703_1.mzXML]	195.02891540527344	17.144000000000002	0.21764999999999998	19.973166666666668	19.75551666666667	5962.74609375	2000982.0017817386	0	1297	3.471957436899574	0.5835728514023008	0.29683490012758423	195.0281982421875	195.03256225585938
410	195.0863037109375	9.919					1	DETECTED	195.0863 m/z @9.92 [CD6703_1.mzXML]	195.0863037109375	9.919	0.1016	20.005499999999998	19.903899999999997	533638.75	1.221847731311316E7	0	1297	0.09789365311616116	7.45802966012623	1.9679687318815526	195.0853271484375	195.09059143066406
411	195.100341796875	11.545333333333334					1	DETECTED	195.1003 m/z @11.55 [CD6703_1.mzXML]	195.100341796875	11.545333333333334	9.933716666666667	16.9645	7.030783333333334	83216.671875	5162943.709673887	0	1297	0.34008976020739823	0.5589357398584102	0.1046647415436676	195.09649658203125	195.10459899902344
412	195.11195373535156	9.327816666666667					1	DETECTED	195.1120 m/z @9.33 [CD6703_1.mzXML]	195.11195373535156	9.327816666666667	9.270933333333334	9.430016666666667	0.15908333333333324	23632.220703125	147351.10721435555	0	1297	0.10711530610217324	1.3983299150307624	1.7966598300615249	195.1117706298828	195.1120147705078
413	195.13681030273438	12.114749999999999					1	DETECTED	195.1368 m/z @12.11 [CD6703_1.mzXML]	195.13681030273438	12.114749999999999	1.4779333333333333	15.621816666666666	14.143883333333333	18269.568359375	7119195.720065797	0	1297	0.12230366748661048	0.6648550866565655	0.32971017331313096	195.13304138183594	195.13949584960938
414	196.0596160888672	8.956783333333334					1	DETECTED	196.0596 m/z @8.96 [CD6703_1.mzXML]	196.0596160888672	8.956783333333334	8.772416666666667	17.825166666666668	9.052750000000001	13853.1181640625	1194674.5691174318	0	1297	0.0713526947876506	23.20498563968218	0.6317957784671514	196.05911254882812	196.0680389404297
415	196.07936096191406	1.8323666666666665					1	DETECTED	196.0794 m/z @1.83 [CD6703_1.mzXML]	196.07936096191406	1.8323666666666665	1.8043333333333333	16.427883333333334	14.62355	23423.6640625	4864460.409084473	0	1297	0.050704949261238585	260.8243162901327	520.6486325802654	196.0752716064453	196.07969665527344
416	196.08985900878906	9.919					1	DETECTED	196.0899 m/z @9.92 [CD6703_1.mzXML]	196.08985900878906	9.919	0.16771666666666668	20.005499999999998	19.83778333333333	38010.6875	2135598.835303833	0	1297	0.09222322669107186	0.7378467559510045	30.478752107042133	196.08421325683594	196.09817504882812
417	196.8641815185547	1.9866666666666668					1	DETECTED	196.8642 m/z @1.99 [CD6703_1.mzXML]	196.8641815185547	1.9866666666666668	1.7000166666666667	4.5247	2.8246833333333337	33087.390625	818834.81544751	0	1297	0.34467040276231864	4.927059712773998	1.3680542293142035	196.85643005371094	196.86911010742188
418	197.06369018554688	14.603616666666666					1	DETECTED	197.0637 m/z @14.60 [CD6703_1.mzXML]	197.06369018554688	14.603616666666666	8.910366666666667	19.712	10.801633333333333	12130.1650390625	2759442.2757758806	0	1297	2.2478477738547635	1.1227424331452194	0.8874232825643362	197.0625457763672	197.066650390625
419	197.07931518554688	11.056099999999999					1	DETECTED	197.0793 m/z @11.06 [CD6703_1.mzXML]	197.07931518554688	11.056099999999999	10.492516666666667	11.159333333333333	0.6668166666666657	20935.771484375	303277.94492443843	0	1297	0.6248437735259778	0.5915865740056194	0.18317314801123877	197.07928466796875	197.0821990966797
420	197.09976196289062	1.7617666666666667					1	DETECTED	197.0998 m/z @1.76 [CD6703_1.mzXML]	197.09976196289062	1.7617666666666667	1.68525	12.8726	11.18735	53498.80859375	2487991.3181546633	0	1297	0.04358286945885825	73.17033903204504	111.10103923768713	197.09954833984375	197.106689453125
421	197.12750244140625	9.7561					1	DETECTED	197.1275 m/z @9.76 [CD6703_1.mzXML]	197.12750244140625	9.7561	9.143466666666665	14.2604	5.1169333333333356	38236.57421875	1274087.421984253	0	1297	0.172339883607167	1.508531316316697	1.4742705877347324	197.11813354492188	197.1277618408203
422	198.03065490722656	10.47865					1	DETECTED	198.0307 m/z @10.48 [CD6703_1.mzXML]	198.03065490722656	10.47865	7.07115	11.202233333333334	4.131083333333334	82857.3203125	1103706.596454835	0	1297	0.1040237416770502	2.004271080715014	2.3338446841513627	198.02969360351562	198.0308380126953
423	198.0516357421875	10.560733333333333					1	DETECTED	198.0516 m/z @10.56 [CD6703_1.mzXML]	198.0516357421875	10.560733333333333	10.51935	10.850316666666666	0.33096666666666685	125575.9375	597635.3429588684	0	1297	0.07644651289711568	1.7029461423182197	1.9422392802133661	198.05035400390625	198.0518035888672
424	198.08395385742188	1.8608					1	DETECTED	198.0840 m/z @1.86 [CD6703_1.mzXML]	198.08395385742188	1.8608	1.7903333333333333	13.078333333333335	11.288000000000002	46967.109375	1449874.2478011479	0	1297	0.07071184281158871	80.30736235240953	159.1801244870716	198.07498168945312	198.0878448486328
425	198.09579467773438	11.914566666666667					1	DETECTED	198.0958 m/z @11.91 [CD6703_1.mzXML]	198.09579467773438	11.914566666666667	0.25101666666666667	19.695833333333333	19.444816666666668	3028.0693359375	1451072.308030213	0	1297	8.102843762924023	0.8335719685115881	0.6671439370231761	198.09544372558594	198.096923828125
426	198.13092041015625	9.7561					1	DETECTED	198.1309 m/z @9.76 [CD6703_1.mzXML]	198.13092041015625	9.7561	9.727283333333332	13.594516666666667	3.867233333333335	4175.701171875	521492.5601305546	0	1297	0.09332064932445228	67.10063620589722	133.20127241179443	198.13067626953125	198.1384735107422
427	198.86097717285156	1.9590666666666665					1	DETECTED	198.8610 m/z @1.96 [CD6703_1.mzXML]	198.86097717285156	1.9590666666666665	1.7000166666666667	4.374483333333333	2.6744666666666665	33807.8359375	842286.3713858642	0	1297	0.21649051633751415	19.780091874577977	1.4069013257804173	198.85667419433594	198.861572265625
428	198.9391326904297	1.5223166666666665					1	DETECTED	198.9391 m/z @1.52 [CD6703_1.mzXML]	198.9391326904297	1.5223166666666665	1.4165999999999999	1.8323666666666665	0.4157666666666666	283970.46875	1847078.1711955569	0	1297	0.10294950020083382	1.1546335223793718	1.1683800015020136	198.93775939941406	198.93927001953125
429	199.01084899902344	11.100016666666667					1	DETECTED	199.0108 m/z @11.10 [CD6703_1.mzXML]	199.01084899902344	11.100016666666667	0.7867666666666667	18.34333333333333	17.556566666666665	3234.247314453125	1466231.364042328	0	1297	14.289166893135802	0.8511655717967985	0.7023311435935969	199.0102996826172	199.01686096191406
430	199.0550079345703	10.560733333333333					1	DETECTED	199.0550 m/z @10.56 [CD6703_1.mzXML]	199.0550079345703	10.560733333333333	3.0489333333333333	16.444116666666666	13.395183333333332	15665.2607421875	2059375.8676238407	0	1297	0.05298568293433448	0.891609423396079	0.008417181420274958	199.04515075683594	199.06097412109375
431	199.14334106445312	8.849116666666667					1	DETECTED	199.1433 m/z @8.85 [CD6703_1.mzXML]	199.14334106445312	8.849116666666667	8.7414	14.231316666666666	5.489916666666666	18929.4609375	1141303.3213662102	0	1297	0.1740951616455657	25.483134767135997	13.782556633044496	199.14244079589844	199.1483612060547
432	200.0277099609375	10.47865					1	DETECTED	200.0277 m/z @10.48 [CD6703_1.mzXML]	200.0277099609375	10.47865	10.40935	10.603666666666667	0.19431666666666736	25459.34375	152773.26124438437	0	1297	0.09262837391850454	1.4019961519961541	1.7911924813520077	200.02735900878906	200.02792358398438
433	200.03944396972656	1.68525					1	DETECTED	200.0394 m/z @1.69 [CD6703_1.mzXML]	200.03944396972656	1.68525	1.6556666666666666	9.143466666666665	7.487799999999998	68005.5859375	1336785.728257568	0	1297	0.03439086856782847	126.55436619718323	9.166053565988042	200.03419494628906	200.0428466796875
434	200.06715393066406	1.7903333333333333					1	DETECTED	200.0672 m/z @1.79 [CD6703_1.mzXML]	200.06715393066406	1.7903333333333333	1.7617666666666667	1.8890166666666666	0.12724999999999986	214958.03125	836503.5375673817	0	1297	0.082349597364894	2.1890591117521563	3.490507536986148	200.06703186035156	200.06744384765625
435	200.12718200683594	2.07065					1	DETECTED	200.1272 m/z @2.07 [CD6703_1.mzXML]	200.12718200683594	2.07065	1.9728666666666668	12.301733333333335	10.328866666666668	21518.65234375	1413974.2176090395	0	1297	0.15280095108014402	15.615701998507877	5.587457852441461	200.1195526123047	200.1279296875
436	200.93673706054688	1.5223166666666665					1	DETECTED	200.9367 m/z @1.52 [CD6703_1.mzXML]	200.93673706054688	1.5223166666666665	1.4631666666666667	1.5964166666666666	0.13324999999999987	33393.9296875	198134.66448535136	0	1297	0.2199519258696323	1.1263736263736288	1.2527472527472576	200.93655395507812	200.9369354248047
437	200.97213745117188	1.5223166666666665					1	DETECTED	200.9721 m/z @1.52 [CD6703_1.mzXML]	200.97213745117188	1.5223166666666665	1.4631666666666667	1.6112833333333334	0.14811666666666667	82727.953125	385789.3731386716	0	1297	0.1165793764205596	1.2520428289659098	1.552939262285403	200.9718780517578	200.9723663330078
438	201.01499938964844	1.9031166666666666					1	DETECTED	201.0150 m/z @1.90 [CD6703_1.mzXML]	201.01499938964844	1.9031166666666666	1.7617666666666667	15.606166666666667	13.8444	80910.9296875	4080806.16787088	0	1297	0.2022201482534769	48.972055182171964	96.94411036434393	201.01475524902344	201.01596069335938
439	201.11109924316406	0.13470000000000001					1	DETECTED	201.1111 m/z @0.13 [CD6703_1.mzXML]	201.11109924316406	0.13470000000000001	0.1016	20.005499999999998	19.903899999999997	42849.26171875	3.349404542327997E7	0	1297	2.1654362374787883	300.6631419939575	389.11454055938117	201.10992431640625	201.11148071289062
440	202.10655212402344	2.1127833333333332					1	DETECTED	202.1066 m/z @2.11 [CD6703_1.mzXML]	202.10655212402344	2.1127833333333332	0.11798333333333333	19.973166666666668	19.855183333333333	5476.87109375	3780079.091968142	0	1297	15.843618375401073	4.976735345230934	8.953470690461868	202.10592651367188	202.11553955078125
441	202.96978759765625	1.5223166666666665					1	DETECTED	202.9698 m/z @1.52 [CD6703_1.mzXML]	202.96978759765625	1.5223166666666665	1.4329666666666665	12.72135	11.288383333333332	22048.705078125	6586879.844867187	0	1297	0.0920226628750409	63.16946465211711	1.045428842895382	202.966796875	202.9700927734375
442	203.0306396484375	1.8890166666666666					1	DETECTED	203.0306 m/z @1.89 [CD6703_1.mzXML]	203.0306396484375	1.8890166666666666	1.4165999999999999	9.38585	7.96925	101773.7421875	2580766.309007446	0	1297	0.5106371998708992	8.334179521414898	15.740673964444447	203.0218048095703	203.04061889648438
443	203.05116271972656	1.8043333333333333					1	DETECTED	203.0512 m/z @1.80 [CD6703_1.mzXML]	203.05116271972656	1.8043333333333333	1.6703833333333333	19.744666666666667	18.074283333333334	3012159.5	4.4089440139856026E7	1	1297	0.11634491909849043	4.125144045754536	6.293247980004042	203.05087280273438	203.05287170410156
444	203.1053466796875	12.176033333333333					1	DETECTED	203.1053 m/z @12.18 [CD6703_1.mzXML]	203.1053466796875	12.176033333333333	0.15105000000000002	19.28966666666667	19.138616666666667	7768.12646484375	2879886.6388469553	0	1297	0.18010783127537167	1.0274318459737541	1.0580503390058797	203.1013641357422	203.11526489257812
445	203.82308959960938	9.214316666666667					1	DETECTED	203.8231 m/z @9.21 [CD6703_1.mzXML]	203.82308959960938	9.214316666666667	9.143466666666665	9.342083333333333	0.198616666666668	25206.193359375	146344.29296514846	0	1297	0.09831964318364506	1.4045748565348148	1.704124245012161	203.81468200683594	203.8235321044922
446	204.05471801757812	1.7903333333333333					1	DETECTED	204.0547 m/z @1.79 [CD6703_1.mzXML]	204.05471801757812	1.7903333333333333	1.7470333333333334	10.69505	8.948016666666668	168524.6875	2950955.6598560186	0	1297	0.20647529355951555	7.532602964496389	10.742831371403676	204.049560546875	204.064697265625
447	204.10385131835938	10.805283333333334					1	DETECTED	204.1039 m/z @10.81 [CD6703_1.mzXML]	204.10385131835938	10.805283333333334	10.742116666666668	10.865183333333333	0.12306666666666466	21999.73828125	110678.1828835435	0	1297	0.07883855060479839	0.9741424802110807	0.9482849604221615	204.10360717773438	204.10397338867188
448	204.12168884277344	1.9031166666666666					1	DETECTED	204.1217 m/z @1.90 [CD6703_1.mzXML]	204.12168884277344	1.9031166666666666	1.8608	10.51935	8.65855	2110896.0	2.250328922022154E7	1	1297	0.07012185538664784	7.436478478346301	9.953006086782937	204.12130737304688	204.12277221679688
449	204.41534423828125	9.214316666666667					1	DETECTED	204.4153 m/z @9.21 [CD6703_1.mzXML]	204.41534423828125	9.214316666666667	9.172366666666667	9.270933333333334	0.09856666666666669	18307.166015625	83824.90734863208	0	1297	0.0896713365947317	1.1748112832737407	1.3496225665474815	204.41526794433594	204.41537475585938
450	204.95584106445312	1.6261833333333333					1	DETECTED	204.9558 m/z @1.63 [CD6703_1.mzXML]	204.95584106445312	1.6261833333333333	1.5369833333333331	1.7000166666666667	0.16303333333333359	75412.71875	355474.8267766115	0	1297	0.07576209625427865	0.9264931509891554	0.9870803238929595	204.9556427001953	204.95628356933594
451	205.0233154296875	1.8323666666666665					1	DETECTED	205.0233 m/z @1.83 [CD6703_1.mzXML]	205.0233154296875	1.8323666666666665	1.4329666666666665	9.214316666666667	7.781350000000001	111688.203125	5655231.977876954	0	1297	0.05639739620926898	11.60718795646966	0.3000977013354419	205.02297973632812	205.0326690673828
452	205.05535888671875	1.7760333333333334					1	DETECTED	205.0554 m/z @1.78 [CD6703_1.mzXML]	205.05535888671875	1.7760333333333334	1.7760333333333334	11.94365	10.167616666666667	39719.78515625	2319663.1203352655	0	1297	7.538377942397648	null	null	205.0460205078125	205.06143188476562
453	205.06716918945312	1.8043333333333333					1	DETECTED	205.0672 m/z @1.80 [CD6703_1.mzXML]	205.06716918945312	1.8043333333333333	1.8043333333333333	11.855799999999999	10.051466666666665	32467.53515625	3141668.5422888175	0	1297	0.14714507234896113	null	null	205.06686401367188	205.07664489746094
454	205.0808868408203	9.214316666666667					1	DETECTED	205.0809 m/z @9.21 [CD6703_1.mzXML]	205.0808868408203	9.214316666666667	0.1016	19.956833333333336	19.855233333333334	23462.052734375	4705515.448371281	0	1297	3.342194476452562	1.0607412746901532	1.2157240688008042	205.07867431640625	205.0854949951172
455	205.09596252441406	9.214316666666667					1	DETECTED	205.0960 m/z @9.21 [CD6703_1.mzXML]	205.09596252441406	9.214316666666667	1.5223166666666665	11.972333333333333	10.450016666666667	7357481.0	4.8697383446141705E7	1	1297	0.0994958852412342	1.56043805053245	1.7280075341066303	205.0860137939453	205.09645080566406
456	205.12522888183594	1.9031166666666666					1	DETECTED	205.1252 m/z @1.90 [CD6703_1.mzXML]	205.12522888183594	1.9031166666666666	1.8608	9.270933333333334	7.4101333333333335	185413.96875	3366377.715769776	0	1297	0.15341732462196833	87.92033736671573	8.387486155240312	205.115478515625	205.13284301757812
457	205.9864959716797	11.545333333333334					1	DETECTED	205.9865 m/z @11.55 [CD6703_1.mzXML]	205.9864959716797	11.545333333333334	0.1016	20.005499999999998	19.903899999999997	28252.53125	5157164.254521632	0	1297	0.7885340404173853	1.5689852804599218	0.2950698115335374	205.9853057861328	205.9939422607422
458	206.08009338378906	10.336183333333334					1	DETECTED	206.0801 m/z @10.34 [CD6703_1.mzXML]	206.08009338378906	10.336183333333334	0.2844166666666667	10.6485	10.364083333333333	115740.78125	1291825.88146579	0	1297	0.08810002387948757	1.321411352031318	1.4664504048477753	206.0799560546875	206.08863830566406
459	206.0993194580078	9.214316666666667					1	DETECTED	206.0993 m/z @9.21 [CD6703_1.mzXML]	206.0993194580078	9.214316666666667	0.7197666666666667	9.978066666666667	9.2583	740139.25	6622183.938853957	0	1297	0.09775632740698548	1.492092436796309	1.7551398523355184	206.0917510986328	206.0997772216797
460	206.89259338378906	1.7760333333333334					1	DETECTED	206.8926 m/z @1.78 [CD6703_1.mzXML]	206.89259338378906	1.7760333333333334	1.6556666666666666	11.4416	9.785933333333332	97021.2265625	7919439.6268433845	0	1297	0.12340026750195077	4.408569578876076	22.0750608910701	206.8924102783203	206.89405822753906
461	206.9898223876953	15.290933333333333					1	DETECTED	206.9898 m/z @15.29 [CD6703_1.mzXML]	206.9898223876953	15.290933333333333	0.11798333333333333	19.973166666666668	19.855183333333333	7823.01904296875	2481315.3966295477	0	1297	1.6838661574498737	0.6532022678434232	0.31123880193705217	206.9866943359375	206.99136352539062
462	207.0252685546875	10.232683333333334					1	DETECTED	207.0253 m/z @10.23 [CD6703_1.mzXML]	207.0252685546875	10.232683333333334	1.4329666666666665	14.957799999999999	13.524833333333332	96164.4140625	4872091.33785514	0	1297	0.7167217389895928	2.064683810084747	4.774423835367101	207.01528930664062	207.03221130371094
463	207.1052703857422	1.8043333333333333					1	DETECTED	207.1053 m/z @1.80 [CD6703_1.mzXML]	207.1052703857422	1.8043333333333333	1.8043333333333333	12.33255	10.528216666666665	34992.43359375	9158761.918949466	0	1297	7.384114118159633	null	null	207.10035705566406	207.11216735839844
464	207.1729736328125	12.27075					1	DETECTED	207.1730 m/z @12.27 [CD6703_1.mzXML]	207.1729736328125	12.27075	6.39695	14.853333333333333	8.456383333333333	10394.353515625	1836582.754347473	0	1297	2.4759944440867727	0.7198392295731327	0.43967845914626547	207.1724090576172	207.17359924316406
465	208.04806518554688	15.845					1	DETECTED	208.0481 m/z @15.85 [CD6703_1.mzXML]	208.04806518554688	15.845	0.23424999999999999	19.956833333333336	19.722583333333336	13440.1572265625	3816690.930895567	0	1297	2.1391324272543564	0.6316987759503334	0.6453729847670483	208.0477752685547	208.04861450195312
466	208.13221740722656	8.818316666666668					1	DETECTED	208.1322 m/z @8.82 [CD6703_1.mzXML]	208.13221740722656	8.818316666666668	8.439433333333334	9.003216666666667	0.5637833333333333	13144.8193359375	164350.07290594495	0	1297	0.1665663676681941	0.766829777616454	0.4299186675910539	208.13209533691406	208.13255310058594
467	208.8896484375	1.7470333333333334					1	DETECTED	208.8896 m/z @1.75 [CD6703_1.mzXML]	208.8896484375	1.7470333333333334	1.68525	2.0143333333333335	0.3290833333333336	73401.7578125	544574.8735170901	0	1297	0.10061630151455825	2.4448609840092534	2.7485787471884464	208.88958740234375	208.89044189453125
468	208.9344482421875	2.1698666666666666					1	DETECTED	208.9344 m/z @2.17 [CD6703_1.mzXML]	208.9344482421875	2.1698666666666666	2.0846999999999998	2.35345	0.26875000000000027	9798.3447265625	111037.10131298832	0	1297	0.17232138890639437	1.5777886497064564	2.1555772994129128	208.93418884277344	208.93472290039062
469	208.97772216796875	13.594516666666667					1	DETECTED	208.9777 m/z @13.59 [CD6703_1.mzXML]	208.97772216796875	13.594516666666667	11.761883333333333	14.359966666666667	2.5980833333333333	11189.6181640625	846017.1064141843	0	1297	0.42834355458088424	0.7088388293712142	0.41767765874242857	208.97720336914062	208.97824096679688
470	209.0323944091797	1.5223166666666665					1	DETECTED	209.0324 m/z @1.52 [CD6703_1.mzXML]	209.0323944091797	1.5223166666666665	1.4165999999999999	5.742466666666667	4.325866666666667	35690.61328125	802448.7929069214	0	1297	0.10301066719856333	20.459719375689737	0.6464568128369353	209.03115844726562	209.03323364257812
471	209.04449462890625	15.54225					1	DETECTED	209.0445 m/z @15.54 [CD6703_1.mzXML]	209.04449462890625	15.54225	0.13470000000000001	20.005499999999998	19.8708	25468.1640625	6131011.397598451	0	1297	6.2192837274888095	0.8412353363190195	0.6333952801885332	209.04360961914062	209.0458221435547
472	209.07945251464844	11.129816666666667					1	DETECTED	209.0795 m/z @11.13 [CD6703_1.mzXML]	209.07945251464844	11.129816666666667	11.08535	11.730483333333332	0.645133333333332	12577.8525390625	256790.44777661143	0	1297	1.1157163877773648	7.254122938530721	13.508245877061443	209.07919311523438	209.0797882080078
473	209.09103393554688	7.7160166666666665					1	DETECTED	209.0910 m/z @7.72 [CD6703_1.mzXML]	209.09103393554688	7.7160166666666665	3.0629833333333334	8.57395	5.510966666666667	21301.634765625	1624391.0698811645	0	1297	0.8956288834106827	0.5492979957221791	0.24808600797777924	209.0908203125	209.09152221679688
474	209.11581420898438	12.029					1	DETECTED	209.1158 m/z @12.03 [CD6703_1.mzXML]	209.11581420898438	12.029	11.262	12.563666666666668	1.3016666666666676	807247.375	6358241.581193349	1	1297	0.10901401655462273	0.7033040324553178	3.8507969407311275	209.11248779296875	209.1168975830078
475	209.1640625	9.8151					1	DETECTED	209.1641 m/z @9.82 [CD6703_1.mzXML]	209.1640625	9.8151	2.2687166666666667	9.844316666666666	7.5756	7848.10546875	1663111.0172080079	0	1297	0.17854708557537435	0.5019358058937725	0.0038716117875450275	209.15408325195312	209.16407775878906
476	211.0410614013672	2.4236					1	DETECTED	211.0411 m/z @2.42 [CD6703_1.mzXML]	211.0410614013672	2.4236	2.1698666666666666	16.038533333333334	13.868666666666666	15068.095703125	1611028.582285553	0	1297	0.12624436279813445	16.066944530362953	29.363054886883475	211.03921508789062	211.0419464111328
477	211.05679321289062	9.38585					1	DETECTED	211.0568 m/z @9.39 [CD6703_1.mzXML]	211.05679321289062	9.38585	9.342083333333333	9.47485	0.13276666666666692	16697.548828125	87775.18355688508	0	1297	0.0885169906227361	1.5167555217060251	2.0163852829945617	211.05662536621094	211.056884765625
478	211.07920837402344	14.158150000000001					1	DETECTED	211.0792 m/z @14.16 [CD6703_1.mzXML]	211.07920837402344	14.158150000000001	11.914566666666667	16.330033333333333	4.415466666666665	7353.79541015625	825066.9452992858	0	1297	1.1540972580528042	0.9840210972031345	0.8211209398265112	211.07858276367188	211.0798797607422
479	211.11550903320312	1.8182833333333333					1	DETECTED	211.1155 m/z @1.82 [CD6703_1.mzXML]	211.11550903320312	1.8182833333333333	1.8182833333333333	13.009333333333332	11.191049999999999	14404.56640625	3991171.266486693	0	1297	10.878867834221502	null	null	211.10679626464844	211.12171936035156
480	211.13172912597656	12.129883333333334					1	DETECTED	211.1317 m/z @12.13 [CD6703_1.mzXML]	211.13172912597656	12.129883333333334	0.1016	20.005499999999998	19.903899999999997	20963.25	4007902.9869547747	0	1297	0.5455419864062669	0.7410127663441122	0.43672185258161406	211.12173461914062	211.13255310058594
481	211.1429901123047	10.29165					1	DETECTED	211.1430 m/z @10.29 [CD6703_1.mzXML]	211.1429901123047	10.29165	10.172933333333333	10.560733333333333	0.38780000000000037	33034.06640625	277094.0065363763	0	1297	0.12788443416397577	1.6906179154080703	2.379059432240275	211.14205932617188	211.1435089111328
482	211.168212890625	14.402366666666667					1	DETECTED	211.1682 m/z @14.40 [CD6703_1.mzXML]	211.168212890625	14.402366666666667	12.95505	15.229083333333334	2.2740333333333336	6316.37744140625	557382.1150740358	0	1297	0.6091633775085494	0.7856032427826204	0.5712064855652407	211.1660614013672	211.16879272460938
483	212.0184783935547	11.355833333333333					1	DETECTED	212.0185 m/z @11.36 [CD6703_1.mzXML]	212.0184783935547	11.355833333333333	0.3683166666666667	11.516333333333334	11.148016666666667	51171.54296875	4650307.617649048	0	1297	0.17573828455424767	0.5073037431873445	0.01460748637468892	212.01783752441406	212.02780151367188
484	212.14620971679688	10.29165					1	DETECTED	212.1462 m/z @10.29 [CD6703_1.mzXML]	212.14620971679688	10.29165	10.262233333333334	10.350716666666667	0.08848333333333258	3709.5048828125	16254.929511718645	0	1297	0.05907148246232374	1.5039660056657334	2.0079320113314667	212.1458282470703	212.14645385742188
485	212.83763122558594	1.7760333333333334					1	DETECTED	212.8376 m/z @1.78 [CD6703_1.mzXML]	212.83763122558594	1.7760333333333334	1.7156999999999998	2.254633333333333	0.5389333333333333	22638.119140625	362846.89579248056	0	1297	0.43872337727025923	4.466298342541418	7.137306437131832	212.83758544921875	212.8383026123047
486	212.99851989746094	1.9031166666666666					1	DETECTED	212.9985 m/z @1.90 [CD6703_1.mzXML]	212.99851989746094	1.9031166666666666	1.8749333333333333	2.4510333333333336	0.5761000000000003	45711.0	349633.87029089377	0	1297	0.05452133167683382	10.22057953873452	14.032281202975497	212.99688720703125	212.9986572265625
487	213.0319061279297	14.853333333333333					1	DETECTED	213.0319 m/z @14.85 [CD6703_1.mzXML]	213.0319061279297	14.853333333333333	14.779866666666667	18.602666666666668	3.822800000000001	2691.036376953125	281236.45987384033	0	1297	1.9740609861426641	26.017241379310384	51.03448275862077	213.03109741210938	213.03257751464844
488	214.02581787109375	10.532783333333333					1	DETECTED	214.0258 m/z @10.53 [CD6703_1.mzXML]	214.02581787109375	10.532783333333333	8.308583333333333	17.841666666666665	9.533083333333332	14212.642578125	1335432.620766236	0	1297	0.09040547539612653	2.14303644756167	0.04691691388316532	214.02169799804688	214.0320587158203
489	214.8347625732422	1.7470333333333334					1	DETECTED	214.8348 m/z @1.75 [CD6703_1.mzXML]	214.8347625732422	1.7470333333333334	1.7156999999999998	17.744666666666667	16.02896666666667	16239.025390625	2556833.73264856	0	1297	0.06702097771401405	255.78138297872079	510.5627659574415	214.83450317382812	214.84152221679688
490	214.91636657714844	1.5517166666666666					1	DETECTED	214.9164 m/z @1.55 [CD6703_1.mzXML]	214.91636657714844	1.5517166666666666	1.4165999999999999	1.6556666666666666	0.23906666666666676	745183.0625	5214103.278658693	0	1297	0.12480095506912225	0.8460368766581091	0.613452991594331	214.91636657714844	214.91690063476562
491	214.98789978027344	1.50735					1	DETECTED	214.9879 m/z @1.51 [CD6703_1.mzXML]	214.98789978027344	1.50735	1.4482666666666666	2.2971333333333335	0.8488666666666669	92448.3828125	1107689.9537187498	0	1297	0.08067275921747452	7.1836389280676975	13.367277856135395	214.9875030517578	214.99679565429688
492	215.01516723632812	1.9866666666666668					1	DETECTED	215.0152 m/z @1.99 [CD6703_1.mzXML]	215.01516723632812	1.9866666666666668	1.9171166666666666	10.63335	8.716233333333333	87905.953125	2452652.6179910903	0	1297	0.13684917720758172	61.17072119064717	15.058945248999128	215.01458740234375	215.0220489501953
493	215.14645385742188	12.029					1	DETECTED	215.1465 m/z @12.03 [CD6703_1.mzXML]	215.14645385742188	12.029	9.003216666666667	16.2975	7.294283333333333	7172.865234375	1570747.4580009768	0	1297	6.299693579514326	1.2053545362908777	1.1173734495845307	215.13917541503906	215.14645385742188
494	215.1627655029297	12.176033333333333					1	DETECTED	215.1628 m/z @12.18 [CD6703_1.mzXML]	215.1627655029297	12.176033333333333	11.94365	12.301733333333335	0.35808333333333486	14057.5341796875	172217.17135668956	0	1297	0.32428200472438107	0.7704582944846923	0.5409165889693844	215.1623992919922	215.1631317138672
495	215.91998291015625	1.5517166666666666					1	DETECTED	215.9200 m/z @1.55 [CD6703_1.mzXML]	215.91998291015625	1.5517166666666666	1.4779333333333333	13.3648	11.886866666666668	22087.400390625	4500794.195225586	0	1297	0.08605878127102673	80.55251863564494	160.1050372712899	215.91683959960938	215.92019653320312
496	216.12184143066406	1.9866666666666668					1	DETECTED	216.1218 m/z @1.99 [CD6703_1.mzXML]	216.12184143066406	1.9866666666666668	1.9313	8.818316666666668	6.887016666666668	18831.365234375	1073582.9919458008	0	1297	0.19001015379604524	62.194611679710896	123.38922335942179	216.11703491210938	216.1273651123047
497	216.92132568359375	1.68525					1	DETECTED	216.9213 m/z @1.69 [CD6703_1.mzXML]	216.92132568359375	1.68525	1.4482666666666666	11.384133333333333	9.935866666666666	299971.03125	8866946.14928906	0	1297	0.128396689594525	0.7317078054103475	3.8481304351444243	216.91160583496094	216.92173767089844
498	216.9496612548828	1.5223166666666665					1	DETECTED	216.9497 m/z @1.52 [CD6703_1.mzXML]	216.9496612548828	1.5223166666666665	1.4165999999999999	5.856716666666667	4.440116666666667	222260.671875	5052158.6912993165	0	1297	0.10264545358293775	22.5597349314742	1.2416362139831936	216.9491424560547	216.94979858398438
499	217.04563903808594	10.92455					1	DETECTED	217.0456 m/z @10.92 [CD6703_1.mzXML]	217.04563903808594	10.92455	10.306516666666665	18.490000000000002	8.183483333333337	14003.40625	1505609.0621338508	0	1297	0.07892329794909259	4.113347604944235	10.170950555498004	217.0370330810547	217.05374145507812
500	217.0687713623047	9.933716666666667					1	DETECTED	217.0688 m/z @9.93 [CD6703_1.mzXML]	217.0687713623047	9.933716666666667	9.85945	10.008066666666668	0.14861666666666729	7522.70654296875	47167.78690942377	0	1297	0.10600447186988227	1.0005610412926458	0.9512933915809537	217.06829833984375	217.0690155029297
501	217.08065795898438	2.0143333333333335					1	DETECTED	217.0807 m/z @2.01 [CD6703_1.mzXML]	217.08065795898438	2.0143333333333335	1.3992666666666667	19.744666666666667	18.3454	16214.4169921875	2531916.5130693056	0	1297	0.825676329478191	6.2333705438312625	10.059989789557358	217.07887268066406	217.09059143066406
502	217.12071228027344	0.5524					1	DETECTED	217.1207 m/z @0.55 [CD6703_1.mzXML]	217.12071228027344	0.5524	0.11798333333333333	20.005499999999998	19.887516666666663	9754.8798828125	3849938.3152839313	0	1297	18.788407210362365	22.889909840782654	34.43904580472051	217.11802673339844	217.12478637695312
503	218.0802459716797	9.2425					1	DETECTED	218.0802 m/z @9.24 [CD6703_1.mzXML]	218.0802459716797	9.2425	9.172366666666667	16.21575	7.043383333333333	7697.34423828125	931042.3845479123	0	1297	0.0333759152446671	50.21423479087496	99.42846958174992	218.07992553710938	218.08465576171875
504	218.1374969482422	2.04255					1	DETECTED	218.1375 m/z @2.04 [CD6703_1.mzXML]	218.1374969482422	2.04255	0.11798333333333333	20.005499999999998	19.887516666666663	91879.765625	6289397.67602387	0	1297	0.1995227732895859	10.734378829394752	0.9851029312116159	218.13623046875	218.1382598876953
505	218.2103729248047	10.40935					1	DETECTED	218.2104 m/z @10.41 [CD6703_1.mzXML]	218.2103729248047	10.40935	10.3947	10.532783333333333	0.13808333333333245	6983.185546875	35116.827187927156	0	1297	0.07619665799728281	4.712741751990995	8.42548350398199	218.20947265625	218.21063232421875
506	218.96893310546875	9.77065					1	DETECTED	218.9689 m/z @9.77 [CD6703_1.mzXML]	218.96893310546875	9.77065	9.489849999999999	10.336183333333334	0.8463333333333356	15222.689453125	383944.76068579126	0	1297	0.3995456058296565	1.5070037986704639	2.2709975797005786	218.96836853027344	218.96910095214844
507	218.98269653320312	1.5223166666666665					1	DETECTED	218.9827 m/z @1.52 [CD6703_1.mzXML]	218.98269653320312	1.5223166666666665	1.4329666666666665	1.5812166666666667	0.14825000000000021	41626.01171875	220303.85272363276	0	1297	0.09816026235408071	0.8296026860660333	0.6592053721320665	218.98257446289062	218.98277282714844
508	219.02491760253906	1.7760333333333334					1	DETECTED	219.0249 m/z @1.78 [CD6703_1.mzXML]	219.02491760253906	1.7760333333333334	1.7000166666666667	16.915666666666667	15.21565	2567394.25	1.958112343513467E7	1	1297	0.05119611270863311	3.6605549053662156	4.960008999326728	219.01515197753906	219.0262451171875
509	219.0426483154297	8.726183333333333					1	DETECTED	219.0426 m/z @8.73 [CD6703_1.mzXML]	219.0426483154297	8.726183333333333	8.264316666666666	11.17345	2.909133333333335	9744.5595703125	461219.87971124315	0	1297	2.481208059266489	3.1493215935334846	5.298643187066969	219.0423583984375	219.0464630126953
510	219.11622619628906	15.137699999999999					1	DETECTED	219.1162 m/z @15.14 [CD6703_1.mzXML]	219.11622619628906	15.137699999999999	9.74165	19.809833333333334	10.068183333333334	14148.9365234375	2278322.255888977	0	1297	1.3540458725493707	0.8128186733814791	0.5073943131889763	219.10911560058594	219.11688232421875
511	219.1339569091797	12.409233333333333					1	DETECTED	219.1340 m/z @12.41 [CD6703_1.mzXML]	219.1339569091797	12.409233333333333	0.21764999999999998	18.682000000000002	18.464350000000003	11681.0263671875	2759151.67972345	0	1297	null	0.7572580810531858	0.5145161621063714	219.13140869140625	219.1414031982422
512	219.1730499267578	12.27075					1	DETECTED	219.1730 m/z @12.27 [CD6703_1.mzXML]	219.1730499267578	12.27075	0.1016	19.989166666666666	19.887566666666665	30921.169921875	2497185.8706719964	0	1297	0.05582562500561039	0.8216579752236586	4.502093257532755	219.16966247558594	219.1744842529297
513	220.02854919433594	1.7760333333333334					1	DETECTED	220.0285 m/z @1.78 [CD6703_1.mzXML]	220.02854919433594	1.7760333333333334	1.7470333333333334	4.03135	2.2843166666666663	152770.734375	1143086.8104812924	0	1297	0.05100592143575722	54.125464534259045	9.126707193115058	220.0284881591797	220.03564453125
514	220.11705017089844	8.926066666666665					1	DETECTED	220.1171 m/z @8.93 [CD6703_1.mzXML]	220.11705017089844	8.926066666666665	8.787716666666666	15.669416666666667	6.8817	31117.080078125	776791.4930462947	0	1297	0.10432205087066926	24.87061799783175	0.6594519644936536	220.1168975830078	220.1197967529297
515	220.16786193847656	12.77605					1	DETECTED	220.1679 m/z @12.78 [CD6703_1.mzXML]	220.16786193847656	12.77605	0.50205	12.8726	12.37055	20288.06640625	1310511.6968051444	0	1297	0.034267238348860474	0.503933110640378	0.007866221280756118	220.16786193847656	220.1770782470703
516	220.93324279785156	1.6261833333333333					1	DETECTED	220.9332 m/z @1.63 [CD6703_1.mzXML]	220.93324279785156	1.6261833333333333	1.5369833333333331	1.7315833333333333	0.1946000000000001	166163.828125	873575.3052163086	0	1297	0.07872552465815597	1.0830657560320216	1.0925587470329883	220.9331512451172	220.93389892578125
517	220.98023986816406	1.5223166666666665					1	DETECTED	220.9802 m/z @1.52 [CD6703_1.mzXML]	220.98023986816406	1.5223166666666665	1.4631666666666667	1.5812166666666667	0.11804999999999999	11276.9384765625	55398.264171874995	0	1297	0.07716205737118864	0.9978867286559625	0.9957734573119249	220.98007202148438	220.98046875
518	221.00161743164062	1.4779333333333333					1	DETECTED	221.0016 m/z @1.48 [CD6703_1.mzXML]	221.00161743164062	1.4779333333333333	1.4165999999999999	17.744666666666667	16.32806666666667	4947.61279296875	2391576.121299866	0	1297	13.708907047585813	133.1092391304345	231.4257528281896	220.99578857421875	221.00636291503906
519	221.02333068847656	1.7760333333333334					1	DETECTED	221.0233 m/z @1.78 [CD6703_1.mzXML]	221.02333068847656	1.7760333333333334	1.7156999999999998	15.764933333333333	14.049233333333333	182361.859375	3070417.6257238165	0	1297	0.048152863602249685	3.2453464715575295	5.2401576104551015	221.01734924316406	221.02377319335938
520	221.0518798828125	11.572933333333333					1	DETECTED	221.0519 m/z @11.57 [CD6703_1.mzXML]	221.0518798828125	11.572933333333333	11.53125	11.84015	0.3088999999999995	20970.130859375	139437.2127473142	0	1297	0.07941059922482907	3.7053178728508573	6.410635745701715	221.0513458251953	221.05833435058594
521	221.07997131347656	10.505966666666666					1	DETECTED	221.0800 m/z @10.51 [CD6703_1.mzXML]	221.07997131347656	10.505966666666666	10.47865	12.4557	1.9770500000000002	22391.5859375	536185.6174970698	0	1297	0.10360514523689623	36.18761439902499	4.812513441655205	221.079345703125	221.0833282470703
522	221.09120178222656	8.619349999999999					1	DETECTED	221.0912 m/z @8.62 [CD6703_1.mzXML]	221.09120178222656	8.619349999999999	4.600616666666666	9.284916666666668	4.684300000000001	13280.3798828125	495620.9699978941	0	1297	0.1325528813299215	0.587327580239725	0.21702915889485605	221.0905303955078	221.09213256835938
523	221.11514282226562	11.427249999999999					1	DETECTED	221.1151 m/z @11.43 [CD6703_1.mzXML]	221.11514282226562	11.427249999999999	1.2271666666666665	18.8735	17.646333333333335	12272.267578125	3268314.090476502	0	1297	3.4943268507187195	0.865009272800059	0.7300185456001178	221.11514282226562	221.12506103515625
524	222.07095336914062	11.355833333333333					1	DETECTED	222.0710 m/z @11.36 [CD6703_1.mzXML]	222.07095336914062	11.355833333333333	5.9219	19.24116666666667	13.319266666666667	32115.859375	3391730.7336988826	0	1297	5.314258420046608	3.5982204279836325	6.42501493806306	222.06283569335938	222.0784912109375
525	222.86642456054688	1.7470333333333334					1	DETECTED	222.8664 m/z @1.75 [CD6703_1.mzXML]	222.86642456054688	1.7470333333333334	1.68525	2.0846999999999998	0.39944999999999986	88514.7109375	755098.6606678469	0	1297	0.19039683252643158	3.2326679255462527	5.465335851092505	222.8661651611328	222.8665771484375
526	222.9931182861328	13.579383333333334					1	DETECTED	222.9931 m/z @13.58 [CD6703_1.mzXML]	222.9931182861328	13.579383333333334	1.4631666666666667	14.331683333333332	12.868516666666666	56605.61328125	4169483.731577149	0	1297	0.33130760103341395	0.5947666137456336	0.7766535448393324	222.9926300048828	222.99952697753906
527	223.0625457763672	11.870966666666668					1	DETECTED	223.0625 m/z @11.87 [CD6703_1.mzXML]	223.0625457763672	11.870966666666668	0.6361833333333333	18.8735	18.237316666666665	29519.6484375	7269744.394145503	0	1297	4.1939856659786905	0.8116452327370204	4.820680033179374	223.05934143066406	223.06346130371094
528	223.09494018554688	11.545333333333334					1	DETECTED	223.0949 m/z @11.55 [CD6703_1.mzXML]	223.09494018554688	11.545333333333334	0.1016	20.005499999999998	19.903899999999997	1530517.0	1.8762106679482825E7	1	1297	0.09614547636210169	0.6700043511707947	0.3613066531956079	223.0911102294922	223.0967254638672
529	223.1314239501953	12.347866666666667					1	DETECTED	223.1314 m/z @12.35 [CD6703_1.mzXML]	223.1314239501953	12.347866666666667	12.029	17.502666666666666	5.4736666666666665	79584.7578125	3232097.7711518584	0	1297	0.11128502986852062	0.8315154835665545	0.6399011292891439	223.13113403320312	223.1405792236328
530	223.17665100097656	12.014550000000002					1	DETECTED	223.1767 m/z @12.01 [CD6703_1.mzXML]	223.17665100097656	12.014550000000002	1.3817666666666668	17.66433333333333	16.282566666666664	16702.291015625	6982763.956627864	0	1297	0.4054858492731448	0.765677535044916	0.29132259538728533	223.1671142578125	223.1858367919922
531	224.09840393066406	11.545333333333334					1	DETECTED	224.0984 m/z @11.55 [CD6703_1.mzXML]	224.09840393066406	11.545333333333334	1.5812166666666667	18.164833333333334	16.583616666666668	184684.625	3616330.37146926	0	1297	null	5.6529553289185035	0.37008813221027104	224.0958709716797	224.0993194580078
532	224.94996643066406	11.71545					1	DETECTED	224.9500 m/z @11.72 [CD6703_1.mzXML]	224.94996643066406	11.71545	11.129816666666667	14.82415	3.694333333333333	21461.14453125	1684435.601994872	0	1297	0.47252509886127037	3.154135124366779	5.308270248733558	224.9491729736328	224.95045471191406
533	225.0332489013672	1.7903333333333333					1	DETECTED	225.0332 m/z @1.79 [CD6703_1.mzXML]	225.0332489013672	1.7903333333333333	1.7617666666666667	11.700716666666667	9.93895	90263.1953125	4892581.860977784	0	1297	0.07885522846344384	173.9606184364063	346.9212368728126	225.03302001953125	225.04293823242188
534	225.11070251464844	12.301733333333335					1	DETECTED	225.1107 m/z @12.30 [CD6703_1.mzXML]	225.11070251464844	12.301733333333335	1.8749333333333333	12.941483333333334	11.066550000000001	47557.65625	2339914.317693665	0	1297	10.360031342224737	0.5306781562895615	0.9780740916465893	225.1007080078125	225.11074829101562
535	225.14706420898438	12.424900000000001					1	DETECTED	225.1471 m/z @12.42 [CD6703_1.mzXML]	225.14706420898438	12.424900000000001	0.48541666666666666	12.532783333333333	12.047366666666665	30448.705078125	2065663.457775634	0	1297	0.19449847898520467	0.5045179230257032	0.010958619889482218	225.14068603515625	225.1474609375
536	225.1588897705078	8.337683333333334					1	DETECTED	225.1589 m/z @8.34 [CD6703_1.mzXML]	225.1588897705078	8.337683333333334	8.039883333333332	8.5588	0.5189166666666676	4460.84912109375	76129.54226840232	0	1297	0.03326925699467154	0.8712502798298583	0.7425005596597166	225.15853881835938	225.15936279296875
537	225.18344116210938	14.345833333333333					1	DETECTED	225.1834 m/z @14.35 [CD6703_1.mzXML]	225.18344116210938	14.345833333333333	12.114749999999999	15.73315	3.618400000000001	7150.41357421875	780920.069540894	0	1297	1.853810672432946	0.8109065102902177	0.4093877993387351	225.18310546875	225.18450927734375
538	226.04383850097656	2.0846999999999998					1	DETECTED	226.0438 m/z @2.08 [CD6703_1.mzXML]	226.04383850097656	2.0846999999999998	2.04255	16.769833333333334	14.727283333333334	32175.185546875	1127670.4373132936	0	1297	0.11771918591071584	4.558254923486508	6.866880324639995	226.041015625	226.05062866210938
539	226.9501495361328	1.6261833333333333					1	DETECTED	226.9501 m/z @1.63 [CD6703_1.mzXML]	226.9501495361328	1.6261833333333333	1.5663833333333335	12.255166666666666	10.688783333333333	777782.1875	8787897.970768187	0	1297	0.08042113827141684	2.3306343314666194	2.3709310154873875	226.94967651367188	226.95062255859375
540	227.0780487060547	9.214316666666667					1	DETECTED	227.0780 m/z @9.21 [CD6703_1.mzXML]	227.0780487060547	9.214316666666667	4.075683333333333	9.444866666666666	5.369183333333333	68308.28125	1967703.305870819	0	1297	0.11209559927904955	0.5224330074792908	1.7919140196286043	227.07789611816406	227.08775329589844
541	227.0900115966797	11.642583333333333					1	DETECTED	227.0900 m/z @11.64 [CD6703_1.mzXML]	227.0900115966797	11.642583333333333	10.789783333333332	11.745966666666668	0.9561833333333354	22162.458984375	778193.2660437026	0	1297	0.8935158401293872	0.5606140556597884	0.12122811131957684	227.08975219726562	227.09043884277344
542	227.10183715820312	8.695383333333332					1	DETECTED	227.1018 m/z @8.70 [CD6703_1.mzXML]	227.10183715820312	8.695383333333332	0.11798333333333333	8.757283333333334	8.6393	3058.6298828125	879393.5963335573	0	1297	null	0.503608319537389	0.007216639074778069	227.1005401611328	227.10316467285156
543	227.1239471435547	1.8608					1	DETECTED	227.1239 m/z @1.86 [CD6703_1.mzXML]	227.1239471435547	1.8608	1.8465500000000001	8.8337	6.98715	71955.5859375	1410872.25336499	0	1297	0.08242262478979279	9.79297922321788	22.066502226049646	227.1234893798828	227.1241912841797
544	227.17446899414062	9.8151					1	DETECTED	227.1745 m/z @9.82 [CD6703_1.mzXML]	227.17446899414062	9.8151	0.16771666666666668	19.907833333333333	19.740116666666665	106684.7734375	3227599.96675244	0	1297	0.13144203931922505	1.066249567080429	0.7621945122191228	227.17352294921875	227.17530822753906
545	228.06195068359375	10.336183333333334					1	DETECTED	228.0620 m/z @10.34 [CD6703_1.mzXML]	228.06195068359375	10.336183333333334	10.276966666666668	10.40935	0.13238333333333152	47715.6171875	255559.0946982422	0	1297	0.09077190656589806	1.1177877849704443	1.2355755699408886	228.06185913085938	228.06210327148438
546	228.19424438476562	11.516333333333334					1	DETECTED	228.1942 m/z @11.52 [CD6703_1.mzXML]	228.19424438476562	11.516333333333334	11.48645	12.37865	0.8922000000000008	99366.0078125	1178455.6777685552	0	1297	0.0744779701192666	14.780114199595177	19.819139822055902	228.19395446777344	228.19473266601562
547	229.14227294921875	1.3471					1	DETECTED	229.1423 m/z @1.35 [CD6703_1.mzXML]	229.14227294921875	1.3471	0.1016	20.005499999999998	19.903899999999997	79833.6015625	6.2715956833145514E7	1	1297	12.395526305658652	7.990325170614209	9.535139583854546	229.1415557861328	229.1426544189453
548	229.15350341796875	1.9031166666666666					1	DETECTED	229.1535 m/z @1.90 [CD6703_1.mzXML]	229.15350341796875	1.9031166666666666	1.8608	2.3674166666666663	0.5066166666666663	150687.0625	2378143.5539179686	0	1297	0.24752897803354101	5.986018117369054	10.972036234738107	229.15328979492188	229.1597900390625
549	230.1456298828125	1.0057833333333333					1	DETECTED	230.1456 m/z @1.01 [CD6703_1.mzXML]	230.1456298828125	1.0057833333333333	0.1016	19.924	19.8224	10071.296875	7796076.296282593	0	1297	14.534828182103187	10.961493797349357	20.922987594698718	230.14483642578125	230.1462860107422
550	230.1567840576172	1.9866666666666668					1	DETECTED	230.1568 m/z @1.99 [CD6703_1.mzXML]	230.1567840576172	1.9866666666666668	1.8890166666666666	2.4510333333333336	0.562016666666667	21006.87109375	274671.0264516603	0	1297	0.17902318501997483	2.87770950674176	4.75541901348352	230.15599060058594	230.15737915039062
551	230.2461700439453	11.427249999999999					1	DETECTED	230.2462 m/z @11.43 [CD6703_1.mzXML]	230.2461700439453	11.427249999999999	11.36995	11.855799999999999	0.4858499999999992	378968.8125	2333771.2637697696	1	1297	0.1090254739348584	1.8833487071051505	3.4482392055212348	230.2460479736328	230.24684143066406
552	230.9652099609375	1.5223166666666665					1	DETECTED	230.9652 m/z @1.52 [CD6703_1.mzXML]	230.9652099609375	1.5223166666666665	1.4329666666666665	1.6261833333333333	0.19321666666666681	224138.015625	1500224.8734492187	0	1297	0.11027698980257883	1.081234844245477	1.169924536307883	230.9647216796875	230.96530151367188
553	231.1359405517578	15.077383333333334					1	DETECTED	231.1359 m/z @15.08 [CD6703_1.mzXML]	231.1359405517578	15.077383333333334	0.11798333333333333	19.989166666666666	19.87118333333333	267623.15625	3.1120148702589266E7	1	1297	1.2313578093320654	1.2774299742210202	2.7692718145476185	231.1324920654297	231.14561462402344
554	232.11672973632812	2.05675					1	DETECTED	232.1167 m/z @2.06 [CD6703_1.mzXML]	232.11672973632812	2.05675	2.04255	10.232683333333334	8.190133333333334	7540.48095703125	1103794.4144918213	0	1297	0.06307735400346193	288.3849765258173	575.7699530516345	232.11598205566406	232.11717224121094
555	232.139404296875	15.137699999999999					1	DETECTED	232.1394 m/z @15.14 [CD6703_1.mzXML]	232.139404296875	15.137699999999999	10.037266666666666	19.8915	9.854233333333335	19105.640625	2577934.3966173073	0	1297	4.367425700339883	0.9202172742192853	0.6620327131407372	232.13453674316406	232.1406707763672
556	232.1534423828125	8.468783333333333					1	DETECTED	232.1534 m/z @8.47 [CD6703_1.mzXML]	232.1534423828125	8.468783333333333	8.00925	8.972133333333334	0.962883333333334	113927.5703125	1549632.3606712038	0	1297	0.18539770506894193	0.7818997859950552	0.5676221318730834	232.15213012695312	232.1540069580078
557	232.89517211914062	1.68525					1	DETECTED	232.8952 m/z @1.69 [CD6703_1.mzXML]	232.89517211914062	1.68525	1.6407833333333335	1.9313	0.29051666666666653	193015.3125	1360085.6076645502	0	1297	0.08878617011471235	2.6130335418887505	4.450253317231251	232.8949737548828	232.8957061767578
558	232.92686462402344	1.5517166666666666					1	DETECTED	232.9269 m/z @1.55 [CD6703_1.mzXML]	232.92686462402344	1.5517166666666666	1.4329666666666665	1.6261833333333333	0.19321666666666681	108534.9765625	666920.3653603519	0	1297	0.13624416052258437	0.8160035623975428	0.6031232797197571	232.92669677734375	232.92762756347656
559	232.9840850830078	10.805283333333334					1	DETECTED	232.9841 m/z @10.81 [CD6703_1.mzXML]	232.9840850830078	10.805283333333334	10.492516666666667	16.1996	5.707083333333333	19133.43359375	1113583.7662777095	0	1297	0.16568965659603663	9.123547905787062	16.440089478058898	232.9833984375	232.98670959472656
560	232.9982147216797	1.5223166666666665					1	DETECTED	232.9982 m/z @1.52 [CD6703_1.mzXML]	232.9982147216797	1.5223166666666665	1.4482666666666666	1.5663833333333335	0.11811666666666687	33695.69921875	165126.0649951172	0	1297	0.0978065023033845	0.7975467026783724	0.5950934053567448	232.9979705810547	232.99853515625
561	233.02903747558594	13.836333333333332					1	DETECTED	233.0290 m/z @13.84 [CD6703_1.mzXML]	233.02903747558594	13.836333333333332	10.037266666666666	18.246	8.208733333333333	4292.36328125	1103953.7864783327	0	1297	5.804964636436118	1.080361843259748	0.6447348982713041	233.02903747558594	233.0306854248047
562	233.13192749023438	15.152766666666668					1	DETECTED	233.1319 m/z @15.15 [CD6703_1.mzXML]	233.13192749023438	15.152766666666668	10.0976	19.354166666666668	9.256566666666668	11017.908203125	2418513.918132567	0	1297	0.9378466719692309	0.8842125086637017	0.5920412980302967	233.12513732910156	233.13327026367188
563	233.14578247070312	14.897883333333334					1	DETECTED	233.1458 m/z @14.90 [CD6703_1.mzXML]	233.14578247070312	14.897883333333334	10.232683333333334	19.613666666666667	9.380983333333333	10624.5205078125	1824723.4530601809	0	1297	0.7657041707687107	1.0054213467089654	1.0257353016381627	233.14454650878906	233.14682006835938
564	233.15695190429688	8.424866666666667					1	DETECTED	233.1570 m/z @8.42 [CD6703_1.mzXML]	233.15695190429688	8.424866666666667	8.204550000000001	12.129883333333334	3.9253333333333327	11237.4765625	581005.9619360961	0	1297	0.17557224410393601	8.908389439443276	15.619857568239517	233.14697265625	233.15695190429688
565	234.07839965820312	9.579233333333333					1	DETECTED	234.0784 m/z @9.58 [CD6703_1.mzXML]	234.07839965820312	9.579233333333333	9.327816666666667	10.262233333333334	0.9344166666666673	5968.630859375	160775.80395001234	0	1297	0.3833672070679217	1.8583029499502899	2.7166058999005798	234.077392578125	234.0787353515625
566	234.89227294921875	1.68525					1	DETECTED	234.8923 m/z @1.69 [CD6703_1.mzXML]	234.89227294921875	1.68525	1.6407833333333335	1.8608	0.22001666666666653	61540.02734375	431808.06975732406	0	1297	0.13122443079299861	2.4739505247376425	3.812477186043425	234.8922119140625	234.89320373535156
567	234.98031616210938	1.9031166666666666					1	DETECTED	234.9803 m/z @1.90 [CD6703_1.mzXML]	234.98031616210938	1.9031166666666666	1.9031166666666666	11.745966666666668	9.842850000000002	26864.87890625	2063627.5906953125	0	1297	0.11146977750042586	null	null	234.97998046875	234.9852752685547
568	235.06768798828125	11.90015					1	DETECTED	235.0677 m/z @11.90 [CD6703_1.mzXML]	235.06768798828125	11.90015	11.855799999999999	12.000666666666666	0.14486666666666714	14712.0458984375	75562.41738330126	0	1297	0.10194756538548333	1.633220593761696	2.266441187523392	235.0672607421875	235.06800842285156
569	235.09141540527344	3.006866666666667					1	DETECTED	235.0914 m/z @3.01 [CD6703_1.mzXML]	235.09141540527344	3.006866666666667	0.1016	20.005499999999998	19.903899999999997	106875.15625	3.3246413814553197E7	1	1297	4.3728332375306795	4.842474263137842	9.299307358815051	235.0901641845703	235.09205627441406
570	235.1676483154297	12.301733333333335					1	DETECTED	235.1676 m/z @12.30 [CD6703_1.mzXML]	235.1676483154297	12.301733333333335	12.029	19.209333333333333	7.1803333333333335	24821.390625	1181546.2494562378	0	1297	0.0922775007581631	13.163651918846176	1.121894729381633	235.1669921875	235.1686553955078
571	236.0947265625	3.2328833333333336					1	DETECTED	236.0947 m/z @3.23 [CD6703_1.mzXML]	236.0947265625	3.2328833333333336	0.1016	19.973166666666668	19.871566666666666	8784.8466796875	2905286.274304781	0	1297	7.426061642221581	2.992428787043971	7.637444045397809	236.09381103515625	236.09571838378906
572	236.90713500976562	1.5964166666666666					1	DETECTED	236.9071 m/z @1.60 [CD6703_1.mzXML]	236.90713500976562	1.5964166666666666	1.5663833333333335	1.6556666666666666	0.08928333333333316	13585.9775390625	56734.825024414065	0	1297	0.10196479674527659	1.4864039955604953	1.9728079911209906	236.90692138671875	236.9076690673828
573	236.99700927734375	1.9590666666666665					1	DETECTED	236.9970 m/z @1.96 [CD6703_1.mzXML]	236.99700927734375	1.9590666666666665	1.9171166666666666	17.535	15.617883333333333	49922.45703125	2213932.420418457	0	1297	0.16218039950631558	93.1731197057155	189.043250926415	236.99642944335938	237.0069122314453
574	237.07534790039062	15.047316666666667					1	DETECTED	237.0753 m/z @15.05 [CD6703_1.mzXML]	237.07534790039062	15.047316666666667	9.214316666666667	18.132833333333334	8.918516666666667	10932.267578125	2060085.1936347059	0	1297	3.605569912018133	0.8269721160680803	0.673481125796318	237.06536865234375	237.08489990234375
575	237.1107635498047	11.84015					1	DETECTED	237.1108 m/z @11.84 [CD6703_1.mzXML]	237.1107635498047	11.84015	0.21764999999999998	19.66283333333333	19.445183333333333	29497.412109375	2840806.8966374206	0	1297	0.06562994865208971	0.7769557522808972	0.3833517602904934	237.1019287109375	237.115234375
576	237.14706420898438	11.914566666666667					1	DETECTED	237.1471 m/z @11.91 [CD6703_1.mzXML]	237.14706420898438	11.914566666666667	11.67145	16.55855	4.8871	57552.7890625	1848116.3344355477	0	1297	0.11296165670658098	1.0807769410136265	1.2406602018654953	237.14071655273438	237.1498565673828
577	238.10580444335938	14.2891					1	DETECTED	238.1058 m/z @14.29 [CD6703_1.mzXML]	238.10580444335938	14.2891	4.615966666666667	19.40216666666667	14.786200000000003	10522.6982421875	2385672.975825073	0	1297	4.853864687208002	0.7019507062245194	0.8401424962920125	238.1044158935547	238.11436462402344
578	238.84034729003906	1.7470333333333334					1	DETECTED	238.8403 m/z @1.75 [CD6703_1.mzXML]	238.84034729003906	1.7470333333333334	1.68525	1.7903333333333333	0.10508333333333342	24272.76953125	109361.9700239259	0	1297	0.09669208546618258	0.8504181278661972	0.7008362557323943	238.83993530273438	238.84056091308594
579	238.9652099609375	12.223883333333333					1	DETECTED	238.9652 m/z @12.22 [CD6703_1.mzXML]	238.9652099609375	12.223883333333333	9.128016666666667	18.841333333333335	9.713316666666667	80234.6875	5901366.8402370615	0	1297	0.8985477527951122	1.0647727151759308	1.2259061800208282	238.9646759033203	238.97023010253906
580	239.06240844726562	1.8608					1	DETECTED	239.0624 m/z @1.86 [CD6703_1.mzXML]	239.06240844726562	1.8608	0.7699666666666667	18.490000000000002	17.720033333333337	66684.3125	2267141.5960020144	0	1297	0.07588487084222395	1.361561649142879	3.1536805914283503	239.0567169189453	239.07131958007812
581	239.08973693847656	10.532783333333333					1	DETECTED	239.0897 m/z @10.53 [CD6703_1.mzXML]	239.08973693847656	10.532783333333333	9.214316666666667	18.262333333333334	9.048016666666667	1414476.625	9992377.007823218	1	1297	0.08475174637221095	1.6070438267361749	1.8623029992379503	239.08151245117188	239.09043884277344
582	239.13815307617188	9.74165					1	DETECTED	239.1382 m/z @9.74 [CD6703_1.mzXML]	239.13815307617188	9.74165	9.68285	9.978066666666667	0.2952166666666667	5464.6884765625	40736.75161459335	0	1297	0.10770396872142562	2.510345804988673	4.020691609977346	239.1370391845703	239.13824462890625
583	239.1627197265625	12.563666666666668					1	DETECTED	239.1627 m/z @12.56 [CD6703_1.mzXML]	239.1627197265625	12.563666666666668	12.085783333333334	16.9645	4.8787166666666675	163192.078125	2789638.6320383283	0	1297	0.10265669772295283	0.6548238012630714	0.2862512865067421	239.15916442871094	239.16319274902344
584	239.23536682128906	13.79405					1	DETECTED	239.2354 m/z @13.79 [CD6703_1.mzXML]	239.23536682128906	13.79405	13.49215	14.402366666666667	0.9102166666666669	49504.71484375	922570.4752954099	0	1297	0.2454939945805883	1.592417274426814	1.32331373584045	239.23480224609375	239.2358856201172
585	240.09364318847656	10.505966666666666					1	DETECTED	240.0936 m/z @10.51 [CD6703_1.mzXML]	240.09364318847656	10.505966666666666	8.323133333333333	13.594516666666667	5.271383333333334	144034.328125	2351936.588502135	0	1297	0.08348192413920152	30.537748248845094	86.56603556565616	240.09219360351562	240.10142517089844
586	240.2388153076172	13.79405					1	DETECTED	240.2388 m/z @13.79 [CD6703_1.mzXML]	240.2388153076172	13.79405	13.668216666666666	14.009066666666666	0.34084999999999965	9397.568359375	104342.47688305672	0	1297	0.10715284929678859	1.3543708609271399	1.70874172185428	240.23829650878906	240.23973083496094
587	240.9656982421875	12.33255					1	DETECTED	240.9657 m/z @12.33 [CD6703_1.mzXML]	240.9656982421875	12.33255	11.628483333333332	16.362666666666666	4.734183333333334	9905.4775390625	1008863.5320751038	0	1297	0.3755557099162825	3.3620277435848833	5.724055487169767	240.9599151611328	240.9666748046875
588	241.0301055908203	1.9313					1	DETECTED	241.0301 m/z @1.93 [CD6703_1.mzXML]	241.0301055908203	1.9313	1.9313	19.080666666666666	17.149366666666666	7017.509765625	1508730.0509621277	0	1297	6.828262106747582	null	null	241.02354431152344	241.0310516357422
589	241.067138671875	10.336183333333334					1	DETECTED	241.0671 m/z @10.34 [CD6703_1.mzXML]	241.067138671875	10.336183333333334	10.29165	10.43775	0.1460999999999988	14870.7978515625	83538.2367225344	0	1297	0.10022395751057545	1.6403443113772163	2.263112863419874	241.06678771972656	241.06809997558594
590	241.09414672851562	10.532783333333333					1	DETECTED	241.0941 m/z @10.53 [CD6703_1.mzXML]	241.09414672851562	10.532783333333333	8.424866666666667	18.490000000000002	10.065133333333335	10562.583984375	585308.4267971194	0	1297	0.03365772185970428	2.387459972326548	3.7749199446530954	241.0845489501953	241.0946502685547
591	241.1055450439453	11.545333333333334					1	DETECTED	241.1055 m/z @11.55 [CD6703_1.mzXML]	241.1055450439453	11.545333333333334	1.8608	12.100150000000001	10.239350000000002	495527.46875	1.0116738595169663E7	1	1297	0.14538870935253279	0.524976173915415	5.308461183848534	241.09848022460938	241.10658264160156
592	241.15350341796875	1.9866666666666668					1	DETECTED	241.1535 m/z @1.99 [CD6703_1.mzXML]	241.15350341796875	1.9866666666666668	1.8749333333333333	15.494133333333334	13.619200000000001	14482.9453125	1443261.5065122377	0	1297	0.17484554435260913	9.483483223712339	17.779906382368264	241.14967346191406	241.15452575683594
593	241.9887237548828	1.50735					1	DETECTED	241.9887 m/z @1.51 [CD6703_1.mzXML]	241.9887237548828	1.50735	1.4631666666666667	8.649516666666667	7.18635	5812.62744140625	1032119.9762263184	0	1297	0.04354185904157215	81.32421727649961	161.64843455299922	241.9803466796875	241.98919677734375
594	242.0176239013672	2.127283333333333					1	DETECTED	242.0176 m/z @2.13 [CD6703_1.mzXML]	242.0176239013672	2.127283333333333	0.4018333333333333	18.35983333333333	17.958	4420.857421875	2262044.7513304455	0	1297	15.126020226517616	5.203859862644527	8.559933165283363	242.0140380859375	242.0274658203125
595	242.20974731445312	11.516333333333334					1	DETECTED	242.2097 m/z @11.52 [CD6703_1.mzXML]	242.20974731445312	11.516333333333334	11.516333333333334	12.666783333333333	1.1504499999999993	18916.015625	589833.8815941161	0	1297	0.9024284887292424	null	null	242.20953369140625	242.2106170654297
596	242.92385864257812	1.6407833333333335					1	DETECTED	242.9239 m/z @1.64 [CD6703_1.mzXML]	242.92385864257812	1.6407833333333335	1.5517166666666666	1.8182833333333333	0.2665666666666666	280618.0	1588589.5016142575	0	1297	0.07779757207036675	1.405839685887132	2.1894944885451384	242.92376708984375	242.92446899414062
597	242.99392700195312	1.4631666666666667					1	DETECTED	242.9939 m/z @1.46 [CD6703_1.mzXML]	242.99392700195312	1.4631666666666667	1.4329666666666665	1.5223166666666665	0.08935000000000004	17337.44140625	59298.8910556641	0	1297	0.06680244506490651	1.479304635761579	2.1388421844034635	242.99354553222656	242.99449157714844
598	243.13258361816406	9.948466666666667					1	DETECTED	243.1326 m/z @9.95 [CD6703_1.mzXML]	243.13258361816406	9.948466666666667	6.495866666666667	10.082366666666667	3.5865	3658.545654296875	268821.86879812606	0	1297	0.29725695550863307	0.5193911834559464	0.03878236691189266	243.1300811767578	243.13365173339844
599	244.03549194335938	10.321483333333333					1	DETECTED	244.0355 m/z @10.32 [CD6703_1.mzXML]	244.03549194335938	10.321483333333333	10.29165	10.63335	0.34169999999999945	3904.294189453125	48337.74994573974	0	1297	0.3241728645569655	5.726815642458253	10.453631284916506	244.0354461669922	244.0446319580078
600	244.11697387695312	9.549116666666666					1	DETECTED	244.1170 m/z @9.55 [CD6703_1.mzXML]	244.11697387695312	9.549116666666666	9.519833333333334	9.6246	0.10476666666666468	7381.31640625	28817.542619872795	0	1297	0.08055376961542393	1.788844621513992	2.577689243027984	244.1165313720703	244.11734008789062
601	244.15341186523438	9.049650000000002					1	DETECTED	244.1534 m/z @9.05 [CD6703_1.mzXML]	244.15341186523438	9.049650000000002	8.972133333333334	9.049650000000002	0.07751666666666779	17619.740234375	53400.71381469816	0	1297	0.047770795422321655	0.5	null	244.1531524658203	244.1534423828125
602	244.2007598876953	9.143466666666665					1	DETECTED	244.2008 m/z @9.14 [CD6703_1.mzXML]	244.2007598876953	9.143466666666665	9.065416666666666	9.489849999999999	0.424433333333333	100213.6328125	686426.8256685805	0	1297	0.09383774237371156	2.4759757150277104	2.096186344418492	244.2001495361328	244.20132446289062
603	245.07281494140625	1.8182833333333333					1	DETECTED	245.0728 m/z @1.82 [CD6703_1.mzXML]	245.07281494140625	1.8182833333333333	1.8043333333333333	12.176033333333333	10.371699999999999	24044.66015625	2124615.0133678587	0	1297	0.06774305774022071	74.69194857192814	147.3965944140438	245.0691680908203	245.08193969726562
604	245.14830017089844	10.232683333333334					1	DETECTED	245.1483 m/z @10.23 [CD6703_1.mzXML]	245.14830017089844	10.232683333333334	9.049650000000002	16.980833333333333	7.9311833333333315	3868.021240234375	1013537.9528641966	0	1297	0.337438972109954	3.3520540418697715	5.704108083739543	245.1480712890625	245.15664672851562
605	245.22508239746094	14.431016666666666					1	DETECTED	245.2251 m/z @14.43 [CD6703_1.mzXML]	245.22508239746094	14.431016666666666	7.2039	19.177	11.973099999999999	69894.890625	4062190.520283445	0	1297	0.558676072955091	2.7971429725503123	1.56491509413317	245.2222900390625	245.2259063720703
606	246.13230895996094	1.9728666666666668					1	DETECTED	246.1323 m/z @1.97 [CD6703_1.mzXML]	246.13230895996094	1.9728666666666668	1.4165999999999999	10.350716666666667	8.934116666666668	19549.685546875	1963083.9497313234	0	1297	0.30207857967980023	8.030426054650047	1.158731286843543	246.12770080566406	246.1383514404297
607	246.15072631835938	11.870966666666668					1	DETECTED	246.1507 m/z @11.87 [CD6703_1.mzXML]	246.15072631835938	11.870966666666668	11.761883333333333	12.114749999999999	0.35286666666666555	66657.265625	596330.0633603527	0	1297	0.1380453157024757	1.602766259128632	1.4908464643614008	246.1502685546875	246.15101623535156
608	246.1689453125	9.2425					1	DETECTED	246.1689 m/z @9.24 [CD6703_1.mzXML]	246.1689453125	9.2425	0.1016	19.989166666666666	19.887566666666665	189959.875	5649837.344694763	0	1297	0.11973216062795444	1.157383589470778	1.036618466827146	246.16714477539062	246.16952514648438
609	246.22805786132812	14.416466666666668					1	DETECTED	246.2281 m/z @14.42 [CD6703_1.mzXML]	246.22805786132812	14.416466666666668	14.231316666666666	15.494133333333334	1.2628166666666676	14228.83203125	461479.8024003904	0	1297	0.5274860920935396	3.4102529480600983	4.547019843128215	246.22779846191406	246.2288360595703
610	246.24075317382812	10.99785					1	DETECTED	246.2408 m/z @11.00 [CD6703_1.mzXML]	246.24075317382812	10.99785	10.939366666666666	11.070666666666666	0.13129999999999953	17268.263671875	82380.50773742695	0	1297	0.08271614923641302	1.1225420347677382	1.2450840695354763	246.24075317382812	246.24119567871094
611	246.9425506591797	1.5517166666666666					1	DETECTED	246.9426 m/z @1.55 [CD6703_1.mzXML]	246.9425506591797	1.5517166666666666	1.4329666666666665	1.6261833333333333	0.19321666666666681	103614.9140625	673514.6403593752	0	1297	0.4404564578755814	0.8223387237667186	0.6212990992512126	246.94232177734375	246.9429168701172
612	247.091552734375	2.6850666666666667					1	DETECTED	247.0916 m/z @2.69 [CD6703_1.mzXML]	247.091552734375	2.6850666666666667	0.1016	20.005499999999998	19.903899999999997	137543.765625	2.1448640903962035E7	0	1297	1.5392113723638212	10.856870974608357	4.0543530241863825	247.08836364746094	247.09243774414062
613	247.1314697265625	11.310049999999999					1	DETECTED	247.1315 m/z @11.31 [CD6703_1.mzXML]	247.1314697265625	11.310049999999999	8.35215	13.994383333333333	5.642233333333333	25488.78125	2913523.2183577893	0	1297	2.539027464962892	0.9537566066015308	0.4245370792316869	247.12689208984375	247.1314697265625
614	247.1431427001953	9.228533333333333					1	DETECTED	247.1431 m/z @9.23 [CD6703_1.mzXML]	247.1431427001953	9.228533333333333	9.172366666666667	10.865183333333333	1.6928166666666655	138985.265625	963212.0082340043	0	1297	0.08002495127703568	1.5364524567983144	1.8307311837979192	247.1426544189453	247.1431884765625
615	247.16781616210938	12.071633333333333					1	DETECTED	247.1678 m/z @12.07 [CD6703_1.mzXML]	247.16781616210938	12.071633333333333	9.143466666666665	12.176033333333333	3.0325666666666677	8127.33056640625	1134131.3013505863	0	1297	2.962881964948254	0.5178268541180489	0.035653708236097675	247.16737365722656	247.17227172851562
616	247.24020385742188	12.762383333333334					1	DETECTED	247.2402 m/z @12.76 [CD6703_1.mzXML]	247.24020385742188	12.762383333333334	1.2786499999999998	14.402366666666667	13.123716666666667	14382.0224609375	1983531.4268588878	0	1297	0.15474782043026458	0.5714046245123537	0.1428092490247074	247.2306671142578	247.2412567138672
617	248.8692626953125	1.68525					1	DETECTED	248.8693 m/z @1.69 [CD6703_1.mzXML]	248.8692626953125	1.68525	1.6556666666666666	1.8890166666666666	0.23334999999999995	49763.21484375	297376.8136049803	0	1297	0.20870708376653102	3.943943661971835	3.6109223663406014	248.8688201904297	248.86964416503906
618	248.97496032714844	1.9313					1	DETECTED	248.9750 m/z @1.93 [CD6703_1.mzXML]	248.97496032714844	1.9313	1.4482666666666666	19.858833333333333	18.410566666666668	18660.78515625	1774936.9873263855	0	1297	0.6445452021036924	19.057242426333584	0.8429363610018807	248.96884155273438	248.98104858398438
619	249.00169372558594	11.48645					1	DETECTED	249.0017 m/z @11.49 [CD6703_1.mzXML]	249.00169372558594	11.48645	1.49265	17.17683333333333	15.684183333333332	10434.3330078125	3174321.5436400147	0	1297	0.6250795376749423	0.7846956779870186	0.569391355974037	249.0011444091797	249.01124572753906
620	249.10572814941406	1.8182833333333333					1	DETECTED	249.1057 m/z @1.82 [CD6703_1.mzXML]	249.10572814941406	1.8182833333333333	1.8043333333333333	15.893400000000002	14.089066666666668	141261.859375	4637482.820482818	0	1297	0.045191705541784755	26.750163007902056	4.194212554330159	249.10546875	249.1085662841797
621	249.1563262939453	9.829749999999999					1	DETECTED	249.1563 m/z @9.83 [CD6703_1.mzXML]	249.1563262939453	9.829749999999999	9.430016666666667	11.08535	1.655333333333333	22149.73828125	446087.53906280483	0	1297	0.13162640384495283	0.8744670270634454	0.7899930559214805	249.1553955078125	249.15798950195312
622	249.18324279785156	12.31715					1	DETECTED	249.1832 m/z @12.32 [CD6703_1.mzXML]	249.18324279785156	12.31715	12.114749999999999	14.374083333333335	2.259333333333336	12370.6728515625	713001.4390450444	0	1297	0.35617503358972336	5.5813570487483375	10.162714097496675	249.17990112304688	249.18382263183594
623	249.21591186523438	10.365350000000001					1	DETECTED	249.2159 m/z @10.37 [CD6703_1.mzXML]	249.21591186523438	10.365350000000001	10.128116666666667	10.54655	0.41843333333333277	19255.7109375	256446.35776586924	0	1297	0.2030153304063358	0.8819024870029467	0.7638049740058935	249.21575927734375	249.21644592285156
624	249.25640869140625	12.735000000000001					1	DETECTED	249.2564 m/z @12.74 [CD6703_1.mzXML]	249.25640869140625	12.735000000000001	12.653016666666668	12.914	0.260983333333332	13752.51171875	140293.4921213378	0	1297	0.09138553144402017	1.5916853018906165	2.183370603781233	249.25558471679688	249.25668334960938
625	251.1263885498047	12.029					1	DETECTED	251.1264 m/z @12.03 [CD6703_1.mzXML]	251.1263885498047	12.029	0.1016	20.005499999999998	19.903899999999997	191934.453125	1.326102994475524E7	0	1297	10.512779344787324	1.022172677509024	0.0678573497760388	251.12252807617188	251.127197265625
626	252.12979125976562	12.029					1	DETECTED	252.1298 m/z @12.03 [CD6703_1.mzXML]	252.12979125976562	12.029	0.3347333333333333	19.989166666666666	19.654433333333333	32194.79296875	2793146.319278594	0	1297	0.16092344245834056	2.2719502904885736	1.89413181065316	252.12060546875	252.1300811767578
627	252.98570251464844	1.9031166666666666					1	DETECTED	252.9857 m/z @1.90 [CD6703_1.mzXML]	252.98570251464844	1.9031166666666666	1.9031166666666666	17.535	15.631883333333334	9113.8359375	3018670.1292404775	0	1297	13.745791554699963	null	null	252.98391723632812	252.99508666992188
628	253.03553771972656	11.600433333333333					1	DETECTED	253.0355 m/z @11.60 [CD6703_1.mzXML]	253.03553771972656	11.600433333333333	1.6112833333333334	11.65705	10.045766666666667	26757.05078125	8850602.554017577	0	1297	0.10718589011167623	0.5028339081236475	0.005667816247294991	253.03512573242188	253.04544067382812
629	253.0460205078125	1.5964166666666666					1	DETECTED	253.0460 m/z @1.60 [CD6703_1.mzXML]	253.0460205078125	1.5964166666666666	1.5812166666666667	19.973166666666668	18.39195	11647.0068359375	3419796.945994295	0	1297	15.543324174974568	539.3421857610236	1119.8711386857813	253.04568481445312	253.05230712890625
630	253.12564086914062	1.8043333333333333					1	DETECTED	253.1256 m/z @1.80 [CD6703_1.mzXML]	253.12564086914062	1.8043333333333333	1.7903333333333333	9.0342	7.243866666666667	60984.921875	4588901.993899781	0	1297	0.042517451778686155	243.53593834360692	436.7445859348685	253.11712646484375	253.12596130371094
631	253.19358825683594	14.838766666666666					1	DETECTED	253.1936 m/z @14.84 [CD6703_1.mzXML]	253.19358825683594	14.838766666666666	14.331683333333332	15.669416666666667	1.3377333333333343	13363.6796875	449076.9427235114	0	1297	0.37469700869508493	1.3190468364831545	1.4558556080859275	253.19271850585938	253.19430541992188
632	254.13473510742188	13.79405					1	DETECTED	254.1347 m/z @13.79 [CD6703_1.mzXML]	254.13473510742188	13.79405	8.956783333333334	14.06835	5.111566666666667	15350.888671875	1541625.378465332	0	1297	0.14813591351778754	0.528352788765005	0.05745301072467436	254.13450622558594	254.13800048828125
633	254.8225860595703	1.9728666666666668					1	DETECTED	254.8226 m/z @1.97 [CD6703_1.mzXML]	254.8225860595703	1.9728666666666668	1.7000166666666667	2.2828666666666666	0.5828499999999999	25331.775390625	340885.9560942384	0	1297	0.20900090876415445	1.068077698369067	1.1781988075492165	254.81314086914062	254.8226776123047
634	255.0076904296875	2.0846999999999998					1	DETECTED	255.0077 m/z @2.08 [CD6703_1.mzXML]	255.0076904296875	2.0846999999999998	2.0846999999999998	10.306516666666665	8.221816666666665	15194.953125	4361967.206799012	0	1297	8.345472151181582	null	null	255.0076904296875	255.01678466796875
635	255.12112426757812	11.545333333333334					1	DETECTED	255.1211 m/z @11.55 [CD6703_1.mzXML]	255.12112426757812	11.545333333333334	11.231383333333333	12.057533333333334	0.8261500000000002	216633.0	1881158.741259638	0	1297	0.06755569064616118	0.9030562435068676	0.5058407255882948	255.1144256591797	255.12210083007812
636	255.1707763671875	14.245816666666666					1	DETECTED	255.1708 m/z @14.25 [CD6703_1.mzXML]	255.1707763671875	14.245816666666666	2.7539833333333332	18.5385	15.784516666666665	18966.8046875	3068035.5988746365	0	1297	0.5021004797894513	0.9510159496450435	0.8172007553317029	255.1626434326172	255.17523193359375
637	255.2096405029297	11.90015					1	DETECTED	255.2096 m/z @11.90 [CD6703_1.mzXML]	255.2096405029297	11.90015	10.15795	16.65615	6.498200000000001	8585.4697265625	1204642.4880646365	0	1297	0.1066335775142484	1.8649408793479505	2.729881758695901	255.205078125	255.21563720703125
638	255.23036193847656	13.9073					1	DETECTED	255.2304 m/z @13.91 [CD6703_1.mzXML]	255.23036193847656	13.9073	0.25101666666666667	19.956833333333336	19.70581666666667	19911.080078125	2614924.1174757085	0	1297	4.056515900934691	0.7324699212038104	0.8046355337844007	255.2292022705078	255.2321319580078
639	256.0557556152344	2.35345					1	DETECTED	256.0558 m/z @2.35 [CD6703_1.mzXML]	256.0557556152344	2.35345	2.3111166666666665	17.955666666666666	15.644549999999999	6425.1259765625	1163573.3292512207	0	1297	0.050065699647751316	184.77814960629823	368.55629921259646	256.0557556152344	256.0572814941406
640	256.26202392578125	11.355833333333333					1	DETECTED	256.2620 m/z @11.36 [CD6703_1.mzXML]	256.26202392578125	11.355833333333333	6.199483333333333	19.28966666666667	13.090183333333336	66731.21875	2618595.512704742	0	1297	2.3281476524513334	1.2693264938700182	0.02582680941115565	256.260498046875	256.26739501953125
641	256.8197326660156	1.9590666666666665					1	DETECTED	256.8197 m/z @1.96 [CD6703_1.mzXML]	256.8197326660156	1.9590666666666665	1.7315833333333333	2.254633333333333	0.5230499999999998	26160.623046875	423339.59280957043	0	1297	0.17165686168132432	1.1496446626126455	1.299289325225291	256.81878662109375	256.8198547363281
642	257.0731506347656	2.3674166666666663					1	DETECTED	257.0732 m/z @2.37 [CD6703_1.mzXML]	257.0731506347656	2.3674166666666663	2.127283333333333	16.542416666666664	14.415133333333332	13625.2138671875	1685455.041115662	0	1297	9.975536875193233	13.981025974450942	26.722153860127957	257.0638732910156	257.0824279785156
643	257.224853515625	12.000666666666666					1	DETECTED	257.2249 m/z @12.00 [CD6703_1.mzXML]	257.224853515625	12.000666666666666	11.972333333333333	15.077383333333334	3.1050500000000003	19483.625	773854.7268730466	0	1297	0.8429180852591784	54.79500000000174	108.59000000000349	257.2243347167969	257.22601318359375
644	257.2459411621094	13.76585					1	DETECTED	257.2459 m/z @13.77 [CD6703_1.mzXML]	257.2459411621094	13.76585	0.15105000000000002	19.257166666666667	19.106116666666665	33603.125	2891349.4651032407	0	1297	7.4178289662119425	0.9664542649832413	0.04930777120193902	257.24310302734375	257.24749755859375
645	257.97967529296875	10.128116666666667					1	DETECTED	257.9797 m/z @10.13 [CD6703_1.mzXML]	257.97967529296875	10.128116666666667	9.85945	10.560733333333333	0.7012833333333326	11143.8359375	293182.600277771	0	1297	0.4750624372812382	1.3051178660049627	1.6102357320099254	257.9792175292969	257.98016357421875
646	258.026611328125	11.53125					1	DETECTED	258.0266 m/z @11.53 [CD6703_1.mzXML]	258.026611328125	11.53125	0.11798333333333333	20.005499999999998	19.887516666666663	6716.73583984375	2395437.4787972714	0	1297	4.06500720043886	0.8712455972289556	0.6520918750695291	258.01849365234375	258.02996826171875
647	258.1687316894531	9.45995					1	DETECTED	258.1687 m/z @9.46 [CD6703_1.mzXML]	258.1687316894531	9.45995	6.199483333333333	16.054566666666666	9.855083333333333	5884.06201171875	950753.1718761597	0	1297	0.1258637102965885	1.5112995072280044	2.022599014456009	258.16839599609375	258.1781311035156
648	258.89794921875	1.6407833333333335					1	DETECTED	258.8979 m/z @1.64 [CD6703_1.mzXML]	258.89794921875	1.6407833333333335	1.5964166666666666	14.402366666666667	12.805950000000001	48681.75390625	2591796.3124570316	0	1297	0.07011366573737421	144.31949661908268	18.837424559328348	258.88848876953125	258.9031677246094
649	258.94305419921875	1.4631666666666667					1	DETECTED	258.9431 m/z @1.46 [CD6703_1.mzXML]	258.94305419921875	1.4631666666666667	1.4329666666666665	15.290933333333333	13.857966666666666	6348.8515625	2937475.0161540527	0	1297	0.1266989287128868	229.4365342163338	457.87306843266765	258.94110107421875	258.9517517089844
650	258.9716491699219	1.4779333333333333					1	DETECTED	258.9716 m/z @1.48 [CD6703_1.mzXML]	258.9716491699219	1.4779333333333333	1.4329666666666665	2.07065	0.6376833333333336	14591.2138671875	317295.0376765137	0	1297	0.05961582075234273	7.090622683469215	13.18124536693843	258.97100830078125	258.97894287109375
651	259.6567687988281	13.21515					1	DETECTED	259.6568 m/z @13.22 [CD6703_1.mzXML]	259.6567687988281	13.21515	5.1392	13.624416666666667	8.485216666666666	18147.591796875	2721628.9771831376	0	1297	0.45549844623869085	0.52533860825455	0.050677216509100155	259.6470947265625	259.6610412597656
652	260.0218200683594	10.560733333333333					1	DETECTED	260.0218 m/z @10.56 [CD6703_1.mzXML]	260.0218200683594	10.560733333333333	10.51935	10.663883333333333	0.1445333333333334	13595.2353515625	61382.017283325775	0	1297	0.07072150409283395	1.6535725044573901	2.756436450398517	260.02130126953125	260.0223388671875
653	260.16607666015625	12.114749999999999					1	DETECTED	260.1661 m/z @12.11 [CD6703_1.mzXML]	260.16607666015625	12.114749999999999	12.014550000000002	19.482833333333335	7.468283333333334	15299.072265625	2326123.2301174314	0	1297	0.11513746720536844	37.26688290086591	73.53376580173182	260.1570739746094	260.1686096191406
654	260.184326171875	9.904116666666665					1	DETECTED	260.1843 m/z @9.90 [CD6703_1.mzXML]	260.184326171875	9.904116666666665	9.727283333333332	10.423966666666667	0.6966833333333344	135857.390625	819915.033971069	0	1297	0.08295393995484979	1.5070948579837682	1.747782168827037	260.1838073730469	260.1849060058594
655	260.97552490234375	1.5223166666666665					1	DETECTED	260.9755 m/z @1.52 [CD6703_1.mzXML]	260.97552490234375	1.5223166666666665	1.4631666666666667	1.5663833333333335	0.10321666666666673	8597.599609375	35542.74105322264	0	1297	0.05940723693118444	0.872499295576222	0.7449985911524439	260.97503662109375	260.9762268066406
656	261.00970458984375	1.9590666666666665					1	DETECTED	261.0097 m/z @1.96 [CD6703_1.mzXML]	261.00970458984375	1.9590666666666665	1.4329666666666665	2.46475	1.0317833333333335	64955.484375	1393188.3200316161	0	1297	0.31750775861210534	0.9533337930393606	0.8398281031725555	261.00396728515625	261.0106506347656
657	261.1433410644531	9.549116666666666					1	DETECTED	261.1433 m/z @9.55 [CD6703_1.mzXML]	261.1433410644531	9.549116666666666	0.11798333333333333	19.989166666666666	19.87118333333333	122853.5546875	3867194.737872466	1	1297	0.0886014534820525	9.300494547141845	19.324898929342663	261.1418762207031	261.14532470703125
658	261.1878662109375	9.904116666666665					1	DETECTED	261.1879 m/z @9.90 [CD6703_1.mzXML]	261.1878662109375	9.904116666666665	0.1016	20.005499999999998	19.903899999999997	21080.064453125	2335757.165934539	0	1297	0.05456484545764262	0.9311285725137683	3.287852573556875	261.1821594238281	261.1881103515625
659	262.0445251464844	10.465033333333334					1	DETECTED	262.0445 m/z @10.47 [CD6703_1.mzXML]	262.0445251464844	10.465033333333334	3.21865	10.465033333333334	7.246383333333334	3105.80029296875	722369.2886458131	0	1297	5.817679187182282	0.5	null	262.0362854003906	262.0445251464844
660	262.1467590332031	9.549116666666666					1	DETECTED	262.1468 m/z @9.55 [CD6703_1.mzXML]	262.1467590332031	9.549116666666666	9.400466666666667	19.8915	10.491033333333334	14492.5224609375	1560449.5311445922	0	1297	null	35.28770041484473	89.95809350266053	262.1379089355469	262.1468200683594
661	262.2508544921875	12.36355					1	DETECTED	262.2509 m/z @12.36 [CD6703_1.mzXML]	262.2508544921875	12.36355	12.36355	12.471300000000001	0.10775000000000112	12235.8232421875	54435.57129907271	0	1297	0.03093393856951998	null	null	262.2508544921875	262.25164794921875
662	262.9909973144531	1.50735					1	DETECTED	262.9910 m/z @1.51 [CD6703_1.mzXML]	262.9909973144531	1.50735	1.4482666666666666	19.225166666666667	17.7769	5603.7138671875	1924142.6787684632	0	1297	0.11527295344586563	150.439210155148	299.878420310296	262.99066162109375	262.99560546875
663	263.01751708984375	11.700716666666667					1	DETECTED	263.0175 m/z @11.70 [CD6703_1.mzXML]	263.01751708984375	11.700716666666667	1.6703833333333333	12.301733333333335	10.631350000000001	10270.3017578125	3319816.472923218	0	1297	0.6240260118035845	0.529959954803762	0.05991990960752399	263.0168151855469	263.02325439453125
664	263.0871887207031	11.572933333333333					1	DETECTED	263.0872 m/z @11.57 [CD6703_1.mzXML]	263.0871887207031	11.572933333333333	0.3516333333333333	19.761000000000003	19.40936666666667	912553.6875	1.4352696616299137E7	1	1297	0.12123406524676561	0.5125096138215838	0.016236426159489368	263.0829772949219	263.0921630859375
665	263.1378479003906	9.668233333333335					1	DETECTED	263.1378 m/z @9.67 [CD6703_1.mzXML]	263.1378479003906	9.668233333333335	9.639033333333334	9.77065	0.13161666666666605	43224.796875	185401.0817380382	0	1297	0.06828103150523113	2.2537100456619954	3.899178990694364	263.1376953125	263.1380310058594
666	263.1600036621094	12.255166666666666					1	DETECTED	263.1600 m/z @12.26 [CD6703_1.mzXML]	263.1600036621094	12.255166666666666	4.1947	12.301733333333335	8.107033333333334	9012.5927734375	1833063.627952942	0	1297	7.9358318066409534	0.5028885837875392	0.005765647698653829	263.1583251953125	263.1605224609375
667	263.2355041503906	14.431016666666666					1	DETECTED	263.2355 m/z @14.43 [CD6703_1.mzXML]	263.2355041503906	14.431016666666666	0.26776666666666665	19.225166666666667	18.9574	170232.578125	1.0711422476525024E7	0	1297	0.6666415436181445	2.1156063078277403	1.6655871464156922	263.23089599609375	263.23687744140625
668	264.09088134765625	11.586649999999999					1	DETECTED	264.0909 m/z @11.59 [CD6703_1.mzXML]	264.09088134765625	11.586649999999999	1.8465500000000001	11.824533333333333	9.977983333333333	108755.4375	1.871938331462157E7	0	1297	0.13336393917319533	0.5116117922163839	0.015721565147926497	264.0863952636719	264.0909729003906
669	264.1695556640625	9.214316666666667					1	DETECTED	264.1696 m/z @9.21 [CD6703_1.mzXML]	264.1695556640625	9.214316666666667	9.143466666666665	12.029	2.885533333333335	61933.94921875	1341806.1807086172	0	1297	0.0514828303704391	1.4535876583289222	1.7929882498250005	264.16888427734375	264.1737976074219
670	265.0216064453125	1.7903333333333333					1	DETECTED	265.0216 m/z @1.79 [CD6703_1.mzXML]	265.0216064453125	1.7903333333333333	1.4165999999999999	9.564483333333333	8.147883333333333	55530.31640625	1907133.832739258	0	1297	0.15950111163929148	1.9971188145521603	0.8240750975300535	265.01983642578125	265.0231628417969
671	265.0918884277344	11.586649999999999					1	DETECTED	265.0919 m/z @11.59 [CD6703_1.mzXML]	265.0918884277344	11.586649999999999	0.1016	19.989166666666666	19.887566666666665	5692.66162109375	2320597.375041106	0	1297	19.56337409433325	0.8658023546552547	1.6511395900281773	265.0830993652344	265.0918884277344
672	265.1167297363281	9.74165					1	DETECTED	265.1167 m/z @9.74 [CD6703_1.mzXML]	265.1167297363281	9.74165	9.653616666666666	10.679133333333334	1.0255166666666682	501519.5	3101298.9397027125	1	1297	0.08547454799484555	1.2985564943302086	1.382163997768665	265.1162109375	265.1175537109375
673	265.1414489746094	11.341316666666668					1	DETECTED	265.1414 m/z @11.34 [CD6703_1.mzXML]	265.1414489746094	11.341316666666668	11.277816666666666	17.857833333333335	6.580016666666669	28041.388671875	1981036.4388311794	0	1297	2.5210834078401465	51.811154855642066	102.62230971128413	265.138427734375	265.1419677734375
674	265.2508544921875	12.694166666666666					1	DETECTED	265.2509 m/z @12.69 [CD6703_1.mzXML]	265.2508544921875	12.694166666666666	0.20086666666666667	16.070733333333333	15.869866666666667	39975.5625	2083650.3151198726	0	1297	0.14950217996711146	0.5866918309275045	0.16600421411859861	265.2414855957031	265.2536315917969
675	265.9797668457031	10.232683333333334					1	DETECTED	265.9798 m/z @10.23 [CD6703_1.mzXML]	265.9797668457031	10.232683333333334	10.202816666666667	10.336183333333334	0.1333666666666673	17909.869140625	91815.57378247098	0	1297	0.09986326880748031	2.232700892857134	3.6062613843158524	265.9797668457031	265.9800720214844
676	266.07086181640625	15.941883333333333					1	DETECTED	266.0709 m/z @15.94 [CD6703_1.mzXML]	266.07086181640625	15.941883333333333	9.128016666666667	19.305666666666664	10.177649999999996	5122.7001953125	1385030.2803342587	0	1297	3.434273262972747	0.7468336627269879	0.6321681704029596	266.0696105957031	266.07159423828125
677	266.12054443359375	9.74165					1	DETECTED	266.1205 m/z @9.74 [CD6703_1.mzXML]	266.12054443359375	9.74165	9.668233333333335	9.889166666666666	0.2209333333333312	55642.92578125	352750.5464514139	0	1297	0.10423733569680493	1.5292837014526608	1.3783259432363153	266.12030029296875	266.12066650390625
678	266.9259948730469	1.5812166666666667					1	DETECTED	266.9260 m/z @1.58 [CD6703_1.mzXML]	266.9259948730469	1.5812166666666667	1.5223166666666665	1.6261833333333333	0.10386666666666677	48763.8984375	200678.55256835945	0	1297	0.07479980026992927	0.8878809008555694	0.9625384893827446	266.9258728027344	266.9268493652344
679	267.0535583496094	1.6407833333333335					1	DETECTED	267.0536 m/z @1.64 [CD6703_1.mzXML]	267.0535583496094	1.6407833333333335	1.6407833333333335	3.9141333333333335	2.2733499999999998	12999.6689453125	596894.8120210571	0	1297	0.4936579235911116	null	null	267.0535583496094	267.0587463378906
680	267.0668640136719	16.346183333333332					1	DETECTED	267.0669 m/z @16.35 [CD6703_1.mzXML]	267.0668640136719	16.346183333333332	9.504866666666667	19.875166666666665	10.370299999999999	7408.337890625	2258038.72588431	0	1297	2.384179222572685	0.75791697017387	0.507985803436397	267.06524658203125	267.0677795410156
681	267.1207580566406	11.545333333333334					1	DETECTED	267.1208 m/z @11.55 [CD6703_1.mzXML]	267.1207580566406	11.545333333333334	9.712466666666668	11.855799999999999	2.143333333333331	11113.6748046875	584049.5367980953	0	1297	2.31654358145361	0.5846942858182078	0.16782738530558355	267.1169128417969	267.1236267089844
682	267.169189453125	8.634433333333334					1	DETECTED	267.1692 m/z @8.63 [CD6703_1.mzXML]	267.169189453125	8.634433333333334	8.589166666666667	13.724166666666667	5.135	74582.0390625	1667829.9555854495	0	1297	0.07170009677747657	1.7452356072140014	2.0380791323640772	267.16070556640625	267.1697082519531
683	267.2666015625	12.735000000000001					1	DETECTED	267.2666 m/z @12.74 [CD6703_1.mzXML]	267.2666015625	12.735000000000001	5.64365	13.050183333333333	7.406533333333333	77731.5546875	1717253.0888405757	0	1297	0.172779639549125	1.1706239912979608	1.0368327301768065	267.2655944824219	267.2738342285156
684	267.6451721191406	13.296899999999999					1	DETECTED	267.6452 m/z @13.30 [CD6703_1.mzXML]	267.6451721191406	13.296899999999999	12.95505	15.384016666666668	2.4289666666666676	351450.0	7478129.682274658	2	1297	0.32062390621978665	1.2507023932856554	1.3336973349903167	267.64447021484375	267.6460266113281
685	267.9779357910156	10.217683333333333					1	DETECTED	267.9779 m/z @10.22 [CD6703_1.mzXML]	267.9779357910156	10.217683333333333	10.18775	10.336183333333334	0.14843333333333497	17316.07421875	95904.18493359417	0	1297	0.0924715732849073	2.479398663697074	4.268848547420091	267.9775085449219	267.9781494140625
686	268.1532287597656	9.214316666666667					1	DETECTED	268.1532 m/z @9.21 [CD6703_1.mzXML]	268.1532287597656	9.214316666666667	9.158016666666667	14.0984	4.940383333333333	150898.875	3860475.981464105	0	1297	0.08229082833123158	1.6217991736835786	1.800272935795694	268.1468200683594	268.1539611816406
687	268.1895446777344	9.844316666666666					1	DETECTED	268.1895 m/z @9.84 [CD6703_1.mzXML]	268.1895446777344	9.844316666666666	9.800033333333333	9.933716666666667	0.13368333333333382	14400.396484375	72127.9174925543	0	1297	0.08755912300472879	1.4637526819359918	2.063572491735152	268.18939208984375	268.189697265625
688	268.9557800292969	11.231383333333333					1	DETECTED	268.9558 m/z @11.23 [CD6703_1.mzXML]	268.9557800292969	11.231383333333333	1.4482666666666666	16.915666666666667	15.4674	11980.0244140625	2678138.8950332953	0	1297	0.7352556542412803	0.7905149517791705	0.5810299035583412	268.95166015625	268.9573059082031
689	269.0466613769531	1.8608					1	DETECTED	269.0467 m/z @1.86 [CD6703_1.mzXML]	269.0466613769531	1.8608	1.8465500000000001	2.4236	0.5770499999999998	9018.0693359375	203293.247319458	0	1297	0.5619750357980198	20.247368421052805	39.49473684210561	269.0453186035156	269.0477600097656
690	269.08642578125	1.5223166666666665					1	DETECTED	269.0864 m/z @1.52 [CD6703_1.mzXML]	269.08642578125	1.5223166666666665	1.3992666666666667	10.350716666666667	8.951450000000001	5849.08837890625	1469543.3575406496	0	1297	8.921848265683048	36.37322226737103	70.71801324835285	269.0855712890625	269.0937805175781
691	269.13671875	12.043033333333334					1	DETECTED	269.1367 m/z @12.04 [CD6703_1.mzXML]	269.13671875	12.043033333333334	10.560733333333333	12.27075	1.7100166666666663	91941.09375	1041337.2864469601	0	1297	0.11106811337201705	0.7192188283918741	0.3351842525804624	269.1289367675781	269.14337158203125
692	269.2246398925781	14.083533333333332					1	DETECTED	269.2246 m/z @14.08 [CD6703_1.mzXML]	269.2246398925781	14.083533333333332	11.761883333333333	15.669416666666667	3.9075333333333333	159961.53125	4818406.985648465	0	1297	0.3343531054531912	0.6660237273158774	3.1303869302350114	269.2241516113281	269.225830078125
693	269.2821350097656	13.73805					1	DETECTED	269.2821 m/z @13.74 [CD6703_1.mzXML]	269.2821350097656	13.73805	0.21764999999999998	19.973166666666668	19.75551666666667	9732.26953125	2474011.066822296	0	1297	1.845261566669226	0.9360599565937004	0.5985540548453697	269.2807312011719	269.2838439941406
694	270.14007568359375	12.071633333333333					1	DETECTED	270.1401 m/z @12.07 [CD6703_1.mzXML]	270.14007568359375	12.071633333333333	12.000666666666666	12.145066666666667	0.14440000000000097	15823.587890625	91808.16650146496	0	1297	0.14678902229742619	1.0173790511977465	1.034758102395493	270.13970947265625	270.1402587890625
695	270.2279357910156	14.0388					1	DETECTED	270.2279 m/z @14.04 [CD6703_1.mzXML]	270.2279357910156	14.0388	13.921366666666668	14.690833333333334	0.7694666666666663	37545.01953125	769616.4740107425	0	1297	0.3017396332099107	3.2761850695430215	5.552370139086043	270.2275695800781	270.2286376953125
696	270.9566650390625	1.9590666666666665					1	DETECTED	270.9567 m/z @1.96 [CD6703_1.mzXML]	270.9566650390625	1.9590666666666665	1.9451666666666665	2.4093333333333335	0.46416666666666706	33377.4765625	347914.3567474367	0	1297	0.09668535858819638	16.98156667486615	31.2631835514567	270.95623779296875	270.9573669433594
697	271.0383605957031	1.7760333333333334					1	DETECTED	271.0384 m/z @1.78 [CD6703_1.mzXML]	271.0383605957031	1.7760333333333334	1.7315833333333333	1.9031166666666666	0.17153333333333332	93008.53125	553888.8143530271	0	1297	0.08744403810006962	1.9295088113985706	2.8065503171131754	271.0380554199219	271.0386962890625
698	271.1425476074219	13.009333333333332					1	DETECTED	271.1425 m/z @13.01 [CD6703_1.mzXML]	271.1425476074219	13.009333333333332	10.47865	13.324250000000001	2.845600000000001	17843.265625	1132078.4006303712	0	1297	0.6738705296661802	0.5622196903339682	0.2547998868662227	271.14202880859375	271.1442565917969
699	271.1634521484375	10.805283333333334					1	DETECTED	271.1635 m/z @10.81 [CD6703_1.mzXML]	271.1634521484375	10.805283333333334	10.742116666666668	12.900233333333334	2.1581166666666665	49353.19140625	1750695.0140559066	0	1297	0.08984896924227392	1.492686871359782	1.616075423375977	271.1628723144531	271.17071533203125
700	271.2040710449219	14.779866666666667					1	DETECTED	271.2041 m/z @14.78 [CD6703_1.mzXML]	271.2040710449219	14.779866666666667	11.202233333333334	16.054566666666666	4.852333333333332	29392.630859375	2766873.030315979	0	1297	0.54981950371244	0.2695100670405871	0.2805250584141766	271.2023620605469	271.20513916015625
701	271.24017333984375	12.100150000000001					1	DETECTED	271.2402 m/z @12.10 [CD6703_1.mzXML]	271.24017333984375	12.100150000000001	12.071633333333333	15.845	3.773366666666668	17371.220703125	1079651.038845703	0	1297	0.09388256945191564	66.1607247223808	131.3214494447616	271.2314147949219	271.2406921386719
702	271.2613220214844	12.63895					1	DETECTED	271.2613 m/z @12.64 [CD6703_1.mzXML]	271.2613220214844	12.63895	0.1016	20.005499999999998	19.903899999999997	99362.453125	5294097.047614126	0	1297	0.21290841639750369	0.5520573040450607	2.0537067251830887	271.260009765625	271.26300048828125
703	271.656494140625	12.995849999999999					1	DETECTED	271.6565 m/z @13.00 [CD6703_1.mzXML]	271.656494140625	12.995849999999999	12.8864	13.1333	0.24690000000000012	44785.0078125	427253.7472316904	0	1297	0.09922865826542093	1.1279122887163202	1.2558245774326406	271.655517578125	271.65673828125
704	272.2074279785156	14.676083333333334					1	DETECTED	272.2074 m/z @14.68 [CD6703_1.mzXML]	272.2074279785156	14.676083333333334	14.402366666666667	15.39955	0.9971833333333322	6021.68212890625	195589.16693780496	0	1297	0.47141045359853884	1.82156122511112	2.64312245022224	272.2065734863281	272.20892333984375
705	272.66363525390625	13.378416666666668					1	DETECTED	272.6636 m/z @13.38 [CD6703_1.mzXML]	272.66363525390625	13.378416666666668	13.283133333333334	13.639283333333333	0.3561499999999995	21258.232421875	210708.71135729834	0	1297	0.14720271757195746	1.868899772607986	2.737799545215972	272.65643310546875	272.6650085449219
706	272.7934875488281	1.9866666666666668					1	DETECTED	272.7935 m/z @1.99 [CD6703_1.mzXML]	272.7934875488281	1.9866666666666668	1.8608	2.2405166666666667	0.3797166666666667	22798.505859375	251326.47272265647	0	1297	0.03453319540705757	1.5084083686440664	2.24643691956782	272.7923278808594	272.793701171875
707	272.9428405761719	1.6261833333333333					1	DETECTED	272.9428 m/z @1.63 [CD6703_1.mzXML]	272.9428405761719	1.6261833333333333	1.5517166666666666	8.589166666666667	7.037450000000001	97693.421875	3297726.9958045045	0	1297	0.05161127826504219	46.57082003157199	0.6599451628872661	272.9337158203125	272.9432678222656
708	273.2200927734375	11.870966666666668					1	DETECTED	273.2201 m/z @11.87 [CD6703_1.mzXML]	273.2200927734375	11.870966666666668	11.870966666666668	16.542416666666664	4.6714499999999965	6143.0576171875	822659.9999084161	0	1297	3.638323462860468	null	null	273.2175598144531	273.2212219238281
709	274.0021667480469	11.501466666666666					1	DETECTED	274.0022 m/z @11.50 [CD6703_1.mzXML]	274.0021667480469	11.501466666666666	11.129816666666667	19.7285	8.598683333333334	12296.3427734375	1106396.970411591	0	1297	5.43833294451888	6.744409239451862	12.6607751288096	274.0009460449219	274.00640869140625
710	274.2035827636719	12.28585					1	DETECTED	274.2036 m/z @12.29 [CD6703_1.mzXML]	274.2035827636719	12.28585	10.15795	12.28585	2.1279000000000003	6302.27783203125	476707.73854370107	0	1297	2.081821196865489	0.5	null	274.19940185546875	274.2035827636719
711	274.2359619140625	12.207683333333334					1	DETECTED	274.2360 m/z @12.21 [CD6703_1.mzXML]	274.2359619140625	12.207683333333334	12.160433333333334	12.301733333333335	0.1413000000000011	19594.091796875	118747.53912866284	0	1297	0.10391659828015776	1.4952380952381064	1.9904761904762127	274.23541259765625	274.23626708984375
712	274.2718811035156	11.355833333333333					1	DETECTED	274.2719 m/z @11.36 [CD6703_1.mzXML]	274.2718811035156	11.355833333333333	11.310049999999999	16.265066666666666	4.955016666666667	2873399.5	1.892697142364167E7	1	1297	0.25541196467015226	2.7173759669647133	3.491332627753539	274.2716979980469	274.2738037109375
713	274.6233215332031	12.817					1	DETECTED	274.6233 m/z @12.82 [CD6703_1.mzXML]	274.6233215332031	12.817	3.6502499999999998	12.844666666666665	9.194416666666665	17719.994140625	1959746.7093090198	0	1297	0.032857130204019924	0.5015090771902073	0.003018154380414536	274.6172180175781	274.6239013671875
714	274.652587890625	13.549783333333332					1	DETECTED	274.6526 m/z @13.55 [CD6703_1.mzXML]	274.652587890625	13.549783333333332	13.477450000000001	13.751933333333334	0.2744833333333325	14815.1884765625	148714.90905908128	0	1297	0.0957996671161343	1.8973502304147984	2.794700460829597	274.65216064453125	274.653564453125
715	274.87945556640625	1.7470333333333334					1	DETECTED	274.8795 m/z @1.75 [CD6703_1.mzXML]	274.87945556640625	1.7470333333333334	1.6703833333333333	1.8323666666666665	0.16198333333333315	31608.943359375	206491.55153222661	0	1297	0.08768973135174996	1.0566427484235676	1.1132854968471353	274.8790283203125	274.8801574707031
716	275.0205383300781	1.4779333333333333					1	DETECTED	275.0205 m/z @1.48 [CD6703_1.mzXML]	275.0205383300781	1.4779333333333333	1.4329666666666665	1.49265	0.05968333333333353	8113.0224609375	19341.590101684575	0	1297	0.03132765957075567	0.6636397331356559	0.32727946627131194	275.01898193359375	275.0205383300781
717	275.2752990722656	11.355833333333333					1	DETECTED	275.2753 m/z @11.36 [CD6703_1.mzXML]	275.2752990722656	11.355833333333333	11.341316666666668	11.745966666666668	0.4046500000000002	436042.75	2669185.2290095147	0	1297	1.896046628993492	8.627330500570665	9.922614459408347	275.27496337890625	275.2762756347656
718	275.6315002441406	13.106150000000001					1	DETECTED	275.6315 m/z @13.11 [CD6703_1.mzXML]	275.6315002441406	13.106150000000001	11.986500000000001	13.624416666666667	1.6379166666666656	95665.1484375	1778236.8764494606	0	1297	0.18985641049526691	2.3322780840865747	2.5132499634025387	275.63067626953125	275.64129638671875
719	276.13287353515625	13.1333					1	DETECTED	276.1329 m/z @13.13 [CD6703_1.mzXML]	276.13287353515625	13.1333	4.209633333333334	17.323500000000003	13.11386666666667	28147.3125	3783748.279631348	0	1297	0.14409608870006352	0.7347801725748013	0.46956034514960254	276.1321716308594	276.14263916015625
720	276.6502990722656	13.25615					1	DETECTED	276.6503 m/z @13.26 [CD6703_1.mzXML]	276.6502990722656	13.25615	13.106150000000001	13.682233333333333	0.5760833333333313	54711.26953125	850809.5891496566	0	1297	0.17490379964850788	1.920277777777789	1.722477507805782	276.6497497558594	276.6508483886719
721	276.9833679199219	1.7760333333333334					1	DETECTED	276.9834 m/z @1.78 [CD6703_1.mzXML]	276.9833679199219	1.7760333333333334	1.4779333333333333	18.084333333333333	16.6064	25525.8046875	1706650.6953228754	0	1297	0.551823136417332	23.84887600189881	1.912591520146049	276.9753112792969	276.9931640625
722	277.1022644042969	11.277816666666666					1	DETECTED	277.1023 m/z @11.28 [CD6703_1.mzXML]	277.1022644042969	11.277816666666666	8.57395	11.870966666666668	3.297016666666668	54551.07421875	4907826.945670898	0	1297	2.7157482260038073	0.6096855121061199	0.17809314290498576	277.1014099121094	277.1031494140625
723	277.1390075683594	11.914566666666667					1	DETECTED	277.1390 m/z @11.91 [CD6703_1.mzXML]	277.1390075683594	11.914566666666667	0.48541666666666666	12.043033333333334	11.557616666666666	19098.39453125	1736587.810369568	0	1297	0.2623400436144845	0.5056201321474767	0.014419866819042854	277.13812255859375	277.14007568359375
724	277.1515808105469	13.187800000000001					1	DETECTED	277.1516 m/z @13.19 [CD6703_1.mzXML]	277.1515808105469	13.187800000000001	10.365350000000001	19.354166666666668	8.988816666666667	15454.775390625	2308317.8674902315	0	1297	5.320229827013419	1.3359100062623177	1.419386699697943	277.1515808105469	277.15802001953125
725	277.177978515625	12.176033333333333					1	DETECTED	277.1780 m/z @12.18 [CD6703_1.mzXML]	277.177978515625	12.176033333333333	0.23424999999999999	20.005499999999998	19.77125	21863.103515625	3230561.729784058	0	1297	0.05320518967669585	1.3108803765443242	2.1091685863777854	277.17755126953125	277.186767578125
726	277.2144775390625	12.548466666666666					1	DETECTED	277.2145 m/z @12.55 [CD6703_1.mzXML]	277.2144775390625	12.548466666666666	11.77745	14.201883333333335	2.4244333333333348	45093.12109375	1342727.3511779788	0	1297	0.0296734840182431	1.5646612878787796	7.119304512919468	277.211181640625	277.21466064453125
727	278.6258850097656	12.968733333333335					1	DETECTED	278.6259 m/z @12.97 [CD6703_1.mzXML]	278.6258850097656	12.968733333333335	10.618433333333334	13.078333333333335	2.459900000000001	47143.59765625	3870372.669341797	0	1297	0.06878190359452852	0.523316172403523	0.04663234480704605	278.6199951171875	278.6260986328125
728	278.9895935058594	14.0388					1	DETECTED	278.9896 m/z @14.04 [CD6703_1.mzXML]	278.9895935058594	14.0388	2.05675	19.096999999999998	17.040249999999997	23872.67578125	4979836.320572234	0	1297	13.334260197957319	0.9354727552129465	0.6450239941472767	278.97979736328125	278.9895935058594
729	279.060791015625	11.614299999999998					1	DETECTED	279.0608 m/z @11.61 [CD6703_1.mzXML]	279.060791015625	11.614299999999998	1.8749333333333333	11.700716666666667	9.825783333333334	28694.40234375	8074129.837423095	0	1297	0.0263755604101803	0.5044364623298573	0.0033961743918686387	279.0543212890625	279.0614318847656
730	279.0823669433594	10.532783333333333					1	DETECTED	279.0824 m/z @10.53 [CD6703_1.mzXML]	279.0823669433594	10.532783333333333	6.1828	17.728666666666665	11.545866666666665	375874.96875	6698108.280462794	0	1297	0.08155334677282688	1.0479547406906493	1.3889462571777906	279.08184814453125	279.0919189453125
731	279.1571960449219	12.4557					1	DETECTED	279.1572 m/z @12.46 [CD6703_1.mzXML]	279.1571960449219	12.4557	0.1016	20.005499999999998	19.903899999999997	136619.015625	3.3146987775675792E7	0	1297	0.1701275404650886	0.8481658988735401	0.07818675616691284	279.1484680175781	279.1592102050781
732	279.2298278808594	13.520866666666667					1	DETECTED	279.2298 m/z @13.52 [CD6703_1.mzXML]	279.2298278808594	13.520866666666667	11.71545	19.096999999999998	7.381549999999997	121762.484375	3890135.831663512	0	1297	0.20395168207215875	0.8918394483388872	0.27665781524966654	279.2294006347656	279.23150634765625
733	279.6451110839844	12.968733333333335					1	DETECTED	279.6451 m/z @12.97 [CD6703_1.mzXML]	279.6451110839844	12.968733333333335	12.789616666666666	13.7101	0.9204833333333351	176918.21875	2509992.891771974	0	1297	0.19777942946020843	1.1016360727072207	1.4076661889414992	279.64447021484375	279.6456604003906
734	280.0902404785156	1.7617666666666667					1	DETECTED	280.0902 m/z @1.76 [CD6703_1.mzXML]	280.0902404785156	1.7617666666666667	1.6556666666666666	19.032666666666668	17.377000000000002	140614.234375	7242585.8211032115	0	1297	0.07561449553212074	69.92511960938268	136.98940348791442	280.0845642089844	280.0906982421875
735	280.15301513671875	9.38585					1	DETECTED	280.1530 m/z @9.39 [CD6703_1.mzXML]	280.15301513671875	9.38585	0.16771666666666668	20.005499999999998	19.83778333333333	38975.59375	6565437.916795283	0	1297	8.783554932554125	0.6701820956528642	1.4391765464876631	280.1462097167969	280.1618347167969
736	280.2329406738281	13.520866666666667					1	DETECTED	280.2329 m/z @13.52 [CD6703_1.mzXML]	280.2329406738281	13.520866666666667	12.239716666666668	14.51665	2.276933333333332	20700.73828125	996510.2433729253	0	1297	0.2149792168505691	0.8886287059803047	0.7772574119606095	280.2327880859375	280.2338562011719
737	280.6529541015625	13.3648					1	DETECTED	280.6530 m/z @13.36 [CD6703_1.mzXML]	280.6529541015625	13.3648	13.106150000000001	14.06835	0.9621999999999993	240616.453125	3203222.72695483	2	1297	0.18308703618860633	1.333635374099956	2.2121957835388284	280.65240478515625	280.65380859375
738	281.0824279785156	15.829116666666666					1	DETECTED	281.0824 m/z @15.83 [CD6703_1.mzXML]	281.0824279785156	15.829116666666666	9.904116666666665	19.209333333333333	9.305216666666668	15997.7412109375	3467541.4398894636	0	1297	2.483144925069343	0.7261942704673736	0.4620911482622581	281.0809020996094	281.0830078125
739	281.1118469238281	9.489849999999999					1	DETECTED	281.1118 m/z @9.49 [CD6703_1.mzXML]	281.1118469238281	9.489849999999999	8.619349999999999	9.653616666666666	1.0342666666666673	10488.3515625	274251.164056641	0	1297	0.7804759517176176	0.5940647137660353	0.19612472620950397	281.1113586425781	281.1126403808594
740	281.1484680175781	9.112483333333333					1	DETECTED	281.1485 m/z @9.11 [CD6703_1.mzXML]	281.1484680175781	9.112483333333333	9.065416666666666	9.430016666666667	0.36460000000000115	28112.228515625	185427.70754663157	0	1297	0.07850477914379539	3.873229461756301	1.9858441935948594	281.1476135253906	281.1568603515625
741	281.24578857421875	14.459533333333333					1	DETECTED	281.2458 m/z @14.46 [CD6703_1.mzXML]	281.24578857421875	14.459533333333333	0.3516333333333333	19.744666666666667	19.393033333333335	294292.71875	1.700199209604175E7	0	1297	0.7111704178107807	0.9389617889986234	0.38156847301695485	281.244384765625	281.2473449707031
742	281.66058349609375	14.216283333333333					1	DETECTED	281.6606 m/z @14.22 [CD6703_1.mzXML]	281.66058349609375	14.216283333333333	12.914	16.135066666666667	3.221066666666667	87212.15625	3556598.718554199	0	1297	2.4663134418437416	1.575129078160765	2.0863121959179667	281.6550598144531	281.66986083984375
743	282.1675109863281	11.08535					1	DETECTED	282.1675 m/z @11.09 [CD6703_1.mzXML]	282.1675109863281	11.08535	2.588416666666667	16.167483333333333	13.579066666666666	13242.796875	3774527.8198245843	0	1297	0.18254245967123772	0.7990569146515606	0.5981138293031212	282.1614990234375	282.1686706542969
744	282.2195739746094	11.056099999999999					1	DETECTED	282.2196 m/z @11.06 [CD6703_1.mzXML]	282.2195739746094	11.056099999999999	0.13470000000000001	20.005499999999998	19.8708	6932.11669921875	3470555.4704932836	0	1297	17.366910105723772	0.9097185342538503	3.0021513973583818	282.2189636230469	282.22137451171875
745	282.2490234375	14.459533333333333					1	DETECTED	282.2490 m/z @14.46 [CD6703_1.mzXML]	282.2490234375	14.459533333333333	11.341316666666668	16.28128333333333	4.939966666666663	56039.9375	7366701.980905399	0	1297	3.5135304623837147	0.7296182539891065	0.4094125072628402	282.2488098144531	282.2578125
746	282.27716064453125	13.96485					1	DETECTED	282.2772 m/z @13.96 [CD6703_1.mzXML]	282.27716064453125	13.96485	11.808933333333332	14.2891	2.4801666666666673	94869.7890625	2532911.33061914	0	1297	0.33360326396727125	0.9197530864399307	2.0725712664461975	282.2752990722656	282.2778625488281
747	282.82171630859375	1.7760333333333334					1	DETECTED	282.8217 m/z @1.78 [CD6703_1.mzXML]	282.82171630859375	1.7760333333333334	1.7156999999999998	18.490000000000002	16.774300000000004	18476.650390625	3914355.530076172	0	1297	0.2235903318506267	139.01353591160168	277.02707182320336	282.8210144042969	282.822509765625
748	282.90338134765625	1.5812166666666667					1	DETECTED	282.9034 m/z @1.58 [CD6703_1.mzXML]	282.90338134765625	1.5812166666666667	1.5223166666666665	1.6407833333333335	0.11846666666666694	94674.125	367324.1963437503	0	1297	0.06456918626037877	1.0176556969424224	1.1527033166086522	282.9031066894531	282.9039306640625
749	282.9716491699219	11.501466666666666					1	DETECTED	282.9716 m/z @11.50 [CD6703_1.mzXML]	282.9716491699219	11.501466666666666	11.08535	12.043033333333334	0.9576833333333337	14636.3515625	486175.67665454117	0	1297	0.5323790889051327	1.1507389754475943	1.3014779508951884	282.9708251953125	282.972900390625
750	283.0062561035156	10.232683333333334					1	DETECTED	283.0063 m/z @10.23 [CD6703_1.mzXML]	283.0062561035156	10.232683333333334	10.202816666666667	10.321483333333333	0.11866666666666603	19000.193359375	84574.59720239283	0	1297	0.0787285237232993	1.9866071428571148	3.3173428268787037	283.0059509277344	283.0064697265625
751	283.0259704589844	1.8608					1	DETECTED	283.0260 m/z @1.86 [CD6703_1.mzXML]	283.0259704589844	1.8608	1.8465500000000001	16.9975	15.150949999999998	16936.62890625	1271944.672529998	0	1297	0.08333812392944862	514.030958875344	1028.277299990771	283.0256042480469	283.0303649902344
752	283.1045227050781	10.7738					1	DETECTED	283.1045 m/z @10.77 [CD6703_1.mzXML]	283.1045227050781	10.7738	8.468783333333333	10.835566666666667	2.366783333333334	6221.84423828125	227265.738670105	0	1297	2.2726618749900407	0.5133983123766279	0.026796624753255806	283.1021728515625	283.10650634765625
753	283.1522521972656	12.014550000000002					1	DETECTED	283.1523 m/z @12.01 [CD6703_1.mzXML]	283.1522521972656	12.014550000000002	12.014550000000002	15.137699999999999	3.123149999999997	32376.388671875	793952.8712292465	0	1297	0.08569607744373897	null	null	283.145751953125	283.1524658203125
754	283.2405090332031	15.107683333333334					1	DETECTED	283.2405 m/z @15.11 [CD6703_1.mzXML]	283.2405090332031	15.107683333333334	14.987466666666668	16.313616666666668	1.3261500000000002	4098.61572265625	172519.1625807495	0	1297	0.4162189965046661	5.515666158325279	10.031332316650557	283.23956298828125	283.24749755859375
755	283.26116943359375	12.680416666666668					1	DETECTED	283.2612 m/z @12.68 [CD6703_1.mzXML]	283.26116943359375	12.680416666666668	0.13470000000000001	19.973166666666668	19.83846666666667	71160.3515625	3388271.8391509415	0	1297	0.20166479902145085	0.5864141447167306	2.5042588461688933	283.2514343261719	283.26318359375
756	283.2804870605469	13.96485					1	DETECTED	283.2805 m/z @13.96 [CD6703_1.mzXML]	283.2804870605469	13.96485	13.836333333333332	14.473716666666666	0.6373833333333341	19857.890625	362089.28495288105	0	1297	0.2554829460837631	2.4797691609388965	3.9595383218777935	283.2798767089844	283.28143310546875
757	283.62872314453125	11.958033333333333					1	DETECTED	283.6287 m/z @11.96 [CD6703_1.mzXML]	283.62872314453125	11.958033333333333	11.929183333333333	12.071633333333333	0.1424500000000002	19999.703125	102604.71084692416	0	1297	0.10887687168100513	2.468804159445388	3.937608318890776	283.6286926269531	283.6294250488281
758	284.1844177246094	9.049650000000002					1	DETECTED	284.1844 m/z @9.05 [CD6703_1.mzXML]	284.1844177246094	9.049650000000002	8.956783333333334	18.937	9.980216666666667	16125.6484375	946851.647729431	0	1297	0.09282470630628481	4.303853436591258	6.733691690806655	284.18304443359375	284.1879577636719
759	284.2927551269531	12.653016666666668					1	DETECTED	284.2928 m/z @12.65 [CD6703_1.mzXML]	284.2927551269531	12.653016666666668	11.71545	19.418166666666664	7.702716666666664	26326.60546875	5820192.029489532	0	1297	6.824588759579022	4.107823443666224	7.21564688733245	284.2925720214844	284.2938537597656
760	284.3294982910156	11.914566666666667					1	DETECTED	284.3295 m/z @11.91 [CD6703_1.mzXML]	284.3294982910156	11.914566666666667	11.870966666666668	11.972333333333333	0.1013666666666655	29044.869140625	114092.51235546832	0	1297	0.11467130710825124	1.162461773700302	1.324923547400604	284.3291015625	284.3296203613281
761	284.9081726074219	1.68525					1	DETECTED	284.9082 m/z @1.69 [CD6703_1.mzXML]	284.9081726074219	1.68525	1.6112833333333334	1.8043333333333333	0.19304999999999994	41534.6953125	256899.33559716787	0	1297	0.09403612155181262	1.3049797205948648	1.6099594411897298	284.90728759765625	284.9090270996094
762	284.9239807128906	1.5517166666666666					1	DETECTED	284.9240 m/z @1.55 [CD6703_1.mzXML]	284.9239807128906	1.5517166666666666	1.49265	1.5964166666666666	0.10376666666666656	8322.7490234375	39801.23674072267	0	1297	0.07827970139750229	0.8783860045146727	0.7567720090293456	284.9234313964844	284.9252014160156
763	285.0041809082031	10.247266666666667					1	DETECTED	285.0042 m/z @10.25 [CD6703_1.mzXML]	285.0041809082031	10.247266666666667	10.18775	10.350716666666667	0.1629666666666676	16724.58203125	90103.28296679744	0	1297	0.10900436134368086	1.3663605788199449	1.7736757973639203	285.0037841796875	285.0045166015625
764	285.063232421875	1.4631666666666667					1	DETECTED	285.0632 m/z @1.46 [CD6703_1.mzXML]	285.063232421875	1.4631666666666667	1.4165999999999999	17.323500000000003	15.906900000000004	17460.46484375	3536765.09390506	0	1297	0.2916141126100431	170.79706513958413	340.59413027916827	285.0561218261719	285.0697937011719
765	285.2406311035156	13.03655					1	DETECTED	285.2406 m/z @13.04 [CD6703_1.mzXML]	285.2406311035156	13.03655	12.968733333333335	13.106150000000001	0.13741666666666674	41583.1171875	223412.52714502014	0	1297	0.11734098994333131	1.0131481936593933	1.0262963873187867	285.2398681640625	285.2408447265625
766	285.2768249511719	12.735000000000001					1	DETECTED	285.2768 m/z @12.74 [CD6703_1.mzXML]	285.2768249511719	12.735000000000001	0.21764999999999998	19.080666666666666	18.863016666666667	43672.16796875	3371146.8906857288	0	1297	0.16710840476159916	0.9229430585490729	1.032278109630265	285.2749328613281	285.27874755859375
767	286.1022033691406	8.757283333333334					1	DETECTED	286.1022 m/z @8.76 [CD6703_1.mzXML]	286.1022033691406	8.757283333333334	8.589166666666667	8.8337	0.24453333333333305	5500.5849609375	36663.83627798466	0	1297	0.07212006529284132	0.7272727272727282	0.4434149020893944	286.1019287109375	286.10272216796875
768	286.1416015625	11.94365					1	DETECTED	286.1416 m/z @11.94 [CD6703_1.mzXML]	286.1416015625	11.94365	1.9031166666666666	12.578683333333334	10.675566666666668	725916.75	7984446.846134291	1	1297	0.11113095647739435	1.6437431342319662	1.6897122533888442	286.1363220214844	286.1424560546875
769	286.19921875	10.365350000000001					1	DETECTED	286.1992 m/z @10.37 [CD6703_1.mzXML]	286.19921875	10.365350000000001	10.29165	10.968483333333333	0.6768333333333327	489145.3125	3400966.3001792002	1	1297	0.10106343972410059	1.79119615196955	2.116502576257477	286.1986389160156	286.2001037597656
770	286.2475891113281	9.829749999999999					1	DETECTED	286.2476 m/z @9.83 [CD6703_1.mzXML]	286.2475891113281	9.829749999999999	8.926066666666665	19.515666666666668	10.589600000000003	69324.2109375	2916094.3122852477	0	1297	0.24818249988248198	0.9546860658680799	0.7782450490302218	286.2438049316406	286.24859619140625
771	287.01165771484375	1.7760333333333334					1	DETECTED	287.0117 m/z @1.78 [CD6703_1.mzXML]	287.01165771484375	1.7760333333333334	1.7617666666666667	4.404216666666667	2.64245	37123.58203125	1020392.0952242125	0	1297	0.07781007816530083	92.60922897196274	184.21845794392544	287.01165771484375	287.0164489746094
772	287.0986633300781	9.74165					1	DETECTED	287.0987 m/z @9.74 [CD6703_1.mzXML]	287.0986633300781	9.74165	9.668233333333335	10.232683333333334	0.564449999999999	374267.34375	2315435.284766591	1	1297	0.08885775065546397	3.8441543700341376	1.3314388623867346	287.0985412597656	287.0992431640625
773	287.2029113769531	10.365350000000001					1	DETECTED	287.2029 m/z @10.37 [CD6703_1.mzXML]	287.2029113769531	10.365350000000001	10.29165	12.36355	2.0718999999999994	70330.078125	796502.2042075194	0	1297	0.10954403572750415	1.7522766453410876	2.369610056475319	287.1982116699219	287.2035827636719
774	287.23492431640625	14.083533333333332					1	DETECTED	287.2349 m/z @14.08 [CD6703_1.mzXML]	287.23492431640625	14.083533333333332	7.1542666666666666	16.232366666666667	9.078100000000001	22696.42578125	1559941.8860504762	0	1297	0.25889214154939033	0.5381865680335927	0.18425115099073747	287.23382568359375	287.2436218261719
775	287.26739501953125	11.545333333333334					1	DETECTED	287.2674 m/z @11.55 [CD6703_1.mzXML]	287.26739501953125	11.545333333333334	11.516333333333334	19.875166666666665	8.358833333333331	22781.86328125	1403989.3307689813	0	1297	0.11082989152206046	144.1178160919544	287.2356321839088	287.2666320800781	287.2708740234375
776	287.6309509277344	12.914					1	DETECTED	287.6310 m/z @12.91 [CD6703_1.mzXML]	287.6309509277344	12.914	12.77605	13.160633333333333	0.3845833333333335	174353.109375	1841181.7044941406	0	1297	0.16921746682339212	1.3939229189319806	1.4974773482232144	287.6307678222656	287.63134765625
777	288.10211181640625	9.727283333333332					1	DETECTED	288.1021 m/z @9.73 [CD6703_1.mzXML]	288.10211181640625	9.727283333333332	9.653616666666666	9.919	0.2653833333333342	48025.12890625	296536.01346282806	0	1297	0.08851772856138851	1.8866504147408	3.23577501556121	288.1019287109375	288.1026306152344
778	288.1971435546875	12.578683333333334					1	DETECTED	288.1971 m/z @12.58 [CD6703_1.mzXML]	288.1971435546875	12.578683333333334	12.424900000000001	12.666783333333333	0.24188333333333212	20004.515625	181688.31440917842	0	1297	0.19165805734837704	0.7864419638018827	0.5728839276037654	288.1966857910156	288.1973571777344
779	288.2150573730469	10.663883333333333					1	DETECTED	288.2151 m/z @10.66 [CD6703_1.mzXML]	288.2150573730469	10.663883333333333	0.13470000000000001	20.005499999999998	19.8708	666865.8125	6272614.045396352	1	1297	0.08530117278226435	2.373746053732264	2.988849431056404	288.205322265625	288.2170104980469
780	288.6386413574219	13.378416666666668					1	DETECTED	288.6386 m/z @13.38 [CD6703_1.mzXML]	288.6386413574219	13.378416666666668	12.789616666666666	13.639283333333333	0.8496666666666677	48799.26953125	1097387.8376066913	0	1297	0.23897814817100382	0.721524003623186	0.443048007246372	288.6307373046875	288.6391906738281
781	288.9201965332031	1.6112833333333334					1	DETECTED	288.9202 m/z @1.61 [CD6703_1.mzXML]	288.9201965332031	1.6112833333333334	1.5369833333333331	2.254633333333333	0.7176499999999999	380345.0	2028911.5421123044	0	1297	0.06861444052269317	1.1374500813461788	1.3487980464168619	288.9197998046875	288.928466796875
782	289.173828125	2.0846999999999998					1	DETECTED	289.1738 m/z @2.08 [CD6703_1.mzXML]	289.173828125	2.0846999999999998	0.1016	19.973166666666668	19.871566666666666	6702.1181640625	1997649.6355732423	0	1297	4.509013100482193	5.010228094061486	2.8973107228898503	289.1735534667969	289.17645263671875
783	289.6468811035156	11.730483333333332					1	DETECTED	289.6469 m/z @11.73 [CD6703_1.mzXML]	289.6468811035156	11.730483333333332	11.144466666666666	14.987466666666668	3.8430000000000017	16320.4931640625	1327694.642528381	0	1297	0.2554784335257363	3.2789169818833432	5.5578339637666865	289.638671875	289.64801025390625
784	289.6583251953125	13.3648					1	DETECTED	289.6583 m/z @13.36 [CD6703_1.mzXML]	289.6583251953125	13.3648	13.26965	13.520866666666667	0.2512166666666662	25865.45703125	212028.99555468734	0	1297	0.08294840345066667	1.3201086004554148	1.6402172009108296	289.6573791503906	289.6584777832031
785	290.26617431640625	11.427249999999999					1	DETECTED	290.2662 m/z @11.43 [CD6703_1.mzXML]	290.26617431640625	11.427249999999999	11.384133333333333	11.516333333333334	0.13220000000000098	30577.548828125	177312.04737646435	0	1297	0.15212197908312497	1.5330498647081825	2.066099729416365	290.26617431640625	290.2672424316406
786	290.6653747558594	14.128133333333333					1	DETECTED	290.6654 m/z @14.13 [CD6703_1.mzXML]	290.6653747558594	14.128133333333333	0.6863333333333334	19.826166666666666	19.139833333333332	10949.26171875	4468288.944665039	0	1297	0.41036497127135085	0.7119520203147396	0.07875250636346796	290.66448974609375	290.674072265625
787	290.8528747558594	1.7470333333333334					1	DETECTED	290.8529 m/z @1.75 [CD6703_1.mzXML]	290.8528747558594	1.7470333333333334	1.6556666666666666	14.560049999999999	12.904383333333332	28348.142578125	3690624.3958398434	0	1297	0.10631105980623601	70.61866107260111	132.58753079775357	290.8524169921875	290.8533020019531
788	290.92327880859375	2.6298833333333334					1	DETECTED	290.9233 m/z @2.63 [CD6703_1.mzXML]	290.92327880859375	2.6298833333333334	0.1016	20.005499999999998	19.903899999999997	57063.74609375	8110913.51917046	0	1297	1.2135670482051273	14.247015136850843	3.7877354041821265	290.9150390625	290.9277648925781
789	291.11834716796875	12.029					1	DETECTED	291.1183 m/z @12.03 [CD6703_1.mzXML]	291.11834716796875	12.029	8.35215	12.501733333333334	4.149583333333334	382391.46875	8775502.448566405	1	1297	0.11688644366792822	0.532812321985007	4.0005929577761945	291.11724853515625	291.1248779296875
790	291.6452941894531	12.8864					1	DETECTED	291.6453 m/z @12.89 [CD6703_1.mzXML]	291.6452941894531	12.8864	12.762383333333334	13.064366666666666	0.3019833333333324	50979.65625	409945.75209570234	0	1297	0.07976237027868471	1.2175110872194626	1.4350221744389249	291.64447021484375	291.64544677734375
791	291.9340515136719	2.6850666666666667					1	DETECTED	291.9341 m/z @2.69 [CD6703_1.mzXML]	291.9340515136719	2.6850666666666667	0.15105000000000002	20.005499999999998	19.854449999999996	45058.02734375	6352723.5420701	0	1297	0.8615618225615433	6.070698350023822	3.1943316720494104	291.9327087402344	291.9346618652344
792	292.0667724609375	16.574816666666667					1	DETECTED	292.0668 m/z @16.57 [CD6703_1.mzXML]	292.0667724609375	16.574816666666667	14.794616666666666	18.586833333333335	3.7922166666666683	3442.86328125	414136.9253863526	0	1297	0.6286260015701259	1.0651097254990076	1.1302194509980152	292.063232421875	292.067626953125
793	292.1215515136719	12.029					1	DETECTED	292.1216 m/z @12.03 [CD6703_1.mzXML]	292.1215515136719	12.029	12.000666666666666	12.223883333333333	0.2232166666666675	56374.5703125	382502.2093608405	0	1297	0.12367088603576093	4.3660343315567545	7.5524298552945375	292.121337890625	292.1222839355469
794	292.6524658203125	13.078333333333335					1	DETECTED	292.6525 m/z @13.08 [CD6703_1.mzXML]	292.6524658203125	13.078333333333335	2.7402666666666664	13.187800000000001	10.447533333333334	25925.650390625	1242142.6711565559	0	1297	0.08279536315625968	0.5054160324024219	0.010863625624396269	292.6490478515625	292.65985107421875
795	292.9311218261719	2.57465					1	DETECTED	292.9311 m/z @2.57 [CD6703_1.mzXML]	292.9311218261719	2.57465	2.4785166666666667	19.499333333333333	17.020816666666665	8753.306640625	1247650.3403079223	0	1297	0.6841891917596072	10.932405429108146	20.73855417274972	292.92413330078125	292.940185546875
796	292.9572448730469	2.7265666666666664					1	DETECTED	292.9572 m/z @2.73 [CD6703_1.mzXML]	292.9572448730469	2.7265666666666664	2.4093333333333335	7.848083333333333	5.43875	7623.158203125	535829.5446052856	0	1297	0.37697372075490954	8.572160344646436	5.897395665175395	292.94921875	292.9650573730469
797	292.9678649902344	2.7402666666666664					1	DETECTED	292.9679 m/z @2.74 [CD6703_1.mzXML]	292.9678649902344	2.7402666666666664	0.9044833333333333	7.270033333333333	6.36555	7305.21044921875	670589.8088066713	0	1297	0.6879930012580018	1.7337421809037017	0.9788564799088433	292.9678649902344	292.9766845703125
798	292.99139404296875	2.9364					1	DETECTED	292.9914 m/z @2.94 [CD6703_1.mzXML]	292.99139404296875	2.9364	0.41859999999999997	19.907833333333333	19.48923333333333	8618.154296875	1722544.4441390987	0	1297	0.3799830163563116	3.870290200439537	0.9077734178408884	292.98297119140625	292.99627685546875
799	293.0068054199219	2.6574999999999998					1	DETECTED	293.0068 m/z @2.66 [CD6703_1.mzXML]	293.0068054199219	2.6574999999999998	1.1247833333333332	15.259916666666667	14.135133333333334	10685.7666015625	1404618.8319808044	0	1297	0.27342377999320755	1.5788648972377164	1.3080950693465991	292.99688720703125	293.0099792480469
800	293.0199890136719	1.7903333333333333					1	DETECTED	293.0200 m/z @1.79 [CD6703_1.mzXML]	293.0199890136719	1.7903333333333333	0.4353166666666667	19.032666666666668	18.597350000000002	16765.86328125	2275445.426811462	0	1297	5.822350441802017	3.0948631270714864	2.548789514723238	293.010009765625	293.0261535644531
801	293.0367431640625	2.64355					1	DETECTED	293.0367 m/z @2.64 [CD6703_1.mzXML]	293.0367431640625	2.64355	0.25101666666666667	19.5975	19.34648333333333	18837.521484375	2615207.9091665647	0	1297	0.4838078705560376	1.2102812786986836	1.6890608470992574	293.0281982421875	293.0410461425781
802	293.0514831542969	2.6298833333333334					1	DETECTED	293.0515 m/z @2.63 [CD6703_1.mzXML]	293.0514831542969	2.6298833333333334	0.15105000000000002	19.940333333333335	19.789283333333334	19154.267578125	2821598.1445009764	0	1297	0.4436885304775293	6.383768897522437	3.2006350205341807	293.04364013671875	293.05230712890625
803	293.06298828125	2.6850666666666667					1	DETECTED	293.0630 m/z @2.69 [CD6703_1.mzXML]	293.06298828125	2.6850666666666667	0.11798333333333333	19.924	19.806016666666665	28522.91796875	3683317.0894710994	0	1297	0.7852880991431888	3.416824268175671	1.7350658004643764	293.0550231933594	293.0638427734375
804	293.0738830566406	3.006866666666667					1	DETECTED	293.0739 m/z @3.01 [CD6703_1.mzXML]	293.0738830566406	3.006866666666667	0.13470000000000001	19.956833333333336	19.822133333333337	35788.9296875	5464759.308709719	0	1297	13.493289035738627	3.3970938905318744	1.660514262379866	293.0640563964844	293.0811767578125
805	293.09619140625	2.6850666666666667					1	DETECTED	293.0962 m/z @2.69 [CD6703_1.mzXML]	293.09619140625	2.6850666666666667	0.1016	20.005499999999998	19.903899999999997	1.6676871E7	2.233131823059388E9	1	1297	1.3368976373920816	10.651018199267783	3.3067343362855772	293.0943908691406	293.09686279296875
806	293.1142578125	2.6158					1	DETECTED	293.1143 m/z @2.62 [CD6703_1.mzXML]	293.1142578125	2.6158	0.1016	19.989166666666666	19.887566666666665	49217.29296875	6195849.449174566	0	1297	1.0014320144477802	5.433646953013928	4.685428735286731	293.11004638671875	293.1221008300781
807	293.12542724609375	2.6298833333333334					1	DETECTED	293.1254 m/z @2.63 [CD6703_1.mzXML]	293.12542724609375	2.6298833333333334	0.11798333333333333	20.005499999999998	19.887516666666663	38268.94140625	3959315.241827026	0	1297	0.1981735119074477	1.9036152928039716	22.643171117945716	293.12481689453125	293.1354064941406
808	293.14056396484375	2.5338333333333334					1	DETECTED	293.1406 m/z @2.53 [CD6703_1.mzXML]	293.14056396484375	2.5338333333333334	0.20086666666666667	19.989166666666666	19.7883	21237.796875	4460647.589914123	0	1297	0.6674771139184088	5.267237184798282	1.5907547256597592	293.13568115234375	293.140869140625
809	293.15087890625	9.800033333333333					1	DETECTED	293.1509 m/z @9.80 [CD6703_1.mzXML]	293.15087890625	9.800033333333333	0.13470000000000001	20.005499999999998	19.8708	595729.8125	2.2130741200773805E7	0	1297	0.4402030022452621	1.4337885310632559	1.9786905166819504	293.14141845703125	293.1598205566406
810	293.17669677734375	13.751933333333334					1	DETECTED	293.1767 m/z @13.75 [CD6703_1.mzXML]	293.17669677734375	13.751933333333334	0.3683166666666667	19.7285	19.360183333333335	61392.0390625	8712191.926822232	0	1297	11.410444847660724	0.815141029376102	0.08482559364822878	293.1667175292969	293.1866149902344
811	293.1932678222656	2.8381833333333333					1	DETECTED	293.1933 m/z @2.84 [CD6703_1.mzXML]	293.1932678222656	2.8381833333333333	2.3674166666666663	10.172933333333333	7.805516666666667	9056.53125	808463.2823329163	0	1297	0.7095936896206521	3.9480787072812484	6.680412109086261	293.1876525878906	293.19757080078125
812	293.2091064453125	12.5171					1	DETECTED	293.2091 m/z @12.52 [CD6703_1.mzXML]	293.2091064453125	12.5171	0.15105000000000002	12.563666666666668	12.412616666666668	16140.9169921875	1678961.0451819468	0	1297	9.606377289396576	0.5029468161827835	0.005477236095294427	293.1999206542969	293.2190856933594
813	293.2196044921875	2.894366666666667					1	DETECTED	293.2196 m/z @2.89 [CD6703_1.mzXML]	293.2196044921875	2.894366666666667	2.4372666666666665	5.6602500000000004	3.222983333333334	6489.5615234375	420270.7553285217	0	1297	0.5697667524403571	3.5254685335083464	6.050937067016693	293.21929931640625	293.2207336425781
814	293.24310302734375	12.593683333333333					1	DETECTED	293.2431 m/z @12.59 [CD6703_1.mzXML]	293.24310302734375	12.593683333333333	2.547433333333333	12.817	10.269566666666666	15058.5517578125	1890846.1709851683	0	1297	10.016222457625188	0.5162227249161232	0.026248853833701284	293.2334289550781	293.2506408691406
815	293.282470703125	12.043033333333334					1	DETECTED	293.2825 m/z @12.04 [CD6703_1.mzXML]	293.282470703125	12.043033333333334	2.4510333333333336	12.043033333333334	9.592	5105.4990234375	1169929.559503235	0	1297	9.133422238722435	0.5	null	293.2729187011719	293.2922058105469
816	293.3144836425781	2.96435					1	DETECTED	293.3145 m/z @2.96 [CD6703_1.mzXML]	293.3144836425781	2.96435	0.5524	8.864733333333334	8.312333333333333	6646.17138671875	812056.3610400392	0	1297	0.11910474763159495	0.898162557939774	0.7879478369850076	293.310302734375	293.3184509277344
817	293.603515625	12.548466666666666					1	DETECTED	293.6035 m/z @12.55 [CD6703_1.mzXML]	293.603515625	12.548466666666666	2.5338333333333334	12.548466666666666	10.014633333333332	11093.919921875	2092504.0803015442	0	1297	9.795021256716156	0.5	null	293.5957946777344	293.6116638183594
818	293.679931640625	2.6850666666666667					1	DETECTED	293.6799 m/z @2.69 [CD6703_1.mzXML]	293.679931640625	2.6850666666666667	2.4510333333333336	8.513533333333333	6.0625	7149.2021484375	562493.4144195862	0	1297	0.4315794517443128	12.952214784218786	5.139507859726252	293.6725158691406	293.68817138671875
819	294.0991516113281	2.6850666666666667					1	DETECTED	294.0992 m/z @2.69 [CD6703_1.mzXML]	294.0991516113281	2.6850666666666667	0.1016	20.005499999999998	19.903899999999997	1708242.875	2.0328039956307128E8	1	1297	0.7609582420369652	6.763982672516097	6.299731010927838	294.0987548828125	294.1004638671875
820	294.2649841308594	2.7402666666666664					1	DETECTED	294.2650 m/z @2.74 [CD6703_1.mzXML]	294.2649841308594	2.7402666666666664	0.13470000000000001	18.554666666666666	18.419966666666667	44453.97265625	6379860.906239044	0	1297	1.0447475896423564	4.532185510841925	2.837335094601419	294.2641296386719	294.2657470703125
821	294.9367370605469	1.6407833333333335					1	DETECTED	294.9367 m/z @1.64 [CD6703_1.mzXML]	294.9367370605469	1.6407833333333335	1.5812166666666667	1.6703833333333333	0.08916666666666662	128285.8203125	465990.5772656248	0	1297	0.06133631377351012	0.7331415112753181	0.49778503871594704	294.9364013671875	294.93719482421875
822	295.100341796875	2.6850666666666667					1	DETECTED	295.1003 m/z @2.69 [CD6703_1.mzXML]	295.100341796875	2.6850666666666667	0.1016	20.005499999999998	19.903899999999997	195393.0	2.5371611855304573E7	0	1297	0.8764227947592551	6.7114459921268175	7.1938925789950074	295.09576416015625	295.10235595703125
823	295.12713623046875	9.653616666666666					1	DETECTED	295.1271 m/z @9.65 [CD6703_1.mzXML]	295.12713623046875	9.653616666666666	9.6246	12.471300000000001	2.846700000000002	61423.4296875	3107951.648898928	0	1297	0.07907343362543884	49.05284319356616	97.10568638713232	295.1238708496094	295.12713623046875
824	295.14715576171875	9.8151					1	DETECTED	295.1472 m/z @9.82 [CD6703_1.mzXML]	295.14715576171875	9.8151	9.594566666666667	16.2975	6.702933333333332	22428.810546875	1896200.7694610597	0	1297	0.27996907842377716	15.197097944377347	2.427032512423006	295.1466064453125	295.14727783203125
825	295.19219970703125	13.751933333333334					1	DETECTED	295.1922 m/z @13.75 [CD6703_1.mzXML]	295.19219970703125	13.751933333333334	1.4329666666666665	16.477016666666668	15.04405	39514.02734375	4610387.669121369	0	1297	1.567472617213019	0.5618134010484951	1.0933111504044364	295.186767578125	295.2021179199219
826	295.2604675292969	13.624416666666667					1	DETECTED	295.2605 m/z @13.62 [CD6703_1.mzXML]	295.2604675292969	13.624416666666667	13.535233333333334	14.345833333333333	0.8105999999999991	26471.849609375	517020.97373144445	0	1297	0.347620863502506	4.5445711082041	8.0891422164082	295.2604675292969	295.26116943359375
827	295.2932434082031	2.6298833333333334					1	DETECTED	295.2932 m/z @2.63 [CD6703_1.mzXML]	295.2932434082031	2.6298833333333334	0.1016	20.005499999999998	19.903899999999997	57485.6953125	8072223.540535333	0	1297	0.9036712131241695	4.050612001184998	3.110523604666791	295.29144287109375	295.29473876953125
828	296.06365966796875	1.7470333333333334					1	DETECTED	296.0637 m/z @1.75 [CD6703_1.mzXML]	296.06365966796875	1.7470333333333334	1.7000166666666667	1.9451666666666665	0.24514999999999976	102025.3671875	514127.9595991209	0	1297	0.0837625788503773	2.6070542360864892	0.9482096277093612	296.0634460449219	296.065185546875
829	296.13043212890625	9.668233333333335					1	DETECTED	296.1304 m/z @9.67 [CD6703_1.mzXML]	296.13043212890625	9.668233333333335	9.6096	9.727283333333332	0.11768333333333203	10461.6904296875	44363.973688232385	0	1297	0.07060200919825554	1.0035531552017856	0.9440892370843799	296.1297912597656	296.13079833984375
830	296.147705078125	8.8337					1	DETECTED	296.1477 m/z @8.83 [CD6703_1.mzXML]	296.147705078125	8.8337	8.772416666666667	10.082366666666667	1.3099500000000006	8005.26416015625	208426.3488843995	0	1297	1.0211140141168134	10.687652977971096	15.597040964063579	296.147216796875	296.1510925292969
831	296.1833801269531	11.84015					1	DETECTED	296.1834 m/z @11.84 [CD6703_1.mzXML]	296.1833801269531	11.84015	11.628483333333332	19.418166666666664	7.789683333333333	37028.546875	1940231.5031422132	0	1297	0.24871104740423533	13.368340618941339	21.289396981496946	296.18170166015625	296.1895751953125
832	296.2561340332031	13.477450000000001					1	DETECTED	296.2561 m/z @13.48 [CD6703_1.mzXML]	296.2561340332031	13.477450000000001	12.501733333333334	13.950266666666666	1.448533333333332	49107.3125	857170.5703350819	0	1297	0.15843743823175416	0.7422919905027064	6.528907492934721	296.2559814453125	296.2646789550781
833	296.98809814453125	11.53125					1	DETECTED	296.9881 m/z @11.53 [CD6703_1.mzXML]	296.98809814453125	11.53125	11.456416666666666	16.7215	5.265083333333333	7979.03369140625	1034325.1703074952	0	1297	0.7716925025677668	35.17873051224904	69.35746102449808	296.98626708984375	296.9898986816406
834	297.1165466308594	1.49265					1	DETECTED	297.1165 m/z @1.49 [CD6703_1.mzXML]	297.1165466308594	1.49265	1.4165999999999999	9.6096	8.193000000000001	10333.794921875	2517585.527857055	0	1297	8.135537019506216	53.86587771203145	106.5429826859461	297.106689453125	297.1258544921875
835	297.1513366699219	1.8182833333333333					1	DETECTED	297.1513 m/z @1.82 [CD6703_1.mzXML]	297.1513366699219	1.8182833333333333	1.8043333333333333	9.489849999999999	7.685516666666666	47556.07421875	1.0393224431057861E7	0	1297	8.102493956778593	274.84000660337415	543.4407101178092	297.14154052734375	297.15167236328125
836	297.1672668457031	12.36355					1	DETECTED	297.1673 m/z @12.36 [CD6703_1.mzXML]	297.1672668457031	12.36355	12.347866666666667	12.409233333333333	0.06136666666666635	8573.6259765625	23866.612926513808	0	1297	0.05608130353388496	1.9564293304994385	2.912858660998877	297.1668395996094	297.1676940917969
837	297.177978515625	13.950266666666666					1	DETECTED	297.1780 m/z @13.95 [CD6703_1.mzXML]	297.177978515625	13.950266666666666	10.05185	19.564666666666668	9.512816666666668	9336.2626953125	2128087.354000184	0	1297	2.810902642810019	0.9142762563963353	0.9658508631137385	297.1776428222656	297.18682861328125
838	297.23968505859375	12.707766666666666					1	DETECTED	297.2397 m/z @12.71 [CD6703_1.mzXML]	297.23968505859375	12.707766666666666	0.7364833333333334	12.748516666666665	12.012033333333331	10947.1982421875	1828343.4993117065	0	1297	0.4606616375396815	0.501701989622388	0.0034039792447759717	297.2393493652344	297.24102783203125
839	297.25946044921875	13.520866666666667					1	DETECTED	297.2595 m/z @13.52 [CD6703_1.mzXML]	297.25946044921875	13.520866666666667	13.448433333333332	13.594516666666667	0.14608333333333512	8371.638671875	54700.028657959454	0	1297	0.09969694147279462	1.0083985273814968	1.0167970547629936	297.2590637207031	297.26007080078125
840	298.2721862792969	14.459533333333333					1	DETECTED	298.2722 m/z @14.46 [CD6703_1.mzXML]	298.2721862792969	14.459533333333333	9.948466666666667	17.323500000000003	7.375033333333336	187405.578125	8422640.982563658	0	1297	0.588108255667736	2.40145740743726	3.3186920792802135	298.271240234375	298.2738952636719
841	299.1365051269531	11.326366666666667					1	DETECTED	299.1365 m/z @11.33 [CD6703_1.mzXML]	299.1365051269531	11.326366666666667	10.247266666666667	16.265066666666666	6.017799999999999	172865.609375	8466422.311481511	1	1297	2.0678090958676734	0.803544295818295	2.107047252938985	299.1354064941406	299.1378479003906
842	299.27557373046875	14.359966666666667					1	DETECTED	299.2756 m/z @14.36 [CD6703_1.mzXML]	299.27557373046875	14.359966666666667	14.142866666666666	16.6076	2.464733333333335	34489.77734375	1337567.165433167	0	1297	0.42437145290751843	3.967514829813401	6.144640342917434	299.27459716796875	299.27667236328125
843	300.1398010253906	11.341316666666668					1	DETECTED	300.1398 m/z @11.34 [CD6703_1.mzXML]	300.1398010253906	11.341316666666668	10.7738	13.420350000000001	2.6465500000000013	35010.0078125	2397179.258662598	0	1297	1.0981527945682839	2.331693636016559	3.663387272033118	300.13848876953125	300.14044189453125
844	300.17828369140625	11.572933333333333					1	DETECTED	300.1783 m/z @11.57 [CD6703_1.mzXML]	300.17828369140625	11.572933333333333	9.519833333333334	11.958033333333333	2.4381999999999984	292799.375	2926614.2960780547	0	1297	0.09482766194489223	0.6936392564566525	2.427026274105878	300.1773681640625	300.18310546875
845	300.2151184082031	10.574683333333333					1	DETECTED	300.2151 m/z @10.57 [CD6703_1.mzXML]	300.2151184082031	10.574683333333333	0.5357000000000001	14.632433333333333	14.096733333333333	30277.958984375	5336536.15797763	0	1297	0.1574999227683591	0.7020996482047486	0.40419929640949703	300.215087890625	300.2213134765625
846	301.1158142089844	10.789783333333332					1	DETECTED	301.1158 m/z @10.79 [CD6703_1.mzXML]	301.1158142089844	10.789783333333332	10.321483333333333	10.894816666666665	0.5733333333333324	71924.46875	803136.5280756813	0	1297	0.11701386095284327	0.6121432130400739	1.2837468189906938	301.1156005859375	301.1168518066406
847	301.1388244628906	12.486533333333334					1	DETECTED	301.1388 m/z @12.49 [CD6703_1.mzXML]	301.1388244628906	12.486533333333334	0.1016	19.875166666666665	19.773566666666664	199561.75	1.3821843602839718E7	0	1297	10.917036988723355	0.725427459834292	0.057027563975784484	301.136962890625	301.1400146484375
848	301.2114562988281	13.49215					1	DETECTED	301.2115 m/z @13.49 [CD6703_1.mzXML]	301.2114562988281	13.49215	13.392416666666666	13.73805	0.3456333333333337	151660.09375	1636342.7478940426	0	1297	0.1735418232855821	1.7327874331550568	2.4506094939746395	301.211181640625	301.2122802734375
849	302.0171203613281	11.216666666666667					1	DETECTED	302.0171 m/z @11.22 [CD6703_1.mzXML]	302.0171203613281	11.216666666666667	0.1016	20.005499999999998	19.903899999999997	56322.39453125	1.3943054405355472E7	0	1297	4.389758670265264	1.1288205294286258	1.850671463101675	302.0158996582031	302.0187683105469
850	302.1420593261719	12.4557					1	DETECTED	302.1421 m/z @12.46 [CD6703_1.mzXML]	302.1420593261719	12.4557	1.7760333333333334	19.956833333333336	18.1808	37081.91015625	5868083.455453733	0	1297	0.056152303990540275	1.421540945932522	1.771130346774054	302.140380859375	302.1520080566406
851	302.19451904296875	9.9932					1	DETECTED	302.1945 m/z @9.99 [CD6703_1.mzXML]	302.19451904296875	9.9932	8.57395	10.067233333333332	1.4932833333333324	5801.880859375	143823.498657013	0	1297	0.07258897650283735	0.5260818507427629	0.052163701485525814	302.19354248046875	302.1954040527344
852	302.2126159667969	11.545333333333334					1	DETECTED	302.2126 m/z @11.55 [CD6703_1.mzXML]	302.2126159667969	11.545333333333334	11.516333333333334	13.609316666666667	2.0929833333333328	74545.8515625	3930142.6271254867	0	1297	1.984850501688971	36.08591954022998	65.92042682037811	302.21221923828125	302.2152099609375
853	302.2303161621094	10.835566666666667					1	DETECTED	302.2303 m/z @10.84 [CD6703_1.mzXML]	302.2303161621094	10.835566666666667	10.789783333333332	10.92455	0.1347666666666676	39711.51171875	211264.16764453167	0	1297	0.03708253269267736	1.4717874044411845	1.943574808882369	302.22967529296875	302.23040771484375
854	302.30328369140625	11.67145					1	DETECTED	302.3033 m/z @11.67 [CD6703_1.mzXML]	302.30328369140625	11.67145	11.65705	11.855799999999999	0.19874999999999865	35427.6484375	191803.69770654323	0	1297	0.08412185435081909	5.1309877974754565	9.317862756303358	302.302734375	302.30328369140625
855	303.0257263183594	1.4482666666666666					1	DETECTED	303.0257 m/z @1.45 [CD6703_1.mzXML]	303.0257263183594	1.4482666666666666	0.15105000000000002	19.973166666666668	19.822116666666666	9162.00390625	2535143.4347615354	0	1297	0.8465312057943035	6.902012689263851	13.148879636504487	303.0187683105469	303.0296325683594
856	303.07232666015625	9.727283333333332					1	DETECTED	303.0723 m/z @9.73 [CD6703_1.mzXML]	303.07232666015625	9.727283333333332	9.653616666666666	9.933716666666667	0.2801000000000009	45364.4375	272011.9157684924	0	1297	0.10191309300155993	1.9905923648473214	2.0065258130674573	303.07232666015625	303.07318115234375
857	303.09356689453125	8.787716666666666					1	DETECTED	303.0936 m/z @8.79 [CD6703_1.mzXML]	303.09356689453125	8.787716666666666	8.619349999999999	10.63335	2.014000000000001	4724.859375	188799.2828328858	0	1297	0.10153472384595119	5.980993862601441	10.961987725202881	303.0931701660156	303.1034240722656
858	303.2272033691406	14.38825					1	DETECTED	303.2272 m/z @14.39 [CD6703_1.mzXML]	303.2272033691406	14.38825	10.217683333333333	18.132833333333334	7.915150000000001	699667.375	2.871708973758295E7	1	1297	0.47373295426416995	0.7544726150222437	4.606896564144953	303.22637939453125	303.2307434082031
859	303.25103759765625	13.009333333333332					1	DETECTED	303.2510 m/z @13.01 [CD6703_1.mzXML]	303.25103759765625	13.009333333333332	12.995849999999999	13.106150000000001	0.11030000000000229	21813.26953125	113350.21060571373	0	1297	0.09263536825061536	4.0902348578492935	7.180469715698588	303.2501525878906	303.25103759765625
860	304.0470275878906	16.1996					1	DETECTED	304.0470 m/z @16.20 [CD6703_1.mzXML]	304.0470275878906	16.1996	9.9634	19.826166666666666	9.862766666666666	3256.80908203125	871940.6623336178	0	1297	7.99645604074836	0.7907673476369156	0.5815346952738311	304.0462341308594	304.048095703125
861	304.12750244140625	9.800033333333333					1	DETECTED	304.1275 m/z @9.80 [CD6703_1.mzXML]	304.12750244140625	9.800033333333333	9.74165	9.933716666666667	0.19206666666666727	22960.755859375	137442.41579913275	0	1297	0.09289755421570156	1.6448758207250946	1.6370105635824808	304.12713623046875	304.12762451171875
862	304.1486511230469	9.327816666666667					1	DETECTED	304.1487 m/z @9.33 [CD6703_1.mzXML]	304.1486511230469	9.327816666666667	9.158016666666667	9.415249999999999	0.25723333333333187	16004.15625	105944.94449163789	0	1297	0.1322681714409022	0.7574597565763583	1.0129078766969684	304.147705078125	304.14898681640625
863	304.17413330078125	8.926066666666665					1	DETECTED	304.1741 m/z @8.93 [CD6703_1.mzXML]	304.17413330078125	8.926066666666665	8.864733333333334	8.972133333333334	0.10740000000000016	3920.41845703125	18541.766875122015	0	1297	0.11359985156553698	0.8755434782608913	0.7510869565217825	304.1734313964844	304.17425537109375
864	304.209716796875	10.082366666666667					1	DETECTED	304.2097 m/z @10.08 [CD6703_1.mzXML]	304.209716796875	10.082366666666667	10.037266666666666	10.379816666666667	0.342550000000001	105205.6015625	744127.2411086435	0	1297	0.08178145749985433	3.2007083507886502	5.125289652093786	304.208984375	304.2102966308594
865	304.2307434082031	14.38825					1	DETECTED	304.2307 m/z @14.39 [CD6703_1.mzXML]	304.2307434082031	14.38825	11.08535	16.6238	5.538449999999999	118723.140625	5836571.415209961	0	1297	0.5235177135521951	0.7130716340881265	0.41761418976042414	304.22802734375	304.23150634765625
866	304.2976989746094	11.545333333333334					1	DETECTED	304.2977 m/z @11.55 [CD6703_1.mzXML]	304.2976989746094	11.545333333333334	11.501466666666666	11.628483333333332	0.1270166666666661	25030.30078125	135963.83295800732	0	1297	0.11153006985471414	1.447758358662562	1.8955167173251237	304.29718017578125	304.29803466796875
867	304.8939514160156	1.6112833333333334					1	DETECTED	304.8940 m/z @1.61 [CD6703_1.mzXML]	304.8939514160156	1.6112833333333334	0.5524	1.7156999999999998	1.1632999999999998	115886.0390625	884159.811479187	0	1297	0.06853524283505186	0.5632176566535585	1.455620726098509	304.8932800292969	304.9029846191406
868	305.08551025390625	15.290933333333333					1	DETECTED	305.0855 m/z @15.29 [CD6703_1.mzXML]	305.08551025390625	15.290933333333333	9.049650000000002	18.132833333333334	9.083183333333332	2662.526611328125	720332.2286643066	0	1297	6.352749037416968	0.7276695230948764	0.4553390461897529	305.0844421386719	305.0865783691406
869	305.1336364746094	12.36355					1	DETECTED	305.1336 m/z @12.36 [CD6703_1.mzXML]	305.1336364746094	12.36355	9.2425	12.501733333333334	3.2592333333333343	47623.90234375	2884047.733484254	0	1297	0.09343293282874754	0.5221373148993662	0.04427462979873247	305.1247863769531	305.1336975097656
870	305.2132263183594	10.0976					1	DETECTED	305.2132 m/z @10.10 [CD6703_1.mzXML]	305.2132263183594	10.0976	10.05185	14.560049999999999	4.508199999999999	15182.6591796875	854242.1072849119	0	1297	0.16751328959593792	49.26994535519129	3.927133259776744	305.2101135253906	305.21368408203125
871	305.2428283691406	12.63895					1	DETECTED	305.2428 m/z @12.64 [CD6703_1.mzXML]	305.2428283691406	12.63895	4.359533333333333	15.685466666666667	11.325933333333333	153201.65625	5989015.570560613	0	1297	1.3287253083189707	1.7292651508537735	3.505682409534802	305.2333984375	305.24676513671875
872	305.70831298828125	10.47865					1	DETECTED	305.7083 m/z @10.48 [CD6703_1.mzXML]	305.70831298828125	10.47865	10.423966666666667	10.618433333333334	0.194466666666667	26373.798828125	159728.72901708985	0	1297	0.0963920185887055	1.8861359531564958	2.241862775141207	305.7059631347656	305.7084045410156
873	306.03302001953125	10.202816666666667					1	DETECTED	306.0330 m/z @10.20 [CD6703_1.mzXML]	306.03302001953125	10.202816666666667	10.082366666666667	10.29165	0.2092833333333335	7177.61865234375	52641.852464843905	0	1297	0.07003969885878014	0.8687560536875616	0.7375121073751232	306.0328674316406	306.0333251953125
874	306.08203125	15.669416666666667					1	DETECTED	306.0820 m/z @15.67 [CD6703_1.mzXML]	306.08203125	15.669416666666667	9.284916666666668	18.229833333333332	8.944916666666664	6766.99560546875	1718255.5153150016	0	1297	7.2885271896681765	0.7005181820554989	0.32452431730791736	306.0809020996094	306.0845031738281
875	306.79632568359375	10.47865					1	DETECTED	306.7963 m/z @10.48 [CD6703_1.mzXML]	306.79632568359375	10.47865	10.451383333333332	10.532783333333333	0.08140000000000036	20245.005859375	76653.88228613298	0	1297	0.15867916311203523	1.492665036674769	1.9853300733495376	306.79620361328125	306.7967224121094
876	307.0781555175781	15.893400000000002					1	DETECTED	307.0782 m/z @15.89 [CD6703_1.mzXML]	307.0781555175781	15.893400000000002	3.2754666666666665	17.599833333333333	14.324366666666666	3830.524658203125	1528493.1685099797	0	1297	13.743131279449386	0.5676193671441175	0.13523873428823507	307.0771179199219	307.08245849609375
877	307.16619873046875	11.08535					1	DETECTED	307.1662 m/z @11.09 [CD6703_1.mzXML]	307.16619873046875	11.08535	0.5858666666666666	19.989166666666666	19.403299999999998	530704.1875	2.2805441956324417E7	1	1297	0.682847343064342	3.8046665426019097	1.954532673310691	307.1650695800781	307.1690673828125
878	307.9892272949219	10.465033333333334					1	DETECTED	307.9892 m/z @10.47 [CD6703_1.mzXML]	307.9892272949219	10.465033333333334	10.43775	10.505966666666666	0.06821666666666637	7041.328125	25042.215598632585	0	1297	0.25930013771287364	1.2501527183872174	1.500305436774435	307.9849853515625	307.9892272949219
879	308.0123291015625	10.43775					1	DETECTED	308.0123 m/z @10.44 [CD6703_1.mzXML]	308.0123291015625	10.43775	10.423966666666667	10.560733333333333	0.13676666666666648	8312.3427734375	46664.168904052676	0	1297	0.09505701143018364	4.96130592503049	10.107961619628949	308.00537109375	308.0127258300781
880	308.0485534667969	10.47865					1	DETECTED	308.0486 m/z @10.48 [CD6703_1.mzXML]	308.0485534667969	10.47865	10.232683333333334	19.973166666666668	9.740483333333334	7445911.5	5.495419269111297E7	1	1297	0.1036309259447723	1.5730990673312062	1.7132377823379192	308.0474853515625	308.0502014160156
881	308.16943359375	10.99785					1	DETECTED	308.1694 m/z @11.00 [CD6703_1.mzXML]	308.16943359375	10.99785	9.919	17.90666666666667	7.987666666666669	79023.3515625	3556762.709379396	0	1297	0.6270517570794834	3.381506255146878	1.9418937574915607	308.16143798828125	308.1714172363281
882	308.8770751953125	2.1698666666666666					1	DETECTED	308.8771 m/z @2.17 [CD6703_1.mzXML]	308.8770751953125	2.1698666666666666	2.1127833333333332	3.2612	1.1484166666666669	13643.615234375	201828.4597731629	0	1297	0.055476519897474486	10.059124087591234	19.11824817518247	308.86883544921875	308.8782653808594
883	309.05181884765625	10.465033333333334					1	DETECTED	309.0518 m/z @10.47 [CD6703_1.mzXML]	309.05181884765625	10.465033333333334	2.35345	17.923000000000002	15.569550000000001	1022613.0625	3.181350867417711E7	1	1297	0.09933123407570221	1.917050440296816	2.2737610137697106	309.0469055175781	309.0525817871094
884	309.1485290527344	13.822383333333333					1	DETECTED	309.1485 m/z @13.82 [CD6703_1.mzXML]	309.1485290527344	13.822383333333333	9.299083333333334	13.9073	4.6082166666666655	11305.171875	889070.2872008055	0	1297	4.454104639538787	0.5093865835415147	0.01945704585036655	309.14501953125	309.1502380371094
885	309.162109375	11.08535					1	DETECTED	309.1621 m/z @11.09 [CD6703_1.mzXML]	309.162109375	11.08535	10.505966666666666	17.226333333333333	6.720366666666667	28343.05859375	1710584.1396707774	0	1297	0.10768698230298313	1.1512229711398287	1.27468432459693	309.16094970703125	309.1690673828125
886	309.2014465332031	12.80335					1	DETECTED	309.2014 m/z @12.80 [CD6703_1.mzXML]	309.2014465332031	12.80335	0.31793333333333335	13.624416666666667	13.306483333333334	26217.17578125	5388695.818338135	0	1297	0.10889466608202625	0.5328810278658435	1.3691900755444564	309.1979675292969	309.2106628417969
887	309.2252502441406	13.850383333333333					1	DETECTED	309.2253 m/z @13.85 [CD6703_1.mzXML]	309.2252502441406	13.850383333333333	13.682233333333333	14.0388	0.3565666666666676	8569.8525390625	112485.13700793471	0	1297	0.3091084042486312	1.0602636534839909	1.1205273069679818	309.2169189453125	309.2264099121094
888	310.0445556640625	10.47865					1	DETECTED	310.0446 m/z @10.48 [CD6703_1.mzXML]	310.0445556640625	10.47865	10.3947	18.246	7.851299999999998	2583771.75	1.9068159748532504E7	0	1297	0.1026832103556643	1.5142376587922028	1.6036304656519245	310.0434265136719	310.04754638671875
889	310.1117858886719	0.66955					1	DETECTED	310.1118 m/z @0.67 [CD6703_1.mzXML]	310.1117858886719	0.66955	0.13470000000000001	19.989166666666666	19.854466666666667	1433.24658203125	1065912.4632783202	0	1297	0.3420544572223908	18.560780281075694	36.12156056215138	310.10986328125	310.1151123046875
890	310.1995544433594	10.63335					1	DETECTED	310.1996 m/z @10.63 [CD6703_1.mzXML]	310.1995544433594	10.63335	10.423966666666667	15.621816666666666	5.197849999999999	185573.421875	2813932.994791165	0	1297	0.1791839826392554	12.41228209822495	25.781616612061942	310.1971435546875	310.1996154785156
891	310.4158935546875	10.47865					1	DETECTED	310.4159 m/z @10.48 [CD6703_1.mzXML]	310.4158935546875	10.47865	10.451383333333332	10.54655	0.09516666666666751	25460.150390625	112716.0288803717	0	1297	0.11829988252497792	1.7451100244498297	2.4902200488996593	310.4158020019531	310.41668701171875
892	310.9106140136719	1.6556666666666666					1	DETECTED	310.9106 m/z @1.66 [CD6703_1.mzXML]	310.9106140136719	1.6556666666666666	1.5964166666666666	6.019266666666667	4.42285	82189.5078125	1219626.8837639159	0	1297	0.08080402865943559	1.7721016165382577	1.7165191690088857	310.90594482421875	310.9112854003906
893	311.0021057128906	11.972333333333333					1	DETECTED	311.0021 m/z @11.97 [CD6703_1.mzXML]	311.0021057128906	11.972333333333333	4.179666666666667	18.522499999999997	14.342833333333331	4259.41357421875	1402152.590912872	0	1297	12.1994717030306	0.920277611429549	0.6674121163619977	311.0021057128906	311.0113830566406
894	311.04888916015625	10.47865					1	DETECTED	311.0489 m/z @10.48 [CD6703_1.mzXML]	311.04888916015625	10.47865	10.3947	14.502383333333334	4.107683333333334	330349.71875	3153410.623595332	0	1297	0.1010529027999798	6.260843048878217	1.6520517024427415	311.0470886230469	311.05584716796875
895	311.0798034667969	13.106150000000001					1	DETECTED	311.0798 m/z @13.11 [CD6703_1.mzXML]	311.0798034667969	13.106150000000001	11.545333333333334	19.5975	8.052166666666666	17419.466796875	3792762.8697762447	0	1297	8.014760493084392	2.579472284808165	4.15894456961633	311.07598876953125	311.0895690917969
896	311.1221008300781	8.772416666666667					1	DETECTED	311.1221 m/z @8.77 [CD6703_1.mzXML]	311.1221008300781	8.772416666666667	6.133583333333333	9.978066666666667	3.8444833333333337	20022.677734375	453668.2356669921	0	1297	0.10330476363069607	0.7284437567106676	2.4316210970334096	311.11627197265625	311.13189697265625
897	311.16455078125	12.393633333333334					1	DETECTED	311.1646 m/z @12.39 [CD6703_1.mzXML]	311.16455078125	12.393633333333334	0.9889666666666667	12.6243	11.635333333333334	70151.234375	3594602.9838455827	0	1297	0.23986142864427684	0.5101128193137312	1.6671708886221484	311.16424560546875	311.1647033691406
898	311.1872253417969	13.836333333333332					1	DETECTED	311.1872 m/z @13.84 [CD6703_1.mzXML]	311.1872253417969	13.836333333333332	13.69615	14.0984	0.40225000000000044	7211.6201171875	128655.90819140624	0	1297	0.20089418072344145	1.4347283319462671	1.869456663892534	311.186767578125	311.1929016113281
899	311.2029113769531	10.618433333333334					1	DETECTED	311.2029 m/z @10.62 [CD6703_1.mzXML]	311.2029113769531	10.618433333333334	10.465033333333334	16.346183333333332	5.881149999999998	29878.751953125	1250635.669977172	0	1297	0.2820936358752384	19.16932855280318	37.33865710560636	311.1937561035156	311.2030029296875
900	311.22003173828125	11.614299999999998					1	DETECTED	311.2200 m/z @11.61 [CD6703_1.mzXML]	311.22003173828125	11.614299999999998	11.614299999999998	11.685916666666666	0.07161666666666733	7518.70849609375	19327.814042846723	0	1297	0.013782132719672546	null	null	311.21844482421875	311.22003173828125
901	311.2339172363281	13.822383333333333					1	DETECTED	311.2339 m/z @13.82 [CD6703_1.mzXML]	311.2339172363281	13.822383333333333	12.548466666666666	14.06835	1.5198833333333344	9397.0390625	421736.50238171365	0	1297	1.401874136356291	0.5965395434028918	0.19307908680578356	311.2337951660156	311.24072265625
902	311.6307067871094	12.817					1	DETECTED	311.6307 m/z @12.82 [CD6703_1.mzXML]	311.6307067871094	12.817	12.77605	15.717183333333333	2.941133333333333	27150.955078125	1227231.8019414057	0	1297	0.08495788551200256	35.91127391127348	70.82254782254697	311.6298828125	311.63214111328125
903	312.02728271484375	13.119733333333333					1	DETECTED	312.0273 m/z @13.12 [CD6703_1.mzXML]	312.02728271484375	13.119733333333333	11.71545	18.084333333333333	6.368883333333333	31568.3046875	1362819.402354859	0	1297	0.3143630593094642	2.26766322085999	3.9267760762129735	312.0195617675781	312.0281982421875
904	312.0412292480469	10.47865					1	DETECTED	312.0412 m/z @10.48 [CD6703_1.mzXML]	312.0412292480469	10.47865	10.40935	10.560733333333333	0.15138333333333343	88599.6796875	496306.28597118973	0	1297	0.09266972553663955	1.0846906088961616	1.2071987223745233	312.0411682128906	312.0418701171875
905	312.1288146972656	8.879999999999999					1	DETECTED	312.1288 m/z @8.88 [CD6703_1.mzXML]	312.1288146972656	8.879999999999999	8.695383333333332	17.34	8.644616666666668	12055.2822265625	2874856.786826416	0	1297	0.09208507325676862	23.412340886521598	45.824681773043196	312.12542724609375	312.1355285644531
906	312.1571350097656	12.176033333333333					1	DETECTED	312.1571 m/z @12.18 [CD6703_1.mzXML]	312.1571350097656	12.176033333333333	4.0461	12.33255	8.286449999999999	39688.28515625	2216603.741026855	0	1297	0.12146211151664765	0.5096259501922934	3.1977977410533724	312.1566162109375	312.16680908203125
907	312.21453857421875	10.758066666666668					1	DETECTED	312.2145 m/z @10.76 [CD6703_1.mzXML]	312.21453857421875	10.758066666666668	10.15795	10.953916666666666	0.7959666666666667	100769.0859375	781633.898728025	1	1297	0.09871335614659493	1.22047913785768	1.5641532020587667	312.2141418457031	312.21539306640625
908	312.3601989746094	12.085783333333334					1	DETECTED	312.3602 m/z @12.09 [CD6703_1.mzXML]	312.3601989746094	12.085783333333334	12.057533333333334	12.27075	0.21321666666666594	26252.984375	175529.1538259278	0	1297	0.1286240971409729	3.773746312684368	6.547492625368736	312.3595275878906	312.36053466796875
909	312.6563415527344	2.5061666666666667					1	DETECTED	312.6563 m/z @2.51 [CD6703_1.mzXML]	312.6563415527344	2.5061666666666667	0.31793333333333335	19.77716666666667	19.459233333333337	16877.494140625	1940199.147645599	0	1297	0.45987155389608647	1.3018135454564572	0.5255310110804676	312.65472412109375	312.6589660644531
910	313.0940856933594	1.4631666666666667					1	DETECTED	313.0941 m/z @1.46 [CD6703_1.mzXML]	313.0940856933594	1.4631666666666667	1.3992666666666667	18.490000000000002	17.090733333333336	23943.337890625	3788645.214354431	0	1297	0.09231977445043071	126.68761421671557	266.77556475823604	313.08465576171875	313.1000061035156
911	313.1383056640625	8.879999999999999					1	DETECTED	313.1383 m/z @8.88 [CD6703_1.mzXML]	313.1383056640625	8.879999999999999	8.849116666666667	8.910366666666667	0.06124999999999936	4625.76416015625	12760.666836913937	0	1297	0.06157203968806968	0.9916351861846038	0.9832703723692077	313.1383056640625	313.1388244628906
912	313.1529846191406	10.067233333333332					1	DETECTED	313.1530 m/z @10.07 [CD6703_1.mzXML]	313.1529846191406	10.067233333333332	10.022699999999999	10.143016666666666	0.12031666666666752	10649.076171875	47144.60287048366	0	1297	0.07913834343455406	1.3508607784431104	1.701721556886221	313.1524658203125	313.1531982421875
913	313.16461181640625	12.37865					1	DETECTED	313.1646 m/z @12.38 [CD6703_1.mzXML]	313.16461181640625	12.37865	12.19175	13.579383333333334	1.3876333333333335	19373.033203125	511663.22621508775	0	1297	0.1873651486610317	3.712234706616737	6.424469413233474	313.159423828125	313.1664733886719
914	313.2712707519531	13.79405					1	DETECTED	313.2713 m/z @13.79 [CD6703_1.mzXML]	313.2712707519531	13.79405	0.6361833333333333	19.19333333333333	18.55715	935789.4375	1.981017112627512E7	1	1297	0.2570720095506296	1.169222712500209	1.0770357404129025	313.2698974609375	313.2745056152344
915	313.7820739746094	2.4510333333333336					1	DETECTED	313.7821 m/z @2.45 [CD6703_1.mzXML]	313.7820739746094	2.4510333333333336	2.1698666666666666	18.937	16.767133333333334	13282.923828125	1313663.3368803407	0	1297	0.28926151037282954	11.775417951464318	22.57736270127525	313.78106689453125	313.7840881347656
916	314.22991943359375	10.99785					1	DETECTED	314.2299 m/z @11.00 [CD6703_1.mzXML]	314.22991943359375	10.99785	10.880149999999999	11.986500000000001	1.1063500000000026	1060717.875	8742931.329508433	1	1297	0.12072121911529798	1.2268720670248996	1.2517663990035124	314.22882080078125	314.2326965332031
917	314.7776794433594	2.02865					1	DETECTED	314.7777 m/z @2.03 [CD6703_1.mzXML]	314.7776794433594	2.02865	1.7315833333333333	2.1414	0.4098166666666667	11257.4931640625	150123.54366320802	0	1297	0.12553750086586812	0.6897722172351888	0.37954443447037756	314.7684326171875	314.7776794433594
918	315.0157775878906	1.5812166666666667					1	DETECTED	315.0158 m/z @1.58 [CD6703_1.mzXML]	315.0157775878906	1.5812166666666667	1.5369833333333331	2.671266666666667	1.1342833333333338	9308.4033203125	347377.21318591316	0	1297	0.06725010291894362	12.821590052750501	24.643180105501003	315.0070495605469	315.0243225097656
919	315.0606384277344	2.5061666666666667					1	DETECTED	315.0606 m/z @2.51 [CD6703_1.mzXML]	315.0606384277344	2.5061666666666667	1.4165999999999999	9.874033333333333	8.457433333333334	18161.712890625	1398231.1526488033	0	1297	7.405577157704592	1.1108214068187023	5.708373669435315	315.05120849609375	315.06646728515625
920	315.0773010253906	2.4510333333333336					1	DETECTED	315.0773 m/z @2.45 [CD6703_1.mzXML]	315.0773010253906	2.4510333333333336	0.1016	20.005499999999998	19.903899999999997	5042614.0	3.782951925722029E8	1	1297	0.4944386893214867	2.023025592818465	12.327658049575582	315.0765380859375	315.078369140625
921	315.1312255859375	11.36995					1	DETECTED	315.1312 m/z @11.37 [CD6703_1.mzXML]	315.1312255859375	11.36995	2.3111166666666665	11.929183333333333	9.618066666666666	41116.3125	5038617.572899539	0	1297	0.8192037796383396	0.5308667414862105	0.03453270975513163	315.1224060058594	315.1321716308594
922	315.2333068847656	10.968483333333333					1	DETECTED	315.2333 m/z @10.97 [CD6703_1.mzXML]	315.2333068847656	10.968483333333333	2.4510333333333336	11.17345	8.722416666666668	189211.1875	4062540.062976687	0	1297	0.1206526865794757	1.5706166937022867	4.236034302115661	315.2239990234375	315.23590087890625
923	316.0812072753906	2.4510333333333336					1	DETECTED	316.0812 m/z @2.45 [CD6703_1.mzXML]	316.0812072753906	2.4510333333333336	0.16771666666666668	20.005499999999998	19.83778333333333	429784.46875	3.837085052097619E7	0	1297	0.7855917887888493	1.2505704382295322	5.635395908212742	316.07568359375	316.08203125
924	316.2453308105469	11.159333333333333					1	DETECTED	316.2453 m/z @11.16 [CD6703_1.mzXML]	316.2453308105469	11.159333333333333	10.92455	11.79345	0.8689	1733364.75	9735490.841130406	1	1297	0.09206970708432927	0.7856040766858565	1.6900317664378253	316.2364807128906	316.24652099609375
925	317.05401611328125	15.137699999999999					1	DETECTED	317.0540 m/z @15.14 [CD6703_1.mzXML]	317.05401611328125	15.137699999999999	0.5524	20.005499999999998	19.4531	9528.1943359375	2844521.3099257797	0	1297	0.7247461574211869	0.6668734959171221	0.34426861184727303	317.05328369140625	317.0633239746094
926	317.0823974609375	2.4236					1	DETECTED	317.0824 m/z @2.42 [CD6703_1.mzXML]	317.0823974609375	2.4236	0.11798333333333333	19.989166666666666	19.87118333333333	61504.37109375	5148104.282649624	0	1297	0.4056939332174134	1.0007488102961666	14.403302812922853	317.08074951171875	317.0844421386719
927	317.1129150390625	1.6112833333333334					1	DETECTED	317.1129 m/z @1.61 [CD6703_1.mzXML]	317.1129150390625	1.6112833333333334	1.2271666666666665	12.548466666666666	11.321299999999999	26021.48046875	3715886.830267762	0	1297	0.13160248690929954	14.736798715667973	118.59180141615917	317.1112060546875	317.1138000488281
928	317.1765441894531	13.520866666666667					1	DETECTED	317.1765 m/z @13.52 [CD6703_1.mzXML]	317.1765441894531	13.520866666666667	12.029	13.653866666666666	1.6248666666666658	105664.9375	1475425.5759376215	0	1297	0.1643643299989943	0.5477228059346583	0.095609606503559	317.1691589355469	317.17730712890625
929	317.2490539550781	11.159333333333333					1	DETECTED	317.2491 m/z @11.16 [CD6703_1.mzXML]	317.2490539550781	11.159333333333333	11.114983333333333	14.2891	3.1741166666666665	285592.90625	3436525.9963291036	0	1297	0.0788917187747753	29.453481711817474	57.66855860123738	317.2415466308594	317.2500305175781
930	317.5268249511719	2.4510333333333336					1	DETECTED	317.5268 m/z @2.45 [CD6703_1.mzXML]	317.5268249511719	2.4510333333333336	0.5524	19.418166666666664	18.865766666666666	16537.896484375	2918184.9423419805	0	1297	0.41836135291341536	1.1328384346100908	3.2011503419409344	317.5213928222656	317.5296936035156
931	318.0631103515625	15.669416666666667					1	DETECTED	318.0631 m/z @15.67 [CD6703_1.mzXML]	318.0631103515625	15.669416666666667	10.18775	18.905166666666666	8.717416666666667	3675.93896484375	872347.4255955812	0	1297	0.729197642396489	0.7951429005776831	0.5902858011553662	318.06195068359375	318.0643005371094
932	318.1797180175781	13.520866666666667					1	DETECTED	318.1797 m/z @13.52 [CD6703_1.mzXML]	318.1797180175781	13.520866666666667	9.313316666666667	13.639283333333333	4.325966666666666	24560.15625	1193501.6152142333	0	1297	0.08256363011922474	0.5175683256133243	0.034847389521638565	318.1722412109375	318.189697265625
933	318.29766845703125	11.355833333333333					1	DETECTED	318.2977 m/z @11.36 [CD6703_1.mzXML]	318.29766845703125	11.355833333333333	11.326366666666667	12.830866666666667	1.5045000000000002	377718.5	2788166.7825866654	1	1297	0.10051487222839839	3.9145028080516266	5.061095597108532	318.2972412109375	318.2994079589844
934	318.968017578125	1.9031166666666666					1	DETECTED	318.9680 m/z @1.90 [CD6703_1.mzXML]	318.968017578125	1.9031166666666666	1.50735	19.907833333333333	18.400483333333334	26733.994140625	3045127.297646302	0	1297	0.05793998023393043	23.24663101153879	0.7854931840264673	318.96685791015625	318.9724426269531
935	319.0592041015625	16.2975					1	DETECTED	319.0592 m/z @16.30 [CD6703_1.mzXML]	319.0592041015625	16.2975	8.710633333333334	19.080666666666666	10.370033333333332	3278.0751953125	931100.2241555786	0	1297	8.319910668751255	0.6834200328638085	0.366840065727617	319.05755615234375	319.066650390625
936	319.1271057128906	10.663883333333333					1	DETECTED	319.1271 m/z @10.66 [CD6703_1.mzXML]	319.1271057128906	10.663883333333333	8.987599999999999	10.710666666666667	1.7230666666666679	8789.263671875	256517.5838234863	0	1297	1.3139675303166456	0.513954482635195	0.37964354823719526	319.1263732910156	319.13458251953125
937	319.1634521484375	9.594566666666667					1	DETECTED	319.1635 m/z @9.59 [CD6703_1.mzXML]	319.1634521484375	9.594566666666667	9.534516666666667	11.986500000000001	2.4519833333333345	63293.83203125	1360300.0124650262	0	1297	0.08036355489395319	1.3686560195338018	37.3576947169733	319.16259765625	319.1667785644531
938	319.19232177734375	14.38825					1	DETECTED	319.1923 m/z @14.39 [CD6703_1.mzXML]	319.19232177734375	14.38825	1.4165999999999999	16.834666666666667	15.418066666666668	213073.859375	1.0437623400715636E7	0	1297	0.5651831870183699	1.267854088226474	4.184080698829583	319.1832275390625	319.1930847167969
939	319.3008117675781	11.398383333333333					1	DETECTED	319.3008 m/z @11.40 [CD6703_1.mzXML]	319.3008117675781	11.398383333333333	11.326366666666667	11.614299999999998	0.2879333333333314	61014.23828125	523664.01755761507	0	1297	0.16216374948293932	1.9990742883591701	2.9981485767183402	319.29315185546875	319.3014221191406
940	320.00372314453125	16.65615					1	DETECTED	320.0037 m/z @16.66 [CD6703_1.mzXML]	320.00372314453125	16.65615	10.128116666666667	19.273333333333333	9.145216666666666	2350.47119140625	553408.8766009522	0	1297	7.4295428643757795	0.7004572586945532	0.40091451738910644	320.0000305175781	320.00445556640625
941	320.1957702636719	14.359966666666667					1	DETECTED	320.1958 m/z @14.36 [CD6703_1.mzXML]	320.1957702636719	14.359966666666667	9.257	16.10305	6.84605	38440.17578125	5522971.019437381	0	1297	5.574978110487235	0.62513781428918	0.22885290210766343	320.19476318359375	320.2016906738281
942	320.9647521972656	2.0005					1	DETECTED	320.9648 m/z @2.00 [CD6703_1.mzXML]	320.9647521972656	2.0005	1.9031166666666666	2.254633333333333	0.3515166666666665	19694.8359375	199507.03218737798	0	1297	0.16307988547755436	1.8048091733698384	2.5568753579145524	320.9643249511719	320.9654541015625
943	321.18206787109375	11.614299999999998					1	DETECTED	321.1821 m/z @11.61 [CD6703_1.mzXML]	321.18206787109375	11.614299999999998	8.589166666666667	17.825166666666668	9.236	318883.1875	1.1018498791849218E7	1	1297	0.34644398433209567	2.9436509391449204	2.023884859476323	321.17840576171875	321.183837890625
944	321.2078857421875	12.653016666666668					1	DETECTED	321.2079 m/z @12.65 [CD6703_1.mzXML]	321.2078857421875	12.653016666666668	1.2271666666666665	14.676083333333334	13.448916666666667	41210.64453125	5088066.552301241	0	1297	0.2441191798143869	0.5899805707450319	0.07095525275543561	321.1983642578125	321.2098693847656
945	321.31280517578125	12.63895					1	DETECTED	321.3128 m/z @12.64 [CD6703_1.mzXML]	321.31280517578125	12.63895	12.37865	12.72135	0.3426999999999989	18239.705078125	271188.236652831	0	1297	0.2972091320315524	0.6582789089512103	0.31655781790242066	321.3126220703125	321.3132019042969
946	322.0640563964844	11.972333333333333					1	DETECTED	322.0641 m/z @11.97 [CD6703_1.mzXML]	322.0640563964844	11.972333333333333	4.434116666666667	17.923000000000002	13.488883333333334	478473.125	1.2202593225638613E7	1	1297	0.10623110302548433	3.1652076212407265	4.204994458958075	322.0570373535156	322.0731201171875
947	322.18560791015625	11.67145					1	DETECTED	322.1856 m/z @11.67 [CD6703_1.mzXML]	322.18560791015625	11.67145	11.48645	15.92595	4.439500000000001	39996.83203125	1727253.8847082818	0	1297	0.3872244640277547	11.998648648648619	22.997297297297237	322.18438720703125	322.1859130859375
948	322.2716979980469	13.994383333333333					1	DETECTED	322.2717 m/z @13.99 [CD6703_1.mzXML]	322.2716979980469	13.994383333333333	13.8931	14.64715	0.7540499999999994	30629.55859375	601013.9495036615	0	1297	0.2556041151681576	3.722478196478537	4.2407704217568885	322.2712097167969	322.2724914550781
949	323.0675048828125	11.986500000000001					1	DETECTED	323.0675 m/z @11.99 [CD6703_1.mzXML]	323.0675048828125	11.986500000000001	11.94365	12.223883333333333	0.28023333333333333	78906.7265625	522428.1282288811	0	1297	0.09722198431319384	3.0509103892194154	2.8790719479181415	323.0666198730469	323.068115234375
950	323.1617736816406	9.933716666666667					1	DETECTED	323.1618 m/z @9.93 [CD6703_1.mzXML]	323.1617736816406	9.933716666666667	9.653616666666666	10.574683333333333	0.9210666666666665	38066.8515625	995230.9596958013	0	1297	0.4588914346003463	1.605890148122254	2.2696538184514137	323.1609802246094	323.16192626953125
951	323.1776123046875	11.614299999999998					1	DETECTED	323.1776 m/z @11.61 [CD6703_1.mzXML]	323.1776123046875	11.614299999999998	11.586649999999999	19.712	8.125350000000001	15210.236328125	1500789.0306803593	0	1297	0.17761178832621383	146.93218806510208	134.92846624029164	323.1769104003906	323.18707275390625
952	323.2232666015625	14.0984					1	DETECTED	323.2233 m/z @14.10 [CD6703_1.mzXML]	323.2232666015625	14.0984	1.50735	15.122583333333333	13.615233333333332	25080.6875	3865796.9351284183	0	1297	2.6149751333470785	0.5406710851491072	0.06526583531747852	323.2227783203125	323.2242431640625
953	323.9991149902344	12.593683333333333					1	DETECTED	323.9991 m/z @12.59 [CD6703_1.mzXML]	323.9991149902344	12.593683333333333	0.3516333333333333	19.679166666666667	19.327533333333335	18423.06640625	3862081.417031861	0	1297	1.389085882554392	1.094445865955026	3.489838868881012	323.9972839355469	324.0009765625
954	324.0437927246094	9.327816666666667					1	DETECTED	324.0438 m/z @9.33 [CD6703_1.mzXML]	324.0437927246094	9.327816666666667	9.270933333333334	10.43775	1.1668166666666657	54722.8125	673984.5590269157	0	1297	0.07834288168183612	7.776331111355107	1.7851999128981442	324.0423278808594	324.0443420410156
955	324.06097412109375	12.000666666666666					1	DETECTED	324.0610 m/z @12.00 [CD6703_1.mzXML]	324.06097412109375	12.000666666666666	11.94365	12.176033333333333	0.23238333333333294	166341.453125	1106294.198352539	0	1297	0.11123470796512791	1.913501996342675	2.420332695859054	324.0606994628906	324.0614013671875
956	324.12109375	9.933716666666667					1	DETECTED	324.1211 m/z @9.93 [CD6703_1.mzXML]	324.12109375	9.933716666666667	0.6863333333333334	10.05185	9.365516666666666	8097.880859375	1693949.5460220336	0	1297	0.15435153724887662	0.5063873924695814	0.012774784939162908	324.11175537109375	324.1284484863281
957	324.16510009765625	9.9932					1	DETECTED	324.1651 m/z @9.99 [CD6703_1.mzXML]	324.16510009765625	9.9932	9.8151	10.143016666666666	0.32791666666666686	5837.3095703125	85496.10611572297	0	1297	0.2949527216848882	0.920597042859814	0.8411940857196282	324.164794921875	324.1655578613281
958	324.1776123046875	15.749066666666666					1	DETECTED	324.1776 m/z @15.75 [CD6703_1.mzXML]	324.1776123046875	15.749066666666666	0.5524	19.973166666666668	19.42076666666667	15857.921875	4577027.325004643	0	1297	1.8754398581011529	0.8173846753264372	0.5205880208559746	324.17584228515625	324.17877197265625
959	324.1899108886719	9.727283333333332					1	DETECTED	324.1899 m/z @9.73 [CD6703_1.mzXML]	324.1899108886719	9.727283333333332	9.668233333333335	9.889166666666666	0.2209333333333312	80460.53125	466563.1345594457	0	1297	0.08501089118823657	1.6457510702895497	1.9879798719554929	324.189697265625	324.19036865234375
960	324.3240661621094	12.19175					1	DETECTED	324.3241 m/z @12.19 [CD6703_1.mzXML]	324.3240661621094	12.19175	12.114749999999999	12.666783333333333	0.552033333333334	12508.810546875	228270.31887231435	0	1297	0.14376328099713298	3.5846320346319587	6.169264069263917	324.3231201171875	324.3241882324219
961	324.7969055175781	13.850383333333333					1	DETECTED	324.7969 m/z @13.85 [CD6703_1.mzXML]	324.7969055175781	13.850383333333333	1.7000166666666667	13.850383333333333	12.150366666666667	12429.408203125	4103182.2452729493	0	1297	12.188914186209537	0.5	null	324.79168701171875	324.80596923828125
962	325.05377197265625	1.8323666666666665					1	DETECTED	325.0538 m/z @1.83 [CD6703_1.mzXML]	325.05377197265625	1.8323666666666665	1.8182833333333333	11.614299999999998	9.796016666666665	31246.02734375	3218017.65032611	0	1297	0.06245012212242962	269.63607170457965	536.2715329938673	325.04681396484375	325.0576171875
963	325.0644226074219	12.000666666666666					1	DETECTED	325.0644 m/z @12.00 [CD6703_1.mzXML]	325.0644226074219	12.000666666666666	11.958033333333333	12.085783333333334	0.1277500000000007	27934.3671875	156177.71313232562	0	1297	0.15869121200012692	1.498240813135287	1.9964816262705736	325.06402587890625	325.06475830078125
964	325.1738586425781	15.749066666666666					1	DETECTED	325.1739 m/z @15.75 [CD6703_1.mzXML]	325.1738586425781	15.749066666666666	0.3683166666666667	19.940333333333335	19.57201666666667	21379.919921875	5492025.060992406	0	1297	2.4168127035488283	0.6361451171202112	0.5963202203885953	325.17218017578125	325.1746520996094
965	325.2029724121094	13.79405					1	DETECTED	325.2030 m/z @13.79 [CD6703_1.mzXML]	325.2029724121094	13.79405	9.68285	13.921366666666668	4.238516666666667	18392.060546875	1696442.128395142	0	1297	0.49363939847892624	0.5154841246675749	0.0309393570020779	325.1931457519531	325.21221923828125
966	325.2326965332031	13.03655					1	DETECTED	325.2327 m/z @13.04 [CD6703_1.mzXML]	325.2326965332031	13.03655	12.8864	14.317499999999999	1.431099999999999	55179.921875	843927.7255061051	0	1297	0.11066089338912377	4.765567765567762	2.1117125263292253	325.2316589355469	325.2354736328125
967	326.0409240722656	9.327816666666667					1	DETECTED	326.0409 m/z @9.33 [CD6703_1.mzXML]	326.0409240722656	9.327816666666667	9.299083333333334	10.217683333333333	0.9185999999999996	17982.240234375	356179.85893725517	0	1297	0.5468088094329797	15.984918793503505	30.96983758700701	326.04034423828125	326.0411071777344
968	326.0774230957031	9.38585					1	DETECTED	326.0774 m/z @9.39 [CD6703_1.mzXML]	326.0774230957031	9.38585	9.172366666666667	9.489849999999999	0.3174833333333318	8680.9833984375	116127.07663659668	0	1297	0.21595316894845062	0.7435787337028642	0.48715746740572835	326.0762023925781	326.07757568359375
969	326.1092834472656	9.785216666666667					1	DETECTED	326.1093 m/z @9.79 [CD6703_1.mzXML]	326.1092834472656	9.785216666666667	9.7561	9.874033333333333	0.11793333333333322	9805.296875	45707.91254748519	0	1297	0.08143157772346044	2.025186033199753	3.0503720663995058	326.10888671875	326.1098327636719
970	326.1755676269531	14.0388					1	DETECTED	326.1756 m/z @14.04 [CD6703_1.mzXML]	326.1755676269531	14.0388	11.700716666666667	17.874166666666667	6.173450000000001	5386.55419921875	1164116.5376677248	0	1297	4.176825812612176	1.3201946038421786	1.640389207684357	326.1746520996094	326.1774597167969
971	326.19451904296875	10.6485					1	DETECTED	326.1945 m/z @10.65 [CD6703_1.mzXML]	326.19451904296875	10.6485	10.618433333333334	10.742116666666668	0.12368333333333403	7867.16796875	39432.19870739758	0	1297	0.1485617657145788	2.0568181818182074	3.113636363636415	326.1930847167969	326.19451904296875
972	326.847412109375	2.1127833333333332					1	DETECTED	326.8474 m/z @2.11 [CD6703_1.mzXML]	326.847412109375	2.1127833333333332	2.0846999999999998	2.2828666666666666	0.19816666666666682	8592.6767578125	63675.650829711965	0	1297	0.14037594890813265	3.5281899109792154	6.056379821958431	326.84735107421875	326.8490295410156
973	327.0062561035156	1.2271666666666665					1	DETECTED	327.0063 m/z @1.23 [CD6703_1.mzXML]	327.0062561035156	1.2271666666666665	0.1016	20.005499999999998	19.903899999999997	6594.1064453125	4205834.136051088	0	1297	16.372424151832732	8.841724168566943	16.68344833713389	327.0037841796875	327.0073547363281
974	327.0504150390625	11.586649999999999					1	DETECTED	327.0504 m/z @11.59 [CD6703_1.mzXML]	327.0504150390625	11.586649999999999	1.5663833333333335	12.000666666666666	10.434283333333333	81188.0390625	4183609.787106564	0	1297	9.983820842459771	0.5125784482477939	1.9400997650858633	327.044189453125	327.0590515136719
975	327.1722412109375	15.54225					1	DETECTED	327.1722 m/z @15.54 [CD6703_1.mzXML]	327.1722412109375	15.54225	10.232683333333334	17.470166666666668	7.2374833333333335	6246.935546875	1478187.0825676573	0	1297	1.7731003187209158	0.6815512251470618	0.3631024502941236	327.1709289550781	327.1744079589844
976	327.1996765136719	9.6096					1	DETECTED	327.1997 m/z @9.61 [CD6703_1.mzXML]	327.1996765136719	9.6096	1.3817666666666668	9.653616666666666	8.271849999999999	5785.677734375	1665205.2362655029	0	1297	0.06422510322826191	0.5026748637753965	0.005349727550792951	327.191162109375	327.2020568847656
977	327.22698974609375	14.0388					1	DETECTED	327.2270 m/z @14.04 [CD6703_1.mzXML]	327.22698974609375	14.0388	8.5588	14.88275	6.32395	90119.921875	4132163.948132935	0	1297	0.36440131366199147	0.710076488296718	0.4100053660319144	327.217041015625	327.2281799316406
978	327.2508239746094	12.239716666666668					1	DETECTED	327.2508 m/z @12.24 [CD6703_1.mzXML]	327.2508239746094	12.239716666666668	12.176033333333333	12.563666666666668	0.3876333333333353	12131.458984375	158946.6190485841	0	1297	0.33701230789024805	3.043444124574639	5.086888249149278	327.24993896484375	327.25152587890625
979	327.2869873046875	11.914566666666667					1	DETECTED	327.2870 m/z @11.91 [CD6703_1.mzXML]	327.2869873046875	11.914566666666667	0.11798333333333333	14.942633333333333	14.82465	14239.1416015625	4418655.134140138	0	1297	0.37282762709215866	0.628345071666231	0.256690143332462	327.2865905761719	327.28765869140625
980	328.158447265625	9.47485					1	DETECTED	328.1584 m/z @9.47 [CD6703_1.mzXML]	328.158447265625	9.47485	9.415249999999999	9.47485	0.05960000000000143	3981.476318359375	11765.050562133796	0	1297	0.057292670988069005	0.5	null	328.1582946777344	328.1590270996094
981	328.2095947265625	12.071633333333333					1	DETECTED	328.2096 m/z @12.07 [CD6703_1.mzXML]	328.2095947265625	12.071633333333333	10.247266666666667	12.223883333333333	1.9766166666666667	57755.125	1089484.8048791494	0	1297	0.16506597520792177	0.5432386566749309	0.0819059731987485	328.209228515625	328.2104187011719
982	328.2456970214844	11.159333333333333					1	DETECTED	328.2457 m/z @11.16 [CD6703_1.mzXML]	328.2456970214844	11.159333333333333	6.413266666666667	12.207683333333334	5.794416666666667	249167.390625	3063830.3190092826	0	1297	0.09844593707017069	6.4105705698880975	1.1852445984119353	328.2387390136719	328.2537536621094
983	328.8960876464844	1.5517166666666666					1	DETECTED	328.8961 m/z @1.55 [CD6703_1.mzXML]	328.8960876464844	1.5517166666666666	1.4482666666666666	1.6261833333333333	0.17791666666666672	83115.3515625	491945.0788735354	0	1297	0.1052554114999662	0.8584921748824572	0.695076469517735	328.8956604003906	328.8967590332031
984	328.9153747558594	1.9171166666666666					1	DETECTED	328.9154 m/z @1.92 [CD6703_1.mzXML]	328.9153747558594	1.9171166666666666	1.9171166666666666	16.070733333333333	14.153616666666666	10614.66015625	3150268.2452248535	0	1297	0.2061262927317984	null	null	328.9083557128906	328.91558837890625
985	328.9964904785156	1.7760333333333334					1	DETECTED	328.9965 m/z @1.78 [CD6703_1.mzXML]	328.9964904785156	1.7760333333333334	0.1016	20.005499999999998	19.903899999999997	34928.40625	4397742.324346861	0	1297	0.055011707976406754	5.011111128450869	4.244093579812488	328.9960021972656	329.0047302246094
986	329.2126770019531	12.071633333333333					1	DETECTED	329.2127 m/z @12.07 [CD6703_1.mzXML]	329.2126770019531	12.071633333333333	11.08535	12.100150000000001	1.014800000000001	12302.201171875	441798.8471723636	0	1297	0.21144092558775718	0.5144566301096718	0.028913260219343647	329.2087097167969	329.2131042480469
987	329.24505615234375	13.79405					1	DETECTED	329.2451 m/z @13.79 [CD6703_1.mzXML]	329.24505615234375	13.79405	11.100016666666667	14.560049999999999	3.4600333333333317	133166.796875	3569023.2650135495	0	1297	0.3052449285565775	2.527369391077604	2.8350505144579934	329.24200439453125	329.2492370605469
988	330.0303955078125	10.47865					1	DETECTED	330.0304 m/z @10.48 [CD6703_1.mzXML]	330.0303955078125	10.47865	10.43775	10.603666666666667	0.16591666666666782	31856.89453125	181807.18334509293	0	1297	0.09598899228412527	2.0283211083944424	3.0566422167888847	330.0303649902344	330.0311584472656
989	330.2250671386719	10.742116666666668					1	DETECTED	330.2251 m/z @10.74 [CD6703_1.mzXML]	330.2250671386719	10.742116666666668	10.067233333333332	10.789783333333332	0.72255	9659.990234375	198559.72340527322	0	1297	0.08352487343690385	0.5353147457585244	0.07062949151704893	330.2250671386719	330.2263488769531
990	330.2437438964844	11.745966666666668					1	DETECTED	330.2437 m/z @11.75 [CD6703_1.mzXML]	330.2437438964844	11.745966666666668	11.71545	14.158150000000001	2.4427000000000003	30883.044921875	2092941.2767185052	0	1297	0.1148056767636767	40.02239213544443	79.04478427088885	330.2434997558594	330.2486572265625
991	330.2611999511719	11.262					1	DETECTED	330.2612 m/z @11.26 [CD6703_1.mzXML]	330.2611999511719	11.262	11.24615	12.593683333333333	1.3475333333333328	27489.751953125	658953.891160644	0	1297	0.3047977143840086	42.50893796004107	89.22674844027152	330.2606201171875	330.2624206542969
992	330.3343505859375	11.870966666666668					1	DETECTED	330.3344 m/z @11.87 [CD6703_1.mzXML]	330.3343505859375	11.870966666666668	11.855799999999999	12.014550000000002	0.15875000000000306	23487.798828125	130911.24182495204	0	1297	0.09938768124450625	5.233516483515705	9.635125863545774	330.333984375	330.33489990234375
993	330.893798828125	1.5369833333333331					1	DETECTED	330.8938 m/z @1.54 [CD6703_1.mzXML]	330.893798828125	1.5369833333333331	1.49265	1.6556666666666666	0.1630166666666666	10979.541015625	72749.31728491213	0	1297	0.09618817504578381	1.8385338345864743	2.6770676691729487	330.8933410644531	330.89984130859375
994	331.00054931640625	11.614299999999998					1	DETECTED	331.0005 m/z @11.61 [CD6703_1.mzXML]	331.00054931640625	11.614299999999998	11.559149999999999	16.427883333333334	4.868733333333335	10010.806640625	839017.1363925782	0	1297	0.07119365404427747	44.14082804472702	87.28165608945405	330.9992980957031	331.0013122558594
995	331.0517272949219	2.4510333333333336					1	DETECTED	331.0517 m/z @2.45 [CD6703_1.mzXML]	331.0517272949219	2.4510333333333336	0.13470000000000001	20.005499999999998	19.8708	599374.6875	3.1980925838726256E7	1	1297	0.5085363891795938	1.7939577278467935	1.7121829553640149	331.0425109863281	331.0529479980469
996	331.1854248046875	12.19175					1	DETECTED	331.1854 m/z @12.19 [CD6703_1.mzXML]	331.1854248046875	12.19175	12.114749999999999	12.393633333333334	0.2788833333333347	21169.0390625	228364.4882729495	0	1297	0.22853102980327478	1.810930735930704	2.621861471861408	331.18463134765625	331.19378662109375
997	331.2243347167969	11.041599999999999					1	DETECTED	331.2243 m/z @11.04 [CD6703_1.mzXML]	331.2243347167969	11.041599999999999	10.99785	11.53125	0.5334000000000003	30119.521484375	346788.36953613313	0	1297	0.07740310965541042	6.096000000000102	11.192000000000204	331.22332763671875	331.22503662109375
998	331.26055908203125	11.4416					1	DETECTED	331.2606 m/z @11.44 [CD6703_1.mzXML]	331.26055908203125	11.4416	11.36995	16.167483333333333	4.797533333333334	22965.267578125	1765556.6432717897	0	1297	3.7074005057294457	31.421667837125536	64.59815944914116	331.2508544921875	331.26220703125
999	331.28173828125	13.79405					1	DETECTED	331.2817 m/z @13.79 [CD6703_1.mzXML]	331.28173828125	13.79405	13.4063	14.560049999999999	1.1537499999999987	649227.375	1.1830138234809443E7	1	1297	0.2661007683569938	1.1664982626210194	1.6361652733295844	331.2815246582031	331.2824401855469
1000	332.16180419921875	10.172933333333333					1	DETECTED	332.1618 m/z @10.17 [CD6703_1.mzXML]	332.16180419921875	10.172933333333333	8.294016666666668	19.646333333333335	11.352316666666667	206067.984375	7887642.4938489385	1	1297	0.39840061239349644	1.4660453946580405	2.699659855165472	332.1565856933594	332.1678161621094
1001	332.24053955078125	10.805283333333334					1	DETECTED	332.2405 m/z @10.81 [CD6703_1.mzXML]	332.24053955078125	10.805283333333334	10.7265	11.187833333333334	0.46133333333333404	114041.9140625	1048141.7295624943	1	1297	0.14137231073594592	2.875424629570467	4.869396970001111	332.23944091796875	332.2408142089844
1002	332.28515625	13.73805					1	DETECTED	332.2852 m/z @13.74 [CD6703_1.mzXML]	332.28515625	13.73805	13.535233333333334	14.345833333333333	0.8105999999999991	116074.03125	2489758.7919667936	0	1297	0.40829817547851555	1.8252921834806546	2.108591692603522	332.28448486328125	332.2858581542969
1003	332.3286437988281	11.761883333333333					1	DETECTED	332.3286 m/z @11.76 [CD6703_1.mzXML]	332.3286437988281	11.761883333333333	11.745966666666668	11.84015	0.09418333333333173	14399.015625	69547.58639648394	0	1297	0.11431026469178462	2.9586387434556283	4.9172774869112565	332.3281555175781	332.3289489746094
1004	333.04986572265625	2.3954666666666666					1	DETECTED	333.0499 m/z @2.40 [CD6703_1.mzXML]	333.04986572265625	2.3954666666666666	1.9451666666666665	9.342083333333333	7.396916666666667	32964.96484375	1826992.498164123	0	1297	1.858678119672624	3.022237826746288	3.0261317995525654	333.0484313964844	333.0519104003906
1005	333.11383056640625	9.45995					1	DETECTED	333.1138 m/z @9.46 [CD6703_1.mzXML]	333.11383056640625	9.45995	9.356983333333334	14.431016666666666	5.0740333333333325	28801.703125	1275729.5035673832	0	1297	0.09269163585885387	1.141379526457624	1.551398651471431	333.1041564941406	333.11529541015625
1006	333.1487121582031	13.549783333333332					1	DETECTED	333.1487 m/z @13.55 [CD6703_1.mzXML]	333.1487121582031	13.549783333333332	10.710666666666667	15.446783333333334	4.736116666666668	44582.08984375	3348128.4434323744	0	1297	5.138281307742641	0.847018485067593	2.638126921686206	333.1387634277344	333.14971923828125
1007	333.1655578613281	10.172933333333333					1	DETECTED	333.1656 m/z @10.17 [CD6703_1.mzXML]	333.1655578613281	10.172933333333333	9.800033333333333	16.460816666666666	6.660783333333333	30315.265625	1605846.963044343	0	1297	0.24417075947693512	3.386921434465548	1.1678404884591902	333.16455078125	333.16705322265625
1008	333.18212890625	11.986500000000001					1	DETECTED	333.1821 m/z @11.99 [CD6703_1.mzXML]	333.18212890625	11.986500000000001	11.65705	12.6243	0.9672499999999999	25043.44140625	756119.2202145993	0	1297	0.31184899120544785	1.4679769312490454	1.9359538624980908	333.18145751953125	333.1825866699219
1009	333.2010192871094	12.486533333333334					1	DETECTED	333.2010 m/z @12.49 [CD6703_1.mzXML]	333.2010192871094	12.486533333333334	9.143466666666665	12.593683333333333	3.450216666666668	23199.251953125	1608132.1407596443	0	1297	0.20540278294835446	0.5160177337274285	0.034686066904518524	333.20062255859375	333.2050476074219
1010	334.1379089355469	9.7561					1	DETECTED	334.1379 m/z @9.76 [CD6703_1.mzXML]	334.1379089355469	9.7561	9.712466666666668	10.92455	1.2120833333333323	13760.333984375	341881.43188659626	0	1297	0.08535189052810921	13.889419404125602	26.778838808251205	334.13775634765625	334.1459045410156
1011	334.912841796875	1.5964166666666666					1	DETECTED	334.9128 m/z @1.60 [CD6703_1.mzXML]	334.912841796875	1.5964166666666666	1.5369833333333331	1.6556666666666666	0.11868333333333347	79210.96875	346573.661261719	0	1297	0.0719048849667141	0.9827073402736458	1.0158595154185046	334.9119873046875	334.91400146484375
1012	335.1644287109375	11.700716666666667					1	DETECTED	335.1644 m/z @11.70 [CD6703_1.mzXML]	335.1644287109375	11.700716666666667	10.172933333333333	17.0955	6.922566666666668	53971.54296875	3669189.909243529	0	1297	0.6281529966288257	1.620373176688267	2.1272844449567634	335.160888671875	335.1661682128906
1013	335.1976013183594	12.27075					1	DETECTED	335.1976 m/z @12.27 [CD6703_1.mzXML]	335.1976013183594	12.27075	11.79345	15.764933333333333	3.9714833333333335	67391.84375	3910627.3491416005	0	1297	0.35630371602371014	4.160363852224321	2.4522779703748565	335.19677734375	335.1983642578125
1014	335.2408447265625	14.51665					1	DETECTED	335.2408 m/z @14.52 [CD6703_1.mzXML]	335.2408447265625	14.51665	14.2604	15.749066666666666	1.4886666666666653	18562.455078125	640157.4299158013	0	1297	0.5606007806979907	2.5946833911258693	3.5725688506255766	335.2402038574219	335.2428283691406
1015	336.0729064941406	16.21575					1	DETECTED	336.0729 m/z @16.22 [CD6703_1.mzXML]	336.0729064941406	16.21575	14.972516666666667	19.19333333333333	4.220816666666664	2538.849609375	338228.89631939697	0	1297	1.475530517569263	1.6975158859961927	2.3950317719923855	336.071533203125	336.0746765136719
1016	336.12109375	10.143016666666666					1	DETECTED	336.1211 m/z @10.14 [CD6703_1.mzXML]	336.12109375	10.143016666666666	10.0976	10.247266666666667	0.14966666666666661	22668.275390625	123336.81953515662	0	1297	0.09897229462408674	1.6477064220183644	2.5780064187573917	336.1205749511719	336.1214294433594
1017	336.2509765625	12.176033333333333					1	DETECTED	336.2510 m/z @12.18 [CD6703_1.mzXML]	336.2509765625	12.176033333333333	11.929183333333333	15.092600000000001	3.1634166666666683	16884.91796875	1177693.9611157232	0	1297	0.1318062755117726	5.984390540047067	10.851397856196042	336.2425842285156	336.25140380859375
1018	336.6617126464844	13.35135					1	DETECTED	336.6617 m/z @13.35 [CD6703_1.mzXML]	336.6617126464844	13.35135	13.03655	14.142866666666666	1.1063166666666664	42503.03515625	821035.440874511	0	1297	0.19197478922712818	1.757173867005506	2.514347734011012	336.66131591796875	336.6626892089844
1019	337.0600280761719	2.2971333333333335					1	DETECTED	337.0600 m/z @2.30 [CD6703_1.mzXML]	337.0600280761719	2.2971333333333335	1.6407833333333335	19.907833333333333	18.267049999999998	513692.5625	2.140211986696599E7	1	1297	0.4525750168569007	1.155401854490373	0.9544548166424464	337.05902099609375	337.0699462890625
1020	337.08428955078125	14.331683333333332					1	DETECTED	337.0843 m/z @14.33 [CD6703_1.mzXML]	337.08428955078125	14.331683333333332	10.18775	14.331683333333332	4.143933333333333	16366.01953125	2696226.9702570797	0	1297	4.133559563681228	0.5	null	337.08428955078125	337.087646484375
1021	337.1647033691406	14.303216666666666					1	DETECTED	337.1647 m/z @14.30 [CD6703_1.mzXML]	337.1647033691406	14.303216666666666	11.129816666666667	15.510216666666668	4.380400000000002	54388.453125	2090538.8571017447	0	1297	0.28630030747317115	3.910801879503297	0.2651078677827673	337.1612854003906	337.1656188964844
1022	337.17999267578125	12.6243					1	DETECTED	337.1800 m/z @12.62 [CD6703_1.mzXML]	337.17999267578125	12.6243	11.65705	12.8726	1.2155500000000004	119525.3359375	1778496.924369994	0	1297	0.17749559571287143	0.6689613941771386	0.29130597641012923	337.178466796875	337.1817932128906
1023	338.06329345703125	2.2828666666666666					1	DETECTED	338.0633 m/z @2.28 [CD6703_1.mzXML]	338.06329345703125	2.2828666666666666	1.7617666666666667	11.855799999999999	10.094033333333332	56233.1015625	8709981.121784424	0	1297	9.27237710329661	9.6580127810261	18.287252000684703	338.0578918457031	338.0645446777344
1024	338.2301025390625	12.4557					1	DETECTED	338.2301 m/z @12.46 [CD6703_1.mzXML]	338.2301025390625	12.4557	0.1016	20.005499999999998	19.903899999999997	593816.625	2.256776275743732E7	0	1297	4.549428053185007	1.4051311330034348	0.8090860959325328	338.2295837402344	338.231689453125
1025	338.3392333984375	12.653016666666668					1	DETECTED	338.3392 m/z @12.65 [CD6703_1.mzXML]	338.3392333984375	12.653016666666668	12.27075	13.229133333333333	0.9583833333333338	957008.9375	1.93373836331338E7	1	1297	0.39139962966025266	0.92899994240143	0.35291218443952627	338.3390197753906	338.3397216796875
1026	339.1603698730469	14.303216666666666					1	DETECTED	339.1604 m/z @14.30 [CD6703_1.mzXML]	339.1603698730469	14.303216666666666	11.79345	14.927833333333332	3.134383333333332	19578.138671875	1926080.6102296147	0	1297	2.625250175902707	0.6244371986771678	0.1502703670299942	339.1596374511719	339.1612548828125
1027	339.1960144042969	11.67145					1	DETECTED	339.1960 m/z @11.67 [CD6703_1.mzXML]	339.1960144042969	11.67145	11.144466666666666	12.071633333333333	0.9271666666666665	25828.76171875	785823.5495417486	0	1297	0.36080435582724846	0.8796925898984778	0.7267997246253038	339.1941833496094	339.1963806152344
1028	339.2334289550781	12.486533333333334					1	DETECTED	339.2334 m/z @12.49 [CD6703_1.mzXML]	339.2334289550781	12.486533333333334	0.26776666666666665	19.761000000000003	19.493233333333336	133460.40625	4509459.342728765	0	1297	0.43567052282182495	3.1823662485872948	4.507801895016061	339.2261962890625	339.2353820800781
1029	339.2658386230469	12.029					1	DETECTED	339.2658 m/z @12.03 [CD6703_1.mzXML]	339.2658386230469	12.029	11.972333333333333	15.606166666666667	3.6338333333333335	44630.59375	2192077.3926779767	0	1297	0.12557613565783576	32.06323529411766	2.78878752042737	339.2642822265625	339.27105712890625
1030	339.3426208496094	12.63895					1	DETECTED	339.3426 m/z @12.64 [CD6703_1.mzXML]	339.3426208496094	12.63895	12.28585	13.97935	1.6935000000000002	213147.15625	4731778.999494144	0	1297	0.401572961835015	2.38543372575564	0.7177078843458212	339.3340148925781	339.34381103515625
1031	340.03839111328125	10.47865					1	DETECTED	340.0384 m/z @10.48 [CD6703_1.mzXML]	340.03839111328125	10.47865	6.692516666666666	11.600433333333333	4.907916666666667	103420.4765625	1688442.6010424176	0	1297	0.10089359816193522	0.7471240708925267	3.362091406225463	340.03143310546875	340.03912353515625
1032	340.2455749511719	11.216666666666667					1	DETECTED	340.2456 m/z @11.22 [CD6703_1.mzXML]	340.2455749511719	11.216666666666667	11.08535	17.356333333333335	6.270983333333335	100065.65625	8560898.412224794	0	1297	0.12848519489628352	13.107422839339785	53.501628500712116	340.23681640625	340.24566650390625
1033	340.3461608886719	12.666783333333333					1	DETECTED	340.3462 m/z @12.67 [CD6703_1.mzXML]	340.3461608886719	12.666783333333333	12.33255	12.80335	0.47080000000000055	26984.505859375	426324.27721069445	0	1297	0.28563185363207744	0.704298394335295	0.4085967886705899	340.3453674316406	340.3466491699219
1034	340.9296569824219	1.6261833333333333					1	DETECTED	340.9297 m/z @1.63 [CD6703_1.mzXML]	340.9296569824219	1.6261833333333333	1.5812166666666667	1.6556666666666666	0.0744499999999999	61828.640625	191475.92498339844	0	1297	0.05319175427076561	0.8278354336545591	0.6556708673091183	340.92919921875	340.9297790527344
1035	341.029296875	11.545333333333334					1	DETECTED	341.0293 m/z @11.55 [CD6703_1.mzXML]	341.029296875	11.545333333333334	11.53125	11.94365	0.4123999999999999	179380.140625	1446594.3745217244	0	1297	0.1291947980421444	10.710587477254085	13.772390159633058	341.0290832519531	341.0296630859375
1036	341.3023681640625	12.735000000000001					1	DETECTED	341.3024 m/z @12.74 [CD6703_1.mzXML]	341.3023681640625	12.735000000000001	12.27075	15.92595	3.6552000000000007	1215054.0	1.413371147898022E7	1	1297	0.12693313957128716	0.8275588729112568	2.5055461446574094	341.30120849609375	341.3037109375
1037	341.3503723144531	14.024149999999999					1	DETECTED	341.3504 m/z @14.02 [CD6703_1.mzXML]	341.3503723144531	14.024149999999999	13.8931	14.38825	0.49514999999999887	29066.451171875	479687.89843798743	0	1297	0.24398584869420148	1.8891644410530528	2.7783288821061056	341.3495788574219	341.3509521484375
1038	342.013427734375	9.112483333333333					1	DETECTED	342.0134 m/z @9.11 [CD6703_1.mzXML]	342.013427734375	9.112483333333333	0.1016	20.005499999999998	19.903899999999997	10667.9375	5334826.708327024	0	1297	18.942995527442566	1.1044366719504004	1.3482872373309047	342.0115661621094	342.0150451660156
1039	342.0353088378906	10.465033333333334					1	DETECTED	342.0353 m/z @10.47 [CD6703_1.mzXML]	342.0353088378906	10.465033333333334	1.4165999999999999	11.84015	10.423549999999999	35172.2734375	3749502.6364183337	0	1297	1.1922760559090015	0.5079117746475607	0.013074863140115653	342.0276184082031	342.0359191894531
1040	342.2611999511719	11.398383333333333					1	DETECTED	342.2612 m/z @11.40 [CD6703_1.mzXML]	342.2611999511719	11.398383333333333	11.24615	13.950266666666666	2.704116666666666	292847.5625	3110260.0771110887	1	1297	0.10064714918184414	1.2112765175539544	0.6129564267268406	342.2606506347656	342.2666931152344
1041	342.8662109375	1.68525					1	DETECTED	342.8662 m/z @1.69 [CD6703_1.mzXML]	342.8662109375	1.68525	1.6703833333333333	1.8890166666666666	0.21863333333333324	36463.0625	229803.79976635744	0	1297	0.05410076081332105	7.353139013452952	13.706278026905904	342.8659973144531	342.8672180175781
1042	343.190185546875	12.33255					1	DETECTED	343.1902 m/z @12.33 [CD6703_1.mzXML]	343.190185546875	12.33255	12.207683333333334	14.603616666666666	2.395933333333332	81581.078125	2441481.167592163	0	1297	0.21959546012532272	8.977432442666158	19.593657233909198	343.1839294433594	343.1927185058594
1043	343.2933654785156	12.071633333333333					1	DETECTED	343.2934 m/z @12.07 [CD6703_1.mzXML]	343.2933654785156	12.071633333333333	12.043033333333334	12.114749999999999	0.07171666666666532	13356.728515625	46415.15828759772	0	1297	0.14388118393409677	1.253787878787896	1.507575757575792	343.2926330566406	343.2939758300781
1044	344.0115661621094	10.939366666666666					1	DETECTED	344.0116 m/z @10.94 [CD6703_1.mzXML]	344.0115661621094	10.939366666666666	0.13470000000000001	20.005499999999998	19.8708	19381.2421875	5030884.685101318	1	1297	3.397364969047084	1.4809269506594223	1.4200181495980122	344.0102844238281	344.0131530761719
1045	344.1938171386719	12.409233333333333					1	DETECTED	344.1938 m/z @12.41 [CD6703_1.mzXML]	344.1938171386719	12.409233333333333	12.27075	13.935866666666668	1.665116666666668	15532.6220703125	771551.043130127	0	1297	0.10747884108073968	6.011974966903364	11.023949933806728	344.19305419921875	344.195068359375
1046	344.2768859863281	11.501466666666666					1	DETECTED	344.2769 m/z @11.50 [CD6703_1.mzXML]	344.2768859863281	11.501466666666666	11.471516666666668	11.855799999999999	0.38428333333333065	278796.0625	1749461.7028187108	1	1297	0.09684080380813676	4.627330060434598	4.265240675037933	344.2762756347656	344.27734375
1047	344.87353515625	1.5517166666666666					1	DETECTED	344.8735 m/z @1.55 [CD6703_1.mzXML]	344.87353515625	1.5517166666666666	1.4329666666666665	1.6112833333333334	0.1783166666666669	122961.140625	731562.6046723634	0	1297	0.10660917164942574	0.7602939740005855	0.6330606210903672	344.8731689453125	344.87457275390625
1048	344.96990966796875	1.8182833333333333					1	DETECTED	344.9699 m/z @1.82 [CD6703_1.mzXML]	344.96990966796875	1.8182833333333333	1.7903333333333333	10.321483333333333	8.53115	12445.759765625	2354438.615306152	0	1297	0.4446151181638971	152.61449016100224	304.2289803220044	344.9690246582031	344.97808837890625
1049	345.21484375	11.94365					1	DETECTED	345.2148 m/z @11.94 [CD6703_1.mzXML]	345.21484375	11.94365	11.870966666666668	12.27075	0.3997833333333318	136267.875	1030378.8272971195	0	1297	0.12353947359189021	1.7391222541236462	2.683655356063517	345.2142028808594	345.2152404785156
1050	346.0067138671875	11.08535					1	DETECTED	346.0067 m/z @11.09 [CD6703_1.mzXML]	346.0067138671875	11.08535	0.1016	20.005499999999998	19.903899999999997	271995.625	7.477265688848688E7	1	1297	1.6301746340359209	0.6368295589004814	0.5974214589307095	346.00628662109375	346.0087585449219
1051	346.90673828125	1.5517166666666666					1	DETECTED	346.9067 m/z @1.55 [CD6703_1.mzXML]	346.90673828125	1.5517166666666666	1.4631666666666667	1.5663833333333335	0.10321666666666673	12604.5458984375	52205.311283203155	0	1297	0.09987283554675863	0.582815734989649	0.16563146997929806	346.90509033203125	346.9073181152344
1052	347.01519775390625	11.08535					1	DETECTED	347.0152 m/z @11.09 [CD6703_1.mzXML]	347.01519775390625	11.08535	0.3516333333333333	19.989166666666666	19.637533333333334	98365.0390625	1.2473601728105899E7	0	1297	0.2944375857161692	7.235898022899009	7.416151834619051	347.0073547363281	347.0184326171875
1053	347.15692138671875	11.24615					1	DETECTED	347.1569 m/z @11.25 [CD6703_1.mzXML]	347.15692138671875	11.24615	9.653616666666666	11.730483333333332	2.0768666666666658	46339.3671875	2459728.2771151117	0	1297	3.0454036991096842	0.6712760384085449	0.3097726132482806	347.15435791015625	347.1587219238281
1054	348.0187072753906	11.08535					1	DETECTED	348.0187 m/z @11.09 [CD6703_1.mzXML]	348.0187072753906	11.08535	9.519833333333334	19.679166666666667	10.159333333333333	16510.95703125	1706039.2148609005	0	1297	0.9433106476529503	3.244722189692436	2.5424899856203105	348.0096435546875	348.02099609375
1055	348.30828857421875	13.73805					1	DETECTED	348.3083 m/z @13.74 [CD6703_1.mzXML]	348.30828857421875	13.73805	13.448433333333332	14.231316666666666	0.7828833333333343	114993.875	2043699.0811452644	0	1297	0.3114137073405452	1.304886512089223	1.3454831378628043	348.3079833984375	348.30938720703125
1056	349.01513671875	15.047316666666667					1	DETECTED	349.0151 m/z @15.05 [CD6703_1.mzXML]	349.01513671875	15.047316666666667	0.1016	20.005499999999998	19.903899999999997	18010.576171875	5916248.107554748	0	1297	4.487052202012199	0.7790141157173781	0.5853887521164867	349.0124816894531	349.0171813964844
1057	349.1813049316406	9.594566666666667					1	DETECTED	349.1813 m/z @9.59 [CD6703_1.mzXML]	349.1813049316406	9.594566666666667	9.564483333333333	9.6978	0.13331666666666742	11460.8115234375	54492.93818859858	0	1297	0.0784677048640301	2.215789473684197	3.825525991843995	349.1808776855469	349.1820373535156
1058	350.2551574707031	13.73805					1	DETECTED	350.2552 m/z @13.74 [CD6703_1.mzXML]	350.2551574707031	13.73805	13.5646	14.0534	0.48879999999999946	74027.8125	937461.6257401129	0	1297	0.22117004415594366	1.561017520179492	2.530389143380037	350.2532043457031	350.2556457519531
1059	350.8085021972656	1.7470333333333334					1	DETECTED	350.8085 m/z @1.75 [CD6703_1.mzXML]	350.8085021972656	1.7470333333333334	1.68525	3.4756833333333335	1.7904333333333335	22166.599609375	823287.4941936035	0	1297	0.08640078734593848	14.4896142433234	27.9792284866468	350.80792236328125	350.8179931640625
1060	350.8905029296875	1.5812166666666667					1	DETECTED	350.8905 m/z @1.58 [CD6703_1.mzXML]	350.8905029296875	1.5812166666666667	1.5369833333333331	2.0143333333333335	0.4773500000000004	95543.390625	686015.5441544193	0	1297	0.06444804076783361	5.395817633760338	9.785666746021048	350.8814697265625	350.8910827636719
1061	351.0113220214844	15.077383333333334					1	DETECTED	351.0113 m/z @15.08 [CD6703_1.mzXML]	351.0113220214844	15.077383333333334	0.11798333333333333	19.940333333333335	19.82235	7164.18701171875	2770360.357665041	0	1297	2.944584586996708	0.8698345276154317	0.7409724196841747	351.0089416503906	351.0133361816406
1062	351.1573791503906	10.51935					1	DETECTED	351.1574 m/z @10.52 [CD6703_1.mzXML]	351.1573791503906	10.51935	10.350716666666667	12.762383333333334	2.411666666666667	5861.22705078125	382574.03155230725	0	1297	0.12368500575949781	7.150622652698207	0.9953769610785675	351.1510925292969	351.15850830078125
1063	351.1925048828125	11.700716666666667					1	DETECTED	351.1925 m/z @11.70 [CD6703_1.mzXML]	351.1925048828125	11.700716666666667	11.572933333333333	12.563666666666668	0.9907333333333348	13047.3173828125	319661.5957622074	0	1297	0.2029789068174992	3.8766140602582544	6.753228120516509	351.1904296875	351.1932067871094
1064	351.21234130859375	12.424900000000001					1	DETECTED	351.2123 m/z @12.42 [CD6703_1.mzXML]	351.21234130859375	12.424900000000001	12.37865	12.501733333333334	0.12308333333333366	7351.9853515625	36765.71412622055	0	1297	0.10635886443290765	1.3306306306306177	1.6612612612612354	351.2108154296875	351.2124938964844
1065	351.2268371582031	13.779783333333334					1	DETECTED	351.2268 m/z @13.78 [CD6703_1.mzXML]	351.2268371582031	13.779783333333334	13.653866666666666	15.606166666666667	1.952300000000001	89146.53125	2017586.925148284	0	1297	0.2745406061229261	5.662337247745423	5.884551022900219	351.2174377441406	351.2271728515625
1066	352.1635437011719	9.9932					1	DETECTED	352.1635 m/z @9.99 [CD6703_1.mzXML]	352.1635437011719	9.9932	8.543533333333333	18.793499999999998	10.249966666666666	45198.171875	1021107.046479218	0	1297	0.0762670057723156	1.9832116420898933	5.750162715556212	352.1620788574219	352.17034912109375
1067	352.2301330566406	13.724166666666667					1	DETECTED	352.2301 m/z @13.72 [CD6703_1.mzXML]	352.2301330566406	13.724166666666667	12.239716666666668	14.7202	2.480483333333332	20584.24609375	1477767.6116525868	0	1297	1.678773346564686	0.8354890138884212	0.6849449434814546	352.22052001953125	352.2303161621094
1068	353.0337829589844	2.2971333333333335					1	DETECTED	353.0338 m/z @2.30 [CD6703_1.mzXML]	353.0337829589844	2.2971333333333335	1.7315833333333333	18.05216666666667	16.320583333333335	162239.25	7238238.065551761	0	1297	0.6656561697834933	1.0068798120217621	0.7387194440753955	353.0242004394531	353.03485107421875
1069	353.0522155761719	10.276966666666668					1	DETECTED	353.0522 m/z @10.28 [CD6703_1.mzXML]	353.0522155761719	10.276966666666668	10.217683333333333	10.306516666666665	0.08883333333333177	1914.553466796875	8600.535934997442	0	1297	1.424538878720007	0.7492268765813557	0.49845375316271134	353.0517883300781	353.05328369140625
1070	353.1668701171875	9.9932					1	DETECTED	353.1669 m/z @9.99 [CD6703_1.mzXML]	353.1668701171875	9.9932	9.9634	17.535	7.5716	7722.59375	1061321.725058624	0	1297	0.08518037067105944	127.04026845637658	228.01726640165379	353.16644287109375	353.1768493652344
1071	353.2335510253906	12.735000000000001					1	DETECTED	353.2336 m/z @12.74 [CD6703_1.mzXML]	353.2335510253906	12.735000000000001	11.71545	15.39955	3.684099999999999	11097.447265625	1170792.4962017213	0	1297	3.297519118932655	1.8067284586337093	2.602518194519248	353.2268981933594	353.2434997558594
1072	353.2633972167969	13.79405					1	DETECTED	353.2634 m/z @13.79 [CD6703_1.mzXML]	353.2633972167969	13.79405	13.4063	15.653533333333334	2.247233333333334	1076235.5	2.1374083006798223E7	1	1297	0.2997060748473892	1.114260166066794	1.0264187042323625	353.2633361816406	353.2647705078125
1073	354.03692626953125	2.2687166666666667					1	DETECTED	354.0369 m/z @2.27 [CD6703_1.mzXML]	354.03692626953125	2.2687166666666667	1.8182833333333333	2.4372666666666665	0.6189833333333332	16906.486328125	497492.3788583984	0	1297	0.33334712301096525	0.6870976097091687	0.3741952194183372	354.0365295410156	354.0372619628906
1074	354.0533142089844	10.789783333333332					1	DETECTED	354.0533 m/z @10.79 [CD6703_1.mzXML]	354.0533142089844	10.789783333333332	10.7265	11.516333333333334	0.789833333333334	39819.7890625	771455.4565678696	0	1297	0.7004026637763516	6.240452989202071	11.390140319292275	354.0524597167969	354.0540466308594
1075	354.2001953125	10.172933333333333					1	DETECTED	354.2002 m/z @10.17 [CD6703_1.mzXML]	354.2001953125	10.172933333333333	9.313316666666667	14.676083333333334	5.362766666666667	6321.21142578125	1088719.5177395022	0	1297	0.05889366123944484	3.119277972739791	5.238555945479582	354.1921081542969	354.2005310058594
1076	355.00909423828125	19.000833333333333					1	DETECTED	355.0091 m/z @19.00 [CD6703_1.mzXML]	355.00909423828125	19.000833333333333	0.11798333333333333	20.005499999999998	19.887516666666663	8482.103515625	2253388.3317473135	0	1297	16.701814318054694	0.5400963546248885	0.07992093143694964	355.0078125	355.0125732421875
1077	355.0817565917969	12.057533333333334					1	DETECTED	355.0818 m/z @12.06 [CD6703_1.mzXML]	355.0817565917969	12.057533333333334	12.000666666666666	12.223883333333333	0.2232166666666675	20087.857421875	150926.5303964847	0	1297	0.11977447147127052	1.9626318874560005	2.925263774912001	355.0798034667969	355.0819091796875
1078	355.1429138183594	14.024149999999999					1	DETECTED	355.1429 m/z @14.02 [CD6703_1.mzXML]	355.1429138183594	14.024149999999999	13.668216666666666	17.616	3.9477833333333336	29806.40234375	1256668.105012086	0	1297	0.6941081628351728	2.820054020132272	4.772198243643236	355.1330261230469	355.1436462402344
1079	355.15802001953125	9.6246					1	DETECTED	355.1580 m/z @9.62 [CD6703_1.mzXML]	355.15802001953125	9.6246	9.564483333333333	9.727283333333332	0.16279999999999895	9307.703125	47776.501661132796	0	1297	0.11101350322634218	1.3540338231217206	1.1970025399471755	355.1568298339844	355.15899658203125
1080	355.2701416015625	13.73805					1	DETECTED	355.2701 m/z @13.74 [CD6703_1.mzXML]	355.2701416015625	13.73805	11.730483333333332	14.024149999999999	2.2936666666666667	25107.13671875	1895254.9734538568	0	1297	1.723396944302639	0.5712554170056617	0.14251083401132345	355.2602233886719	355.2705383300781
1081	355.2817687988281	12.548466666666666					1	DETECTED	355.2818 m/z @12.55 [CD6703_1.mzXML]	355.2817687988281	12.548466666666666	12.4557	17.2915	4.835799999999999	33219.16796875	1492048.5294834904	0	1297	0.14355060435366696	26.06431908012954	34.26682095158373	355.2785339355469	355.28302001953125
1082	356.0319519042969	11.262					1	DETECTED	356.0320 m/z @11.26 [CD6703_1.mzXML]	356.0319519042969	11.262	10.232683333333334	11.262	1.0293166666666664	9228.6767578125	283501.12391177384	0	1297	1.0477594285896057	0.5	null	356.0319519042969	356.03399658203125
1083	356.0504455566406	10.805283333333334					1	DETECTED	356.0504 m/z @10.81 [CD6703_1.mzXML]	356.0504455566406	10.805283333333334	10.742116666666668	11.056099999999999	0.31398333333333106	18322.693359375	165628.14927172777	0	1297	0.047646773939041154	2.4853562005277245	3.9707124010554486	356.0499267578125	356.05059814453125
1084	356.06964111328125	10.0976					1	DETECTED	356.0696 m/z @10.10 [CD6703_1.mzXML]	356.06964111328125	10.0976	10.067233333333332	10.423966666666667	0.35673333333333446	21952.34375	139151.45499395728	0	1297	0.07979269241678466	5.873765093303911	4.115225191378641	356.0686950683594	356.070068359375
1085	356.1324157714844	9.018650000000001					1	DETECTED	356.1324 m/z @9.02 [CD6703_1.mzXML]	356.1324157714844	9.018650000000001	8.972133333333334	15.749066666666666	6.776933333333332	3303.11767578125	581886.368279419	0	1297	0.16160633840478944	72.84414188462831	144.68828376925663	356.13165283203125	356.1395263671875
1086	356.2767333984375	11.501466666666666					1	DETECTED	356.2767 m/z @11.50 [CD6703_1.mzXML]	356.2767333984375	11.501466666666666	11.456416666666666	12.608849999999999	1.1524333333333328	59199.2265625	639951.2742661122	0	1297	0.11989868781134483	2.5322693145236466	1.6074944684723074	356.2760009765625	356.2852783203125
1087	356.90716552734375	1.6261833333333333					1	DETECTED	356.9072 m/z @1.63 [CD6703_1.mzXML]	356.90716552734375	1.6261833333333333	1.5517166666666666	1.6407833333333335	0.08906666666666685	101119.25	327973.80227539066	0	1297	0.05807114081691478	0.5975323602242584	0.20863354727695346	356.90692138671875	356.90765380859375
1088	357.1392822265625	13.9073					1	DETECTED	357.1393 m/z @13.91 [CD6703_1.mzXML]	357.1392822265625	13.9073	13.682233333333333	14.345833333333333	0.6636000000000006	17424.564453125	347061.3881459965	0	1297	0.33698539556278817	1.474229857819906	1.9484597156398122	357.13897705078125	357.1403503417969
1089	357.2048034667969	11.929183333333333					1	DETECTED	357.2048 m/z @11.93 [CD6703_1.mzXML]	357.2048034667969	11.929183333333333	9.284916666666668	11.929183333333333	2.644266666666665	3626.799560546875	365466.622472412	0	1297	2.620166961754002	0.5	null	357.2048034667969	357.2137145996094
1090	357.2763366699219	12.029					1	DETECTED	357.2763 m/z @12.03 [CD6703_1.mzXML]	357.2763366699219	12.029	11.745966666666668	17.809	6.063033333333333	833957.4375	1.0813144253247201E7	1	1297	0.12653621942997795	2.0550192274351886	1.0197063574228789	357.2730712890625	357.2818298339844
1091	357.3002014160156	11.559149999999999					1	DETECTED	357.3002 m/z @11.56 [CD6703_1.mzXML]	357.3002014160156	11.559149999999999	11.559149999999999	15.152766666666668	3.5936166666666693	30549.318359375	2611750.3980745245	0	1297	0.9743034973676892	null	null	357.2962646484375	357.3002014160156
1092	358.0668029785156	10.0976					1	DETECTED	358.0668 m/z @10.10 [CD6703_1.mzXML]	358.0668029785156	10.0976	10.067233333333332	10.217683333333333	0.15045000000000108	7896.611328125	39168.754110107424	0	1297	0.07376771277904126	2.477222832052636	4.2761757438478485	358.0660400390625	358.0669250488281
1093	358.2561340332031	11.041599999999999					1	DETECTED	358.2561 m/z @11.04 [CD6703_1.mzXML]	358.2561340332031	11.041599999999999	10.574683333333333	11.202233333333334	0.6275500000000012	77980.171875	763006.8120475458	0	1297	0.11994947873701989	0.640426687095511	0.154275200109467	358.25531005859375	358.2574157714844
1094	358.292724609375	11.614299999999998					1	DETECTED	358.2927 m/z @11.61 [CD6703_1.mzXML]	358.292724609375	11.614299999999998	11.572933333333333	14.245816666666666	2.672883333333333	93050.6953125	1193911.6427966326	0	1297	0.10341387810750824	2.1306965362927652	2.749136308167512	358.29241943359375	358.30084228515625
1095	359.0416259765625	1.8749333333333333					1	DETECTED	359.0416 m/z @1.87 [CD6703_1.mzXML]	359.0416259765625	1.8749333333333333	1.6407833333333335	17.470166666666668	15.829383333333334	288967.21875	1.0623760672577942E7	0	1297	0.7053049508968776	2.0331903780574727	2.7634565390965986	359.0323181152344	359.04388427734375
1096	359.1401062011719	10.43775					1	DETECTED	359.1401 m/z @10.44 [CD6703_1.mzXML]	359.1401062011719	10.43775	8.294016666666668	10.618433333333334	2.324416666666666	21836.701171875	517048.4899934994	0	1297	0.08194587223710315	0.5421422129618114	0.20099212954831674	359.1307067871094	359.1411437988281
1097	359.3128967285156	12.735000000000001					1	DETECTED	359.3129 m/z @12.74 [CD6703_1.mzXML]	359.3128967285156	12.735000000000001	0.6529666666666666	17.2425	16.589533333333332	1219684.125	1.6202340939260624E7	1	1297	0.16787755699467866	0.876230708346127	1.8851938668079915	359.3106384277344	359.3214111328125
1098	360.2362976074219	4.105466666666667					1	DETECTED	360.2363 m/z @4.11 [CD6703_1.mzXML]	360.2362976074219	4.105466666666667	3.07715	5.090516666666667	2.0133666666666667	4821.55712890625	295948.4284924315	0	1297	0.9687647701413211	0.9789623818862544	0.7620137727135933	360.2347106933594	360.2380676269531
1099	360.8376770019531	1.68525					1	DETECTED	360.8377 m/z @1.69 [CD6703_1.mzXML]	360.8376770019531	1.68525	1.6703833333333333	1.7760333333333334	0.10565000000000002	21264.033203125	101443.90312402343	0	1297	0.07649221542489748	3.553251121076254	6.106502242152508	360.83685302734375	360.8376770019531
1100	360.9225158691406	1.5517166666666666					1	DETECTED	360.9225 m/z @1.55 [CD6703_1.mzXML]	360.9225158691406	1.5517166666666666	1.4779333333333333	1.5964166666666666	0.11848333333333327	8940.4921875	43771.46812939453	0	1297	0.07723987309263114	0.8029139372035237	0.6058278744070473	360.9209899902344	360.9226989746094
1101	361.1981201171875	11.159333333333333					1	DETECTED	361.1981 m/z @11.16 [CD6703_1.mzXML]	361.1981201171875	11.159333333333333	11.129816666666667	11.187833333333334	0.05801666666666705	25682.900390625	55558.70056958014	0	1297	0.035013723785892736	0.9827780914737734	0.8109763562231027	361.19793701171875	361.1994323730469
1102	361.3185729980469	12.735000000000001					1	DETECTED	361.3186 m/z @12.74 [CD6703_1.mzXML]	361.3185729980469	12.735000000000001	11.761883333333333	15.092600000000001	3.3307166666666674	30767.337890625	1281295.8975936894	0	1297	0.13604341198522718	1.7113655436997948	2.6702635879372583	361.30908203125	361.326171875
1103	362.9239807128906	1.6261833333333333					1	DETECTED	362.9240 m/z @1.63 [CD6703_1.mzXML]	362.9239807128906	1.6261833333333333	1.5812166666666667	2.2263499999999996	0.6451333333333329	161728.390625	1243593.7487670896	0	1297	0.05615003759178494	7.173461823573023	13.135140928907829	362.9236145019531	362.9331970214844
1104	363.1097106933594	1.4631666666666667					1	DETECTED	363.1097 m/z @1.46 [CD6703_1.mzXML]	363.1097106933594	1.4631666666666667	1.4165999999999999	17.209999999999997	15.793399999999998	12004.6845703125	2418650.395316926	0	1297	0.10368700704908718	169.57838224767283	338.15676449534567	363.1072082519531	363.11053466796875
1105	363.160888671875	9.594566666666667					1	DETECTED	363.1609 m/z @9.59 [CD6703_1.mzXML]	363.160888671875	9.594566666666667	9.564483333333333	10.603666666666667	1.0391833333333338	11566.501953125	158248.3419108276	0	1297	0.09830344155894366	17.271745152354377	33.543490304708754	363.1601257324219	363.1642150878906
1106	363.21368408203125	11.341316666666668					1	DETECTED	363.2137 m/z @11.34 [CD6703_1.mzXML]	363.21368408203125	11.341316666666668	8.757283333333334	12.145066666666667	3.387783333333333	236981.640625	4328556.11736036	1	1297	0.0740649382332439	0.5312307883013326	2.757778714816753	363.20391845703125	363.2142639160156
1107	363.9947814941406	9.6978					1	DETECTED	363.9948 m/z @9.70 [CD6703_1.mzXML]	363.9947814941406	9.6978	4.977183333333333	19.77716666666667	14.799983333333337	2929.909423828125	1103561.2442035219	0	1297	1.1193300775869979	1.5675900394369378	2.1351800788738755	363.9924011230469	364.0014953613281
1108	365.0701904296875	10.63335					1	DETECTED	365.0702 m/z @10.63 [CD6703_1.mzXML]	365.0701904296875	10.63335	3.7670833333333333	15.337116666666667	11.570033333333333	13151.2060546875	1458432.9661820065	0	1297	0.10262805063175229	0.8425272345961901	101.14079129730978	365.06878662109375	365.0786437988281
1109	365.1976318359375	14.431016666666666					1	DETECTED	365.1976 m/z @14.43 [CD6703_1.mzXML]	365.1976318359375	14.431016666666666	14.2891	15.860983333333333	1.571883333333334	14283.64453125	500528.38889254816	0	1297	0.5245535546501632	4.881105752538097	5.668622557380493	365.19708251953125	365.19805908203125
1110	365.20806884765625	11.614299999999998					1	DETECTED	365.2081 m/z @11.61 [CD6703_1.mzXML]	365.20806884765625	11.614299999999998	1.2958666666666665	16.362666666666666	15.066799999999999	63612.76953125	9676071.262545686	0	1297	0.2980779002641931	0.6727277471459114	0.06812174595018815	365.1980895996094	365.2149963378906
1111	365.2295227050781	11.114983333333333					1	DETECTED	365.2295 m/z @11.11 [CD6703_1.mzXML]	365.2295227050781	11.114983333333333	11.070666666666666	11.187833333333334	0.11716666666666775	16966.193359375	81932.42085449187	0	1297	0.08822206552274636	1.32192553591576	1.64385107183152	365.2235107421875	365.22979736328125
1112	367.0578308105469	13.836333333333332					1	DETECTED	367.0578 m/z @13.84 [CD6703_1.mzXML]	367.0578308105469	13.836333333333332	10.63335	13.836333333333332	3.202983333333332	22812.234375	1717422.210824951	0	1297	3.224146444847655	0.5	null	367.0578308105469	367.0673522949219
1113	367.12200927734375	10.465033333333334					1	DETECTED	367.1220 m/z @10.47 [CD6703_1.mzXML]	367.12200927734375	10.465033333333334	1.8608	10.850316666666666	8.989516666666667	291584.21875	1.140670244149072E7	0	1297	0.09455223653975153	0.5078863463577374	0.013812095891394077	367.1177978515625	367.122314453125
1114	367.14825439453125	8.189633333333333					1	DETECTED	367.1483 m/z @8.19 [CD6703_1.mzXML]	367.14825439453125	8.189633333333333	6.429966666666667	12.817	6.387033333333333	8264.546875	897891.1581934204	0	1297	4.433413439306076	2.6882759552564033	4.407727691267254	367.145751953125	367.1561279296875
1115	367.9883117675781	11.012400000000001					1	DETECTED	367.9883 m/z @11.01 [CD6703_1.mzXML]	367.9883117675781	11.012400000000001	0.1016	19.989166666666666	19.887566666666665	46482.9765625	1.0632912068502711E7	0	1297	2.8293236150847942	1.2512573312853248	3.6109176742677804	367.9877014160156	367.9923095703125
1116	368.27667236328125	11.516333333333334					1	DETECTED	368.2767 m/z @11.52 [CD6703_1.mzXML]	368.27667236328125	11.516333333333334	11.4416	11.808933333333332	0.36733333333333285	280696.75	2232342.346572992	1	1297	0.11682015014679159	1.6503808865879728	1.9977241683258948	368.2754821777344	368.2771301269531
1117	368.86883544921875	1.6703833333333333					1	DETECTED	368.8688 m/z @1.67 [CD6703_1.mzXML]	368.86883544921875	1.6703833333333333	1.6556666666666666	1.7760333333333334	0.12036666666666673	41293.28515625	147360.9404086913	0	1297	0.2990445813240563	4.089467723669299	7.178935447338598	368.86822509765625	368.8695068359375
1118	369.00762939453125	2.127283333333333					1	DETECTED	369.0076 m/z @2.13 [CD6703_1.mzXML]	369.00762939453125	2.127283333333333	1.9031166666666666	17.01366666666667	15.110550000000003	12612.3564453125	1811208.855395996	0	1297	0.11627236701699939	33.70382899628254	66.40765799256508	368.99835205078125	369.00823974609375
1119	369.06024169921875	12.071633333333333					1	DETECTED	369.0602 m/z @12.07 [CD6703_1.mzXML]	369.06024169921875	12.071633333333333	11.986500000000001	12.19175	0.2052499999999995	33607.4921875	254744.0813566891	0	1297	0.15500404326714268	1.2054620203602422	1.4109240407204842	369.06024169921875	369.060791015625
1120	369.1189270019531	10.47865					1	DETECTED	369.1189 m/z @10.48 [CD6703_1.mzXML]	369.1189270019531	10.47865	9.9932	12.301733333333335	2.308533333333335	93979.0625	1771423.6930295406	0	1297	0.10217250858612736	0.626933344915719	0.2593733570883171	369.11865234375	369.1269226074219
1121	369.2373046875	13.69615					1	DETECTED	369.2373 m/z @13.70 [CD6703_1.mzXML]	369.2373046875	13.69615	11.914566666666667	14.431016666666666	2.516449999999999	34941.3828125	1944750.619917357	0	1297	0.22783923157350472	0.7062397679966325	0.22105512016910364	369.22796630859375	369.23992919921875
1122	369.2800598144531	11.48645					1	DETECTED	369.2801 m/z @11.49 [CD6703_1.mzXML]	369.2800598144531	11.48645	11.48645	11.600433333333333	0.11398333333333355	58969.48046875	291316.97875878715	0	1297	0.09851637461459717	null	null	369.2799987792969	369.2803039550781
1123	369.3489074707031	12.735000000000001					1	DETECTED	369.3489 m/z @12.74 [CD6703_1.mzXML]	369.3489074707031	12.735000000000001	0.15105000000000002	20.005499999999998	19.854449999999996	414487.34375	1.7508525460250534E7	1	1297	0.3690354008990173	1.5555507096351777	0.42931898634580423	369.34686279296875	369.3514709472656
1124	370.2926025390625	11.642583333333333					1	DETECTED	370.2926 m/z @11.64 [CD6703_1.mzXML]	370.2926025390625	11.642583333333333	11.559149999999999	19.28966666666667	7.73051666666667	401078.59375	5680937.740762348	1	1297	0.11657272505706828	3.740377483039868	2.687831670044209	370.2907409667969	370.29864501953125
1125	370.35211181640625	12.735000000000001					1	DETECTED	370.3521 m/z @12.74 [CD6703_1.mzXML]	370.35211181640625	12.735000000000001	4.404216666666667	19.418166666666664	15.013949999999998	110762.9921875	7851747.575514249	0	1297	0.29345418469996964	0.6272774098899198	2.6990672649434666	370.3480224609375	370.3541259765625
1126	371.1858215332031	15.797133333333333					1	DETECTED	371.1858 m/z @15.80 [CD6703_1.mzXML]	371.1858215332031	15.797133333333333	10.350716666666667	16.980833333333333	6.630116666666666	1736.7255859375	481141.9911355285	0	1297	0.4613526678082991	0.6086677785088055	0.21733555701761098	371.1846008300781	371.1888732910156
1127	371.2217712402344	11.824533333333333					1	DETECTED	371.2218 m/z @11.82 [CD6703_1.mzXML]	371.2217712402344	11.824533333333333	9.727283333333332	12.5171	2.789816666666667	27732.365234375	1234177.4970104992	0	1297	0.38794127152705293	0.6651130448603327	0.9534938247453402	371.21356201171875	371.2259216308594
1128	371.261474609375	13.520866666666667					1	DETECTED	371.2615 m/z @13.52 [CD6703_1.mzXML]	371.261474609375	13.520866666666667	13.26965	14.82415	1.554499999999999	26576.201171875	867949.8385740358	0	1297	0.18781161394412038	2.0584512929630314	2.827722963518584	371.26043701171875	371.262939453125
1129	371.29595947265625	11.642583333333333					1	DETECTED	371.2960 m/z @11.64 [CD6703_1.mzXML]	371.29595947265625	11.642583333333333	11.600433333333333	18.34333333333333	6.742899999999997	89885.015625	3260153.8392872345	0	1297	0.11136751340422002	29.105834882483503	56.30865659509146	371.2919616699219	371.2970886230469
1130	371.35546875	12.735000000000001					1	DETECTED	371.3555 m/z @12.74 [CD6703_1.mzXML]	371.35546875	12.735000000000001	12.129883333333334	15.430883333333332	3.3009999999999984	22251.40234375	932908.8132668762	0	1297	2.7537801373483664	2.7275731952516	4.4551463905032	371.3544006347656	371.3580322265625
1131	372.0815124511719	11.84015					1	DETECTED	372.0815 m/z @11.84 [CD6703_1.mzXML]	372.0815124511719	11.84015	11.79345	11.90015	0.10670000000000002	24296.154296875	100168.57657373088	0	1297	0.08157669901003217	1.1423982869379135	1.284796573875827	372.0812072753906	372.0823974609375
1132	372.18389892578125	9.6246					1	DETECTED	372.1839 m/z @9.62 [CD6703_1.mzXML]	372.18389892578125	9.6246	3.9582166666666665	9.712466666666668	5.754250000000001	8324.73828125	1136956.2261791993	0	1297	0.0699180763775118	0.5077533288429129	0.0155066576858258	372.17852783203125	372.1846923828125
1133	372.3082580566406	11.77745					1	DETECTED	372.3083 m/z @11.78 [CD6703_1.mzXML]	372.3082580566406	11.77745	11.600433333333333	11.972333333333333	0.3719000000000001	97135.53125	735326.496151123	0	1297	0.11365447432143938	2.733638565913643	1.2452647397151244	372.2989196777344	372.3087158203125
1134	372.7359313964844	1.9590666666666665					1	DETECTED	372.7359 m/z @1.96 [CD6703_1.mzXML]	372.7359313964844	1.9590666666666665	1.9590666666666665	2.2263499999999996	0.2672833333333331	14710.251953125	108348.24463952643	0	1297	0.05761707030165586	null	null	372.7348327636719	372.7363586425781
1135	372.88104248046875	1.6112833333333334					1	DETECTED	372.8810 m/z @1.61 [CD6703_1.mzXML]	372.88104248046875	1.6112833333333334	0.7197666666666667	1.6407833333333335	0.9210166666666668	34570.51171875	222453.02374032594	0	1297	0.05601712524774749	0.5165448393187639	0.63006803896329	372.87982177734375	372.8908996582031
1136	373.1554260253906	10.3947					1	DETECTED	373.1554 m/z @10.39 [CD6703_1.mzXML]	373.1554260253906	10.3947	10.336183333333334	10.603666666666667	0.26748333333333285	24495.134765625	144409.23766064405	0	1297	0.08786407620342374	2.2855311876958395	1.3038034204055962	373.1554260253906	373.15704345703125
1137	373.2711181640625	11.855799999999999					1	DETECTED	373.2711 m/z @11.86 [CD6703_1.mzXML]	373.2711181640625	11.855799999999999	11.855799999999999	12.301733333333335	0.4459333333333362	18742.578125	265295.7990290539	0	1297	0.10331664929600493	null	null	373.2702331542969	373.2722473144531
1138	373.3116760253906	11.761883333333333					1	DETECTED	373.3117 m/z @11.76 [CD6703_1.mzXML]	373.3116760253906	11.761883333333333	11.745966666666668	11.808933333333332	0.0629666666666644	22507.9375	69883.99240722494	0	1297	0.12328119723226649	1.9780104712042383	2.9560209424084767	373.31134033203125	373.3116760253906
1139	374.0828552246094	9.919					1	DETECTED	374.0829 m/z @9.92 [CD6703_1.mzXML]	374.0828552246094	9.919	9.785216666666667	10.112449999999999	0.32723333333333215	9537.80859375	73995.21834988418	0	1297	0.1167294945784203	1.2229973838295685	1.23645744661089	374.08050537109375	374.0832214355469
1140	374.3600158691406	11.870966666666668					1	DETECTED	374.3600 m/z @11.87 [CD6703_1.mzXML]	374.3600158691406	11.870966666666668	7.993816666666667	11.914566666666667	3.920750000000001	7871.6650390625	436770.1690027162	0	1297	0.35503528738590084	0.5056226867673419	0.011245373534683885	374.35986328125	374.3632507324219
1141	375.01531982421875	1.8749333333333333					1	DETECTED	375.0153 m/z @1.87 [CD6703_1.mzXML]	375.01531982421875	1.8749333333333333	1.6407833333333335	15.685466666666667	14.044683333333333	118932.9140625	4943262.517959839	0	1297	0.7130823991207915	1.992205599326089	2.7718775866172947	375.0066833496094	375.0182800292969
1142	375.2867431640625	12.000666666666666					1	DETECTED	375.2867 m/z @12.00 [CD6703_1.mzXML]	375.2867431640625	12.000666666666666	11.79345	18.586833333333335	6.793383333333335	100302.4296875	2916489.9036690043	0	1297	0.13229176875492854	1.3649112406758996	14.292904267641438	375.2856140136719	375.2921447753906
1143	376.29022216796875	12.014550000000002					1	DETECTED	376.2902 m/z @12.01 [CD6703_1.mzXML]	376.29022216796875	12.014550000000002	11.972333333333333	12.31715	0.34481666666666655	28187.21875	242278.27572485298	0	1297	0.12923313866399688	4.083892617449501	3.572401603506256	376.2889709472656	376.29046630859375
1144	376.3393859863281	12.735000000000001					1	DETECTED	376.3394 m/z @12.74 [CD6703_1.mzXML]	376.3393859863281	12.735000000000001	12.33255	12.995849999999999	0.6632999999999996	132354.359375	1567125.71166089	0	1297	0.163423844857153	0.85104935234313	1.991883242282411	376.3386535644531	376.3399353027344
1145	376.6225280761719	10.589166666666667					1	DETECTED	376.6225 m/z @10.59 [CD6703_1.mzXML]	376.6225280761719	10.589166666666667	10.172933333333333	10.909683333333334	0.7367500000000007	40754.98828125	304952.7298861391	0	1297	0.07167824271677148	0.8439710044482172	0.37162356117118994	376.6211853027344	376.6234436035156
1146	376.8995666503906	1.5517166666666666					1	DETECTED	376.8996 m/z @1.55 [CD6703_1.mzXML]	376.8995666503906	1.5517166666666666	1.4779333333333333	15.32155	13.843616666666668	7697.80029296875	3537802.0941908574	0	1297	13.785112215919401	93.81262706121531	186.62525412243062	376.8987121582031	376.9024963378906
1147	376.92645263671875	1.9451666666666665					1	DETECTED	376.9265 m/z @1.95 [CD6703_1.mzXML]	376.92645263671875	1.9451666666666665	1.9313	2.127283333333333	0.19598333333333318	16941.865234375	111955.7612036132	0	1297	0.028573477129151037	7.066706730769324	13.133413461538648	376.924560546875	376.9269104003906
1148	377.1395568847656	9.6246					1	DETECTED	377.1396 m/z @9.62 [CD6703_1.mzXML]	377.1395568847656	9.6246	9.549116666666666	9.904116666666665	0.35499999999999865	40893.24609375	255410.05686126713	0	1297	0.08798061239627053	2.323292639768099	3.8812784316236706	377.1385803222656	377.144287109375
1149	377.6296691894531	12.223883333333333					1	DETECTED	377.6297 m/z @12.22 [CD6703_1.mzXML]	377.6296691894531	12.223883333333333	10.008066666666668	12.347866666666667	2.3397999999999985	15530.4599609375	703585.594526	0	1297	1.1584503509020045	0.5279768933952117	0.07934288652992372	377.6272888183594	377.63104248046875
1150	378.2035217285156	9.342083333333333					1	DETECTED	378.2035 m/z @9.34 [CD6703_1.mzXML]	378.2035217285156	9.342083333333333	9.299083333333334	9.47485	0.17576666666666618	2389.22705078125	18737.510773986713	0	1297	0.16329943988356632	2.0437984496124324	3.0875968992248652	378.2027587890625	378.20465087890625
1151	378.237548828125	12.409233333333333					1	DETECTED	378.2375 m/z @12.41 [CD6703_1.mzXML]	378.237548828125	12.409233333333333	12.301733333333335	12.694166666666666	0.3924333333333312	65715.8671875	561585.8988464361	0	1297	0.2769641508667142	1.8252713178294788	2.5242014512830475	378.2370910644531	378.2398376464844
1152	378.9233093261719	1.9451666666666665					1	DETECTED	378.9233 m/z @1.95 [CD6703_1.mzXML]	378.9233093261719	1.9451666666666665	1.7903333333333333	2.05675	0.26641666666666675	13761.0771484375	141690.58627758786	0	1297	0.05688125487573403	0.8603336921420895	0.720667384284179	378.92303466796875	378.9244384765625
1153	379.0847473144531	10.909683333333334					1	DETECTED	379.0847 m/z @10.91 [CD6703_1.mzXML]	379.0847473144531	10.909683333333334	10.865183333333333	17.17683333333333	6.311649999999998	25906.439453125	1546994.7659327092	0	1297	1.5520457456305294	70.91741573033532	134.96986404011503	379.0801696777344	379.0859375
1154	379.27984619140625	14.2891					1	DETECTED	379.2798 m/z @14.29 [CD6703_1.mzXML]	379.27984619140625	14.2891	14.009066666666666	15.107683333333334	1.0986166666666684	7833.50732421875	224999.6244564211	0	1297	0.39929925148492806	1.9615819545292223	2.9231639090584447	379.27789306640625	379.2807922363281
1155	380.253173828125	12.666783333333333					1	DETECTED	380.2532 m/z @12.67 [CD6703_1.mzXML]	380.253173828125	12.666783333333333	11.412550000000001	12.817	1.4044499999999989	107453.546875	1861695.252565186	0	1297	0.13057178236761224	0.5598838599941534	0.11976771998830678	380.25262451171875	380.2616882324219
1156	381.0230407714844	1.7760333333333334					1	DETECTED	381.0230 m/z @1.78 [CD6703_1.mzXML]	381.0230407714844	1.7760333333333334	1.6261833333333333	3.49045	1.8642666666666667	147375.921875	3705561.6695888666	0	1297	0.25098414566327465	3.009247073454344	4.781314629331197	381.02178955078125	381.0252685546875
1157	381.2946472167969	12.735000000000001					1	DETECTED	381.2946 m/z @12.74 [CD6703_1.mzXML]	381.2946472167969	12.735000000000001	12.255166666666666	16.427883333333334	4.172716666666668	1234832.25	1.6138899215942537E7	1	1297	0.1694579545609951	0.8764338363986245	0.6099022912312336	381.2933654785156	381.29840087890625
1158	381.98382568359375	0.5858666666666666					1	DETECTED	381.9838 m/z @0.59 [CD6703_1.mzXML]	381.98382568359375	0.5858666666666666	0.15105000000000002	20.005499999999998	19.854449999999996	1686.5997314453125	1096766.0950085758	0	1297	18.651616305808503	22.830829085055	44.66165817011	381.98162841796875	381.9871826171875
1159	382.0892028808594	10.805283333333334					1	DETECTED	382.0892 m/z @10.81 [CD6703_1.mzXML]	382.0892028808594	10.805283333333334	3.2328833333333336	10.865183333333333	7.632299999999999	9323.1533203125	1403798.5126501461	0	1297	0.05588176188247296	0.5039551529237758	0.007910305847551497	382.0873107910156	382.0906982421875
1160	382.298095703125	12.735000000000001					1	DETECTED	382.2981 m/z @12.74 [CD6703_1.mzXML]	382.298095703125	12.735000000000001	11.53125	12.914	1.3827499999999997	284737.78125	3682033.11199219	0	1297	0.18887567317046994	0.5743509865005185	0.20728664966616187	382.2916259765625	382.2985534667969
1161	383.1133728027344	1.7760333333333334					1	DETECTED	383.1134 m/z @1.78 [CD6703_1.mzXML]	383.1133728027344	1.7760333333333334	1.7315833333333333	9.356983333333334	7.625400000000001	308709.9375	5122715.0707116695	0	1297	0.18553287892154113	6.384774228361216	8.758508774958072	383.1131591796875	383.11871337890625
1162	384.1170654296875	1.8182833333333333					1	DETECTED	384.1171 m/z @1.82 [CD6703_1.mzXML]	384.1170654296875	1.8182833333333333	1.8182833333333333	11.929183333333333	10.110899999999999	21951.79296875	3259214.7066051024	0	1297	7.247242069624017	null	null	384.112548828125	384.1170654296875
1163	384.2710876464844	11.277816666666666					1	DETECTED	384.2711 m/z @11.28 [CD6703_1.mzXML]	384.2710876464844	11.277816666666666	11.056099999999999	13.242633333333334	2.186533333333335	28299.4921875	1461354.4580786128	0	1297	0.06676773794197466	4.930917838081622	8.861835676163244	384.2710876464844	384.2737121582031
1164	384.3077697753906	11.761883333333333					1	DETECTED	384.3078 m/z @11.76 [CD6703_1.mzXML]	384.3077697753906	11.761883333333333	2.5061666666666667	11.855799999999999	9.349633333333331	10845.685546875	2042287.6421520996	0	1297	0.10306332056415002	0.5050734410985642	0.010146882197128452	384.3028869628906	384.3089599609375
1165	385.14501953125	10.560733333333333					1	DETECTED	385.1450 m/z @10.56 [CD6703_1.mzXML]	385.14501953125	10.560733333333333	10.51935	10.663883333333333	0.1445333333333334	9755.1220703125	51831.27943042017	0	1297	0.08380547034413333	1.7462746677406094	5.106302937608245	385.1435852050781	385.1465148925781
1166	385.27093505859375	12.817					1	DETECTED	385.2709 m/z @12.82 [CD6703_1.mzXML]	385.27093505859375	12.817	12.748516666666665	12.914	0.16548333333333431	24241.783203125	161991.58660156338	0	1297	0.1991884341617638	1.2082015088829214	1.4164030177658429	385.26959228515625	385.2718200683594
1167	385.3068542480469	11.972333333333333					1	DETECTED	385.3069 m/z @11.97 [CD6703_1.mzXML]	385.3068542480469	11.972333333333333	10.037266666666666	17.209999999999997	7.172733333333332	55380.4765625	5557229.73181281	0	1297	0.7029080377764636	1.8512629847995477	4.25587353152833	385.3044738769531	385.3086242675781
1168	386.0782165527344	10.909683333333334					1	DETECTED	386.0782 m/z @10.91 [CD6703_1.mzXML]	386.0782165527344	10.909683333333334	0.26776666666666665	20.005499999999998	19.73773333333333	3996.953125	1716154.489248382	0	1297	9.132001115176989	0.9273580103834678	4.789542084691185	386.07666015625	386.0816955566406
1169	386.2870178222656	11.4416					1	DETECTED	386.2870 m/z @11.44 [CD6703_1.mzXML]	386.2870178222656	11.4416	11.412550000000001	11.501466666666666	0.08891666666666431	55051.83203125	227758.28136913799	0	1297	0.12699336039426434	1.5304073436604193	2.0608146873208386	386.2867126464844	386.28729248046875
1170	386.3105773925781	11.972333333333333					1	DETECTED	386.3106 m/z @11.97 [CD6703_1.mzXML]	386.3105773925781	11.972333333333333	11.685916666666666	16.054566666666666	4.368650000000001	11147.0166015625	1093907.0990456233	0	1297	0.4984659961027287	7.626389292988046	11.159452403310873	386.3094482421875	386.3124694824219
1171	386.9220275878906	1.5812166666666667					1	DETECTED	386.9220 m/z @1.58 [CD6703_1.mzXML]	386.9220275878906	1.5812166666666667	1.5517166666666666	1.6112833333333334	0.05956666666666677	12842.4033203125	32068.182076171943	0	1297	0.04521115496506267	1.0096045197740102	1.0192090395480204	386.9220275878906	386.92315673828125
1172	387.1351013183594	10.202816666666667					1	DETECTED	387.1351 m/z @10.20 [CD6703_1.mzXML]	387.1351013183594	10.202816666666667	10.172933333333333	10.6485	0.47556666666666736	3140.69384765625	55532.27229034428	0	1297	0.4689540684993663	7.95705521472372	14.91411042944744	387.13360595703125	387.13555908203125
1173	387.177490234375	11.572933333333333					1	DETECTED	387.1775 m/z @11.57 [CD6703_1.mzXML]	387.177490234375	11.572933333333333	11.516333333333334	12.223883333333333	0.7075499999999995	463868.09375	3659261.5430707843	1	1297	0.1207530122796836	3.990372061858196	2.5956877400760026	387.1771545410156	387.1781921386719
1174	387.2501525878906	11.870966666666668					1	DETECTED	387.2502 m/z @11.87 [CD6703_1.mzXML]	387.2501525878906	11.870966666666668	11.84015	14.74945	2.9093	55710.40234375	1043925.0767317514	0	1297	0.10333326336069604	44.507824042184595	29.817788123404505	387.24676513671875	387.2547302246094
1175	387.343505859375	12.301733333333335					1	DETECTED	387.3435 m/z @12.30 [CD6703_1.mzXML]	387.343505859375	12.301733333333335	0.4353166666666667	14.2604	13.825083333333334	19466.259765625	2679205.6264263	0	1297	0.5607112986594043	0.5825298285778492	0.16505965715569842	387.3343200683594	387.3461608886719
1176	388.2542724609375	11.870966666666668					1	DETECTED	388.2543 m/z @11.87 [CD6703_1.mzXML]	388.2542724609375	11.870966666666668	9.727283333333332	11.986500000000001	2.259216666666669	11092.6181640625	761046.0745233159	0	1297	2.2037375857228003	0.5269473880626026	0.05389477612520508	388.2514953613281	388.255859375
1177	388.709228515625	1.9866666666666668					1	DETECTED	388.7092 m/z @1.99 [CD6703_1.mzXML]	388.709228515625	1.9866666666666668	1.9313	2.254633333333333	0.32333333333333303	20173.57421875	175252.0876933594	0	1297	0.10814851302415929	2.9199277543648314	4.59591673045316	388.7088317871094	388.7117614746094
1178	389.9702453613281	12.548466666666666					1	DETECTED	389.9702 m/z @12.55 [CD6703_1.mzXML]	389.9702453613281	12.548466666666666	8.9413	19.564666666666668	10.623366666666668	22430.748046875	2825626.8090765397	0	1297	0.6171728133520062	1.678279977044458	1.4976611649165488	389.9686279296875	389.9720764160156
1179	390.3548889160156	13.73805					1	DETECTED	390.3549 m/z @13.74 [CD6703_1.mzXML]	390.3548889160156	13.73805	11.685916666666666	14.245816666666666	2.5599000000000007	44155.43359375	1257030.0133867187	0	1297	0.312871564848189	0.6237167825352479	3.7082475392876555	390.35394287109375	390.3558349609375
1180	390.9894714355469	1.8182833333333333					1	DETECTED	390.9895 m/z @1.82 [CD6703_1.mzXML]	390.9894714355469	1.8182833333333333	1.6703833333333333	2.4093333333333335	0.7389500000000002	18681.314453125	518173.0934941406	0	1297	0.09161214310296684	2.4981406355645728	3.9962812711291456	390.9884948730469	390.9903564453125
1181	391.2817687988281	13.03655					1	DETECTED	391.2818 m/z @13.04 [CD6703_1.mzXML]	391.2817687988281	13.03655	0.1016	20.005499999999998	19.903899999999997	22798.40234375	7085724.6759794885	0	1297	19.528524136916595	0.7693844970409625	0.2721595847193076	391.27960205078125	391.2839660644531
1182	391.35400390625	13.009333333333332					1	DETECTED	391.3540 m/z @13.01 [CD6703_1.mzXML]	391.35400390625	13.009333333333332	11.914566666666667	13.921366666666668	2.0068	15299.80859375	894773.306760498	0	1297	1.248852949917831	0.9165423377888758	0.8358450722854391	391.3526916503906	391.36126708984375
1183	392.2764892578125	11.48645					1	DETECTED	392.2765 m/z @11.49 [CD6703_1.mzXML]	392.2764892578125	11.48645	0.7030333333333334	19.940333333333335	19.2373	47084.66796875	2762905.9901754158	0	1297	0.08380184236775001	0.8096002091404614	0.6416861571677951	392.2760925292969	392.2864074707031
1184	392.7929382324219	1.7470333333333334					1	DETECTED	392.7929 m/z @1.75 [CD6703_1.mzXML]	392.7929382324219	1.7470333333333334	1.68525	1.8323666666666665	0.14711666666666656	22500.796875	115844.1009589844	0	1297	0.04205621153717831	1.1905853790126741	1.3811707580253485	392.7917175292969	392.7947692871094
1185	393.09930419921875	11.231383333333333					1	DETECTED	393.0993 m/z @11.23 [CD6703_1.mzXML]	393.09930419921875	11.231383333333333	11.17345	11.231383333333333	0.057933333333332726	16342.2001953125	33693.193682495476	0	1297	0.053974400187744465	0.5	null	393.09930419921875	393.10076904296875
1186	393.114013671875	9.6246					1	DETECTED	393.1140 m/z @9.62 [CD6703_1.mzXML]	393.114013671875	9.6246	9.594566666666667	15.637566666666666	6.042999999999999	3886.1044921875	307836.99390362564	0	1297	0.10125153268427667	100.60488346282347	200.20976692564693	393.11029052734375	393.1142578125
1187	393.207275390625	9.7561					1	DETECTED	393.2073 m/z @9.76 [CD6703_1.mzXML]	393.207275390625	9.7561	9.712466666666668	9.889166666666666	0.17669999999999852	13816.470703125	72248.26632562233	0	1297	0.09329655563782246	2.024828113063438	2.427646682217018	393.2062072753906	393.20782470703125
1188	394.22100830078125	8.439433333333334					1	DETECTED	394.2210 m/z @8.44 [CD6703_1.mzXML]	394.22100830078125	8.439433333333334	8.1002	8.619349999999999	0.5191499999999998	2846.035888671875	53853.43452371229	0	1297	0.24207919263357702	0.7651812911467006	0.5303625822934013	394.21905517578125	394.2225036621094
1189	394.2923889160156	11.642583333333333					1	DETECTED	394.2924 m/z @11.64 [CD6703_1.mzXML]	394.2923889160156	11.642583333333333	4.945366666666667	13.392416666666666	8.447049999999999	68993.90625	4789121.834058841	0	1297	0.10852782983720388	0.6315953554103274	0.020142430115530366	394.2897644042969	394.2934875488281
1190	395.07958984375	10.742116666666668					1	DETECTED	395.0796 m/z @10.74 [CD6703_1.mzXML]	395.07958984375	10.742116666666668	10.69505	10.865183333333333	0.17013333333333236	12107.953125	72074.71220495577	0	1297	0.124899675541144	1.8073654390934344	2.614730878186869	395.0773620605469	395.07989501953125
1191	395.0923767089844	9.519833333333334					1	DETECTED	395.0924 m/z @9.52 [CD6703_1.mzXML]	395.0923767089844	9.519833333333334	9.45995	9.594566666666667	0.13461666666666794	5742.80810546875	25732.958680664087	0	1297	0.06631208120483123	1.1239910937934612	1.2219936682626953	395.0919494628906	395.09423828125
1192	395.2737731933594	12.578683333333334					1	DETECTED	395.2738 m/z @12.58 [CD6703_1.mzXML]	395.2737731933594	12.578683333333334	12.4557	12.77605	0.32034999999999947	39383.15234375	450004.3803081051	0	1297	0.2133198191751191	1.7507952349142792	2.6592804810301627	395.2732849121094	395.2757873535156
1193	395.3857116699219	14.2746					1	DETECTED	395.3857 m/z @14.27 [CD6703_1.mzXML]	395.3857116699219	14.2746	11.972333333333333	14.618066666666666	2.6457333333333324	6396.1005859375	573529.552911865	0	1297	0.50328578536217	0.5745931545723054	0.1491863091446109	395.384521484375	395.3870544433594
1194	396.3080749511719	11.700716666666667					1	DETECTED	396.3081 m/z @11.70 [CD6703_1.mzXML]	396.3080749511719	11.700716666666667	11.685916666666666	11.914566666666667	0.2286500000000018	53335.43359375	368672.52707495174	0	1297	0.12015162163370263	7.809397195567184	13.300208838029056	396.3067321777344	396.3084411621094
1195	396.88287353515625	1.5812166666666667					1	DETECTED	396.8829 m/z @1.58 [CD6703_1.mzXML]	396.88287353515625	1.5812166666666667	1.5223166666666665	1.6112833333333334	0.08896666666666686	31956.505859375	102374.91655566425	0	1297	0.06907775616788947	0.7473126197650442	0.5536560024565225	396.882568359375	396.88427734375
1196	396.9971008300781	1.7760333333333334					1	DETECTED	396.9971 m/z @1.78 [CD6703_1.mzXML]	396.9971008300781	1.7760333333333334	1.6556666666666666	9.6096	7.9539333333333335	60168.27734375	2212496.3800965576	0	1297	0.3026620044658084	3.264772346523588	5.446770552502317	396.9878845214844	396.9981384277344
1197	397.26837158203125	12.735000000000001					1	DETECTED	397.2684 m/z @12.74 [CD6703_1.mzXML]	397.26837158203125	12.735000000000001	12.37865	13.80795	1.4292999999999996	74113.296875	1412642.653179197	0	1297	0.26058849296971687	2.5370458323341336	2.9352915028995388	397.2669677734375	397.2693786621094
1198	397.2897033691406	12.578683333333334					1	DETECTED	397.2897 m/z @12.58 [CD6703_1.mzXML]	397.2897033691406	12.578683333333334	12.501733333333334	12.63895	0.13721666666666543	26511.5234375	165766.0671791985	0	1297	0.20120849818633246	0.8915962746372015	0.7831925492744028	397.2891540527344	397.29010009765625
1199	397.3115539550781	11.700716666666667					1	DETECTED	397.3116 m/z @11.70 [CD6703_1.mzXML]	397.3115539550781	11.700716666666667	11.700716666666667	12.176033333333333	0.47531666666666617	19288.576171875	171741.1600338133	0	1297	0.04125067928743498	null	null	397.3061828613281	397.3118591308594
1200	397.4122619628906	12.424900000000001					1	DETECTED	397.4123 m/z @12.42 [CD6703_1.mzXML]	397.4122619628906	12.424900000000001	12.19175	13.50645	1.3146999999999984	163644.90625	3386691.026925537	0	1297	0.2850585189960988	1.7871742089805605	3.269232600366719	397.41033935546875	397.4134216308594
1201	398.3236999511719	11.84015					1	DETECTED	398.3237 m/z @11.84 [CD6703_1.mzXML]	398.3236999511719	11.84015	11.79345	12.145066666666667	0.3516166666666667	149187.09375	1040190.896187871	0	1297	0.11186957662634356	3.000955690631557	3.6194191420540536	398.32342529296875	398.32470703125
1202	398.415771484375	12.563666666666668					1	DETECTED	398.4158 m/z @12.56 [CD6703_1.mzXML]	398.415771484375	12.563666666666668	12.301733333333335	12.817	0.5152666666666654	37864.1328125	745612.8371757797	0	1297	0.22030448468355956	0.9835836090608273	0.9671672181216546	398.4153137207031	398.4165344238281
1203	398.7590637207031	13.579383333333334					1	DETECTED	398.7591 m/z @13.58 [CD6703_1.mzXML]	398.7590637207031	13.579383333333334	13.448433333333332	15.352766666666668	1.9043333333333354	31734.982421875	884025.2786680306	0	1297	0.5631610512831955	5.439338522481994	6.619023616520211	398.7574768066406	398.7611083984375
1204	399.1842041015625	9.7561					1	DETECTED	399.1842 m/z @9.76 [CD6703_1.mzXML]	399.1842041015625	9.7561	9.712466666666668	9.85945	0.14698333333333302	5966.10498046875	32446.791008178527	0	1297	0.07336555508703846	1.6843009931245587	2.3686019862491174	399.1836242675781	399.184814453125
1205	399.2562255859375	13.779783333333334					1	DETECTED	399.2562 m/z @13.78 [CD6703_1.mzXML]	399.2562255859375	13.779783333333334	13.549783333333332	15.077383333333334	1.5276000000000014	22029.39453125	743240.9167766728	0	1297	0.13713703787099796	3.3208695652173628	5.6417391304347255	399.2550964355469	399.2628479003906
1206	399.32720947265625	11.870966666666668					1	DETECTED	399.3272 m/z @11.87 [CD6703_1.mzXML]	399.32720947265625	11.870966666666668	11.870966666666668	15.229083333333334	3.3581166666666658	36998.09765625	1431763.3462192065	0	1297	0.8763511144186076	null	null	399.3214111328125	399.32720947265625
1207	400.33929443359375	11.972333333333333					1	DETECTED	400.3393 m/z @11.97 [CD6703_1.mzXML]	400.33929443359375	11.972333333333333	11.929183333333333	13.119733333333333	1.19055	716694.8125	5078064.309657235	1	1297	0.0990443171037807	2.9757456132802567	3.607596549199593	400.336181640625	400.33978271484375
1208	401.1510314941406	10.618433333333334					1	DETECTED	401.1510 m/z @10.62 [CD6703_1.mzXML]	401.1510314941406	10.618433333333334	10.143016666666666	10.758066666666668	0.6150500000000019	28330.46875	268790.8787877193	0	1297	0.08448790651517868	0.6468536371603861	0.24654566328578278	401.1489562988281	401.15142822265625
1209	401.6224365234375	10.968483333333333					1	DETECTED	401.6224 m/z @10.97 [CD6703_1.mzXML]	401.6224365234375	10.968483333333333	10.276966666666668	11.026866666666667	0.7498999999999985	18507.94921875	281472.47224182077	0	1297	0.08021489011862037	0.5458467633119042	0.0948383453252189	401.6207580566406	401.6233825683594
1210	402.89971923828125	1.6112833333333334					1	DETECTED	402.8997 m/z @1.61 [CD6703_1.mzXML]	402.89971923828125	1.6112833333333334	1.5369833333333331	1.6261833333333333	0.08920000000000017	59521.2890625	200284.91782812495	0	1297	0.06409112321670629	0.5967477495448431	0.2057408660662055	402.8991394042969	402.9001159667969
1211	403.0047912597656	1.7760333333333334					1	DETECTED	403.0048 m/z @1.78 [CD6703_1.mzXML]	403.0047912597656	1.7760333333333334	1.6407833333333335	2.46475	0.8239666666666665	169865.96875	3416416.4516093745	0	1297	0.21052544614731317	2.8963058273645332	4.451820585665645	403.004638671875	403.00604248046875
1212	404.0775451660156	9.919					1	DETECTED	404.0775 m/z @9.92 [CD6703_1.mzXML]	404.0775451660156	9.919	9.6246	10.05185	0.4272500000000008	12250.0712890625	172242.44168414306	0	1297	0.38189367555141907	0.7256283967391285	0.45125679347825703	404.06982421875	404.0784912109375
1213	404.2041320800781	11.545333333333334					1	DETECTED	404.2041 m/z @11.55 [CD6703_1.mzXML]	404.2041320800781	11.545333333333334	8.294016666666668	11.84015	3.546133333333332	56245.90625	3013757.4886666853	0	1297	0.09503787392401009	0.5295829331716244	0.05482498992477874	404.20367431640625	404.2093811035156
1214	405.0809326171875	12.707766666666666					1	DETECTED	405.0809 m/z @12.71 [CD6703_1.mzXML]	405.0809326171875	12.707766666666666	10.3947	18.777333333333335	8.382633333333334	7552.712890625	1175561.8070506882	0	1297	4.003723165233371	1.212199130459992	1.157259359450502	405.075439453125	405.08416748046875
1215	405.13275146484375	10.51935					1	DETECTED	405.1328 m/z @10.52 [CD6703_1.mzXML]	405.13275146484375	10.51935	3.40405	10.663883333333333	7.259833333333333	7662.43994140625	1967631.3867779847	0	1297	7.1949605350248955	0.5101565171766007	0.02031303435320133	405.1319580078125	405.13446044921875
1216	405.3687438964844	13.009333333333332					1	DETECTED	405.3687 m/z @13.01 [CD6703_1.mzXML]	405.3687438964844	13.009333333333332	11.808933333333332	14.74945	2.9405166666666673	8186.96923828125	723858.842876587	0	1297	1.5615066009200937	1.224807008774853	1.4496140175497059	405.3674011230469	405.3721618652344
1217	406.755615234375	13.463033333333334					1	DETECTED	406.7556 m/z @13.46 [CD6703_1.mzXML]	406.755615234375	13.463033333333334	13.4063	13.624416666666667	0.21811666666666696	21204.19140625	171218.25714892554	0	1297	0.10078952904844662	1.9222972972972858	2.8445945945945716	406.75408935546875	406.7563781738281
1218	406.7688293457031	1.7760333333333334					1	DETECTED	406.7688 m/z @1.78 [CD6703_1.mzXML]	406.7688293457031	1.7760333333333334	1.7000166666666667	1.7903333333333333	0.0903166666666666	23583.58203125	85358.59896191406	0	1297	0.0428058987431863	0.5940583205437403	0.18811664108748066	406.7688293457031	406.7699890136719
1219	407.1866149902344	9.77065					1	DETECTED	407.1866 m/z @9.77 [CD6703_1.mzXML]	407.1866149902344	9.77065	9.712466666666668	10.202816666666667	0.4903499999999994	11428.0458984375	102640.62202539046	0	1297	0.09196332259079121	4.213835577198592	7.427671154397183	407.1851501464844	407.18743896484375
1220	408.7668762207031	1.7315833333333333					1	DETECTED	408.7669 m/z @1.73 [CD6703_1.mzXML]	408.7668762207031	1.7315833333333333	1.68525	13.80795	12.1227	23290.69140625	3581999.532598389	0	1297	0.09217606321437444	130.8205035971223	260.6410071942446	408.7657775878906	408.7717590332031
1221	408.91650390625	1.6261833333333333					1	DETECTED	408.9165 m/z @1.63 [CD6703_1.mzXML]	408.91650390625	1.6261833333333333	1.5517166666666666	1.6556666666666666	0.10394999999999999	84017.9296875	289711.4141044923	0	1297	0.05887229065406574	0.7038473293241225	0.4664182053076916	408.916259765625	408.917236328125
1222	409.15924072265625	11.545333333333334					1	DETECTED	409.1592 m/z @11.55 [CD6703_1.mzXML]	409.15924072265625	11.545333333333334	10.18775	12.000666666666666	1.8129166666666663	381288.71875	6271446.755929429	0	1297	0.11023750978521463	0.6057783847869851	0.1324186812020741	409.156494140625	409.1596374511719
1223	409.1851501464844	9.214316666666667					1	DETECTED	409.1852 m/z @9.21 [CD6703_1.mzXML]	409.1851501464844	9.214316666666667	9.158016666666667	15.829116666666666	6.671099999999999	121094.3515625	1727833.7566758986	0	1297	0.06723647137594035	25.394393086191016	1.3666936659182913	409.1789855957031	409.1872253417969
1224	409.3258361816406	12.301733333333335					1	DETECTED	409.3258 m/z @12.30 [CD6703_1.mzXML]	409.3258361816406	12.301733333333335	12.100150000000001	13.535233333333334	1.435083333333333	27477.556640625	708780.0849276127	0	1297	0.31215167428042356	3.5595287308805226	6.119057461761045	409.3249816894531	409.3267822265625
1225	410.1627502441406	11.559149999999999					1	DETECTED	410.1628 m/z @11.56 [CD6703_1.mzXML]	410.1627502441406	11.559149999999999	11.545333333333334	12.239716666666668	0.6943833333333345	91616.6640625	909980.5937431606	0	1297	0.11919460877662758	8.534110871673164	12.989482842530935	410.1585998535156	410.16351318359375
1226	410.2513732910156	4.01645					1	DETECTED	410.2514 m/z @4.02 [CD6703_1.mzXML]	410.2513732910156	4.01645	3.447016666666667	5.025216666666666	1.5781999999999994	3398.0849609375	174499.02686715696	0	1297	0.37235361103672826	1.3857636246560912	1.771527249312182	410.2501220703125	410.2532958984375
1227	410.7583312988281	13.4063					1	DETECTED	410.7583 m/z @13.41 [CD6703_1.mzXML]	410.7583312988281	13.4063	13.02285	15.062216666666666	2.039366666666666	36830.078125	1170990.762216063	0	1297	0.3090450576004553	1.5937598063204375	2.6179389739123753	410.75238037109375	410.76123046875
1228	410.8534851074219	1.68525					1	DETECTED	410.8535 m/z @1.69 [CD6703_1.mzXML]	410.8534851074219	1.68525	1.6556666666666666	1.7903333333333333	0.1346666666666667	40271.74609375	174413.86768408198	0	1297	0.12019462348189691	2.2760563380281726	3.5521126760563453	410.8533020019531	410.8542175292969
1229	411.1954040527344	12.043033333333334					1	DETECTED	411.1954 m/z @12.04 [CD6703_1.mzXML]	411.1954040527344	12.043033333333334	9.2425	12.36355	3.1210500000000003	33291.41015625	1147159.4815402825	0	1297	0.12393974537305752	0.5572242191963435	1.9365312747989156	411.1913146972656	411.1963195800781
1230	412.3031005859375	11.559149999999999					1	DETECTED	412.3031 m/z @11.56 [CD6703_1.mzXML]	412.3031005859375	11.559149999999999	11.53125	11.685916666666666	0.15466666666666562	32247.63671875	195693.16395947145	0	1297	0.10899221633618517	2.771804062126731	4.609318955815452	412.3023681640625	412.3033142089844
1231	412.8604736328125	1.5812166666666667					1	DETECTED	412.8605 m/z @1.58 [CD6703_1.mzXML]	412.8604736328125	1.5812166666666667	1.5369833333333331	19.973166666666668	18.436183333333336	20940.0625	5474797.8355336925	0	1297	0.06639474797713252	202.14116931828386	418.37670374985885	412.851318359375	412.8659973144531
1232	413.1394958496094	9.356983333333334					1	DETECTED	413.1395 m/z @9.36 [CD6703_1.mzXML]	413.1394958496094	9.356983333333334	9.313316666666667	15.183066666666667	5.86975	11933.890625	997764.207880066	0	1297	0.07786176046025695	67.2108778625953	111.86040476484098	413.13330078125	413.14947509765625
1233	413.2635498046875	13.064366666666666					1	DETECTED	413.2635 m/z @13.06 [CD6703_1.mzXML]	413.2635498046875	13.064366666666666	0.21764999999999998	19.989166666666666	19.771516666666667	14880.234375	3506435.050585632	0	1297	11.407593327015254	0.9202297435727698	0.8922395271150366	413.2602233886719	413.2674255371094
1234	413.3395080566406	12.424900000000001					1	DETECTED	413.3395 m/z @12.42 [CD6703_1.mzXML]	413.3395080566406	12.424900000000001	8.366583333333333	16.313616666666668	7.947033333333335	14001.8154296875	2429431.542932863	0	1297	2.7927286737529577	0.9791046369800286	0.8640226661771141	413.3323669433594	413.34051513671875
1235	414.2972106933594	12.239716666666668					1	DETECTED	414.2972 m/z @12.24 [CD6703_1.mzXML]	414.2972106933594	12.239716666666668	11.628483333333332	16.867	5.238516666666669	94627.8984375	2855741.8858436593	0	1297	0.5637067695140416	2.9884572891180463	7.947155922465088	414.29248046875	414.30078125
1236	414.9959716796875	1.4779333333333333					1	DETECTED	414.9960 m/z @1.48 [CD6703_1.mzXML]	414.9959716796875	1.4779333333333333	1.4165999999999999	1.49265	0.07605000000000017	3641.018798828125	12283.11174938965	0	1297	0.08127578085503395	0.6199728260869566	0.23994565217391325	414.99554443359375	414.9967041015625
1237	415.1664733886719	10.589166666666667					1	DETECTED	415.1665 m/z @10.59 [CD6703_1.mzXML]	415.1664733886719	10.589166666666667	10.532783333333333	10.820383333333332	0.2875999999999994	56957.90234375	300196.4162520747	0	1297	0.0758632208356893	1.519861529209694	1.9202279617400217	415.1662902832031	415.1677551269531
1238	415.2088317871094	11.870966666666668					1	DETECTED	415.2088 m/z @11.87 [CD6703_1.mzXML]	415.2088317871094	11.870966666666668	11.824533333333333	11.986500000000001	0.16196666666666815	273243.53125	1602540.2822158306	1	1297	0.10561350650231027	1.722981249818925	2.615962030289046	415.20831298828125	415.2090759277344
1239	415.23394775390625	13.724166666666667					1	DETECTED	415.2339 m/z @13.72 [CD6703_1.mzXML]	415.23394775390625	13.724166666666667	13.434383333333333	14.560049999999999	1.1256666666666657	93871.9453125	1802062.7474868163	0	1297	0.27990212937592496	1.3353856514630016	1.5051495139133906	415.2327880859375	415.2344055175781
1240	415.2519836425781	9.874033333333333					1	DETECTED	415.2520 m/z @9.87 [CD6703_1.mzXML]	415.2519836425781	9.874033333333333	9.639033333333334	18.4085	8.769466666666666	4045.04296875	744050.1626363526	0	1297	0.5532029065522153	18.658439716312103	36.316879432624205	415.2513122558594	415.2572021484375
1241	415.2791442871094	12.029					1	DETECTED	415.2791 m/z @12.03 [CD6703_1.mzXML]	415.2791442871094	12.029	12.014550000000002	13.03655	1.0219999999999985	79283.2578125	1380258.1458793913	0	1297	0.3357803084370712	35.363321799312075	26.444101755665205	415.27777099609375	415.2806701660156
1242	415.30096435546875	11.700716666666667					1	DETECTED	415.3010 m/z @11.70 [CD6703_1.mzXML]	415.30096435546875	11.700716666666667	11.628483333333332	15.829116666666666	4.200633333333334	24268.271484375	2238793.093890382	0	1297	3.3539740460509595	26.43784094307354	50.365333980661966	415.29974365234375	415.3025207519531
1243	415.3539733886719	12.424900000000001					1	DETECTED	415.3540 m/z @12.42 [CD6703_1.mzXML]	415.3539733886719	12.424900000000001	0.8371166666666666	14.690833333333334	13.853716666666667	16923.4765625	2661733.724649598	0	1297	0.1631164444920863	0.5977725104168614	0.19554502083372283	415.3521423339844	415.35650634765625
1244	416.28289794921875	12.057533333333334					1	DETECTED	416.2829 m/z @12.06 [CD6703_1.mzXML]	416.28289794921875	12.057533333333334	12.014550000000002	12.37865	0.36409999999999876	22044.919921875	250146.12506506275	0	1297	0.3784129012214237	4.2353625436216715	2.6078053221982795	416.2817687988281	416.283203125
1245	416.99969482421875	1.9031166666666666					1	DETECTED	416.9997 m/z @1.90 [CD6703_1.mzXML]	416.99969482421875	1.9031166666666666	1.6703833333333333	2.5338333333333334	0.86345	57526.56640625	1577740.7128873304	0	1297	0.26864187986559696	1.7111281975679777	2.4037058489368355	416.99884033203125	417.0008850097656
1246	417.2143859863281	11.870966666666668					1	DETECTED	417.2144 m/z @11.87 [CD6703_1.mzXML]	417.2143859863281	11.870966666666668	11.870966666666668	11.972333333333333	0.1013666666666655	11076.458984375	45122.36746606413	0	1297	0.019259037547705304	null	null	417.2142028808594	417.21588134765625
1247	418.0714111328125	10.217683333333333					1	DETECTED	418.0714 m/z @10.22 [CD6703_1.mzXML]	418.0714111328125	10.217683333333333	10.15795	10.262233333333334	0.10428333333333484	3155.190673828125	12683.720869506968	0	1297	0.06953715485147605	0.8729073660714335	0.745814732142867	418.07122802734375	418.07232666015625
1248	418.385986328125	12.748516666666665					1	DETECTED	418.3860 m/z @12.75 [CD6703_1.mzXML]	418.385986328125	12.748516666666665	12.63895	12.900233333333334	0.26128333333333487	32792.76953125	345804.7521933594	0	1297	0.21112588328126236	1.192348646181944	1.3846972923638878	418.38531494140625	418.3868713378906
1249	418.8773498535156	1.5964166666666666					1	DETECTED	418.8773 m/z @1.60 [CD6703_1.mzXML]	418.8773498535156	1.5964166666666666	1.5223166666666665	12.5171	10.994783333333332	64529.43359375	7598002.921724608	0	1297	0.05684543347793536	93.39983752233616	199.38519526238431	418.87054443359375	418.8785095214844
1250	418.9789123535156	1.7760333333333334					1	DETECTED	418.9789 m/z @1.78 [CD6703_1.mzXML]	418.9789123535156	1.7760333333333334	1.6556666666666666	11.056099999999999	9.400433333333332	45783.546875	3677635.7373366696	0	1297	0.08591752695877819	39.04915535862639	4.932321234350073	418.97198486328125	418.9801940917969
1251	419.3121643066406	12.440166666666666					1	DETECTED	419.3122 m/z @12.44 [CD6703_1.mzXML]	419.3121643066406	12.440166666666666	0.1016	20.005499999999998	19.903899999999997	11748.5107421875	2430897.0291171544	0	1297	0.4189352872273062	0.7711158836628302	0.42840860939478714	419.30987548828125	419.31671142578125
1252	419.7641296386719	13.434383333333333					1	DETECTED	419.7641 m/z @13.43 [CD6703_1.mzXML]	419.7641296386719	13.434383333333333	13.434383333333333	13.535233333333334	0.10085000000000122	17416.34765625	55129.74944384809	0	1297	0.113758093640147	null	null	419.7622985839844	419.7646789550781
1253	420.15582275390625	11.159333333333333					1	DETECTED	420.1558 m/z @11.16 [CD6703_1.mzXML]	420.15582275390625	11.159333333333333	6.39695	11.216666666666667	4.819716666666666	18000.8515625	585084.9590717776	0	1297	0.11989372826283073	0.5430850293309336	0.15982993827821684	420.1518249511719	420.1572570800781
1254	420.8819580078125	1.6703833333333333					1	DETECTED	420.8820 m/z @1.67 [CD6703_1.mzXML]	420.8819580078125	1.6703833333333333	1.6407833333333335	1.7617666666666667	0.12098333333333322	59059.34375	195891.25651806616	0	1297	0.04796109840000784	2.043637387387396	2.4065554057296477	420.8815002441406	420.8822021484375
1255	421.2164001464844	12.28585					1	DETECTED	421.2164 m/z @12.29 [CD6703_1.mzXML]	421.2164001464844	12.28585	12.239716666666668	12.393633333333334	0.1539166666666656	16667.126953125	89410.9563007814	0	1297	0.11243466886725884	1.6681719653179627	2.3363439306359255	421.2158203125	421.2170715332031
1256	421.7801208496094	14.345833333333333					1	DETECTED	421.7801 m/z @14.35 [CD6703_1.mzXML]	421.7801208496094	14.345833333333333	14.158150000000001	15.797133333333333	1.6389833333333321	42505.01953125	1053397.9815169675	0	1297	0.35420435690193663	2.4489133491458994	3.382992089041879	421.7778015136719	421.7825622558594
1257	422.1353759765625	9.327816666666667					1	DETECTED	422.1354 m/z @9.33 [CD6703_1.mzXML]	422.1353759765625	9.327816666666667	9.284916666666668	15.290933333333333	6.006016666666666	4025.664794921875	442512.2208551024	0	1297	1.1804287234145256	70.00019425019507	139.00038850039013	422.1296081542969	422.13848876953125
1258	422.3238830566406	11.808933333333332					1	DETECTED	422.3239 m/z @11.81 [CD6703_1.mzXML]	422.3238830566406	11.808933333333332	11.761883333333333	16.28128333333333	4.519399999999997	38805.8515625	1013167.0835354608	0	1297	0.11584205546661863	48.02763018066017	95.05526036132034	422.3228759765625	422.3242492675781
1259	422.75872802734375	13.392416666666666					1	DETECTED	422.7587 m/z @13.39 [CD6703_1.mzXML]	422.75872802734375	13.392416666666666	12.8864	14.0984	1.2119999999999997	14443.7744140625	421607.41761303716	0	1297	0.055158182990123095	1.197589012219626	1.400773506815125	422.757080078125	422.76019287109375
1260	423.7967224121094	14.18745					1	DETECTED	423.7967 m/z @14.19 [CD6703_1.mzXML]	423.7967224121094	14.18745	14.06835	14.216283333333333	0.14793333333333258	5975.27783203125	37683.0322282714	0	1297	0.13611458648858132	0.621046739434648	0.24209347886929602	423.79437255859375	423.797119140625
1261	424.33935546875	11.914566666666667					1	DETECTED	424.3394 m/z @11.91 [CD6703_1.mzXML]	424.33935546875	11.914566666666667	11.855799999999999	12.5171	0.6613000000000007	686330.625	4826024.190546399	1	1297	0.10604043642886296	2.505681613592644	2.428390432713067	424.33819580078125	424.3396911621094
1262	424.8941955566406	1.6112833333333334					1	DETECTED	424.8942 m/z @1.61 [CD6703_1.mzXML]	424.8941955566406	1.6112833333333334	1.5517166666666666	1.6556666666666666	0.10394999999999999	126328.75	438227.6986738282	0	1297	0.05551526375343352	0.8802704442962844	0.8464112459090509	424.8934326171875	424.8946533203125
1263	425.08154296875	9.978066666666667					1	DETECTED	425.0815 m/z @9.98 [CD6703_1.mzXML]	425.08154296875	9.978066666666667	2.8381833333333333	11.262	8.423816666666667	16155.61328125	2235661.251817994	0	1297	0.07828817205545668	0.589912767015334	0.015040407677228133	425.0797119140625	425.0896301269531
1264	425.1327819824219	11.600433333333333					1	DETECTED	425.1328 m/z @11.60 [CD6703_1.mzXML]	425.1327819824219	11.600433333333333	11.545333333333334	11.77745	0.2321166666666663	25218.462890625	160761.25688964754	0	1297	0.16608220563630027	2.106321839080476	3.2126436781609526	425.1315002441406	425.1341857910156
1265	426.3550109863281	12.043033333333334					1	DETECTED	426.3550 m/z @12.04 [CD6703_1.mzXML]	426.3550109863281	12.043033333333334	11.94365	12.830866666666667	0.8872166666666672	825696.75	6810190.335378407	1	1297	0.10835577455501699	1.947553263069396	1.4373438838923562	426.3453369140625	426.3555908203125
1266	426.8279113769531	1.68525					1	DETECTED	426.8279 m/z @1.69 [CD6703_1.mzXML]	426.8279113769531	1.68525	1.6703833333333333	12.486533333333334	10.81615	29062.998046875	4340308.169261963	0	1297	0.16061643462937414	363.77186098654914	726.5437219730983	426.8191223144531	426.83099365234375
1267	427.0527648925781	9.415249999999999					1	DETECTED	427.0528 m/z @9.42 [CD6703_1.mzXML]	427.0527648925781	9.415249999999999	9.327816666666667	11.456416666666666	2.1285999999999987	28845.076171875	596844.2785359501	0	1297	0.07947234115313506	1.6207316095809075	1.3748047689252794	427.05126953125	427.0537109375
1268	427.43035888671875	12.6243					1	DETECTED	427.4304 m/z @12.62 [CD6703_1.mzXML]	427.43035888671875	12.6243	2.4926166666666663	14.676083333333334	12.183466666666668	15674.75	2252382.871548401	0	1297	0.9464460240403749	0.6012557965852993	0.12451234027134099	427.4274597167969	427.43359375
1269	428.37078857421875	12.176033333333333					1	DETECTED	428.3708 m/z @12.18 [CD6703_1.mzXML]	428.37078857421875	12.176033333333333	1.3817666666666668	12.424900000000001	11.043133333333333	191364.484375	3097661.064404111	1	1297	0.09958053338807993	1.1540749580501404	1.67218847082772	428.3609313964844	428.3765563964844
1270	429.0492858886719	9.415249999999999					1	DETECTED	429.0493 m/z @9.42 [CD6703_1.mzXML]	429.0492858886719	9.415249999999999	9.3714	19.809833333333334	10.438433333333334	10430.6171875	705900.4314186402	0	1297	0.08947661332409496	119.02432535157992	3.0589363022996925	429.0403137207031	429.05694580078125
1271	429.3742980957031	12.176033333333333					1	DETECTED	429.3743 m/z @12.18 [CD6703_1.mzXML]	429.3742980957031	12.176033333333333	4.298983333333334	15.152766666666668	10.853783333333334	52916.9609375	2582988.270628663	0	1297	0.11271292752447337	3.7496073399258827	16.281516199964997	429.367431640625	429.37469482421875
1272	430.3777770996094	13.549783333333332					1	DETECTED	430.3778 m/z @13.55 [CD6703_1.mzXML]	430.3777770996094	13.549783333333332	2.7678000000000003	14.48805	11.72025	76233.53125	4006605.4757081294	0	1297	0.30706819474467295	0.7120843960745938	0.24394246965878072	430.3711853027344	430.3797607421875
1273	430.9112243652344	1.6261833333333333					1	DETECTED	430.9112 m/z @1.63 [CD6703_1.mzXML]	430.9112243652344	1.6261833333333333	1.5812166666666667	1.68525	0.1040333333333332	175650.53125	600828.8510781246	0	1297	0.0586290411142214	1.0969523554916996	1.3290049987524943	430.9106750488281	430.91143798828125
1274	431.1759033203125	12.653016666666668					1	DETECTED	431.1759 m/z @12.65 [CD6703_1.mzXML]	431.1759033203125	12.653016666666668	9.200283333333335	12.735000000000001	3.5347166666666663	67655.9609375	1523258.7460690325	0	1297	0.24363578747335168	0.5118476962293091	0.2095445952167594	431.16680908203125	431.17645263671875
1275	431.3128967285156	12.735000000000001					1	DETECTED	431.3129 m/z @12.74 [CD6703_1.mzXML]	431.3128967285156	12.735000000000001	11.972333333333333	13.050183333333333	1.0778499999999998	124043.8125	1091962.4494217504	0	1297	0.08993728560941783	2.7214360311422503	3.95194312242666	431.31121826171875	431.313720703125
1276	431.38031005859375	13.549783333333332					1	DETECTED	431.3803 m/z @13.55 [CD6703_1.mzXML]	431.38031005859375	13.549783333333332	12.057533333333334	15.590300000000001	3.5327666666666673	24830.140625	1213508.3401178892	0	1297	0.05091431375432087	1.1837046964874085	0.29112156604954914	431.379638671875	431.3890380859375
1277	432.235107421875	11.870966666666668					1	DETECTED	432.2351 m/z @11.87 [CD6703_1.mzXML]	432.235107421875	11.870966666666668	11.84015	12.071633333333333	0.23148333333333326	40929.6796875	282479.9858242194	0	1297	0.11843369633547596	3.755813953488176	6.511627906976352	432.234375	432.23553466796875
1278	432.30767822265625	12.239716666666668					1	DETECTED	432.3077 m/z @12.24 [CD6703_1.mzXML]	432.30767822265625	12.239716666666668	11.642583333333333	12.844666666666665	1.2020833333333325	76949.046875	1510047.5033891597	0	1297	1.0496244819044982	1.0065451602098874	1.4794333891535816	432.30743408203125	432.3165283203125
1279	432.7807922363281	13.668216666666666					1	DETECTED	432.7808 m/z @13.67 [CD6703_1.mzXML]	432.7807922363281	13.668216666666666	1.7000166666666667	13.97935	12.279333333333334	15099.26171875	4766287.47575366	0	1297	0.06641225384724514	0.5129983344752483	0.025996668950496665	432.77081298828125	432.7882080078125
1280	432.9743957519531	1.9031166666666666					1	DETECTED	432.9744 m/z @1.90 [CD6703_1.mzXML]	432.9743957519531	1.9031166666666666	1.7156999999999998	9.519833333333334	7.8041333333333345	28771.447265625	1443328.2680753176	0	1297	0.5486516265651222	2.0389857239161504	2.957512568227178	432.9680480957031	432.9807434082031
1281	433.05841064453125	11.572933333333333					1	DETECTED	433.0584 m/z @11.57 [CD6703_1.mzXML]	433.05841064453125	11.572933333333333	11.572933333333333	11.628483333333332	0.055549999999998434	12108.4296875	30632.534699218428	0	1297	0.02874551734123898	null	null	433.05841064453125	433.0589294433594
1282	433.3644104003906	12.37865					1	DETECTED	433.3644 m/z @12.38 [CD6703_1.mzXML]	433.3644104003906	12.37865	12.31715	14.18745	1.8703000000000003	10590.4658203125	582795.7699017336	0	1297	0.19267607248598928	15.205691056910435	29.41138211382087	433.36346435546875	433.367431640625
1283	435.14788818359375	11.972333333333333					1	DETECTED	435.1479 m/z @11.97 [CD6703_1.mzXML]	435.14788818359375	11.972333333333333	11.53125	16.330033333333333	4.798783333333333	40150.578125	1272827.461687348	0	1297	0.09223611659536779	5.4397695068959	0.3095020557982147	435.14727783203125	435.1560974121094
1284	435.1959533691406	12.160433333333334					1	DETECTED	435.1960 m/z @12.16 [CD6703_1.mzXML]	435.1959533691406	12.160433333333334	12.114749999999999	16.313616666666668	4.198866666666669	15507.34765625	503663.81424331694	0	1297	0.11436925218037075	45.95622035753247	90.91244071506495	435.1949462890625	435.200927734375
1285	435.3309020996094	10.51935					1	DETECTED	435.3309 m/z @10.52 [CD6703_1.mzXML]	435.3309020996094	10.51935	10.47865	12.532783333333333	2.0541333333333327	11889.3876953125	414618.81111334235	0	1297	0.026978157483263487	25.235053235053666	49.47010647010733	435.32904052734375	435.34051513671875
1286	437.14471435546875	11.986500000000001					1	DETECTED	437.1447 m/z @11.99 [CD6703_1.mzXML]	437.14471435546875	11.986500000000001	9.727283333333332	11.986500000000001	2.259216666666669	12635.818359375	893812.2757970587	0	1297	2.244371097051989	0.5	null	437.13897705078125	437.14471435546875
1287	437.1907653808594	11.870966666666668					1	DETECTED	437.1908 m/z @11.87 [CD6703_1.mzXML]	437.1907653808594	11.870966666666668	11.824533333333333	12.255166666666666	0.43063333333333276	216033.703125	1437898.1684671678	0	1297	0.09237898517559273	2.968602054016773	3.646704078048402	437.18939208984375	437.1918640136719
1288	437.3590087890625	12.440166666666666					1	DETECTED	437.3590 m/z @12.44 [CD6703_1.mzXML]	437.3590087890625	12.440166666666666	12.301733333333335	12.72135	0.41961666666666453	13633.98828125	236269.59554052624	0	1297	0.49331457127155787	1.51559113893572	2.03118227787144	437.3577575683594	437.3607482910156
[truncated: 202 more rows]
