# Supplementary material for: MSFC: a new feature construction method for accurate diagnosis of mass spectrometry data
Source: Sci Rep. 2023 Sep 21;13:15694. doi: 10.1038/s41598-023-42395-5 (PMC10514077; doi:10.1038/s41598-023-42395-5)
Supplement: Supplementary file 1 — Supplementary Information. [file 41598_2023_42395_MOESM1_ESM.zip › dataset/CHD dataset/1-batch/P/CD6722_1.mzXML_chromatograms.csv]

row ID	row m/z	row retention time	row identity (main ID)	row identity (all IDs)	row identity (main ID + details)	row comment	row number of detected peaks	CD6722_1.mzXML Peak status	CD6722_1.mzXML Peak name	CD6722_1.mzXML Peak m/z	CD6722_1.mzXML Peak RT	CD6722_1.mzXML Peak RT start	CD6722_1.mzXML Peak RT end	CD6722_1.mzXML Peak duration time	CD6722_1.mzXML Peak height	CD6722_1.mzXML Peak area	CD6722_1.mzXML Peak charge	CD6722_1.mzXML Peak # data points	CD6722_1.mzXML Peak FWHM	CD6722_1.mzXML Peak tailing factor	CD6722_1.mzXML Peak asymmetry factor	CD6722_1.mzXML Peak m/z min	CD6722_1.mzXML Peak m/z max
1	55.05385971069336	11.215983333333332					1	DETECTED	55.0539 m/z @11.22 [CD6722_1.mzXML]	55.05385971069336	11.215983333333332	0.15168333333333334	19.99866666666667	19.846983333333334	2727.71728515625	1315219.5714472663	0	1288	9.498344390120849	0.8968928596175689	0.793785719235138	55.04607391357422	55.06231689453125
2	60.080230712890625	14.90615					1	DETECTED	60.0802 m/z @14.91 [CD6722_1.mzXML]	60.080230712890625	14.90615	0.10108333333333334	19.99866666666667	19.897583333333337	254200.84375	6.1346251257775076E7	0	1288	3.9347155600215746	0.6755355163129111	0.872741880130265	60.07771301269531	60.083553314208984
3	61.03914260864258	1.8352333333333335					1	DETECTED	61.0391 m/z @1.84 [CD6722_1.mzXML]	61.03914260864258	1.8352333333333335	0.10108333333333334	19.982166666666668	19.881083333333336	300501.6875	4831566.535069674	0	1288	0.14824289333178542	0.6777276054476982	0.2237511773852748	61.03337478637695	61.047943115234375
4	61.08360290527344	12.484466666666666					1	DETECTED	61.0836 m/z @12.48 [CD6722_1.mzXML]	61.08360290527344	12.484466666666666	3.9626666666666663	19.916166666666665	15.953499999999998	7129.3486328125	1858777.970447509	0	1288	5.243430226354869	0.9360405078739233	1.8529039588520093	61.073890686035156	61.09355163574219
5	68.98178100585938	1.5098833333333335					1	DETECTED	68.9818 m/z @1.51 [CD6722_1.mzXML]	68.98178100585938	1.5098833333333335	1.4185666666666668	14.90615	13.487583333333333	8437.4111328125	1361800.9285358582	0	1288	0.14310210256679268	73.85061142544257	146.70122285088513	68.9722671508789	68.98400115966797
6	69.03296661376953	1.9891333333333334					1	DETECTED	69.0330 m/z @1.99 [CD6722_1.mzXML]	69.03296661376953	1.9891333333333334	1.8636000000000001	14.38565	12.52205	8615.650390625	1676261.0093029784	0	1288	0.14766338680983782	49.875398300584195	98.75079660116839	69.03294372558594	69.03990173339844
7	69.06944274902344	6.558533333333333					1	DETECTED	69.0694 m/z @6.56 [CD6722_1.mzXML]	69.06944274902344	6.558533333333333	0.10108333333333334	19.99866666666667	19.897583333333337	6557.1123046875	3839102.288670591	0	1288	15.275362463639771	1.540668788247167	1.5235931368896063	69.0640869140625	69.0697021484375
8	70.98001861572266	1.4947333333333332					1	DETECTED	70.9800 m/z @1.49 [CD6722_1.mzXML]	70.98001861572266	1.4947333333333332	1.4185666666666668	17.199333333333335	15.780766666666668	7655.54931640625	2415551.370896057	0	1288	0.09554297187793015	103.59365426695867	200.0644947604564	70.9749526977539	70.98792266845703
9	72.04853820800781	14.168266666666666					1	DETECTED	72.0485 m/z @14.17 [CD6722_1.mzXML]	72.04853820800781	14.168266666666666	1.03845	19.89966666666667	18.861216666666667	3478.067138671875	1629692.302822479	0	1288	0.6484315307481889	0.7182589500488075	0.6099515492568496	72.03953552246094	72.04893493652344
10	72.08023071289062	1.9200833333333334					1	DETECTED	72.0802 m/z @1.92 [CD6722_1.mzXML]	72.08023071289062	1.9200833333333334	1.8636000000000001	14.782316666666667	12.918716666666667	55151.30078125	1846439.4832712705	0	1288	0.14060961164001862	8.605241471431121	10.321803282240534	72.07404327392578	72.0879898071289
11	73.04505157470703	14.661883333333332					1	DETECTED	73.0451 m/z @14.66 [CD6722_1.mzXML]	73.04505157470703	14.661883333333332	0.11786666666666666	19.99866666666667	19.8808	10172.072265625	3378516.829930788	0	1288	4.348283452873112	0.8767581819615817	0.3675265992396827	73.04034423828125	73.04663848876953
12	75.94729614257812	2.4017833333333334					1	DETECTED	75.9473 m/z @2.40 [CD6722_1.mzXML]	75.94729614257812	2.4017833333333334	2.2412833333333335	19.799666666666667	17.55838333333333	7996.9775390625	1934769.4491619873	0	1288	0.2747338398917947	54.69901349948083	108.39802699896167	75.9393081665039	75.95613098144531
13	77.03509521484375	13.120966666666668					1	DETECTED	77.0351 m/z @13.12 [CD6722_1.mzXML]	77.03509521484375	13.120966666666668	6.7393	19.799666666666667	13.060366666666667	4447.37109375	1058512.5688294985	0	1288	11.494411991688509	1.02327239488117	1.3740883406330826	77.02826690673828	77.04483032226562
14	80.94721984863281	1.7644666666666666					1	DETECTED	80.9472 m/z @1.76 [CD6722_1.mzXML]	80.94721984863281	1.7644666666666666	1.6585666666666665	16.6387	14.980133333333333	125564.484375	5468331.4875803515	0	1288	0.19256753178133978	3.079972052887902	4.89291919085549	80.9461669921875	80.94762420654297
15	81.06925201416016	13.730633333333333					1	DETECTED	81.0693 m/z @13.73 [CD6722_1.mzXML]	81.06925201416016	13.730633333333333	0.10108333333333334	19.99866666666667	19.897583333333337	5866.966796875	2083981.9141426089	0	1288	7.325151278226638	0.8230998909874483	0.981385648949085	81.05982208251953	81.0711441040039
16	82.01705932617188	1.4800166666666668					1	DETECTED	82.0171 m/z @1.48 [CD6722_1.mzXML]	82.01705932617188	1.4800166666666668	1.4345999999999999	11.961066666666666	10.526466666666666	5723.833984375	832448.9598916321	0	1288	0.06758498244643851	115.88770642201779	230.7754128440356	82.01547241210938	82.02667999267578
17	82.9442367553711	1.7498833333333332					1	DETECTED	82.9442 m/z @1.75 [CD6722_1.mzXML]	82.9442367553711	1.7498833333333332	1.6735166666666668	8.048433333333334	6.374916666666667	58900.23828125	1363653.2432095031	0	1288	0.21461349861357948	41.73886948930608	82.47773897861218	82.94141387939453	82.94451141357422
18	83.0208511352539	1.8352333333333335					1	DETECTED	83.0209 m/z @1.84 [CD6722_1.mzXML]	83.0208511352539	1.8352333333333335	0.35483333333333333	19.99866666666667	19.643833333333337	3473401.0	1.7788764700799942E7	0	1288	0.06085694022014687	1.6446479464455699	1.967289288641729	83.01890563964844	83.0213623046875
19	83.08488464355469	11.321333333333333					1	DETECTED	83.0849 m/z @11.32 [CD6722_1.mzXML]	83.08488464355469	11.321333333333333	0.10108333333333334	19.99866666666667	19.897583333333337	25053.505859375	4875645.614606809	0	1288	0.31062344230790906	0.7316577317822764	3.0899073205096315	83.08439636230469	83.0853042602539
20	84.02442169189453	1.8352333333333335					1	DETECTED	84.0244 m/z @1.84 [CD6722_1.mzXML]	84.02442169189453	1.8352333333333335	0.45676666666666665	19.89966666666667	19.4429	25028.326171875	7899219.634564697	0	1288	0.08767532709123915	7.052364946558979	13.104729893117957	84.01802062988281	84.03352355957031
21	84.04389190673828	2.348516666666667					1	DETECTED	84.0439 m/z @2.35 [CD6722_1.mzXML]	84.04389190673828	2.348516666666667	0.20253333333333332	19.584999999999997	19.382466666666662	21659.361328125	3284060.769302616	0	1288	0.25386847143832014	2.1334772434937004	2.1450880287765592	84.0395278930664	84.04792022705078
22	84.62701416015625	13.230866666666666					1	DETECTED	84.6270 m/z @13.23 [CD6722_1.mzXML]	84.62701416015625	13.230866666666666	1.4499166666666667	15.498283333333335	14.048366666666668	4896.154296875	3118508.676209961	0	1288	13.983199981284095	0.596232335536042	0.19246467107208412	84.6172103881836	84.62701416015625
23	84.95903015136719	1.4800166666666668					1	DETECTED	84.9590 m/z @1.48 [CD6722_1.mzXML]	84.95903015136719	1.4800166666666668	0.10108333333333334	19.99866666666667	19.897583333333337	854398.8125	1.7930578387789123E7	0	1288	0.14644731302639413	74.03402943215842	2.303959656802475	84.95886993408203	84.95941162109375
24	85.02787017822266	2.0169333333333332					1	DETECTED	85.0279 m/z @2.02 [CD6722_1.mzXML]	85.02787017822266	2.0169333333333332	0.7118333333333333	19.733	19.021166666666666	41337.6171875	6312628.397285032	0	1288	0.29924509031087054	1.9988337492954733	2.177158005839789	85.01956176757812	85.03561401367188
25	85.0707015991211	3.78775					1	DETECTED	85.0707 m/z @3.79 [CD6722_1.mzXML]	85.0707015991211	3.78775	0.10108333333333334	19.99866666666667	19.897583333333337	4963.64453125	2495803.4365222445	0	1288	5.9435938026415975	2.6985872513562392	3.3536204973919386	85.0640869140625	85.07450866699219
26	85.96260833740234	1.4800166666666668					1	DETECTED	85.9626 m/z @1.48 [CD6722_1.mzXML]	85.96260833740234	1.4800166666666668	1.4185666666666668	12.124816666666668	10.70625	5760.60400390625	2274143.741609009	0	1288	0.1207413439444669	87.11350691619202	173.22701383238405	85.9593734741211	85.96268463134766
27	86.01471710205078	10.349433333333334					1	DETECTED	86.0147 m/z @10.35 [CD6722_1.mzXML]	86.01471710205078	10.349433333333334	10.349433333333334	15.214583333333334	4.86515	8392.9169921875	360995.5191652832	0	1288	0.06731698393766905	null	null	86.01466369628906	86.02069091796875
28	86.05957794189453	2.6853333333333333					1	DETECTED	86.0596 m/z @2.69 [CD6722_1.mzXML]	86.05957794189453	2.6853333333333333	0.11786666666666666	19.965833333333332	19.847966666666665	22223.3671875	2764033.252674377	0	1288	0.31278541033418916	6.004601430299938	3.88011888490712	86.05938720703125	86.05986785888672
29	86.09589385986328	4.1257					1	DETECTED	86.0959 m/z @4.13 [CD6722_1.mzXML]	86.09589385986328	4.1257	3.0735	18.576666666666664	15.503166666666665	113837.2578125	8189823.852257113	0	1288	0.9797076344126188	0.9534295433706189	0.4601297345608259	86.09526824951172	86.1022720336914
30	87.0799331665039	7.1657					1	DETECTED	87.0799 m/z @7.17 [CD6722_1.mzXML]	87.0799331665039	7.1657	0.10108333333333334	19.99866666666667	19.897583333333337	97592.3203125	4.6348207605787575E7	1	1288	5.040131242600901	0.8056708441434335	0.9378750822365586	87.07972717285156	87.08008575439453
31	88.03881072998047	2.6582166666666667					1	DETECTED	88.0388 m/z @2.66 [CD6722_1.mzXML]	88.03881072998047	2.6582166666666667	1.0036833333333333	18.347666666666665	17.34398333333333	10615.3955078125	1872740.8698840027	0	1288	0.8854418038262657	5.241352042872108	2.206724915579998	88.03034973144531	88.04405212402344
32	88.07521057128906	9.079366666666665					1	DETECTED	88.0752 m/z @9.08 [CD6722_1.mzXML]	88.07521057128906	9.079366666666665	0.11786666666666666	19.99866666666667	19.8808	6250.13720703125	3321934.115906065	0	1288	17.99733974768459	1.1092339452100655	0.871781068669535	88.06649017333984	88.08354187011719
33	88.11148071289062	13.050183333333333					1	DETECTED	88.1115 m/z @13.05 [CD6722_1.mzXML]	88.11148071289062	13.050183333333333	8.493516666666666	18.901666666666664	10.408149999999997	5368.19482421875	1420900.77535904	0	1288	4.162531332937476	1.1420793708851498	0.7555401626466556	88.10546875	88.11185455322266
34	88.95213317871094	1.4800166666666668					1	DETECTED	88.9521 m/z @1.48 [CD6722_1.mzXML]	88.95213317871094	1.4800166666666668	1.4185666666666668	9.551366666666667	8.1328	14398.0068359375	2198127.184963013	0	1288	0.15662544189570227	66.17412530512611	119.59358174313913	88.95196533203125	88.95217895507812
35	88.96778106689453	11.407416666666668					1	DETECTED	88.9678 m/z @11.41 [CD6722_1.mzXML]	88.96778106689453	11.407416666666668	1.1594	19.421833333333332	18.26243333333333	25124.349609375	3800537.1302113067	0	1288	0.6286971399045118	0.8910228157968775	0.05393186022401575	88.96473693847656	88.9681625366211
36	89.05926513671875	10.131333333333334					1	DETECTED	89.0593 m/z @10.13 [CD6722_1.mzXML]	89.05926513671875	10.131333333333334	0.10108333333333334	19.99866666666667	19.897583333333337	14685.4580078125	4637993.672580012	0	1288	0.7773274093022806	1.4005965696161806	2.126339891529338	89.0589599609375	89.05946350097656
37	89.96037292480469	11.407416666666668					1	DETECTED	89.9604 m/z @11.41 [CD6722_1.mzXML]	89.96037292480469	11.407416666666668	3.8751333333333333	19.161333333333335	15.286200000000001	17323.748046875	2563251.9203231805	0	1288	0.4443926419572364	1.0147122275892435	17.865367564697138	89.95110321044922	89.9687271118164
38	90.0543441772461	1.8493333333333333					1	DETECTED	90.0543 m/z @1.85 [CD6722_1.mzXML]	90.0543441772461	1.8493333333333333	0.2702833333333333	19.99866666666667	19.728383333333337	166916.765625	6053558.616140195	0	1288	0.3011165627480108	6.20767333814786	13.908981574599112	90.04598236083984	90.05945587158203
39	90.97593688964844	1.6439333333333332					1	DETECTED	90.9759 m/z @1.64 [CD6722_1.mzXML]	90.97593688964844	1.6439333333333332	1.5397500000000002	17.084166666666665	15.544416666666665	491432.53125	2.2579386558109373E7	0	1288	0.17524553455187974	72.2859597979451	2.1030099213234483	90.9759292602539	90.98229217529297
40	91.03852844238281	9.909066666666666					1	DETECTED	91.0385 m/z @9.91 [CD6722_1.mzXML]	91.03852844238281	9.909066666666666	0.10108333333333334	19.99866666666667	19.897583333333337	47014.60546875	2.5710065769147426E7	0	1288	13.698081181964271	1.0143565021011798	0.40351187051155507	91.03715515136719	91.03861999511719
41	91.0538101196289	9.212866666666667					1	DETECTED	91.0538 m/z @9.21 [CD6722_1.mzXML]	91.0538101196289	9.212866666666667	0.10108333333333334	19.99866666666667	19.897583333333337	130039.78125	1.1344425378259823E7	0	1288	0.09341667691047384	44.68451695988651	1.0528216263986063	91.04569244384766	91.06161499023438
42	92.04196166992188	10.308150000000001					1	DETECTED	92.0420 m/z @10.31 [CD6722_1.mzXML]	92.04196166992188	10.308150000000001	0.33790000000000003	19.965833333333332	19.62793333333333	2465.07958984375	1161624.6229353943	0	1288	9.708103038096283	0.9843250336417506	0.9686500672835013	92.04137420654297	92.04224395751953
43	92.0572738647461	9.226666666666667					1	DETECTED	92.0573 m/z @9.23 [CD6722_1.mzXML]	92.0572738647461	9.226666666666667	3.4706833333333336	18.8855	15.414816666666667	10304.15234375	893593.5987485048	0	1288	0.06959503360976882	0.5114560636465738	0.024340258851348336	92.04792022705078	92.05909729003906
44	93.06951904296875	8.361583333333334					1	DETECTED	93.0695 m/z @8.36 [CD6722_1.mzXML]	93.06951904296875	8.361583333333334	0.2533666666666667	19.916166666666665	19.662799999999997	11925.4677734375	1618683.9064270018	0	1288	7.156406691295819	0.7239225296876624	0.890069530839004	93.06842041015625	93.07527923583984
45	94.04095458984375	8.361583333333334					1	DETECTED	94.0410 m/z @8.36 [CD6722_1.mzXML]	94.04095458984375	8.361583333333334	3.585366666666667	19.749666666666666	16.1643	17958.6796875	1639268.4142401435	0	1288	0.1917400504287059	0.7361520776838657	0.052779227940959295	94.03289794921875	94.04944610595703
46	95.01554870605469	2.087416666666667					1	DETECTED	95.0155 m/z @2.09 [CD6722_1.mzXML]	95.01554870605469	2.087416666666667	2.0169333333333332	9.1707	7.153766666666667	8322.7119140625	656667.4588235473	0	1288	0.1757589973122431	50.74793095294371	41.61901018628119	95.00617980957031	95.01882934570312
47	95.04875946044922	8.39095					1	DETECTED	95.0488 m/z @8.39 [CD6722_1.mzXML]	95.04875946044922	8.39095	3.29895	10.349433333333334	7.050483333333334	13196.892578125	691584.7643896786	0	1288	0.3623141972512691	0.7552603695992398	0.5687331636690652	95.04804992675781	95.05164337158203
48	95.0849380493164	13.75875					1	DETECTED	95.0849 m/z @13.76 [CD6722_1.mzXML]	95.0849380493164	13.75875	0.11786666666666666	19.949	19.831133333333334	9525.3876953125	1860854.1617978816	0	1288	1.0166205523166365	0.6763451828576161	0.2779048979863273	95.0757064819336	95.09381866455078
49	96.9210433959961	1.7498833333333332					1	DETECTED	96.9210 m/z @1.75 [CD6722_1.mzXML]	96.9210433959961	1.7498833333333332	1.6439333333333332	2.3885	0.7445666666666668	188977.46875	2687673.5330727547	0	1288	0.22124732980837347	3.334701362530932	5.0958612280780375	96.9210433959961	96.92133331298828
50	97.02799987792969	2.361816666666667					1	DETECTED	97.0280 m/z @2.36 [CD6722_1.mzXML]	97.02799987792969	2.361816666666667	0.2702833333333333	17.018166666666666	16.747883333333334	15962.390625	3020338.2292321785	0	1288	0.36534527430425534	1.4229019826584461	1.314805504758947	97.02217864990234	97.03225708007812
51	97.05509948730469	13.064150000000001					1	DETECTED	97.0551 m/z @13.06 [CD6722_1.mzXML]	97.05509948730469	13.064150000000001	0.10108333333333334	19.982166666666668	19.881083333333336	3819.75	2115734.1833385923	0	1288	11.783121838124938	0.7668356510290775	0.266187258143317	97.05509948730469	97.0646743774414
52	97.10054016113281	11.720516666666667					1	DETECTED	97.1005 m/z @11.72 [CD6722_1.mzXML]	97.10054016113281	11.720516666666667	0.18561666666666668	19.949	19.763383333333334	9776.806640625	2402497.3559005144	0	1288	0.2765160602258341	2.060834885669625	0.6958636005629795	97.0942611694336	97.10963439941406
53	98.91805267333984	1.7498833333333332					1	DETECTED	98.9181 m/z @1.75 [CD6722_1.mzXML]	98.91805267333984	1.7498833333333332	1.6585666666666665	5.806333333333333	4.147766666666667	63634.23828125	2213539.386333374	0	1288	0.6321980092426824	22.710896148932274	42.78199996611867	98.91805267333984	98.92483520507812
54	98.9835205078125	2.0734833333333333					1	DETECTED	98.9835 m/z @2.07 [CD6722_1.mzXML]	98.9835205078125	2.0734833333333333	0.10108333333333334	19.99866666666667	19.897583333333337	25279.05859375	6021733.088793153	0	1288	12.998856358042218	10.343266635787442	21.37200971347769	98.974853515625	98.98396301269531
55	98.99485778808594	1.8210166666666665					1	DETECTED	98.9949 m/z @1.82 [CD6722_1.mzXML]	98.99485778808594	1.8210166666666665	1.5545333333333333	7.970833333333333	6.4163	306906.3125	4296090.461639158	0	1288	0.06661417923464419	0.3064927071936886	null	98.9863052368164	99.00004577636719
56	99.04348754882812	1.9891333333333334					1	DETECTED	99.0435 m/z @1.99 [CD6722_1.mzXML]	99.04348754882812	1.9891333333333334	0.6777833333333334	19.86616666666667	19.188383333333334	16222.693359375	2824130.5877241823	0	1288	2.1584742542673636	7.3162707642251625	3.5491156179079306	99.04098510742188	99.04637145996094
57	100.0751953125	8.845816666666668					1	DETECTED	100.0752 m/z @8.85 [CD6722_1.mzXML]	100.0751953125	8.845816666666668	0.10108333333333334	19.833000000000002	19.73191666666667	89964.3828125	2183134.726316953	1	1288	0.1272163509528248	1.3124527696784505	1.5459610447730963	100.07466125488281	100.07547760009766
58	101.0075912475586	1.4947333333333332					1	DETECTED	101.0076 m/z @1.49 [CD6722_1.mzXML]	101.0075912475586	1.4947333333333332	0.32106666666666667	19.99866666666667	19.6776	883473.1875	1.3223345154074097E7	1	1288	0.23246346291291498	1.499613025708736	1.9743709820445259	101.00164794921875	101.01687622070312
59	101.04940795898438	12.187333333333333					1	DETECTED	101.0494 m/z @12.19 [CD6722_1.mzXML]	101.04940795898438	12.187333333333333	0.9864166666666667	13.630716666666666	12.6443	10451.912109375	3143849.1815374745	0	1288	4.693037763355539	0.5644314825423514	0.12886296508470288	101.0405044555664	101.05934143066406
60	101.0952377319336	11.306416666666667					1	DETECTED	101.0952 m/z @11.31 [CD6722_1.mzXML]	101.0952377319336	11.306416666666667	0.10108333333333334	19.99866666666667	19.897583333333337	28338.80859375	8540769.325897355	0	1288	4.458846462985789	3.039021663322936	2.8158347268702606	101.0920639038086	101.09589385986328
61	102.00857543945312	1.4800166666666668					1	DETECTED	102.0086 m/z @1.48 [CD6722_1.mzXML]	102.00857543945312	1.4800166666666668	1.40145	18.282333333333334	16.880883333333333	71301.34375	2575953.4601136786	0	1288	0.17208247458606407	89.15560684362588	184.51011072640244	102.00205993652344	102.00878143310547
62	102.0544204711914	2.2548666666666666					1	DETECTED	102.0544 m/z @2.25 [CD6722_1.mzXML]	102.0544204711914	2.2548666666666666	0.15168333333333334	19.86616666666667	19.714483333333334	34959.0546875	4632433.686065948	0	1288	6.352366914226595	3.7567069831515347	4.3251199220233545	102.04582214355469	102.05580139160156
63	102.09062957763672	1.8352333333333335					1	DETECTED	102.0906 m/z @1.84 [CD6722_1.mzXML]	102.09062957763672	1.8352333333333335	0.10108333333333334	19.982166666666668	19.881083333333336	11771.3427734375	2961859.378681977	0	1288	9.258600707881751	6.225364915871377	11.925955856795015	102.08164978027344	102.09896850585938
64	102.12698364257812	12.701616666666666					1	DETECTED	102.1270 m/z @12.70 [CD6722_1.mzXML]	102.12698364257812	12.701616666666666	0.2702833333333333	19.883	19.612716666666667	10146.28515625	2466546.1447182614	0	1288	1.4618695248854845	1.3488647307419124	1.7284707987166772	102.12659454345703	102.1275634765625
65	102.96964263916016	1.4800166666666668					1	DETECTED	102.9696 m/z @1.48 [CD6722_1.mzXML]	102.96964263916016	1.4800166666666668	0.91755	8.908800000000001	7.991250000000001	257617.578125	4345903.71540567	0	1288	0.17483377314006177	2.5956093659186483	4.306989573935618	102.96945190429688	102.9699478149414
66	103.03832244873047	2.0734833333333333					1	DETECTED	103.0383 m/z @2.07 [CD6722_1.mzXML]	103.03832244873047	2.0734833333333333	0.47405	19.470666666666666	18.996616666666668	87739.2265625	6057792.154745915	0	1288	0.5222054270388632	2.3052050539697566	8.808006085814274	103.03814697265625	103.03875732421875
67	103.05357360839844	8.39095					1	DETECTED	103.0536 m/z @8.39 [CD6722_1.mzXML]	103.05357360839844	8.39095	8.0023	9.017183333333332	1.0148833333333318	302029.875	4956920.143936032	1	1288	0.2716990556310144	0.8072955513473019	0.5431464156668736	103.05355072021484	103.0538330078125
68	103.07469177246094	11.005266666666667					1	DETECTED	103.0747 m/z @11.01 [CD6722_1.mzXML]	103.07469177246094	11.005266666666667	0.10108333333333334	19.99866666666667	19.897583333333337	96469.40625	1.4791125737266848E7	0	1288	0.398486948788598	0.6122326647121227	0.14395442954044146	103.07445526123047	103.080078125
69	104.05704498291016	8.39095					1	DETECTED	104.0570 m/z @8.39 [CD6722_1.mzXML]	104.05704498291016	8.39095	7.87355	10.349433333333334	2.475883333333334	20790.279296875	473563.39973193355	0	1288	0.35702226641205037	2.392620152042262	3.7852403040845233	104.04820251464844	104.05746459960938
70	104.0746078491211	13.423033333333333					1	DETECTED	104.0746 m/z @13.42 [CD6722_1.mzXML]	104.0746078491211	13.423033333333333	0.15168333333333334	19.916166666666665	19.76448333333333	11417.4619140625	3458467.173867555	0	1288	11.900583631286679	1.213945714653296	0.6152394361309558	104.06951904296875	104.07855224609375
71	104.10614013671875	1.7788166666666667					1	DETECTED	104.1061 m/z @1.78 [CD6722_1.mzXML]	104.10614013671875	1.7788166666666667	0.42295	17.565	17.14205	1468347.625	1.0458951931478798E7	1	1288	0.05165676503100003	3.310991326081034	3.7434062088621536	104.10543823242188	104.1067886352539
72	104.96269989013672	11.629116666666667					1	DETECTED	104.9627 m/z @11.63 [CD6722_1.mzXML]	104.96269989013672	11.629116666666667	0.11786666666666666	19.99866666666667	19.8808	13364.318359375	3099641.8702745056	0	1288	19.148457380048786	0.8815924445494635	0.7202741422991168	104.96260833740234	104.96614837646484
73	105.00274658203125	1.5246					1	DETECTED	105.0027 m/z @1.52 [CD6722_1.mzXML]	105.00274658203125	1.5246	1.40145	1.68855	0.2870999999999999	28211.205078125	321048.9585133056	0	1288	0.16006211852142127	1.1238084459724242	1.3898824071193623	105.00248718261719	105.0028076171875
74	105.0540771484375	4.74825					1	DETECTED	105.0541 m/z @4.75 [CD6722_1.mzXML]	105.0540771484375	4.74825	3.8311333333333333	8.5083	4.6771666666666665	3200.00732421875	313567.64047976676	0	1288	3.8749604116812675	2.549930034346776	4.099860068693553	105.04419708251953	105.05691528320312
75	105.07099151611328	13.988033333333334					1	DETECTED	105.0710 m/z @13.99 [CD6722_1.mzXML]	105.07099151611328	13.988033333333334	0.10108333333333334	19.965833333333332	19.86475	57621.7734375	1.1799214699434021E7	0	1288	1.3832501111591906	0.8454623600813372	1.0880441422274787	105.06932067871094	105.07616424560547
76	105.10956573486328	1.7927666666666666					1	DETECTED	105.1096 m/z @1.79 [CD6722_1.mzXML]	105.10956573486328	1.7927666666666666	0.7290166666666666	19.06383333333333	18.334816666666665	60254.49609375	3613262.6961569823	0	1288	0.05394320862201707	8.61801018409714	0.11179581656962916	105.10667419433594	105.11815643310547
77	106.04924011230469	1.93395					1	DETECTED	106.0492 m/z @1.93 [CD6722_1.mzXML]	106.04924011230469	1.93395	0.13473333333333332	19.99866666666667	19.863933333333335	14862.9765625	1390570.599559052	0	1288	0.02712291961532176	1.9091937729722552	3.704837930507403	106.0489501953125	106.04977416992188
78	106.06439971923828	13.134866666666666					1	DETECTED	106.0644 m/z @13.13 [CD6722_1.mzXML]	106.06439971923828	13.134866666666666	1.40145	19.916166666666665	18.514716666666665	6154.58349609375	1807150.8151440439	0	1288	6.777625114013645	0.7889737999019893	0.7886505654321846	106.06405639648438	106.07423400878906
79	106.94979858398438	1.6585666666666665					1	DETECTED	106.9498 m/z @1.66 [CD6722_1.mzXML]	106.94979858398438	1.6585666666666665	1.5545333333333333	14.55875	13.004216666666666	124929.4140625	2641811.440047088	0	1288	0.17553767895388384	1.8775609615965547	1.9716044456182018	106.94307708740234	106.95825958251953
80	107.05166625976562	5.048233333333333					1	DETECTED	107.0517 m/z @5.05 [CD6722_1.mzXML]	107.05166625976562	5.048233333333333	0.38889999999999997	19.89966666666667	19.51076666666667	9470.287109375	1701106.312914642	0	1288	0.4632216415630186	0.6717961358509803	7.370648115069443	107.04554748535156	107.05254364013672
81	108.08856201171875	12.68755					1	DETECTED	108.0886 m/z @12.69 [CD6722_1.mzXML]	108.08856201171875	12.68755	0.15168333333333334	19.99866666666667	19.846983333333334	3804.979736328125	1833435.5215983884	0	1288	12.054155322181764	0.7916079462661803	0.5048118424894987	108.07936096191406	108.09752655029297
82	108.94778442382812	1.6735166666666668					1	DETECTED	108.9478 m/z @1.67 [CD6722_1.mzXML]	108.94778442382812	1.6735166666666668	1.5843500000000001	1.7927666666666666	0.20841666666666647	10419.57421875	87439.74078210448	0	1288	0.10224938884080781	1.1686915887850462	1.3373831775700926	108.94769287109375	108.94818115234375
83	109.06434631347656	8.39095					1	DETECTED	109.0643 m/z @8.39 [CD6722_1.mzXML]	109.06434631347656	8.39095	1.5397500000000002	19.949	18.40925	8446.859375	1781701.2133785705	0	1288	0.21002179669380894	1.343505517281644	0.49368706339581997	109.06161499023438	109.06461334228516
84	109.10050201416016	13.75875					1	DETECTED	109.1005 m/z @13.76 [CD6722_1.mzXML]	109.10050201416016	13.75875	0.15168333333333334	19.749666666666666	19.59798333333333	7093.0478515625	1582362.8008112474	0	1288	0.23643178210068072	0.8694106246827916	0.36200058317523615	109.09979248046875	109.10967254638672
85	109.97737121582031	1.4499166666666667					1	DETECTED	109.9774 m/z @1.45 [CD6722_1.mzXML]	109.97737121582031	1.4499166666666667	1.4345999999999999	1.4947333333333332	0.06013333333333337	3415.8447265625	9270.827751831066	0	1288	0.060226840916720814	1.963003264417821	2.926006528835642	109.97737121582031	109.97774505615234
86	110.05937957763672	2.1013666666666664					1	DETECTED	110.0594 m/z @2.10 [CD6722_1.mzXML]	110.05937957763672	2.1013666666666664	0.13473333333333332	19.9325	19.797766666666668	6570.29541015625	1612636.446852357	0	1288	0.7485803572738674	5.03341582060713	7.1826478119742045	110.05438232421875	110.06005096435547
87	111.04354858398438	2.0452166666666667					1	DETECTED	111.0435 m/z @2.05 [CD6722_1.mzXML]	111.04354858398438	2.0452166666666667	0.10108333333333334	19.99866666666667	19.897583333333337	8426.0576171875	3137143.9360675686	0	1288	2.573368633513467	4.2711206479103865	7.498086144183705	111.04261016845703	111.04383087158203
88	112.89494323730469	1.7498833333333332					1	DETECTED	112.8949 m/z @1.75 [CD6722_1.mzXML]	112.89494323730469	1.7498833333333332	1.6585666666666665	2.0452166666666667	0.38665000000000016	212365.09375	2147233.1238417965	0	1288	0.3791399085291862	2.117083409381274	1.2124942331115436	112.8948974609375	112.89514923095703
89	113.02034759521484	2.2682833333333337					1	DETECTED	113.0203 m/z @2.27 [CD6722_1.mzXML]	113.02034759521484	2.2682833333333337	0.20253333333333332	19.89966666666667	19.697133333333333	210314.734375	8486173.972706605	0	1288	0.6427002028026929	1.185101086273469	1.1412683449303134	113.02006530761719	113.0230484008789
90	113.0380630493164	10.349433333333334					1	DETECTED	113.0381 m/z @10.35 [CD6722_1.mzXML]	113.0380630493164	10.349433333333334	1.4185666666666668	17.1665	15.747933333333332	22105.23046875	1846712.9142895497	0	1288	0.09767790333725834	0.8248168676428906	0.40555480499257335	113.03406524658203	113.03816223144531
91	114.05438995361328	2.5492666666666666					1	DETECTED	114.0544 m/z @2.55 [CD6722_1.mzXML]	114.05438995361328	2.5492666666666666	0.10108333333333334	19.99866666666667	19.897583333333337	55147.3203125	8393133.63081711	0	1288	0.8242069243164081	2.3158999575637624	2.5751913054217215	114.0539779663086	114.05484008789062
92	114.06534576416016	1.8210166666666665					1	DETECTED	114.0653 m/z @1.82 [CD6722_1.mzXML]	114.06534576416016	1.8210166666666665	0.9519166666666667	15.35595	14.404033333333333	1301330.75	2.3939326686415434E7	0	1288	0.08101746472011828	0.8156720993592486	9.94616392127201	114.06534576416016	114.07145690917969
93	114.0908432006836	9.73095					1	DETECTED	114.0908 m/z @9.73 [CD6722_1.mzXML]	114.0908432006836	9.73095	0.11786666666666666	19.86616666666667	19.7483	6783.71826171875	1335375.077784423	0	1288	0.4777672782777582	1.027157433012301	0.9073003985963572	114.0905532836914	114.09111785888672
94	114.891845703125	1.73485					1	DETECTED	114.8918 m/z @1.73 [CD6722_1.mzXML]	114.891845703125	1.73485	1.6735166666666668	11.378966666666667	9.70545	64299.8984375	2889877.1991789555	0	1288	0.12523606037639468	79.12051630434796	157.2410326086959	114.88400268554688	114.89209747314453
95	114.98714447021484	1.4947333333333332					1	DETECTED	114.9871 m/z @1.49 [CD6722_1.mzXML]	114.98714447021484	1.4947333333333332	1.40145	1.6585666666666665	0.25711666666666644	39086.1171875	363615.07314331044	0	1288	0.1594505931507424	1.3468220689645944	1.8159564451800898	114.98692321777344	114.98714447021484
96	115.03584289550781	1.8493333333333333					1	DETECTED	115.0358 m/z @1.85 [CD6722_1.mzXML]	115.03584289550781	1.8493333333333333	0.18561666666666668	19.99866666666667	19.81305	220741.796875	2707847.822317595	0	1288	0.026727895308423566	0.526669781724683	0.025312220055240583	115.02788543701172	115.0387191772461
97	115.05380249023438	9.212866666666667					1	DETECTED	115.0538 m/z @9.21 [CD6722_1.mzXML]	115.05380249023438	9.212866666666667	0.35483333333333333	19.916166666666665	19.561333333333334	75718.2890625	2607107.1910551167	0	1288	0.09917101891562297	17.670373501190642	1.6271313643860625	115.04961395263672	115.060791015625
98	115.06881713867188	1.8210166666666665					1	DETECTED	115.0688 m/z @1.82 [CD6722_1.mzXML]	115.06881713867188	1.8210166666666665	1.07325	19.883	18.809749999999998	47104.2578125	2731513.153265228	0	1288	0.06650540540306826	5.893342607278589	9.566376925625217	115.06869506835938	115.07536315917969
99	115.11100006103516	11.720516666666667					1	DETECTED	115.1110 m/z @11.72 [CD6722_1.mzXML]	115.11100006103516	11.720516666666667	0.10108333333333334	19.99866666666667	19.897583333333337	9653.7490234375	2707349.693569485	0	1288	0.09600656633250892	1.922438647453295	5.023492520171965	115.11060333251953	115.11576843261719
100	116.0696792602539	1.8636000000000001					1	DETECTED	116.0697 m/z @1.86 [CD6722_1.mzXML]	116.0696792602539	1.8636000000000001	0.11786666666666666	19.99866666666667	19.8808	2988537.25	1.94816006802002E7	1	1288	0.035404109144965945	5.384532683283916	6.451504546402046	116.06006622314453	116.07042694091797
101	116.98493194580078	1.4800166666666668					1	DETECTED	116.9849 m/z @1.48 [CD6722_1.mzXML]	116.98493194580078	1.4800166666666668	0.10108333333333334	19.99866666666667	19.897583333333337	2056251.125	4.6249291250760354E7	0	1288	0.17655301205111718	76.93226261390858	162.26406540117227	116.9848403930664	116.98558807373047
102	117.0568618774414	9.212866666666667					1	DETECTED	117.0569 m/z @9.21 [CD6722_1.mzXML]	117.0568618774414	9.212866666666667	0.28713333333333335	19.275666666666666	18.988533333333333	151972.046875	9392281.525393806	0	1288	0.09480551725041053	0.5532101784559413	0.02163088346482733	117.0538330078125	117.05697631835938
103	117.07320404052734	1.8636000000000001					1	DETECTED	117.0732 m/z @1.86 [CD6722_1.mzXML]	117.07320404052734	1.8636000000000001	1.8493333333333333	12.841783333333332	10.992449999999998	112949.8515625	8101214.932838501	0	1288	0.05154915924519976	385.24941588784486	769.4988317756898	117.0693588256836	117.0745849609375
104	117.09030151367188	11.393383333333333					1	DETECTED	117.0903 m/z @11.39 [CD6722_1.mzXML]	117.09030151367188	11.393383333333333	1.1422166666666667	18.804666666666666	17.66245	96181.734375	4711744.162769772	0	1288	0.22763190135743017	3.4733563876617177	0.6954585312837939	117.09002685546875	117.09073638916016
105	117.98860931396484	1.4800166666666668					1	DETECTED	117.9886 m/z @1.48 [CD6722_1.mzXML]	117.98860931396484	1.4800166666666668	1.4499166666666667	17.811333333333334	16.361416666666667	21517.5234375	5305262.299054473	0	1288	0.1343518042236258	271.7843300110741	542.568660022148	117.9881362915039	117.98890686035156
106	118.06422424316406	9.212866666666667					1	DETECTED	118.0642 m/z @9.21 [CD6722_1.mzXML]	118.06422424316406	9.212866666666667	3.4564	18.75583333333333	15.299433333333331	1920297.625	1.5011895296932619E7	1	1288	0.0900086771721309	1.4970572536512432	1.6768164781011226	118.05706024169922	118.06475830078125
107	118.08531951904297	1.9200833333333334					1	DETECTED	118.0853 m/z @1.92 [CD6722_1.mzXML]	118.08531951904297	1.9200833333333334	0.10108333333333334	19.99866666666667	19.897583333333337	1854952.625	6.000543207809112E7	1	1288	0.14189067395395494	2.9403741733421724	4.029461190855851	118.0849609375	118.08900451660156
108	118.62450408935547	9.212866666666667					1	DETECTED	118.6245 m/z @9.21 [CD6722_1.mzXML]	118.62450408935547	9.212866666666667	9.198649999999999	9.325783333333334	0.12713333333333487	6985.4794921875	28123.282950622837	0	1288	0.09451351971041966	4.471277842907059	7.942555685814119	118.62448120117188	118.62541198730469
109	118.97820281982422	11.407416666666668					1	DETECTED	118.9782 m/z @11.41 [CD6722_1.mzXML]	118.97820281982422	11.407416666666668	0.20253333333333332	19.99866666666667	19.796133333333334	63916.25390625	5681667.31980347	0	1288	1.2952951264933699	7.3829830218551145	0.1522797462895787	118.97616577148438	118.98125457763672
110	119.0182113647461	1.4947333333333332					1	DETECTED	119.0182 m/z @1.49 [CD6722_1.mzXML]	119.0182113647461	1.4947333333333332	1.3842	16.804333333333332	15.420133333333332	242393.59375	3881096.9923257446	0	1288	0.16005881418975076	1.5266779138380506	1.9742031434991862	119.01801300048828	119.01866912841797
111	119.06788635253906	9.212866666666667					1	DETECTED	119.0679 m/z @9.21 [CD6722_1.mzXML]	119.06788635253906	9.212866666666667	4.441450000000001	11.67435	7.2329	101000.15625	1433681.620649294	0	1288	0.09385652484771256	0.5836582033689676	0.13551463260369606	119.06783294677734	119.07270050048828
112	119.08880615234375	1.9200833333333334					1	DETECTED	119.0888 m/z @1.92 [CD6722_1.mzXML]	119.08880615234375	1.9200833333333334	0.42295	19.783166666666666	19.360216666666666	89703.203125	3297367.6214386304	0	1288	0.16006185710328236	8.315452009944297	0.5505778036557901	119.08458709716797	119.09323120117188
113	119.15357971191406	14.400066666666667					1	DETECTED	119.1536 m/z @14.40 [CD6722_1.mzXML]	119.15357971191406	14.400066666666667	0.10108333333333334	19.99866666666667	19.897583333333337	77361.234375	1.799429045551369E7	0	1288	2.371244443072646	0.9778331831134229	0.9527893520893487	119.15335083007812	119.15409088134766
114	119.50869750976562	8.376516666666667					1	DETECTED	119.5087 m/z @8.38 [CD6722_1.mzXML]	119.50869750976562	8.376516666666667	8.1096	17.382166666666667	9.272566666666666	3841.075439453125	654148.0917920532	0	1288	0.20146137210361914	17.36977833281297	33.73955666562594	119.50869750976562	119.51648712158203
115	120.06478881835938	1.8352333333333335					1	DETECTED	120.0648 m/z @1.84 [CD6722_1.mzXML]	120.06478881835938	1.8352333333333335	1.7644666666666666	10.636766666666666	8.8723	68405.3125	1986951.9271097097	0	1288	0.22907383529662573	12.284690151579113	9.734315587222188	120.05806732177734	120.06722259521484
116	120.07982635498047	8.39095					1	DETECTED	120.0798 m/z @8.39 [CD6722_1.mzXML]	120.07982635498047	8.39095	0.54185	19.340833333333332	18.798983333333332	1138164.625	2.2390900046626434E7	1	1288	0.2291791096851501	0.7996967675569224	0.4725122574264111	120.0714340209961	120.08666229248047
117	120.15702056884766	15.292816666666665					1	DETECTED	120.1570 m/z @15.29 [CD6722_1.mzXML]	120.15702056884766	15.292816666666665	9.83455	19.145166666666668	9.310616666666668	5310.01171875	1240642.2712674555	0	1288	1.7288717409665004	0.8528913330239152	0.4765677099506399	120.15672302246094	120.15737915039062
118	120.98007202148438	1.5246					1	DETECTED	120.9801 m/z @1.52 [CD6722_1.mzXML]	120.98007202148438	1.5246	1.3842	15.3085	13.9243	32628.748046875	3459548.7794630127	0	1288	0.137379474063557	50.90468900407005	83.88224739045398	120.97509765625	120.98136138916016
119	121.02787017822266	10.160966666666667					1	DETECTED	121.0279 m/z @10.16 [CD6722_1.mzXML]	121.02787017822266	10.160966666666667	0.18561666666666668	19.949	19.763383333333334	41135.515625	7826155.19651526	0	1288	3.2360911806958654	0.6901618500371601	0.8645318523546869	121.01876831054688	121.03119659423828
120	121.0711898803711	1.8493333333333333					1	DETECTED	121.0712 m/z @1.85 [CD6722_1.mzXML]	121.0711898803711	1.8493333333333333	0.10108333333333334	19.99866666666667	19.897583333333337	906791.0	1.2396292508153629E7	0	1288	0.046896985779748324	0.6287666746269864	0.20742284331590907	121.06389617919922	121.07707214355469
121	121.08343505859375	8.405466666666666					1	DETECTED	121.0834 m/z @8.41 [CD6722_1.mzXML]	121.08343505859375	8.405466666666666	7.379133333333333	15.705483333333332	8.326349999999998	53537.39453125	2471619.100135497	0	1288	0.25296942372554376	0.8115829884102301	0.4712309059955226	121.08343505859375	121.08990478515625
122	121.98653411865234	12.24935					1	DETECTED	121.9865 m/z @12.25 [CD6722_1.mzXML]	121.98653411865234	12.24935	10.834333333333332	19.486833333333333	8.652500000000002	23954.283203125	2475722.4430643325	0	1288	1.28223115311342	1.6866203212875213	2.318897645754982	121.98602294921875	121.98704528808594
123	122.05713653564453	8.8298					1	DETECTED	122.0571 m/z @8.83 [CD6722_1.mzXML]	122.05713653564453	8.8298	6.1968499999999995	8.908800000000001	2.7119500000000016	5217.7783203125	231676.6201105957	0	1288	0.08713670469543722	0.5150021838622079	0.030004367724415806	122.05704498291016	122.05931854248047
124	122.09589385986328	8.644					1	DETECTED	122.0959 m/z @8.64 [CD6722_1.mzXML]	122.09589385986328	8.644	0.15168333333333334	19.99866666666667	19.846983333333334	11340.3251953125	3270917.874392517	0	1288	7.2183897184841985	1.1301786341245195	61.06019453523546	122.0868911743164	122.09624481201172
125	122.92362976074219	1.6585666666666665					1	DETECTED	122.9236 m/z @1.66 [CD6722_1.mzXML]	122.92362976074219	1.6585666666666665	0.2533666666666667	18.413	18.159633333333332	119707.7265625	4356976.588560333	0	1288	0.14848662003965818	44.08243780959243	115.05905305521638	122.92359161376953	122.92932891845703
126	123.04330444335938	3.802216666666667					1	DETECTED	123.0433 m/z @3.80 [CD6722_1.mzXML]	123.04330444335938	3.802216666666667	0.11786666666666666	19.833000000000002	19.715133333333334	3768.118408203125	1236290.3059381405	0	1288	0.5478732230868215	2.67552395040283	3.989224934970585	123.04295349121094	123.04420471191406
127	123.05472564697266	13.217116666666668					1	DETECTED	123.0547 m/z @13.22 [CD6722_1.mzXML]	123.05472564697266	13.217116666666668	3.2	19.666999999999998	16.467	4281.525390625	1393184.0201690067	0	1288	16.453689083816354	0.8219431073811991	0.643886214762398	123.04638671875	123.05509948730469
128	123.9815902709961	11.436100000000001					1	DETECTED	123.9816 m/z @11.44 [CD6722_1.mzXML]	123.9815902709961	11.436100000000001	0.21945	17.084166666666665	16.864716666666666	11037.4814453125	1767520.616204742	0	1288	0.9515183771210349	3.107526995678048	4.5958332311225325	123.9747314453125	123.98291015625
129	124.03607940673828	1.8921166666666667					1	DETECTED	124.0361 m/z @1.89 [CD6722_1.mzXML]	124.03607940673828	1.8921166666666667	0.4061166666666667	18.982666666666667	18.57655	28064.078125	2071369.6316010137	0	1288	0.11679785819450683	1.4692026148730413	0.17590297262201757	124.0353012084961	124.04195404052734
130	124.92178344726562	1.6439333333333332					1	DETECTED	124.9218 m/z @1.64 [CD6722_1.mzXML]	124.92178344726562	1.6439333333333332	1.5693333333333332	11.720516666666667	10.151183333333334	18528.537109375	1571045.9641379395	0	1288	null	68.0374218051832	131.75282936675328	124.9213638305664	124.92608642578125
131	124.99906158447266	13.050183333333333					1	DETECTED	124.9991 m/z @13.05 [CD6722_1.mzXML]	124.99906158447266	13.050183333333333	12.281083333333333	14.138316666666666	1.8572333333333333	15504.958984375	638823.916970764	0	1288	0.09944270262798227	1.2074069258440603	1.4148138516881206	124.9984359741211	124.99928283691406
132	125.02022552490234	1.7927666666666666					1	DETECTED	125.0202 m/z @1.79 [CD6722_1.mzXML]	125.02022552490234	1.7927666666666666	0.10108333333333334	19.949	19.84791666666667	19313.6484375	2509203.665540131	0	1288	8.684537630248318	5.4767825482000125	2.5844924904211775	125.01456451416016	125.02640533447266
133	126.0517807006836	1.8493333333333333					1	DETECTED	126.0518 m/z @1.85 [CD6722_1.mzXML]	126.0517807006836	1.8493333333333333	0.11786666666666666	19.766333333333332	19.648466666666664	38527.21484375	1774888.7100456243	0	1288	0.05801517050058247	0.963251904520873	4.502901633579896	126.04578399658203	126.05517578125
134	126.09083557128906	9.110666666666667					1	DETECTED	126.0908 m/z @9.11 [CD6722_1.mzXML]	126.09083557128906	9.110666666666667	9.048116666666665	9.240883333333333	0.19276666666666742	11002.1279296875	75908.04827642842	0	1288	0.13536156007092792	1.540900612843024	1.945890970399984	126.09059143066406	126.09099578857422
135	127.03820037841797	2.0734833333333333					1	DETECTED	127.0382 m/z @2.07 [CD6722_1.mzXML]	127.03820037841797	2.0734833333333333	0.10108333333333334	19.99866666666667	19.897583333333337	35641.08203125	4396085.97162937	0	1288	0.8809800720814354	2.4717784983155835	4.141640515387264	127.03318786621094	127.03873443603516
136	128.00997924804688	1.7927666666666666					1	DETECTED	128.0100 m/z @1.79 [CD6722_1.mzXML]	128.00997924804688	1.7927666666666666	1.7194333333333334	19.8495	18.130066666666664	22604.791015625	4365702.237944891	0	1288	0.07229040001353337	120.8912807419914	110.24054220808182	128.00965881347656	128.01943969726562
137	128.0697479248047	2.0308					1	DETECTED	128.0697 m/z @2.03 [CD6722_1.mzXML]	128.0697479248047	2.0308	0.23638333333333333	19.965833333333332	19.72945	36278.4140625	4333214.17870584	0	1288	0.9502233856520017	2.1753194555013864	1.7486374602224704	128.05979919433594	128.07049560546875
138	129.01303100585938	15.387533333333332					1	DETECTED	129.0130 m/z @15.39 [CD6722_1.mzXML]	129.01303100585938	15.387533333333332	1.40145	19.89966666666667	18.498216666666668	9982.7666015625	4540064.873804932	0	1288	7.647557200456582	0.6613079668479979	0.23534637916288392	129.0053253173828	129.01751708984375
139	129.05377197265625	2.0308					1	DETECTED	129.0538 m/z @2.03 [CD6722_1.mzXML]	129.05377197265625	2.0308	0.10108333333333334	19.99866666666667	19.897583333333337	49322.8046875	7249885.943560176	0	1288	0.27519651818485014	12.145338278295867	4.809173936847772	129.0493927001953	129.0543212890625
140	129.0650177001953	1.8352333333333335					1	DETECTED	129.0650 m/z @1.84 [CD6722_1.mzXML]	129.0650177001953	1.8352333333333335	1.8069166666666667	12.827733333333333	11.020816666666667	269786.34375	1.5932103706795042E7	0	1288	0.04933382018235011	194.59947027663262	3.1236722887603894	129.06491088867188	129.06573486328125
141	130.04908752441406	1.96155					1	DETECTED	130.0491 m/z @1.96 [CD6722_1.mzXML]	130.04908752441406	1.96155	0.15168333333333334	19.99866666666667	19.846983333333334	28183.072265625	3684225.3800190114	0	1288	2.8534195237084745	5.93353828000625	4.108544698084623	130.04873657226562	130.04995727539062
142	130.0643310546875	10.531					1	DETECTED	130.0643 m/z @10.53 [CD6722_1.mzXML]	130.0643310546875	10.531	0.93475	19.883	18.948249999999998	146859.203125	3888619.166379882	0	1288	0.09661087589132578	0.5768609051958127	1.7082916619378943	130.0638885498047	130.07177734375
143	130.08535766601562	1.9200833333333334					1	DETECTED	130.0854 m/z @1.92 [CD6722_1.mzXML]	130.08535766601562	1.9200833333333334	0.20253333333333332	19.470666666666666	19.26813333333333	98002.296875	4492230.388344511	0	1288	0.18939461999749652	3.2805659628179087	3.046522262331254	130.08486938476562	130.08596801757812
144	130.96409606933594	1.4800166666666668					1	DETECTED	130.9641 m/z @1.48 [CD6722_1.mzXML]	130.96409606933594	1.4800166666666668	0.10108333333333334	19.99866666666667	19.897583333333337	937922.6875	1.4324065621657457E7	0	1288	0.16767736026279434	2.385404885430519	2.268702473436428	130.9601593017578	130.9648895263672
145	131.01821899414062	1.4800166666666668					1	DETECTED	131.0182 m/z @1.48 [CD6722_1.mzXML]	131.01821899414062	1.4800166666666668	1.4185666666666668	13.162116666666666	11.743549999999999	43635.80859375	5872099.859385987	0	1288	0.11048225624009644	95.55370219690803	190.10740439381607	131.01058959960938	131.0182342529297
146	131.0579376220703	11.51085					1	DETECTED	131.0579 m/z @11.51 [CD6722_1.mzXML]	131.0579376220703	11.51085	8.213799999999999	17.957833333333333	9.744033333333334	26872.43359375	3712501.624847503	0	1288	7.420175918336396	1.472582869049194	1.9551758236413337	131.04832458496094	131.0679168701172
147	131.08056640625	2.740216666666667					1	DETECTED	131.0806 m/z @2.74 [CD6722_1.mzXML]	131.08056640625	2.740216666666667	1.96155	18.347666666666665	16.386116666666666	8722.537109375	1813159.6039223939	0	1288	0.8614492928336892	10.521907106164377	2.4420560073036306	131.0721893310547	131.08888244628906
148	131.4421844482422	3.9774499999999997					1	DETECTED	131.4422 m/z @3.98 [CD6722_1.mzXML]	131.4421844482422	3.9774499999999997	3.4706833333333336	4.811233333333333	1.3405499999999995	6861.001953125	341190.500767456	0	1288	0.7765920826437509	1.3226501348418083	1.6453002696836168	131.43861389160156	131.44259643554688
149	131.9403533935547	5.6437					1	DETECTED	131.9404 m/z @5.64 [CD6722_1.mzXML]	131.9403533935547	5.6437	0.23638333333333333	8.287616666666667	8.051233333333334	31343.90234375	1160305.3276466676	0	1288	7.285538110487441	0.7863358954244661	0.6135739365066387	131.9403533935547	131.9501190185547
150	131.96385192871094	3.03075					1	DETECTED	131.9639 m/z @3.03 [CD6722_1.mzXML]	131.96385192871094	3.03075	0.18561666666666668	19.99866666666667	19.81305	180861.46875	2.2540541364588898E7	0	1288	17.29473633487993	3.129581067748348	3.744664760001409	131.96014404296875	131.96780395507812
151	132.064697265625	2.522266666666667					1	DETECTED	132.0647 m/z @2.52 [CD6722_1.mzXML]	132.064697265625	2.522266666666667	0.10108333333333334	19.99866666666667	19.897583333333337	284962.625	3.388278975934799E7	1	1288	1.0582628069880435	2.3401738848906897	11.311193028518934	132.06210327148438	132.06504821777344
152	132.07577514648438	1.8493333333333333					1	DETECTED	132.0758 m/z @1.85 [CD6722_1.mzXML]	132.07577514648438	1.8493333333333333	1.8210166666666665	9.340300000000001	7.519283333333334	717071.1875	9729317.983757632	0	1288	0.044803393020035776	2.969762721885882	2.9548120595889498	132.072265625	132.08534240722656
153	132.10086059570312	4.0069					1	DETECTED	132.1009 m/z @4.01 [CD6722_1.mzXML]	132.10086059570312	4.0069	0.7637666666666667	19.749666666666666	18.9859	1901420.875	1.149664745848149E8	1	1288	1.0256061040110378	0.9601497440500596	0.8715394660806768	132.09994506835938	132.11058044433594
154	132.1128387451172	3.8896666666666664					1	DETECTED	132.1128 m/z @3.89 [CD6722_1.mzXML]	132.1128387451172	3.8896666666666664	3.7003833333333334	4.5782	0.8778166666666665	3354.33740234375	110990.78778463748	0	1288	0.6649886330565238	2.318790173461305	3.637580346922609	132.11090087890625	132.12237548828125
155	132.45419311523438	3.9774499999999997					1	DETECTED	132.4542 m/z @3.98 [CD6722_1.mzXML]	132.45419311523438	3.9774499999999997	1.8921166666666667	4.655433333333334	2.7633166666666673	5475.01513671875	676474.9811392212	0	1288	null	0.6625599424552433	0.3251198849104864	132.45411682128906	132.4615020751953
156	132.76524353027344	18.429					1	DETECTED	132.7652 m/z @18.43 [CD6722_1.mzXML]	132.76524353027344	18.429	3.242366666666667	18.429	15.186633333333331	16392.728515625	7391412.55334906	0	1288	14.470011912105196	0.5	null	132.763916015625	132.76524353027344
157	132.95718383789062	11.720516666666667					1	DETECTED	132.9572 m/z @11.72 [CD6722_1.mzXML]	132.95718383789062	11.720516666666667	0.10108333333333334	19.99866666666667	19.897583333333337	613174.1875	5.425604274307608E7	0	1288	0.9171095550767259	1.598224400611337	2.0925116456778867	132.94927978515625	132.9604949951172
158	132.99740600585938	1.4947333333333332					1	DETECTED	132.9974 m/z @1.49 [CD6722_1.mzXML]	132.99740600585938	1.4947333333333332	1.4185666666666668	18.413	16.994433333333333	32854.0703125	1.758062362287109E7	0	1288	0.12984271700055539	111.56083150984708	199.05563464577	132.99710083007812	132.99786376953125
159	133.0334930419922	1.4947333333333332					1	DETECTED	133.0335 m/z @1.49 [CD6722_1.mzXML]	133.0334930419922	1.4947333333333332	0.13473333333333332	19.129	18.994266666666668	1015158.4375	2.1699857172084708E7	1	1288	0.12522602751401002	66.4042643542178	1.926721267567464	133.0325469970703	133.0341339111328
160	133.04864501953125	2.0169333333333332					1	DETECTED	133.0486 m/z @2.02 [CD6722_1.mzXML]	133.04864501953125	2.0169333333333332	1.0036833333333333	10.1463	9.142616666666667	19443.390625	1742817.6381529553	0	1288	1.5135928577275723	2.59073301562327	2.355234009612897	133.0456085205078	133.05142211914062
161	133.06777954101562	2.5766333333333336					1	DETECTED	133.0678 m/z @2.58 [CD6722_1.mzXML]	133.06777954101562	2.5766333333333336	0.2533666666666667	19.308	19.05463333333333	15681.294921875	2325413.988862182	0	1288	0.1314780469993848	1.5293125978599351	1.6495708868869483	133.0596160888672	133.06869506835938
162	133.08335876464844	9.212866666666667					1	DETECTED	133.0834 m/z @9.21 [CD6722_1.mzXML]	133.08335876464844	9.212866666666667	0.8835999999999999	10.012266666666667	9.128666666666668	12676.2490234375	473740.3589691466	0	1288	1.0272882570068482	6.02409859739824	0.49100028577707133	133.07864379882812	133.0853729248047
163	133.104248046875	4.0069					1	DETECTED	133.1042 m/z @4.01 [CD6722_1.mzXML]	133.104248046875	4.0069	1.4800166666666668	17.482333333333333	16.002316666666665	85669.4453125	8117911.768988253	0	1288	0.9494864025492853	0.7648373708252482	0.49210092845848274	133.09600830078125	133.1065673828125
164	133.96063232421875	11.720516666666667					1	DETECTED	133.9606 m/z @11.72 [CD6722_1.mzXML]	133.96063232421875	11.720516666666667	0.15168333333333334	19.0965	18.944816666666664	12807.1943359375	2516561.7910717474	0	1288	0.8766543163233749	0.8417634609726395	0.6972476399051607	133.9574432373047	133.9657440185547
165	134.01768493652344	1.7498833333333332					1	DETECTED	134.0177 m/z @1.75 [CD6722_1.mzXML]	134.01768493652344	1.7498833333333332	1.7194333333333334	2.003	0.28356666666666674	29400.716796875	298812.8962368166	0	1288	0.07195477888756674	4.656267104542988	8.312534209085976	134.01768493652344	134.01806640625
166	134.03448486328125	1.5098833333333335					1	DETECTED	134.0345 m/z @1.51 [CD6722_1.mzXML]	134.03448486328125	1.5098833333333335	0.18561666666666668	19.949	19.763383333333334	95403.7421875	3609936.222862397	0	1288	0.12754753221386528	4.651366413336544	3.5554307772906224	134.02590942382812	134.04446411132812
167	134.05931091308594	10.191016666666666					1	DETECTED	134.0593 m/z @10.19 [CD6722_1.mzXML]	134.05931091308594	10.191016666666666	5.969016666666667	19.650333333333332	13.681316666666666	29524.7265625	1911242.6290329287	0	1288	0.4419514762827621	0.959432922119025	1.5297131442811844	134.058837890625	134.06614685058594
168	134.10531616210938	4.396483333333333					1	DETECTED	134.1053 m/z @4.40 [CD6722_1.mzXML]	134.10531616210938	4.396483333333333	3.4134666666666664	4.670833333333333	1.257366666666667	5980.90966796875	263515.3362766724	0	1288	0.7840374171956856	0.6395449382004375	0.2790898764008749	134.1047821044922	134.10562133789062
169	134.95765686035156	12.345333333333334					1	DETECTED	134.9577 m/z @12.35 [CD6722_1.mzXML]	134.95765686035156	12.345333333333334	0.10108333333333334	19.99866666666667	19.897583333333337	81495.453125	1.239321386250987E7	0	1288	1.7986233437435306	0.6742554026097977	1.7374988083139957	134.9571075439453	134.95849609375
170	134.99551391601562	1.4649					1	DETECTED	134.9955 m/z @1.46 [CD6722_1.mzXML]	134.99551391601562	1.4649	1.40145	18.071666666666665	16.670216666666665	132388.390625	3653106.090971314	0	1288	0.17567462437566816	7.245771603289253	14.022681328792736	134.9929656982422	135.00416564941406
171	135.03125	1.4947333333333332					1	DETECTED	135.0312 m/z @1.49 [CD6722_1.mzXML]	135.03125	1.4947333333333332	1.4499166666666667	19.799666666666667	18.34975	112005.6328125	5504803.660919976	0	1288	0.2752503088907927	120.84153141041294	3.711181789493171	135.03079223632812	135.03196716308594
172	135.0625457763672	10.191016666666666					1	DETECTED	135.0625 m/z @10.19 [CD6722_1.mzXML]	135.0625457763672	10.191016666666666	0.11786666666666666	19.982166666666668	19.8643	3111.8984375	1240381.6513105168	0	1288	8.680193506757774	0.9860023924988708	0.9720047849977417	135.061767578125	135.06285095214844
173	135.07955932617188	11.59895					1	DETECTED	135.0796 m/z @11.60 [CD6722_1.mzXML]	135.07955932617188	11.59895	3.773416666666667	15.371683333333333	11.598266666666667	17018.65625	4807300.295151125	0	1288	7.883533047647053	0.7410527929938748	0.04889662673065914	135.07257080078125	135.0796661376953
174	135.10093688964844	9.414933333333332					1	DETECTED	135.1009 m/z @9.41 [CD6722_1.mzXML]	135.10093688964844	9.414933333333332	9.369683333333334	9.460633333333334	0.09094999999999942	4747.13232421875	17433.42333990483	0	1288	0.07650885447195321	1.0049723756906552	1.0099447513813107	135.1006317138672	135.10107421875
175	136.0470733642578	1.8210166666666665					1	DETECTED	136.0471 m/z @1.82 [CD6722_1.mzXML]	136.0470733642578	1.8210166666666665	1.7927666666666666	15.882983333333334	14.090216666666667	378915.875	4209265.688175781	0	1288	0.11233336079171563	4.004295320361653	5.471471413346952	136.0440673828125	136.0474090576172
176	136.0746612548828	3.9774499999999997					1	DETECTED	136.0747 m/z @3.98 [CD6722_1.mzXML]	136.0746612548828	3.9774499999999997	0.10108333333333334	19.99866666666667	19.897583333333337	14334.4775390625	2015798.188114959	0	1288	0.499765015808709	2.1907162784007386	1.1316777884709344	136.0743408203125	136.07542419433594
177	136.953125	12.361266666666667					1	DETECTED	136.9531 m/z @12.36 [CD6722_1.mzXML]	136.953125	12.361266666666667	0.13473333333333332	19.965833333333332	19.8311	33838.89453125	5050400.019862023	0	1288	2.0705078050274537	1.4799839509365043	1.3644560624450364	136.95263671875	136.95388793945312
178	136.9684600830078	1.5843500000000001					1	DETECTED	136.9685 m/z @1.58 [CD6722_1.mzXML]	136.9684600830078	1.5843500000000001	1.5246	1.68855	0.16395000000000004	37741.2421875	211925.20628002923	0	1288	0.09270831069704522	1.3719665271966486	1.7416645788969969	136.96841430664062	136.9688262939453
179	137.0447540283203	3.327566666666667					1	DETECTED	137.0448 m/z @3.33 [CD6722_1.mzXML]	137.0447540283203	3.327566666666667	1.8069166666666667	19.749666666666666	17.94275	23732.7890625	3216748.3410923462	0	1288	0.49400480664011726	2.251695511476944	0.6207864536522593	137.03775024414062	137.0504913330078
180	137.05908203125	9.354983333333333					1	DETECTED	137.0591 m/z @9.35 [CD6722_1.mzXML]	137.05908203125	9.354983333333333	2.2412833333333335	10.250266666666667	8.008983333333333	6678.3828125	642031.0391745297	0	1288	0.5907824006787674	0.5629267001232364	0.1258534002464728	137.0586395263672	137.05941772460938
181	137.13372802734375	13.75875					1	DETECTED	137.1337 m/z @13.76 [CD6722_1.mzXML]	137.13372802734375	13.75875	0.10108333333333334	19.982166666666668	19.881083333333336	6639.44482421875	3193348.163113007	0	1288	18.78360063929208	0.7278360139604131	0.8362017679729364	137.13111877441406	137.13372802734375
182	138.05152893066406	1.8636000000000001					1	DETECTED	138.0515 m/z @1.86 [CD6722_1.mzXML]	138.05152893066406	1.8636000000000001	0.21945	19.949	19.729550000000003	520513.25	4975917.420618927	0	1288	0.0714796660590793	0.521819088417231	3.766449814946605	138.04551696777344	138.05459594726562
183	139.00160217285156	3.3133833333333333					1	DETECTED	139.0016 m/z @3.31 [CD6722_1.mzXML]	139.00160217285156	3.3133833333333333	3.171883333333333	6.050233333333334	2.8783500000000006	3849.90478515625	182356.7374143982	0	1288	0.17754399093737083	10.170848056537091	19.341696113074182	139.0008544921875	139.0019989013672
184	139.04112243652344	14.661883333333332					1	DETECTED	139.0411 m/z @14.66 [CD6722_1.mzXML]	139.04112243652344	14.661883333333332	0.20253333333333332	19.99866666666667	19.796133333333334	141224.203125	2.042340788644393E7	0	1288	3.432666302526245	0.7704631055211884	0.42544229643038733	139.03565979003906	139.04991149902344
185	139.0534210205078	10.349433333333334					1	DETECTED	139.0534 m/z @10.35 [CD6722_1.mzXML]	139.0534210205078	10.349433333333334	1.9063	10.769433333333334	8.863133333333334	133721.296875	3066124.4547453257	0	1288	0.1951981739600619	0.5137692177943409	0.0187966616010172	139.05206298828125	139.0549774169922
186	140.04864501953125	10.363083333333332					1	DETECTED	140.0486 m/z @10.36 [CD6722_1.mzXML]	140.04864501953125	10.363083333333332	1.2972499999999998	16.44138333333333	15.14413333333333	83979.84375	2804988.952739105	0	1288	null	2.8476278010272247	23.86753846789526	140.0404510498047	140.04905700683594
187	140.0670928955078	1.7927666666666666					1	DETECTED	140.0671 m/z @1.79 [CD6722_1.mzXML]	140.0670928955078	1.7927666666666666	0.21945	19.749666666666666	19.530216666666668	953568.3125	7394313.787518803	1	1288	0.06448823062882703	2.8685910073617795	3.4217894619153784	140.06695556640625	140.070556640625
188	141.03977966308594	3.002816666666667					1	DETECTED	141.0398 m/z @3.00 [CD6722_1.mzXML]	141.03977966308594	3.002816666666667	2.7675166666666664	16.44138333333333	13.673866666666665	5667.478515625	2173979.346735962	0	1288	12.067769871994953	29.056240260660083	57.11248052132016	141.0374755859375	141.0405731201172
189	141.0515899658203	9.354983333333333					1	DETECTED	141.0516 m/z @9.35 [CD6722_1.mzXML]	141.0515899658203	9.354983333333333	0.5586833333333333	19.308	18.749316666666665	50636.70703125	2320578.8976240233	0	1288	0.13102044934103318	0.5888614966672008	0.14554488693385215	141.04458618164062	141.05960083007812
190	141.08995056152344	10.896749999999999					1	DETECTED	141.0900 m/z @10.90 [CD6722_1.mzXML]	141.08995056152344	10.896749999999999	0.13473333333333332	19.99866666666667	19.863933333333335	2224.524658203125	1393094.487714905	0	1288	14.185078122643647	0.9228722621689555	0.8457445243379109	141.0894317626953	141.0906219482422
191	142.04649353027344	1.7927666666666666					1	DETECTED	142.0465 m/z @1.79 [CD6722_1.mzXML]	142.04649353027344	1.7927666666666666	1.7498833333333332	19.226333333333333	17.47645	41017.34375	1352457.9730708317	0	1288	0.1577876243384433	203.76739214924189	6.2802044634907945	142.04615783691406	142.04930114746094
192	142.06442260742188	9.226666666666667					1	DETECTED	142.0644 m/z @9.23 [CD6722_1.mzXML]	142.06442260742188	9.226666666666667	0.38889999999999997	10.335700000000001	9.946800000000001	108475.6328125	1487820.9515850241	0	1288	0.09662071847192166	0.5079280329648401	0.011099362509205624	142.05528259277344	142.07333374023438
193	142.94708251953125	1.6439333333333332					1	DETECTED	142.9471 m/z @1.64 [CD6722_1.mzXML]	142.94708251953125	1.6439333333333332	1.4499166666666667	18.039166666666667	16.58925	16891.3984375	3057943.3841335145	0	1288	0.04705214264165947	42.752126106004674	69.03898656756164	142.93777465820312	142.95523071289062
194	143.02236938476562	1.7927666666666666					1	DETECTED	143.0224 m/z @1.79 [CD6722_1.mzXML]	143.02236938476562	1.7927666666666666	0.33790000000000003	18.7395	18.4016	195604.5625	4198121.925479706	0	1288	0.1566706986135995	3.4530637035113987	3.95842215868274	143.01719665527344	143.03213500976562
195	143.05288696289062	1.8352333333333335					1	DETECTED	143.0529 m/z @1.84 [CD6722_1.mzXML]	143.05288696289062	1.8352333333333335	1.8069166666666667	19.601333333333333	17.794416666666667	1146975.75	5.506496001324084E7	0	1288	0.05284811477594853	2.4232677064908645	2.5795416045988295	143.05287170410156	143.0615234375
196	143.07229614257812	9.212866666666667					1	DETECTED	143.0723 m/z @9.21 [CD6722_1.mzXML]	143.07229614257812	9.212866666666667	0.10108333333333334	19.99866666666667	19.897583333333337	119740.2109375	5096907.237346132	0	1288	0.09694527883061532	0.5191347309811496	0.01740186119735376	143.06329345703125	143.08099365234375
197	143.10565185546875	11.126833333333334					1	DETECTED	143.1057 m/z @11.13 [CD6722_1.mzXML]	143.10565185546875	11.126833333333334	9.83455	19.916166666666665	10.081616666666665	6855.0625	1089616.3748092959	0	1288	1.2035757772378375	3.9006990211124997	6.801398042224999	143.10528564453125	143.11280822753906
198	144.04367065429688	9.198649999999999					1	DETECTED	144.0437 m/z @9.20 [CD6722_1.mzXML]	144.04367065429688	9.198649999999999	1.4499166666666667	9.5363	8.086383333333334	31041.044921875	2262076.8375569773	0	1288	0.07369510293560211	0.510217371611702	0.01786461780364894	144.0355682373047	144.0440216064453
199	144.05624389648438	1.8210166666666665					1	DETECTED	144.0562 m/z @1.82 [CD6722_1.mzXML]	144.05624389648438	1.8210166666666665	0.10108333333333334	19.99866666666667	19.897583333333337	21604.1875	2373058.790659332	0	1288	1.733733317617207	1.954516534623559	13.625157109130308	144.05624389648438	144.0653076171875
200	144.07984924316406	9.212866666666667					1	DETECTED	144.0798 m/z @9.21 [CD6722_1.mzXML]	144.07984924316406	9.212866666666667	9.0327	19.259166666666665	10.226466666666665	1329342.5	9275474.147738917	0	1288	0.09553508219052098	1.4996087983406021	1.6755189518141698	144.0728759765625	144.08438110351562
201	144.10084533691406	1.8780333333333334					1	DETECTED	144.1008 m/z @1.88 [CD6722_1.mzXML]	144.10084533691406	1.8780333333333334	0.6947833333333333	19.716666666666665	19.02188333333333	117298.28125	3088149.117806551	0	1288	1.2006577406282228	1.3563465850265315	0.19862388422923966	144.1005401611328	144.10153198242188
202	144.13729858398438	10.9597					1	DETECTED	144.1373 m/z @10.96 [CD6722_1.mzXML]	144.13729858398438	10.9597	10.881216666666667	11.065716666666667	0.1844999999999999	4799.15673828125	35294.41542468251	0	1288	0.13533680146964144	1.1754087916755223	1.3508175833510447	144.1372528076172	144.13758850097656
203	144.99107360839844	1.8352333333333335					1	DETECTED	144.9911 m/z @1.84 [CD6722_1.mzXML]	144.99107360839844	1.8352333333333335	1.40145	15.86675	14.4653	165449.515625	2.951401431326034E7	0	1288	0.058045219963214656	36.91564701103546	33.62390939562302	144.99087524414062	144.99169921875
204	145.04861450195312	2.0308					1	DETECTED	145.0486 m/z @2.03 [CD6722_1.mzXML]	145.04861450195312	2.0308	0.10108333333333334	19.982166666666668	19.881083333333336	193325.390625	1.4083836066845005E7	0	1288	0.6703880701834604	2.7726591819882	1.8551225735294692	145.0460662841797	145.04925537109375
205	145.08346557617188	9.212866666666667					1	DETECTED	145.0835 m/z @9.21 [CD6722_1.mzXML]	145.08346557617188	9.212866666666667	2.46835	10.5883	8.11995	114311.140625	2.4255713988789797E7	0	1288	0.10425971440210269	1.6054875539875495	1.6640951648854905	145.08009338378906	145.08547973632812
206	146.05909729003906	9.212866666666667					1	DETECTED	146.0591 m/z @9.21 [CD6722_1.mzXML]	146.05909729003906	9.212866666666667	0.60935	19.883	19.27365	1464377.875	1.1657152612489408E7	1	1288	0.10110153148846024	1.566436861230488	1.7284141684528824	146.04969787597656	146.0597381591797
207	146.0802459716797	2.003					1	DETECTED	146.0802 m/z @2.00 [CD6722_1.mzXML]	146.0802459716797	2.003	0.2702833333333333	19.470666666666666	19.200383333333335	163588.0	9714580.054381996	0	1288	0.5177646274160059	0.9779415715866453	0.3107313915527648	146.07266235351562	146.08078002929688
208	146.11659240722656	1.8352333333333335					1	DETECTED	146.1166 m/z @1.84 [CD6722_1.mzXML]	146.11659240722656	1.8352333333333335	1.8069166666666667	18.7395	16.932583333333334	193478.046875	7252774.678735473	0	1288	7.54495854171274	131.88816711997015	259.4325292877735	146.1083526611328	146.11709594726562
209	147.01296997070312	1.5098833333333335					1	DETECTED	147.0130 m/z @1.51 [CD6722_1.mzXML]	147.01296997070312	1.5098833333333335	1.3842	19.965833333333332	18.581633333333333	271524.34375	6406815.881660426	0	1288	0.137194712989112	42.918474704194715	81.53711224612917	147.00698852539062	147.01358032226562
210	147.06268310546875	9.212866666666667					1	DETECTED	147.0627 m/z @9.21 [CD6722_1.mzXML]	147.06268310546875	9.212866666666667	0.10108333333333334	19.99866666666667	19.897583333333337	127136.0625	3556361.5647475654	0	1288	0.09250587342772576	0.5130214738956382	1.7919991499686219	147.05320739746094	147.06512451171875
211	147.0753936767578	1.9200833333333334					1	DETECTED	147.0754 m/z @1.92 [CD6722_1.mzXML]	147.0753936767578	1.9200833333333334	1.7788166666666667	18.982666666666667	17.20385	190736.515625	6318383.634327431	0	1288	0.23685810389255657	3.5161834128119653	5.025212511385018	147.0662078857422	147.08534240722656
212	147.11180114746094	1.5993					1	DETECTED	147.1118 m/z @1.60 [CD6722_1.mzXML]	147.11180114746094	1.5993	1.4800166666666668	17.663833333333333	16.183816666666665	245776.671875	5238400.415356016	0	1288	0.1445132683465873	3.0138910097465663	3.3182762773732155	147.11013793945312	147.11636352539062
213	148.013916015625	1.5098833333333335					1	DETECTED	148.0139 m/z @1.51 [CD6722_1.mzXML]	148.013916015625	1.5098833333333335	1.40145	1.6293833333333334	0.22793333333333332	30077.8359375	276551.2603758545	0	1288	0.13061065649974823	1.0522667773673624	1.165147581316766	148.013671875	148.0139617919922
214	148.0418243408203	2.3352333333333335					1	DETECTED	148.0418 m/z @2.34 [CD6722_1.mzXML]	148.0418243408203	2.3352333333333335	0.2533666666666667	18.29866666666667	18.0453	37466.66796875	2939863.5987987355	0	1288	0.12413455612261748	2.4030274383936203	3.7092296623647787	148.03814697265625	148.0472412109375
215	148.07887268066406	2.2274000000000003					1	DETECTED	148.0789 m/z @2.23 [CD6722_1.mzXML]	148.07887268066406	2.2274000000000003	0.2702833333333333	19.699833333333334	19.429550000000003	5141.52978515625	2804619.9063487244	0	1288	16.648729302721797	4.963820075451132	8.927640150902263	148.07467651367188	148.08218383789062
216	148.0959930419922	1.9200833333333334					1	DETECTED	148.0960 m/z @1.92 [CD6722_1.mzXML]	148.0959930419922	1.9200833333333334	0.21945	19.68316666666667	19.46371666666667	20921.14453125	2050354.3924266663	0	1288	0.03464592534862776	7.452501126988959	12.573223765339085	148.095458984375	148.09654235839844
217	148.93418884277344	1.73485					1	DETECTED	148.9342 m/z @1.73 [CD6722_1.mzXML]	148.93418884277344	1.73485	1.6735166666666668	13.409083333333333	11.735566666666667	68248.0703125	2.0148058933119137E7	0	1288	0.15744716644043644	95.67038043478276	190.34076086956551	148.93414306640625	148.93710327148438
218	149.01124572753906	1.4800166666666668					1	DETECTED	149.0112 m/z @1.48 [CD6722_1.mzXML]	149.01124572753906	1.4800166666666668	0.15168333333333334	19.965833333333332	19.814149999999998	223107.234375	1.4926624090572236E7	0	1288	0.1694493287664065	0.22015302888719285	null	149.00152587890625	149.01158142089844
219	149.02232360839844	12.45415					1	DETECTED	149.0223 m/z @12.45 [CD6722_1.mzXML]	149.02232360839844	12.45415	0.10108333333333334	19.99866666666667	19.897583333333337	249147.859375	5.690698965469911E7	1	1288	0.17224692410856157	0.5364395558078793	0.06084306000273555	149.02212524414062	149.03131103515625
220	149.07177734375	11.946349999999999					1	DETECTED	149.0718 m/z @11.95 [CD6722_1.mzXML]	149.07177734375	11.946349999999999	8.720733333333333	19.99866666666667	11.277933333333335	33338.61328125	5742211.760360717	0	1288	3.9705902588439024	2.5825066600615005	1.9515815973942319	149.07177734375	149.07830810546875
221	150.0147247314453	1.4649					1	DETECTED	150.0147 m/z @1.46 [CD6722_1.mzXML]	150.0147247314453	1.4649	1.4499166666666667	13.886	12.436083333333332	7882.7275390625	2891654.766238281	0	1288	0.14055806969036433	414.99721913236885	828.9944382647377	150.01437377929688	150.01483154296875
222	150.025634765625	12.42365					1	DETECTED	150.0256 m/z @12.42 [CD6722_1.mzXML]	150.025634765625	12.42365	0.10108333333333334	19.99866666666667	19.897583333333337	18904.87109375	4917554.211003537	0	1288	12.35626134464576	0.9442461787279246	0.19162934753224925	150.0253448486328	150.0262451171875
223	150.05751037597656	2.740216666666667					1	DETECTED	150.0575 m/z @2.74 [CD6722_1.mzXML]	150.05751037597656	2.740216666666667	1.6439333333333332	9.5967	7.952766666666667	93682.7734375	3519828.976348208	0	1288	0.7426508212265364	3.592031922567068	0.3310667714565759	150.0514678955078	150.0579376220703
224	150.9311981201172	1.7498833333333332					1	DETECTED	150.9312 m/z @1.75 [CD6722_1.mzXML]	150.9311981201172	1.7498833333333332	1.68855	12.408	10.71945	23519.7109375	5508527.382281982	0	1288	0.10062079979229388	87.38682065217405	173.77364130434808	150.93113708496094	150.93154907226562
225	150.9677734375	11.321333333333333					1	DETECTED	150.9678 m/z @11.32 [CD6722_1.mzXML]	150.9677734375	11.321333333333333	0.10108333333333334	19.9325	19.83141666666667	16430.322265625	3663640.9509743354	0	1288	0.9101458358881	0.919354608196546	0.8688769586579439	150.96742248535156	150.97613525390625
226	150.9884033203125	1.4499166666666667					1	DETECTED	150.9884 m/z @1.45 [CD6722_1.mzXML]	150.9884033203125	1.4499166666666667	1.4345999999999999	1.5246	0.09000000000000008	3223.92724609375	15123.433519165053	0	1288	0.0877370920810312	2.937976060935764	4.875952121871528	150.9884033203125	150.9888153076172
227	151.00791931152344	1.8210166666666665					1	DETECTED	151.0079 m/z @1.82 [CD6722_1.mzXML]	151.00791931152344	1.8210166666666665	1.6293833333333334	15.738166666666666	14.108783333333333	35542.796875	6631020.158838684	0	1288	0.0482134730115138	36.81192381283706	72.62384762567412	151.00791931152344	151.0176544189453
228	151.0447235107422	1.97535					1	DETECTED	151.0447 m/z @1.98 [CD6722_1.mzXML]	151.0447235107422	1.97535	1.40145	10.99015	9.5887	19681.302734375	5529130.189339629	0	1288	8.902854086203003	8.317237295581347	15.700335522870953	151.03785705566406	151.0468292236328
229	151.06072998046875	8.552816666666667					1	DETECTED	151.0607 m/z @8.55 [CD6722_1.mzXML]	151.06072998046875	8.552816666666667	2.6853333333333333	10.012266666666667	7.326933333333334	10778.8818359375	1466712.7466349483	0	1288	0.08019520834186267	0.6243676306423254	8.49584749599138	151.05760192871094	151.0608673095703
230	151.11082458496094	10.849933333333333					1	DETECTED	151.1108 m/z @10.85 [CD6722_1.mzXML]	151.11082458496094	10.849933333333333	0.5586833333333333	19.243	18.684316666666664	4669.56689453125	1260694.7920183106	0	1288	0.15131326945425805	0.9077768330701647	10.3540802381051	151.1101837158203	151.1114959716797
231	152.02102661132812	1.8210166666666665					1	DETECTED	152.0210 m/z @1.82 [CD6722_1.mzXML]	152.02102661132812	1.8210166666666665	1.7927666666666666	10.5451	8.752333333333333	301844.65625	2872455.645335632	0	1288	0.05094702154732156	6.332900867940798	4.416486247068232	152.02101135253906	152.03102111816406
232	152.0536346435547	2.713					1	DETECTED	152.0536 m/z @2.71 [CD6722_1.mzXML]	152.0536346435547	2.713	0.10108333333333334	19.99866666666667	19.897583333333337	5664.20654296875	1777490.7498962714	0	1288	17.3231098168047	3.809000414765658	2.5440601998517907	152.04574584960938	152.0536346435547
233	152.06727600097656	1.9200833333333334					1	DETECTED	152.0673 m/z @1.92 [CD6722_1.mzXML]	152.06727600097656	1.9200833333333334	1.8636000000000001	12.203	10.3394	22880.56640625	1169653.9299736938	0	1288	0.07902359413280058	80.40251835593803	159.2345020483236	152.06080627441406	152.0701446533203
234	152.94613647460938	1.5993					1	DETECTED	152.9461 m/z @1.60 [CD6722_1.mzXML]	152.94613647460938	1.5993	1.5098833333333335	13.555133333333334	12.045250000000001	120973.8984375	6904627.896495117	0	1288	0.10220209369765021	67.21992713956129	2.5557884959161434	152.94589233398438	152.9463653564453
235	153.00433349609375	1.5246					1	DETECTED	153.0043 m/z @1.52 [CD6722_1.mzXML]	153.00433349609375	1.5246	1.4345999999999999	1.5246	0.09000000000000008	4051.105712890625	15719.638576538102	0	1288	0.015231164713734646	0.5	null	153.00392150878906	153.00433349609375
236	153.05673217773438	13.91455					1	DETECTED	153.0567 m/z @13.91 [CD6722_1.mzXML]	153.05673217773438	13.91455	0.8664166666666666	18.674666666666667	17.80825	134978.859375	2.1693064835320488E7	0	1288	2.3671866616204387	0.8325716562961226	0.28560146647242307	153.0508575439453	153.06553649902344
237	154.02545166015625	1.8493333333333333					1	DETECTED	154.0255 m/z @1.85 [CD6722_1.mzXML]	154.02545166015625	1.8493333333333333	1.7927666666666666	19.031333333333336	17.23856666666667	106038.9375	2644095.183878541	0	1288	0.42886909554730956	1.8924718525865762	1.9540380363633316	154.0182647705078	154.02584838867188
238	154.0577850341797	1.8352333333333335					1	DETECTED	154.0578 m/z @1.84 [CD6722_1.mzXML]	154.0577850341797	1.8352333333333335	1.2799833333333335	19.749666666666666	18.469683333333332	22080.607421875	4271016.702686035	0	1288	12.31185577776747	6.911616942593324	23.62442424002122	154.0485076904297	154.0646209716797
239	154.0829315185547	3.9774499999999997					1	DETECTED	154.0829 m/z @3.98 [CD6722_1.mzXML]	154.0829315185547	3.9774499999999997	0.13473333333333332	9.0327	8.897966666666667	5292.63134765625	705177.8312692263	0	1288	0.5166991109790597	1.157770327415934	1.3155406548318684	154.0824737548828	154.0861053466797
240	154.2919158935547	14.874933333333333					1	DETECTED	154.2919 m/z @14.87 [CD6722_1.mzXML]	154.2919158935547	14.874933333333333	8.705366666666666	19.357000000000003	10.651633333333336	5271.78466796875	1369526.3258342892	0	1288	5.082593020049558	0.8632399898426149	0.5920780712511051	154.29104614257812	154.29586791992188
241	154.87957763671875	2.003					1	DETECTED	154.8796 m/z @2.00 [CD6722_1.mzXML]	154.87957763671875	2.003	1.9063	2.1292833333333334	0.2229833333333333	11804.822265625	105344.80894653326	0	1288	0.13596070426332552	1.1529644950017233	1.3059289900034468	154.87905883789062	154.8795928955078
242	154.95484924316406	11.569733333333334					1	DETECTED	154.9548 m/z @11.57 [CD6722_1.mzXML]	154.95484924316406	11.569733333333334	10.928500000000001	13.5701	2.6415999999999986	5553.75830078125	565275.8691315918	0	1288	1.126317774600869	2.059780631075534	3.119561262151068	154.9544677734375	154.96421813964844
243	155.0273895263672	2.740216666666667					1	DETECTED	155.0274 m/z @2.74 [CD6722_1.mzXML]	155.0273895263672	2.740216666666667	2.2951333333333332	18.331166666666665	16.036033333333332	7818.20654296875	2887066.7691959227	0	1288	0.03036422929348337	18.014641452911423	14.201569783493133	155.0271453857422	155.031494140625
244	155.0670623779297	10.027016666666666					1	DETECTED	155.0671 m/z @10.03 [CD6722_1.mzXML]	155.0670623779297	10.027016666666666	9.325783333333334	10.390600000000001	1.0648166666666672	9081.5029296875	217586.24905554226	0	1288	0.3147625487535137	0.7592456148690413	0.6591896658330213	155.06692504882812	155.06784057617188
245	155.07791137695312	1.6585666666666665					1	DETECTED	155.0779 m/z @1.66 [CD6722_1.mzXML]	155.07791137695312	1.6585666666666665	1.5545333333333333	9.923716666666667	8.369183333333334	49067.5390625	2231898.6905988767	0	1288	0.10948950142587344	40.22356616469086	75.51467228775428	155.0693359375	155.07850646972656
246	155.12965393066406	14.544283333333334					1	DETECTED	155.1297 m/z @14.54 [CD6722_1.mzXML]	155.12965393066406	14.544283333333334	0.10108333333333334	19.99866666666667	19.897583333333337	1491980.375	2.856792467424225E8	1	1288	4.9741531345976195	2.018971890816137	2.4292546201766627	155.12962341308594	155.13040161132812
247	156.041015625	1.7788166666666667					1	DETECTED	156.0410 m/z @1.78 [CD6722_1.mzXML]	156.041015625	1.7788166666666667	1.73485	10.5883	8.85345	637888.375	5065653.4272012375	1	1288	0.05170259924244647	3.331195739436135	1.5407633587631477	156.0408935546875	156.04147338867188
248	156.0758819580078	1.8636000000000001					1	DETECTED	156.0759 m/z @1.86 [CD6722_1.mzXML]	156.0758819580078	1.8636000000000001	1.5098833333333335	11.828483333333333	10.3186	32477.986328125	1757954.211800293	0	1288	0.5449746715253581	14.585968053526834	2.0026502055475475	156.0679931640625	156.07626342773438
249	156.13333129882812	14.90615					1	DETECTED	156.1333 m/z @14.91 [CD6722_1.mzXML]	156.13333129882812	14.90615	0.13473333333333332	19.949	19.81426666666667	67048.59375	1.4836270457087092E7	0	1288	5.5303976900649445	0.6291947307408811	2.0362756195137752	156.13282775878906	156.1338653564453
250	156.92849731445312	1.4345999999999999					1	DETECTED	156.9285 m/z @1.43 [CD6722_1.mzXML]	156.92849731445312	1.4345999999999999	1.4185666666666668	1.4800166666666668	0.061450000000000005	3522.2412109375	8907.014911865239	0	1288	0.04665003039989202	1.9163201663201916	2.8326403326403833	156.9279022216797	156.92868041992188
251	157.1268310546875	14.90615					1	DETECTED	157.1268 m/z @14.91 [CD6722_1.mzXML]	157.1268310546875	14.90615	0.10108333333333334	19.99866666666667	19.897583333333337	407343.1875	7.887855027402164E7	0	1288	1.0489385246102625	0.6743167029036311	0.7356797198210764	157.12139892578125	157.12774658203125
252	158.13040161132812	14.90615					1	DETECTED	158.1304 m/z @14.91 [CD6722_1.mzXML]	158.13040161132812	14.90615	0.11786666666666666	19.982166666666668	19.8643	25196.49609375	5210035.64759506	0	1288	0.8455745621029997	0.6727413940529553	0.6235841179723126	158.12953186035156	158.13099670410156
253	158.9629364013672	1.6439333333333332					1	DETECTED	158.9629 m/z @1.64 [CD6722_1.mzXML]	158.9629364013672	1.6439333333333332	1.4185666666666668	1.93395	0.5153833333333333	463342.1875	3915423.7161575314	0	1288	0.10203943670826776	1.3922577035771293	2.1760664085328596	158.9608612060547	158.9632568359375
254	159.01300048828125	1.4947333333333332					1	DETECTED	159.0130 m/z @1.49 [CD6722_1.mzXML]	159.01300048828125	1.4947333333333332	1.3842	2.375183333333333	0.9909833333333331	13134.5244140625	458691.477769348	0	1288	0.9699035369504785	4.48273522316044	7.868098169895143	159.01284790039062	159.0132293701172
255	159.06430053710938	2.0308					1	DETECTED	159.0643 m/z @2.03 [CD6722_1.mzXML]	159.06430053710938	2.0308	1.96155	19.031333333333336	17.069783333333337	14471.73046875	1321102.9822078247	0	1288	0.10338912465261396	123.24753309265901	245.49506618531802	159.0631561279297	159.064697265625
256	159.0755615234375	3.2283166666666667					1	DETECTED	159.0756 m/z @3.23 [CD6722_1.mzXML]	159.0755615234375	3.2283166666666667	0.20253333333333332	19.766333333333332	19.563799999999997	8422.2880859375	2146034.373828705	0	1288	0.4372969964629956	3.222817401186697	6.4442472535054005	159.0749969482422	159.07606506347656
257	159.09100341796875	9.212866666666667					1	DETECTED	159.0910 m/z @9.21 [CD6722_1.mzXML]	159.09100341796875	9.212866666666667	0.6777833333333334	10.9597	10.281916666666666	139671.40625	1507851.6458585868	0	1288	0.0936182680883082	0.5099648915218059	0.006957166449313083	159.09066772460938	159.1007537841797
258	159.1485137939453	8.845816666666668					1	DETECTED	159.1485 m/z @8.85 [CD6722_1.mzXML]	159.1485137939453	8.845816666666668	8.705366666666666	9.094816666666667	0.3894500000000001	14206.470703125	127496.5708217162	0	1288	0.12503350188464601	1.1705665828684135	1.1557034923379605	159.14820861816406	159.1486358642578
259	159.98129272460938	11.246					1	DETECTED	159.9813 m/z @11.25 [CD6722_1.mzXML]	159.98129272460938	11.246	0.6262500000000001	19.965833333333332	19.339583333333334	10859.9609375	4443436.943283692	0	1288	1.3020661543269156	0.9105479570297481	0.5672905954886254	159.98080444335938	159.98175048828125
260	160.0595703125	2.5492666666666666					1	DETECTED	160.0596 m/z @2.55 [CD6722_1.mzXML]	160.0595703125	2.5492666666666666	0.10108333333333334	19.99866666666667	19.897583333333337	544838.1875	6.795681422033522E7	1	1288	0.9116767460423492	4.869656785704867	12.540638751193724	160.0592498779297	160.06005859375
261	160.07504272460938	9.198649999999999					1	DETECTED	160.0750 m/z @9.20 [CD6722_1.mzXML]	160.07504272460938	9.198649999999999	7.1657	19.8495	12.683799999999998	59172.9765625	3771826.380794067	0	1288	0.09052746323696859	3.1195553260040843	5.2391106520081685	160.0745849609375	160.0751953125
262	160.1324005126953	10.1167					1	DETECTED	160.1324 m/z @10.12 [CD6722_1.mzXML]	160.1324005126953	10.1167	1.8636000000000001	10.2355	8.3719	33518.24609375	4620452.566682862	0	1288	8.293023265765887	0.5075909300385865	0.013607643134203592	160.13221740722656	160.13259887695312
263	161.01133728027344	1.4800166666666668					1	DETECTED	161.0113 m/z @1.48 [CD6722_1.mzXML]	161.01133728027344	1.4800166666666668	1.4185666666666668	1.5843500000000001	0.1657833333333334	13284.06640625	87234.8150994873	0	1288	0.1698485144844617	1.3489286682940063	1.6978573365880127	161.01080322265625	161.01144409179688
264	161.02304077148438	12.21855					1	DETECTED	161.0230 m/z @12.22 [CD6722_1.mzXML]	161.02304077148438	12.21855	1.5397500000000002	16.473983333333333	14.934233333333333	77161.875	1.084836868551953E7	0	1288	1.2419104040068518	2.1222729376346887	3.1731606877932026	161.0227508544922	161.03213500976562
265	161.03948974609375	1.8210166666666665					1	DETECTED	161.0395 m/z @1.82 [CD6722_1.mzXML]	161.03948974609375	1.8210166666666665	1.40145	19.161333333333335	17.759883333333335	8495.00390625	5277149.157504212	0	1288	17.742024151495464	21.164554699292935	41.14067948131405	161.03628540039062	161.0400390625
266	161.0629119873047	2.6446166666666664					1	DETECTED	161.0629 m/z @2.64 [CD6722_1.mzXML]	161.0629119873047	2.6446166666666664	0.10108333333333334	19.99866666666667	19.897583333333337	30736.546875	4526823.310834508	0	1288	0.4570357066098061	3.78193340887872	6.956539148418013	161.05848693847656	161.06350708007812
267	161.9805145263672	1.1422166666666667					1	DETECTED	161.9805 m/z @1.14 [CD6722_1.mzXML]	161.9805145263672	1.1422166666666667	0.13473333333333332	19.965833333333332	19.8311	2487.479736328125	1464798.919365325	0	1288	18.826698817827122	9.841899783288392	18.683799566576784	161.98007202148438	161.9873809814453
268	162.09695434570312	14.661883333333332					1	DETECTED	162.0970 m/z @14.66 [CD6722_1.mzXML]	162.09695434570312	14.661883333333332	9.5212	19.357000000000003	9.835800000000003	9167.7265625	1853330.5578324588	0	1288	2.524756779787147	0.9566627004840478	0.7969658894251496	162.09613037109375	162.0999755859375
269	162.11123657226562	1.8493333333333333					1	DETECTED	162.1112 m/z @1.85 [CD6722_1.mzXML]	162.11123657226562	1.8493333333333333	1.6735166666666668	10.44625	8.772733333333333	2465631.0	2.6518921163384184E7	1	1288	0.11486126878530212	2.522448107846256	2.606161553835686	162.1111602783203	162.11239624023438
270	162.99037170410156	1.4800166666666668					1	DETECTED	162.9904 m/z @1.48 [CD6722_1.mzXML]	162.99037170410156	1.4800166666666668	0.30401666666666666	19.982166666666668	19.678150000000002	414361.25	1.0657137427691529E7	0	1288	0.16586372638813263	2.2522178033996165	2.2848575969620213	162.98300170898438	162.99124145507812
271	163.03805541992188	10.912783333333334					1	DETECTED	163.0381 m/z @10.91 [CD6722_1.mzXML]	163.03805541992188	10.912783333333334	0.11786666666666666	19.99866666666667	19.8808	40523.453125	5209683.836192808	0	1288	1.3640042706286106	0.912489357509948	0.7570557009023754	163.02865600585938	163.04432678222656
272	163.05947875976562	10.881216666666667					1	DETECTED	163.0595 m/z @10.88 [CD6722_1.mzXML]	163.05947875976562	10.881216666666667	0.10108333333333334	19.965833333333332	19.86475	152836.25	1.2017861979790531E7	1	1288	0.21195372692841907	0.5658551518589159	0.0502745253178951	163.05320739746094	163.0603485107422
273	163.0933837890625	14.38565					1	DETECTED	163.0934 m/z @14.39 [CD6722_1.mzXML]	163.0933837890625	14.38565	9.414933333333332	19.291833333333333	9.876900000000001	16331.294921875	3638384.0650047604	0	1288	2.7456643268304273	1.1474985564510982	1.0619786309735524	163.09249877929688	163.09828186035156
274	163.1147003173828	1.7927666666666666					1	DETECTED	163.1147 m/z @1.79 [CD6722_1.mzXML]	163.1147003173828	1.7927666666666666	1.7788166666666667	12.361266666666667	10.582450000000001	141739.53125	5555748.783218139	0	1288	0.1564682450698891	375.1606350791168	753.5700391592472	163.11048889160156	163.11492919921875
275	163.97593688964844	0.7979					1	DETECTED	163.9759 m/z @0.80 [CD6722_1.mzXML]	163.97593688964844	0.7979	0.10108333333333334	19.99866666666667	19.897583333333337	34600.59375	8341092.849141392	0	1288	18.454201785158283	6.671933677711922	7.208011297091837	163.97409057617188	163.98585510253906
276	163.9939727783203	1.4800166666666668					1	DETECTED	163.9940 m/z @1.48 [CD6722_1.mzXML]	163.9939727783203	1.4800166666666668	1.4649	17.465666666666667	16.000766666666667	13202.134765625	2904416.6083418555	0	1288	10.224922228207383	465.5515591482125	934.8129369176087	163.986328125	163.99415588378906
277	164.0488739013672	10.335700000000001					1	DETECTED	164.0489 m/z @10.34 [CD6722_1.mzXML]	164.0488739013672	10.335700000000001	0.30401666666666666	19.112833333333334	18.80881666666667	18277.208984375	1389959.2869097285	0	1288	0.09879095065861776	0.9374706139381727	0.016128214344723023	164.04078674316406	164.0489501953125
278	164.0591278076172	10.928500000000001					1	DETECTED	164.0591 m/z @10.93 [CD6722_1.mzXML]	164.0591278076172	10.928500000000001	2.79495	11.11195	8.317	15008.7099609375	1069255.5840569453	0	1288	0.3625731152932623	0.5112773635128571	0.022554727025714327	164.05894470214844	164.06317138671875
279	164.09080505371094	2.003					1	DETECTED	164.0908 m/z @2.00 [CD6722_1.mzXML]	164.09080505371094	2.003	1.93395	6.509516666666667	4.575566666666667	26188.126953125	987057.8614654233	0	1288	0.47015633315224536	21.0853371723445	13.84086298204639	164.0862579345703	164.09133911132812
280	164.90806579589844	1.7194333333333334					1	DETECTED	164.9081 m/z @1.72 [CD6722_1.mzXML]	164.90806579589844	1.7194333333333334	1.7039333333333333	1.8069166666666667	0.10298333333333343	34049.7265625	157974.61557080073	0	1288	0.10177834739335179	3.3220430107526764	5.644086021505353	164.907958984375	164.9082794189453
281	164.9288330078125	1.6585666666666665					1	DETECTED	164.9288 m/z @1.66 [CD6722_1.mzXML]	164.9288330078125	1.6585666666666665	1.6146666666666667	15.705483333333332	14.090816666666665	34879.1875	3312555.280003784	0	1288	0.29497774375930796	6.425269537998819	11.649243287204788	164.91946411132812	164.92933654785156
282	164.98336791992188	11.350266666666666					1	DETECTED	164.9834 m/z @11.35 [CD6722_1.mzXML]	164.98336791992188	11.350266666666666	0.11786666666666666	19.99866666666667	19.8808	210914.734375	1.9256094641733084E7	0	1288	1.2550383924579211	2.6260165370166897	4.411227216452966	164.98300170898438	164.9867706298828
283	165.02352905273438	1.5098833333333335					1	DETECTED	165.0235 m/z @1.51 [CD6722_1.mzXML]	165.02352905273438	1.5098833333333335	1.4185666666666668	1.5993	0.1807333333333332	9392.4990234375	73170.16426196284	0	1288	0.14482304307221194	0.9895966417229408	0.9791932834458817	165.02320861816406	165.02366638183594
284	165.05642700195312	10.865683333333333					1	DETECTED	165.0564 m/z @10.87 [CD6722_1.mzXML]	165.05642700195312	10.865683333333333	1.4345999999999999	11.096283333333334	9.661683333333334	10935.9462890625	1541907.1254650275	0	1288	7.00501493753227	0.51222553082449	0.5130267846115861	165.05331420898438	165.05987548828125
285	165.0748291015625	2.0169333333333332					1	DETECTED	165.0748 m/z @2.02 [CD6722_1.mzXML]	165.0748291015625	2.0169333333333332	1.8636000000000001	9.340300000000001	7.476700000000001	27527.564453125	1340348.2533315427	0	1288	0.27930084742110584	24.38054347826091	47.761086956521815	165.06512451171875	165.083251953125
286	165.15879821777344	14.90615					1	DETECTED	165.1588 m/z @14.91 [CD6722_1.mzXML]	165.15879821777344	14.90615	0.15168333333333334	19.99866666666667	19.846983333333334	28010.552734375	8639994.422251519	0	1288	5.209663104707612	0.8650993560150059	0.765467812084363	165.1566162109375	165.15933227539062
287	166.02523803710938	1.4345999999999999					1	DETECTED	166.0252 m/z @1.43 [CD6722_1.mzXML]	166.02523803710938	1.4345999999999999	0.1686166666666667	19.982166666666668	19.813550000000003	52906.8828125	5712630.480632907	0	1288	1.1733376955547818	3.3997610596893266	166.2754385015012	166.02444458007812	166.02590942382812
288	166.0522918701172	2.1574999999999998					1	DETECTED	166.0523 m/z @2.16 [CD6722_1.mzXML]	166.0522918701172	2.1574999999999998	2.0169333333333332	8.434666666666667	6.4177333333333335	12315.3154296875	1545937.4091445005	0	1288	6.4864784407987335	22.828076831871027	44.10222055450198	166.0439910888672	166.05250549316406
289	166.06439208984375	10.349433333333334					1	DETECTED	166.0644 m/z @10.35 [CD6722_1.mzXML]	166.06439208984375	10.349433333333334	7.099766666666667	11.68955	4.589783333333334	68328.65625	1153432.6713571763	0	1288	0.10220134519785162	0.5684719891922848	2.7143709179799336	166.05506896972656	166.07260131835938
290	166.08509826660156	8.376516666666667					1	DETECTED	166.0851 m/z @8.38 [CD6722_1.mzXML]	166.08509826660156	8.376516666666667	0.30401666666666666	18.641833333333334	18.33781666666667	3166962.25	6.342304590310746E7	1	1288	0.25473168090251974	0.8448362091386746	0.5567024003817195	166.0772705078125	166.0861053466797
291	166.0965576171875	14.7072					1	DETECTED	166.0966 m/z @14.71 [CD6722_1.mzXML]	166.0965576171875	14.7072	8.15455	14.7072	6.55265	16726.208984375	3511566.0792636718	0	1288	6.289258264225925	0.5	null	166.0958709716797	166.10569763183594
292	166.11033630371094	8.376516666666667					1	DETECTED	166.1103 m/z @8.38 [CD6722_1.mzXML]	166.11033630371094	8.376516666666667	8.199066666666667	8.478833333333334	0.27976666666666716	3829.64013671875	41142.49409002671	0	1288	0.11044214971443544	0.7882971729125574	0.5765943458251149	166.10714721679688	166.1168670654297
293	166.5834197998047	8.405466666666666					1	DETECTED	166.5834 m/z @8.41 [CD6722_1.mzXML]	166.5834197998047	8.405466666666666	8.048433333333334	8.523100000000001	0.4746666666666677	8410.0068359375	134505.144083313	0	1288	0.2933154450739668	0.6647371860703989	0.3774078006569938	166.5832977294922	166.58367919921875
294	166.98379516601562	11.350266666666666					1	DETECTED	166.9838 m/z @11.35 [CD6722_1.mzXML]	166.98379516601562	11.350266666666666	0.10108333333333334	19.99866666666667	19.897583333333337	105329.3984375	1.4305040262329904E7	0	1288	1.0166830401594922	3.525185076130975	6.21242379495085	166.98300170898438	166.98486328125
295	167.03036499023438	1.8921166666666667					1	DETECTED	167.0304 m/z @1.89 [CD6722_1.mzXML]	167.03036499023438	1.8921166666666667	1.4499166666666667	9.8941	8.444183333333333	46991.66796875	1792881.2101458425	0	1288	0.11306333199836716	8.219440067543795	20.247348683698	167.02056884765625	167.03335571289062
296	167.06773376464844	10.349433333333334					1	DETECTED	167.0677 m/z @10.35 [CD6722_1.mzXML]	167.06773376464844	10.349433333333334	10.101933333333333	10.769433333333334	0.6675000000000004	9406.474609375	141002.9167756958	0	1288	0.23404461652771325	1.3484848484848466	1.5303371709980917	167.0669708251953	167.07196044921875
297	167.08863830566406	8.405466666666666					1	DETECTED	167.0886 m/z @8.41 [CD6722_1.mzXML]	167.08863830566406	8.405466666666666	3.6428000000000003	11.797666666666666	8.154866666666667	192344.5625	6413464.796662231	0	1288	3.4694396464243145	0.8918344780042378	0.5333148192640501	167.07933044433594	167.08935546875
298	168.08804321289062	11.67435					1	DETECTED	168.0880 m/z @11.67 [CD6722_1.mzXML]	168.08804321289062	11.67435	7.9866	11.828483333333333	3.8418833333333327	14587.18359375	1664472.1734802243	0	1288	3.4363337107123844	0.5208980182134543	0.04180462387265512	168.08787536621094	168.0925750732422
299	168.97927856445312	12.438816666666666					1	DETECTED	168.9793 m/z @12.44 [CD6722_1.mzXML]	168.97927856445312	12.438816666666666	0.13473333333333332	19.99866666666667	19.863933333333335	45922.640625	6205268.970208377	0	1288	1.2190319794596451	1.357257611738918	1.0408760498415046	168.97886657714844	168.98043823242188
300	168.9947967529297	1.5545333333333333					1	DETECTED	168.9948 m/z @1.55 [CD6722_1.mzXML]	168.9947967529297	1.5545333333333333	1.5545333333333333	10.5451	8.990566666666666	8393.943359375	3031865.815614501	0	1288	8.932767821221955	null	null	168.9947967529297	169.00453186035156
301	169.03475952148438	2.9890333333333334					1	DETECTED	169.0348 m/z @2.99 [CD6722_1.mzXML]	169.03475952148438	2.9890333333333334	1.96155	19.89966666666667	17.93811666666667	236272.671875	9631353.323270967	1	1288	0.3546189159640889	1.1810386799546941	0.7440060365025644	169.0322723388672	169.03570556640625
302	169.05731201171875	1.7927666666666666					1	DETECTED	169.0573 m/z @1.79 [CD6722_1.mzXML]	169.05731201171875	1.7927666666666666	0.4061166666666667	11.03565	10.629533333333335	74120.0625	3664793.017481323	0	1288	0.20280955727991312	6.135019305924284	12.886599930791979	169.04803466796875	169.05752563476562
303	169.09365844726562	1.68855					1	DETECTED	169.0937 m/z @1.69 [CD6722_1.mzXML]	169.09365844726562	1.68855	1.5693333333333332	8.782716666666666	7.213383333333333	43599.63671875	7742567.458406738	0	1288	0.10423170536801996	30.406562006863357	59.33894590112522	169.09359741210938	169.0966339111328
304	170.05929565429688	9.212866666666667					1	DETECTED	170.0593 m/z @9.21 [CD6722_1.mzXML]	170.05929565429688	9.212866666666667	1.9891333333333334	10.390600000000001	8.401466666666668	331879.375	7361423.823883672	0	1288	0.08989306860597068	1.5058616429309877	1.6823996623914048	170.0591278076172	170.06239318847656
305	170.09133911132812	1.7498833333333332					1	DETECTED	170.0913 m/z @1.75 [CD6722_1.mzXML]	170.09133911132812	1.7498833333333332	0.13473333333333332	19.949	19.81426666666667	11280.0966796875	6047834.658341431	0	1288	6.4421828567475075	6.13387817436977	8.06431294991081	170.09115600585938	170.0968475341797
306	170.85321044921875	1.96155					1	DETECTED	170.8532 m/z @1.96 [CD6722_1.mzXML]	170.85321044921875	1.96155	1.7644666666666666	8.552816666666667	6.78835	10714.029296875	2595570.4622419435	0	1288	0.30309185679813977	17.222029598308673	33.444059196617346	170.85305786132812	170.86227416992188
307	170.9765625	12.827733333333333					1	DETECTED	170.9766 m/z @12.83 [CD6722_1.mzXML]	170.9765625	12.827733333333333	1.07325	16.243116666666666	15.169866666666666	9557.5068359375	1827142.7715809632	0	1288	3.81787381843203	0.6452800279042464	0.29056005580849287	170.969970703125	170.97752380371094
308	171.062744140625	9.226666666666667					1	DETECTED	171.0627 m/z @9.23 [CD6722_1.mzXML]	171.062744140625	9.226666666666667	9.1565	10.160966666666667	1.0044666666666675	32351.34375	252155.83123889234	0	1288	0.09685983653867503	7.157719714964327	1.6285580731703884	171.061767578125	171.06280517578125
309	171.1483612060547	0.9519166666666667					1	DETECTED	171.1484 m/z @0.95 [CD6722_1.mzXML]	171.1483612060547	0.9519166666666667	0.11786666666666666	19.99866666666667	19.8808	9987.560546875	6286029.6265304005	0	1288	9.981162871098974	11.918230321923145	22.836460643846294	171.14039611816406	171.14895629882812
310	172.03948974609375	2.0169333333333332					1	DETECTED	172.0395 m/z @2.02 [CD6722_1.mzXML]	172.03948974609375	2.0169333333333332	2.0169333333333332	9.5967	7.579766666666667	5217.69189453125	1016542.0978265381	0	1288	0.014455212411284002	null	null	172.03623962402344	172.0395050048828
311	172.13250732421875	10.2355					1	DETECTED	172.1325 m/z @10.24 [CD6722_1.mzXML]	172.13250732421875	10.2355	10.191016666666666	12.869683333333334	2.6786666666666683	14164.98046875	482596.25256073	0	1288	0.0887173254033744	30.10865492693858	59.21730985387716	172.1317138671875	172.1373748779297
312	172.9862060546875	1.4345999999999999					1	DETECTED	172.9862 m/z @1.43 [CD6722_1.mzXML]	172.9862060546875	1.4345999999999999	1.4185666666666668	17.449	16.030433333333335	5622.900390625	2934040.2519304203	0	1288	0.03968426414503612	499.90956340957007	998.8191268191401	172.97718811035156	172.98641967773438
313	173.01959228515625	14.256516666666666					1	DETECTED	173.0196 m/z @14.26 [CD6722_1.mzXML]	173.01959228515625	14.256516666666666	8.908800000000001	19.965833333333332	11.057033333333331	7125.6103515625	2270017.326054201	0	1288	7.538892185638527	1.0338088218336177	1.0029790111031582	173.01010131835938	173.02052307128906
314	173.96034240722656	11.291					1	DETECTED	173.9603 m/z @11.29 [CD6722_1.mzXML]	173.96034240722656	11.291	0.10108333333333334	19.99866666666667	19.897583333333337	13479.76953125	2454647.9134718347	0	1288	0.46039517227013604	0.7251942587473856	0.4955638232319682	173.9598846435547	173.96136474609375
315	174.077880859375	15.060366666666665					1	DETECTED	174.0779 m/z @15.06 [CD6722_1.mzXML]	174.077880859375	15.060366666666665	9.68675	19.357000000000003	9.670250000000003	10331.4013671875	2155741.884996338	0	1288	2.3618333072025575	0.8997897133215685	0.7051255608355158	174.07618713378906	174.07858276367188
316	174.1266632080078	13.92875					1	DETECTED	174.1267 m/z @13.93 [CD6722_1.mzXML]	174.1266632080078	13.92875	0.20253333333333332	19.982166666666668	19.779633333333333	3256.230224609375	1900220.1625451946	0	1288	9.459668876478403	0.7205056503795049	0.44101130075900985	174.12632751464844	174.1276397705078
317	174.93687438964844	1.6439333333333332					1	DETECTED	174.9369 m/z @1.64 [CD6722_1.mzXML]	174.93687438964844	1.6439333333333332	1.5693333333333332	1.93395	0.3646166666666668	190192.265625	1388645.8545373536	0	1288	0.09553041137546137	2.342841692112507	3.9334164144432067	174.93679809570312	174.94427490234375
318	174.9905548095703	1.4345999999999999					1	DETECTED	174.9906 m/z @1.43 [CD6722_1.mzXML]	174.9905548095703	1.4345999999999999	0.47405	19.949	19.474950000000003	68415.78125	3553635.2101669917	0	1288	0.09178618552650541	1.2656777332449758	1.431174259853901	174.98936462402344	174.99151611328125
319	175.00747680664062	14.06255					1	DETECTED	175.0075 m/z @14.06 [CD6722_1.mzXML]	175.00747680664062	14.06255	9.8941	18.982666666666667	9.088566666666667	8892.4248046875	1729284.0021362319	0	1288	2.1635769711827972	1.090161410916128	1.1730388280931385	175.00665283203125	175.00823974609375
320	175.02279663085938	3.327566666666667					1	DETECTED	175.0228 m/z @3.33 [CD6722_1.mzXML]	175.02279663085938	3.327566666666667	1.4185666666666668	19.783166666666666	18.3646	13892.1708984375	2735713.6740733036	0	1288	2.0679542262569406	1.1590268116763984	0.6550046294309054	175.01773071289062	175.03115844726562
321	175.07418823242188	14.471983333333332					1	DETECTED	175.0742 m/z @14.47 [CD6722_1.mzXML]	175.07418823242188	14.471983333333332	9.296966666666666	19.86616666666667	10.569200000000002	12868.7275390625	2872298.6876276545	0	1288	2.755010595041581	0.9396755567777331	0.8686154263285536	175.0684814453125	175.078125
322	175.08924865722656	7.099766666666667					1	DETECTED	175.0892 m/z @7.10 [CD6722_1.mzXML]	175.08924865722656	7.099766666666667	0.11786666666666666	19.965833333333332	19.847966666666665	2374.72265625	1642544.4049946903	0	1288	12.567429094332846	1.4213872059659023	1.8427744119318046	175.08616638183594	175.09608459472656
323	175.11778259277344	1.7498833333333332					1	DETECTED	175.1178 m/z @1.75 [CD6722_1.mzXML]	175.11778259277344	1.7498833333333332	1.5246	10.460183333333333	8.935583333333334	175890.890625	3690222.638698608	0	1288	0.21470170401779187	2.056987783074338	2.8638142766706824	175.11764526367188	175.12245178222656
324	176.06983947753906	10.5451					1	DETECTED	176.0698 m/z @10.55 [CD6722_1.mzXML]	176.06983947753906	10.5451	8.955383333333334	14.782316666666667	5.826933333333333	124605.9921875	2629743.171229888	0	1288	0.09030366479885643	0.5400400593279763	0.08493632021696652	176.0692138671875	176.07806396484375
325	176.10208129882812	1.8493333333333333					1	DETECTED	176.1021 m/z @1.85 [CD6722_1.mzXML]	176.10208129882812	1.8493333333333333	1.8210166666666665	9.656766666666666	7.835749999999999	46989.6171875	975539.1959020083	0	1288	0.08127413673564376	138.35932901706835	7.564089707680299	176.10171508789062	176.10247802734375
326	176.9697723388672	1.4800166666666668					1	DETECTED	176.9698 m/z @1.48 [CD6722_1.mzXML]	176.9697723388672	1.4800166666666668	1.40145	15.229866666666668	13.828416666666667	31949.732421875	5690219.013321532	0	1288	0.1315073353489642	85.35869387072492	188.46482622290745	176.96954345703125	176.97816467285156
327	176.9962615966797	7.742466666666667					1	DETECTED	176.9963 m/z @7.74 [CD6722_1.mzXML]	176.9962615966797	7.742466666666667	1.5098833333333335	17.663833333333333	16.15395	5722.8623046875	3201329.4911550293	0	1288	14.172910392943603	1.2959273174579828	1.5650360464029263	176.98745727539062	177.006103515625
328	177.05984497070312	1.6585666666666665					1	DETECTED	177.0598 m/z @1.66 [CD6722_1.mzXML]	177.05984497070312	1.6585666666666665	1.5843500000000001	19.01516666666667	17.43081666666667	69069.9296875	4067977.2465477297	0	1288	0.0774545672995357	117.43195598472987	1.4386317097238497	177.05322265625	177.0618133544922
329	177.0730743408203	10.531					1	DETECTED	177.0731 m/z @10.53 [CD6722_1.mzXML]	177.0730743408203	10.531	1.9477166666666668	10.636766666666666	8.68905	11537.7451171875	3725785.6669652103	0	1288	8.469914022135008	0.5061612009390346	0.012322401878069102	177.07260131835938	177.08087158203125
330	177.08615112304688	3.4134666666666664					1	DETECTED	177.0862 m/z @3.41 [CD6722_1.mzXML]	177.08615112304688	3.4134666666666664	0.10108333333333334	19.982166666666668	19.881083333333336	10304.546875	3939761.32749762	0	1288	6.072613574080538	3.0010239354342048	3.09094796016055	177.0856475830078	177.08660888671875
331	177.10145568847656	5.4494					1	DETECTED	177.1015 m/z @5.45 [CD6722_1.mzXML]	177.10145568847656	5.4494	4.4869	8.56775	4.08085	30743.21875	2689463.0954753403	0	1288	1.144359846453142	2.119922077922079	3.069780654416384	177.09609985351562	177.10179138183594
332	177.16290283203125	12.578866666666666					1	DETECTED	177.1629 m/z @12.58 [CD6722_1.mzXML]	177.16290283203125	12.578866666666666	0.2702833333333333	19.99866666666667	19.728383333333337	7750.3046875	2420852.47293692	0	1288	4.3205886841832175	0.8014075543489301	0.21552658936995203	177.15830993652344	177.16334533691406
333	178.10479736328125	5.5299					1	DETECTED	178.1048 m/z @5.53 [CD6722_1.mzXML]	178.10479736328125	5.5299	4.842816666666667	8.25805	3.415233333333334	3509.745361328125	288435.8341504822	0	1288	1.049338659504608	2.485312310491209	3.9706246209824183	178.10435485839844	178.10597229003906
334	178.11746215820312	1.9063					1	DETECTED	178.1175 m/z @1.91 [CD6722_1.mzXML]	178.11746215820312	1.9063	1.8780333333333334	1.9891333333333334	0.11109999999999998	16254.3759765625	60589.80615576169	0	1288	0.0707045785119349	1.9652122641509433	2.9304245283018866	178.11709594726562	178.11778259277344
335	178.96263122558594	11.614033333333333					1	DETECTED	178.9626 m/z @11.61 [CD6722_1.mzXML]	178.96263122558594	11.614033333333333	0.1686166666666667	19.177333333333333	19.00871666666667	6855.72021484375	2187404.487872345	0	1288	0.9424216975105146	0.8304073683060906	0.660814736612181	178.9580535888672	178.9639129638672
336	179.03916931152344	1.5098833333333335					1	DETECTED	179.0392 m/z @1.51 [CD6722_1.mzXML]	179.03916931152344	1.5098833333333335	1.40145	16.952	15.550550000000001	18652.814453125	4139308.367709045	0	1288	0.15202769255999615	71.70557946510911	80.94214970119644	179.03358459472656	179.03932189941406
337	179.05291748046875	14.285116666666665					1	DETECTED	179.0529 m/z @14.29 [CD6722_1.mzXML]	179.05291748046875	14.285116666666665	9.1565	19.047666666666665	9.891166666666665	5123.50732421875	1242977.6578281245	0	1288	5.059719266916751	0.964311364013038	0.9286227280260759	179.05264282226562	179.0554656982422
338	179.0694580078125	10.502383333333334					1	DETECTED	179.0695 m/z @10.50 [CD6722_1.mzXML]	179.0694580078125	10.502383333333334	0.11786666666666666	19.982166666666668	19.8643	16813.787109375	1768946.9937238751	0	1288	0.10892375684738553	1.9179346163539657	1.9856758054822712	179.0598602294922	179.0734405517578
339	180.06483459472656	9.73095					1	DETECTED	180.0648 m/z @9.73 [CD6722_1.mzXML]	180.06483459472656	9.73095	2.1013666666666664	19.389499999999998	17.28813333333333	29306.91796875	1361614.8198198231	0	1288	0.09738834858117507	1.4905910353069614	3.5121094162493947	180.06419372558594	180.0728759765625
340	180.0872344970703	8.861283333333335					1	DETECTED	180.0872 m/z @8.86 [CD6722_1.mzXML]	180.0872344970703	8.861283333333335	0.15168333333333334	19.86616666666667	19.714483333333334	6493.546875	1755247.2912802428	0	1288	0.08274693332709937	1.1317674366982025	1.2352365077026441	180.07884216308594	180.0875244140625
341	180.1006317138672	11.246					1	DETECTED	180.1006 m/z @11.25 [CD6722_1.mzXML]	180.1006317138672	11.246	3.4849	11.902816666666666	8.417916666666667	9271.251953125	902148.7803779906	0	1288	0.6985648099009989	0.5423146632994463	0.08462932659889266	180.10047912597656	180.1018524169922
342	180.90284729003906	1.6585666666666665					1	DETECTED	180.9028 m/z @1.66 [CD6722_1.mzXML]	180.90284729003906	1.6585666666666665	1.5993	2.1013666666666664	0.5020666666666664	25055.12890625	310590.00688842766	0	1288	0.28918421862996047	4.235658042744661	4.824551644842177	180.89303588867188	180.90338134765625
343	180.96029663085938	11.888416666666666					1	DETECTED	180.9603 m/z @11.89 [CD6722_1.mzXML]	180.96029663085938	11.888416666666666	1.4800166666666668	19.584999999999997	18.10498333333333	6865.7890625	2414789.2643093867	0	1288	0.5614338317604854	0.8697294172655418	0.7394588345310836	180.9562530517578	180.96365356445312
344	181.04840087890625	12.45415					1	DETECTED	181.0484 m/z @12.45 [CD6722_1.mzXML]	181.04840087890625	12.45415	0.1686166666666667	19.982166666666668	19.813550000000003	14507.0615234375	2371114.8410228565	0	1288	0.07831043893290612	1.0022734804480662	2.033314936704877	181.0477752685547	181.05018615722656
345	181.06997680664062	10.912783333333334					1	DETECTED	181.0700 m/z @10.91 [CD6722_1.mzXML]	181.06997680664062	10.912783333333334	4.095666666666667	11.156533333333334	7.060866666666667	13112.591796875	766106.4742694402	0	1288	0.2509496859490863	0.5178777929085366	0.031921852353428815	181.0600128173828	181.07135009765625
346	181.0847930908203	11.555266666666666					1	DETECTED	181.0848 m/z @11.56 [CD6722_1.mzXML]	181.0847930908203	11.555266666666666	5.28895	11.8741	6.5851500000000005	450043.71875	4017371.787019396	1	1288	0.10408264289637259	2.3377144630344318	3.4901102491752227	181.0748748779297	181.09100341796875
347	182.08006286621094	3.9626666666666663					1	DETECTED	182.0801 m/z @3.96 [CD6722_1.mzXML]	182.08006286621094	3.9626666666666663	2.003	11.59895	9.59595	157465.578125	9104933.408813836	1	1288	0.3837226958074593	0.6459181655380027	0.2569862000848076	182.0795135498047	182.08828735351562
348	182.1490936279297	15.546216666666668					1	DETECTED	182.1491 m/z @15.55 [CD6722_1.mzXML]	182.1490936279297	15.546216666666668	0.10108333333333334	19.99866666666667	19.897583333333337	91340.4453125	2.6372491716987614E7	0	1288	4.777277384785435	0.8079683953553418	0.302261288805843	182.14793395996094	182.1494903564453
349	182.9613800048828	1.4947333333333332					1	DETECTED	182.9614 m/z @1.49 [CD6722_1.mzXML]	182.9613800048828	1.4947333333333332	1.4499166666666667	1.5693333333333332	0.1194166666666665	8327.9296875	44694.263113769506	0	1288	0.11513893454239943	1.3322796578653804	1.664559315730761	182.96128845214844	182.9617156982422
350	183.0393524169922	14.0029					1	DETECTED	183.0394 m/z @14.00 [CD6722_1.mzXML]	183.0393524169922	14.0029	8.8298	19.8495	11.019699999999998	22654.28125	3457112.7558762813	0	1288	5.443098411020781	1.001259116822837	1.03064604559205	183.0393524169922	183.04893493652344
351	183.15235900878906	15.450566666666667					1	DETECTED	183.1524 m/z @15.45 [CD6722_1.mzXML]	183.15235900878906	15.450566666666667	0.11786666666666666	19.99866666666667	19.8808	6482.2578125	2348385.0338805546	0	1288	2.526872781187805	0.6483137346977375	0.6795995025104281	183.15133666992188	183.15292358398438
352	184.0721435546875	13.008933333333333					1	DETECTED	184.0721 m/z @13.01 [CD6722_1.mzXML]	184.0721435546875	13.008933333333333	1.4345999999999999	15.029083333333334	13.594483333333335	129214.59375	5329354.825193532	0	1288	0.4289085888122237	1.3826504932872605	1.4570347756120725	184.0714569091797	184.08114624023438
353	184.09317016601562	1.7927666666666666					1	DETECTED	184.0932 m/z @1.79 [CD6722_1.mzXML]	184.09317016601562	1.7927666666666666	1.7644666666666666	7.758633333333333	5.994166666666667	399280.6875	1672784.7838336201	0	1288	0.04982565055847621	5.579881772505462	1.475339943331465	184.08453369140625	184.09634399414062
354	184.99867248535156	1.4800166666666668					1	DETECTED	184.9987 m/z @1.48 [CD6722_1.mzXML]	184.99867248535156	1.4800166666666668	1.40145	16.87	15.46855	12362.7919921875	2071716.0128377383	0	1288	0.10290887754685141	98.44219346627068	180.32260016312642	184.9981689453125	184.99903869628906
355	185.04083251953125	1.9200833333333334					1	DETECTED	185.0408 m/z @1.92 [CD6722_1.mzXML]	185.04083251953125	1.9200833333333334	0.11786666666666666	10.349433333333334	10.231566666666668	356053.125	5135734.740100923	0	1288	0.10644117098189798	1.9063216235226819	2.1313077378843883	185.0308380126953	185.0438690185547
356	185.06329345703125	9.212866666666667					1	DETECTED	185.0633 m/z @9.21 [CD6722_1.mzXML]	185.06329345703125	9.212866666666667	1.5843500000000001	18.315	16.73065	20581.6875	7843202.086634306	0	1288	7.5639540276314445	1.096586055393032	1.193172110786064	185.0543670654297	185.0679931640625
357	185.127685546875	9.12605					1	DETECTED	185.1277 m/z @9.13 [CD6722_1.mzXML]	185.127685546875	9.12605	8.523100000000001	14.077516666666666	5.554416666666665	69041.0234375	2217281.7291429453	0	1288	0.09757541519845958	2.1127544699770664	2.131806891348353	185.11778259277344	185.12808227539062
358	185.15249633789062	14.428616666666667					1	DETECTED	185.1525 m/z @14.43 [CD6722_1.mzXML]	185.15249633789062	14.428616666666667	14.24205	18.4615	4.21945	6082.72265625	288423.7034350586	0	1288	0.12868296933877588	11.308156155083129	21.616312310166258	185.14529418945312	185.1529083251953
359	186.0148468017578	1.4499166666666667					1	DETECTED	186.0148 m/z @1.45 [CD6722_1.mzXML]	186.0148468017578	1.4499166666666667	1.40145	10.280016666666667	8.878566666666666	2973.10400390625	1335114.803911682	0	1288	0.1671171145489514	91.5945667125172	182.1891334250344	186.01437377929688	186.0216522216797
360	186.0723876953125	1.9063					1	DETECTED	186.0724 m/z @1.91 [CD6722_1.mzXML]	186.0723876953125	1.9063	0.2533666666666667	19.99866666666667	19.7453	99819.203125	2578386.3038184205	0	1288	0.11553878978909071	0.646662482957346	0.09534895198781898	186.072265625	186.07608032226562
361	186.2202606201172	11.450766666666668					1	DETECTED	186.2203 m/z @11.45 [CD6722_1.mzXML]	186.2202606201172	11.450766666666668	10.042183333333332	11.540799999999999	1.498616666666667	9067.9677734375	487831.9343826901	0	1288	1.4762677950273648	0.5319588238774172	0.06391764775483445	186.2200469970703	186.2211456298828
362	186.921630859375	1.5545333333333333					1	DETECTED	186.9216 m/z @1.55 [CD6722_1.mzXML]	186.921630859375	1.5545333333333333	1.4499166666666667	1.5843500000000001	0.1344333333333334	12601.34375	62832.212269897456	0	1288	0.08626559627727093	0.6425043810737622	0.2772236208617819	186.9211883544922	186.92176818847656
363	186.9515838623047	9.198649999999999					1	DETECTED	186.9516 m/z @9.20 [CD6722_1.mzXML]	186.9515838623047	9.198649999999999	9.1707	11.68955	2.5188500000000005	17717.26953125	414769.19687634346	0	1288	0.11165342184359517	45.0599284436513	89.1198568873026	186.95132446289062	186.951904296875
364	187.05642700195312	1.8780333333333334					1	DETECTED	187.0564 m/z @1.88 [CD6722_1.mzXML]	187.05642700195312	1.8780333333333334	1.8493333333333333	2.2817333333333334	0.4324000000000001	575958.4375	3005474.220687502	0	1288	0.06704416103262134	4.6345066023705135	7.322558811225284	187.056396484375	187.0568389892578
365	187.07028198242188	3.327566666666667					1	DETECTED	187.0703 m/z @3.33 [CD6722_1.mzXML]	187.07028198242188	3.327566666666667	0.21945	19.99866666666667	19.77921666666667	25236.59375	6165041.854605501	0	1288	2.5941719336640388	2.0030867377314605	2.97401426518894	187.07003784179688	187.08006286621094
366	187.13153076171875	11.306416666666667					1	DETECTED	187.1315 m/z @11.31 [CD6722_1.mzXML]	187.13153076171875	11.306416666666667	0.10108333333333334	19.982166666666668	19.881083333333336	8148.8427734375	3628617.9071290274	0	1288	11.938289207633606	0.8871259221799144	13.79206843223356	187.12429809570312	187.1317901611328
367	187.47169494628906	9.212866666666667					1	DETECTED	187.4717 m/z @9.21 [CD6722_1.mzXML]	187.47169494628906	9.212866666666667	9.1565	9.3115	0.15500000000000114	15513.6748046875	88166.2664536138	0	1288	0.09659446806038474	1.374926079243045	1.9114199603195248	187.47145080566406	187.47186279296875
368	188.06954956054688	9.212866666666667					1	DETECTED	188.0695 m/z @9.21 [CD6722_1.mzXML]	188.06954956054688	9.212866666666667	1.8493333333333333	17.876166666666666	16.026833333333332	5454508.0	3.961029622714585E7	1	1288	0.10402654226860975	1.5400779257788482	1.7882866248044909	188.0597381591797	188.0784149169922
369	188.670166015625	9.212866666666667					1	DETECTED	188.6702 m/z @9.21 [CD6722_1.mzXML]	188.670166015625	9.212866666666667	9.1565	9.325783333333334	0.16928333333333434	15259.1728515625	86639.67738525444	0	1288	0.09792059349497251	1.6090635148016772	1.9384924575430802	188.66943359375	188.6702880859375
370	189.0227508544922	13.630716666666666					1	DETECTED	189.0228 m/z @13.63 [CD6722_1.mzXML]	189.0227508544922	13.630716666666666	11.407416666666668	15.4822	4.0747833333333325	13026.0	1112099.4727575681	0	1288	0.28776615923196047	0.9163818048246606	0.5780122014513733	189.02247619628906	189.02658081054688
371	189.04568481445312	1.8352333333333335					1	DETECTED	189.0457 m/z @1.84 [CD6722_1.mzXML]	189.04568481445312	1.8352333333333335	1.4185666666666668	11.201266666666667	9.7827	18726.705078125	2905854.8926043715	0	1288	9.382593176211953	11.739239999999999	22.428007173580593	189.03582763671875	189.05091857910156
372	189.0728759765625	9.212866666666667					1	DETECTED	189.0729 m/z @9.21 [CD6722_1.mzXML]	189.0728759765625	9.212866666666667	7.461433333333333	9.490883333333333	2.0294499999999998	558358.375	5141283.746899486	0	1288	0.09648551130702998	1.4983088710142005	1.7591233344314738	189.0727081298828	189.078857421875
373	189.08590698242188	2.740216666666667					1	DETECTED	189.0859 m/z @2.74 [CD6722_1.mzXML]	189.08590698242188	2.740216666666667	0.10108333333333334	19.99866666666667	19.897583333333337	95681.265625	2.192244431955005E7	0	1288	2.724235513496786	9.361023090871164	3.0286613258080344	189.08555603027344	189.09024047851562
374	189.158447265625	1.7498833333333332					1	DETECTED	189.1584 m/z @1.75 [CD6722_1.mzXML]	189.158447265625	1.7498833333333332	1.5693333333333332	15.450566666666667	13.881233333333334	23154.322265625	9399279.055439148	0	1288	12.81416423219366	36.54133314749546	72.91304418275821	189.15451049804688	189.16311645507812
375	189.19732666015625	9.212866666666667					1	DETECTED	189.1973 m/z @9.21 [CD6722_1.mzXML]	189.19732666015625	9.212866666666667	9.1565	9.282866666666667	0.12636666666666763	19623.818359375	103322.58845166034	0	1288	0.10009816743225741	1.1209343583678248	1.2418687167356495	189.19717407226562	189.1975555419922
376	190.08486938476562	10.834333333333332					1	DETECTED	190.0849 m/z @10.83 [CD6722_1.mzXML]	190.08486938476562	10.834333333333332	0.60935	19.50316666666667	18.89381666666667	43746.109375	2889328.6957857036	0	1288	1.6715159308983694	0.5200587127421421	0.12264136879301625	190.07595825195312	190.0902557373047
377	190.1428985595703	10.349433333333334					1	DETECTED	190.1429 m/z @10.35 [CD6722_1.mzXML]	190.1428985595703	10.349433333333334	10.1167	19.89966666666667	9.782966666666669	19018.41015625	1007430.1538337404	0	1288	0.35714755509812157	21.017545116012556	41.03509023202511	190.14210510253906	190.14309692382812
378	190.96705627441406	14.017716666666667					1	DETECTED	190.9671 m/z @14.02 [CD6722_1.mzXML]	190.96705627441406	14.017716666666667	0.13473333333333332	19.982166666666668	19.847433333333335	10288.37109375	2234663.746421263	0	1288	0.31065329328406754	0.7167120799223385	0.38203825307984873	190.96163940429688	190.9679412841797
379	191.03887939453125	1.7498833333333332					1	DETECTED	191.0389 m/z @1.75 [CD6722_1.mzXML]	191.03887939453125	1.7498833333333332	1.4185666666666668	2.2817333333333334	0.8631666666666666	120200.2109375	1890810.050980469	0	1288	0.14256568103879497	1.1948767755045457	0.7807238031123795	191.03887939453125	191.03961181640625
380	191.07521057128906	1.6585666666666665					1	DETECTED	191.0752 m/z @1.66 [CD6722_1.mzXML]	191.07521057128906	1.6585666666666665	1.5545333333333333	14.29945	12.744916666666667	119562.1640625	3.506478047483667E7	0	1288	0.14148975507917916	60.60388692654436	138.34022682525188	191.0678253173828	191.08277893066406
381	191.9711151123047	1.26275					1	DETECTED	191.9711 m/z @1.26 [CD6722_1.mzXML]	191.9711151123047	1.26275	0.10108333333333334	19.291833333333333	19.19075	2530.694580078125	1137785.8239660035	0	1288	0.29193091636153246	8.26000717360115	15.520014347202295	191.9706268310547	191.97459411621094
382	192.0072784423828	11.3645					1	DETECTED	192.0073 m/z @11.36 [CD6722_1.mzXML]	192.0072784423828	11.3645	0.11786666666666666	19.99866666666667	19.8808	9175.8369140625	1965351.6990598743	0	1288	0.6246362258673255	0.8732468496704641	0.42894609932337846	192.00587463378906	192.01669311523438
383	192.03114318847656	1.93395					1	DETECTED	192.0311 m/z @1.93 [CD6722_1.mzXML]	192.03114318847656	1.93395	1.8210166666666665	9.063600000000001	7.242583333333334	19270.728515625	952921.320267731	0	1288	0.6934217086479975	32.06574675324669	10.087249111863432	192.0233917236328	192.03192138671875
384	192.0647735595703	9.3846					1	DETECTED	192.0648 m/z @9.38 [CD6722_1.mzXML]	192.0647735595703	9.3846	3.7586	9.506283333333332	5.747683333333333	4387.13134765625	486957.8020633237	0	1288	2.7049226808376687	0.5108143737409644	0.04174124042198681	192.0550994873047	192.06809997558594
385	192.1045684814453	9.566483333333334					1	DETECTED	192.1046 m/z @9.57 [CD6722_1.mzXML]	192.1045684814453	9.566483333333334	0.6262500000000001	14.428616666666667	13.802366666666666	2645.92138671875	958040.9897280885	0	1288	0.07762603415729075	0.7719242972778487	0.5438485945556976	192.09878540039062	192.11305236816406
386	192.9605712890625	2.19945					1	DETECTED	192.9606 m/z @2.20 [CD6722_1.mzXML]	192.9605712890625	2.19945	2.087416666666667	16.820666666666668	14.733250000000002	9002.185546875	1566398.9739259642	0	1288	0.07034280384194158	65.75386789645947	130.50773579291894	192.95379638671875	192.96571350097656
387	193.03375244140625	1.6585666666666665					1	DETECTED	193.0338 m/z @1.66 [CD6722_1.mzXML]	193.03375244140625	1.6585666666666665	1.5843500000000001	16.359216666666665	14.774866666666664	21393.677734375	1212973.9767765198	0	1288	0.08596087386935936	14.796313126559404	31.865753973799098	193.03208923339844	193.03634643554688
388	193.05474853515625	1.4800166666666668					1	DETECTED	193.0547 m/z @1.48 [CD6722_1.mzXML]	193.05474853515625	1.4800166666666668	1.40145	15.882983333333334	14.481533333333333	14530.1865234375	2842165.779594025	0	1288	0.09431108803037414	92.16079762409842	46.647801974571124	193.04962158203125	193.05491638183594
389	193.08499145507812	10.5451					1	DETECTED	193.0850 m/z @10.55 [CD6722_1.mzXML]	193.08499145507812	10.5451	10.488383333333333	14.471983333333332	3.983599999999999	16200.521484375	692253.4990437622	0	1288	0.11523282041579996	1.3852989347621474	1.6125847673491365	193.08494567871094	193.08584594726562
390	193.09625244140625	2.375183333333333					1	DETECTED	193.0963 m/z @2.38 [CD6722_1.mzXML]	193.09625244140625	2.375183333333333	2.1013666666666664	12.627166666666666	10.5258	12347.037109375	1164804.9159799807	0	1288	0.2224860606363528	11.668263407435038	22.061330886139363	193.09552001953125	193.1031494140625
391	193.1268768310547	2.185683333333333					1	DETECTED	193.1269 m/z @2.19 [CD6722_1.mzXML]	193.1268768310547	2.185683333333333	0.18561666666666668	19.965833333333332	19.780216666666664	7823.3779296875	2054034.2328219004	0	1288	9.246375015103334	7.333876684321274	6.1032621479517655	193.1186981201172	193.13296508789062
392	193.15806579589844	12.925816666666666					1	DETECTED	193.1581 m/z @12.93 [CD6722_1.mzXML]	193.15806579589844	12.925816666666666	5.048233333333333	15.529866666666667	10.481633333333335	6078.08154296875	2111250.1351967165	0	1288	9.554086949649363	0.6652822883498536	0.3305645766997071	193.15716552734375	193.1660614013672
393	194.03173828125	1.8210166666666665					1	DETECTED	194.0317 m/z @1.82 [CD6722_1.mzXML]	194.03173828125	1.8210166666666665	0.1686166666666667	19.86616666666667	19.697550000000003	5627.75244140625	2834196.781382138	0	1288	14.924579464987929	5.960285039941904	10.791477675964988	194.03115844726562	194.0332489013672
394	194.0591583251953	10.349433333333334					1	DETECTED	194.0592 m/z @10.35 [CD6722_1.mzXML]	194.0591583251953	10.349433333333334	10.294099999999998	10.928500000000001	0.634400000000003	51348.88671875	424186.1893120113	0	1288	0.11960285977269258	2.6073296975899125	2.988960646380665	194.05880737304688	194.0600128173828
395	194.11647033691406	11.68955					1	DETECTED	194.1165 m/z @11.69 [CD6722_1.mzXML]	194.11647033691406	11.68955	0.21945	19.916166666666665	19.696716666666667	13904.4365234375	3211980.6845870675	0	1288	5.8267384848868655	1.1746500059574103	1.3013623722149061	194.11557006835938	194.12344360351562
396	194.97593688964844	12.140433333333334					1	DETECTED	194.9759 m/z @12.14 [CD6722_1.mzXML]	194.97593688964844	12.140433333333334	11.081133333333334	12.939950000000001	1.8588166666666677	17861.6953125	960613.7364147947	0	1288	0.8137760410156449	0.9535377842049454	0.6484831919334635	194.97523498535156	194.9764404296875
397	195.02919006347656	17.034666666666666					1	DETECTED	195.0292 m/z @17.03 [CD6722_1.mzXML]	195.02919006347656	17.034666666666666	0.81465	19.99866666666667	19.18401666666667	6649.45751953125	2519438.5326425177	0	1288	2.2538791559235243	0.5913685867564872	0.38973658488358043	195.02818298339844	195.0294952392578
398	195.0669708251953	10.376833333333334					1	DETECTED	195.0670 m/z @10.38 [CD6722_1.mzXML]	195.0669708251953	10.376833333333334	10.308150000000001	18.576666666666664	8.268516666666663	9927.9970703125	1883664.040577514	0	1288	0.11224101401130859	60.19303567095432	119.38607134190865	195.05780029296875	195.06707763671875
399	195.08546447753906	10.865683333333333					1	DETECTED	195.0855 m/z @10.87 [CD6722_1.mzXML]	195.08546447753906	10.865683333333333	0.10108333333333334	19.99866666666667	19.897583333333337	36268.609375	6094206.5059923725	0	1288	0.22920544720606628	9.248758639513548	3.1226668128809685	195.0851593017578	195.08743286132812
400	195.10052490234375	12.050016666666666					1	DETECTED	195.1005 m/z @12.05 [CD6722_1.mzXML]	195.10052490234375	12.050016666666666	1.7039333333333333	14.183216666666668	12.479283333333335	14588.1943359375	3409967.3587655635	0	1288	0.8910514309124462	0.6030921524248307	0.20618430484966152	195.09762573242188	195.10110473632812
401	196.0594482421875	10.160966666666667					1	DETECTED	196.0594 m/z @10.16 [CD6722_1.mzXML]	196.0594482421875	10.160966666666667	8.798300000000001	18.331166666666665	9.532866666666663	165005.65625	2482261.708765692	0	1288	0.10213224349119265	0.6064819896817115	0.1483260465497304	196.05857849121094	196.0681610107422
402	196.09764099121094	13.871866666666667					1	DETECTED	196.0976 m/z @13.87 [CD6722_1.mzXML]	196.09764099121094	13.871866666666667	0.23638333333333333	18.869500000000002	18.63311666666667	8160.27392578125	2120125.6998901665	0	1288	0.5162915109117776	0.6832583859024677	0.36651677180493547	196.0894775390625	196.09835815429688
403	196.86376953125	1.9477166666666668					1	DETECTED	196.8638 m/z @1.95 [CD6722_1.mzXML]	196.86376953125	1.9477166666666668	1.7644666666666666	2.185683333333333	0.42121666666666635	16847.01171875	249809.78036914067	0	1288	0.24878955094616906	1.1492951341518856	1.2985902683037711	196.8634796142578	196.8642120361328
404	196.95445251464844	11.465716666666667					1	DETECTED	196.9545 m/z @11.47 [CD6722_1.mzXML]	196.95445251464844	11.465716666666667	11.1419	14.032399999999999	2.8904999999999994	7823.228515625	738730.8461624754	0	1288	0.6396896195855177	4.463173606464551	7.926347212929101	196.9473114013672	196.95567321777344
405	197.0630340576172	10.160966666666667					1	DETECTED	197.0630 m/z @10.16 [CD6722_1.mzXML]	197.0630340576172	10.160966666666667	8.939966666666667	19.916166666666665	10.976199999999999	15478.8076171875	2905675.953571108	0	1288	5.840705416134247	4.500182601761838	0.6753092298157702	197.06275939941406	197.06436157226562
406	197.0795440673828	11.0507					1	DETECTED	197.0795 m/z @11.05 [CD6722_1.mzXML]	197.0795440673828	11.0507	10.474516666666666	11.126833333333334	0.6523166666666675	9338.193359375	159853.51830078135	0	1288	0.6011514676399834	0.5660669347140662	0.13213386942813243	197.079345703125	197.0825958251953
407	197.0994873046875	1.7498833333333332					1	DETECTED	197.0995 m/z @1.75 [CD6722_1.mzXML]	197.0994873046875	1.7498833333333332	1.5843500000000001	8.644	7.0596499999999995	168377.96875	1442873.3414553527	0	1288	0.04656601217697354	55.4824138105721	0.8948074996382953	197.09092712402344	197.10447692871094
408	197.12762451171875	9.73095					1	DETECTED	197.1276 m/z @9.73 [CD6722_1.mzXML]	197.12762451171875	9.73095	6.9688	10.086983333333334	3.1181833333333344	20381.275390625	352624.79016394046	0	1288	0.11942321667311617	0.5644485877547082	0.2705401030792335	197.12667846679688	197.12783813476562
409	198.01998901367188	14.573616666666668					1	DETECTED	198.0200 m/z @14.57 [CD6722_1.mzXML]	198.01998901367188	14.573616666666668	0.18561666666666668	18.266166666666667	18.08055	2451.650146484375	1100870.1253628538	0	1288	15.245112817153704	0.6283204753961633	0.25664095079232685	198.01492309570312	198.02035522460938
410	198.03074645996094	10.44625					1	DETECTED	198.0307 m/z @10.45 [CD6722_1.mzXML]	198.03074645996094	10.44625	10.418433333333333	10.488383333333333	0.0699500000000004	17010.30859375	59075.81419775387	0	1288	0.08817415511066962	1.25733972438588	1.51467944877176	198.03067016601562	198.0308380126953
411	198.0517120361328	10.5451					1	DETECTED	198.0517 m/z @10.55 [CD6722_1.mzXML]	198.0517120361328	10.5451	10.502383333333334	10.636766666666666	0.1343833333333322	38441.2265625	168181.556723388	0	1288	0.07689987487086469	1.6022496377431346	1.8227929075583638	198.0515594482422	198.05184936523438
412	198.0837860107422	1.8210166666666665					1	DETECTED	198.0838 m/z @1.82 [CD6722_1.mzXML]	198.0837860107422	1.8210166666666665	1.8069166666666667	13.299066666666667	11.49215	35746.28515625	1642765.001259338	0	1288	0.125369257359635	407.52304964539644	603.252830728049	198.07525634765625	198.09072875976562
413	198.10304260253906	1.7194333333333334					1	DETECTED	198.1030 m/z @1.72 [CD6722_1.mzXML]	198.10304260253906	1.7194333333333334	1.7194333333333334	17.908833333333334	16.1894	5467.77392578125	2090333.7029923087	0	1288	8.19536698699567	null	null	198.09596252441406	198.11181640625
414	198.8609619140625	2.003					1	DETECTED	198.8610 m/z @2.00 [CD6722_1.mzXML]	198.8609619140625	2.003	1.73485	2.1574999999999998	0.42264999999999975	16617.71875	244286.04503198242	0	1288	0.17107061629457276	0.7880850270371053	0.5761700540742106	198.86065673828125	198.8614044189453
415	198.93902587890625	1.5246					1	DETECTED	198.9390 m/z @1.52 [CD6722_1.mzXML]	198.93902587890625	1.5246	1.4185666666666668	1.6439333333333332	0.2253666666666665	199150.046875	1393733.1944257813	0	1288	0.11368766918476281	1.095928440762023	1.0986081811326918	198.9386749267578	198.93911743164062
416	199.00965881347656	12.24935					1	DETECTED	199.0097 m/z @12.25 [CD6722_1.mzXML]	199.00965881347656	12.24935	2.85	19.308	16.458	3699.27392578125	1679270.1832623906	0	1288	5.25940770443051	0.8754860708453244	0.6260254650183424	199.00445556640625	199.01808166503906
417	200.0392608642578	1.7194333333333334					1	DETECTED	200.0393 m/z @1.72 [CD6722_1.mzXML]	200.0392608642578	1.7194333333333334	1.5993	1.7498833333333332	0.1505833333333333	46156.05078125	234768.01202734356	0	1288	0.08487431373622734	0.6267341842397329	0.34082229762055577	200.03924560546875	200.03953552246094
418	200.12701416015625	2.0169333333333332					1	DETECTED	200.1270 m/z @2.02 [CD6722_1.mzXML]	200.12701416015625	2.0169333333333332	1.97535	7.198366666666667	5.223016666666667	16222.6689453125	637181.8209128723	0	1288	0.22482019562727196	62.801803607214474	124.60360721442895	200.1262664794922	200.1276397705078
419	200.9365234375	1.5397500000000002					1	DETECTED	200.9365 m/z @1.54 [CD6722_1.mzXML]	200.9365234375	1.5397500000000002	1.4345999999999999	1.5693333333333332	0.13473333333333337	29856.853515625	160950.77888818362	0	1288	0.1767735245027522	0.6406720557933095	0.281344111586619	200.93649291992188	200.9366912841797
420	200.97203063964844	1.5098833333333335					1	DETECTED	200.9720 m/z @1.51 [CD6722_1.mzXML]	200.97203063964844	1.5098833333333335	1.40145	1.6293833333333334	0.22793333333333332	59297.18359375	362367.7796360474	0	1288	0.0962160174332014	1.3134963040339154	1.4198778562073993	200.9714813232422	200.97293090820312
421	201.01473999023438	1.9200833333333334					1	DETECTED	201.0147 m/z @1.92 [CD6722_1.mzXML]	201.01473999023438	1.9200833333333334	1.4345999999999999	2.361816666666667	0.927216666666667	96786.6484375	1121097.4660573734	0	1288	0.09729884041850467	0.9549418105667892	0.17002572338335803	201.01144409179688	201.0153350830078
422	201.11114501953125	0.5755					1	DETECTED	201.1111 m/z @0.58 [CD6722_1.mzXML]	201.11114501953125	0.5755	0.10108333333333334	19.99866666666667	19.897583333333337	38480.68359375	2.880950056438626E7	0	1288	13.811036909959585	20.970577902687516	2.2289295788162278	201.1103973388672	201.11151123046875
423	202.04640197753906	1.9063					1	DETECTED	202.0464 m/z @1.91 [CD6722_1.mzXML]	202.04640197753906	1.9063	1.73485	9.73095	7.9961	36201.73046875	2221960.075922119	0	1288	0.11480212521558153	23.319043452901706	45.63808690580341	202.04612731933594	202.04678344726562
424	202.106201171875	2.087416666666667					1	DETECTED	202.1062 m/z @2.09 [CD6722_1.mzXML]	202.106201171875	2.087416666666667	0.1686166666666667	19.965833333333332	19.797216666666667	7897.95849609375	3502751.9962558607	0	1288	5.3492397886348355	5.1587493919810985	4.362513273742933	202.10585021972656	202.11514282226562
425	202.96971130371094	1.5098833333333335					1	DETECTED	202.9697 m/z @1.51 [CD6722_1.mzXML]	202.96971130371094	1.5098833333333335	1.4499166666666667	1.5843500000000001	0.1344333333333334	17811.263671875	100242.18993115239	0	1288	0.09671554980355102	1.1209005002779318	1.2418010005558635	202.96942138671875	202.96987915039062
426	203.0510711669922	1.7927666666666666					1	DETECTED	203.0511 m/z @1.79 [CD6722_1.mzXML]	203.0510711669922	1.7927666666666666	1.68855	18.674666666666667	16.986116666666668	2409283.75	3.009162086684857E7	1	1288	0.12840027462888792	4.172840014964072	5.960450103251757	203.0508575439453	203.0523681640625
427	203.10546875	12.187333333333333					1	DETECTED	203.1055 m/z @12.19 [CD6722_1.mzXML]	203.10546875	12.187333333333333	0.7979	19.89966666666667	19.10176666666667	7769.47216796875	1906409.7532993772	0	1288	0.09331547962205633	0.7621559308213632	0.8448434480068897	203.10108947753906	203.1154022216797
428	203.82333374023438	9.226666666666667					1	DETECTED	203.8233 m/z @9.23 [CD6722_1.mzXML]	203.82333374023438	9.226666666666667	9.141716666666667	9.325783333333334	0.18406666666666638	19931.9375	124253.05416217077	0	1288	0.10583918296406303	1.0646457034489818	1.2660357298312281	203.81417846679688	203.8233642578125
429	204.05462646484375	1.7927666666666666					1	DETECTED	204.0546 m/z @1.79 [CD6722_1.mzXML]	204.05462646484375	1.7927666666666666	1.7194333333333334	13.395083333333334	11.675650000000001	129875.765625	4573019.480241212	0	1288	0.2014232479495146	4.695658048151448	5.402021996318155	204.05221557617188	204.06459045410156
430	204.06478881835938	10.559283333333333					1	DETECTED	204.0648 m/z @10.56 [CD6722_1.mzXML]	204.06478881835938	10.559283333333333	10.44625	18.837	8.39075	3909.3271484375	584111.2324833375	0	1288	0.14170115328032296	37.11626363904432	73.23252727808864	204.06468200683594	204.0693359375
431	204.10394287109375	10.786100000000001					1	DETECTED	204.1039 m/z @10.79 [CD6722_1.mzXML]	204.10394287109375	10.786100000000001	10.502383333333334	10.99015	0.48776666666666557	40356.16796875	315502.2867055653	0	1288	0.1141648569119802	0.7503423191768659	1.4576755224899076	204.10382080078125	204.1044921875
432	204.12155151367188	1.8780333333333334					1	DETECTED	204.1216 m/z @1.88 [CD6722_1.mzXML]	204.12155151367188	1.8780333333333334	1.8493333333333333	10.488383333333333	8.63905	1692346.375	1.520547903541876E7	1	1288	0.07151576960261252	9.582264408247559	14.115438611721101	204.1215362548828	204.12234497070312
433	204.415283203125	9.198649999999999					1	DETECTED	204.4153 m/z @9.20 [CD6722_1.mzXML]	204.415283203125	9.198649999999999	9.141716666666667	9.2688	0.12708333333333321	15658.4208984375	80660.46490890563	0	1288	0.1034788333633383	1.104065341746987	1.3151135675896592	204.41522216796875	204.4154815673828
434	204.9556884765625	1.5993					1	DETECTED	204.9557 m/z @1.60 [CD6722_1.mzXML]	204.9556884765625	1.5993	1.5246	1.6585666666666665	0.13396666666666657	58422.0703125	302562.1709757077	0	1288	0.10106857363412525	0.8867196213531401	0.8465032902836743	204.95556640625	204.9559783935547
435	205.02308654785156	1.8352333333333335					1	DETECTED	205.0231 m/z @1.84 [CD6722_1.mzXML]	205.02308654785156	1.8352333333333335	1.4185666666666668	15.785950000000001	14.367383333333335	72638.3828125	5340535.863196532	0	1288	0.5716832799302869	16.96222805276329	37.95204754930892	205.02305603027344	205.0240936279297
436	205.0551300048828	1.8780333333333334					1	DETECTED	205.0551 m/z @1.88 [CD6722_1.mzXML]	205.0551300048828	1.8780333333333334	1.7644666666666666	9.430200000000001	7.665733333333335	19594.029296875	1473518.1930698245	0	1288	7.629836000296387	33.749926621661245	66.51804524416855	205.04605102539062	205.06387329101562
437	205.08470153808594	12.469066666666667					1	DETECTED	205.0847 m/z @12.47 [CD6722_1.mzXML]	205.08470153808594	12.469066666666667	0.11786666666666666	19.949	19.831133333333334	25738.70703125	5164330.22814484	0	1288	8.745908415772766	0.6174364506631524	0.20627469899218132	205.07644653320312	205.08558654785156
438	205.09603881835938	9.226666666666667					1	DETECTED	205.0960 m/z @9.23 [CD6722_1.mzXML]	205.09603881835938	9.226666666666667	9.110666666666667	10.603783333333332	1.4931166666666655	5726847.5	3.974776089687707E7	1	1288	0.10658096275305695	1.3023116509762716	1.2358824320962325	205.0958251953125	205.09657287597656
439	205.1250762939453	1.8780333333333334					1	DETECTED	205.1251 m/z @1.88 [CD6722_1.mzXML]	205.1250762939453	1.8780333333333334	1.8493333333333333	9.240883333333333	7.39155	149111.140625	2130295.622890137	0	1288	0.0710655688154147	9.363717674941183	11.293355869234672	205.11917114257812	205.13302612304688
440	205.986328125	11.321333333333333					1	DETECTED	205.9863 m/z @11.32 [CD6722_1.mzXML]	205.986328125	11.321333333333333	0.10108333333333334	19.99866666666667	19.897583333333337	31646.359375	6150357.699189362	0	1288	0.923856781862078	3.7722154206443728	4.931315996792974	205.98594665527344	205.9939422607422
441	206.0802459716797	10.308150000000001					1	DETECTED	206.0802 m/z @10.31 [CD6722_1.mzXML]	206.0802459716797	10.308150000000001	0.54185	19.177333333333333	18.635483333333333	99356.96875	1865712.4361682462	0	1288	0.0998763019474751	2.078529761789532	2.2609320126732717	206.0794219970703	206.08880615234375
442	206.09938049316406	9.226666666666667					1	DETECTED	206.0994 m/z @9.23 [CD6722_1.mzXML]	206.09938049316406	9.226666666666667	9.110666666666667	12.61095	3.500283333333334	571466.8125	4979265.627016248	0	1288	0.1116966172155962	1.3239180883252342	1.233496573862966	206.09913635253906	206.105712890625
443	206.38082885742188	9.198649999999999					1	DETECTED	206.3808 m/z @9.20 [CD6722_1.mzXML]	206.38082885742188	9.198649999999999	9.141716666666667	14.342450000000001	5.200733333333334	18389.35546875	2381511.3404782717	0	1288	0.1140173271727587	44.573841714308195	93.95198036834556	206.3788604736328	206.38185119628906
444	206.99008178710938	12.757833333333334					1	DETECTED	206.9901 m/z @12.76 [CD6722_1.mzXML]	206.99008178710938	12.757833333333334	0.21945	19.99866666666667	19.77921666666667	13072.1533203125	3798788.310657931	0	1288	5.121407162826605	1.3934102586612147	2.0243921791980037	206.986083984375	206.990966796875
445	207.01284790039062	1.73485					1	DETECTED	207.0128 m/z @1.73 [CD6722_1.mzXML]	207.01284790039062	1.73485	1.4185666666666668	15.403516666666667	13.98495	50491.359375	4467924.573057559	0	1288	0.5021219565970183	20.716911809403783	48.732462544031264	207.0057830810547	207.01661682128906
446	207.03123474121094	11.6592					1	DETECTED	207.0312 m/z @11.66 [CD6722_1.mzXML]	207.03123474121094	11.6592	0.91755	15.882983333333334	14.965433333333333	9580.6298828125	2664794.187482636	0	1288	0.2371085390751304	0.6966077526885224	0.3932155053770448	207.02529907226562	207.03482055664062
447	207.04931640625	1.6585666666666665					1	DETECTED	207.0493 m/z @1.66 [CD6722_1.mzXML]	207.04931640625	1.6585666666666665	1.6146666666666667	17.713166666666666	16.098499999999998	31149.861328125	1990214.2869479982	0	1288	0.09648794458079668	158.2251791386108	313.04416580819765	207.0469207763672	207.0523681640625
448	207.0836181640625	10.308150000000001					1	DETECTED	207.0836 m/z @10.31 [CD6722_1.mzXML]	207.0836181640625	10.308150000000001	8.124666666666666	10.474516666666666	2.34985	12259.8759765625	615558.2380227665	0	1288	0.06054706423563161	0.5380966193162298	0.07619323863245954	207.08316040039062	207.08676147460938
449	207.10350036621094	9.226666666666667					1	DETECTED	207.1035 m/z @9.23 [CD6722_1.mzXML]	207.10350036621094	9.226666666666667	9.048116666666665	10.072033333333334	1.0239166666666684	20794.85546875	331464.3617106635	0	1288	0.18416460470006513	0.8736495811989141	4.145468007933571	207.10336303710938	207.112548828125
450	208.04812622070312	15.641150000000001					1	DETECTED	208.0481 m/z @15.64 [CD6722_1.mzXML]	208.04812622070312	15.641150000000001	0.38889999999999997	19.949	19.560100000000002	13578.1044921875	3931754.300324219	0	1288	1.9049996970264491	0.6360689378380787	0.6443318152104471	208.04771423339844	208.04847717285156
451	208.8895263671875	1.7644666666666666					1	DETECTED	208.8895 m/z @1.76 [CD6722_1.mzXML]	208.8895263671875	1.7644666666666666	1.7039333333333333	1.9200833333333334	0.21615000000000006	43415.58203125	267204.74585058587	0	1288	0.08713463213291361	1.7853799559471373	2.5707599118942746	208.88925170898438	208.89059448242188
452	208.97781372070312	13.54015					1	DETECTED	208.9778 m/z @13.54 [CD6722_1.mzXML]	208.97781372070312	13.54015	11.393383333333333	15.35595	3.9625666666666675	15276.9267578125	1329576.6934739992	0	1288	0.2499424052801018	0.9229150815955774	0.8458301631911549	208.97723388671875	208.9850311279297
453	209.03219604492188	1.4800166666666668					1	DETECTED	209.0322 m/z @1.48 [CD6722_1.mzXML]	209.03219604492188	1.4800166666666668	1.40145	1.5693333333333332	0.16788333333333316	41500.34765625	214841.23458105465	0	1288	0.08106910238837917	1.0684132371658877	1.2090430940051822	209.03184509277344	209.0323028564453
454	209.04457092285156	15.86675					1	DETECTED	209.0446 m/z @15.87 [CD6722_1.mzXML]	209.04457092285156	15.86675	0.11786666666666666	19.99866666666667	19.8808	28836.439453125	6495835.482169555	0	1288	2.4205781674624856	0.7941143789594995	0.5678031491733009	209.04397583007812	209.04490661621094
455	209.09115600585938	7.726183333333334					1	DETECTED	209.0912 m/z @7.73 [CD6722_1.mzXML]	209.09115600585938	7.726183333333334	3.9187000000000003	10.308150000000001	6.389450000000001	23117.892578125	1681362.3473883362	0	1288	0.9951089984990356	0.6621170821042316	0.3955512729604718	209.0826416015625	209.10061645507812
456	209.1159210205078	12.035266666666667					1	DETECTED	209.1159 m/z @12.04 [CD6722_1.mzXML]	209.1159210205078	12.035266666666667	11.321333333333333	12.531133333333335	1.2098000000000013	531080.0625	4336965.38503626	1	1288	0.1091937080029286	0.870752280242886	0.3038895331440752	209.11293029785156	209.11666870117188
457	209.16395568847656	9.789816666666667					1	DETECTED	209.1640 m/z @9.79 [CD6722_1.mzXML]	209.16395568847656	9.789816666666667	9.73095	16.50715	6.776199999999999	9020.7626953125	1153145.2505675966	0	1288	0.3703955762511395	57.555492638731415	114.11098527746283	209.1632537841797	209.166259765625
458	210.04269409179688	2.19945					1	DETECTED	210.0427 m/z @2.20 [CD6722_1.mzXML]	210.04269409179688	2.19945	1.4649	17.908833333333334	16.443933333333334	8086.400390625	2600041.025546784	0	1288	14.58842535530875	11.193202187280194	18.367447899909113	210.0350341796875	210.05068969726562
459	210.93362426757812	11.321333333333333					1	DETECTED	210.9336 m/z @11.32 [CD6722_1.mzXML]	210.93362426757812	11.321333333333333	0.33790000000000003	14.998133333333334	14.660233333333334	9795.7119140625	2604482.6125885006	0	1288	0.6662821055754886	0.667379356181886	0.3347587123637721	210.93246459960938	210.93478393554688
460	211.0409393310547	2.441733333333333					1	DETECTED	211.0409 m/z @2.44 [CD6722_1.mzXML]	211.0409393310547	2.441733333333333	2.185683333333333	16.705	14.519316666666665	23336.763671875	1313656.4229651487	0	1288	0.3220817223702759	28.352502766386756	2.14043424484849	211.04029846191406	211.04171752929688
461	211.0569610595703	9.39955					1	DETECTED	211.0570 m/z @9.40 [CD6722_1.mzXML]	211.0569610595703	9.39955	9.354983333333333	10.265099999999999	0.9101166666666654	10124.4033203125	105651.75467083734	0	1288	0.08053339055265951	10.210732984293236	18.847639701348463	211.0567169189453	211.05960083007812
462	211.0789337158203	14.35675					1	DETECTED	211.0789 m/z @14.36 [CD6722_1.mzXML]	211.0789337158203	14.35675	10.280016666666667	17.1005	6.820483333333334	7756.24169921875	1333898.5340960086	0	1288	1.0057043310740852	0.8365133031348629	0.6730266062697259	211.07870483398438	211.087646484375
463	211.1222686767578	12.911750000000001					1	DETECTED	211.1223 m/z @12.91 [CD6722_1.mzXML]	211.1222686767578	12.911750000000001	0.10108333333333334	19.99866666666667	19.897583333333337	9410.8330078125	3868499.4460641425	0	1288	18.52581295939408	0.7766021804746046	0.8485106363549065	211.1197967529297	211.13226318359375
464	211.1431884765625	10.265099999999999					1	DETECTED	211.1432 m/z @10.27 [CD6722_1.mzXML]	211.1431884765625	10.265099999999999	10.191016666666666	10.308150000000001	0.11713333333333509	10315.521484375	46392.2114945072	0	1288	0.09920042545167185	0.7905511811023841	0.5811023622047682	211.14305114746094	211.14353942871094
465	211.1680145263672	14.371433333333332					1	DETECTED	211.1680 m/z @14.37 [CD6722_1.mzXML]	211.1680145263672	14.371433333333332	14.285116666666665	14.874933333333333	0.5898166666666675	8264.548828125	129802.79683984366	0	1288	0.24821353390750822	3.4165862135547393	5.833172427109479	211.16770935058594	211.16847229003906
466	212.0184326171875	11.350266666666666					1	DETECTED	212.0184 m/z @11.35 [CD6722_1.mzXML]	212.0184326171875	11.350266666666666	11.306416666666667	11.614033333333333	0.3076166666666662	99857.71875	755271.2389519053	0	1288	0.11608248296573542	2.7916708581491365	3.2945987475906233	212.01824951171875	212.018798828125
467	212.0696563720703	10.335700000000001					1	DETECTED	212.0697 m/z @10.34 [CD6722_1.mzXML]	212.0696563720703	10.335700000000001	10.335700000000001	10.928500000000001	0.5928000000000004	10628.375	147956.98424145486	0	1288	0.08321316791605149	null	null	212.06643676757812	212.06980895996094
468	212.8380126953125	2.0452166666666667					1	DETECTED	212.8380 m/z @2.05 [CD6722_1.mzXML]	212.8380126953125	2.0452166666666667	1.7927666666666666	2.2136333333333336	0.42086666666666694	19323.771484375	305318.19306372065	0	1288	0.1523822611872394	0.8335644021918535	0.667128804383707	212.8374786376953	212.838623046875
469	213.02203369140625	11.378966666666667					1	DETECTED	213.0220 m/z @11.38 [CD6722_1.mzXML]	213.02203369140625	11.378966666666667	11.0507	17.8925	6.841799999999997	7983.24609375	1276395.7180985108	0	1288	3.8726785664054653	8.69848512480467	16.365553823396265	213.02203369140625	213.03201293945312
470	213.07339477539062	1.7498833333333332					1	DETECTED	213.0734 m/z @1.75 [CD6722_1.mzXML]	213.07339477539062	1.7498833333333332	1.5843500000000001	14.017716666666667	12.433366666666666	96998.359375	5356478.608557617	0	1288	0.048117170578998225	80.3100138133467	0.823571907072612	213.0653076171875	213.07395935058594
471	214.05755615234375	1.8493333333333333					1	DETECTED	214.0576 m/z @1.85 [CD6722_1.mzXML]	214.05755615234375	1.8493333333333333	1.7498833333333332	9.475883333333334	7.726000000000001	31406.69140625	1745012.3509968263	0	1288	0.0766856272818377	38.8436400201106	76.6872800402212	214.05001831054688	214.0580596923828
472	214.91629028320312	1.5397500000000002					1	DETECTED	214.9163 m/z @1.54 [CD6722_1.mzXML]	214.91629028320312	1.5397500000000002	1.4185666666666668	1.6293833333333334	0.21081666666666665	564375.75	3670868.196164062	0	1288	0.1188058399587939	0.9026679504500019	0.7798224495134186	214.9161376953125	214.9165802001953
473	214.9877166748047	1.5246					1	DETECTED	214.9877 m/z @1.52 [CD6722_1.mzXML]	214.9877166748047	1.5246	1.4345999999999999	15.19905	13.76445	63289.46875	9353463.522797424	0	1288	0.10110657176131022	76.4691666666666	149.4193179647627	214.9873504638672	214.9884490966797
474	215.0150909423828	2.003					1	DETECTED	215.0151 m/z @2.00 [CD6722_1.mzXML]	215.0150909423828	2.003	1.40145	16.919166666666666	15.517716666666665	72842.125	2516577.5142865907	0	1288	0.14562857912526161	7.367431737866775	3.440266927870842	215.01451110839844	215.02322387695312
475	215.14503479003906	12.3928					1	DETECTED	215.1450 m/z @12.39 [CD6722_1.mzXML]	215.14503479003906	12.3928	12.3928	16.622400000000003	4.229600000000003	2782.038330078125	440957.9878248291	0	1288	2.7767662073286132	null	null	215.14028930664062	215.14503479003906
476	216.9211883544922	1.7498833333333332					1	DETECTED	216.9212 m/z @1.75 [CD6722_1.mzXML]	216.9211883544922	1.7498833333333332	1.4649	1.96155	0.4966499999999998	196742.59375	1660416.3221777347	0	1288	0.12829688007332596	0.9454208533957363	1.6167033521334755	216.9121856689453	216.9216766357422
477	216.94943237304688	1.5397500000000002					1	DETECTED	216.9494 m/z @1.54 [CD6722_1.mzXML]	216.94943237304688	1.5397500000000002	1.4185666666666668	1.6146666666666667	0.19609999999999994	153801.171875	1090747.359541992	0	1288	0.11822943592902568	0.8186705317332014	0.7605217735782513	216.94920349121094	216.9496307373047
478	217.04833984375	1.5843500000000001					1	DETECTED	217.0483 m/z @1.58 [CD6722_1.mzXML]	217.04833984375	1.5843500000000001	1.5843500000000001	17.647666666666666	16.063316666666665	7784.45703125	3045053.221758758	0	1288	9.403852596704846	null	null	217.04566955566406	217.05313110351562
479	217.08056640625	1.8780333333333334					1	DETECTED	217.0806 m/z @1.88 [CD6722_1.mzXML]	217.08056640625	1.8780333333333334	0.43981666666666663	19.965833333333332	19.526016666666667	40048.4296875	3425663.3381823082	0	1288	1.641079732021602	2.7947632629893366	2.083231953761723	217.0794677734375	217.08799743652344
480	217.1206512451172	19.4545					1	DETECTED	217.1207 m/z @19.45 [CD6722_1.mzXML]	217.1206512451172	19.4545	0.10108333333333334	19.99866666666667	19.897583333333337	15363.4287109375	4268073.6765097035	0	1288	19.193865851889047	0.528350874626935	0.051976670384862436	217.11862182617188	217.1214599609375
481	218.04147338867188	10.1463					1	DETECTED	218.0415 m/z @10.15 [CD6722_1.mzXML]	218.04147338867188	10.1463	5.0001500000000005	15.35595	10.355799999999999	36283.34375	1446583.8098826306	0	1288	0.10833298163044347	0.5722638165320867	0.1328691425332714	218.03741455078125	218.04867553710938
482	218.1197052001953	11.201266666666667					1	DETECTED	218.1197 m/z @11.20 [CD6722_1.mzXML]	218.1197052001953	11.201266666666667	8.628716666666666	11.291	2.6622833333333347	14654.34765625	411145.7203440249	0	1288	0.1798042236632984	0.5174405421339398	0.034881084267879406	218.1190185546875	218.125732421875
483	218.1375732421875	2.0308					1	DETECTED	218.1376 m/z @2.03 [CD6722_1.mzXML]	218.1375732421875	2.0308	0.10108333333333334	19.982166666666668	19.881083333333336	61780.38671875	4435400.957841837	0	1288	2.131432466397916	13.458534314703826	1.401315059306395	218.13705444335938	218.1388397216797
484	218.96893310546875	9.83455					1	DETECTED	218.9689 m/z @9.83 [CD6722_1.mzXML]	218.96893310546875	9.83455	9.581733333333334	10.265099999999999	0.6833666666666645	6073.4697265625	136732.39831762688	0	1288	0.3364870406990992	1.351506361658645	1.70301272331729	218.96868896484375	218.96917724609375
485	218.98251342773438	1.5098833333333335					1	DETECTED	218.9825 m/z @1.51 [CD6722_1.mzXML]	218.98251342773438	1.5098833333333335	1.4345999999999999	1.5693333333333332	0.13473333333333337	30256.205078125	172449.9630517578	0	1288	0.11866863119070614	0.8948417090989567	0.7896834181979133	218.98243713378906	218.98268127441406
486	219.02481079101562	1.7788166666666667					1	DETECTED	219.0248 m/z @1.78 [CD6722_1.mzXML]	219.02481079101562	1.7788166666666667	1.7194333333333334	17.1665	15.447066666666666	2660703.75	2.2856684999330815E7	0	1288	0.06376085441446278	4.107595722011057	5.048462425514893	219.0148162841797	219.0263671875
487	219.04257202148438	8.720733333333333					1	DETECTED	219.0426 m/z @8.72 [CD6722_1.mzXML]	219.04257202148438	8.720733333333333	8.361583333333334	11.186383333333334	2.8247999999999998	11572.8974609375	485525.1592025758	0	1288	2.3988252770831817	3.932618683001535	6.86523736600307	219.04212951660156	219.0465087890625
488	219.11614990234375	14.90615					1	DETECTED	219.1161 m/z @14.91 [CD6722_1.mzXML]	219.11614990234375	14.90615	0.1686166666666667	19.99866666666667	19.830050000000004	18435.01953125	3492679.6366660767	0	1288	1.442921341867688	0.8826964895028563	0.9014109165562181	219.10812377929688	219.1171417236328
489	219.16455078125	1.7039333333333333					1	DETECTED	219.1646 m/z @1.70 [CD6722_1.mzXML]	219.16455078125	1.7039333333333333	0.18561666666666668	19.749666666666666	19.564049999999998	119530.1484375	9366079.672033379	0	1288	13.51474642395009	3.92783446264972	6.105896248913873	219.16204833984375	219.1741943359375
490	220.0283660888672	1.7788166666666667					1	DETECTED	220.0284 m/z @1.78 [CD6722_1.mzXML]	220.0283660888672	1.7788166666666667	1.7644666666666666	10.160966666666667	8.3965	148172.953125	2110852.2769790962	0	1288	0.09411026181043525	13.275299156111739	24.341453117705253	220.02745056152344	220.0356903076172
491	220.11703491210938	8.939966666666667					1	DETECTED	220.1170 m/z @8.94 [CD6722_1.mzXML]	220.11703491210938	8.939966666666667	3.773416666666667	15.689583333333333	11.916166666666665	13818.2900390625	2060140.9861929927	0	1288	0.11604975838732123	21.280540454916018	43.47843858128385	220.1089630126953	220.119873046875
492	220.93325805664062	1.5993					1	DETECTED	220.9333 m/z @1.60 [CD6722_1.mzXML]	220.93325805664062	1.5993	1.5246	1.7039333333333333	0.17933333333333334	131789.0	707320.39762207	0	1288	0.0832533104305837	1.1935007458608886	2.1890713083173186	220.93289184570312	220.93344116210938
493	220.97998046875	1.5246					1	DETECTED	220.9800 m/z @1.52 [CD6722_1.mzXML]	220.97998046875	1.5246	1.4649	1.5545333333333333	0.08963333333333323	7577.5849609375	32257.448755737314	0	1288	0.11739419076076496	0.7506979341150204	0.5013958682300408	220.97975158691406	220.98023986816406
494	220.99575805664062	1.4345999999999999					1	DETECTED	220.9958 m/z @1.43 [CD6722_1.mzXML]	220.99575805664062	1.4345999999999999	1.3842	17.598166666666668	16.213966666666668	6435.2744140625	1724756.9444295045	0	1288	14.07756427463619	160.85284391534464	302.74880894572755	220.99542236328125	221.00575256347656
495	221.00576782226562	15.996683333333333					1	DETECTED	221.0058 m/z @16.00 [CD6722_1.mzXML]	221.00576782226562	15.996683333333333	10.5451	19.68316666666667	9.138066666666669	3499.48388671875	881173.2884513551	0	1288	0.4095925875343962	0.8381112520827284	0.6762225041654568	221.00576782226562	221.00643920898438
496	221.023193359375	1.7788166666666667					1	DETECTED	221.0232 m/z @1.78 [CD6722_1.mzXML]	221.023193359375	1.7788166666666667	1.73485	11.8741	10.13925	160144.65625	2950196.015423951	0	1288	0.07011512657499464	5.5522227436196845	7.056325529262805	221.01998901367188	221.02804565429688
497	221.05218505859375	11.569733333333334					1	DETECTED	221.0522 m/z @11.57 [CD6722_1.mzXML]	221.05218505859375	11.569733333333334	11.51085	11.720516666666667	0.2096666666666671	30036.888671875	239586.94258447428	0	1288	0.12414280578073011	1.7803566374186062	2.5607132748372123	221.05189514160156	221.0522918701172
498	221.08302307128906	12.3928					1	DETECTED	221.0830 m/z @12.39 [CD6722_1.mzXML]	221.08302307128906	12.3928	4.4718	12.5947	8.1229	34623.64453125	1642638.9685060421	0	1288	0.11883033224982675	0.5563882258728216	0.21458541190712263	221.07839965820312	221.09201049804688
499	221.15235900878906	12.925816666666666					1	DETECTED	221.1524 m/z @12.93 [CD6722_1.mzXML]	221.15235900878906	12.925816666666666	1.10775	14.04775	12.940000000000001	28518.328125	1631781.311094238	0	1288	0.10095231000178728	0.5474668727541449	0.09493374550828967	221.15182495117188	221.1531219482422
500	221.22496032714844	13.744850000000001					1	DETECTED	221.2250 m/z @13.74 [CD6722_1.mzXML]	221.22496032714844	13.744850000000001	4.335533333333333	15.229866666666668	10.894333333333336	13717.923828125	3178033.7037941287	0	1288	9.566306341454922	0.5789120357659695	0.14467484069349754	221.2245635986328	221.2289276123047
501	222.0540771484375	10.349433333333334					1	DETECTED	222.0541 m/z @10.35 [CD6722_1.mzXML]	222.0540771484375	10.349433333333334	9.354983333333333	19.486833333333333	10.13185	60117.3671875	3402147.257401215	0	1288	0.1226636484000796	4.44801064859657	121.96817668107288	222.0518798828125	222.06405639648438
502	222.8662872314453	1.7644666666666666					1	DETECTED	222.8663 m/z @1.76 [CD6722_1.mzXML]	222.8662872314453	1.7644666666666666	1.68855	2.0591500000000003	0.37060000000000026	83129.671875	652121.1349311522	0	1288	0.36549609680180994	2.476056067946125	2.6311588420037797	222.86610412597656	222.86732482910156
503	222.9931640625	13.555133333333334					1	DETECTED	222.9932 m/z @13.56 [CD6722_1.mzXML]	222.9931640625	13.555133333333334	1.4185666666666668	14.661883333333332	13.243316666666665	69339.765625	5416645.045875974	0	1288	0.7555804910826662	1.0755274836053248	1.1149036416746891	222.9915313720703	222.993896484375
504	223.06251525878906	11.735583333333333					1	DETECTED	223.0625 m/z @11.74 [CD6722_1.mzXML]	223.06251525878906	11.735583333333333	7.001499999999999	19.291833333333333	12.290333333333333	110258.1640625	8882160.405372314	0	1288	1.041140717017642	2.4475754397077814	8.523030891490398	223.05630493164062	223.0710906982422
505	223.09519958496094	11.555266666666666					1	DETECTED	223.0952 m/z @11.56 [CD6722_1.mzXML]	223.09519958496094	11.555266666666666	0.10108333333333334	19.99866666666667	19.897583333333337	271483.9375	1.6419080108467907E7	0	1288	0.1045778148480423	0.9074925447885874	0.795508871971565	223.08734130859375	223.09544372558594
506	223.13157653808594	12.361266666666667					1	DETECTED	223.1316 m/z @12.36 [CD6722_1.mzXML]	223.13157653808594	12.361266666666667	10.849933333333333	12.531133333333335	1.6812000000000022	83203.40625	1279141.660603881	0	1288	0.10765697451569878	0.5561976179973536	0.7933183988021907	223.1290283203125	223.1320037841797
507	224.06216430664062	11.68955					1	DETECTED	224.0622 m/z @11.69 [CD6722_1.mzXML]	224.06216430664062	11.68955	9.226666666666667	18.674666666666667	9.448	17889.22265625	1976368.0472102351	0	1288	1.5668367571942774	1.2406756610577474	2.6479415091813534	224.05880737304688	224.07057189941406
508	224.86326599121094	1.7498833333333332					1	DETECTED	224.8633 m/z @1.75 [CD6722_1.mzXML]	224.86326599121094	1.7498833333333332	1.68855	19.129	17.440450000000002	70269.2265625	4023595.7961106873	0	1288	0.08852808592926231	142.17758152173937	283.35516304347874	224.85382080078125	224.8638153076172
509	224.9497528076172	11.540799999999999					1	DETECTED	224.9498 m/z @11.54 [CD6722_1.mzXML]	224.9497528076172	11.540799999999999	11.126833333333334	15.915383333333333	4.788549999999999	37948.4453125	2412278.021358826	0	1288	0.8878525513280575	4.685371525765404	4.622771775864927	224.9487762451172	224.95114135742188
510	224.98312377929688	10.99015					1	DETECTED	224.9831 m/z @10.99 [CD6722_1.mzXML]	224.98312377929688	10.99015	10.912783333333334	17.249166666666667	6.336383333333334	15577.7490234375	1189636.4739869384	0	1288	0.12032621698714152	31.896579987030414	65.8109601300369	224.98236083984375	224.98965454101562
511	225.0588836669922	11.644116666666667					1	DETECTED	225.0589 m/z @11.64 [CD6722_1.mzXML]	225.0588836669922	11.644116666666667	3.25655	16.935666666666666	13.679116666666665	10806.9130859375	1650182.3420042116	0	1288	0.280956358945998	0.75953550288343	3.659935329218091	225.0565185546875	225.0652618408203
512	225.1839141845703	14.285116666666665					1	DETECTED	225.1839 m/z @14.29 [CD6722_1.mzXML]	225.1839141845703	14.285116666666665	12.155766666666667	15.371683333333333	3.2159166666666668	6242.11279296875	589340.4429265136	0	1288	0.4702547060250186	0.7551404575731253	0.3705547616256664	225.1827392578125	225.1842041015625
513	226.0437774658203	2.0452166666666667					1	DETECTED	226.0438 m/z @2.05 [CD6722_1.mzXML]	226.0437774658203	2.0452166666666667	2.0452166666666667	11.720516666666667	9.6753	17974.458984375	1734375.141942627	0	1288	0.10153831622559606	null	null	226.0416717529297	226.04483032226562
514	226.08531188964844	10.349433333333334					1	DETECTED	226.0853 m/z @10.35 [CD6722_1.mzXML]	226.08531188964844	10.349433333333334	5.08045	10.620266666666668	5.539816666666668	25610.58984375	1131033.370279144	0	1288	0.1069183643952929	0.5257007202528002	1.2911599823360214	226.0849151611328	226.08660888671875
515	226.94989013671875	1.6439333333333332					1	DETECTED	226.9499 m/z @1.64 [CD6722_1.mzXML]	226.94989013671875	1.6439333333333332	1.5246	12.313433333333334	10.788833333333335	670719.25	1.1183268151572326E7	0	1288	0.07313062395228909	1.392076901748819	1.768788841018553	226.94590759277344	226.95101928710938
516	227.0782470703125	9.226666666666667					1	DETECTED	227.0782 m/z @9.23 [CD6722_1.mzXML]	227.0782470703125	9.226666666666667	9.1565	12.296983333333333	3.140483333333334	42101.2890625	843984.7834160163	0	1288	0.12163801297729471	19.72280074731496	37.97514879437363	227.0688018798828	227.08197021484375
517	227.12374877929688	1.8493333333333333					1	DETECTED	227.1237 m/z @1.85 [CD6722_1.mzXML]	227.12374877929688	1.8493333333333333	1.8069166666666667	2.2274000000000003	0.42048333333333354	160132.5	775525.6286589355	0	1288	0.050498161234882044	3.358859212553426	4.482582179585871	227.12344360351562	227.12440490722656
518	227.17437744140625	9.804933333333334					1	DETECTED	227.1744 m/z @9.80 [CD6722_1.mzXML]	227.17437744140625	9.804933333333334	3.614	19.86616666666667	16.252166666666668	110986.6953125	2945986.2763855583	0	1288	0.1445333898657939	1.833200250084401	0.8717383256242586	227.1692657470703	227.1755828857422
519	228.06216430664062	10.308150000000001					1	DETECTED	228.0622 m/z @10.31 [CD6722_1.mzXML]	228.06216430664062	10.308150000000001	10.250266666666667	10.44625	0.1959833333333325	36924.5234375	190436.20790014736	0	1288	0.0870034555258119	1.7296095968662433	3.1029323489792096	228.06175231933594	228.0623016357422
520	229.1422882080078	1.3670499999999999					1	DETECTED	229.1423 m/z @1.37 [CD6722_1.mzXML]	229.1422882080078	1.3670499999999999	0.10108333333333334	19.99866666666667	19.897583333333337	84821.8125	6.307080701830128E7	1	1288	11.557537361289702	0.6129143588968657	0.21478873848892038	229.14141845703125	229.14266967773438
521	229.1532440185547	1.8921166666666667					1	DETECTED	229.1532 m/z @1.89 [CD6722_1.mzXML]	229.1532440185547	1.8921166666666667	1.8636000000000001	2.1292833333333334	0.26568333333333327	146825.5	1518505.6453632815	0	1288	0.21844268139596923	4.658386908240817	8.316773816481634	229.15318298339844	229.15345764160156
522	230.1456298828125	0.4061166666666667					1	DETECTED	230.1456 m/z @0.41 [CD6722_1.mzXML]	230.1456298828125	0.4061166666666667	0.23638333333333333	19.68316666666667	19.446783333333336	10897.8408203125	7759239.79689465	0	1288	15.213895218038935	57.28628240377062	113.57256480754124	230.14474487304688	230.14602661132812
523	230.1568145751953	1.8780333333333334					1	DETECTED	230.1568 m/z @1.88 [CD6722_1.mzXML]	230.1568145751953	1.8780333333333334	1.8780333333333334	2.5492666666666666	0.6712333333333331	14856.2451171875	270634.8581335449	0	1288	0.15389790920980206	null	null	230.14706420898438	230.1568145751953
524	230.24627685546875	11.407416666666668					1	DETECTED	230.2463 m/z @11.41 [CD6722_1.mzXML]	230.24627685546875	11.407416666666668	11.3645	11.720516666666667	0.3560166666666671	233259.3125	1235796.1595187967	0	1288	0.07552382167294702	3.2673296188922953	3.3357478107776384	230.24618530273438	230.24671936035156
525	230.96505737304688	1.5246					1	DETECTED	230.9651 m/z @1.52 [CD6722_1.mzXML]	230.96505737304688	1.5246	1.4185666666666668	9.581733333333334	8.163166666666667	174935.4375	7608199.355570801	0	1288	0.11036025986315945	40.16660107208852	1.033166003104369	230.9600830078125	230.96511840820312
526	230.98878479003906	1.96155					1	DETECTED	230.9888 m/z @1.96 [CD6722_1.mzXML]	230.98878479003906	1.96155	1.93395	5.611533333333333	3.6775833333333328	20306.5625	634403.6736965637	0	1288	0.12199338590282705	66.62288647343031	55.87415355353578	230.98785400390625	230.98977661132812
527	231.1359100341797	15.19905					1	DETECTED	231.1359 m/z @15.20 [CD6722_1.mzXML]	231.1359100341797	15.19905	0.10108333333333334	19.99866666666667	19.897583333333337	360267.34375	4.180901552703491E7	1	1288	0.8805244801329941	1.0439445747694818	2.4727969030962353	231.13526916503906	231.14401245117188
528	231.2495574951172	11.407416666666668					1	DETECTED	231.2496 m/z @11.41 [CD6722_1.mzXML]	231.2495574951172	11.407416666666668	11.378966666666667	11.450766666666668	0.07180000000000142	39187.765625	114810.15828613311	0	1288	0.06160228171992088	1.2618629173989173	1.5237258347978349	231.2494659423828	231.24974060058594
529	232.11679077148438	1.96155					1	DETECTED	232.1168 m/z @1.96 [CD6722_1.mzXML]	232.11679077148438	1.96155	1.9477166666666668	2.4952666666666667	0.54755	12403.0087890625	189464.35519116218	0	1288	0.26364742631635396	19.79096385542196	38.58192771084392	232.11585998535156	232.11712646484375
530	232.13951110839844	15.137550000000001					1	DETECTED	232.1395 m/z @15.14 [CD6722_1.mzXML]	232.13951110839844	15.137550000000001	9.39955	19.799666666666667	10.400116666666667	23749.943359375	3424142.1499206587	0	1288	0.9847749056896493	0.9613071259075691	0.6628353115257112	232.13462829589844	232.14031982421875
531	232.15338134765625	8.552816666666667					1	DETECTED	232.1534 m/z @8.55 [CD6722_1.mzXML]	232.15338134765625	8.552816666666667	8.094249999999999	9.079366666666665	0.9851166666666664	54870.26171875	879128.8933861081	0	1288	0.21888572605830703	0.6970442505516634	0.31685382807944273	232.15301513671875	232.15353393554688
532	232.89498901367188	1.7039333333333333					1	DETECTED	232.8950 m/z @1.70 [CD6722_1.mzXML]	232.89498901367188	1.7039333333333333	1.6439333333333332	1.93395	0.2900166666666668	183624.171875	1541833.6406899418	0	1288	0.132180012995186	3.437752488639488	3.7024697859520135	232.89480590820312	232.89532470703125
533	232.9267578125	1.5545333333333333					1	DETECTED	232.9268 m/z @1.55 [CD6722_1.mzXML]	232.9267578125	1.5545333333333333	1.4185666666666668	1.6146666666666667	0.19609999999999994	72691.9609375	465760.33086712623	0	1288	0.12389612007220818	0.7306507767475448	0.5471882336178864	232.92642211914062	232.92771911621094
534	232.98387145996094	10.834333333333332					1	DETECTED	232.9839 m/z @10.83 [CD6722_1.mzXML]	232.98387145996094	10.834333333333332	9.879183333333334	18.772	8.892816666666665	16136.607421875	1089758.2208383789	0	1288	0.48515488709159094	4.655193774101808	22.496243899426304	232.98367309570312	232.98672485351562
535	232.99807739257812	1.5246					1	DETECTED	232.9981 m/z @1.52 [CD6722_1.mzXML]	232.99807739257812	1.5246	1.4345999999999999	1.5693333333333332	0.13473333333333337	26702.650390625	148071.63883422845	0	1288	0.10787066570095538	0.7429205943678748	0.5007917930034522	232.99710083007812	232.99827575683594
536	233.0370330810547	10.460183333333333					1	DETECTED	233.0370 m/z @10.46 [CD6722_1.mzXML]	233.0370330810547	10.460183333333333	9.612116666666667	19.080333333333332	9.468216666666665	14803.923828125	1957890.758919617	0	1288	5.573983456235606	4.9454293218402805	5.9592294384032645	233.0283660888672	233.0370330810547
537	233.1116180419922	2.740216666666667					1	DETECTED	233.1116 m/z @2.74 [CD6722_1.mzXML]	233.1116180419922	2.740216666666667	0.21945	19.982166666666668	19.76271666666667	8519.8154296875	2346705.486401489	0	1288	0.3956233491663381	3.8231230225251567	1.7942798574930643	233.1097412109375	233.11318969726562
538	233.1320343017578	15.106966666666667					1	DETECTED	233.1320 m/z @15.11 [CD6722_1.mzXML]	233.1320343017578	15.106966666666667	14.328216666666666	19.8165	5.488283333333335	13828.6572265625	1451104.4717757565	0	1288	1.1937755634906893	2.804331582994053	4.87417781355809	233.1294708251953	233.13290405273438
539	233.1458282470703	14.90615					1	DETECTED	233.1458 m/z @14.91 [CD6722_1.mzXML]	233.1458282470703	14.90615	9.909066666666666	19.536	9.626933333333335	12960.0771484375	1993370.2110736088	0	1288	4.796173662424696	0.9632552322187943	0.9783125798802265	233.14443969726562	233.1519317626953
540	233.15679931640625	8.523100000000001					1	DETECTED	233.1568 m/z @8.52 [CD6722_1.mzXML]	233.15679931640625	8.523100000000001	8.302366666666666	8.598099999999999	0.29573333333333274	6621.30029296875	78788.99532806408	0	1288	0.1152041648182589	0.6698882512835931	0.33977650256718606	233.15638732910156	233.1569366455078
541	234.07861328125	9.627083333333333					1	DETECTED	234.0786 m/z @9.63 [CD6722_1.mzXML]	234.07861328125	9.627083333333333	9.3846	10.308150000000001	0.9235500000000005	6967.12353515625	195548.45341088876	0	1288	0.6329300339162138	1.904357687813603	1.3120494920159675	234.07777404785156	234.07937622070312
542	234.89205932617188	1.7039333333333333					1	DETECTED	234.8921 m/z @1.70 [CD6722_1.mzXML]	234.89205932617188	1.7039333333333333	1.6439333333333332	1.8069166666666667	0.16298333333333348	67350.28125	470625.1551284183	0	1288	0.15416770191863471	1.3376844949189242	1.7246229162882363	234.8915252685547	234.89236450195312
543	235.06765747070312	11.859633333333333					1	DETECTED	235.0677 m/z @11.86 [CD6722_1.mzXML]	235.06765747070312	11.859633333333333	11.828483333333333	12.050016666666666	0.22153333333333336	43825.41796875	277981.019424073	0	1288	0.10824861320082668	9.865974381834729	null	235.06747436523438	235.06787109375
544	235.09117126464844	3.4134666666666664					1	DETECTED	235.0912 m/z @3.41 [CD6722_1.mzXML]	235.09117126464844	3.4134666666666664	0.10108333333333334	19.99866666666667	19.897583333333337	133791.40625	3.983290687176827E7	1	1288	4.424302759113198	3.6925090417015647	11.530646524358424	235.09048461914062	235.0953826904297
545	235.1678009033203	12.313433333333334					1	DETECTED	235.1678 m/z @12.31 [CD6722_1.mzXML]	235.1678009033203	12.313433333333334	9.354983333333333	18.217499999999998	8.862516666666664	17502.515625	1315773.5921160893	0	1288	0.18722511868178948	1.4978310714507026	1.995662142901405	235.1671600341797	235.1687469482422
546	236.07901000976562	14.7072					1	DETECTED	236.0790 m/z @14.71 [CD6722_1.mzXML]	236.07901000976562	14.7072	10.2355	17.762833333333333	7.527333333333333	5107.951171875	965317.7172894594	0	1288	5.141271008777869	0.8416634985948669	0.6833269971897338	236.07835388183594	236.0799560546875
547	236.09439086914062	2.6717999999999997					1	DETECTED	236.0944 m/z @2.67 [CD6722_1.mzXML]	236.09439086914062	2.6717999999999997	0.11786666666666666	19.99866666666667	19.8808	11499.3134765625	3611474.5807732255	0	1288	5.610082681668171	5.100071724611563	8.187287657892844	236.0936279296875	236.0959014892578
548	236.90721130371094	1.5993					1	DETECTED	236.9072 m/z @1.60 [CD6722_1.mzXML]	236.90721130371094	1.5993	1.5545333333333333	1.7194333333333334	0.16490000000000005	19054.564453125	115644.09334130853	0	1288	0.07505888447516762	1.8417721518987367	2.6835443037974733	236.9070281982422	236.9073486328125
549	236.97021484375	12.264983333333333					1	DETECTED	236.9702 m/z @12.26 [CD6722_1.mzXML]	236.97021484375	12.264983333333333	11.51085	12.68755	1.1767000000000003	9123.982421875	396292.49135058664	0	1288	0.10921244148163645	0.7801670792079205	0.5603341584158411	236.9693603515625	236.97084045410156
550	237.07801818847656	11.735583333333333					1	DETECTED	237.0780 m/z @11.74 [CD6722_1.mzXML]	237.07801818847656	11.735583333333333	1.5693333333333332	18.087666666666667	16.518333333333334	20507.05859375	4444617.928452028	0	1288	3.593616500932365	2.972041341470652	7.972034529995144	237.06814575195312	237.08596801757812
551	237.11080932617188	11.859633333333333					1	DETECTED	237.1108 m/z @11.86 [CD6722_1.mzXML]	237.11080932617188	11.859633333333333	0.23638333333333333	19.749666666666666	19.513283333333334	23437.501953125	3289382.6740315864	0	1288	3.3521106552402014	4.702597850824077	6.911858634845159	237.10845947265625	237.11215209960938
552	237.14710998535156	11.917316666666666					1	DETECTED	237.1471 m/z @11.92 [CD6722_1.mzXML]	237.14710998535156	11.917316666666666	11.526	12.233833333333333	0.7078333333333333	33974.3828125	512752.7146585695	0	1288	0.11205803478574161	0.904425231057541	1.8583261580699904	237.14071655273438	237.1476287841797
553	238.11561584472656	12.61095					1	DETECTED	238.1156 m/z @12.61 [CD6722_1.mzXML]	238.11561584472656	12.61095	6.033966666666667	19.99866666666667	13.9647	70436.1875	6527277.371463437	0	1288	2.3837462623648094	1.625436054929149	4.7361206464692005	238.10562133789062	238.1251983642578
554	238.84017944335938	1.7644666666666666					1	DETECTED	238.8402 m/z @1.76 [CD6722_1.mzXML]	238.84017944335938	1.7644666666666666	1.68855	1.8069166666666667	0.11836666666666673	43387.359375	204206.7349165039	0	1288	0.11921331050363415	0.7795828759604838	0.5591657519209675	238.8398895263672	238.84071350097656
555	238.9654998779297	12.281083333333333					1	DETECTED	238.9655 m/z @12.28 [CD6722_1.mzXML]	238.9654998779297	12.281083333333333	10.205666666666668	19.243	9.037333333333331	133082.140625	8528332.556398071	1	1288	0.9003788267981037	1.0978049053665855	1.219031084628926	238.95936584472656	238.9702606201172
556	239.06239318847656	1.8636000000000001					1	DETECTED	239.0624 m/z @1.86 [CD6722_1.mzXML]	239.06239318847656	1.8636000000000001	1.5246	11.990733333333333	10.466133333333334	140064.765625	2404870.578967773	0	1288	0.03703583994075399	3.9161752527565947	0.9248746976434681	239.05685424804688	239.06829833984375
557	239.0901641845703	10.502383333333334					1	DETECTED	239.0902 m/z @10.50 [CD6722_1.mzXML]	239.0901641845703	10.502383333333334	10.160966666666667	12.377199999999998	2.2162333333333315	289737.78125	2394989.4167402033	1	1288	0.137195670609227	2.1535159671016704	3.2909578712344603	239.08700561523438	239.09339904785156
558	239.13796997070312	9.73095					1	DETECTED	239.1380 m/z @9.73 [CD6722_1.mzXML]	239.13796997070312	9.73095	9.671766666666667	9.804933333333334	0.13316666666666777	3632.45263671875	15224.903352996718	0	1288	0.05045492762880954	1.1250352013517406	1.2500704027034812	239.13723754882812	239.13833618164062
559	239.23550415039062	13.75875					1	DETECTED	239.2355 m/z @13.76 [CD6722_1.mzXML]	239.23550415039062	13.75875	0.93475	14.400066666666667	13.465316666666668	55704.4765625	3453013.071824097	0	1288	0.2381485433480801	0.5166751691103737	4.327969276579834	239.23452758789062	239.23654174804688
560	240.0640411376953	12.96775					1	DETECTED	240.0640 m/z @12.97 [CD6722_1.mzXML]	240.0640411376953	12.96775	10.294099999999998	12.96775	2.673650000000002	21812.166015625	2076737.295045777	0	1288	2.655903064390829	0.5	null	240.0640411376953	240.06471252441406
561	240.09780883789062	12.995316666666668					1	DETECTED	240.0978 m/z @13.00 [CD6722_1.mzXML]	240.09780883789062	12.995316666666668	10.474516666666666	13.660533333333332	3.1860166666666654	38634.69921875	1514740.6690305788	0	1288	0.4143893797028859	0.6435334590352032	0.07264880115591296	240.0934295654297	240.0985565185547
562	240.23880004882812	13.75875					1	DETECTED	240.2388 m/z @13.76 [CD6722_1.mzXML]	240.23880004882812	13.75875	13.688933333333333	14.04775	0.35881666666666767	10388.0810546875	124663.42026123071	0	1288	0.1766245558819044	2.5697063738362624	4.139412747672525	240.2378387451172	240.2392120361328
563	240.83734130859375	1.7498833333333332					1	DETECTED	240.8373 m/z @1.75 [CD6722_1.mzXML]	240.83734130859375	1.7498833333333332	1.68855	1.8069166666666667	0.11836666666666673	34721.07421875	161406.80356933596	0	1288	0.07317513502974449	0.964945652173915	0.9298913043478301	240.83709716796875	240.83749389648438
564	240.9659423828125	12.233833333333333					1	DETECTED	240.9659 m/z @12.23 [CD6722_1.mzXML]	240.9659423828125	12.233833333333333	10.928500000000001	19.50316666666667	8.574666666666667	13890.2587890625	1500310.0439815065	0	1288	1.6829422216032484	3.284473953013283	5.568947906026566	240.95973205566406	240.9669647216797
565	241.0070343017578	1.8069166666666667					1	DETECTED	241.0070 m/z @1.81 [CD6722_1.mzXML]	241.0070343017578	1.8069166666666667	1.4185666666666668	15.578033333333334	14.159466666666667	26396.83984375	6230237.949325255	0	1288	0.46483479404990535	18.230290545470154	31.61442844474879	240.99911499023438	241.00746154785156
566	241.02435302734375	8.720733333333333					1	DETECTED	241.0244 m/z @8.72 [CD6722_1.mzXML]	241.02435302734375	8.720733333333333	2.0308	17.465666666666667	15.434866666666668	6425.93994140625	1524990.4773608705	0	1288	0.1210704364369164	1.1535889744790682	148.2870879613911	241.02383422851562	241.03201293945312
567	241.1056671142578	11.555266666666666					1	DETECTED	241.1057 m/z @11.56 [CD6722_1.mzXML]	241.1056671142578	11.555266666666666	2.0169333333333332	11.931666666666667	9.914733333333334	90482.8984375	4058415.6392101166	0	1288	0.11590275226772384	0.5108823570426603	4.345523215272136	241.1016082763672	241.10633850097656
568	241.1531982421875	1.9200833333333334					1	DETECTED	241.1532 m/z @1.92 [CD6722_1.mzXML]	241.1531982421875	1.9200833333333334	1.8921166666666667	10.191016666666666	8.2989	23413.197265625	874419.9524483948	0	1288	0.08436562598368047	45.39452723302617	54.11549331653428	241.15243530273438	241.1549072265625
569	242.01779174804688	2.0591500000000003					1	DETECTED	242.0178 m/z @2.06 [CD6722_1.mzXML]	242.01779174804688	2.0591500000000003	2.0591500000000003	18.869500000000002	16.810350000000003	11399.529296875	3048659.4249153435	0	1288	0.010239881757396763	null	null	242.0165252685547	242.02772521972656
570	242.08013916015625	10.308150000000001					1	DETECTED	242.0801 m/z @10.31 [CD6722_1.mzXML]	242.08013916015625	10.308150000000001	10.250266666666667	19.86616666666667	9.615900000000002	10347.8798828125	623560.8409307558	0	1288	0.14929995537623952	73.91374103502707	169.7439626615223	242.07656860351562	242.08047485351562
571	242.2101287841797	12.035266666666667					1	DETECTED	242.2101 m/z @12.04 [CD6722_1.mzXML]	242.2101287841797	12.035266666666667	0.6777833333333334	12.68755	12.009766666666666	16374.9970703125	1347093.326410278	0	1288	0.45918212294062677	0.5287160154318225	0.05743203086364495	242.20944213867188	242.21177673339844
572	242.9237060546875	1.6439333333333332					1	DETECTED	242.9237 m/z @1.64 [CD6722_1.mzXML]	242.9237060546875	1.6439333333333332	1.5397500000000002	1.8780333333333334	0.33828333333333327	415489.6875	2484091.8768509524	0	1288	0.0718843216450975	1.8291878692178765	2.172677643120427	242.92364501953125	242.92420959472656
573	242.9608154296875	12.24935					1	DETECTED	242.9608 m/z @12.25 [CD6722_1.mzXML]	242.9608154296875	12.24935	1.4800166666666668	12.578866666666666	11.098849999999999	7542.3740234375	2796833.6573106693	0	1288	0.8395551813503808	0.5152988423919772	0.030597684783954443	242.95970153808594	242.96498107910156
574	242.99366760253906	1.4800166666666668					1	DETECTED	242.9937 m/z @1.48 [CD6722_1.mzXML]	242.99366760253906	1.4800166666666668	1.4185666666666668	1.4947333333333332	0.0761666666666665	19073.267578125	52979.01157153316	0	1288	0.0451257862158696	0.6181068802060129	0.24738874513358627	242.99349975585938	242.9939422607422
575	243.0222930908203	14.676983333333334					1	DETECTED	243.0223 m/z @14.68 [CD6722_1.mzXML]	243.0222930908203	14.676983333333334	14.213066666666666	19.470666666666666	5.2576	2065.807861328125	320501.5365070801	0	1288	1.74421730326495	5.666534938027649	10.333069876055298	243.0200653076172	243.02413940429688
576	243.13255310058594	9.95335					1	DETECTED	243.1326 m/z @9.95 [CD6722_1.mzXML]	243.13255310058594	9.95335	9.804933333333334	10.027016666666666	0.22208333333333208	2178.234375	22201.761371459877	0	1288	0.09762342892151032	0.7481751824817511	0.49635036496350216	243.13221740722656	243.13352966308594
577	244.20103454589844	9.12605					1	DETECTED	244.2010 m/z @9.13 [CD6722_1.mzXML]	244.20103454589844	9.12605	9.063600000000001	11.828483333333333	2.764883333333332	90885.59375	1044749.160459108	1	1288	0.10286238436431816	2.396358949456416	2.9333276081172155	244.19894409179688	244.20120239257812
578	244.92184448242188	1.6439333333333332					1	DETECTED	244.9218 m/z @1.64 [CD6722_1.mzXML]	244.92184448242188	1.6439333333333332	1.5843500000000001	1.7194333333333334	0.13508333333333322	27895.421875	139238.70002246083	0	1288	0.12425245399945073	1.133566433566437	1.267132867132874	244.921630859375	244.92205810546875
579	245.06228637695312	8.877233333333333					1	DETECTED	245.0623 m/z @8.88 [CD6722_1.mzXML]	245.06228637695312	8.877233333333333	8.598099999999999	8.970833333333333	0.37273333333333447	10563.576171875	100019.54780944818	0	1288	0.10355120678689467	0.6676618103654169	1.374704428188237	245.0616455078125	245.06251525878906
580	245.22491455078125	14.328216666666666					1	DETECTED	245.2249 m/z @14.33 [CD6722_1.mzXML]	245.22491455078125	14.328216666666666	1.0036833333333333	19.833000000000002	18.829316666666667	54571.7109375	3679305.9150598445	0	1288	0.6340218975708467	3.375475160710428	3.3228193893275244	245.2233123779297	245.22647094726562
581	246.15084838867188	11.8741					1	DETECTED	246.1508 m/z @11.87 [CD6722_1.mzXML]	246.15084838867188	11.8741	11.751233333333333	13.409083333333333	1.6578499999999998	108474.4765625	1354697.5383522927	0	1288	0.29591090701990375	1.3234492776690576	1.4590816679439773	246.15011596679688	246.1548309326172
582	246.1690673828125	9.2548					1	DETECTED	246.1691 m/z @9.25 [CD6722_1.mzXML]	246.1690673828125	9.2548	0.28713333333333335	19.99866666666667	19.711533333333335	119817.0625	4090530.605222168	0	1288	0.13234300604310434	0.511176214666604	0.012975629657772528	246.16769409179688	246.16957092285156
583	246.2307891845703	1.96155					1	DETECTED	246.2308 m/z @1.96 [CD6722_1.mzXML]	246.2307891845703	1.96155	1.96155	15.371683333333333	13.410133333333334	17377.318359375	7910902.793626223	0	1288	12.49596623583875	null	null	246.22779846191406	246.2307891845703
584	246.24139404296875	10.9597					1	DETECTED	246.2414 m/z @10.96 [CD6722_1.mzXML]	246.24139404296875	10.9597	10.912783333333334	11.065716666666667	0.15293333333333337	13859.7890625	89631.30316686965	0	1288	0.13051983588959004	1.6298401420959288	2.1424267880806998	246.24119567871094	246.24169921875
585	246.9423065185547	1.5545333333333333					1	DETECTED	246.9423 m/z @1.55 [CD6722_1.mzXML]	246.9423065185547	1.5545333333333333	1.4345999999999999	1.6146666666666667	0.18006666666666682	69324.7734375	468510.7248129883	0	1288	0.12404046580827566	0.7506948304613673	0.5116693776941748	246.94210815429688	246.9427947998047
586	247.091064453125	2.53575					1	DETECTED	247.0911 m/z @2.54 [CD6722_1.mzXML]	247.091064453125	2.53575	0.10108333333333334	19.99866666666667	19.897583333333337	187088.828125	2.7490375141458157E7	0	1288	1.004180085077334	3.7635490750694243	12.346837601020411	247.08778381347656	247.0919189453125
587	247.12765502929688	13.688933333333333					1	DETECTED	247.1277 m/z @13.69 [CD6722_1.mzXML]	247.12765502929688	13.688933333333333	8.39095	14.06255	5.6716	7655.36376953125	1032371.3688876955	0	1288	5.4624545396135336	0.5352602719902856	0.07052054398057128	247.12657165527344	247.13150024414062
588	247.1429901123047	9.226666666666667					1	DETECTED	247.1430 m/z @9.23 [CD6722_1.mzXML]	247.1429901123047	9.226666666666667	9.12605	9.819700000000001	0.6936500000000017	390970.6875	2352166.7050933274	0	1288	0.08255422431358284	1.5676192481611453	1.6314579778866967	247.14292907714844	247.1433868408203
589	247.15406799316406	11.902816666666666					1	DETECTED	247.1541 m/z @11.90 [CD6722_1.mzXML]	247.15406799316406	11.902816666666666	11.76665	11.961066666666666	0.19441666666666535	10457.5107421875	95338.39324572733	0	1288	0.1891700820554405	0.7138922888616872	0.42778457772337447	247.1536407470703	247.15440368652344
590	248.0946502685547	2.5766333333333336					1	DETECTED	248.0947 m/z @2.58 [CD6722_1.mzXML]	248.0946502685547	2.5766333333333336	0.20253333333333332	19.982166666666668	19.779633333333333	15458.09375	2895627.9572517076	0	1288	1.3185689262152884	3.8597638827651104	2.243292065930521	248.09054565429688	248.09616088867188
591	248.14646911621094	9.226666666666667					1	DETECTED	248.1465 m/z @9.23 [CD6722_1.mzXML]	248.14646911621094	9.226666666666667	1.9477166666666668	11.946349999999999	9.998633333333332	53374.72265625	2672085.003941712	0	1288	0.08608974994773533	0.5096032526623094	1.6899648980503186	248.14622497558594	248.14845275878906
592	248.86891174316406	1.7194333333333334					1	DETECTED	248.8689 m/z @1.72 [CD6722_1.mzXML]	248.86891174316406	1.7194333333333334	1.6585666666666665	1.8069166666666667	0.1483500000000002	81984.65625	551816.5925317385	0	1288	0.12784811776411442	1.218647316538881	1.5322389196417063	248.8687744140625	248.86900329589844
593	248.97479248046875	2.0169333333333332					1	DETECTED	248.9748 m/z @2.02 [CD6722_1.mzXML]	248.97479248046875	2.0169333333333332	1.4499166666666667	2.2136333333333336	0.7637166666666668	13021.919921875	350692.56921960454	0	1288	0.06587477941095177	0.673451691602246	0.346903383204492	248.97381591796875	248.9757843017578
594	249.00204467773438	11.495866666666666					1	DETECTED	249.0020 m/z @11.50 [CD6722_1.mzXML]	249.00204467773438	11.495866666666666	1.5246	19.243	17.7184	10200.12109375	3282677.3572486565	0	1288	0.41256469917426664	0.8525852862485472	11.162718388458856	248.99649047851562	249.0109405517578
595	249.1562957763672	9.789816666666667					1	DETECTED	249.1563 m/z @9.79 [CD6722_1.mzXML]	249.1562957763672	9.789816666666667	9.39955	10.834333333333332	1.434783333333332	20029.203125	297596.04237719736	0	1288	0.13347695022613593	1.0906649072002172	0.6483991524222277	249.15447998046875	249.15676879882812
596	249.21629333496094	10.363083333333332					1	DETECTED	249.2163 m/z @10.36 [CD6722_1.mzXML]	249.21629333496094	10.363083333333332	10.101933333333333	11.3645	1.2625666666666664	12153.7939453125	349390.13612677023	0	1288	0.3086524159532438	2.4173208245580544	2.6056452554181186	249.21592712402344	249.2218017578125
597	249.25640869140625	12.701616666666666					1	DETECTED	249.2564 m/z @12.70 [CD6722_1.mzXML]	249.25640869140625	12.701616666666666	12.673216666666667	12.995316666666668	0.3221000000000007	8365.45703125	125211.97891235352	0	1288	0.1723097943658125	5.670774647887429	10.341549295774858	249.25564575195312	249.2567138671875
598	251.0568084716797	10.363083333333332					1	DETECTED	251.0568 m/z @10.36 [CD6722_1.mzXML]	251.0568084716797	10.363083333333332	10.335700000000001	18.185166666666664	7.849466666666663	29178.970703125	679061.616247557	0	1288	0.25934432624413795	143.32562385880652	285.65124771761305	251.0480194091797	251.05873107910156
599	251.12631225585938	12.020416666666668					1	DETECTED	251.1263 m/z @12.02 [CD6722_1.mzXML]	251.12631225585938	12.020416666666668	0.10108333333333334	19.99866666666667	19.897583333333337	134562.390625	1.2147437754027715E7	0	1288	10.526824997333481	8.259257732102762	0.919087158862758	251.1230010986328	251.12705993652344
600	252.0806427001953	11.917316666666666					1	DETECTED	252.0806 m/z @11.92 [CD6722_1.mzXML]	252.0806427001953	11.917316666666666	11.859633333333333	18.217499999999998	6.357866666666665	9508.0732421875	789917.3997635498	0	1288	0.02194020382391315	55.110083790811906	109.22016758162381	252.0804901123047	252.090087890625
601	252.1297149658203	12.050016666666666					1	DETECTED	252.1297 m/z @12.05 [CD6722_1.mzXML]	252.1297149658203	12.050016666666666	0.15168333333333334	19.965833333333332	19.814149999999998	19624.11328125	2357337.4781937874	0	1288	10.45662471380257	1.6678590126062902	18.382318895728343	252.1201171875	252.13021850585938
602	253.0460205078125	1.5843500000000001					1	DETECTED	253.0460 m/z @1.58 [CD6722_1.mzXML]	253.0460205078125	1.5843500000000001	0.47405	19.99866666666667	19.52461666666667	5279.2314453125	2988536.4004465337	0	1288	16.80821868496947	8.792496022096131	15.909255075458969	253.0460205078125	253.05233764648438
603	253.1092071533203	12.3928					1	DETECTED	253.1092 m/z @12.39 [CD6722_1.mzXML]	253.1092071533203	12.3928	10.603783333333332	12.469066666666667	1.865283333333334	15057.86328125	601393.8559949336	0	1288	0.11564830881584065	0.5213152476686449	0.04282292294287979	253.10511779785156	253.10931396484375
604	254.08023071289062	10.335700000000001					1	DETECTED	254.0802 m/z @10.34 [CD6722_1.mzXML]	254.08023071289062	10.335700000000001	10.2355	10.702616666666668	0.4671166666666675	28179.208984375	237596.56549426322	0	1288	0.14347632789955966	1.4965175535928077	2.0607681539356943	254.0795135498047	254.0809326171875
605	254.13511657714844	13.730633333333333					1	DETECTED	254.1351 m/z @13.73 [CD6722_1.mzXML]	254.13511657714844	13.730633333333333	8.939966666666667	14.0029	5.0629333333333335	22844.7265625	1186282.7663851925	0	1288	4.945166615613536	0.5472035552606317	0.05839954166068133	254.1342010498047	254.13827514648438
606	254.17466735839844	13.91455					1	DETECTED	254.1747 m/z @13.91 [CD6722_1.mzXML]	254.17466735839844	13.91455	10.5451	19.210166666666666	8.665066666666666	11860.7900390625	1606860.247633239	0	1288	2.699853303821893	1.2858280530452544	0.319174689199029	254.17388916015625	254.17530822753906
607	254.8137969970703	1.7194333333333334					1	DETECTED	254.8138 m/z @1.72 [CD6722_1.mzXML]	254.8137969970703	1.7194333333333334	1.68855	2.143666666666667	0.45511666666666684	14761.19140625	228053.64596826167	0	1288	0.09360015088293605	7.368321640582832	13.736643281165664	254.8137969970703	254.82327270507812
608	254.941162109375	11.215983333333332					1	DETECTED	254.9412 m/z @11.22 [CD6722_1.mzXML]	254.941162109375	11.215983333333332	10.896749999999999	11.584316666666666	0.6875666666666671	5381.64990234375	142660.778746521	0	1288	0.1855212487815514	1.0769029967630799	1.1538059935261598	254.94073486328125	254.9419403076172
609	255.12109375	11.555266666666666					1	DETECTED	255.1211 m/z @11.56 [CD6722_1.mzXML]	255.12109375	11.555266666666666	11.230766666666666	11.67435	0.44358333333333455	36868.89453125	359804.4249291996	0	1288	0.05768601592058609	0.68144982633159	0.39195486986106187	255.12025451660156	255.12142944335938
610	255.1707305908203	13.91455					1	DETECTED	255.1707 m/z @13.91 [CD6722_1.mzXML]	255.1707305908203	13.91455	9.3846	19.650333333333332	10.265733333333332	40380.65234375	5012736.170391601	0	1288	1.166695009451578	1.0905952951249986	1.3650886875119783	255.17005920410156	255.17225646972656
611	256.09600830078125	10.308150000000001					1	DETECTED	256.0960 m/z @10.31 [CD6722_1.mzXML]	256.09600830078125	10.308150000000001	10.280016666666667	10.5883	0.3082833333333337	9207.69921875	66086.12170373533	0	1288	0.14796720587929357	5.478969194312541	9.957938388625083	256.0953063964844	256.0967102050781
612	256.2619323730469	11.3645					1	DETECTED	256.2619 m/z @11.36 [CD6722_1.mzXML]	256.2619323730469	11.3645	1.2456333333333334	15.27725	14.031616666666666	95039.1875	2753194.809296115	0	1288	0.10105995804033796	1.7954604964403964	38.45035745802857	256.2603759765625	256.26318359375
613	257.0735778808594	2.185683333333333					1	DETECTED	257.0736 m/z @2.19 [CD6722_1.mzXML]	257.0735778808594	2.185683333333333	1.8636000000000001	19.8165	17.9529	14036.8447265625	2442921.649955506	0	1288	0.12343191199027936	11.636249429643575	21.751602070783868	257.06640625	257.0823669433594
614	257.2249450683594	12.005533333333334					1	DETECTED	257.2249 m/z @12.01 [CD6722_1.mzXML]	257.2249450683594	12.005533333333334	11.76665	15.183733333333333	3.4170833333333324	30401.083984375	1067360.8934244378	0	1288	0.8457308569597188	7.152201213981705	65.98322787303962	257.2242431640625	257.22540283203125
615	257.24609375	13.80095					1	DETECTED	257.2461 m/z @13.80 [CD6722_1.mzXML]	257.24609375	13.80095	0.15168333333333334	18.691	18.539316666666664	34159.27734375	2689379.4550568536	0	1288	0.27771603479853724	0.7678516984705936	0.045357605051246905	257.2452697753906	257.2471923828125
616	257.97979736328125	10.191016666666666					1	DETECTED	257.9798 m/z @10.19 [CD6722_1.mzXML]	257.97979736328125	10.191016666666666	9.775116666666666	10.603783333333332	0.8286666666666669	12153.5673828125	250723.16509429927	0	1288	0.3292152789676539	1.0408563147145786	1.1452570281802128	257.97906494140625	257.9806823730469
617	258.0279235839844	11.275866666666667					1	DETECTED	258.0279 m/z @11.28 [CD6722_1.mzXML]	258.0279235839844	11.275866666666667	0.11786666666666666	19.982166666666668	19.8643	8044.9091796875	2560728.862288572	0	1288	0.7296683415294858	0.838317239071441	13.424123539033333	258.01885986328125	258.030029296875
618	258.248779296875	13.80095					1	DETECTED	258.2488 m/z @13.80 [CD6722_1.mzXML]	258.248779296875	13.80095	13.71665	13.988033333333334	0.2713833333333344	6177.068359375	71686.3192901611	0	1288	0.04044057645889687	1.6096283115855998	2.2192566231711996	258.2486877441406	258.2497863769531
619	258.8975830078125	1.6439333333333332					1	DETECTED	258.8976 m/z @1.64 [CD6722_1.mzXML]	258.8975830078125	1.6439333333333332	1.5545333333333333	1.7927666666666666	0.2382333333333333	128120.78125	687521.8165595704	0	1288	0.06916980647579529	1.3416106371862935	1.7096754529614935	258.8973388671875	258.898193359375
620	258.94256591796875	1.4947333333333332					1	DETECTED	258.9426 m/z @1.49 [CD6722_1.mzXML]	258.94256591796875	1.4947333333333332	1.4499166666666667	15.419099999999998	13.969183333333332	7663.3505859375	4533645.622144775	0	1288	0.12880539225045462	155.84808478988526	310.6961695797705	258.9352111816406	258.9427795410156
621	258.970947265625	1.4499166666666667					1	DETECTED	258.9709 m/z @1.45 [CD6722_1.mzXML]	258.970947265625	1.4499166666666667	1.4185666666666668	1.5098833333333335	0.09131666666666671	15739.4072265625	57654.038351074254	0	1288	0.07256677205562845	1.456406166932484	1.9128123338649679	258.970947265625	258.9714660644531
622	259.0258483886719	13.97335					1	DETECTED	259.0258 m/z @13.97 [CD6722_1.mzXML]	259.0258483886719	13.97335	9.760266666666666	17.860166666666665	8.099899999999998	7771.0810546875	1561337.147098114	0	1288	0.07449325247760541	0.9612793480625825	0.6096593057508679	259.02508544921875	259.0282897949219
623	259.0926513671875	11.859633333333333					1	DETECTED	259.0927 m/z @11.86 [CD6722_1.mzXML]	259.0926513671875	11.859633333333333	11.797666666666666	14.936933333333334	3.1392666666666678	17486.556640625	397127.6278681332	0	1288	0.10964942621223983	25.330285099515855	49.66057019903171	259.09197998046875	259.093017578125
624	259.64794921875	13.45145					1	DETECTED	259.6479 m/z @13.45 [CD6722_1.mzXML]	259.64794921875	13.45145	12.995316666666668	13.646083333333333	0.6507666666666658	19000.947265625	396800.6401220697	0	1288	0.23985620843101962	0.713351359251682	0.4267027185033641	259.6473693847656	259.6567687988281
625	260.0218505859375	10.559283333333333					1	DETECTED	260.0219 m/z @10.56 [CD6722_1.mzXML]	260.0218505859375	10.559283333333333	5.0001500000000005	10.5883	5.58815	5127.28466796875	613494.8096870119	0	1288	0.06843799056168365	0.502609819276386	0.005219638552772099	260.02166748046875	260.0310363769531
626	260.1663818359375	12.094666666666665					1	DETECTED	260.1664 m/z @12.09 [CD6722_1.mzXML]	260.1663818359375	12.094666666666665	11.629116666666667	13.148483333333333	1.5193666666666665	36701.84375	657935.2410574949	0	1288	0.14494759726869688	1.6905335553075846	2.610991769770868	260.1567077636719	260.1666259765625
627	260.1845703125	9.879183333333334					1	DETECTED	260.1846 m/z @9.88 [CD6722_1.mzXML]	260.1845703125	9.879183333333334	3.1155	10.205666666666668	7.090166666666668	50126.01953125	1014248.9210925297	0	1288	0.09419855576993541	0.78471533664277	2.9048843625456806	260.17755126953125	260.1849365234375
628	260.9754333496094	1.4947333333333332					1	DETECTED	260.9754 m/z @1.49 [CD6722_1.mzXML]	260.9754333496094	1.4947333333333332	1.4185666666666668	1.5397500000000002	0.12118333333333342	6856.9833984375	32106.819526245126	0	1288	0.05105079459764994	0.7955142231947507	0.5910284463895015	260.97491455078125	260.975830078125
629	261.0096740722656	1.7927666666666666					1	DETECTED	261.0097 m/z @1.79 [CD6722_1.mzXML]	261.0096740722656	1.7927666666666666	1.4345999999999999	2.348516666666667	0.9139166666666669	49698.1875	976458.4763964846	0	1288	0.34789341746879643	1.246420045162754	1.3168650531564798	261.0036926269531	261.01019287109375
630	261.1434631347656	9.551366666666667					1	DETECTED	261.1435 m/z @9.55 [CD6722_1.mzXML]	261.1434631347656	9.551366666666667	0.10108333333333334	19.9325	19.83141666666667	71015.890625	3119934.1809133	0	1288	0.08686370573556168	0.5090019005617684	0.6749661065406695	261.14208984375	261.1476745605469
631	261.18798828125	9.8941					1	DETECTED	261.1880 m/z @9.89 [CD6722_1.mzXML]	261.18798828125	9.8941	0.1686166666666667	19.99866666666667	19.830050000000004	6939.3349609375	1866264.4419042047	0	1288	9.690066602662872	4.457509162306612	6.425050784945486	261.1816101074219	261.18817138671875
632	262.2510986328125	12.3928					1	DETECTED	262.2511 m/z @12.39 [CD6722_1.mzXML]	262.2510986328125	12.3928	12.361266666666667	12.469066666666667	0.10779999999999923	13370.189453125	55871.5305629878	0	1288	0.13976955625971854	1.709302325581451	2.418604651162902	262.2508544921875	262.2518615722656
633	263.00689697265625	2.0452166666666667					1	DETECTED	263.0069 m/z @2.05 [CD6722_1.mzXML]	263.00689697265625	2.0452166666666667	1.4499166666666667	17.1335	15.683583333333335	10008.87890625	2052362.4118593142	0	1288	0.259460475071009	13.17284002463744	25.34568004927488	263.0008850097656	263.0073547363281
634	263.01739501953125	11.495866666666666					1	DETECTED	263.0174 m/z @11.50 [CD6722_1.mzXML]	263.01739501953125	11.495866666666666	10.944233333333333	16.87	5.925766666666668	15075.2548828125	1454665.1623147584	0	1288	0.9206559587119525	5.371110036860236	9.579277050839323	263.0166931152344	263.0185546875
635	263.08746337890625	11.555266666666666					1	DETECTED	263.0875 m/z @11.56 [CD6722_1.mzXML]	263.08746337890625	11.555266666666666	0.5249833333333334	18.59283333333333	18.067849999999996	200578.65625	6084986.553398905	0	1288	9.787641391403795	2.1841251951391563	0.01983578510798946	263.0830078125	263.0916442871094
636	263.1379699707031	9.671766666666667					1	DETECTED	263.1380 m/z @9.67 [CD6722_1.mzXML]	263.1379699707031	9.671766666666667	9.627083333333333	9.73095	0.10386666666666677	19446.951171875	89146.45638952641	0	1288	0.09476619954164711	1.1622528907124199	1.32450578142484	263.1379089355469	263.13812255859375
637	263.2353820800781	14.328216666666666					1	DETECTED	263.2354 m/z @14.33 [CD6722_1.mzXML]	263.2353820800781	14.328216666666666	0.4061166666666667	19.699833333333334	19.29371666666667	143849.390625	8492885.175139194	0	1288	0.5549542536200889	1.3835618027099366	1.9644021318184783	263.22991943359375	263.2378234863281
638	264.09088134765625	11.555266666666666					1	DETECTED	264.0909 m/z @11.56 [CD6722_1.mzXML]	264.09088134765625	11.555266666666666	1.8780333333333334	11.6592	9.781166666666667	26379.458984375	2771839.642097718	0	1288	0.09948139866054895	0.5053699921120707	0.010739984224141253	264.0851135253906	264.09088134765625
639	264.1695556640625	9.226666666666667					1	DETECTED	264.1696 m/z @9.23 [CD6722_1.mzXML]	264.1695556640625	9.226666666666667	9.141716666666667	9.5967	0.45498333333333285	37133.86328125	255782.97788204995	0	1288	0.1045405376246773	1.1954200030948252	2.139295920526501	264.1689453125	264.17022705078125
640	264.8425598144531	1.7039333333333333					1	DETECTED	264.8426 m/z @1.70 [CD6722_1.mzXML]	264.8425598144531	1.7039333333333333	1.6439333333333332	1.7644666666666666	0.12053333333333338	29929.958984375	147270.72347900385	0	1288	0.12104716486356981	1.004444444444444	0.9613863910800577	264.8423767089844	264.8428955078125
641	265.0215759277344	1.7927666666666666					1	DETECTED	265.0216 m/z @1.79 [CD6722_1.mzXML]	265.0215759277344	1.7927666666666666	1.7498833333333332	16.788	15.038116666666667	51639.62109375	2391563.621533234	0	1288	0.08365598731570434	11.003772233756745	13.548583770238766	265.01251220703125	265.0230407714844
642	265.0821228027344	11.644116666666667					1	DETECTED	265.0821 m/z @11.64 [CD6722_1.mzXML]	265.0821228027344	11.644116666666667	0.11786666666666666	19.99866666666667	19.8808	13639.3076171875	2416224.5189582235	0	1288	7.199140860391605	1.7516295962695825	0.45018169396986935	265.07330322265625	265.0854187011719
643	265.1170654296875	9.73095					1	DETECTED	265.1171 m/z @9.73 [CD6722_1.mzXML]	265.1170654296875	9.73095	9.6419	10.294099999999998	0.6521999999999988	208638.234375	1351384.4365222084	1	1288	0.09228305473843079	1.4582087464853504	1.670502607215903	265.1168212890625	265.11785888671875
644	265.14178466796875	12.3928					1	DETECTED	265.1418 m/z @12.39 [CD6722_1.mzXML]	265.14178466796875	12.3928	9.775116666666666	12.469066666666667	2.693950000000001	25271.95703125	898790.7111465454	0	1288	0.09948301854600139	0.5145675883892247	0.029135176778449318	265.13232421875	265.1421813964844
645	265.9801330566406	10.205666666666668					1	DETECTED	265.9801 m/z @10.21 [CD6722_1.mzXML]	265.9801330566406	10.205666666666668	9.048116666666665	11.859633333333333	2.8115166666666678	10964.0791015625	407067.127344116	0	1288	0.11620326982520979	1.2144255827682011	52.66029935169336	265.97332763671875	265.9884338378906
646	266.07061767578125	16.243116666666666					1	DETECTED	266.0706 m/z @16.24 [CD6722_1.mzXML]	266.07061767578125	16.243116666666666	1.40145	19.799666666666667	18.398216666666666	6500.5439453125	2193937.610092438	0	1288	1.9732441759869754	0.6198163952835486	0.21746661397388747	266.069580078125	266.0767822265625
647	266.1204833984375	9.73095					1	DETECTED	266.1205 m/z @9.73 [CD6722_1.mzXML]	266.1204833984375	9.73095	9.671766666666667	9.864216666666666	0.19244999999999912	27728.1796875	156634.65271874858	0	1288	0.08775829241086441	1.533684699026218	3.858031192659154	266.1203918457031	266.12078857421875
648	266.9258728027344	1.5843500000000001					1	DETECTED	266.9259 m/z @1.58 [CD6722_1.mzXML]	266.9258728027344	1.5843500000000001	1.5246	3.599683333333333	2.075083333333333	48432.4375	1276581.4881206055	0	1288	0.07787128134389842	17.364714086471352	32.24031259225729	266.92034912109375	266.9264831542969
649	267.0569763183594	1.9063					1	DETECTED	267.0570 m/z @1.91 [CD6722_1.mzXML]	267.0569763183594	1.9063	1.8921166666666667	19.965833333333332	18.073716666666666	15179.7421875	2894759.6577522596	0	1288	0.0922088602526463	576.6848471545649	537.6933700908562	267.0483093261719	267.06695556640625
650	267.0670166015625	15.915383333333333					1	DETECTED	267.0670 m/z @15.92 [CD6722_1.mzXML]	267.0670166015625	15.915383333333333	9.414933333333332	19.799666666666667	10.384733333333335	8784.88671875	1960200.1319452818	0	1288	7.2940991869022405	0.7987703415404575	0.7446596194391069	267.0669860839844	267.0682067871094
651	267.0973815917969	1.6439333333333332					1	DETECTED	267.0974 m/z @1.64 [CD6722_1.mzXML]	267.0973815917969	1.6439333333333332	1.5098833333333335	9.490883333333333	7.980999999999999	18312.8515625	1113385.6353956906	0	1288	0.23469900769345187	20.656441374443602	37.88665215893612	267.0951843261719	267.0992431640625
652	267.2666320800781	12.701616666666666					1	DETECTED	267.2666 m/z @12.70 [CD6722_1.mzXML]	267.2666320800781	12.701616666666666	1.3149000000000002	12.953816666666667	11.638916666666667	54295.73828125	1810162.944875151	0	1288	0.19038609906763249	1.254761798347928	0.7100143626638153	267.2659912109375	267.2672424316406
653	267.6453857421875	13.244883333333332					1	DETECTED	267.6454 m/z @13.24 [CD6722_1.mzXML]	267.6453857421875	13.244883333333332	12.96775	14.443283333333333	1.475533333333333	324155.4375	6497734.6509367535	2	1288	0.3151434405822453	1.263232365972171	1.9748495966703452	267.6446838378906	267.64593505859375
654	267.9781494140625	10.2355					1	DETECTED	267.9781 m/z @10.24 [CD6722_1.mzXML]	267.9781494140625	10.2355	8.861283333333335	10.321933333333334	1.4606499999999993	10953.7939453125	362278.7467844235	0	1288	0.09134250048861503	0.5314482189853615	0.06289643797072311	267.9773254394531	267.9842224121094
655	268.0955810546875	10.308150000000001					1	DETECTED	268.0956 m/z @10.31 [CD6722_1.mzXML]	268.0955810546875	10.308150000000001	4.701483333333333	10.44625	5.744766666666666	13595.4296875	382031.1446287537	0	1288	0.11518107410589273	0.5123156956004754	0.027709528486458544	268.09521484375	268.10369873046875
656	268.15301513671875	9.198649999999999					1	DETECTED	268.1530 m/z @9.20 [CD6722_1.mzXML]	268.15301513671875	9.198649999999999	9.141716666666667	17.531833333333335	8.390116666666668	736561.625	1.2577579006296342E7	0	1288	0.07890903499434287	2.0267599855126983	2.7436381730466555	268.1438903808594	268.1540222167969
657	268.1896057128906	9.83455					1	DETECTED	268.1896 m/z @9.83 [CD6722_1.mzXML]	268.1896057128906	9.83455	9.789816666666667	10.160966666666667	0.3711500000000001	92256.421875	502155.33835256624	0	1288	0.08322633162933712	2.0942394430579823	2.7085587436467637	268.1888732910156	268.1900939941406
658	268.9559631347656	11.260833333333332					1	DETECTED	268.9560 m/z @11.26 [CD6722_1.mzXML]	268.9559631347656	11.260833333333332	1.5246	17.876166666666666	16.351566666666667	16457.880859375	2287249.392117584	0	1288	0.4323643439880751	0.7506719996257823	12.82330432815987	268.9461975097656	268.9573974609375
659	269.0855712890625	1.4649					1	DETECTED	269.0856 m/z @1.46 [CD6722_1.mzXML]	269.0855712890625	1.4649	1.4185666666666668	10.363083333333332	8.944516666666665	6264.1611328125	1080357.4041265259	0	1288	0.09157841870206629	96.52356115107911	192.04712230215821	269.08514404296875	269.0926513671875
660	269.1366882324219	12.035266666666667					1	DETECTED	269.1367 m/z @12.04 [CD6722_1.mzXML]	269.1366882324219	12.035266666666667	11.990733333333333	12.187333333333333	0.1966000000000001	71084.609375	444233.9475065932	0	1288	0.10879499201545251	3.446834589272565	2.8769404858968977	269.13653564453125	269.1370849609375
661	269.2247314453125	14.04775					1	DETECTED	269.2247 m/z @14.05 [CD6722_1.mzXML]	269.2247314453125	14.04775	11.644116666666667	15.34025	3.696133333333332	73708.53125	2768336.0071977517	0	1288	0.41782949392100477	0.6593123169166291	3.261215485623314	269.2241516113281	269.22576904296875
662	269.2820129394531	13.80095					1	DETECTED	269.2820 m/z @13.80 [CD6722_1.mzXML]	269.2820129394531	13.80095	0.28713333333333335	19.4055	19.118366666666667	11546.767578125	2371511.289203919	0	1288	1.872356539884981	0.8493076271467791	0.7297190841624854	269.2812194824219	269.2836608886719
663	270.074951171875	10.321933333333334					1	DETECTED	270.0750 m/z @10.32 [CD6722_1.mzXML]	270.074951171875	10.321933333333334	10.2355	10.896749999999999	0.661249999999999	70933.8359375	588024.7271183487	0	1288	0.12230981504119498	1.7238678577792432	1.9841719161039735	270.07427978515625	270.0752868652344
664	270.1402282714844	12.050016666666666					1	DETECTED	270.1402 m/z @12.05 [CD6722_1.mzXML]	270.1402282714844	12.050016666666666	12.020416666666668	12.094666666666665	0.07424999999999748	11486.1728515625	36134.19816650347	0	1288	0.20143978896393833	1.2542229729729935	1.5084459459459867	270.13970947265625	270.1404724121094
665	270.22808837890625	14.0029					1	DETECTED	270.2281 m/z @14.00 [CD6722_1.mzXML]	270.22808837890625	14.0029	13.943633333333334	14.55875	0.6151166666666654	14206.7421875	295848.35009374947	0	1288	0.457339278401772	5.189398200225027	9.378796400450055	270.22723388671875	270.22869873046875
666	271.03814697265625	1.7788166666666667					1	DETECTED	271.0381 m/z @1.78 [CD6722_1.mzXML]	271.03814697265625	1.7788166666666667	1.7498833333333332	16.4576	14.707716666666666	69354.2109375	8413749.0479281	0	1288	0.1680390957624498	254.16561059907707	507.3312211981541	271.0378112792969	271.04656982421875
667	271.204345703125	14.844033333333334					1	DETECTED	271.2043 m/z @14.84 [CD6722_1.mzXML]	271.204345703125	14.844033333333334	11.201266666666667	15.3085	4.107233333333333	11192.7275390625	747075.3311383058	0	1288	0.40256941479115405	0.5637519101781613	0.12750382035632254	271.2033996582031	271.2046203613281
668	271.2613830566406	12.68755					1	DETECTED	271.2614 m/z @12.69 [CD6722_1.mzXML]	271.2613830566406	12.68755	0.10108333333333334	19.99866666666667	19.897583333333337	92657.3984375	6824463.671298283	0	1288	0.27712377837749536	0.9208034111632375	0.08997337237249654	271.2591857910156	271.2629699707031
669	271.6566467285156	13.008933333333333					1	DETECTED	271.6566 m/z @13.01 [CD6722_1.mzXML]	271.6566467285156	13.008933333333333	12.911750000000001	13.175783333333333	0.264033333333332	56756.6171875	496569.39223242056	0	1288	0.1461867325874131	1.3584290859200963	1.0410168914245805	271.6559753417969	271.6567077636719
670	272.6642150878906	13.326416666666667					1	DETECTED	272.6642 m/z @13.33 [CD6722_1.mzXML]	272.6642150878906	13.326416666666667	12.883483333333334	14.400066666666667	1.5165833333333332	24984.880859375	573268.3220681151	0	1288	0.1603305690860264	1.7119769717037958	2.4239539434075916	272.6551513671875	272.66485595703125
671	272.7930603027344	1.96155					1	DETECTED	272.7931 m/z @1.96 [CD6722_1.mzXML]	272.7930603027344	1.96155	1.8780333333333334	2.1717333333333335	0.29370000000000007	14879.9091796875	163305.93941528327	0	1288	0.12365458092483816	1.7583316703252891	2.5166633406505783	272.7925720214844	272.7939453125
672	272.9425354003906	1.6146666666666667					1	DETECTED	272.9425 m/z @1.61 [CD6722_1.mzXML]	272.9425354003906	1.6146666666666667	1.5397500000000002	1.6585666666666665	0.11881666666666635	76987.7734375	344035.0954289547	0	1288	0.08410228139532361	0.7841746333538687	0.6052798488267059	272.9425354003906	272.9434814453125
673	273.66351318359375	14.04775					1	DETECTED	273.6635 m/z @14.05 [CD6722_1.mzXML]	273.66351318359375	14.04775	13.97335	14.736766666666666	0.7634166666666662	5360.2509765625	127614.73269335965	0	1288	0.21879615560921195	5.13048835125443	9.26097670250886	273.6624755859375	273.6730041503906
674	274.00152587890625	11.421666666666665					1	DETECTED	274.0015 m/z @11.42 [CD6722_1.mzXML]	274.00152587890625	11.421666666666665	7.28035	17.398833333333336	10.118483333333335	15096.5224609375	1511377.094259307	0	1288	1.072529203223425	1.1126201990336233	8.558512351864799	273.9937744140625	274.0028991699219
675	274.19989013671875	10.2205					1	DETECTED	274.1999 m/z @10.22 [CD6722_1.mzXML]	274.19989013671875	10.2205	8.434666666666667	10.573666666666666	2.1389999999999993	3247.981689453125	240998.75768566888	0	1288	0.06174473960147786	0.5988800746616892	0.1977601493233785	274.1968688964844	274.20068359375
676	274.27154541015625	11.3645					1	DETECTED	274.2715 m/z @11.36 [CD6722_1.mzXML]	274.27154541015625	11.3645	11.186383333333334	15.754166666666666	4.567783333333333	4115861.5	2.9347916181347836E7	1	1288	0.09501601760184109	0.9351278432420251	2.1084249397754693	274.2707824707031	274.27313232421875
677	274.6232604980469	12.827733333333333					1	DETECTED	274.6233 m/z @12.83 [CD6722_1.mzXML]	274.6232604980469	12.827733333333333	12.68755	12.939950000000001	0.2524000000000015	14102.349609375	132692.76328369137	0	1288	0.1334380683034997	0.9002496730472084	0.8004993460944168	274.62274169921875	274.6239318847656
678	274.6524963378906	13.524916666666666					1	DETECTED	274.6525 m/z @13.52 [CD6722_1.mzXML]	274.6524963378906	13.524916666666666	13.45145	13.630716666666666	0.1792666666666669	14601.8154296875	113227.59603735337	0	1288	0.1881998792351922	1.2200544464609833	1.4401088929219665	274.6524963378906	274.6535339355469
679	274.8714294433594	1.6585666666666665					1	DETECTED	274.8714 m/z @1.66 [CD6722_1.mzXML]	274.8714294433594	1.6585666666666665	1.6146666666666667	1.7927666666666666	0.17809999999999993	23251.966796875	157408.94214892588	0	1288	0.09132234184116284	2.028473804100235	3.0569476082004696	274.8712463378906	274.87933349609375
680	275.0018005371094	11.888416666666666					1	DETECTED	275.0018 m/z @11.89 [CD6722_1.mzXML]	275.0018005371094	11.888416666666666	1.4947333333333332	18.233666666666668	16.738933333333335	17110.58203125	2887143.58296646	0	1288	0.8680590603097915	0.7596054394558285	0.2879900651872482	274.9962158203125	275.0077819824219
681	275.10491943359375	9.938649999999999					1	DETECTED	275.1049 m/z @9.94 [CD6722_1.mzXML]	275.10491943359375	9.938649999999999	9.8941	9.95335	0.05925000000000047	1588.4384765625	3998.0772055969983	0	1288	0.0662817268657836	0.6649831649831822	0.3299663299663643	275.10076904296875	275.10491943359375
682	275.2752990722656	11.3645					1	DETECTED	275.2753 m/z @11.36 [CD6722_1.mzXML]	275.2752990722656	11.3645	11.306416666666667	11.704983333333333	0.3985666666666656	523676.96875	3749791.8037065524	0	1288	0.10288238614761092	2.2610312709898044	2.2462078259848424	275.2748718261719	275.2760009765625
683	275.6312255859375	13.162116666666666					1	DETECTED	275.6312 m/z @13.16 [CD6722_1.mzXML]	275.6312255859375	13.162116666666666	12.124816666666668	13.615516666666668	1.4907000000000004	155740.875	2570070.582422727	0	1288	0.19239313652342283	1.2663409170120288	1.424890719213234	275.62359619140625	275.6319274902344
684	275.99664306640625	15.434949999999999					1	DETECTED	275.9966 m/z @15.43 [CD6722_1.mzXML]	275.99664306640625	15.434949999999999	9.879183333333334	19.340833333333332	9.461649999999999	2120.22900390625	615545.9822166137	0	1288	0.06503237517140903	0.8515161423865895	0.7030322847731788	275.99560546875	275.9979553222656
685	276.1328430175781	13.1896					1	DETECTED	276.1328 m/z @13.19 [CD6722_1.mzXML]	276.1328430175781	13.1896	4.4718	13.381233333333334	8.909433333333334	52259.328125	1903064.5698027962	0	1288	0.06935652321610242	0.5347674526386672	0.07182286969042816	276.1242370605469	276.142822265625
686	276.6502380371094	13.244883333333332					1	DETECTED	276.6502 m/z @13.24 [CD6722_1.mzXML]	276.6502380371094	13.244883333333332	13.107033333333334	13.943633333333334	0.8366000000000007	50837.80859375	824606.9553073726	0	1288	0.22134685809181676	3.034457743924592	2.2528293768795264	276.6497497558594	276.65081787109375
687	276.9834899902344	1.8069166666666667					1	DETECTED	276.9835 m/z @1.81 [CD6722_1.mzXML]	276.9834899902344	1.8069166666666667	1.4499166666666667	19.259166666666665	17.80925	26543.033203125	2380577.3441159655	0	1288	0.16473366318978888	17.756388171421342	45.66241623217922	276.97430419921875	276.99346923828125
688	277.0370788574219	10.502383333333334					1	DETECTED	277.0371 m/z @10.50 [CD6722_1.mzXML]	277.0370788574219	10.502383333333334	10.488383333333333	16.589783333333333	6.1014	3076.6806640625	701693.2977270506	0	1288	0.05552862898293931	217.9071428571254	434.8142857142508	277.0357666015625	277.037353515625
689	277.07012939453125	11.781933333333335					1	DETECTED	277.0701 m/z @11.78 [CD6722_1.mzXML]	277.07012939453125	11.781933333333335	11.68955	17.631333333333334	5.941783333333333	11438.3896484375	861265.8391891478	0	1288	6.305693337646208	32.15830777557251	63.31661555114502	277.0698547363281	277.0748291015625
690	277.1528015136719	13.299066666666667					1	DETECTED	277.1528 m/z @13.30 [CD6722_1.mzXML]	277.1528015136719	13.299066666666667	8.302366666666666	19.193666666666665	10.8913	13987.1484375	2618786.6974976184	0	1288	7.3534389011003665	0.9775630039153501	1.040948889591064	277.1520080566406	277.1578674316406
691	277.1778564453125	12.21855					1	DETECTED	277.1779 m/z @12.22 [CD6722_1.mzXML]	277.1778564453125	12.21855	0.21945	18.950166666666668	18.73071666666667	16429.9296875	2147702.2251623836	0	1288	0.07448980664096361	0.7805050656577022	0.5610101313154042	277.1769104003906	277.17987060546875
692	277.2113952636719	13.80095					1	DETECTED	277.2114 m/z @13.80 [CD6722_1.mzXML]	277.2113952636719	13.80095	12.10945	14.077516666666666	1.9680666666666653	19688.912109375	985859.8998613276	0	1288	0.05911365451010475	0.5817518967385947	0.16764668771268898	277.2109680175781	277.2149353027344
693	277.9928894042969	15.013616666666667					1	DETECTED	277.9929 m/z @15.01 [CD6722_1.mzXML]	277.9928894042969	15.013616666666667	9.5363	18.674666666666667	9.138366666666666	3056.446533203125	801682.2757839968	0	1288	6.872856270047318	0.8342010534355325	0.668402106871065	277.9831237792969	277.9928894042969
694	278.184326171875	9.079366666666665					1	DETECTED	278.1843 m/z @9.08 [CD6722_1.mzXML]	278.184326171875	9.079366666666665	5.321166666666667	9.141716666666667	3.820550000000001	8161.4365234375	822642.2481480713	0	1288	0.09166994638194303	0.5082951945080094	0.016590389016018878	278.1803894042969	278.18463134765625
695	278.6260070800781	12.939950000000001					1	DETECTED	278.6260 m/z @12.94 [CD6722_1.mzXML]	278.6260070800781	12.939950000000001	12.827733333333333	18.331166666666665	5.503433333333332	61725.36328125	2161855.647053711	0	1288	0.13435370317495554	24.521461458487607	1.3869957853657404	278.6212158203125	278.6264343261719
696	278.9807434082031	1.93395					1	DETECTED	278.9807 m/z @1.93 [CD6722_1.mzXML]	278.9807434082031	1.93395	1.9063	19.833000000000002	17.9267	8804.3916015625	2466681.781280941	0	1288	14.038658193270457	302.8851266639655	604.2394708387019	278.9789733886719	278.982421875
697	279.0826110839844	10.516683333333333					1	DETECTED	279.0826 m/z @10.52 [CD6722_1.mzXML]	279.0826110839844	10.516683333333333	10.488383333333333	19.799666666666667	9.311283333333334	82033.78125	1482667.5346260378	0	1288	0.10020792632751707	87.70913856883355	180.9546383564759	279.0824279785156	279.0925598144531
698	279.1571350097656	12.45415					1	DETECTED	279.1571 m/z @12.45 [CD6722_1.mzXML]	279.1571350097656	12.45415	0.10108333333333334	19.99866666666667	19.897583333333337	189722.109375	3.736073584500146E7	1	1288	0.1585089004606708	0.5265016759011681	1.3308924499873007	279.154541015625	279.1582946777344
699	279.2299499511719	13.45145					1	DETECTED	279.2299 m/z @13.45 [CD6722_1.mzXML]	279.2299499511719	13.45145	11.68955	14.874933333333333	3.1853833333333323	40015.4296875	1994506.9058731701	0	1288	0.2600534697564214	0.7359699129769776	0.4352210700820828	279.22930908203125	279.23077392578125
700	279.6450500488281	13.008933333333333					1	DETECTED	279.6451 m/z @13.01 [CD6722_1.mzXML]	279.6450500488281	13.008933333333333	12.786033333333334	13.857733333333334	1.0716999999999999	142303.25	2314216.678407227	0	1288	0.22087861970792666	2.767978399800164	1.105855034370999	279.6441650390625	279.6455383300781
701	280.08984375	1.7498833333333332					1	DETECTED	280.0898 m/z @1.75 [CD6722_1.mzXML]	280.08984375	1.7498833333333332	1.6585666666666665	19.145166666666668	17.486600000000003	137124.03125	8005762.699155153	0	1288	0.06012350874786243	83.73596447069423	132.68805900959632	280.0848083496094	280.09051513671875
702	280.14703369140625	13.036399999999999					1	DETECTED	280.1470 m/z @13.04 [CD6722_1.mzXML]	280.14703369140625	13.036399999999999	9.369683333333334	13.120966666666668	3.7512833333333333	36416.734375	4373547.292454101	0	1288	3.720020684639765	0.5115316609318967	0.02306332186379345	280.14630126953125	280.15362548828125
703	280.1600646972656	12.438816666666666					1	DETECTED	280.1601 m/z @12.44 [CD6722_1.mzXML]	280.1600646972656	12.438816666666666	0.23638333333333333	19.916166666666665	19.679783333333333	29635.078125	6531390.004635743	0	1288	0.18847311753390805	1.655567426784051	0.6553025968352194	280.1595458984375	280.1617431640625
704	280.6529235839844	13.3675					1	DETECTED	280.6529 m/z @13.37 [CD6722_1.mzXML]	280.6529235839844	13.3675	11.931666666666667	14.183216666666668	2.2515500000000017	262691.875	4309621.711168704	2	1288	0.20556193701257897	1.3592009583441815	2.3617759732972203	280.6463317871094	280.65374755859375
705	281.082275390625	15.514366666666666					1	DETECTED	281.0823 m/z @15.51 [CD6722_1.mzXML]	281.082275390625	15.514366666666666	9.430200000000001	19.799666666666667	10.369466666666666	16616.5546875	4054458.2012850954	0	1288	6.636257745029459	0.8521681961375156	0.5647805750975751	281.07879638671875	281.0833435058594
706	281.1121520996094	9.460633333333334					1	DETECTED	281.1122 m/z @9.46 [CD6722_1.mzXML]	281.1121520996094	9.460633333333334	9.445716666666668	9.627083333333333	0.18136666666666557	4767.6162109375	41305.11012866179	0	1288	0.185356697669965	6.079329608938682	11.158659217877364	281.11138916015625	281.1123046875
707	281.2457275390625	14.38565					1	DETECTED	281.2457 m/z @14.39 [CD6722_1.mzXML]	281.2457275390625	14.38565	3.8601666666666667	19.8495	15.989333333333333	239453.234375	1.2293856213477356E7	0	1288	0.5066302765394806	0.7697588394825693	0.38024968645451857	281.24444580078125	281.24725341796875
708	281.6605224609375	14.138316666666666					1	DETECTED	281.6605 m/z @14.14 [CD6722_1.mzXML]	281.6605224609375	14.138316666666666	11.421666666666665	16.111966666666667	4.690300000000002	86255.0859375	4886807.923362183	0	1288	0.5945764781071432	1.5502157956194071	2.3599479549781956	281.6547546386719	281.6616516113281
709	282.2205810546875	16.210383333333333					1	DETECTED	282.2206 m/z @16.21 [CD6722_1.mzXML]	282.2205810546875	16.210383333333333	0.11786666666666666	19.99866666666667	19.8808	4648.5478515625	3255838.177100645	0	1288	11.13586878526518	0.6177032595896023	0.2354065191792046	282.21826171875	282.22137451171875
710	282.2491149902344	14.457633333333332					1	DETECTED	282.2491 m/z @14.46 [CD6722_1.mzXML]	282.2491149902344	14.457633333333332	14.29945	16.0954	1.7959500000000013	47744.71484375	1629946.6788306895	0	1288	0.5024901862464546	4.604721112369581	5.579589625831641	282.2486267089844	282.2497863769531
711	282.27728271484375	13.91455					1	DETECTED	282.2773 m/z @13.91 [CD6722_1.mzXML]	282.27728271484375	13.91455	11.797666666666666	14.285116666666665	2.487449999999999	121306.0703125	2850262.3178724335	0	1288	0.3149600684169993	0.7251101388600496	3.0600010040690178	282.2763366699219	282.27789306640625
712	282.903076171875	1.5843500000000001					1	DETECTED	282.9031 m/z @1.58 [CD6722_1.mzXML]	282.903076171875	1.5843500000000001	1.5098833333333335	11.48095	9.971066666666667	78088.4296875	1.0041196680817503E7	0	1288	0.06853416012734193	68.82836877660448	159.0928811362878	282.9018859863281	282.9037780761719
713	282.97186279296875	11.495866666666666					1	DETECTED	282.9719 m/z @11.50 [CD6722_1.mzXML]	282.97186279296875	11.495866666666666	10.944233333333333	15.450566666666667	4.506333333333334	16072.4755859375	1249834.8773787841	0	1288	0.445478832252979	4.0845368300199425	8.313623824589465	282.97100830078125	282.97283935546875
714	283.0061340332031	10.2355					1	DETECTED	283.0061 m/z @10.24 [CD6722_1.mzXML]	283.0061340332031	10.2355	10.191016666666666	10.294099999999998	0.1030833333333323	9261.0771484375	46007.73232568314	0	1288	0.09720338960799602	1.1586736605469956	1.3173473210939914	283.0058898925781	283.00653076171875
715	283.02032470703125	1.9477166666666668					1	DETECTED	283.0203 m/z @1.95 [CD6722_1.mzXML]	283.02032470703125	1.9477166666666668	1.8636000000000001	17.779	15.9154	15720.0	2130743.2402083133	0	1288	14.414815055718554	88.53766962435343	169.74970317038589	283.02032470703125	283.0274353027344
716	283.08294677734375	10.349433333333334					1	DETECTED	283.0829 m/z @10.35 [CD6722_1.mzXML]	283.08294677734375	10.349433333333334	10.308150000000001	15.419099999999998	5.110949999999997	19524.607421875	418224.8923878167	0	1288	0.4896638910901032	61.9008881711761	122.8017763423522	283.0787658691406	283.08319091796875
717	283.1522521972656	12.050016666666666					1	DETECTED	283.1523 m/z @12.05 [CD6722_1.mzXML]	283.1522521972656	12.050016666666666	12.005533333333334	12.377199999999998	0.37166666666666437	22185.28125	235853.8423757325	0	1288	0.12331214898448906	4.17759460472096	7.355189209441919	283.15185546875	283.1524963378906
718	283.2407531738281	15.466366666666666					1	DETECTED	283.2408 m/z @15.47 [CD6722_1.mzXML]	283.2407531738281	15.466366666666666	3.29895	16.589783333333333	13.290833333333333	3798.7265625	1355567.6647132263	0	1288	0.42450706061507937	0.5461649624338226	0.09232992486764521	283.2395935058594	283.2489013671875
719	283.26123046875	12.743666666666666					1	DETECTED	283.2612 m/z @12.74 [CD6722_1.mzXML]	283.26123046875	12.743666666666666	0.11786666666666666	19.99866666666667	19.8808	35680.3671875	2748878.3797433483	0	1288	0.19891712837776865	0.5790705818222331	2.8753125028955893	283.2513427734375	283.2635192871094
720	283.2806091308594	13.97335					1	DETECTED	283.2806 m/z @13.97 [CD6722_1.mzXML]	283.2806091308594	13.97335	1.3149000000000002	14.7671	13.4522	26579.5625	2139488.133505675	0	1288	0.25807475645889255	0.5242484501672879	0.04312969403262146	283.2769775390625	283.28558349609375
721	284.18438720703125	9.048116666666665					1	DETECTED	284.1844 m/z @9.05 [CD6722_1.mzXML]	284.18438720703125	9.048116666666665	8.98625	18.039166666666667	9.052916666666667	74050.5	906222.3858429572	0	1288	0.07191883846283531	1.3484183735183815	1.3998963830849454	284.1836242675781	284.18975830078125
722	284.2926330566406	12.701616666666666					1	DETECTED	284.2926 m/z @12.70 [CD6722_1.mzXML]	284.2926330566406	12.701616666666666	12.547033333333333	12.869683333333334	0.3226500000000012	31402.625	330074.7403413087	0	1288	0.2602184868198947	1.0436118598382806	1.1688846012976772	284.2926025390625	284.29327392578125
723	284.32940673828125	11.8741					1	DETECTED	284.3294 m/z @11.87 [CD6722_1.mzXML]	284.32940673828125	11.8741	11.84465	12.203	0.3583499999999997	23599.5625	200043.6412615966	0	1288	0.11320862477549909	6.084040747028725	11.16808149405745	284.3287658691406	284.3301086425781
724	284.908203125	1.68855					1	DETECTED	284.9082 m/z @1.69 [CD6722_1.mzXML]	284.908203125	1.68855	1.6585666666666665	1.7498833333333332	0.09131666666666671	22253.2421875	103116.88688330076	0	1288	0.10350613846333112	1.5227904391328453	2.0455808782656906	284.9076843261719	284.908203125
725	285.0043029785156	10.2205					1	DETECTED	285.0043 m/z @10.22 [CD6722_1.mzXML]	285.0043029785156	10.2205	3.1578500000000003	10.280016666666667	7.122166666666667	8629.3359375	1484604.4001313478	0	1288	7.118093366768184	0.5042134798316968	0.008426959663393643	284.9954528808594	285.0043029785156
726	285.0628967285156	1.4649					1	DETECTED	285.0629 m/z @1.46 [CD6722_1.mzXML]	285.0628967285156	1.4649	1.40145	16.968333333333334	15.566883333333333	13522.0322265625	1635848.7973793945	0	1288	0.09068532738893387	122.67047543997897	232.90665472013922	285.0628356933594	285.0693664550781
727	285.240478515625	13.050183333333333					1	DETECTED	285.2405 m/z @13.05 [CD6722_1.mzXML]	285.240478515625	13.050183333333333	12.925816666666666	13.162116666666666	0.23629999999999995	57243.26953125	403383.93762890674	0	1288	0.09677085276557484	0.950013401232911	0.900026802465822	285.23974609375	285.2409362792969
728	285.2767639160156	12.7296					1	DETECTED	285.2768 m/z @12.73 [CD6722_1.mzXML]	285.2767639160156	12.7296	0.2702833333333333	19.112833333333334	18.842550000000003	28365.412109375	2586587.1672055353	0	1288	0.33070028123854733	1.0685843818425007	18.902178674679373	285.2756042480469	285.2794189453125
729	286.1022644042969	8.75145					1	DETECTED	286.1023 m/z @8.75 [CD6722_1.mzXML]	286.1022644042969	8.75145	8.58295	8.782716666666666	0.19976666666666532	3461.263671875	19202.77310394283	0	1288	0.050077379153217194	0.59277942631058	0.18555885262116004	286.1016540527344	286.1028747558594
730	286.1417541503906	11.917316666666666					1	DETECTED	286.1418 m/z @11.92 [CD6722_1.mzXML]	286.1417541503906	11.917316666666666	11.859633333333333	12.24935	0.3897166666666667	106583.5859375	839528.2385332028	0	1288	0.13142635584795315	2.3347798229966576	2.6109432555772836	286.1409606933594	286.1426086425781
731	286.1998596191406	10.363083333333332					1	DETECTED	286.1999 m/z @10.36 [CD6722_1.mzXML]	286.1998596191406	10.363083333333332	10.294099999999998	10.702616666666668	0.4085166666666691	56288.01953125	482573.26679864596	0	1288	0.12713366893992095	2.2150989731408792	2.9510732845978733	286.1993103027344	286.20074462890625
732	286.2476806640625	9.83455					1	DETECTED	286.2477 m/z @9.83 [CD6722_1.mzXML]	286.2476806640625	9.83455	8.845816666666668	19.5195	10.673683333333333	103051.984375	2462042.2788655087	0	1288	0.06957738514943301	1.0166269996047268	0.9221624068942623	286.2450256347656	286.2488708496094
733	287.01214599609375	1.7927666666666666					1	DETECTED	287.0121 m/z @1.79 [CD6722_1.mzXML]	287.01214599609375	1.7927666666666666	1.4185666666666668	1.8921166666666667	0.4735499999999999	46325.6015625	352448.01166448987	0	1288	0.08654968306909017	0.641590449110639	0.3218458970181084	287.0118103027344	287.0194091796875
734	287.0989074707031	9.73095					1	DETECTED	287.0989 m/z @9.73 [CD6722_1.mzXML]	287.0989074707031	9.73095	9.671766666666667	9.9974	0.3256333333333341	149600.453125	1243200.5900516266	0	1288	0.10510944376595432	2.7510560405519624	4.502112081103925	287.0985107421875	287.0991516113281
735	287.2034606933594	10.363083333333332					1	DETECTED	287.2035 m/z @10.36 [CD6722_1.mzXML]	287.2034606933594	10.363083333333332	10.294099999999998	12.3928	2.098700000000001	9448.7958984375	406698.73343139654	0	1288	0.1148513798119577	15.211645324957663	29.423290649915327	287.1987609863281	287.203857421875
736	287.2349853515625	14.017716666666667					1	DETECTED	287.2350 m/z @14.02 [CD6722_1.mzXML]	287.2349853515625	14.017716666666667	11.975766666666667	14.529933333333334	2.554166666666667	13425.9013671875	534533.8311259768	0	1288	0.2353670949606883	0.6254234106287292	0.25084682125745844	287.2335205078125	287.2357482910156
737	287.2672424316406	11.51085					1	DETECTED	287.2672 m/z @11.51 [CD6722_1.mzXML]	287.2672424316406	11.51085	11.48095	11.67435	0.19340000000000046	28629.564453125	172435.19505151437	0	1288	0.10225905369313004	3.2341137123746337	3.597745819575534	287.2669982910156	287.2678527832031
738	287.6311340332031	12.939950000000001					1	DETECTED	287.6311 m/z @12.94 [CD6722_1.mzXML]	287.6311340332031	12.939950000000001	12.757833333333334	13.495299999999999	0.7374666666666645	295163.53125	3240675.72132544	2	1288	0.18408851366193701	1.062829950243414	1.1327543947261898	287.6297302246094	287.6318054199219
739	288.102294921875	9.716266666666666					1	DETECTED	288.1023 m/z @9.72 [CD6722_1.mzXML]	288.102294921875	9.716266666666666	9.671766666666667	9.849266666666667	0.1775000000000002	19841.248046875	119525.46551019193	0	1288	0.09594001092826332	1.994382022471943	2.988764044943886	288.1020202636719	288.1028747558594
740	288.1976623535156	12.578866666666666					1	DETECTED	288.1977 m/z @12.58 [CD6722_1.mzXML]	288.1976623535156	12.578866666666666	12.42365	12.658216666666668	0.2345666666666677	14923.5517578125	147613.0553168951	0	1288	0.14450167444285356	0.7556104370235215	0.5112208740470431	288.19677734375	288.19775390625
741	288.2154846191406	10.653116666666667					1	DETECTED	288.2155 m/z @10.65 [CD6722_1.mzXML]	288.2154846191406	10.653116666666667	0.7979	19.99866666666667	19.20076666666667	202153.359375	3788160.7909882227	1	1288	0.11318440949703756	1.177919068695056	3.246057638278137	288.2140808105469	288.21697998046875
742	288.6388854980469	13.353766666666667					1	DETECTED	288.6389 m/z @13.35 [CD6722_1.mzXML]	288.6388854980469	13.353766666666667	12.786033333333334	13.615516666666668	0.829483333333334	75716.9375	1663723.0478320315	0	1288	0.2873090063732153	0.746839981508404	1.0186618158544674	288.6298522949219	288.6396179199219
743	288.9201354980469	1.5993					1	DETECTED	288.9201 m/z @1.60 [CD6722_1.mzXML]	288.9201354980469	1.5993	1.0901500000000002	2.19945	1.1093	293440.96875	1759596.785489989	0	1288	0.07102581829040044	4.885202849250374	1.5234262501885327	288.91748046875	288.9280700683594
744	289.1743469238281	1.3670499999999999					1	DETECTED	289.1743 m/z @1.37 [CD6722_1.mzXML]	289.1743469238281	1.3670499999999999	0.11786666666666666	19.916166666666665	19.798299999999998	6027.099609375	1900656.529739593	0	1288	0.5525918476170572	7.924497338260997	5.362196269121507	289.1734924316406	289.176513671875
745	289.6288146972656	12.995316666666668					1	DETECTED	289.6288 m/z @13.00 [CD6722_1.mzXML]	289.6288146972656	12.995316666666668	12.8975	13.078650000000001	0.1811500000000006	28656.35546875	213999.56901708944	0	1288	0.1930376950100623	0.9259669449650737	0.8519338899301475	289.62823486328125	289.6292724609375
746	289.6466979980469	11.6592					1	DETECTED	289.6467 m/z @11.66 [CD6722_1.mzXML]	289.6466979980469	11.6592	11.03565	15.137550000000001	4.1019000000000005	38669.47265625	2311158.244295838	0	1288	0.43834733331538267	2.877546006827067	2.7620361505712028	289.6391906738281	289.6484069824219
747	289.658203125	13.409083333333333					1	DETECTED	289.6582 m/z @13.41 [CD6722_1.mzXML]	289.658203125	13.409083333333333	13.25835	13.555133333333334	0.29678333333333384	27682.509765625	277155.2256857907	0	1288	0.16198342041799307	0.9844648385670085	0.9689296771340171	289.65771484375	289.6583557128906
748	290.266845703125	11.407416666666668					1	DETECTED	290.2668 m/z @11.41 [CD6722_1.mzXML]	290.266845703125	11.407416666666668	10.944233333333333	15.498283333333335	4.554050000000002	61446.67578125	1887903.012697936	0	1288	0.08414336606501038	5.383445344936375	0.43405429151028446	290.2665100097656	290.2677001953125
749	290.6659851074219	14.183216666666668					1	DETECTED	290.6660 m/z @14.18 [CD6722_1.mzXML]	290.6659851074219	14.183216666666668	14.04775	15.261333333333333	1.2135833333333323	12178.9736328125	298806.604513306	0	1288	0.22459522932319942	4.479269192913347	7.972947352738093	290.66510009765625	290.6668395996094
750	290.923583984375	2.53575					1	DETECTED	290.9236 m/z @2.54 [CD6722_1.mzXML]	290.923583984375	2.53575	0.10108333333333334	19.99866666666667	19.897583333333337	82441.15625	1.0803188510961471E7	0	1288	0.843449890957042	5.741258196906174	8.175787277511997	290.91436767578125	290.9297180175781
751	291.11834716796875	12.035266666666667					1	DETECTED	291.1183 m/z @12.04 [CD6722_1.mzXML]	291.11834716796875	12.035266666666667	6.755783333333333	12.469066666666667	5.713283333333334	267812.4375	4394703.4728147	1	1288	0.10932474256224367	2.3068037225040783	2.8451672338706664	291.10992431640625	291.12261962890625
752	291.6449890136719	12.869683333333334					1	DETECTED	291.6450 m/z @12.87 [CD6722_1.mzXML]	291.6449890136719	12.869683333333334	12.743666666666666	13.5701	0.826433333333334	38345.0078125	578865.6386374513	0	1288	0.1932584283761667	3.2790636159237763	5.5581272318475525	291.64361572265625	291.6454162597656
753	291.9336853027344	2.6582166666666667					1	DETECTED	291.9337 m/z @2.66 [CD6722_1.mzXML]	291.9336853027344	2.6582166666666667	0.10108333333333334	19.99866666666667	19.897583333333337	60879.7578125	8391262.560803464	0	1288	0.9429772973914501	3.516162204302435	3.45335819421933	291.9326477050781	291.9349060058594
754	292.06646728515625	16.06253333333333					1	DETECTED	292.0665 m/z @16.06 [CD6722_1.mzXML]	292.06646728515625	16.06253333333333	14.588166666666666	18.8855	4.297333333333334	3889.923828125	520371.2858149415	0	1288	1.2422518099843778	1.4573489181795596	1.914697836359119	292.06549072265625	292.0680847167969
755	292.1216735839844	12.020416666666668					1	DETECTED	292.1217 m/z @12.02 [CD6722_1.mzXML]	292.1216735839844	12.020416666666668	9.094816666666667	17.498833333333334	8.404016666666667	31599.248046875	1831239.5364012155	0	1288	3.048995702277809	1.4362894221128424	0.05221117569808141	292.1207580566406	292.1296691894531
756	292.5147399902344	2.6582166666666667					1	DETECTED	292.5147 m/z @2.66 [CD6722_1.mzXML]	292.5147399902344	2.6582166666666667	2.4017833333333334	17.957833333333333	15.556049999999999	8348.0751953125	1687025.5731192627	0	1288	0.8997590076370958	7.972900465505987	20.12017069181075	292.5076904296875	292.5172424316406
757	292.6529846191406	13.092916666666667					1	DETECTED	292.6530 m/z @13.09 [CD6722_1.mzXML]	292.6529846191406	13.092916666666667	2.481733333333333	13.244883333333332	10.76315	15816.990234375	2728332.4589092103	0	1288	0.14113315342580535	0.5071606842466516	0.01432136849330327	292.6446228027344	292.661865234375
758	292.93048095703125	2.905266666666667					1	DETECTED	292.9305 m/z @2.91 [CD6722_1.mzXML]	292.93048095703125	2.905266666666667	2.3885	19.0965	16.708	9129.361328125	1528108.5225377502	0	1288	0.9860373976260317	2.8897937388992956	6.335811149740751	292.92279052734375	292.93939208984375
759	292.9496154785156	2.8637					1	DETECTED	292.9496 m/z @2.86 [CD6722_1.mzXML]	292.9496154785156	2.8637	1.4800166666666668	19.8165	18.336483333333334	8439.2197265625	1392932.8143138732	0	1288	0.6767228002148333	6.625968128545789	0.9552238262918864	292.9410095214844	292.95745849609375
760	292.9687194824219	2.6036833333333336					1	DETECTED	292.9687 m/z @2.60 [CD6722_1.mzXML]	292.9687194824219	2.6036833333333336	2.428316666666667	9.760266666666666	7.331949999999999	9170.9794921875	796148.1371582642	0	1288	0.4333860766989144	11.293782231298731	13.894776004124287	292.9604797363281	292.9689025878906
761	292.979736328125	2.6307666666666667					1	DETECTED	292.9797 m/z @2.63 [CD6722_1.mzXML]	292.979736328125	2.6307666666666667	2.3219333333333334	10.072033333333334	7.7501	12034.9150390625	965860.4956163327	0	1288	0.590497819869686	6.143983078530251	5.862033910250899	292.9717102050781	292.9878845214844
762	293.002685546875	2.6036833333333336					1	DETECTED	293.0027 m/z @2.60 [CD6722_1.mzXML]	293.002685546875	2.6036833333333336	0.47405	19.982166666666668	19.50811666666667	11830.107421875	2410326.0392275397	0	1288	0.8348326222416458	1.7359271145743884	2.2496711460152885	292.99462890625	293.0068054199219
763	293.017822265625	2.5766333333333336					1	DETECTED	293.0178 m/z @2.58 [CD6722_1.mzXML]	293.017822265625	2.5766333333333336	0.2533666666666667	19.799666666666667	19.5463	14935.228515625	2365267.4489167496	0	1288	0.6235992509131862	2.0973309433410257	1.7422374722334928	293.00830078125	293.02215576171875
764	293.0329895019531	2.6582166666666667					1	DETECTED	293.0330 m/z @2.66 [CD6722_1.mzXML]	293.0329895019531	2.6582166666666667	0.18561666666666668	19.99866666666667	19.81305	32631.29296875	3210657.338283324	0	1288	0.2730068340087488	1.106172028302043	0.6911735089198671	293.0233459472656	293.04083251953125
765	293.0435791015625	2.6717999999999997					1	DETECTED	293.0436 m/z @2.67 [CD6722_1.mzXML]	293.0435791015625	2.6717999999999997	0.2533666666666667	19.949	19.695633333333333	25627.2890625	3099073.5494807153	0	1288	0.297860296425585	1.4346227787031007	2.0020294025744696	293.0435791015625	293.0484619140625
766	293.0589599609375	2.7266333333333335					1	DETECTED	293.0590 m/z @2.73 [CD6722_1.mzXML]	293.0589599609375	2.7266333333333335	0.11786666666666666	19.949	19.831133333333334	39096.53515625	4376954.672289185	0	1288	0.162480078388052	2.5195622948018226	6.17090594147109	293.05108642578125	293.060302734375
767	293.0704040527344	2.6036833333333336					1	DETECTED	293.0704 m/z @2.60 [CD6722_1.mzXML]	293.0704040527344	2.6036833333333336	0.15168333333333334	19.982166666666668	19.830483333333333	57600.99609375	5760423.659073666	0	1288	0.8324802181215452	3.749076930277513	3.8413111978931496	293.0605163574219	293.0708312988281
768	293.0957336425781	2.6582166666666667					1	DETECTED	293.0957 m/z @2.66 [CD6722_1.mzXML]	293.0957336425781	2.6582166666666667	0.10108333333333334	19.99866666666667	19.897583333333337	2.1447086E7	2.884959305257297E9	1	1288	1.0716058066847127	11.057113131015859	8.275784936242973	293.09259033203125	293.10546875
769	293.1141357421875	2.6307666666666667					1	DETECTED	293.1141 m/z @2.63 [CD6722_1.mzXML]	293.1141357421875	2.6307666666666667	0.13473333333333332	19.982166666666668	19.847433333333335	87338.5	8063713.094843696	0	1288	0.6109173206603149	2.1323348864738807	12.03354185375551	293.1097717285156	293.12255859375
770	293.1287536621094	2.75385					1	DETECTED	293.1288 m/z @2.75 [CD6722_1.mzXML]	293.1287536621094	2.75385	0.1686166666666667	19.916166666666665	19.74755	42382.953125	5342277.565449579	0	1288	0.38951123016311406	1.6415910223152728	2.750950301464768	293.1248779296875	293.1380920410156
771	293.1509704589844	9.83455					1	DETECTED	293.1510 m/z @9.83 [CD6722_1.mzXML]	293.1509704589844	9.83455	0.15168333333333334	19.99866666666667	19.846983333333334	384424.9375	1.4085429475983236E7	0	1288	0.4964736547939914	0.5407414348609334	1.5990228784287601	293.1427917480469	293.15972900390625
772	293.1766052246094	13.773016666666667					1	DETECTED	293.1766 m/z @13.77 [CD6722_1.mzXML]	293.1766052246094	13.773016666666667	0.4061166666666667	19.949	19.542883333333336	67115.96875	7059294.734600282	0	1288	0.30008242674297136	0.8275793669225255	0.5192390854904039	293.1666259765625	293.18658447265625
773	293.1893615722656	2.4952666666666667					1	DETECTED	293.1894 m/z @2.50 [CD6722_1.mzXML]	293.1893615722656	2.4952666666666667	0.5924999999999999	19.916166666666665	19.323666666666664	11468.4794921875	1970055.6043403635	0	1288	0.6646058972115125	1.9765276533883542	2.2308464546570064	293.1880798339844	293.1990051269531
774	293.2041320800781	2.8637					1	DETECTED	293.2041 m/z @2.86 [CD6722_1.mzXML]	293.2041320800781	2.8637	0.8664166666666666	19.617666666666665	18.75125	10376.828125	2620582.854014862	0	1288	0.34709118259777316	1.6970308333005426	2.0792077299731084	293.199462890625	293.2127685546875
775	293.2197570800781	2.6036833333333336					1	DETECTED	293.2198 m/z @2.60 [CD6722_1.mzXML]	293.2197570800781	2.6036833333333336	2.375183333333333	18.445333333333334	16.07015	9592.240234375	1211508.4738452141	0	1288	0.5647111159746219	7.388473884747476	17.74894878339746	293.2145080566406	293.2285461425781
776	293.2434387207031	12.627166666666666					1	DETECTED	293.2434 m/z @12.63 [CD6722_1.mzXML]	293.2434387207031	12.627166666666666	2.4017833333333334	12.81385	10.412066666666668	14632.9501953125	1604192.073887543	0	1288	10.06099489112485	0.5133007767942824	0.022152329173062594	293.2340087890625	293.25341796875
777	293.3123779296875	13.4807					1	DETECTED	293.3124 m/z @13.48 [CD6722_1.mzXML]	293.3123779296875	13.4807	2.3352333333333335	13.4807	11.145466666666668	11321.185546875	2484896.2667434383	0	1288	11.011722845693658	0.5	null	293.3026428222656	293.3213195800781
778	293.6791076660156	2.6989666666666663					1	DETECTED	293.6791 m/z @2.70 [CD6722_1.mzXML]	293.6791076660156	2.6989666666666663	2.348516666666667	9.460633333333334	7.112116666666667	7519.1416015625	761826.1472375796	0	1288	0.5899279647746103	10.147120369049333	11.568239544093531	293.6708068847656	293.6873474121094
779	294.0988464355469	2.5766333333333336					1	DETECTED	294.0988 m/z @2.58 [CD6722_1.mzXML]	294.0988464355469	2.5766333333333336	0.10108333333333334	19.99866666666667	19.897583333333337	2193781.75	2.718471820991884E8	1	1288	1.064484772638175	4.8749499239780585	8.085320509732501	294.0985107421875	294.100341796875
780	294.2650146484375	2.522266666666667					1	DETECTED	294.2650 m/z @2.52 [CD6722_1.mzXML]	294.2650146484375	2.522266666666667	0.8318833333333333	18.347666666666665	17.51578333333333	58047.2109375	9847730.230473453	0	1288	2.584355240580539	2.87784224870308	3.1300067427815046	294.2641906738281	294.2662353515625
781	294.9365234375	1.6439333333333332					1	DETECTED	294.9365 m/z @1.64 [CD6722_1.mzXML]	294.9365234375	1.6439333333333332	1.5843500000000001	1.6735166666666668	0.08916666666666662	124908.7421875	451523.28783496073	0	1288	0.06553845557927818	0.7482517482517508	0.4965034965035015	294.9363708496094	294.936767578125
782	294.952392578125	11.3645					1	DETECTED	294.9524 m/z @11.36 [CD6722_1.mzXML]	294.952392578125	11.3645	10.928500000000001	17.729666666666667	6.801166666666665	8204.6162109375	880450.2813533323	0	1288	0.23843161510659527	7.799503058104007	14.599006116208013	294.9505920410156	294.9535827636719
783	295.0999450683594	2.53575					1	DETECTED	295.0999 m/z @2.54 [CD6722_1.mzXML]	295.0999450683594	2.53575	0.10108333333333334	19.99866666666667	19.897583333333337	267553.34375	3.285464793443149E7	0	1288	0.9428685712123066	5.542509673724348	9.475806111924191	295.0961608886719	295.1025085449219
784	295.1273193359375	9.6419					1	DETECTED	295.1273 m/z @9.64 [CD6722_1.mzXML]	295.1273193359375	9.6419	9.627083333333333	9.701733333333333	0.0746500000000001	43608.99609375	152311.69094824334	0	1288	0.0872744360411577	2.5191226096738264	4.038245219347653	295.1269226074219	295.1273193359375
785	295.1470642089844	9.804933333333334					1	DETECTED	295.1471 m/z @9.80 [CD6722_1.mzXML]	295.1470642089844	9.804933333333334	9.581733333333334	10.042183333333332	0.460449999999998	13787.158203125	264852.64744750934	0	1288	0.29833329127750297	1.0314740143369119	1.0629480286738235	295.14678955078125	295.1474304199219
786	295.1925048828125	13.71665					1	DETECTED	295.1925 m/z @13.72 [CD6722_1.mzXML]	295.1925048828125	13.71665	1.4185666666666668	16.935666666666666	15.5171	56722.28515625	4709913.360208311	0	1288	0.2957937491808327	0.5984014145882811	0.32789359871091794	295.18572998046875	295.20123291015625
787	295.2607727050781	13.5854					1	DETECTED	295.2608 m/z @13.59 [CD6722_1.mzXML]	295.2607727050781	13.5854	13.555133333333334	15.371683333333333	1.8165499999999994	26243.35546875	726787.6247597038	0	1288	0.061921693331385086	30.009085903084355	59.01817180616871	295.25994873046875	295.2616882324219
788	295.2923278808594	2.53575					1	DETECTED	295.2923 m/z @2.54 [CD6722_1.mzXML]	295.2923278808594	2.53575	0.11786666666666666	19.99866666666667	19.8808	80730.2890625	1.026702719577091E7	0	1288	0.8442453421703049	6.647592220575433	2.8699359739476793	295.2914733886719	295.29437255859375
789	296.06365966796875	1.73485					1	DETECTED	296.0637 m/z @1.73 [CD6722_1.mzXML]	296.06365966796875	1.73485	1.6585666666666665	1.7927666666666666	0.1342000000000001	122115.9921875	516612.4725358886	0	1288	0.06847608912961234	0.8709206675069416	0.9324230534455543	296.0635070800781	296.06439208984375
790	296.1304931640625	9.656766666666666					1	DETECTED	296.1305 m/z @9.66 [CD6722_1.mzXML]	296.1304931640625	9.656766666666666	9.627083333333333	9.716266666666666	0.08918333333333273	7542.00732421875	28957.591246460004	0	1288	0.0607461094324897	1.5022459292532433	2.0044918585064866	296.1303405761719	296.130615234375
791	296.18359375	11.859633333333333					1	DETECTED	296.1836 m/z @11.86 [CD6722_1.mzXML]	296.18359375	11.859633333333333	10.294099999999998	18.8855	8.591400000000002	44006.45703125	2674818.7994146124	0	1288	0.10117629415491791	4.29141161671302	11.178981675166373	296.1813049316406	296.1837463378906
792	296.2561950683594	13.4658					1	DETECTED	296.2562 m/z @13.47 [CD6722_1.mzXML]	296.2561950683594	13.4658	12.438816666666666	13.600216666666666	1.1614000000000004	13457.392578125	540215.8836030281	0	1288	0.24694564633979255	0.5654424771580194	0.13088495431603878	296.2555847167969	296.2569274902344
793	296.9873962402344	11.720516666666667					1	DETECTED	296.9874 m/z @11.72 [CD6722_1.mzXML]	296.9873962402344	11.720516666666667	11.321333333333333	15.609633333333333	4.2883	11216.734375	831637.9592460331	0	1288	0.633315444583582	5.371341488873117	9.742682977746234	296.9859924316406	296.9914855957031
794	297.08642578125	9.938649999999999					1	DETECTED	297.0864 m/z @9.94 [CD6722_1.mzXML]	297.08642578125	9.938649999999999	5.6925333333333334	9.96805	4.275516666666666	1455.311767578125	235035.699092926	0	1288	0.035306509806531494	0.5034619868350297	0.00692397367005949	297.08099365234375	297.08697509765625
795	297.1168518066406	1.4800166666666668					1	DETECTED	297.1169 m/z @1.48 [CD6722_1.mzXML]	297.1168518066406	1.4800166666666668	1.40145	1.5397500000000002	0.1383000000000001	11148.052734375	60883.74331140136	0	1288	0.104042287733777	0.8801442511667379	0.7048823475095776	297.1162414550781	297.11700439453125
796	297.178466796875	14.138316666666666					1	DETECTED	297.1785 m/z @14.14 [CD6722_1.mzXML]	297.178466796875	14.138316666666666	9.475883333333334	19.783166666666666	10.307283333333332	17078.955078125	3296622.286634644	0	1288	0.7886233596141086	1.1003405653179965	1.1254379948620536	297.168701171875	297.1853332519531
797	298.2720031738281	14.457633333333332					1	DETECTED	298.2720 m/z @14.46 [CD6722_1.mzXML]	298.2720031738281	14.457633333333332	10.849933333333333	17.0015	6.1515666666666675	162051.234375	7434322.442471075	0	1288	0.5881381308685274	2.3810089103156433	2.870994838604234	298.26971435546875	298.2728576660156
798	299.1368408203125	12.869683333333334					1	DETECTED	299.1368 m/z @12.87 [CD6722_1.mzXML]	299.1368408203125	12.869683333333334	10.474516666666666	14.859516666666668	4.385000000000002	119839.5078125	5513416.718076662	0	1288	1.7697591190283806	0.6981198275925095	0.4414876963990266	299.13616943359375	299.1379699707031
799	299.2752685546875	14.38565					1	DETECTED	299.2753 m/z @14.39 [CD6722_1.mzXML]	299.2752685546875	14.38565	11.629116666666667	16.44138333333333	4.812266666666664	32428.982421875	1858168.8369992673	0	1288	0.46164271408061097	0.7322188228176546	0.3620390334036007	299.27496337890625	299.2770690917969
800	299.2922668457031	13.510150000000001					1	DETECTED	299.2923 m/z @13.51 [CD6722_1.mzXML]	299.2922668457031	13.510150000000001	0.11786666666666666	19.99866666666667	19.8808	19796.31640625	2775190.2126668724	0	1288	0.4864420691703213	1.2577905262769187	0.24604024527796603	299.291015625	299.2945251464844
801	299.6309509277344	12.8975					1	DETECTED	299.6310 m/z @12.90 [CD6722_1.mzXML]	299.6309509277344	12.8975	12.743666666666666	13.078650000000001	0.3349833333333354	108442.109375	889154.3120039094	0	1288	0.18915318254272506	1.0887865655471252	0.6369318725146117	299.6303405761719	299.6312561035156
802	300.1329345703125	12.883483333333334					1	DETECTED	300.1329 m/z @12.88 [CD6722_1.mzXML]	300.1329345703125	12.883483333333334	10.735966666666666	13.45145	2.7154833333333332	35778.63671875	1338071.3749748536	0	1288	1.9805757626257297	0.6322380113464384	0.3396545544552698	300.1329345703125	300.1410217285156
803	300.17840576171875	11.555266666666666					1	DETECTED	300.1784 m/z @11.56 [CD6722_1.mzXML]	300.17840576171875	11.555266666666666	9.325783333333334	11.751233333333333	2.4254499999999997	68006.03125	1221399.5140937523	0	1288	0.10739027730228834	0.5580379368892123	0.09516445337503647	300.1780090332031	300.1847839355469
804	300.19708251953125	11.407416666666668					1	DETECTED	300.1971 m/z @11.41 [CD6722_1.mzXML]	300.19708251953125	11.407416666666668	8.845816666666668	13.900166666666667	5.0543499999999995	14725.7490234375	3205347.1548818965	0	1288	4.9281506508811574	0.9865611336664583	0.9654711466816727	300.1966857910156	300.2016296386719
805	300.2154541015625	10.573666666666666					1	DETECTED	300.2155 m/z @10.57 [CD6722_1.mzXML]	300.2154541015625	10.573666666666666	10.531	13.815116666666666	3.284116666666666	10695.037109375	1090366.8961918945	0	1288	0.20011689446007352	38.485742187501025	75.97148437500205	300.215087890625	300.2248229980469
806	301.11602783203125	10.769433333333334					1	DETECTED	301.1160 m/z @10.77 [CD6722_1.mzXML]	301.11602783203125	10.769433333333334	4.11085	10.834333333333332	6.7234833333333315	19754.583984375	2819146.2822011705	0	1288	0.44833384962445955	0.5048734090084226	0.009746818016845118	301.1159973144531	301.1218566894531
807	301.13873291015625	12.438816666666666					1	DETECTED	301.1387 m/z @12.44 [CD6722_1.mzXML]	301.13873291015625	12.438816666666666	0.15168333333333334	19.982166666666668	19.830483333333333	206916.484375	1.4340825787210349E7	1	1288	10.895452430822772	0.7620834888024867	null	301.133056640625	301.1398010253906
808	301.2117004394531	13.4807					1	DETECTED	301.2117 m/z @13.48 [CD6722_1.mzXML]	301.2117004394531	13.4807	13.409083333333333	13.600216666666666	0.19113333333333316	46919.01171875	400410.7105195325	0	1288	0.1409943840601695	1.3344193623458092	1.6688387246916183	301.2114562988281	301.2122497558594
809	302.0169982910156	11.275866666666667					1	DETECTED	302.0170 m/z @11.28 [CD6722_1.mzXML]	302.0169982910156	11.275866666666667	0.10108333333333334	19.99866666666667	19.897583333333337	60338.98046875	1.6023762044430284E7	0	1288	4.214683637787093	1.1389022948967331	0.18003940702879367	302.0163879394531	302.0184020996094
810	302.1421813964844	12.45415					1	DETECTED	302.1422 m/z @12.45 [CD6722_1.mzXML]	302.1421813964844	12.45415	1.4947333333333332	18.820833333333333	17.3261	39457.6953125	6812433.152208985	0	1288	0.17677808058535582	1.631246521972523	2.2340333082828687	302.14178466796875	302.14398193359375
811	302.22991943359375	10.834333333333332					1	DETECTED	302.2299 m/z @10.83 [CD6722_1.mzXML]	302.22991943359375	10.834333333333332	4.290466666666666	10.944233333333333	6.653766666666667	12641.9697265625	1951541.1225549318	0	1288	0.13527606747827114	0.5083971759815809	0.016794351963161657	302.22412109375	302.2308044433594
812	302.2850646972656	11.584316666666666					1	DETECTED	302.2851 m/z @11.58 [CD6722_1.mzXML]	302.2850646972656	11.584316666666666	11.569733333333334	11.629116666666667	0.0593833333333329	41178.85546875	118002.10027734368	0	1288	0.07961613552687297	2.036000000000101	3.0720000000002017	302.2850646972656	302.285400390625
813	302.3031921386719	11.6592					1	DETECTED	302.3032 m/z @11.66 [CD6722_1.mzXML]	302.3031921386719	11.6592	11.644116666666667	11.902816666666666	0.25869999999999926	35535.34765625	208576.0593999006	0	1288	0.16700970875094612	8.575690607734906	15.728713388304527	302.3027038574219	302.3043212890625
814	303.02825927734375	11.51085					1	DETECTED	303.0283 m/z @11.51 [CD6722_1.mzXML]	303.02825927734375	11.51085	0.13473333333333332	19.99866666666667	19.863933333333335	33739.17578125	2735487.1936036977	0	1288	15.7479687190985	3.021753576653016	5.237640112801154	303.0193176269531	303.02825927734375
815	303.07257080078125	9.73095					1	DETECTED	303.0726 m/z @9.73 [CD6722_1.mzXML]	303.07257080078125	9.73095	9.656766666666666	9.909066666666666	0.25229999999999997	28039.05078125	161872.1674453727	0	1288	0.09416159706670513	1.4441043163972578	1.6719366706098038	303.07232666015625	303.073486328125
816	303.2271423339844	14.371433333333332					1	DETECTED	303.2271 m/z @14.37 [CD6722_1.mzXML]	303.2271423339844	14.371433333333332	10.131333333333334	16.935666666666666	6.804333333333332	613869.0	2.362734060867883E7	1	1288	0.5190678345308211	0.7246281225279201	4.019702073430763	303.22650146484375	303.22991943359375
817	303.2510986328125	13.008933333333333					1	DETECTED	303.2511 m/z @13.01 [CD6722_1.mzXML]	303.2510986328125	13.008933333333333	12.8975	13.134866666666666	0.23736666666666473	29667.927734375	235214.21057372988	0	1288	0.10639322425644337	1.0650613221657197	1.1301226443314396	303.2497253417969	303.2521667480469
818	304.017578125	10.1167					1	DETECTED	304.0176 m/z @10.12 [CD6722_1.mzXML]	304.017578125	10.1167	10.072033333333334	10.2355	0.16346666666666643	11405.6552734375	60121.25375134278	0	1288	0.08717861484357492	1.8298507462686737	2.990315974907573	304.0172424316406	304.0177917480469
819	304.0472717285156	17.215666666666667					1	DETECTED	304.0473 m/z @17.22 [CD6722_1.mzXML]	304.0472717285156	17.215666666666667	9.460633333333334	19.89966666666667	10.439033333333334	3280.978759765625	1107349.9219047856	0	1288	0.5782735474750851	0.6730489015736018	0.34609780314720345	304.0463562011719	304.0520935058594
820	304.14862060546875	9.3115					1	DETECTED	304.1486 m/z @9.31 [CD6722_1.mzXML]	304.14862060546875	9.3115	2.441733333333333	9.430200000000001	6.9884666666666675	9025.591796875	1399406.8677882084	0	1288	0.11226267552506108	0.5086393036153581	0.019346882615322903	304.14697265625	304.1492614746094
821	304.17315673828125	8.8928					1	DETECTED	304.1732 m/z @8.89 [CD6722_1.mzXML]	304.17315673828125	8.8928	8.8298	9.12605	0.2962499999999988	3034.498046875	27225.023211090065	0	1288	0.09090105431998552	2.35119047619051	3.70238095238102	304.1708679199219	304.1748352050781
822	304.21002197265625	10.072033333333334					1	DETECTED	304.2100 m/z @10.07 [CD6722_1.mzXML]	304.21002197265625	10.072033333333334	10.027016666666666	17.183	7.155983333333333	42965.88671875	1180785.5898934333	0	1288	0.08771678875472944	3.2998371480377324	5.282437830240499	304.2091064453125	304.2106018066406
823	304.2305908203125	14.371433333333332					1	DETECTED	304.2306 m/z @14.37 [CD6722_1.mzXML]	304.2305908203125	14.371433333333332	11.096283333333334	16.243116666666666	5.146833333333332	114911.4140625	5460669.922007934	0	1288	0.4067225132252954	0.7118001802207464	0.274345317902338	304.2289733886719	304.2318115234375
824	304.2976379394531	11.540799999999999					1	DETECTED	304.2976 m/z @11.54 [CD6722_1.mzXML]	304.2976379394531	11.540799999999999	11.495866666666666	11.735583333333333	0.23971666666666636	60296.12109375	353069.8011020535	0	1288	0.131791290218489	2.6674703264095223	38.05319726196481	304.29742431640625	304.2979736328125
825	304.8361511230469	11.0507					1	DETECTED	304.8362 m/z @11.05 [CD6722_1.mzXML]	304.8361511230469	11.0507	10.865683333333333	11.17165	0.3059666666666665	4741.84130859375	53505.99906591783	0	1288	0.1519922912094014	0.8268624448247854	0.6537248896495708	304.8340148925781	304.8363952636719
826	304.8939514160156	1.5993					1	DETECTED	304.8940 m/z @1.60 [CD6722_1.mzXML]	304.8939514160156	1.5993	0.33790000000000003	19.650333333333332	19.31243333333333	139857.75	1.1690032117450135E7	0	1288	0.0828134974467003	7.655158289730987	2.62823307724063	304.8935546875	304.9031677246094
827	305.04376220703125	16.968333333333334					1	DETECTED	305.0438 m/z @16.97 [CD6722_1.mzXML]	305.04376220703125	16.968333333333334	0.7465666666666666	19.783166666666666	19.0366	3117.65234375	1560437.3490470278	0	1288	0.26212335758168237	0.5867609980828229	0.1735219961656457	305.0415344238281	305.04913330078125
828	305.08563232421875	15.705483333333332					1	DETECTED	305.0856 m/z @15.71 [CD6722_1.mzXML]	305.08563232421875	15.705483333333332	9.017183333333332	17.199333333333335	8.182150000000004	2351.442138671875	665229.4929205324	0	1288	0.9186366447305563	0.6116763602111152	0.22335272042223042	305.08489990234375	305.0872497558594
829	305.13360595703125	12.3928					1	DETECTED	305.1336 m/z @12.39 [CD6722_1.mzXML]	305.13360595703125	12.3928	12.329483333333334	12.562883333333334	0.2333999999999996	46006.46875	316988.55593603506	0	1288	0.11309894590720937	1.8431166096341494	2.6862332192682987	305.13348388671875	305.13397216796875
830	305.213623046875	10.1167					1	DETECTED	305.2136 m/z @10.12 [CD6722_1.mzXML]	305.213623046875	10.1167	10.057183333333334	10.265099999999999	0.20791666666666409	6869.0888671875	53084.59171704068	0	1288	0.12471021973636276	1.7467096051526358	2.668693531460555	305.21240234375	305.21380615234375
831	305.2428283691406	12.658216666666668					1	DETECTED	305.2428 m/z @12.66 [CD6722_1.mzXML]	305.2428283691406	12.658216666666668	6.690250000000001	15.98065	9.2904	83901.375	5356202.680113152	0	1288	1.5934450569017287	0.6703679775963974	27.90800688932535	305.2332458496094	305.24578857421875
832	305.70758056640625	10.44625					1	DETECTED	305.7076 m/z @10.45 [CD6722_1.mzXML]	305.70758056640625	10.44625	10.418433333333333	10.516683333333333	0.09825000000000017	4919.43701171875	21574.965068359343	0	1288	0.0957899184972959	1.7660275614140417	2.5320551228280834	305.7069396972656	305.70843505859375
833	306.08209228515625	15.721666666666666					1	DETECTED	306.0821 m/z @15.72 [CD6722_1.mzXML]	306.08209228515625	15.721666666666666	9.340300000000001	19.080333333333332	9.740033333333331	6426.72216796875	1553340.6836974495	0	1288	2.4939855683758676	0.7631620185853606	0.6573651626036081	306.0805358886719	306.082763671875
834	306.21087646484375	1.7788166666666667					1	DETECTED	306.2109 m/z @1.78 [CD6722_1.mzXML]	306.21087646484375	1.7788166666666667	1.7788166666666667	10.1167	8.337883333333334	9883.4208984375	2363765.4108795165	0	1288	7.4908840057598765	null	null	306.21087646484375	306.21673583984375
835	306.986328125	10.131333333333334					1	DETECTED	306.9863 m/z @10.13 [CD6722_1.mzXML]	306.986328125	10.131333333333334	10.131333333333334	11.246	1.1146666666666665	8128.9638671875	315927.1449459837	0	1288	2.8666462789936222	null	null	306.986328125	306.9932861328125
836	307.1044921875	1.7194333333333334					1	DETECTED	307.1045 m/z @1.72 [CD6722_1.mzXML]	307.1044921875	1.7194333333333334	1.7194333333333334	11.020366666666666	9.300933333333333	18046.056640625	1593267.2313423157	0	1288	9.191482850373367	null	null	307.0953063964844	307.11279296875
837	307.1658630371094	11.0507					1	DETECTED	307.1659 m/z @11.05 [CD6722_1.mzXML]	307.1658630371094	11.0507	9.3846	19.982166666666668	10.597566666666667	1229221.875	4.243993285660542E7	1	1288	0.33120433403739824	1.3722367935618318	1.4204433100722904	307.1656188964844	307.1678466796875
838	308.0483093261719	10.460183333333333					1	DETECTED	308.0483 m/z @10.46 [CD6722_1.mzXML]	308.0483093261719	10.460183333333333	0.18561666666666668	11.186383333333334	11.000766666666667	1353766.5	2.4898865402245454E7	0	1288	0.10107883020361541	1.6476848106239634	1.969870032102779	308.0468444824219	308.049072265625
839	308.1699523925781	11.0507					1	DETECTED	308.1700 m/z @11.05 [CD6722_1.mzXML]	308.1699523925781	11.0507	9.226666666666667	19.833000000000002	10.606333333333335	131005.4375	5901140.879471311	0	1288	0.37491226433210656	1.5968369167181722	1.4996687033196694	308.163330078125	308.17169189453125
840	309.05242919921875	10.460183333333333					1	DETECTED	309.0524 m/z @10.46 [CD6722_1.mzXML]	309.05242919921875	10.460183333333333	1.8636000000000001	10.719366666666668	8.855766666666668	177494.75	4905077.734108704	0	1288	0.10145162979104683	0.510046884572904	0.014644543902583516	309.05194091796875	309.0582580566406
841	309.1492919921875	13.675083333333333					1	DETECTED	309.1493 m/z @13.68 [CD6722_1.mzXML]	309.1492919921875	13.675083333333333	9.282866666666667	13.900166666666667	4.6173	6843.04736328125	996247.9059006956	0	1288	4.306622612017957	0.5256229770085721	0.051245954017144116	309.14599609375	309.1497802734375
842	309.1623840332031	11.065716666666667					1	DETECTED	309.1624 m/z @11.07 [CD6722_1.mzXML]	309.1623840332031	11.065716666666667	10.057183333333334	17.941666666666666	7.884483333333332	47515.34375	2147310.446855011	0	1288	0.36759032590059526	2.265607617817621	0.7544398147417487	309.16082763671875	309.1708679199219
843	309.2007751464844	12.827733333333333					1	DETECTED	309.2008 m/z @12.83 [CD6722_1.mzXML]	309.2007751464844	12.827733333333333	11.735583333333333	12.855833333333333	1.1202500000000004	22298.970703125	450613.7342447508	0	1288	0.1011610429037173	0.5128645332600834	0.041355288980676815	309.20068359375	309.2043762207031
844	310.0457458496094	10.44625					1	DETECTED	310.0457 m/z @10.45 [CD6722_1.mzXML]	310.0457458496094	10.44625	2.522266666666667	12.911750000000001	10.389483333333335	418391.375	8788863.61337036	1	1288	0.1046067240449684	2.1218349549910713	2.7968590226764958	310.04486083984375	310.05450439453125
845	310.1657409667969	11.03565					1	DETECTED	310.1657 m/z @11.04 [CD6722_1.mzXML]	310.1657409667969	11.03565	9.240883333333333	19.568666666666665	10.327783333333333	6726.51171875	1768015.9758408202	0	1288	0.2318438617830978	2.8771938784985958	4.7543877569971915	310.1588134765625	310.1734924316406
846	310.1997375488281	10.620266666666668					1	DETECTED	310.1997 m/z @10.62 [CD6722_1.mzXML]	310.1997375488281	10.620266666666668	10.460183333333333	16.079133333333335	5.618950000000002	25922.126953125	1291590.524853273	0	1288	0.12662632406370555	15.425333592010052	21.451608260611078	310.1956481933594	310.1998291015625
847	310.91033935546875	1.6439333333333332					1	DETECTED	310.9103 m/z @1.64 [CD6722_1.mzXML]	310.91033935546875	1.6439333333333332	1.5843500000000001	11.260833333333332	9.676483333333332	129098.0859375	3774713.516985839	0	1288	0.05753613901236987	1.731300973049098	8.448065438974423	310.90997314453125	310.9158020019531
848	311.00286865234375	12.140433333333334					1	DETECTED	311.0029 m/z @12.14 [CD6722_1.mzXML]	311.00286865234375	12.140433333333334	3.059166666666667	18.8855	15.826333333333334	7235.18359375	1900883.0397727352	0	1288	0.07468794635145137	0.8713725691717014	0.44847154740167716	310.9952392578125	311.0088195800781
849	311.04937744140625	10.44625					1	DETECTED	311.0494 m/z @10.45 [CD6722_1.mzXML]	311.04937744140625	10.44625	10.390600000000001	10.603783333333332	0.2131833333333315	60198.78125	406358.9382453608	0	1288	0.101809429234617	1.9153938304882157	2.8307876609764313	311.0489807128906	311.04974365234375
850	311.12225341796875	8.782716666666666					1	DETECTED	311.1223 m/z @8.78 [CD6722_1.mzXML]	311.12225341796875	8.782716666666666	8.5083	15.657183333333334	7.148883333333334	18891.3515625	971341.2120120851	0	1288	0.09496220825939439	13.025599757060492	25.051199514120984	311.120361328125	311.1268005371094
851	311.1645812988281	12.45415					1	DETECTED	311.1646 m/z @12.45 [CD6722_1.mzXML]	311.1645812988281	12.45415	7.0834166666666665	16.919166666666666	9.835749999999999	80537.484375	2808679.990164979	0	1288	0.21403901984766982	11.886091483392896	1.3598103845169336	311.1581726074219	311.1745300292969
852	311.18756103515625	13.744850000000001					1	DETECTED	311.1876 m/z @13.74 [CD6722_1.mzXML]	311.18756103515625	13.744850000000001	13.675083333333333	18.006833333333336	4.331750000000003	9464.240234375	455204.3647719119	0	1288	0.25090356165917527	31.044553272813534	35.18759351346729	311.1864929199219	311.1961669921875
853	311.2030029296875	10.620266666666668					1	DETECTED	311.2030 m/z @10.62 [CD6722_1.mzXML]	311.2030029296875	10.620266666666668	10.620266666666668	11.629116666666667	1.008849999999999	4445.0302734375	137920.0291661376	0	1288	0.2366265288678946	null	null	311.19793701171875	311.203369140625
854	311.6214294433594	12.345333333333334					1	DETECTED	311.6214 m/z @12.35 [CD6722_1.mzXML]	311.6214294433594	12.345333333333334	12.345333333333334	12.939950000000001	0.594616666666667	64872.84765625	1082172.778697755	0	1288	0.5568886122567136	null	null	311.6214294433594	311.6309509277344
855	312.02728271484375	13.175783333333333					1	DETECTED	312.0273 m/z @13.18 [CD6722_1.mzXML]	312.02728271484375	13.175783333333333	11.201266666666667	17.5155	6.314233333333332	41893.82421875	1683772.1496371452	0	1288	0.3759434054940254	1.5242967363041875	2.2694905818254503	312.0203552246094	312.02825927734375
856	312.0419616699219	10.44625					1	DETECTED	312.0420 m/z @10.45 [CD6722_1.mzXML]	312.0419616699219	10.44625	10.418433333333333	11.335966666666668	0.9175333333333349	13920.197265625	239943.817820923	0	1288	0.09569576819786008	16.49251048532075	5.133905405624542	312.0390319824219	312.0425109863281
857	312.1286315917969	8.877233333333333					1	DETECTED	312.1286 m/z @8.88 [CD6722_1.mzXML]	312.1286315917969	8.877233333333333	8.814233333333334	12.841783333333332	4.027549999999998	9877.9033203125	1453457.1754273672	0	1288	0.09880784033428291	31.964682539683114	62.92936507936623	312.1286315917969	312.132568359375
858	312.15716552734375	12.17165					1	DETECTED	312.1572 m/z @12.17 [CD6722_1.mzXML]	312.15716552734375	12.17165	12.124816666666668	16.144666666666666	4.019849999999998	293856.3125	3278326.80866546	1	1288	0.17352242510675175	3.6715298439208066	4.208858843155398	312.1500549316406	312.1581726074219
859	312.2144775390625	10.786100000000001					1	DETECTED	312.2145 m/z @10.79 [CD6722_1.mzXML]	312.2144775390625	10.786100000000001	10.265099999999999	10.9597	0.6946000000000012	16839.115234375	174989.77969750963	0	1288	0.13727647305459278	0.6666026871401131	0.33320537428022606	312.21282958984375	312.2159118652344
860	312.28704833984375	13.600216666666666					1	DETECTED	312.2870 m/z @13.60 [CD6722_1.mzXML]	312.28704833984375	13.600216666666666	13.54015	14.198283333333334	0.6581333333333337	11648.095703125	236603.14425561545	0	1288	0.3569730568997027	5.478357380688204	9.956714761376409	312.2862548828125	312.2882995605469
861	312.360595703125	12.094666666666665					1	DETECTED	312.3606 m/z @12.09 [CD6722_1.mzXML]	312.360595703125	12.094666666666665	3.6570666666666667	12.361266666666667	8.7042	39303.3125	5968599.568361331	0	1288	0.16218933548822356	0.5157983312790368	0.03159666255807365	312.35345458984375	312.3606262207031
862	312.65521240234375	2.3085666666666667					1	DETECTED	312.6552 m/z @2.31 [CD6722_1.mzXML]	312.65521240234375	2.3085666666666667	1.9200833333333334	19.243	17.322916666666664	26228.744140625	1753247.2867750863	0	1288	0.4577219876307117	10.035049261374205	2.012465480442917	312.654052734375	312.6584777832031
863	313.0942077636719	1.4649					1	DETECTED	313.0942 m/z @1.46 [CD6722_1.mzXML]	313.0942077636719	1.4649	1.3842	18.478	17.0938	23232.818359375	3428885.9800329898	0	1288	0.08569217098825654	101.91873152304007	218.52787129259602	313.09320068359375	313.10009765625
864	313.16046142578125	12.203					1	DETECTED	313.1605 m/z @12.20 [CD6722_1.mzXML]	313.16046142578125	12.203	10.012266666666667	13.495299999999999	3.4830333333333314	60146.359375	1618483.3547499378	0	1288	0.1358591886433267	0.8070323708420605	0.19059541488515672	313.1518859863281	313.16680908203125
865	313.27130126953125	13.75875					1	DETECTED	313.2713 m/z @13.76 [CD6722_1.mzXML]	313.27130126953125	13.75875	0.18561666666666668	19.916166666666665	19.730549999999997	1095241.5	2.2049586732301783E7	1	1288	0.2640036009007183	1.2461678881317213	1.2014776029835683	313.2698669433594	313.2735900878906
866	313.36376953125	12.079616666666668					1	DETECTED	313.3638 m/z @12.08 [CD6722_1.mzXML]	313.36376953125	12.079616666666668	12.050016666666666	12.140433333333334	0.09041666666666792	9036.8095703125	38221.20607128933	0	1288	0.08087792028380392	1.527308558558473	2.054617117116946	313.3632507324219	313.3638000488281
867	313.7818908691406	2.348516666666667					1	DETECTED	313.7819 m/z @2.35 [CD6722_1.mzXML]	313.7818908691406	2.348516666666667	2.003	10.265099999999999	8.262099999999998	23509.326171875	1171145.9379497988	0	1288	0.27520308900585766	9.437977876984194	18.339529874619693	313.78118896484375	313.7832336425781
868	314.2303771972656	10.99015					1	DETECTED	314.2304 m/z @10.99 [CD6722_1.mzXML]	314.2303771972656	10.99015	10.896749999999999	12.313433333333334	1.416683333333335	354704.28125	3146780.420770018	1	1288	0.14723440383573205	1.3871941773399235	1.6468363031195463	314.22607421875	314.23089599609375
869	315.0606689453125	2.2817333333333334					1	DETECTED	315.0607 m/z @2.28 [CD6722_1.mzXML]	315.0606689453125	2.2817333333333334	1.4185666666666668	10.376833333333334	8.958266666666667	30475.341796875	1912103.5623630374	0	1288	0.8923516134579166	4.7129454086114	8.962828655378283	315.0520935058594	315.0660095214844
870	315.07733154296875	2.348516666666667					1	DETECTED	315.0773 m/z @2.35 [CD6722_1.mzXML]	315.07733154296875	2.348516666666667	0.10108333333333334	19.99866666666667	19.897583333333337	8428145.0	4.184346677264605E8	1	1288	0.34190422567998713	7.974034384432723	1.4746888761035848	315.0769348144531	315.0784912109375
871	315.13092041015625	11.48095					1	DETECTED	315.1309 m/z @11.48 [CD6722_1.mzXML]	315.13092041015625	11.48095	2.2951333333333332	11.946349999999999	9.651216666666667	11638.70703125	2728336.832093383	0	1288	0.6758333245269288	0.5253325325819334	0.05066506516386664	315.12652587890625	315.13916015625
872	315.23388671875	10.99015					1	DETECTED	315.2339 m/z @10.99 [CD6722_1.mzXML]	315.23388671875	10.99015	2.361816666666667	11.201266666666667	8.83945	59253.04296875	2616422.009880981	0	1288	0.15109908175404918	1.5871192444551496	2.3384193300313467	315.2325134277344	315.2404479980469
873	316.0810546875	2.348516666666667					1	DETECTED	316.0811 m/z @2.35 [CD6722_1.mzXML]	316.0810546875	2.348516666666667	0.20253333333333332	19.99866666666667	19.796133333333334	770051.8125	4.085400823396238E7	0	1288	0.31566471906831417	2.190368173654967	0.23871844962371927	316.0799865722656	316.08209228515625
874	316.11578369140625	11.350266666666666					1	DETECTED	316.1158 m/z @11.35 [CD6722_1.mzXML]	316.11578369140625	11.350266666666666	1.7927666666666666	11.495866666666666	9.7031	58581.390625	2.197865682181128E7	0	1288	0.09185357356209778	0.507617054669108	0.01616405014858239	316.1092224121094	316.11578369140625
875	316.2459716796875	11.1419					1	DETECTED	316.2460 m/z @11.14 [CD6722_1.mzXML]	316.2459716796875	11.1419	10.912783333333334	12.771933333333333	1.8591499999999996	493710.3125	3599705.1650761683	1	1288	0.10257033688321648	0.7219902214803359	0.24327253354590217	316.23638916015625	316.2465515136719
876	317.05462646484375	15.214583333333334					1	DETECTED	317.0546 m/z @15.21 [CD6722_1.mzXML]	317.05462646484375	15.214583333333334	0.1686166666666667	19.031333333333336	18.86271666666667	10288.23046875	3061773.265278564	0	1288	1.6484485303415912	0.8459901113714471	0.6924048416470975	317.0531921386719	317.06304931640625
877	317.0821533203125	2.348516666666667					1	DETECTED	317.0822 m/z @2.35 [CD6722_1.mzXML]	317.0821533203125	2.348516666666667	0.21945	19.965833333333332	19.746383333333334	101436.640625	6020192.632391483	0	1288	0.32054031978049125	0.23823925934526818	null	317.08111572265625	317.0859680175781
878	317.1124572753906	1.6439333333333332					1	DETECTED	317.1125 m/z @1.64 [CD6722_1.mzXML]	317.1124572753906	1.6439333333333332	0.6777833333333334	12.562883333333334	11.8851	38669.21875	4644396.124671997	0	1288	0.3206678368633027	5.154621955805158	9.242675159473112	317.1104736328125	317.1142883300781
879	317.1762390136719	13.495299999999999					1	DETECTED	317.1762 m/z @13.50 [CD6722_1.mzXML]	317.1762390136719	13.495299999999999	12.10945	13.5701	1.4606499999999993	31921.6796875	791400.3571875007	0	1288	0.10444727585390545	0.5265230242841734	0.05436070541712057	317.17047119140625	317.1768798828125
880	317.1872863769531	10.865683333333333					1	DETECTED	317.1873 m/z @10.87 [CD6722_1.mzXML]	317.1872863769531	10.865683333333333	9.063600000000001	10.928500000000001	1.8649000000000004	3234.4443359375	185313.21394549566	0	1288	0.08664265259272064	0.5174289017341045	0.03485780346820902	317.1869201660156	317.1942443847656
881	317.2495422363281	11.1419					1	DETECTED	317.2495 m/z @11.14 [CD6722_1.mzXML]	317.2495422363281	11.1419	5.806333333333333	14.256516666666666	8.450183333333333	76805.3984375	3327442.375032222	0	1288	2.645508449602625	25.439634677623673	52.42734282331945	317.24078369140625	317.2496337890625
882	317.52703857421875	2.3085666666666667					1	DETECTED	317.5270 m/z @2.31 [CD6722_1.mzXML]	317.52703857421875	2.3085666666666667	2.0452166666666667	19.716666666666665	17.67145	26050.041015625	1735166.876992798	0	1288	0.43243517391174224	12.56183842042154	25.135079161202366	317.52532958984375	317.529052734375
883	318.0628967285156	16.013283333333334					1	DETECTED	318.0629 m/z @16.01 [CD6722_1.mzXML]	318.0628967285156	16.013283333333334	10.250266666666667	18.934	8.683733333333334	4067.830810546875	969091.7662123408	0	1288	1.3986158204900967	0.753401719585518	0.5068034391710361	318.06207275390625	318.06439208984375
884	318.18048095703125	13.524916666666666					1	DETECTED	318.1805 m/z @13.52 [CD6722_1.mzXML]	318.18048095703125	13.524916666666666	9.3115	13.524916666666666	4.2134166666666655	6350.96044921875	890086.2638842772	0	1288	3.451689641820181	0.5	null	318.1788024902344	318.1897888183594
885	318.2008361816406	9.414933333333332					1	DETECTED	318.2008 m/z @9.41 [CD6722_1.mzXML]	318.2008361816406	9.414933333333332	9.369683333333334	9.5363	0.1666166666666662	21777.34765625	115693.95051300045	0	1288	0.0823155373118869	1.9076396391058652	2.2548460958692758	318.2001037597656	318.20111083984375
886	318.2977294921875	11.350266666666666					1	DETECTED	318.2977 m/z @11.35 [CD6722_1.mzXML]	318.2977294921875	11.350266666666666	11.321333333333333	16.52335	5.202016666666667	466578.28125	4464840.287653212	1	1288	0.09726514941091402	89.8966013824901	5.125459264501736	318.2974853515625	318.3036193847656
887	318.93499755859375	1.5843500000000001					1	DETECTED	318.9350 m/z @1.58 [CD6722_1.mzXML]	318.93499755859375	1.5843500000000001	1.5397500000000002	1.6146666666666667	0.07491666666666652	17552.76953125	64279.125797363144	0	1288	0.11859381953864823	0.8398729446935713	0.6797458893871428	318.93499755859375	318.9354553222656
888	318.96856689453125	1.96155					1	DETECTED	318.9686 m/z @1.96 [CD6722_1.mzXML]	318.96856689453125	1.96155	1.7788166666666667	2.143666666666667	0.3648500000000001	17946.58984375	207372.55227392583	0	1288	0.13936414082067783	0.998312659613281	0.9966253192265618	318.9668273925781	318.9689636230469
889	319.0588684082031	16.622400000000003					1	DETECTED	319.0589 m/z @16.62 [CD6722_1.mzXML]	319.0588684082031	16.622400000000003	9.849266666666667	19.699833333333334	9.850566666666667	3475.007080078125	990555.3242084965	0	1288	0.5446673305062006	0.7271794442749292	0.45435888854985834	319.057373046875	319.0603942871094
890	319.1276550292969	10.653116666666667					1	DETECTED	319.1277 m/z @10.65 [CD6722_1.mzXML]	319.1276550292969	10.653116666666667	8.5379	10.818483333333335	2.2805833333333343	4734.0732421875	194829.2526081545	0	1288	0.14633691071719923	0.5390897701575096	0.07817954031501925	319.1256408691406	319.1344909667969
891	319.1661376953125	11.246					1	DETECTED	319.1661 m/z @11.25 [CD6722_1.mzXML]	319.1661376953125	11.246	9.5363	12.377199999999998	2.8408999999999978	86242.703125	2460897.1289769877	0	1288	0.20546241837528711	1.9460265778070616	3.0982440390535135	319.1632080078125	319.1689758300781
892	319.1922302246094	14.371433333333332					1	DETECTED	319.1922 m/z @14.37 [CD6722_1.mzXML]	319.1922302246094	14.371433333333332	9.325783333333334	16.4576	7.131816666666666	212919.53125	8733373.60340589	0	1288	0.5104566477441175	1.184952135353408	3.492388269171263	319.1838684082031	319.1935729980469
893	319.26104736328125	13.299066666666667					1	DETECTED	319.2610 m/z @13.30 [CD6722_1.mzXML]	319.26104736328125	13.299066666666667	0.54185	18.91783333333333	18.37598333333333	21001.212890625	3801981.9846174615	0	1288	0.027423872687201367	0.720219143935524	0.44043828787104794	319.25726318359375	319.262451171875
894	319.3011779785156	11.3645					1	DETECTED	319.3012 m/z @11.36 [CD6722_1.mzXML]	319.3011779785156	11.3645	11.321333333333333	11.720516666666667	0.3991833333333332	87757.8984375	716746.9559855983	0	1288	0.1357535590892951	3.9200665878106524	5.785864763730252	319.29302978515625	319.3014221191406
895	320.1695251464844	11.201266666666667					1	DETECTED	320.1695 m/z @11.20 [CD6722_1.mzXML]	320.1695251464844	11.201266666666667	11.0507	11.8741	0.8233999999999995	11676.87890625	337044.6594421388	0	1288	0.6064086854584225	2.7343369493026395	4.468673898605279	320.1681823730469	320.17041015625
896	320.19580078125	14.400066666666667					1	DETECTED	320.1958 m/z @14.40 [CD6722_1.mzXML]	320.19580078125	14.400066666666667	11.68955	15.785950000000001	4.096400000000001	41210.14453125	2018322.1287562253	0	1288	0.4309788580771965	0.7143462261432636	0.30657265240094	320.19134521484375	320.2032165527344
897	320.8677673339844	1.6146666666666667					1	DETECTED	320.8678 m/z @1.61 [CD6722_1.mzXML]	320.8677673339844	1.6146666666666667	1.5545333333333333	1.6585666666666665	0.1040333333333332	33672.5859375	163069.5366909178	0	1288	0.09146070619399005	0.8650221729490005	0.6812430727049528	320.86737060546875	320.8681335449219
898	320.9649353027344	1.9891333333333334					1	DETECTED	320.9649 m/z @1.99 [CD6722_1.mzXML]	320.9649353027344	1.9891333333333334	1.8921166666666667	13.615516666666668	11.723400000000002	12745.4765625	4161332.238405762	0	1288	0.13806426565862373	60.4195155471568	119.8390310943136	320.96380615234375	320.9663391113281
899	321.1820068359375	11.720516666666667					1	DETECTED	321.1820 m/z @11.72 [CD6722_1.mzXML]	321.1820068359375	11.720516666666667	10.5451	19.031333333333336	8.486233333333336	19928.74609375	1583800.922947388	0	1288	0.37562759035546023	4.6861325225155674	0.5770617442657129	321.1810302734375	321.1833190917969
900	321.2076721191406	12.68755					1	DETECTED	321.2077 m/z @12.69 [CD6722_1.mzXML]	321.2076721191406	12.68755	1.4345999999999999	15.106966666666667	13.672366666666667	22944.947265625	2864077.634194029	0	1288	0.6968050159594004	0.6075014403630455	0.1346325037662656	321.19769287109375	321.2124328613281
901	321.276123046875	12.361266666666667					1	DETECTED	321.2761 m/z @12.36 [CD6722_1.mzXML]	321.276123046875	12.361266666666667	0.18561666666666668	12.42365	12.238033333333334	9921.060546875	3378256.2295453497	0	1288	0.23274695375666	0.5025618071040697	0.005123614208139443	321.26837158203125	321.27734375
902	322.06402587890625	11.990733333333333					1	DETECTED	322.0640 m/z @11.99 [CD6722_1.mzXML]	322.06402587890625	11.990733333333333	11.946349999999999	18.104	6.15765	61980.99609375	899964.2820747998	0	1288	0.13804298008986748	67.92034959918698	4.063012312214235	322.0561828613281	322.0642395019531
903	322.2719421386719	13.958183333333332					1	DETECTED	322.2719 m/z @13.96 [CD6722_1.mzXML]	322.2719421386719	13.958183333333332	13.871866666666667	14.428616666666667	0.5567499999999992	15458.6943359375	284811.01594409154	0	1288	0.4716062484359256	3.2250434446804963	5.450086889360993	322.2705993652344	322.27294921875
904	323.16192626953125	10.012266666666667					1	DETECTED	323.1619 m/z @10.01 [CD6722_1.mzXML]	323.16192626953125	10.012266666666667	9.656766666666666	11.812999999999999	2.156233333333333	8177.05615234375	481102.2119792481	0	1288	0.29685841310215366	3.0326769807782368	5.021418950559459	323.1609802246094	323.16375732421875
905	323.1783447265625	4.335533333333333					1	DETECTED	323.1783 m/z @4.34 [CD6722_1.mzXML]	323.1783447265625	4.335533333333333	4.335533333333333	19.86616666666667	15.530633333333334	4616.044921875	2055874.6368135372	0	1288	10.802102288893686	null	null	323.1783447265625	323.18255615234375
906	323.2230529785156	14.092483333333332					1	DETECTED	323.2231 m/z @14.09 [CD6722_1.mzXML]	323.2230529785156	14.092483333333332	11.526	15.013616666666667	3.4876166666666677	17976.876953125	1374460.4405827643	0	1288	3.051046663511894	0.6794543766113168	0.3589087532226337	323.221923828125	323.2245178222656
907	323.9992980957031	12.61095					1	DETECTED	323.9993 m/z @12.61 [CD6722_1.mzXML]	323.9992980957031	12.61095	0.23638333333333333	19.601333333333333	19.36495	18774.01171875	4163089.54163077	0	1288	2.3813439874252893	1.4054630022633228	1.9514275002812251	323.9904479980469	324.00152587890625
908	324.04400634765625	9.3115					1	DETECTED	324.0440 m/z @9.31 [CD6722_1.mzXML]	324.04400634765625	9.3115	9.282866666666667	11.555266666666666	2.2723999999999993	10915.685546875	630688.020933716	0	1288	0.08318257553010788	39.68102444703118	3.9127517312837643	324.0402526855469	324.04443359375
909	324.1776123046875	15.546216666666668					1	DETECTED	324.1776 m/z @15.55 [CD6722_1.mzXML]	324.1776123046875	15.546216666666668	0.1686166666666667	19.982166666666668	19.813550000000003	15624.8056640625	4943180.132016908	0	1288	4.381751699520445	0.8175314860158168	0.6964713040021544	324.17626953125	324.17889404296875
910	324.1899719238281	9.73095					1	DETECTED	324.1900 m/z @9.73 [CD6722_1.mzXML]	324.1899719238281	9.73095	9.656766666666666	12.45415	2.797383333333334	51321.40625	1664046.8811834706	0	1288	0.0971736915396697	18.6869271862609	1.477336071491792	324.18890380859375	324.1902160644531
911	324.323486328125	12.42365					1	DETECTED	324.3235 m/z @12.42 [CD6722_1.mzXML]	324.323486328125	12.42365	12.124816666666668	12.643	0.518183333333333	19276.564453125	338455.6850561522	0	1288	0.06420887607469261	0.8670105967651995	0.734021193530399	324.32330322265625	324.3245544433594
912	325.1739501953125	15.561966666666667					1	DETECTED	325.1740 m/z @15.56 [CD6722_1.mzXML]	325.1739501953125	15.561966666666667	8.659233333333333	19.99866666666667	11.339433333333336	22307.134765625	5859129.189563932	0	1288	2.716212351623817	0.8435047528582219	0.9505470945405939	325.1722106933594	325.1746520996094
913	325.2026062011719	13.75875					1	DETECTED	325.2026 m/z @13.76 [CD6722_1.mzXML]	325.2026062011719	13.75875	9.701733333333333	13.92875	4.2270166666666675	28420.517578125	2198306.474156555	0	1288	0.09392056420320394	0.5209513558813744	0.04216597139317337	325.19329833984375	325.20843505859375
914	325.23236083984375	13.050183333333333					1	DETECTED	325.2324 m/z @13.05 [CD6722_1.mzXML]	325.23236083984375	13.050183333333333	12.869683333333334	14.256516666666666	1.3868333333333318	90190.453125	1070447.2069077147	0	1288	0.11660178637324137	5.8312295157649565	0.5483776229130252	325.2320861816406	325.2374572753906
915	327.0061340332031	1.1594					1	DETECTED	327.0061 m/z @1.16 [CD6722_1.mzXML]	327.0061340332031	1.1594	0.13473333333333332	19.99866666666667	19.863933333333335	8948.2783203125	5732818.810148993	0	1288	3.012135911719271	9.69287573194535	18.3857514638907	327.0042724609375	327.01239013671875
916	327.0490417480469	1.6146666666666667					1	DETECTED	327.0490 m/z @1.61 [CD6722_1.mzXML]	327.0490417480469	1.6146666666666667	1.5843500000000001	11.751233333333333	10.166883333333333	27978.70703125	5425578.665225342	0	1288	10.05962235749232	167.67811984606993	334.35623969213987	327.0486755371094	327.051025390625
917	327.1722717285156	15.561966666666667					1	DETECTED	327.1723 m/z @15.56 [CD6722_1.mzXML]	327.1722717285156	15.561966666666667	8.317133333333334	19.949	11.631866666666667	8435.68359375	2651497.9943155507	0	1288	1.373964535216377	0.8027697899652627	0.6055395799305255	327.17083740234375	327.1755676269531
918	327.226806640625	13.958183333333332					1	DETECTED	327.2268 m/z @13.96 [CD6722_1.mzXML]	327.226806640625	13.958183333333332	6.49305	14.617366666666667	8.124316666666667	47732.8125	3654155.8453231184	0	1288	0.29451075567763496	0.6972622815808887	0.43833763133017317	327.2178649902344	327.2276611328125
919	327.2508544921875	12.24935					1	DETECTED	327.2509 m/z @12.25 [CD6722_1.mzXML]	327.2508544921875	12.24935	7.198366666666667	12.361266666666667	5.1629000000000005	12131.408203125	1790712.1336926273	0	1288	0.12708601279206277	0.5110787008470299	0.02215740169405975	327.2505798339844	327.2601318359375
920	327.2876281738281	11.859633333333333					1	DETECTED	327.2876 m/z @11.86 [CD6722_1.mzXML]	327.2876281738281	11.859633333333333	11.6592	14.9672	3.308	14311.00390625	1114967.1202183226	0	1288	0.23822572178964663	8.252120405787482	15.504240811574965	327.28656005859375	327.2881164550781
921	328.209716796875	12.035266666666667					1	DETECTED	328.2097 m/z @12.04 [CD6722_1.mzXML]	328.209716796875	12.035266666666667	12.005533333333334	12.187333333333333	0.18179999999999907	51746.65625	296565.6707623295	0	1288	0.1013806350479225	3.203639747797059	4.604910936062531	328.2080993652344	328.210205078125
922	328.2298889160156	13.958183333333332					1	DETECTED	328.2299 m/z @13.96 [CD6722_1.mzXML]	328.2298889160156	13.958183333333332	11.584316666666666	14.342450000000001	2.758133333333335	8876.796875	629521.5988112794	0	1288	2.5450765171173924	0.5809368681195242	0.1618737362390483	328.22216796875	328.2309875488281
923	328.24603271484375	11.1419					1	DETECTED	328.2460 m/z @11.14 [CD6722_1.mzXML]	328.24603271484375	11.1419	11.081133333333334	12.233833333333333	1.1526999999999994	75614.9765625	745086.2380024388	0	1288	0.2433151013398689	9.484640702139435	1.8807437933812405	328.24560546875	328.25445556640625
924	328.48211669921875	10.308150000000001					1	DETECTED	328.4821 m/z @10.31 [CD6722_1.mzXML]	328.48211669921875	10.308150000000001	10.280016666666667	10.390600000000001	0.11058333333333437	9318.1396484375	45322.8824106446	0	1288	0.09695577765252672	1.9653436018956592	2.9306872037913183	328.4820556640625	328.483642578125
925	328.8958435058594	1.5397500000000002					1	DETECTED	328.8958 m/z @1.54 [CD6722_1.mzXML]	328.8958435058594	1.5397500000000002	1.4499166666666667	1.6146666666666667	0.16474999999999995	72434.0390625	376566.79365234356	0	1288	0.07071610362184377	0.9001676007994965	0.8356703300995132	328.8954162597656	328.8963317871094
926	328.9961242675781	1.7927666666666666					1	DETECTED	328.9961 m/z @1.79 [CD6722_1.mzXML]	328.9961242675781	1.7927666666666666	0.10108333333333334	19.99866666666667	19.897583333333337	26127.267578125	5674718.660691654	0	1288	0.7782615147798009	4.474861568467968	37.62711561412862	328.99554443359375	329.0050048828125
927	329.0747375488281	10.7528					1	DETECTED	329.0747 m/z @10.75 [CD6722_1.mzXML]	329.0747375488281	10.7528	10.349433333333334	16.4576	6.108166666666666	13891.1484375	1308850.980527588	0	1288	0.37401623086904756	7.571481695727621	14.142963391455242	329.0653991699219	329.0813293457031
928	329.1746520996094	12.24935					1	DETECTED	329.1747 m/z @12.25 [CD6722_1.mzXML]	329.1746520996094	12.24935	12.24935	13.162116666666666	0.9127666666666663	8502.9453125	357799.6053537595	0	1288	0.18823009313517858	null	null	329.17242431640625	329.17584228515625
929	329.213134765625	12.064816666666667					1	DETECTED	329.2131 m/z @12.06 [CD6722_1.mzXML]	329.213134765625	12.064816666666667	11.8741	12.10945	0.2353500000000004	8791.1953125	83270.52139489746	0	1288	null	0.6170147688543218	0.2340295377086436	329.2127685546875	329.22161865234375
930	329.2452087402344	13.80095					1	DETECTED	329.2452 m/z @13.80 [CD6722_1.mzXML]	329.2452087402344	13.80095	11.096283333333334	14.35675	3.260466666666666	46288.65625	1788294.689879029	0	1288	0.2694179038918474	0.63718256544433	0.2634357261968637	329.24200439453125	329.2501220703125
931	330.2440185546875	11.76665					1	DETECTED	330.2440 m/z @11.77 [CD6722_1.mzXML]	330.2440185546875	11.76665	11.720516666666667	14.04775	2.327233333333334	19385.01171875	855444.3333332526	0	1288	0.14736949876422045	25.222904624277326	49.44580924855465	330.2434997558594	330.2494812011719
932	330.2615051269531	11.260833333333332					1	DETECTED	330.2615 m/z @11.26 [CD6722_1.mzXML]	330.2615051269531	11.260833333333332	11.230766666666666	12.547033333333333	1.3162666666666674	17630.240234375	331968.9742478027	0	1288	0.28853887173005077	21.88913525498907	42.77827050997814	330.2602844238281	330.26220703125
933	330.29833984375	11.644116666666667					1	DETECTED	330.2983 m/z @11.64 [CD6722_1.mzXML]	330.29833984375	11.644116666666667	11.629116666666667	11.68955	0.060433333333334005	7288.52880859375	22122.82686840868	0	1288	0.08207715734102372	2.0144444444443903	3.028888888888781	330.2976989746094	330.2986755371094
934	330.3346862792969	11.888416666666666					1	DETECTED	330.3347 m/z @11.89 [CD6722_1.mzXML]	330.3346862792969	11.888416666666666	11.84465	12.005533333333334	0.16088333333333438	22356.564453125	128517.49881420938	0	1288	0.09137181466357802	1.8379664889566065	2.0514927517603816	330.3340148925781	330.3346862792969
935	330.8930969238281	1.5545333333333333					1	DETECTED	330.8931 m/z @1.55 [CD6722_1.mzXML]	330.8930969238281	1.5545333333333333	1.4947333333333332	1.5693333333333332	0.0746	10670.9326171875	34583.90041479489	0	1288	0.09590852978440201	0.6237458193979926	0.24749163879598504	330.8930969238281	330.89398193359375
936	331.05126953125	2.348516666666667					1	DETECTED	331.0513 m/z @2.35 [CD6722_1.mzXML]	331.05126953125	2.348516666666667	0.10108333333333334	19.982166666666668	19.881083333333336	1763033.75	6.2931905509200096E7	1	1288	0.4108079493159358	1.4657170326946851	1.379980191716537	331.0421447753906	331.0528564453125
937	331.0898742675781	10.321933333333334					1	DETECTED	331.0899 m/z @10.32 [CD6722_1.mzXML]	331.0898742675781	10.321933333333334	10.2205	11.781933333333335	1.5614333333333352	2624022.0	1.9185103078841113E7	1	1288	0.1118064799663454	1.6177051531065811	2.007632238156704	331.0897521972656	331.0912170410156
938	331.185791015625	12.140433333333334					1	DETECTED	331.1858 m/z @12.14 [CD6722_1.mzXML]	331.185791015625	12.140433333333334	12.094666666666665	19.275666666666666	7.181000000000001	22088.67578125	1517661.427326233	0	1288	0.12905016403148473	78.45229424617234	155.9045884923447	331.1853942871094	331.18939208984375
939	331.2027282714844	11.201266666666667					1	DETECTED	331.2027 m/z @11.20 [CD6722_1.mzXML]	331.2027282714844	11.201266666666667	11.096283333333334	11.291	0.19471666666666643	24816.927734375	203775.00031591806	0	1288	0.11418402374099301	0.9273694237180504	0.854738847436101	331.20172119140625	331.20294189453125
940	331.26104736328125	14.936933333333334					1	DETECTED	331.2610 m/z @14.94 [CD6722_1.mzXML]	331.26104736328125	14.936933333333334	11.704983333333333	15.705483333333332	4.000499999999999	4546.64013671875	669552.5370135803	0	1288	0.42963060340612635	0.6188988072216459	0.23779761444329192	331.259765625	331.2623291015625
941	331.2818908691406	13.75875					1	DETECTED	331.2819 m/z @13.76 [CD6722_1.mzXML]	331.2818908691406	13.75875	0.23638333333333333	19.716666666666665	19.480283333333333	747797.4375	1.9644531907260936E7	1	1288	0.26335569547932103	1.3405891336527511	1.633566644438506	331.281494140625	331.2829284667969
942	332.0552673339844	2.361816666666667					1	DETECTED	332.0553 m/z @2.36 [CD6722_1.mzXML]	332.0552673339844	2.361816666666667	1.4345999999999999	10.205666666666668	8.771066666666668	165403.6875	6472279.682531185	0	1288	0.2889803287613	1.289589633730912	1.1336648168287902	332.0464172363281	332.0571594238281
943	332.1617736816406	10.191016666666666					1	DETECTED	332.1618 m/z @10.19 [CD6722_1.mzXML]	332.1617736816406	10.191016666666666	9.460633333333334	19.799666666666667	10.339033333333333	384654.0	1.163397612483515E7	0	1288	0.322043852104672	1.5915436091014352	1.1481456526931075	332.1557312011719	332.16314697265625
944	332.24072265625	10.818483333333335					1	DETECTED	332.2407 m/z @10.82 [CD6722_1.mzXML]	332.24072265625	10.818483333333335	10.1463	10.849933333333333	0.7036333333333324	44730.0625	430511.8560314924	0	1288	0.12546461415801957	0.5233336740914272	0.049040019765807956	332.24041748046875	332.2418212890625
945	332.2853698730469	13.75875					1	DETECTED	332.2854 m/z @13.76 [CD6722_1.mzXML]	332.2853698730469	13.75875	11.335966666666668	14.270766666666667	2.934799999999999	153335.03125	4074990.9957187483	0	1288	0.24054787572886127	0.5918959113803072	1.380398956415543	332.2843322753906	332.2943420410156
946	332.3289794921875	11.797666666666666					1	DETECTED	332.3290 m/z @11.80 [CD6722_1.mzXML]	332.3289794921875	11.797666666666666	11.704983333333333	12.050016666666666	0.3450333333333333	71726.5390625	492783.0345234373	0	1288	0.09572324692081757	1.8613558712461762	1.298485002892408	332.3283386230469	332.32958984375
947	333.0497131347656	2.375183333333333					1	DETECTED	333.0497 m/z @2.38 [CD6722_1.mzXML]	333.0497131347656	2.375183333333333	1.8210166666666665	10.488383333333333	8.667366666666666	110407.453125	4033875.5893494864	0	1288	0.3337119454953732	1.5419002844657546	2.236443451157589	333.04864501953125	333.05096435546875
948	333.1423645019531	10.881216666666667					1	DETECTED	333.1424 m/z @10.88 [CD6722_1.mzXML]	333.1423645019531	10.881216666666667	10.849933333333333	15.514366666666666	4.664433333333333	17717.708984375	1436909.379180542	0	1288	0.22783650286393886	74.55141182738149	8.920275197698825	333.1376953125	333.14971923828125
949	333.1656799316406	10.191016666666666					1	DETECTED	333.1657 m/z @10.19 [CD6722_1.mzXML]	333.1656799316406	10.191016666666666	9.819700000000001	16.952	7.132300000000001	46815.3828125	1753670.675650391	0	1288	0.39512910180275007	6.313887866796525	1.11532870351425	333.1639404296875	333.1689147949219
950	333.18218994140625	12.094666666666665					1	DETECTED	333.1822 m/z @12.09 [CD6722_1.mzXML]	333.18218994140625	12.094666666666665	11.629116666666667	15.514366666666666	3.885249999999999	29972.591796875	1329678.007165406	0	1288	0.1682576434882712	4.17275265814629	1.1652238819538085	333.18072509765625	333.1828308105469
951	333.2890930175781	13.75875					1	DETECTED	333.2891 m/z @13.76 [CD6722_1.mzXML]	333.2890930175781	13.75875	13.615516666666668	17.82766666666667	4.212150000000001	14803.8857421875	746002.411882202	0	1288	0.2726257731958004	14.70380498021899	2.7835497219452776	333.2866516113281	333.2974853515625
952	333.30926513671875	12.094666666666665					1	DETECTED	333.3093 m/z @12.09 [CD6722_1.mzXML]	333.30926513671875	12.094666666666665	12.035266666666667	12.203	0.16773333333333262	10033.234375	66227.3546625975	0	1288	0.09678694899790763	1.4118967452301119	1.823793490460224	333.30841064453125	333.30926513671875
953	333.33233642578125	11.781933333333335					1	DETECTED	333.3323 m/z @11.78 [CD6722_1.mzXML]	333.33233642578125	11.781933333333335	11.735583333333333	11.84465	0.10906666666666709	16801.41796875	80173.64028857362	0	1288	0.08675553704146743	1.1765551959726226	1.3531103919452454	333.3322448730469	333.33282470703125
954	334.13800048828125	9.73095					1	DETECTED	334.1380 m/z @9.73 [CD6722_1.mzXML]	334.13800048828125	9.73095	9.701733333333333	11.020366666666666	1.3186333333333327	11177.384765625	182949.3103274536	0	1288	0.09751347716782988	22.566457501426115	34.563595182482906	334.13763427734375	334.14666748046875
955	334.15789794921875	10.191016666666666					1	DETECTED	334.1579 m/z @10.19 [CD6722_1.mzXML]	334.15789794921875	10.191016666666666	9.849266666666667	15.387533333333332	5.538266666666665	13704.0	1427731.5484391476	0	1288	0.36367328515967934	8.102804194099013	17.183719714692337	334.15716552734375	334.1678771972656
956	334.912841796875	1.5993					1	DETECTED	334.9128 m/z @1.60 [CD6722_1.mzXML]	334.912841796875	1.5993	1.5246	14.874933333333333	13.350333333333333	79855.2421875	9214650.16814502	0	1288	0.07565986236877942	88.39137762511052	184.89939295721268	334.9111022949219	334.9156188964844
957	334.9461364746094	14.35675					1	DETECTED	334.9461 m/z @14.36 [CD6722_1.mzXML]	334.9461364746094	14.35675	1.4800166666666668	14.35675	12.876733333333334	22905.140625	1.0048121405987794E7	0	1288	12.980962444355454	0.5	null	334.94049072265625	334.9461364746094
958	335.16448974609375	11.584316666666666					1	DETECTED	335.1645 m/z @11.58 [CD6722_1.mzXML]	335.16448974609375	11.584316666666666	10.012266666666667	15.834433333333333	5.822166666666666	62859.5859375	4478476.32021512	0	1288	0.6441493702192993	3.6462325486615033	1.39672101158975	335.1606140136719	335.16680908203125
959	335.2169189453125	12.547033333333333					1	DETECTED	335.2169 m/z @12.55 [CD6722_1.mzXML]	335.2169189453125	12.547033333333333	3.29895	12.627166666666666	9.328216666666666	17616.310546875	3556390.84352124	0	1288	0.10310319865666173	0.5043324292420952	0.008664858484190328	335.2165222167969	335.2250671386719
960	336.0738830566406	16.902666666666665					1	DETECTED	336.0739 m/z @16.90 [CD6722_1.mzXML]	336.0738830566406	16.902666666666665	9.96805	19.536	9.567950000000002	2548.1533203125	871151.4649017641	0	1288	0.6172912590185735	0.6898687021873358	0.37973740437467157	336.0721435546875	336.0749816894531
961	336.2510070800781	12.17165					1	DETECTED	336.2510 m/z @12.17 [CD6722_1.mzXML]	336.2510070800781	12.17165	11.902816666666666	14.7671	2.864283333333333	15042.1435546875	712320.0868674925	0	1288	0.2934836422004157	5.327247365158091	9.654494730316182	336.2416687011719	336.2513427734375
962	336.6620178222656	13.244883333333332					1	DETECTED	336.6620 m/z @13.24 [CD6722_1.mzXML]	336.6620178222656	13.244883333333332	13.107033333333334	13.91455	0.8075166666666664	45453.328125	783769.2703664531	0	1288	0.44381696907038304	2.928968685769588	4.857937371539176	336.66131591796875	336.6624450683594
963	337.05950927734375	1.8636000000000001					1	DETECTED	337.0595 m/z @1.86 [CD6722_1.mzXML]	337.05950927734375	1.8636000000000001	1.6439333333333332	19.06383333333333	17.4199	681612.0	2.510699034951335E7	1	1288	0.5893944336367967	3.221075470172148	7.021215627214455	337.0516052246094	337.0694580078125
964	337.1651916503906	14.400066666666667					1	DETECTED	337.1652 m/z @14.40 [CD6722_1.mzXML]	337.1651916503906	14.400066666666667	11.03565	15.4822	4.44655	32718.083984375	2289741.648625001	0	1288	0.6724310487843681	0.6483563861052277	0.2857843387614314	337.16357421875	337.1667175292969
965	337.1801452636719	12.658216666666668					1	DETECTED	337.1801 m/z @12.66 [CD6722_1.mzXML]	337.1801452636719	12.658216666666668	11.812999999999999	12.8975	1.084500000000002	103503.21875	1408363.8374094237	0	1288	0.19504873627003327	0.6762753484443319	0.2874004922533755	337.17901611328125	337.1816101074219
966	338.2300109863281	12.438816666666666					1	DETECTED	338.2300 m/z @12.44 [CD6722_1.mzXML]	338.2300109863281	12.438816666666666	0.10108333333333334	19.99866666666667	19.897583333333337	940001.125	2.4855474007698663E7	0	1288	0.1466966925682751	3.69331448416121	2.6562673454979495	338.2294006347656	338.2340087890625
967	338.33929443359375	12.701616666666666					1	DETECTED	338.3393 m/z @12.70 [CD6722_1.mzXML]	338.33929443359375	12.701616666666666	12.094666666666665	13.064150000000001	0.9694833333333364	517918.1875	1.0825348321753414E7	1	1288	0.29437815425277236	0.8026445339609867	0.749281332444928	338.3390197753906	338.3396301269531
968	339.1602478027344	14.342450000000001					1	DETECTED	339.1602 m/z @14.34 [CD6722_1.mzXML]	339.1602478027344	14.342450000000001	9.819700000000001	14.998133333333334	5.1784333333333326	14793.8837890625	880672.368196594	0	1288	0.14104359093283136	0.5736628470069756	0.14101042808122113	339.15753173828125	339.1611328125
969	339.195556640625	11.781933333333335					1	DETECTED	339.1956 m/z @11.78 [CD6722_1.mzXML]	339.195556640625	11.781933333333335	11.096283333333334	16.342933333333335	5.246650000000001	28169.41015625	2298248.9527608654	0	1288	0.47962490331731367	3.82604098300882	3.8574078030960335	339.1866149902344	339.20172119140625
970	339.2335205078125	12.469066666666667					1	DETECTED	339.2335 m/z @12.47 [CD6722_1.mzXML]	339.2335205078125	12.469066666666667	0.18561666666666668	19.916166666666665	19.730549999999997	159086.203125	5366922.3289946355	0	1288	1.7500045297353246	6.751026281657073	6.134501480950766	339.23272705078125	339.235107421875
971	339.26580810546875	12.24935					1	DETECTED	339.2658 m/z @12.25 [CD6722_1.mzXML]	339.26580810546875	12.24935	12.005533333333334	12.313433333333334	0.30790000000000006	18820.484375	163360.21790246677	0	1288	0.11559239594870085	0.631417048328665	0.2628340966573299	339.2653503417969	339.26617431640625
972	339.34259033203125	12.701616666666666					1	DETECTED	339.3426 m/z @12.70 [CD6722_1.mzXML]	339.34259033203125	12.701616666666666	6.13145	13.744850000000001	7.613400000000001	116469.7265625	6665154.896480379	0	1288	0.3718603494168722	0.5469549121462124	1.5609641169322461	339.3343811035156	339.3428955078125
973	340.0388488769531	10.4322					1	DETECTED	340.0388 m/z @10.43 [CD6722_1.mzXML]	340.0388488769531	10.4322	10.1463	10.702616666666668	0.5563166666666675	34463.26953125	292810.87967526226	0	1288	0.09811564188919597	0.8508217151852222	0.5422084416218755	340.0372619628906	340.03924560546875
974	340.19879150390625	11.720516666666667					1	DETECTED	340.1988 m/z @11.72 [CD6722_1.mzXML]	340.19879150390625	11.720516666666667	11.378966666666667	16.771666666666665	5.392699999999998	6712.04052734375	810709.9085057365	0	1288	0.04451099234645994	7.894451764016983	12.824383583898921	340.1890869140625	340.2004699707031
975	340.24554443359375	11.246					1	DETECTED	340.2455 m/z @11.25 [CD6722_1.mzXML]	340.24554443359375	11.246	11.1419	16.820666666666668	5.678766666666668	46886.87890625	1888013.4716239006	0	1288	0.2101906569599965	25.983327122961555	55.61080017684258	340.2364807128906	340.24609375
976	340.39154052734375	12.24935					1	DETECTED	340.3915 m/z @12.25 [CD6722_1.mzXML]	340.39154052734375	12.24935	12.203	12.377199999999998	0.17419999999999902	47098.3203125	287574.8322299809	0	1288	0.11850000419009632	1.879180151024787	2.812658984048838	340.3908386230469	340.3916931152344
977	340.92938232421875	1.6293833333333334					1	DETECTED	340.9294 m/z @1.63 [CD6722_1.mzXML]	340.92938232421875	1.6293833333333334	1.5693333333333332	1.6585666666666665	0.08923333333333328	41738.38671875	175456.18475195297	0	1288	0.09032943145281735	0.7429919511518155	0.485983902303631	340.928955078125	340.9295349121094
978	341.029541015625	11.555266666666666					1	DETECTED	341.0295 m/z @11.56 [CD6722_1.mzXML]	341.029541015625	11.555266666666666	11.51085	11.735583333333333	0.224733333333333	69574.7734375	427270.0349375022	0	1288	0.09627559184534284	2.5298311444652812	3.9594582377898537	341.02923583984375	341.0296630859375
979	341.1960144042969	11.6592					1	DETECTED	341.1960 m/z @11.66 [CD6722_1.mzXML]	341.1960144042969	11.6592	11.629116666666667	16.226816666666668	4.5977000000000015	8369.3916015625	701972.7500778812	0	1288	0.35499472827253875	76.4160664819936	142.69134503895128	341.186279296875	341.19671630859375
980	341.2428894042969	13.409083333333333					1	DETECTED	341.2429 m/z @13.41 [CD6722_1.mzXML]	341.2428894042969	13.409083333333333	11.17165	13.4807	2.309050000000001	14631.8408203125	1329748.8425520016	0	1288	0.14206749835166654	0.5160042012424952	0.03200840248499053	341.2424011230469	341.24957275390625
981	341.3023681640625	12.715666666666667					1	DETECTED	341.3024 m/z @12.72 [CD6722_1.mzXML]	341.3023681640625	12.715666666666667	1.3321166666666668	19.0965	17.76438333333333	779230.875	1.6270542306562105E7	1	1288	0.18612160294747682	0.970559114376805	0.792885706043232	341.3016357421875	341.30645751953125
982	341.3501281738281	14.017716666666667					1	DETECTED	341.3501 m/z @14.02 [CD6722_1.mzXML]	341.3501281738281	14.017716666666667	13.82935	14.9672	1.1378500000000003	39101.01171875	829040.9032340087	0	1288	0.38005815627530914	2.109653159211955	2.97665069769289	341.3492736816406	341.3509216308594
983	342.0133972167969	8.970833333333333					1	DETECTED	342.0134 m/z @8.97 [CD6722_1.mzXML]	342.0133972167969	8.970833333333333	0.10108333333333334	19.99866666666667	19.897583333333337	14359.5732421875	5514337.7166889105	0	1288	18.508250748957778	0.9355123843528983	1.340302563891286	342.0119934082031	342.0142822265625
984	342.03564453125	10.4322					1	DETECTED	342.0356 m/z @10.43 [CD6722_1.mzXML]	342.03564453125	10.4322	1.4185666666666668	11.584316666666666	10.16575	12430.130859375	3792032.9469099124	0	1288	0.10091836402453502	0.5639096701663037	0.12781934033260722	342.0270690917969	342.0361022949219
985	342.26141357421875	11.393383333333333					1	DETECTED	342.2614 m/z @11.39 [CD6722_1.mzXML]	342.26141357421875	11.393383333333333	11.201266666666667	13.91455	2.713283333333333	148393.78125	1923615.046505005	0	1288	0.11233826930686241	6.576640633423283	0.8640130807639574	342.2608642578125	342.26715087890625
986	342.8658447265625	1.7498833333333332					1	DETECTED	342.8658 m/z @1.75 [CD6722_1.mzXML]	342.8658447265625	1.7498833333333332	1.6735166666666668	1.7788166666666667	0.10529999999999995	17144.142578125	90775.58807226559	0	1288	0.19383203789644843	0.6894369271060686	0.3788738542121373	342.8652038574219	342.8664245605469
987	343.1673889160156	11.76665					1	DETECTED	343.1674 m/z @11.77 [CD6722_1.mzXML]	343.1673889160156	11.76665	11.704983333333333	12.10945	0.40446666666666786	6142.02685546875	112483.69229443368	0	1288	0.05277997852950911	3.279459459459429	5.558918918918858	343.1656494140625	343.1676025390625
988	343.1903991699219	12.3928					1	DETECTED	343.1904 m/z @12.39 [CD6722_1.mzXML]	343.1903991699219	12.3928	11.68955	16.326416666666667	4.636866666666666	98945.40625	3122485.0811291193	0	1288	0.22700205692147435	1.365404880293194	15.169890040978126	343.1831970214844	343.1929931640625
989	344.01171875	11.0507					1	DETECTED	344.0117 m/z @11.05 [CD6722_1.mzXML]	344.01171875	11.0507	0.18561666666666668	19.8165	19.630883333333333	19358.064453125	5327753.07684991	1	1288	0.9902142505557183	4.350208745781195	0.5966783265492508	344.0106506347656	344.0138854980469
990	344.27703857421875	11.48095					1	DETECTED	344.2770 m/z @11.48 [CD6722_1.mzXML]	344.27703857421875	11.48095	10.308150000000001	12.771933333333333	2.463783333333332	108076.0234375	3112512.7195012188	0	1288	0.10523192102263224	1.1283316162836914	0.1338603274456127	344.2762451171875	344.2866516113281
991	344.287109375	10.349433333333334					1	DETECTED	344.2871 m/z @10.35 [CD6722_1.mzXML]	344.287109375	10.349433333333334	10.335700000000001	10.418433333333333	0.08273333333333177	18813.1953125	76640.09387792884	0	1288	0.13257103569139872	3.0121359223301774	5.024271844660355	344.287109375	344.2876892089844
992	344.64788818359375	13.230866666666666					1	DETECTED	344.6479 m/z @13.23 [CD6722_1.mzXML]	344.64788818359375	13.230866666666666	13.008933333333333	13.340166666666667	0.3312333333333335	25942.91796875	298753.8752104496	0	1288	0.09708867718439507	0.7462451186542539	0.49249023730850783	344.64678955078125	344.64923095703125
993	344.8733215332031	1.5397500000000002					1	DETECTED	344.8733 m/z @1.54 [CD6722_1.mzXML]	344.8733215332031	1.5397500000000002	1.4499166666666667	1.7498833333333332	0.2999666666666665	81393.8046875	571322.9102514647	0	1288	0.083833496314216	1.6695732838589954	2.275039308710252	344.8634033203125	344.87384033203125
994	345.214599609375	11.917316666666666					1	DETECTED	345.2146 m/z @11.92 [CD6722_1.mzXML]	345.214599609375	11.917316666666666	11.8741	12.005533333333334	0.13143333333333374	24751.888671875	137328.27985888624	0	1288	0.10911674880807176	1.5206324720401356	2.0412649440802713	345.214599609375	345.2153625488281
995	346.0071105957031	11.065716666666667					1	DETECTED	346.0071 m/z @11.07 [CD6722_1.mzXML]	346.0071105957031	11.065716666666667	0.10108333333333334	19.99866666666667	19.897583333333337	270823.59375	8.280922250665583E7	1	1288	1.5225233466135624	1.0761525429904208	0.7135024495947031	346.00531005859375	346.0101013183594
996	347.015625	10.9597					1	DETECTED	347.0156 m/z @10.96 [CD6722_1.mzXML]	347.015625	10.9597	0.20253333333333332	19.982166666666668	19.779633333333333	80438.53125	1.2789877069603652E7	1	1288	4.595164280876579	7.403597165932386	13.887274360755523	347.0078430175781	347.0215759277344
997	347.0849914550781	10.349433333333334					1	DETECTED	347.0850 m/z @10.35 [CD6722_1.mzXML]	347.0849914550781	10.349433333333334	9.775116666666666	11.990733333333333	2.2156166666666675	5140409.0	4.1433536270920224E7	1	1288	0.11354806874976298	2.074027265729479	2.9178625354241685	347.07958984375	347.0856018066406
998	347.1323547363281	10.335700000000001					1	DETECTED	347.1324 m/z @10.34 [CD6722_1.mzXML]	347.1323547363281	10.335700000000001	1.40145	10.418433333333333	9.016983333333332	7556.77490234375	2754816.493361938	0	1288	8.936688088570477	0.5046301219091324	0.009260243818264742	347.1315002441406	347.14202880859375
999	347.15728759765625	11.275866666666667					1	DETECTED	347.1573 m/z @11.28 [CD6722_1.mzXML]	347.15728759765625	11.275866666666667	9.656766666666666	11.990733333333333	2.333966666666667	26087.033203125	1288783.1585853272	0	1288	0.7430867511918748	0.7207605048071969	0.4452218155828835	347.1516418457031	347.1659851074219
1000	347.2190856933594	11.67435					1	DETECTED	347.2191 m/z @11.67 [CD6722_1.mzXML]	347.2190856933594	11.67435	11.081133333333334	11.84465	0.763516666666666	11284.7978515625	294277.4183990476	0	1288	0.13354406616594972	0.6435394600061803	0.2870789200123606	347.21759033203125	347.2201232910156
1001	348.0189514160156	11.03565					1	DETECTED	348.0190 m/z @11.04 [CD6722_1.mzXML]	348.0189514160156	11.03565	5.952916666666667	19.8165	13.863583333333334	9084.3671875	1980396.3892797236	0	1288	3.3766779441822337	1.363792119725607	1.2016228075671422	348.00946044921875	348.0212707519531
1002	348.0884094238281	10.349433333333334					1	DETECTED	348.0884 m/z @10.35 [CD6722_1.mzXML]	348.0884094238281	10.349433333333334	10.308150000000001	11.350266666666666	1.042116666666665	779479.0625	5993438.312036599	0	1288	0.11191037084189048	3.1579237728829037	3.9457337635444554	348.0875549316406	348.0891418457031
1003	348.2870788574219	12.124816666666668					1	DETECTED	348.2871 m/z @12.12 [CD6722_1.mzXML]	348.2870788574219	12.124816666666668	12.094666666666665	12.281083333333333	0.186416666666668	7244.34619140625	50343.048511352776	0	1288	0.08348041749557211	3.0914870093972167	5.182974018794433	348.28619384765625	348.28790283203125
1004	348.30841064453125	13.75875					1	DETECTED	348.3084 m/z @13.76 [CD6722_1.mzXML]	348.30841064453125	13.75875	13.524916666666666	14.213066666666666	0.6881500000000003	133775.625	2319761.820921633	0	1288	0.27706262344311305	1.5744854339151573	1.2601992178087345	348.3077697753906	348.3085021972656
1005	349.0155334472656	15.34025					1	DETECTED	349.0155 m/z @15.34 [CD6722_1.mzXML]	349.0155334472656	15.34025	0.11786666666666666	19.99866666666667	19.8808	17617.00390625	5813491.51072998	0	1288	4.990986114866875	0.7652424001113742	0.4498275074353057	349.0133972167969	349.01702880859375
1006	349.0907897949219	10.349433333333334					1	DETECTED	349.0908 m/z @10.35 [CD6722_1.mzXML]	349.0907897949219	10.349433333333334	10.280016666666667	15.498283333333335	5.218266666666668	80351.6171875	1160981.0217886341	0	1288	0.11135080565785316	2.317484746709276	3.87690248507765	349.090087890625	349.0926208496094
1007	349.232177734375	12.743666666666666					1	DETECTED	349.2322 m/z @12.74 [CD6722_1.mzXML]	349.232177734375	12.743666666666666	11.03565	12.827733333333333	1.7920833333333324	23597.140625	803464.8371535643	0	1288	0.10323718258935699	0.5246094397985969	0.04910794367369071	349.2318420410156	349.2349548339844
1008	349.91705322265625	10.349433333333334					1	DETECTED	349.9171 m/z @10.35 [CD6722_1.mzXML]	349.91705322265625	10.349433333333334	10.308150000000001	10.44625	0.1380999999999979	19327.794921875	109817.89917944264	0	1288	0.19867536283688914	1.672587807832065	2.34517561566413	349.9169006347656	349.9177551269531
1009	350.2552490234375	13.75875					1	DETECTED	350.2552 m/z @13.76 [CD6722_1.mzXML]	350.2552490234375	13.75875	13.54015	14.04775	0.5076	124974.9765625	1596158.2197287623	0	1288	0.2520233232371165	1.6653824315707684	2.152280483444094	350.2546691894531	350.2558898925781
1010	350.6777648925781	14.168266666666666					1	DETECTED	350.6778 m/z @14.17 [CD6722_1.mzXML]	350.6777648925781	14.168266666666666	11.03565	15.245816666666666	4.210166666666666	9729.775390625	1172227.5725896603	0	1288	0.06024175364538742	0.6719888059502973	0.34397761190059456	350.67559814453125	350.67816162109375
1011	350.8080139160156	1.7498833333333332					1	DETECTED	350.8080 m/z @1.75 [CD6722_1.mzXML]	350.8080139160156	1.7498833333333332	1.68855	1.7927666666666666	0.10421666666666662	21073.994140625	91941.25278198243	0	1288	0.12963135032796846	0.8495923913043488	0.6991847826086975	350.807373046875	350.8085021972656
1012	350.8899230957031	1.5843500000000001					1	DETECTED	350.8899 m/z @1.58 [CD6722_1.mzXML]	350.8899230957031	1.5843500000000001	1.5246	15.403516666666667	13.878916666666667	73989.8125	6256756.370011475	0	1288	0.06777772416222572	113.88312302832708	1.1279566580682796	350.8899230957031	350.89111328125
1013	351.0110168457031	15.19905					1	DETECTED	351.0110 m/z @15.20 [CD6722_1.mzXML]	351.0110168457031	15.19905	0.18561666666666668	19.99866666666667	19.81305	6711.19921875	2730274.547269773	0	1288	3.149992397584212	0.6598440729746472	0.45726978130729706	351.0093994140625	351.0126647949219
1014	351.2268371582031	13.82935					1	DETECTED	351.2268 m/z @13.83 [CD6722_1.mzXML]	351.2268371582031	13.82935	9.1565	15.371683333333333	6.215183333333334	25246.583984375	4431173.942241425	0	1288	5.313352623737083	0.6672413729923429	0.26762525813401655	351.2176208496094	351.2276611328125
1015	352.16357421875	9.982949999999999					1	DETECTED	352.1636 m/z @9.98 [CD6722_1.mzXML]	352.16357421875	9.982949999999999	1.2456333333333334	19.389499999999998	18.143866666666664	18539.41796875	1683788.4583635556	0	1288	0.07318521355124474	3.0375320743211636	4.780325446881258	352.1620788574219	352.1719665527344
1016	352.2222595214844	12.281083333333333					1	DETECTED	352.2223 m/z @12.28 [CD6722_1.mzXML]	352.2222595214844	12.281083333333333	9.141716666666667	14.55875	5.4170333333333325	14551.4658203125	1520445.616613159	0	1288	0.08506833307874118	0.8627244644919384	0.7295548156486211	352.221923828125	352.23101806640625
1017	353.033203125	1.8636000000000001					1	DETECTED	353.0332 m/z @1.86 [CD6722_1.mzXML]	353.033203125	1.8636000000000001	1.5545333333333333	17.844	16.28946666666667	405886.0	1.272141878500523E7	0	1288	0.5586227395380419	3.0744753406502032	3.9042796235508925	353.0232849121094	353.03558349609375
1018	353.0726318359375	10.308150000000001					1	DETECTED	353.0726 m/z @10.31 [CD6722_1.mzXML]	353.0726318359375	10.308150000000001	8.15455	10.44625	2.2916999999999987	11993.94140625	409073.5654129029	0	1288	0.06816217968914451	0.5320625928677558	0.06535441343347717	353.06597900390625	353.0734558105469
1019	353.1744689941406	12.5947					1	DETECTED	353.1745 m/z @12.59 [CD6722_1.mzXML]	353.1744689941406	12.5947	9.95335	17.199333333333335	7.245983333333335	4165.6162109375	1045874.0137902834	0	1288	6.18293189124107	1.3716439194603778	1.4356164275022056	353.16497802734375	353.17950439453125
1020	353.2281188964844	11.735583333333333					1	DETECTED	353.2281 m/z @11.74 [CD6722_1.mzXML]	353.2281188964844	11.735583333333333	10.265099999999999	13.900166666666667	3.6350666666666687	5088.33154296875	632589.7384208986	0	1288	0.09400824498523797	1.236010835439595	1.4720216708791896	353.2229919433594	353.23004150390625
1021	353.2634582519531	13.75875					1	DETECTED	353.2635 m/z @13.76 [CD6722_1.mzXML]	353.2634582519531	13.75875	12.715666666666667	15.450566666666667	2.7348999999999997	1273262.625	2.469484305382213E7	1	1288	0.2766421168421296	1.2726897376997288	1.3299576369273634	353.2623291015625	353.265869140625
1022	354.0536193847656	10.7528					1	DETECTED	354.0536 m/z @10.75 [CD6722_1.mzXML]	354.0536193847656	10.7528	10.719366666666668	11.436100000000001	0.7167333333333339	9186.33984375	246843.2585322269	0	1288	0.08530668781932604	10.718843469591347	20.437686939182694	354.0524597167969	354.0536193847656
1023	354.2671813964844	13.75875					1	DETECTED	354.2672 m/z @13.76 [CD6722_1.mzXML]	354.2671813964844	13.75875	13.5854	14.515433333333334	0.9300333333333342	244568.359375	4801169.7188715795	0	1288	0.2885560575223032	2.3814554248995536	3.233949991501192	354.26617431640625	354.2676086425781
1024	355.0093994140625	19.275666666666666					1	DETECTED	355.0094 m/z @19.28 [CD6722_1.mzXML]	355.0093994140625	19.275666666666666	0.11786666666666666	19.965833333333332	19.847966666666665	8459.8662109375	2253876.241210908	0	1288	16.344472454328827	0.527903285511898	0.03677394574009826	355.006591796875	355.0165710449219
1025	355.0814208984375	12.035266666666667					1	DETECTED	355.0814 m/z @12.04 [CD6722_1.mzXML]	355.0814208984375	12.035266666666667	11.990733333333333	12.155766666666667	0.1650333333333336	21152.77734375	144142.1653964848	0	1288	0.12683015720496016	1.8529191616766318	2.7058383233532637	355.0804138183594	355.0819396972656
1026	355.26995849609375	13.75875					1	DETECTED	355.2700 m/z @13.76 [CD6722_1.mzXML]	355.26995849609375	13.75875	11.6592	14.270766666666667	2.6115666666666666	24523.916015625	1053407.090986328	0	1288	1.6840044165189436	0.6219348590570999	0.3287863691227654	355.2602233886719	355.2712707519531
1027	355.28179931640625	12.578866666666666					1	DETECTED	355.2818 m/z @12.58 [CD6722_1.mzXML]	355.28179931640625	12.578866666666666	12.45415	13.340166666666667	0.8860166666666665	25531.79296875	490176.37598132284	0	1288	0.17586508205493523	3.5521181344380737	6.104236268876147	355.2787780761719	355.2827453613281
1028	356.0702209472656	10.101933333333333					1	DETECTED	356.0702 m/z @10.10 [CD6722_1.mzXML]	356.0702209472656	10.101933333333333	9.612116666666667	10.191016666666666	0.5788999999999991	7856.95654296875	99016.21975775145	0	1288	0.09481294745681623	0.5909353839872058	0.18187076797441162	356.0696105957031	356.0767822265625
1029	356.25958251953125	11.797666666666666					1	DETECTED	356.2596 m/z @11.80 [CD6722_1.mzXML]	356.25958251953125	11.797666666666666	11.781933333333335	12.281083333333333	0.49914999999999843	7868.14404296875	137373.39445715304	0	1288	0.07066622857472815	15.862817796611866	30.725635593223732	356.2583923339844	356.2651672363281
1030	356.2767028808594	11.51085					1	DETECTED	356.2767 m/z @11.51 [CD6722_1.mzXML]	356.2767028808594	11.51085	11.436100000000001	12.531133333333335	1.0950333333333333	21154.546875	328107.9017901601	0	1288	0.07744194005382354	7.324637681159607	13.649275362319214	356.276123046875	356.283935546875
1031	356.90704345703125	1.6146666666666667					1	DETECTED	356.9070 m/z @1.61 [CD6722_1.mzXML]	356.90704345703125	1.6146666666666667	1.5397500000000002	1.6439333333333332	0.10418333333333307	73123.296875	264163.3399145504	0	1288	0.06538828059283008	0.6926629989597306	0.4105963675128305	356.9069519042969	356.90789794921875
1032	357.16998291015625	12.45415					1	DETECTED	357.1700 m/z @12.45 [CD6722_1.mzXML]	357.16998291015625	12.45415	12.361266666666667	12.547033333333333	0.18576666666666597	10502.3203125	91640.72585888639	0	1288	0.04630739359970981	1.0	1.0	357.16888427734375	357.1700439453125
1033	357.21270751953125	9.325783333333334					1	DETECTED	357.2127 m/z @9.33 [CD6722_1.mzXML]	357.21270751953125	9.325783333333334	9.282866666666667	11.859633333333333	2.576766666666666	5032.57275390625	394038.4266489258	0	1288	0.15061460707889474	30.020582524271802	59.041165048543604	357.20654296875	357.2134094238281
1034	357.2760314941406	12.68755					1	DETECTED	357.2760 m/z @12.69 [CD6722_1.mzXML]	357.2760314941406	12.68755	7.395466666666667	16.293	8.897533333333332	162110.234375	4384994.56472241	0	1288	0.49405660964682063	1.1786159521183637	0.4751997365571868	357.2756042480469	357.2838439941406
1035	357.2967224121094	12.578866666666666					1	DETECTED	357.2967 m/z @12.58 [CD6722_1.mzXML]	357.2967224121094	12.578866666666666	12.515233333333333	15.641150000000001	3.1259166666666687	17837.2421875	1341907.154288392	0	1288	1.9146783753692418	24.561943425877317	33.94960798082515	357.2965087890625	357.29937744140625
1036	358.256591796875	11.0507					1	DETECTED	358.2566 m/z @11.05 [CD6722_1.mzXML]	358.256591796875	11.0507	10.573666666666666	11.306416666666667	0.7327500000000011	41493.140625	404750.4720779423	0	1288	0.10331730490539037	0.9159328998701921	0.8796664816482977	358.25408935546875	358.2575988769531
1037	358.27923583984375	12.701616666666666					1	DETECTED	358.2792 m/z @12.70 [CD6722_1.mzXML]	358.27923583984375	12.701616666666666	11.888416666666666	12.701616666666666	0.8132000000000001	43574.68359375	810768.1779584954	0	1288	0.08650543652682963	0.5	null	358.27386474609375	358.2823486328125
1038	358.29278564453125	11.584316666666666					1	DETECTED	358.2928 m/z @11.58 [CD6722_1.mzXML]	358.29278564453125	11.584316666666666	11.555266666666666	14.213066666666666	2.6578	27653.142578125	673458.5822128297	0	1288	0.09437242133759227	45.74526678141168	4.944142560793587	358.2926330566406	358.3017272949219
1039	358.36566162109375	12.079616666666668					1	DETECTED	358.3657 m/z @12.08 [CD6722_1.mzXML]	358.36566162109375	12.079616666666668	12.064816666666667	12.155766666666667	0.09094999999999942	32724.34375	149253.7118154297	0	1288	2.394837221193237	3.0726351351349006	5.145270270269801	358.3652648925781	358.365966796875
1040	359.04132080078125	1.8493333333333333					1	DETECTED	359.0413 m/z @1.85 [CD6722_1.mzXML]	359.04132080078125	1.8493333333333333	1.6439333333333332	17.974	16.330066666666667	414130.46875	1.1119916711421143E7	0	1288	0.4898627032709326	2.0248204255614923	2.763192900766955	359.0406188964844	359.05084228515625
1041	359.31292724609375	12.715666666666667					1	DETECTED	359.3129 m/z @12.72 [CD6722_1.mzXML]	359.31292724609375	12.715666666666667	0.5078833333333334	17.615166666666667	17.107283333333335	829346.625	1.3690973762688046E7	1	1288	0.6269623433702378	0.9947777259909087	1.5531746489091418	359.3110656738281	359.3158874511719
1042	359.36920166015625	12.094666666666665					1	DETECTED	359.3692 m/z @12.09 [CD6722_1.mzXML]	359.36920166015625	12.094666666666665	12.064816666666667	12.124816666666668	0.0600000000000005	6519.26171875	20324.961044433665	0	1288	0.16028283919083286	1.0050251256282186	1.010050251256437	359.3690185546875	359.37030029296875
1043	360.23626708984375	4.290466666666666					1	DETECTED	360.2363 m/z @4.29 [CD6722_1.mzXML]	360.23626708984375	4.290466666666666	3.4564	16.342933333333335	12.886533333333334	6321.05322265625	808831.0319798584	0	1288	0.7669313716421824	7.725121892734398	0.6319862250085249	360.22900390625	360.2369384765625
1044	360.3159484863281	12.743666666666666					1	DETECTED	360.3159 m/z @12.74 [CD6722_1.mzXML]	360.3159484863281	12.743666666666666	12.361266666666667	13.660533333333332	1.2992666666666643	156720.15625	2776888.4404150387	0	1288	0.6055795145985936	0.8464579789160669	2.933586286914781	360.3087463378906	360.3232727050781
1045	360.3600158691406	11.975766666666667					1	DETECTED	360.3600 m/z @11.98 [CD6722_1.mzXML]	360.3600158691406	11.975766666666667	11.902816666666666	12.079616666666668	0.17680000000000184	18266.052734375	117197.02253857482	0	1288	0.10719154384722884	1.2117888965044592	1.4235777930089184	360.3595275878906	360.36029052734375
1046	360.8373718261719	1.7644666666666666					1	DETECTED	360.8374 m/z @1.76 [CD6722_1.mzXML]	360.8373718261719	1.7644666666666666	1.68855	1.7644666666666666	0.07591666666666663	20435.66015625	73827.74962988269	0	1288	0.1011295121193907	0.5	null	360.83697509765625	360.83782958984375
1047	361.1987609863281	11.201266666666667					1	DETECTED	361.1988 m/z @11.20 [CD6722_1.mzXML]	361.1987609863281	11.201266666666667	11.126833333333334	12.3928	1.2659666666666656	15418.0458984375	658649.460255859	0	1288	0.12199832708642688	8.504030452306305	16.00806090461261	361.19793701171875	361.2007751464844
1048	361.3180236816406	12.743666666666666					1	DETECTED	361.3180 m/z @12.74 [CD6722_1.mzXML]	361.3180236816406	12.743666666666666	9.475883333333334	15.19905	5.723166666666666	17108.216796875	1382319.0938099674	0	1288	1.3640339407623046	0.7995920736081663	0.6142025902856946	361.3089599609375	361.3255920410156
1049	362.923583984375	1.6439333333333332					1	DETECTED	362.9236 m/z @1.64 [CD6722_1.mzXML]	362.923583984375	1.6439333333333332	1.5693333333333332	1.7644666666666666	0.19513333333333338	134593.4375	601296.8402121582	0	1288	0.0652234344293885	1.3021407170309927	1.7007514630777505	362.92315673828125	362.9238586425781
1050	363.1095886230469	1.4800166666666668					1	DETECTED	363.1096 m/z @1.48 [CD6722_1.mzXML]	363.1095886230469	1.4800166666666668	0.13473333333333332	19.161333333333335	19.026600000000002	11241.8056640625	1922856.0167639165	0	1288	9.227857892201863	5.790206355110511	178.280554596519	363.1038818359375	363.1175842285156
1051	363.1925048828125	11.797666666666666					1	DETECTED	363.1925 m/z @11.80 [CD6722_1.mzXML]	363.1925048828125	11.797666666666666	11.59895	12.24935	0.6503999999999994	10201.6240234375	224676.3389644773	0	1288	0.04406261918952126	1.636500880650847	2.273001761301694	363.19097900390625	363.19329833984375
1052	363.21392822265625	11.321333333333333					1	DETECTED	363.2139 m/z @11.32 [CD6722_1.mzXML]	363.21392822265625	11.321333333333333	8.75145	11.569733333333334	2.8182833333333335	153698.96875	1663095.2565017685	0	1288	0.12227462429948943	0.5379759539900058	0.061467702835255544	363.20574951171875	363.21484375
1053	364.21734619140625	11.350266666666666					1	DETECTED	364.2173 m/z @11.35 [CD6722_1.mzXML]	364.21734619140625	11.350266666666666	11.335966666666668	11.407416666666668	0.07145000000000046	35378.41015625	106201.11494628915	0	1288	0.09735780086184853	2.4982517482520006	3.996503496504001	364.2167663574219	364.21783447265625
1054	365.07080078125	10.620266666666668					1	DETECTED	365.0708 m/z @10.62 [CD6722_1.mzXML]	365.07080078125	10.620266666666668	10.603783333333332	10.669433333333334	0.06565000000000154	2308.787353515625	6190.574735656864	0	1288	0.036170682727799885	1.9914054600604907	2.9828109201209814	365.0689392089844	365.07135009765625
1055	365.171875	11.215983333333332					1	DETECTED	365.1719 m/z @11.22 [CD6722_1.mzXML]	365.171875	11.215983333333332	10.928500000000001	11.246	0.317499999999999	9100.23046875	94174.30768798801	0	1288	0.1867190189176995	0.5522059249811617	0.10441184996232351	365.17120361328125	365.17236328125
1056	365.19769287109375	14.371433333333332					1	DETECTED	365.1977 m/z @14.37 [CD6722_1.mzXML]	365.19769287109375	14.371433333333332	11.51085	15.915383333333333	4.404533333333333	13983.0615234375	1104918.490383026	0	1288	0.5103014032594633	0.657750566981618	0.343510857790038	365.1968688964844	365.2076416015625
1057	365.2110595703125	12.140433333333334					1	DETECTED	365.2111 m/z @12.14 [CD6722_1.mzXML]	365.2110595703125	12.140433333333334	11.495866666666666	12.377199999999998	0.8813333333333322	10659.298828125	316434.1950629882	0	1288	0.27694001731096485	0.683663443140092	0.36732688628018395	365.207763671875	365.2120666503906
1058	366.86334228515625	1.5843500000000001					1	DETECTED	366.8633 m/z @1.58 [CD6722_1.mzXML]	366.86334228515625	1.5843500000000001	1.5545333333333333	3.427583333333333	1.8730499999999999	15896.646484375	481912.85657788086	0	1288	0.07671990198135781	31.4094466182223	61.8188932364446	366.8536071777344	366.86505126953125
1059	367.12237548828125	10.44625					1	DETECTED	367.1224 m/z @10.45 [CD6722_1.mzXML]	367.12237548828125	10.44625	1.8636000000000001	10.5883	8.7247	54147.91796875	8708344.501643071	0	1288	0.11696501285721084	0.5086557718687635	0.016436004967671437	367.1175842285156	367.1224670410156
1060	367.1480712890625	8.2434					1	DETECTED	367.1481 m/z @8.24 [CD6722_1.mzXML]	367.1480712890625	8.2434	6.7229833333333335	12.562883333333334	5.8399	7947.83837890625	707387.8761972659	0	1288	0.16864395885386863	1.9204932858317358	4.839192193216467	367.146484375	367.15496826171875
1061	367.2431335449219	12.264983333333333					1	DETECTED	367.2431 m/z @12.26 [CD6722_1.mzXML]	367.2431335449219	12.264983333333333	12.203	12.42365	0.2206500000000009	12586.1533203125	131673.49614843808	0	1288	0.2470600159280565	1.779913955364335	2.55982791072867	367.24200439453125	367.243408203125
1062	367.98883056640625	12.140433333333334					1	DETECTED	367.9888 m/z @12.14 [CD6722_1.mzXML]	367.98883056640625	12.140433333333334	0.10108333333333334	19.99866666666667	19.897583333333337	51255.671875	1.1591935392690288E7	0	1288	3.1236704550751266	1.6047909975192767	2.4706598413036485	367.9873046875	367.9910583496094
1063	368.2766418457031	11.48095					1	DETECTED	368.2766 m/z @11.48 [CD6722_1.mzXML]	368.2766418457031	11.48095	11.436100000000001	11.888416666666666	0.4523166666666647	105916.984375	965485.3374390813	0	1288	0.40116053873821933	5.042549238201558	3.316229805677805	368.27642822265625	368.2837219238281
1064	368.4223937988281	12.42365					1	DETECTED	368.4224 m/z @12.42 [CD6722_1.mzXML]	368.4223937988281	12.42365	12.377199999999998	12.515233333333333	0.13803333333333434	181862.75	1058520.3630937568	1	1288	0.11060445414948639	1.4858270541800727	1.9716541083601455	368.42236328125	368.4225769042969
1065	368.8684997558594	1.68855					1	DETECTED	368.8685 m/z @1.69 [CD6722_1.mzXML]	368.8684997558594	1.68855	1.6585666666666665	1.7644666666666666	0.1059000000000001	41768.40234375	181975.6144589845	0	1288	0.09937918553726877	1.7659811006114443	2.5319622012228886	368.8682556152344	368.8690185546875
1066	369.00689697265625	1.8636000000000001					1	DETECTED	369.0069 m/z @1.86 [CD6722_1.mzXML]	369.00689697265625	1.8636000000000001	1.7788166666666667	17.680666666666664	15.901849999999996	49991.1015625	3832640.027925262	0	1288	0.5301302143413713	93.77933949282472	186.55867898564944	368.9969177246094	369.00787353515625
1067	369.06732177734375	10.349433333333334					1	DETECTED	369.0673 m/z @10.35 [CD6722_1.mzXML]	369.06732177734375	10.349433333333334	4.050933333333334	12.187333333333333	8.136399999999998	49214.7265625	2858486.9586923206	0	1288	0.11100565128439932	0.6458998174168452	31.975510643987047	369.06048583984375	369.0677185058594
1068	369.1191101074219	10.460183333333333					1	DETECTED	369.1191 m/z @10.46 [CD6722_1.mzXML]	369.1191101074219	10.460183333333333	10.057183333333334	12.313433333333334	2.2562499999999996	21240.15234375	816570.5016893311	0	1288	0.1454720624389232	2.7993176178660137	0.328293492256049	369.1189270019531	369.12664794921875
1069	369.23736572265625	13.702850000000002					1	DETECTED	369.2374 m/z @13.70 [CD6722_1.mzXML]	369.23736572265625	13.702850000000002	13.646083333333333	14.400066666666667	0.7539833333333341	46046.03515625	728810.0897465829	0	1288	0.27327787935822556	4.696107207990967	7.530061560607697	369.2289733886719	369.2378845214844
1070	369.3489074707031	12.627166666666666					1	DETECTED	369.3489 m/z @12.63 [CD6722_1.mzXML]	369.3489074707031	12.627166666666666	0.4061166666666667	19.438	19.031883333333333	71997.1875	4802534.951814153	0	1288	0.3982158230696484	0.7300359867962616	0.3047166415145981	369.3440246582031	369.3520202636719
1071	370.0850830078125	11.797666666666666					1	DETECTED	370.0851 m/z @11.80 [CD6722_1.mzXML]	370.0850830078125	11.797666666666666	11.797666666666666	12.005533333333334	0.20786666666666775	55841.359375	305405.69098083326	0	1288	0.08234771199303559	null	null	370.0848693847656	370.08770751953125
1072	370.29266357421875	11.644116666666667					1	DETECTED	370.2927 m/z @11.64 [CD6722_1.mzXML]	370.29266357421875	11.644116666666667	11.59895	13.82935	2.2303999999999995	159135.515625	1898402.8806911623	0	1288	0.12620532430987552	24.690774907749	3.0262332670251757	370.2925720214844	370.29620361328125
1073	370.35223388671875	12.673216666666667					1	DETECTED	370.3522 m/z @12.67 [CD6722_1.mzXML]	370.35223388671875	12.673216666666667	12.10945	15.4822	3.37275	19724.1015625	1086970.2763345335	0	1288	0.1100423975949969	2.9912641163601994	3.8195164897405762	370.3518371582031	370.3538513183594
1074	371.23016357421875	12.21855					1	DETECTED	371.2302 m/z @12.22 [CD6722_1.mzXML]	371.23016357421875	12.21855	9.745533333333332	12.786033333333334	3.0405000000000015	78547.6953125	1973555.6368431374	0	1288	0.49734547473269863	0.5654863173325597	0.24470230891482825	371.2207336425781	371.2306823730469
1075	371.2615051269531	13.600216666666666					1	DETECTED	371.2615 m/z @13.60 [CD6722_1.mzXML]	371.2615051269531	13.600216666666666	13.340166666666667	15.122166666666667	1.782	32123.99609375	987454.9123685298	0	1288	0.5753679306523676	2.7018931820512173	2.8842493940301175	371.2611389160156	371.2639465332031
1076	371.2958984375	11.614033333333333					1	DETECTED	371.2959 m/z @11.61 [CD6722_1.mzXML]	371.2958984375	11.614033333333333	11.275866666666667	17.565	6.289133333333334	35135.0390625	3643584.6105084848	0	1288	2.2073520694172952	9.298866436668327	17.597732873336653	371.2901306152344	371.29644775390625
1077	371.7634582519531	14.10765					1	DETECTED	371.7635 m/z @14.11 [CD6722_1.mzXML]	371.7634582519531	14.10765	13.3675	14.721983333333332	1.3544833333333326	10888.0791015625	424735.13165039074	0	1288	1.3673467062816336	0.9150059672588886	0.8300119345177772	371.7620849609375	371.7645263671875
1078	372.0819091796875	11.797666666666666					1	DETECTED	372.0819 m/z @11.80 [CD6722_1.mzXML]	372.0819091796875	11.797666666666666	9.110666666666667	11.8741	2.7634333333333334	19157.65234375	1209420.2048811645	0	1288	2.61569024256211	0.5142317872691842	0.028608785021996787	372.0817565917969	372.0914611816406
1079	372.30841064453125	11.751233333333333					1	DETECTED	372.3084 m/z @11.75 [CD6722_1.mzXML]	372.30841064453125	11.751233333333333	11.614033333333333	19.291833333333333	7.6777999999999995	42680.73046875	1497729.1507783206	0	1288	0.0955549950684631	27.980320699708454	1.1773389872864903	372.2991638183594	372.31640625
1080	372.8806457519531	1.6146666666666667					1	DETECTED	372.8806 m/z @1.61 [CD6722_1.mzXML]	372.8806457519531	1.6146666666666667	1.5545333333333333	1.6439333333333332	0.08939999999999992	38862.9140625	142731.1528618162	0	1288	0.16058279889027283	0.7433481152993338	0.4118295107209459	372.8802795410156	372.8812255859375
1081	373.08160400390625	10.376833333333334					1	DETECTED	373.0816 m/z @10.38 [CD6722_1.mzXML]	373.08160400390625	10.376833333333334	10.335700000000001	10.460183333333333	0.12448333333333217	8172.1064453125	40881.72704711885	0	1288	0.11232564484718921	1.5131685575364722	2.140016309031151	373.08135986328125	373.0826110839844
1082	373.27105712890625	12.281083333333333					1	DETECTED	373.2711 m/z @12.28 [CD6722_1.mzXML]	373.27105712890625	12.281083333333333	11.859633333333333	12.345333333333334	0.48570000000000135	10870.60546875	173850.68682067914	0	1288	0.41169428299970967	0.5762249377150329	0.1524498754300658	373.2699279785156	373.271728515625
1083	373.3121337890625	11.781933333333335					1	DETECTED	373.3121 m/z @11.78 [CD6722_1.mzXML]	373.3121337890625	11.781933333333335	7.593516666666667	11.84465	4.251133333333333	9597.0712890625	617678.2794114989	0	1288	0.08999222826014552	0.507486918286544	0.01497383657308807	373.3097839355469	373.3121643066406
1084	374.3240661621094	12.264983333333333					1	DETECTED	374.3241 m/z @12.26 [CD6722_1.mzXML]	374.3240661621094	12.264983333333333	11.644116666666667	14.138316666666666	2.4941999999999993	7317.4130859375	535287.0913371579	0	1288	0.7304645856648158	2.0086438312036945	3.017287662407389	374.32293701171875	374.3245849609375
1085	374.36016845703125	11.917316666666666					1	DETECTED	374.3602 m/z @11.92 [CD6722_1.mzXML]	374.36016845703125	11.917316666666666	11.859633333333333	18.478	6.6183666666666685	6111.470703125	644808.5858909304	0	1288	6.655090235980767	57.36810170470966	113.73620340941932	374.3579406738281	374.36151123046875
1086	375.0149230957031	1.8780333333333334					1	DETECTED	375.0149 m/z @1.88 [CD6722_1.mzXML]	375.0149230957031	1.8780333333333334	1.5693333333333332	12.484466666666666	10.915133333333333	256475.5625	7614758.292616703	0	1288	0.36109693558207456	1.7930429396099683	2.2614667491405793	375.005126953125	375.01617431640625
1087	375.07977294921875	10.719366666666668					1	DETECTED	375.0798 m/z @10.72 [CD6722_1.mzXML]	375.07977294921875	10.719366666666668	10.669433333333334	10.802433333333333	0.13299999999999912	5135.19482421875	30028.470362548545	0	1288	0.10966782161396438	1.3317757009345632	1.6635514018691266	375.0794372558594	375.0804138183594
1088	375.2868347167969	12.035266666666667					1	DETECTED	375.2868 m/z @12.04 [CD6722_1.mzXML]	375.2868347167969	12.035266666666667	11.975766666666667	12.673216666666667	0.6974499999999999	16663.029296875	272744.79548168916	0	1288	0.6292983148678122	5.860924369747909	10.721848739495819	375.28594970703125	375.28826904296875
1089	376.33935546875	12.771933333333333					1	DETECTED	376.3394 m/z @12.77 [CD6722_1.mzXML]	376.33935546875	12.771933333333333	12.377199999999998	18.25	5.872800000000002	105590.9609375	2555308.906229798	0	1288	0.37993091246162614	0.851132534238535	0.6483913155562595	376.3379211425781	376.33966064453125
1090	376.6226501464844	10.5883					1	DETECTED	376.6227 m/z @10.59 [CD6722_1.mzXML]	376.6226501464844	10.5883	10.176266666666667	10.944233333333333	0.7679666666666662	30549.970703125	268268.3169226688	0	1288	0.08674191014285348	0.5627908384179307	2.5750865653500017	376.6208801269531	376.6231689453125
1091	376.8108825683594	1.7644666666666666					1	DETECTED	376.8109 m/z @1.76 [CD6722_1.mzXML]	376.8108825683594	1.7644666666666666	1.68855	19.438	17.74945	16075.90625	8916865.69733728	0	1288	17.785737892689628	116.90087815587272	232.8017563117454	376.8106994628906	376.81732177734375
1092	377.1438293457031	9.849266666666667					1	DETECTED	377.1438 m/z @9.85 [CD6722_1.mzXML]	377.1438293457031	9.849266666666667	9.819700000000001	11.540799999999999	1.721099999999998	4238.3056640625	234671.6448317259	0	1288	0.07756984686023571	29.10541149943707	57.21082299887414	377.1368103027344	377.1444396972656
1093	377.62933349609375	12.24935					1	DETECTED	377.6293 m/z @12.25 [CD6722_1.mzXML]	377.62933349609375	12.24935	9.656766666666666	12.377199999999998	2.7204333333333324	12444.326171875	564617.6345740048	0	1288	1.137832042421545	0.5251127087893028	0.051048706884760875	377.6285705566406	377.6322021484375
1094	378.2376403808594	12.3928					1	DETECTED	378.2376 m/z @12.39 [CD6722_1.mzXML]	378.2376403808594	12.3928	12.17165	12.61095	0.43930000000000113	79668.1328125	668828.5873469242	0	1288	0.1171497652062552	0.993217273343888	0.9360911967209674	378.2374267578125	378.2406311035156
1095	378.27215576171875	11.67435					1	DETECTED	378.2722 m/z @11.67 [CD6722_1.mzXML]	378.27215576171875	11.67435	11.629116666666667	11.735583333333333	0.10646666666666604	11643.9736328125	45788.35224267589	0	1288	0.04143704432006068	1.1768607221812606	1.3537214443625212	378.27154541015625	378.27313232421875
1096	378.89739990234375	1.6439333333333332					1	DETECTED	378.8974 m/z @1.64 [CD6722_1.mzXML]	378.89739990234375	1.6439333333333332	1.5843500000000001	1.73485	0.15049999999999986	147335.34375	604231.9568579097	0	1288	0.08127268025264822	1.2629370629370666	1.3963374572658904	378.8967590332031	378.8977355957031
1097	379.24029541015625	12.3928					1	DETECTED	379.2403 m/z @12.39 [CD6722_1.mzXML]	379.24029541015625	12.3928	11.644116666666667	13.615516666666668	1.971400000000001	17702.025390625	647673.3656961062	0	1288	0.4502117622301274	1.316577992475682	2.032345331529686	379.23980712890625	379.24969482421875
1098	379.27874755859375	14.092483333333332					1	DETECTED	379.2787 m/z @14.09 [CD6722_1.mzXML]	379.27874755859375	14.092483333333332	11.629116666666667	15.214583333333334	3.585466666666667	12680.935546875	767237.3999624025	0	1288	0.2891509168494171	0.7294936444295275	0.343906178971395	379.277587890625	379.28167724609375
1099	380.25311279296875	12.673216666666667					1	DETECTED	380.2531 m/z @12.67 [CD6722_1.mzXML]	380.25311279296875	12.673216666666667	12.61095	12.771933333333333	0.16098333333333237	114441.6875	787682.2977714838	0	1288	0.12245958209768126	1.2926927194860869	1.5853854389721738	380.25311279296875	380.25335693359375
1100	381.02294921875	1.8210166666666665					1	DETECTED	381.0229 m/z @1.82 [CD6722_1.mzXML]	381.02294921875	1.8210166666666665	1.5993	2.375183333333333	0.7758833333333333	164866.8125	3417052.6675068378	0	1288	0.35824053973491665	1.8155190881988492	2.879074503912111	381.0202331542969	381.02392578125
1101	381.294677734375	12.715666666666667					1	DETECTED	381.2947 m/z @12.72 [CD6722_1.mzXML]	381.294677734375	12.715666666666667	12.281083333333333	16.079133333333335	3.7980500000000017	911875.0	1.4848394985214626E7	1	1288	0.21601868002876046	0.9851378351041841	2.6628714254301697	381.2928161621094	381.29669189453125
1102	382.2979736328125	12.7296					1	DETECTED	382.2980 m/z @12.73 [CD6722_1.mzXML]	382.2979736328125	12.7296	12.547033333333333	13.092916666666667	0.5458833333333342	208125.578125	3023703.9815634736	0	1288	0.8080333311625676	1.4950246485302223	1.9945025500187756	382.29779052734375	382.29876708984375
1103	383.11297607421875	1.7788166666666667					1	DETECTED	383.1130 m/z @1.78 [CD6722_1.mzXML]	383.11297607421875	1.7788166666666667	1.7498833333333332	9.340300000000001	7.590416666666668	197914.4375	3209737.5405097976	0	1288	0.19661835594805388	7.649627353853831	11.238772862534748	383.11279296875	383.1210021972656
1104	384.11334228515625	9.017183333333332					1	DETECTED	384.1133 m/z @9.02 [CD6722_1.mzXML]	384.11334228515625	9.017183333333332	8.908800000000001	9.141716666666667	0.23291666666666622	12981.3583984375	89578.68146160874	0	1288	0.13015682875976964	1.1502871492639648	1.1221382471187393	384.1128845214844	384.1142883300781
1105	384.2712707519531	11.275866666666667					1	DETECTED	384.2713 m/z @11.28 [CD6722_1.mzXML]	384.2712707519531	11.275866666666667	11.215983333333332	11.902816666666666	0.6868333333333343	12779.0439453125	296468.4302333985	0	1288	0.6720780246292843	5.734762037294561	10.469524074589122	384.2712707519531	384.27801513671875
1106	384.8420104980469	1.68855					1	DETECTED	384.8420 m/z @1.69 [CD6722_1.mzXML]	384.8420104980469	1.68855	1.6585666666666665	1.73485	0.07628333333333348	21013.390625	72538.86969042971	0	1288	0.05043359395498137	1.2720956086714807	1.5441912173429615	384.8420104980469	384.8431396484375
1107	385.0409851074219	10.363083333333332					1	DETECTED	385.0410 m/z @10.36 [CD6722_1.mzXML]	385.0409851074219	10.363083333333332	10.308150000000001	10.488383333333333	0.1802333333333319	8407.697265625	58176.83459948705	0	1288	0.11509178460729785	1.6404733009709354	2.2809466019418707	385.0406188964844	385.04248046875
1108	385.161865234375	12.578866666666666					1	DETECTED	385.1619 m/z @12.58 [CD6722_1.mzXML]	385.161865234375	12.578866666666666	11.096283333333334	12.757833333333334	1.66155	33316.375	827463.0715256345	0	1288	0.0904399961922806	0.5603563599572822	0.12071271991456425	385.1594543457031	385.1622009277344
1109	385.1961669921875	11.321333333333333					1	DETECTED	385.1962 m/z @11.32 [CD6722_1.mzXML]	385.1961669921875	11.321333333333333	11.321333333333333	13.702850000000002	2.381516666666668	15664.1865234375	1346595.910749757	0	1288	0.05708698331069151	null	null	385.1903076171875	385.1961669921875
1110	385.30712890625	12.140433333333334					1	DETECTED	385.3071 m/z @12.14 [CD6722_1.mzXML]	385.30712890625	12.140433333333334	10.5451	17.298833333333334	6.753733333333335	27762.435546875	3927170.8470271006	0	1288	2.4777819371491105	2.0793546733831456	4.023789573268948	385.3057861328125	385.3090515136719
1111	386.0770263671875	13.064150000000001					1	DETECTED	386.0770 m/z @13.06 [CD6722_1.mzXML]	386.0770263671875	13.064150000000001	0.1686166666666667	19.965833333333332	19.797216666666667	5878.3388671875	2155666.9266774585	0	1288	5.0037323487503595	0.7675997632255096	1.5199078002795645	386.0770263671875	386.0814514160156
1112	386.2869873046875	11.393383333333333					1	DETECTED	386.2870 m/z @11.39 [CD6722_1.mzXML]	386.2869873046875	11.393383333333333	11.378966666666667	18.168666666666663	6.789699999999996	33020.60546875	4942618.380952391	0	1288	0.3390789680104458	235.48092485550808	442.0091577598137	386.2812805175781	386.287353515625
1113	386.30963134765625	12.020416666666668					1	DETECTED	386.3096 m/z @12.02 [CD6722_1.mzXML]	386.30963134765625	12.020416666666668	11.644116666666667	19.193666666666665	7.549549999999998	5537.3779296875	1169677.8977901	0	1288	3.34999759034201	10.031291522721217	19.062583045442434	386.3088684082031	386.3121643066406
1114	386.3236389160156	12.757833333333334					1	DETECTED	386.3236 m/z @12.76 [CD6722_1.mzXML]	386.3236389160156	12.757833333333334	11.812999999999999	12.855833333333333	1.0428333333333342	31792.583984375	619919.8125734866	0	1288	0.14970865989922189	0.5518609984124178	0.10066624750550206	386.3224792480469	386.32421875
1115	386.9215393066406	1.5993					1	DETECTED	386.9215 m/z @1.60 [CD6722_1.mzXML]	386.9215393066406	1.5993	1.5545333333333333	1.6293833333333334	0.07485000000000008	15104.2451171875	47947.17353564453	0	1288	0.0642683295668991	0.836001489203278	0.6720029784065561	386.92132568359375	386.9224853515625
1116	387.1776428222656	11.555266666666666					1	DETECTED	387.1776 m/z @11.56 [CD6722_1.mzXML]	387.1776428222656	11.555266666666666	11.51085	17.382166666666667	5.871316666666667	373656.9375	3932841.3330836324	1	1288	0.10850107556676569	3.394517397050843	3.7177539403625293	387.1761169433594	387.1807861328125
1117	387.34429931640625	12.329483333333334					1	DETECTED	387.3443 m/z @12.33 [CD6722_1.mzXML]	387.34429931640625	12.329483333333334	12.17165	14.15355	1.9818999999999996	15591.1201171875	555617.3980371098	0	1288	0.32423566479640087	6.278458289334698	11.556916578669396	387.3431701660156	387.3448791503906
1118	388.07525634765625	13.510150000000001					1	DETECTED	388.0753 m/z @13.51 [CD6722_1.mzXML]	388.07525634765625	13.510150000000001	0.15168333333333334	19.99866666666667	19.846983333333334	6735.12158203125	2146241.16234024	0	1288	5.847503473823629	0.7428615809199658	1.6161306169915453	388.0740051269531	388.0798645019531
1119	388.1810607910156	11.555266666666666					1	DETECTED	388.1811 m/z @11.56 [CD6722_1.mzXML]	388.1810607910156	11.555266666666666	1.8210166666666665	11.859633333333333	10.038616666666666	82846.296875	6549991.313957645	0	1288	0.11522607854710287	0.5108988984503718	3.229347441148559	388.17962646484375	388.1863098144531
1120	388.7098083496094	2.0169333333333332					1	DETECTED	388.7098 m/z @2.02 [CD6722_1.mzXML]	388.7098083496094	2.0169333333333332	2.0169333333333332	2.143666666666667	0.1267333333333336	7732.15771484375	41110.12080688488	0	1288	0.07682569540554418	null	null	388.7091369628906	388.7108459472656
1121	389.9698791503906	12.673216666666667					1	DETECTED	389.9699 m/z @12.67 [CD6722_1.mzXML]	389.9698791503906	12.673216666666667	8.690133333333334	19.949	11.258866666666668	21743.37890625	2783936.839659423	0	1288	1.5625530862546206	1.5827245689149663	2.3608285993426597	389.9686279296875	389.9759216308594
1122	390.3549499511719	13.78695					1	DETECTED	390.3549 m/z @13.79 [CD6722_1.mzXML]	390.3549499511719	13.78695	11.1419	14.15355	3.0116499999999995	50742.66796875	1938150.7494328623	0	1288	0.2753734855038381	0.5692992571028903	2.1432980741757364	390.3540344238281	390.3591613769531
1123	390.9888916015625	1.8636000000000001					1	DETECTED	390.9889 m/z @1.86 [CD6722_1.mzXML]	390.9888916015625	1.8636000000000001	1.6585666666666665	2.415016666666667	0.7564500000000003	67254.5234375	1633604.079828126	0	1288	0.3611689835987357	1.8447000487725553	2.5115999146454904	390.98773193359375	390.9903564453125
1124	391.0918884277344	10.363083333333332					1	DETECTED	391.0919 m/z @10.36 [CD6722_1.mzXML]	391.0918884277344	10.363083333333332	10.335700000000001	10.488383333333333	0.15268333333333217	19806.916015625	106670.14835766531	0	1288	0.08460007835496697	2.78788800973849	4.57577601947698	391.0839538574219	391.0924987792969
1125	391.28118896484375	13.064150000000001					1	DETECTED	391.2812 m/z @13.06 [CD6722_1.mzXML]	391.28118896484375	13.064150000000001	0.10108333333333334	19.99866666666667	19.897583333333337	13622.7734375	7832285.665386728	0	1288	8.139843946963826	0.7674720745091183	2.582236684670399	391.2713317871094	391.2837829589844
1126	391.3587951660156	13.75875					1	DETECTED	391.3588 m/z @13.76 [CD6722_1.mzXML]	391.3587951660156	13.75875	11.84465	13.91455	2.0699000000000005	19099.556640625	728795.5000629883	0	1288	0.17843244481405307	0.5406979781620608	0.08139595632412157	391.35357666015625	391.3597717285156
1127	394.0725402832031	9.282866666666667					1	DETECTED	394.0725 m/z @9.28 [CD6722_1.mzXML]	394.0725402832031	9.282866666666667	9.110666666666667	9.789816666666667	0.6791499999999999	32955.36328125	357619.5530039059	0	1288	0.12720542111793165	1.5160578284932051	1.455816691620166	394.0718994140625	394.07427978515625
1128	394.29248046875	11.6592					1	DETECTED	394.2925 m/z @11.66 [CD6722_1.mzXML]	394.29248046875	11.6592	11.584316666666666	13.326416666666667	1.7421000000000006	30146.1875	672109.9182951668	0	1288	0.10784435807759785	11.632094369018361	22.264188738036722	394.29193115234375	394.2933044433594
1129	394.8711242675781	1.6439333333333332					1	DETECTED	394.8711 m/z @1.64 [CD6722_1.mzXML]	394.8711242675781	1.6439333333333332	1.5843500000000001	1.7194333333333334	0.13508333333333322	55398.046875	232361.52161962882	0	1288	0.062079964499789364	1.113180974232412	0.6264103786274846	394.8706359863281	394.8717956542969
1130	395.2740478515625	12.627166666666666					1	DETECTED	395.2740 m/z @12.63 [CD6722_1.mzXML]	395.2740478515625	12.627166666666666	12.515233333333333	12.883483333333334	0.3682500000000015	30339.072265625	389946.9179458011	0	1288	0.20907129442209182	1.6449523525908396	2.289904705181679	395.27349853515625	395.2747497558594
1131	396.3083190917969	11.720516666666667					1	DETECTED	396.3083 m/z @11.72 [CD6722_1.mzXML]	396.3083190917969	11.720516666666667	11.67435	11.84465	0.17029999999999923	24163.318359375	156997.150205322	0	1288	0.11705659553285486	1.8444043321299723	2.789073888144284	396.3079833984375	396.3086853027344
1132	396.8824157714844	1.5843500000000001					1	DETECTED	396.8824 m/z @1.58 [CD6722_1.mzXML]	396.8824157714844	1.5843500000000001	1.5246	1.5993	0.07469999999999999	24050.921875	75044.2608225097	0	1288	0.060354877437142074	0.6251046025104582	0.2461533827922826	396.8818664550781	396.8833312988281
1133	396.9967346191406	1.7927666666666666					1	DETECTED	396.9967 m/z @1.79 [CD6722_1.mzXML]	396.9967346191406	1.7927666666666666	1.6439333333333332	2.361816666666667	0.7178833333333337	102597.515625	1926431.8800438237	0	1288	0.22531694988753515	2.3216611268741514	3.535454788510886	396.9958801269531	396.9990234375
1134	397.2685852050781	12.715666666666667					1	DETECTED	397.2686 m/z @12.72 [CD6722_1.mzXML]	397.2685852050781	12.715666666666667	12.658216666666668	14.0029	1.3446833333333323	55300.0546875	978898.4191414777	0	1288	0.15167925919088532	11.703075137801113	3.998981643662196	397.26812744140625	397.27789306640625
1135	397.4123229980469	12.499483333333334					1	DETECTED	397.4123 m/z @12.50 [CD6722_1.mzXML]	397.4123229980469	12.499483333333334	12.094666666666665	13.630716666666666	1.5360500000000012	84766.8125	2187167.1421767604	0	1288	0.35129396882611275	1.1404685794875007	1.7905286181822155	397.4107666015625	397.41363525390625
1136	398.3238525390625	11.84465					1	DETECTED	398.3239 m/z @11.84 [CD6722_1.mzXML]	398.3238525390625	11.84465	11.781933333333335	12.079616666666668	0.2976833333333335	64826.75390625	495405.3165247796	0	1288	0.12449086624732608	2.148734946544054	3.73089995733048	398.3237609863281	398.32427978515625
1137	398.41571044921875	12.547033333333333					1	DETECTED	398.4157 m/z @12.55 [CD6722_1.mzXML]	398.41571044921875	12.547033333333333	12.345333333333334	12.81385	0.468516666666666	23767.26953125	432846.7834033207	0	1288	0.30155458006849933	1.1614196000661097	1.3228392001322193	398.4145812988281	398.41680908203125
1138	398.75885009765625	13.409083333333333					1	DETECTED	398.7589 m/z @13.41 [CD6722_1.mzXML]	398.75885009765625	13.409083333333333	11.735583333333333	15.029083333333334	3.2935000000000016	34439.86328125	1428049.8965122064	0	1288	0.12889317417900337	0.8757618028059158	2.1161043833871176	398.75592041015625	398.7607421875
1139	399.1759338378906	11.11195					1	DETECTED	399.1759 m/z @11.11 [CD6722_1.mzXML]	399.1759338378906	11.11195	11.065716666666667	11.201266666666667	0.13555000000000028	7628.6962890625	32998.6338799439	0	1288	0.05691741443991383	1.4659336697909182	1.9318673395818364	399.1729736328125	399.17626953125
1140	399.25616455078125	13.857733333333334					1	DETECTED	399.2562 m/z @13.86 [CD6722_1.mzXML]	399.25616455078125	13.857733333333334	13.092916666666667	14.0029	0.9099833333333329	22968.34375	587894.6006901849	0	1288	0.10358365528381874	0.5949029179106102	0.3968805986054465	399.2552795410156	399.26202392578125
1141	399.32403564453125	12.786033333333334					1	DETECTED	399.3240 m/z @12.79 [CD6722_1.mzXML]	399.32403564453125	12.786033333333334	0.5078833333333334	15.19905	14.691166666666666	15646.2666015625	4375979.1291165445	0	1288	null	0.5982646679942282	0.17822091427004128	399.3221435546875	399.3284606933594
1142	400.33953857421875	11.990733333333333					1	DETECTED	400.3395 m/z @11.99 [CD6722_1.mzXML]	400.33953857421875	11.990733333333333	11.931666666666667	12.377199999999998	0.4455333333333318	299996.875	2252780.692187995	1	1288	0.10825818509185936	2.3020866191631706	3.652075408058278	400.3388366699219	400.3399353027344
1143	401.6213073730469	10.9597					1	DETECTED	401.6213 m/z @10.96 [CD6722_1.mzXML]	401.6213073730469	10.9597	10.250266666666667	17.365666666666666	7.115399999999999	10592.1396484375	1263528.857463654	0	1288	0.05881244005202291	5.014847530893202	9.029695061786404	401.6213073730469	401.6300354003906
1144	402.89935302734375	1.5843500000000001					1	DETECTED	402.8994 m/z @1.58 [CD6722_1.mzXML]	402.89935302734375	1.5843500000000001	1.5246	1.6293833333333334	0.10478333333333345	47161.21484375	189745.6693815918	0	1288	0.07414166423868429	0.8768479776847959	0.7470128693545827	402.8992004394531	402.89996337890625
1145	403.0048828125	1.7927666666666666					1	DETECTED	403.0049 m/z @1.79 [CD6722_1.mzXML]	403.0048828125	1.7927666666666666	1.6439333333333332	2.348516666666667	0.7045833333333336	169448.375	3011594.571026856	0	1288	0.22061554788063065	2.3279753760516684	3.0236469652882154	403.00433349609375	403.00640869140625
1146	404.20404052734375	11.555266666666666					1	DETECTED	404.2040 m/z @11.56 [CD6722_1.mzXML]	404.20404052734375	11.555266666666666	11.526	11.797666666666666	0.2716666666666665	53400.9921875	317216.1325582298	0	1288	0.12834298327193316	4.283519767630542	5.574211615396156	404.2027282714844	404.2043762207031
1147	405.0814208984375	12.743666666666666					1	DETECTED	405.0814 m/z @12.74 [CD6722_1.mzXML]	405.0814208984375	12.743666666666666	6.246449999999999	19.650333333333332	13.403883333333333	7518.20556640625	1498046.2291736763	0	1288	2.7317634428794975	1.0315096464383466	2.2264265686427036	405.0732116699219	405.08319091796875
1148	405.4175720214844	12.17165					1	DETECTED	405.4176 m/z @12.17 [CD6722_1.mzXML]	405.4175720214844	12.17165	10.686016666666665	12.21855	1.532533333333335	16000.17578125	669991.2258291022	0	1288	0.1549948641871115	0.5157845138997961	0.031569027799592184	405.41448974609375	405.41790771484375
1149	406.15887451171875	10.335700000000001					1	DETECTED	406.1589 m/z @10.34 [CD6722_1.mzXML]	406.15887451171875	10.335700000000001	2.46835	10.502383333333334	8.034033333333333	16584.23046875	1581703.5125996093	0	1288	0.09515789021019394	0.5105933594751303	4.055664472167432	406.1554870605469	406.1598205566406
1150	406.1943664550781	11.393383333333333					1	DETECTED	406.1944 m/z @11.39 [CD6722_1.mzXML]	406.1943664550781	11.393383333333333	11.350266666666666	11.526	0.17573333333333352	47793.56640625	256663.05293359366	0	1288	0.15972636296680065	2.037881716273698	2.9077078812751607	406.1935729980469	406.195068359375
1151	406.7450866699219	12.5947					1	DETECTED	406.7451 m/z @12.59 [CD6722_1.mzXML]	406.7450866699219	12.5947	8.523100000000001	13.600216666666666	5.077116666666665	29286.52734375	2356168.902813599	0	1288	0.7340049147367722	0.6234793037953958	0.6861983410175084	406.7434387207031	406.7545166015625
1152	407.24688720703125	12.562883333333334					1	DETECTED	407.2469 m/z @12.56 [CD6722_1.mzXML]	407.24688720703125	12.562883333333334	0.23638333333333333	17.116833333333332	16.88045	15136.9931640625	4484374.602583587	0	1288	12.373864035907088	0.6847219405346204	0.3694438810692409	407.24456787109375	407.2560119628906
1153	407.7535095214844	12.21855					1	DETECTED	407.7535 m/z @12.22 [CD6722_1.mzXML]	407.7535095214844	12.21855	11.614033333333333	14.285116666666665	2.671083333333332	13942.7236328125	1045109.6346099852	0	1288	0.4639825567654938	2.2092718700890495	3.4185437401780985	407.7520446777344	407.76300048828125
1154	408.9162292480469	1.6146666666666667					1	DETECTED	408.9162 m/z @1.61 [CD6722_1.mzXML]	408.9162292480469	1.6146666666666667	1.5693333333333332	1.6585666666666665	0.08923333333333328	60101.33203125	238745.88126757793	0	1288	0.07368633978903416	0.9841911764705851	0.9683823529411703	408.91583251953125	408.91693115234375
1155	409.15936279296875	11.555266666666666					1	DETECTED	409.1594 m/z @11.56 [CD6722_1.mzXML]	409.15936279296875	11.555266666666666	11.495866666666666	11.990733333333333	0.4948666666666668	284881.1875	2164382.3077136334	0	1288	0.1079372511415535	2.615131338408086	3.0962906421556027	409.1590270996094	409.1603698730469
1156	409.185546875	9.212866666666667					1	DETECTED	409.1855 m/z @9.21 [CD6722_1.mzXML]	409.185546875	9.212866666666667	5.2568166666666665	16.589783333333333	11.332966666666668	68214.71875	1716395.4374433607	0	1288	0.06947233281140797	1.266611128172633	1.460644624344965	409.1783752441406	409.1939697265625
1157	409.3260498046875	12.3928					1	DETECTED	409.3260 m/z @12.39 [CD6722_1.mzXML]	409.3260498046875	12.3928	12.155766666666667	14.168266666666666	2.0124999999999993	17159.455078125	739164.0790874638	0	1288	0.35601721060879044	4.245183518492485	6.798981225498148	409.3226318359375	409.3271179199219
1158	410.16278076171875	11.555266666666666					1	DETECTED	410.1628 m/z @11.56 [CD6722_1.mzXML]	410.16278076171875	11.555266666666666	10.669433333333334	11.67435	1.0049166666666665	68018.484375	1899123.6239338983	0	1288	0.12996263630335392	0.5672154280338669	0.13443085606773383	410.1625061035156	410.1645202636719
1159	410.2520751953125	4.11085					1	DETECTED	410.2521 m/z @4.11 [CD6722_1.mzXML]	410.2520751953125	4.11085	3.4134666666666664	4.984266666666667	1.5708000000000002	4129.38427734375	201410.31658874516	0	1288	1.240262948432484	1.1262098797887337	1.2524197595774673	410.2486572265625	410.25341796875
1160	410.3229064941406	12.715666666666667					1	DETECTED	410.3229 m/z @12.72 [CD6722_1.mzXML]	410.3229064941406	12.715666666666667	12.643	12.799966666666668	0.15696666666666736	14968.5146484375	78478.97682421858	0	1288	0.04434396840611399	1.080045871559638	1.1600917431192759	410.3225402832031	410.3243408203125
1161	410.7591552734375	13.5854					1	DETECTED	410.7592 m/z @13.59 [CD6722_1.mzXML]	410.7591552734375	13.5854	13.1896	14.782316666666667	1.5927166666666661	15915.9658203125	542411.638260925	0	1288	0.3811670336002777	2.1221316899835356	2.9766006631507524	410.7569274902344	410.7606506347656
1162	410.8527526855469	1.73485					1	DETECTED	410.8528 m/z @1.73 [CD6722_1.mzXML]	410.8527526855469	1.73485	1.6439333333333332	1.7788166666666667	0.13488333333333347	18447.8046875	114760.66096093754	0	1288	0.22203728972027292	0.7417965169569203	0.4835930339138405	410.8447570800781	410.8533935546875
1163	411.19573974609375	12.079616666666668					1	DETECTED	411.1957 m/z @12.08 [CD6722_1.mzXML]	411.19573974609375	12.079616666666668	2.4952666666666667	12.140433333333334	9.645166666666668	8120.64697265625	1799731.843897705	0	1288	0.060399352592785505	0.5031727068954425	0.006345413790884708	411.18878173828125	411.1966247558594
1164	412.2818908691406	11.946349999999999					1	DETECTED	412.2819 m/z @11.95 [CD6722_1.mzXML]	412.2818908691406	11.946349999999999	11.946349999999999	12.020416666666668	0.07406666666666872	10044.728515625	38897.76634423899	0	1288	0.08286513961085795	null	null	412.28082275390625	412.2829895019531
1165	412.3033142089844	11.555266666666666					1	DETECTED	412.3033 m/z @11.56 [CD6722_1.mzXML]	412.3033142089844	11.555266666666666	11.495866666666666	11.644116666666667	0.14825000000000088	17378.435546875	100076.37919397064	0	1288	0.9240126070707895	1.2478956228956277	1.4957912457912557	412.3023681640625	412.3034973144531
1166	412.7751159667969	13.381233333333334					1	DETECTED	412.7751 m/z @13.38 [CD6722_1.mzXML]	412.7751159667969	13.381233333333334	12.438816666666666	14.55875	2.119933333333334	17313.990234375	810143.4074434825	0	1288	0.4468681073522518	1.1247325139269593	1.2494650278539186	412.7724609375	412.7760314941406
1167	412.9706115722656	1.7788166666666667					1	DETECTED	412.9706 m/z @1.78 [CD6722_1.mzXML]	412.9706115722656	1.7788166666666667	1.68855	2.2412833333333335	0.5527333333333335	45165.62890625	667887.9532885744	0	1288	0.21691174988820894	3.0616691285081234	5.123338257016247	412.9706115722656	412.9717102050781
1168	413.1399230957031	9.369683333333334					1	DETECTED	413.1399 m/z @9.37 [CD6722_1.mzXML]	413.1399230957031	9.369683333333334	9.340300000000001	14.9522	5.611899999999999	9977.0751953125	1912618.1376246945	0	1288	0.07121024130946374	95.4946114577418	2.9982741199151337	413.1318664550781	413.1401062011719
1169	413.2645568847656	1.6585666666666665					1	DETECTED	413.2646 m/z @1.66 [CD6722_1.mzXML]	413.2645568847656	1.6585666666666665	0.15168333333333334	19.982166666666668	19.830483333333333	14252.748046875	2512020.3513602614	0	1288	11.552941932256795	15.228870948736157	19.29703471058229	413.2615661621094	413.2677001953125
1170	413.3380126953125	12.094666666666665					1	DETECTED	413.3380 m/z @12.09 [CD6722_1.mzXML]	413.3380126953125	12.094666666666665	11.156533333333334	16.02965	4.873116666666666	13138.4384765625	1417405.0190815737	0	1288	2.0184566655914686	2.5972409749857928	2.817484358718059	413.33685302734375	413.3394775390625
1171	413.7910461425781	14.29945					1	DETECTED	413.7910 m/z @14.30 [CD6722_1.mzXML]	413.7910461425781	14.29945	13.395083333333334	14.632	1.2369166666666658	9913.248046875	440635.1318510742	0	1288	0.9172643042060802	0.6838579484722271	0.3677158969444542	413.7812805175781	413.79229736328125
1172	414.297607421875	12.24935					1	DETECTED	414.2976 m/z @12.25 [CD6722_1.mzXML]	414.297607421875	12.24935	11.614033333333333	16.771666666666665	5.157633333333331	181252.015625	3033103.3967680684	1	1288	0.6497912591266886	0.6736476632410247	0.2709726165609183	414.291259765625	414.30133056640625
1173	415.2088928222656	11.8741					1	DETECTED	415.2089 m/z @11.87 [CD6722_1.mzXML]	415.2088928222656	11.8741	11.812999999999999	12.203	0.39000000000000057	468683.1875	3671987.5229690024	1	1288	0.1277115720703108	2.5744470127747547	3.718236030612811	415.2080078125	415.2093505859375
1174	415.2339172363281	13.744850000000001					1	DETECTED	415.2339 m/z @13.74 [CD6722_1.mzXML]	415.2339172363281	13.744850000000001	12.155766666666667	14.227633333333333	2.0718666666666667	120878.9375	3116015.3979777843	0	1288	0.2870318698026697	1.206712663230526	1.227748219549878	415.2331848144531	415.2392578125
1175	415.27899169921875	12.673216666666667					1	DETECTED	415.2790 m/z @12.67 [CD6722_1.mzXML]	415.27899169921875	12.673216666666667	12.5947	12.786033333333334	0.19133333333333447	45576.04296875	351957.22858007764	0	1288	0.15485188785428505	1.2184249628528958	1.380595342643443	415.27850341796875	415.27947998046875
1176	415.3009948730469	12.24935					1	DETECTED	415.3010 m/z @12.25 [CD6722_1.mzXML]	415.3009948730469	12.24935	11.644116666666667	15.229866666666668	3.585750000000001	49746.15625	1418352.6147402343	0	1288	0.6698286313644051	2.962287272126457	0.32927339734848654	415.30047607421875	415.302978515625
1177	416.21240234375	11.8741					1	DETECTED	416.2124 m/z @11.87 [CD6722_1.mzXML]	416.21240234375	11.8741	11.828483333333333	12.155766666666667	0.3272833333333338	114610.5859375	887578.4732930916	0	1288	0.16889603035722978	3.281818563704299	5.0033604100109486	416.2115783691406	416.21295166015625
1178	416.9998779296875	1.8493333333333333					1	DETECTED	416.9999 m/z @1.85 [CD6722_1.mzXML]	416.9998779296875	1.8493333333333333	1.6735166666666668	2.4017833333333334	0.7282666666666666	65728.8203125	1318684.9937614747	0	1288	0.40628772980433236	1.959990361512313	2.8332671672722736	416.9989929199219	417.0011291503906
1179	418.07177734375	10.191016666666666					1	DETECTED	418.0718 m/z @10.19 [CD6722_1.mzXML]	418.07177734375	10.191016666666666	10.1463	10.265099999999999	0.11879999999999846	2274.662353515625	10819.312659057538	0	1288	0.08107418722894622	1.3283637718971306	1.656727543794261	418.0686950683594	418.0732421875
1180	418.3861389160156	12.771933333333333					1	DETECTED	418.3861 m/z @12.77 [CD6722_1.mzXML]	418.3861389160156	12.771933333333333	12.673216666666667	12.96775	0.29453333333333376	35616.52734375	380633.078133301	0	1288	0.10034446897495641	1.491811581968604	1.9836231639372082	418.385009765625	418.3865661621094
1181	418.7450256347656	12.499483333333334					1	DETECTED	418.7450 m/z @12.50 [CD6722_1.mzXML]	418.7450256347656	12.499483333333334	3.2283166666666667	13.409083333333333	10.180766666666667	11216.56640625	1834664.7039344471	0	1288	0.7289952051400537	0.5490553148650834	0.09811062973016692	418.7431945800781	418.7476806640625
1182	418.87689208984375	1.5843500000000001					1	DETECTED	418.8769 m/z @1.58 [CD6722_1.mzXML]	418.87689208984375	1.5843500000000001	1.5397500000000002	1.6146666666666667	0.07491666666666652	39267.12109375	141730.9697807614	0	1288	0.0866222359248301	0.8398729446935713	0.6797458893871428	418.87689208984375	418.87786865234375
1183	418.9791564941406	1.8069166666666667					1	DETECTED	418.9792 m/z @1.81 [CD6722_1.mzXML]	418.9791564941406	1.8069166666666667	1.6735166666666668	2.3085666666666667	0.6350499999999999	65229.984375	1215118.2301474614	0	1288	0.24184673437398874	0.8473690435290656	4.276187264710433	418.97802734375	418.97998046875
1184	419.27392578125	13.008933333333333					1	DETECTED	419.2739 m/z @13.01 [CD6722_1.mzXML]	419.27392578125	13.008933333333333	12.995316666666668	13.82935	0.8340333333333323	7919.29638671875	249610.52714672813	0	1288	0.14054917891093233	30.625458996330117	60.250917992660234	419.2712707519531	419.2769775390625
1185	419.31622314453125	2.6853333333333333					1	DETECTED	419.3162 m/z @2.69 [CD6722_1.mzXML]	419.31622314453125	2.6853333333333333	0.11786666666666666	19.99866666666667	19.8808	2876.470458984375	1580206.238050812	0	1288	4.57271973773958	3.8716763606148734	6.743352721229748	419.3083190917969	419.3178405761719
1186	420.1565246582031	11.1419					1	DETECTED	420.1565 m/z @11.14 [CD6722_1.mzXML]	420.1565246582031	11.1419	10.488383333333333	11.246	0.7576166666666673	8886.533203125	162869.1927620848	0	1288	0.6937977993766378	0.5796460176991156	0.15929203539823128	420.1544494628906	420.1573791503906
1187	420.759765625	12.21855					1	DETECTED	420.7598 m/z @12.22 [CD6722_1.mzXML]	420.759765625	12.21855	11.68955	13.45145	1.761899999999999	8702.845703125	651799.6820047607	0	1288	0.6893108591568904	1.665311909262759	2.330623818525518	420.7593078613281	420.7628479003906
1188	421.77996826171875	14.256516666666666					1	DETECTED	421.7800 m/z @14.26 [CD6722_1.mzXML]	421.77996826171875	14.256516666666666	14.138316666666666	15.324083333333334	1.1857666666666677	42652.60546875	994373.3192470701	0	1288	0.31128160490743007	3.815151497978506	5.924367125071796	421.77777099609375	421.781982421875
1189	422.0970458984375	11.393383333333333					1	DETECTED	422.0970 m/z @11.39 [CD6722_1.mzXML]	422.0970458984375	11.393383333333333	10.027016666666666	11.495866666666666	1.4688499999999998	28453.271484375	978362.2371452647	0	1288	0.08076452560280956	0.5387441212401679	0.09995514469621997	422.09661865234375	422.1007385253906
1190	422.1370544433594	12.68755					1	DETECTED	422.1371 m/z @12.69 [CD6722_1.mzXML]	422.1370544433594	12.68755	9.296966666666666	12.68755	3.3905833333333337	5164.13720703125	491114.02752630616	0	1288	3.358849669613994	0.5	null	422.13360595703125	422.1377868652344
1191	422.3238525390625	11.797666666666666					1	DETECTED	422.3239 m/z @11.80 [CD6722_1.mzXML]	422.3238525390625	11.797666666666666	11.76665	11.859633333333333	0.09298333333333275	16288.748046875	59550.78241308509	0	1288	0.06661416655869878	1.4989253089736916	1.9978506179473834	422.3228759765625	422.32421875
1192	424.3393859863281	11.917316666666666					1	DETECTED	424.3394 m/z @11.92 [CD6722_1.mzXML]	424.3393859863281	11.917316666666666	11.859633333333333	12.3928	0.5331666666666663	370904.03125	2673826.214388674	1	1288	0.11533722316689321	2.630804877412202	2.489164428523755	424.3388977050781	424.3403625488281
1193	424.7740478515625	13.630716666666666					1	DETECTED	424.7740 m/z @13.63 [CD6722_1.mzXML]	424.7740478515625	13.630716666666666	6.575366666666667	18.136166666666668	11.5608	13567.20703125	2353348.4281324157	0	1288	0.43508578268850506	0.8192931605094007	0.6385863210188015	424.7728271484375	424.7817687988281
1194	424.8934631347656	1.5993					1	DETECTED	424.8935 m/z @1.60 [CD6722_1.mzXML]	424.8934631347656	1.5993	0.7979	18.559833333333334	17.761933333333335	86779.671875	1.78603470046582E7	0	1288	0.07746679149083024	146.31128548846073	358.0282745918167	424.8866271972656	424.8940124511719
1195	425.1330871582031	11.540799999999999					1	DETECTED	425.1331 m/z @11.54 [CD6722_1.mzXML]	425.1330871582031	11.540799999999999	11.526	11.704983333333333	0.17898333333333305	17680.09375	120081.61173974679	0	1288	0.17057217011579695	6.046734234234528	11.093468468469055	425.132568359375	425.13372802734375
1196	426.3550720214844	12.035266666666667					1	DETECTED	426.3551 m/z @12.04 [CD6722_1.mzXML]	426.3550720214844	12.035266666666667	11.990733333333333	12.96775	0.9770166666666675	546800.1875	4075800.1527209654	1	1288	0.11457211926239097	3.134519021077144	3.0936943420899428	426.345947265625	426.355712890625
1197	426.8269958496094	1.73485					1	DETECTED	426.8270 m/z @1.73 [CD6722_1.mzXML]	426.8269958496094	1.73485	1.6735166666666668	1.7927666666666666	0.11924999999999986	25196.89453125	148370.25747363284	0	1288	0.1182691975098038	0.9721467391304351	0.9442934782608702	426.8267517089844	426.8286437988281
1198	427.0533447265625	9.39955					1	DETECTED	427.0533 m/z @9.40 [CD6722_1.mzXML]	427.0533447265625	9.39955	9.354983333333333	15.98065	6.6256666666666675	14991.662109375	1166776.1549012456	0	1288	0.07590006212717881	1.9027784763218902	2.681235921673645	427.0518493652344	427.0623779296875
1199	427.15753173828125	11.644116666666667					1	DETECTED	427.1575 m/z @11.64 [CD6722_1.mzXML]	427.15753173828125	11.644116666666667	11.59895	11.781933333333335	0.18298333333333439	10966.2216796875	70500.24953564459	0	1288	0.09868442427080737	2.0256457564575703	4.031020879086501	427.1564025878906	427.1584167480469
1200	427.2879638671875	12.757833333333334					1	DETECTED	427.2880 m/z @12.76 [CD6722_1.mzXML]	427.2879638671875	12.757833333333334	12.68755	12.883483333333334	0.1959333333333344	11618.5732421875	106193.32869848619	0	1288	0.47702057195365377	1.3938819065686423	1.7877638131372846	427.2872314453125	427.28900146484375
1201	427.4295349121094	12.673216666666667					1	DETECTED	427.4295 m/z @12.67 [CD6722_1.mzXML]	427.4295349121094	12.673216666666667	11.828483333333333	14.414316666666668	2.585833333333335	8630.947265625	754313.7761080933	0	1288	1.6964835412561925	1.530561913029753	2.061123826059506	427.4281921386719	427.4317932128906
1202	428.29815673828125	11.48095					1	DETECTED	428.2982 m/z @11.48 [CD6722_1.mzXML]	428.29815673828125	11.48095	11.465716666666667	11.569733333333334	0.10401666666666642	12184.5732421875	54108.29363330066	0	1288	0.0729648002297214	3.414113785558106	5.828227571116212	428.2969665527344	428.2986755371094
1203	428.3709411621094	12.140433333333334					1	DETECTED	428.3709 m/z @12.14 [CD6722_1.mzXML]	428.3709411621094	12.140433333333334	11.990733333333333	12.562883333333334	0.5721500000000006	142745.203125	1035664.2272761209	0	1288	0.09582231328957036	1.2110978854885477	4.787996746083294	428.36163330078125	428.3717041015625
1204	428.8241882324219	1.68855					1	DETECTED	428.8242 m/z @1.69 [CD6722_1.mzXML]	428.8241882324219	1.68855	1.6585666666666665	1.7788166666666667	0.12025000000000019	21807.296875	107523.28789868165	0	1288	0.10605177006931776	2.005280711506386	3.0105614230127724	428.8236083984375	428.8247375488281
1205	429.05010986328125	9.39955					1	DETECTED	429.0501 m/z @9.40 [CD6722_1.mzXML]	429.05010986328125	9.39955	9.369683333333334	9.490883333333333	0.1211999999999982	6235.37060546875	29239.534939880254	0	1288	0.09216046250056209	2.0290178571429296	3.0580357142858596	429.04913330078125	429.05035400390625
1206	429.297119140625	12.5947					1	DETECTED	429.2971 m/z @12.59 [CD6722_1.mzXML]	429.297119140625	12.5947	12.562883333333334	12.658216666666668	0.09533333333333438	17931.109375	75336.18535498102	0	1288	0.09252471887866598	1.4981665793609726	1.9963331587219455	429.29638671875	429.2978515625
1207	429.37445068359375	12.140433333333334					1	DETECTED	429.3745 m/z @12.14 [CD6722_1.mzXML]	429.37445068359375	12.140433333333334	12.124816666666668	17.149833333333333	5.025016666666666	42053.83203125	1374157.1809930708	0	1288	0.07792634850597757	160.88633938100602	146.4466854922646	429.3682556152344	429.3748779296875
1208	430.241943359375	9.656766666666666					1	DETECTED	430.2419 m/z @9.66 [CD6722_1.mzXML]	430.241943359375	9.656766666666666	6.163883333333334	17.615166666666667	11.451283333333333	4146.0205078125	896700.3056600037	0	1288	0.10739414846237949	1.6392307215146993	2.2784614430293986	430.23602294921875	430.2434387207031
1209	430.29254150390625	11.975766666666667					1	DETECTED	430.2925 m/z @11.98 [CD6722_1.mzXML]	430.29254150390625	11.975766666666667	11.020366666666666	18.772	7.7516333333333325	8879.4619140625	1437617.4796247864	0	1288	0.07285902935707611	4.056747610076054	7.113495220152109	430.29156494140625	430.30078125
1210	430.3775329589844	13.510150000000001					1	DETECTED	430.3775 m/z @13.51 [CD6722_1.mzXML]	430.3775329589844	13.510150000000001	12.155766666666667	15.214583333333334	3.058816666666667	89019.3203125	2983867.5477706916	0	1288	0.3047319149649823	0.8641472729149112	3.049274755756384	430.37335205078125	430.3807678222656
1211	430.9106750488281	1.6439333333333332					1	DETECTED	430.9107 m/z @1.64 [CD6722_1.mzXML]	430.9106750488281	1.6439333333333332	1.5545333333333333	1.68855	0.13401666666666667	157369.9375	586545.2987705076	0	1288	0.061010507696459326	0.7713198626940792	0.6605076932360007	430.9103698730469	430.9114990234375
1212	431.1761169433594	12.701616666666666					1	DETECTED	431.1761 m/z @12.70 [CD6722_1.mzXML]	431.1761169433594	12.701616666666666	12.10945	13.050183333333333	0.9407333333333323	62452.59375	1129244.2336364733	0	1288	0.30867387265940494	0.7159585278383003	1.0119048003190527	431.1745910644531	431.17742919921875
1213	431.3124084472656	12.743666666666666					1	DETECTED	431.3124 m/z @12.74 [CD6722_1.mzXML]	431.3124084472656	12.743666666666666	12.673216666666667	13.31285	0.6396333333333324	46884.07421875	599248.9710678698	0	1288	0.15027787776776869	4.5396262124438564	5.380346235848338	431.3119812011719	431.3140869140625
1214	431.38092041015625	13.555133333333334					1	DETECTED	431.3809 m/z @13.56 [CD6722_1.mzXML]	431.38092041015625	13.555133333333334	13.381233333333334	14.544283333333334	1.1630500000000001	30356.462890625	635851.0180747074	0	1288	0.29281577189218666	3.3440195514663658	4.6044844597748895	431.3785705566406	431.383056640625
1215	432.23553466796875	11.888416666666666					1	DETECTED	432.2355 m/z @11.89 [CD6722_1.mzXML]	432.23553466796875	11.888416666666666	11.584316666666666	12.124816666666668	0.5405000000000015	73356.7734375	642881.2564707046	0	1288	0.11261692012401703	0.8454802416775348	2.5738131899153998	432.2337951660156	432.23590087890625
1216	432.3080749511719	12.24935					1	DETECTED	432.3081 m/z @12.25 [CD6722_1.mzXML]	432.3080749511719	12.24935	11.629116666666667	12.786033333333334	1.1569166666666675	149354.078125	1977452.2326264677	1	1288	0.6390824686018259	1.1589767840786898	0.25387888787009816	432.30718994140625	432.3170166015625
1217	432.3650207519531	12.627166666666666					1	DETECTED	432.3650 m/z @12.63 [CD6722_1.mzXML]	432.3650207519531	12.627166666666666	12.155766666666667	12.627166666666666	0.47139999999999915	10571.5966796875	144170.97078906232	0	1288	0.06200216257639468	0.5	null	432.3558044433594	432.3662109375
1218	432.9739074707031	1.8352333333333335					1	DETECTED	432.9739 m/z @1.84 [CD6722_1.mzXML]	432.9739074707031	1.8352333333333335	1.68855	2.375183333333333	0.6866333333333332	55511.27734375	1184401.296954712	0	1288	0.4491053928476896	2.3107082458303774	3.693400129847524	432.9730529785156	432.9747314453125
1219	433.23883056640625	11.888416666666666					1	DETECTED	433.2388 m/z @11.89 [CD6722_1.mzXML]	433.23883056640625	11.888416666666666	10.131333333333334	12.050016666666666	1.9186833333333322	20694.43359375	726063.7768050232	0	1288	0.10362312690026876	0.5459852976049324	0.07149902183496702	433.2376403808594	433.2407531738281
1220	433.2841796875	13.730633333333333					1	DETECTED	433.2842 m/z @13.73 [CD6722_1.mzXML]	433.2841796875	13.730633333333333	2.85	13.815116666666666	10.965116666666667	12309.0302734375	2251236.0527204596	0	1288	0.036024869149290595	0.5038822801368793	0.007764560273758545	433.28216552734375	433.2853698730469
1221	433.31146240234375	12.264983333333333					1	DETECTED	433.3115 m/z @12.26 [CD6722_1.mzXML]	433.31146240234375	12.264983333333333	11.6592	12.45415	0.79495	37468.1171875	516393.33768066484	0	1288	0.8287931502480657	1.4909289045917697	1.364046179057119	433.3104553222656	433.3127136230469
1222	433.9674072265625	11.569733333333334					1	DETECTED	433.9674 m/z @11.57 [CD6722_1.mzXML]	433.9674072265625	11.569733333333334	10.912783333333334	12.547033333333333	1.6342499999999998	8600.818359375	487820.7393330686	0	1288	0.5076622584558397	1.2438161199482451	1.4876322398964905	433.96453857421875	433.9693908691406
1223	435.1480407714844	11.990733333333333					1	DETECTED	435.1480 m/z @11.99 [CD6722_1.mzXML]	435.1480407714844	11.990733333333333	11.946349999999999	12.079616666666668	0.1332666666666693	18328.734375	100300.1537280283	0	1288	0.09988439326958165	1.5013143071723656	2.002628614344731	435.14715576171875	435.1482849121094
1224	435.3307189941406	10.516683333333333					1	DETECTED	435.3307 m/z @10.52 [CD6722_1.mzXML]	435.3307189941406	10.516683333333333	10.460183333333333	11.735583333333333	1.2753999999999994	8467.6103515625	347034.0378507079	0	1288	0.1097555553740257	11.286725663716854	21.57345132743371	435.3296813964844	435.33203125
1225	436.8559265136719	1.6585666666666665					1	DETECTED	436.8559 m/z @1.66 [CD6722_1.mzXML]	436.8559265136719	1.6585666666666665	1.6585666666666665	1.7498833333333332	0.09131666666666671	46319.0390625	133769.94276171894	0	1288	0.04436210508973626	null	null	436.85516357421875	436.85626220703125
1226	437.1908874511719	11.888416666666666					1	DETECTED	437.1909 m/z @11.89 [CD6722_1.mzXML]	437.1908874511719	11.888416666666666	2.3885	12.281083333333333	9.892583333333333	343096.875	1.4739160073339727E7	1	1288	0.12299914315157068	0.5108332420841742	2.6587976213042004	437.1891784667969	437.1962585449219
1227	437.3705139160156	12.531133333333335					1	DETECTED	437.3705 m/z @12.53 [CD6722_1.mzXML]	437.3705139160156	12.531133333333335	12.499483333333334	12.61095	0.11146666666666682	10595.3720703125	49880.15023706049	0	1288	0.10183481978495479	1.7609268035807875	2.521853607161575	437.3693542480469	437.3710021972656
1228	438.2958679199219	13.340166666666667					1	DETECTED	438.2959 m/z @13.34 [CD6722_1.mzXML]	438.2958679199219	13.340166666666667	13.299066666666667	13.988033333333334	0.6889666666666674	18505.818359375	254225.41978222702	0	1288	0.1422322102482525	8.381589618815877	15.763179237631755	438.293701171875	438.29595947265625
1229	438.9813232421875	1.7788166666666667					1	DETECTED	438.9813 m/z @1.78 [CD6722_1.mzXML]	438.9813232421875	1.7788166666666667	1.6735166666666668	16.276366666666668	14.602850000000002	44490.7109375	3681486.4471208504	0	1288	0.10012811408723388	69.33926875593546	5.171295578940873	438.97637939453125	438.98260498046875
1230	440.86798095703125	1.5993					1	DETECTED	440.8680 m/z @1.60 [CD6722_1.mzXML]	440.86798095703125	1.5993	1.5693333333333332	6.345083333333333	4.77575	52849.421875	6349758.150864808	0	1288	0.08844101207476163	79.68437152391539	158.36874304783078	440.8633728027344	440.86798095703125
1231	442.3132629394531	11.812999999999999					1	DETECTED	442.3133 m/z @11.81 [CD6722_1.mzXML]	442.3132629394531	11.812999999999999	11.797666666666666	12.020416666666668	0.22275000000000134	15972.0537109375	117797.67202441389	0	1288	0.2091636579392464	7.263586956522162	13.527173913044324	442.3131103515625	442.315185546875
1232	442.8756103515625	1.5397500000000002					1	DETECTED	442.8756 m/z @1.54 [CD6722_1.mzXML]	442.8756103515625	1.5397500000000002	1.4800166666666668	1.5693333333333332	0.08931666666666649	14277.28125	45954.54862597654	0	1288	0.053535577716729676	0.7476283482142831	0.4952566964285664	442.875	442.87738037109375
1233	443.2632141113281	12.771933333333333					1	DETECTED	443.2632 m/z @12.77 [CD6722_1.mzXML]	443.2632141113281	12.771933333333333	12.658216666666668	12.911750000000001	0.2535333333333334	12408.8486328125	129469.10102294899	0	1288	0.09365864656613176	1.1147589037080616	1.2295178074161233	443.26318359375	443.2664489746094
1234	443.417724609375	12.377199999999998					1	DETECTED	443.4177 m/z @12.38 [CD6722_1.mzXML]	443.417724609375	12.377199999999998	6.21325	12.562883333333334	6.349633333333333	19724.62109375	913830.9113923952	0	1288	0.17147030065293123	0.515062040845021	0.8574835327061253	443.4126892089844	443.4267578125
1235	444.18463134765625	9.226666666666667					1	DETECTED	444.1846 m/z @9.23 [CD6722_1.mzXML]	444.18463134765625	9.226666666666667	6.7229833333333335	9.340300000000001	2.6173166666666674	9774.1728515625	307011.930890106	0	1288	0.0547223692357548	0.5226932319715621	0.04538646394312421	444.1759338378906	444.1861572265625
1236	444.2205810546875	9.701733333333333					1	DETECTED	444.2206 m/z @9.70 [CD6722_1.mzXML]	444.2205810546875	9.701733333333333	9.671766666666667	9.95335	0.28158333333333374	10311.751953125	103979.77115087837	0	1288	0.23369906043193467	4.698275862068968	8.396551724137936	444.2204284667969	444.22174072265625
1237	444.2355041503906	8.376516666666667					1	DETECTED	444.2355 m/z @8.38 [CD6722_1.mzXML]	444.2355041503906	8.376516666666667	7.9866	8.644	0.6574	3507.86083984375	65782.59070812965	0	1288	0.28151912355473563	0.8430006411626405	0.6662665940526873	444.2337646484375	444.23779296875
1238	445.3645324707031	13.423033333333333					1	DETECTED	445.3645 m/z @13.42 [CD6722_1.mzXML]	445.3645324707031	13.423033333333333	11.828483333333333	15.09135	3.2628666666666675	15022.33203125	882109.0429075019	0	1288	0.76308174592155	1.0231308728690438	1.0462617457380876	445.3616638183594	445.3668518066406
1239	445.3976745605469	12.094666666666665					1	DETECTED	445.3977 m/z @12.09 [CD6722_1.mzXML]	445.3976745605469	12.094666666666665	11.975766666666667	12.673216666666667	0.6974499999999999	41955.546875	782491.648043457	0	1288	0.46519086793048103	2.932926829268336	5.124515819183045	445.3963623046875	445.39788818359375
1240	446.2509460449219	11.555266666666666					1	DETECTED	446.2509 m/z @11.56 [CD6722_1.mzXML]	446.2509460449219	11.555266666666666	11.495866666666666	11.975766666666667	0.47990000000000066	811372.0625	5850098.245735873	1	1288	0.10681902306521529	2.65581920819982	3.8001941641003145	446.2505798339844	446.2518310546875
1241	446.4006652832031	12.094666666666665					1	DETECTED	446.4007 m/z @12.09 [CD6722_1.mzXML]	446.4006652832031	12.094666666666665	11.990733333333333	12.24935	0.2586166666666667	13568.955078125	100120.62022094737	0	1288	0.06375250884165418	1.2441468890314453	1.4882937780628909	446.3998107910156	446.4013977050781
1242	446.7977294921875	13.80095					1	DETECTED	446.7977 m/z @13.80 [CD6722_1.mzXML]	446.7977294921875	13.80095	13.630716666666666	14.29945	0.6687333333333338	19361.19921875	342139.5990827645	0	1288	0.19966800682421493	1.964166829841389	2.928333659682778	446.7969665527344	446.7992248535156
1243	446.8844909667969	1.6439333333333332					1	DETECTED	446.8845 m/z @1.64 [CD6722_1.mzXML]	446.8844909667969	1.6439333333333332	1.5693333333333332	1.7194333333333334	0.15010000000000012	129217.5078125	519448.2364245603	0	1288	0.0756007866672308	1.0190757739338996	1.1827889337123387	446.8844299316406	446.8863525390625
1244	448.25714111328125	11.569733333333334					1	DETECTED	448.2571 m/z @11.57 [CD6722_1.mzXML]	448.25714111328125	11.569733333333334	11.540799999999999	11.67435	0.1335500000000014	35049.61328125	169204.99150585986	0	1288	0.06314442413677313	2.307891705069048	3.615783410138097	448.2570495605469	448.2579040527344
1245	448.3394775390625	11.902816666666666					1	DETECTED	448.3395 m/z @11.90 [CD6722_1.mzXML]	448.3394775390625	11.902816666666666	11.859633333333333	12.050016666666666	0.19038333333333313	33232.328125	209768.3711066894	0	1288	0.12126866415057691	2.2043612504824357	3.553746172528726	448.338134765625	448.3397521972656
1246	448.9479064941406	1.8921166666666667					1	DETECTED	448.9479 m/z @1.89 [CD6722_1.mzXML]	448.9479064941406	1.8921166666666667	1.7498833333333332	2.3219333333333334	0.5720500000000002	18468.1640625	312667.7752521974	0	1288	0.30301949193446776	2.010956175298804	3.0219123505976078	448.94635009765625	448.9495849609375
1247	449.1978454589844	12.484466666666666					1	DETECTED	449.1978 m/z @12.48 [CD6722_1.mzXML]	449.1978454589844	12.484466666666666	12.281083333333333	12.627166666666666	0.34608333333333263	17105.6796875	247689.1278769531	0	1288	0.2560906808545962	0.8508153732688679	0.635799873546961	449.1971130371094	449.19940185546875
1248	450.3182373046875	12.21855					1	DETECTED	450.3182 m/z @12.22 [CD6722_1.mzXML]	450.3182373046875	12.21855	4.36585	18.59283333333333	14.226983333333331	91590.4453125	4638795.176570192	0	1288	0.15869402458654314	5.9129431387542795	0.4041388030883078	450.31640625	450.3201904296875
1249	450.3545227050781	13.064150000000001					1	DETECTED	450.3545 m/z @13.06 [CD6722_1.mzXML]	450.3545227050781	13.064150000000001	0.11786666666666666	19.99866666666667	19.8808	103449.5703125	4490340.852559119	0	1288	0.19620641207985834	1.5387713482393495	0.3713366404622818	450.3521728515625	450.35906982421875
1250	451.32159423828125	12.24935					1	DETECTED	451.3216 m/z @12.25 [CD6722_1.mzXML]	451.32159423828125	12.24935	11.67435	12.42365	0.7492999999999999	22623.982421875	395293.49082446273	0	1288	0.14770455063528942	0.651565217391305	0.30313043478261004	451.3214111328125	451.3227233886719
1251	452.37091064453125	12.10945					1	DETECTED	452.3709 m/z @12.11 [CD6722_1.mzXML]	452.37091064453125	12.10945	7.626516666666666	12.203	4.576483333333333	23525.8515625	2364652.1639085696	0	1288	0.3125636850797626	0.5104340164178215	0.020868032835643032	452.37017822265625	452.3794860839844
1252	453.16485595703125	11.902816666666666					1	DETECTED	453.1649 m/z @11.90 [CD6722_1.mzXML]	453.16485595703125	11.902816666666666	11.569733333333334	11.975766666666667	0.40603333333333325	30446.951171875	247470.54761462525	0	1288	0.11183588541736889	0.6095071303477618	0.9320022486293859	453.16436767578125	453.1694030761719
1253	453.34161376953125	10.502383333333334					1	DETECTED	453.3416 m/z @10.50 [CD6722_1.mzXML]	453.34161376953125	10.502383333333334	9.95335	17.0015	7.04815	158177.625	1884807.2682720034	0	1288	0.11611964418570331	2.469263291794145	2.885363953293958	453.3389892578125	453.3445129394531
1254	454.2901306152344	13.092916666666667					1	DETECTED	454.2901 m/z @13.09 [CD6722_1.mzXML]	454.2901306152344	13.092916666666667	12.925816666666666	15.122166666666667	2.1963500000000007	50830.77734375	1284249.7526109922	0	1288	0.0989818000731919	6.571962896469128	11.624929675413727	454.28350830078125	454.29095458984375
1255	454.3453369140625	10.5451					1	DETECTED	454.3453 m/z @10.55 [CD6722_1.mzXML]	454.3453369140625	10.5451	2.877533333333333	10.603783333333332	7.726249999999999	35082.83203125	8483003.225276364	0	1288	0.4032476637102409	0.5038267246888408	0.007653449377681675	454.3450012207031	454.3454284667969
1256	454.3861083984375	12.187333333333333					1	DETECTED	454.3861 m/z @12.19 [CD6722_1.mzXML]	454.3861083984375	12.187333333333333	12.155766666666667	12.313433333333334	0.1576666666666675	28592.021484375	154317.52803613324	0	1288	0.09516314345841437	2.4973600844773216	3.994720168954643	454.3856201171875	454.3868103027344
1257	454.95526123046875	1.7788166666666667					1	DETECTED	454.9553 m/z @1.78 [CD6722_1.mzXML]	454.95526123046875	1.7788166666666667	1.7039333333333333	2.2817333333333334	0.5778000000000001	38750.61328125	587536.975260254	0	1288	0.07393661056483802	3.8580013354106355	6.742645388999791	454.95526123046875	454.9574279785156
1258	456.32904052734375	11.48095					1	DETECTED	456.3290 m/z @11.48 [CD6722_1.mzXML]	456.32904052734375	11.48095	11.436100000000001	11.555266666666666	0.11916666666666487	14999.037109375	69998.05058496007	0	1288	0.07442579113883241	1.3285024154589615	1.657004830917923	456.32806396484375	456.3300476074219
1259	458.3445739746094	11.584316666666666					1	DETECTED	458.3446 m/z @11.58 [CD6722_1.mzXML]	458.3445739746094	11.584316666666666	11.569733333333334	11.67435	0.1046166666666668	14008.5517578125	54539.70083117712	0	1288	0.11333597419362107	3.5868571428573515	6.173714285714703	458.3438720703125	458.3462829589844
1260	458.85345458984375	1.5397500000000002					1	DETECTED	458.8535 m/z @1.54 [CD6722_1.mzXML]	458.85345458984375	1.5397500000000002	1.4649	1.5843500000000001	0.11945000000000006	23277.580078125	89405.3445080567	0	1288	0.07159757157189217	0.7979291917167664	0.49606274235060444	458.851806640625	458.85455322265625
1261	459.23687744140625	12.743666666666666					1	DETECTED	459.2369 m/z @12.74 [CD6722_1.mzXML]	459.23687744140625	12.743666666666666	12.361266666666667	13.5854	1.2241333333333326	44927.25	1200839.2363061514	0	1288	0.17966134492214536	1.6005927475592792	null	459.23602294921875	459.2468566894531
1262	460.4125061035156	13.675083333333333					1	DETECTED	460.4125 m/z @13.68 [CD6722_1.mzXML]	460.4125061035156	13.675083333333333	13.495299999999999	13.958183333333332	0.462883333333334	12821.00390625	150423.9132186283	0	1288	0.06705613393874543	1.2873366088810523	1.5746732177621046	460.4112243652344	460.41326904296875
1263	460.96319580078125	1.8069166666666667					1	DETECTED	460.9632 m/z @1.81 [CD6722_1.mzXML]	460.96319580078125	1.8069166666666667	1.6735166666666668	2.2274000000000003	0.5538833333333335	20482.13671875	296708.5054461671	0	1288	0.15310390804850837	2.0760244877561234	3.1520489755122463	460.96002197265625	460.964599609375
1264	462.8583984375	1.6439333333333332					1	DETECTED	462.8584 m/z @1.64 [CD6722_1.mzXML]	462.8583984375	1.6439333333333332	1.5993	1.68855	0.08925000000000005	51674.171875	171935.2225	0	1288	0.05559151017372477	0.9998132935026152	1.3884480920857138	462.8572082519531	462.8589172363281
1265	463.2997131347656	13.0226					1	DETECTED	463.2997 m/z @13.02 [CD6722_1.mzXML]	463.2997131347656	13.0226	12.981466666666668	13.134866666666666	0.15339999999999776	19958.390625	123311.24956445272	0	1288	0.11671143930757744	1.8646677471636923	2.7293354943273846	463.299072265625	463.3013610839844
1266	464.15338134765625	11.065716666666667					1	DETECTED	464.1534 m/z @11.07 [CD6722_1.mzXML]	464.15338134765625	11.065716666666667	0.10108333333333334	19.99866666666667	19.897583333333337	15366.9892578125	4295143.761982789	0	1288	11.567673425801898	0.9396817534329888	0.824784255819268	464.15008544921875	464.15924072265625
1267	464.18817138671875	10.834333333333332					1	DETECTED	464.1882 m/z @10.83 [CD6722_1.mzXML]	464.18817138671875	10.834333333333332	3.8601666666666667	11.020366666666666	7.1602	95027.453125	1312379.387758667	1	1288	0.11240426468353171	2.2349805607119437	3.763963761788441	464.18817138671875	464.1961669921875
1268	464.2159118652344	10.620266666666668					1	DETECTED	464.2159 m/z @10.62 [CD6722_1.mzXML]	464.2159118652344	10.620266666666668	10.559283333333333	10.719366666666668	0.16008333333333447	11621.31640625	74611.18014733917	0	1288	0.10399202669036711	1.3125170811697027	1.8937467562998258	464.2154541015625	464.21673583984375
1269	465.1927490234375	10.944233333333333					1	DETECTED	465.1927 m/z @10.94 [CD6722_1.mzXML]	465.1927490234375	10.944233333333333	10.944233333333333	11.020366666666666	0.07613333333333294	7588.9521484375	22672.20043798827	0	1288	0.05621953356401832	null	null	465.191650390625	465.1933898925781
1270	466.31353759765625	11.946349999999999					1	DETECTED	466.3135 m/z @11.95 [CD6722_1.mzXML]	466.31353759765625	11.946349999999999	11.704983333333333	12.064816666666667	0.35983333333333434	24847.802734375	217184.9693894049	0	1288	0.1299152038844973	0.7454080928048652	0.4908161856097303	466.313232421875	466.3150634765625
1271	467.1493225097656	11.629116666666667					1	DETECTED	467.1493 m/z @11.63 [CD6722_1.mzXML]	467.1493225097656	11.629116666666667	11.540799999999999	11.781933333333335	0.24113333333333564	19255.26953125	165130.54268628007	0	1288	0.14045733399429494	1.3651632383468584	1.7303264766937165	467.1455383300781	467.15081787109375
1272	467.2037353515625	12.643					1	DETECTED	467.2037 m/z @12.64 [CD6722_1.mzXML]	467.2037353515625	12.643	12.547033333333333	15.5939	3.0468666666666664	24050.349609375	2312487.687674744	0	1288	3.0429863264995625	15.874609239319081	30.749218478638163	467.203125	467.20654296875
1273	468.3053283691406	12.701616666666666					1	DETECTED	468.3053 m/z @12.70 [CD6722_1.mzXML]	468.3053283691406	12.701616666666666	12.499483333333334	13.064150000000001	0.5646666666666675	210632.9375	1671945.489713133	0	1288	0.11581829445769287	1.0414844021525258	1.6503357456421524	468.3043212890625	468.3096923828125
1274	469.3267822265625	12.140433333333334					1	DETECTED	469.3268 m/z @12.14 [CD6722_1.mzXML]	469.3267822265625	12.140433333333334	11.1419	14.921416666666666	3.779516666666666	13171.294921875	1220319.777416992	0	1288	2.390011911570376	1.8925340499399095	2.632590400741937	469.3222351074219	469.3303527832031
1275	469.3858642578125	12.42365					1	DETECTED	469.3859 m/z @12.42 [CD6722_1.mzXML]	469.3858642578125	12.42365	3.0453333333333332	12.771933333333333	9.7266	24492.765625	2729923.1248278813	0	1288	0.2771240809293989	0.5185685419735951	0.03713708394719019	469.3829650878906	469.38848876953125
1276	470.9303283691406	1.7498833333333332					1	DETECTED	470.9303 m/z @1.75 [CD6722_1.mzXML]	470.9303283691406	1.7498833333333332	1.73485	19.8495	18.114649999999997	13483.12890625	2616808.1081098635	0	1288	0.4748403605100535	602.4828159645273	1203.9656319290546	470.9230041503906	470.9319152832031
1277	470.991455078125	1.6585666666666665					1	DETECTED	470.9915 m/z @1.66 [CD6722_1.mzXML]	470.991455078125	1.6585666666666665	1.6585666666666665	1.7194333333333334	0.06086666666666685	20265.443359375	45717.345340820386	0	1288	0.04850344512585325	null	null	470.9913330078125	470.9920959472656
1278	472.2467956542969	11.555266666666666					1	DETECTED	472.2468 m/z @11.56 [CD6722_1.mzXML]	472.2467956542969	11.555266666666666	11.51085	11.644116666666667	0.13326666666666753	71320.3203125	368736.43126367504	0	1288	0.09416026088681484	1.5001876172607942	1.9521899531406075	472.24639892578125	472.2473449707031
1279	472.3003845214844	12.233833333333333					1	DETECTED	472.3004 m/z @12.23 [CD6722_1.mzXML]	472.3003845214844	12.233833333333333	11.6592	12.531133333333335	0.8719333333333346	115917.6953125	1424982.994937257	0	1288	0.14315510252317587	0.6800602079848446	0.5134148385230168	472.299072265625	472.3010559082031
1280	474.2817077636719	11.888416666666666					1	DETECTED	474.2817 m/z @11.89 [CD6722_1.mzXML]	474.2817077636719	11.888416666666666	1.03845	14.982633333333332	13.944183333333331	1414644.0	1.307037110320342E7	1	1288	0.11467153508287176	2.2441156350082765	2.5897265342100737	474.2786560058594	474.2832336425781
1281	474.83038330078125	1.5397500000000002					1	DETECTED	474.8304 m/z @1.54 [CD6722_1.mzXML]	474.83038330078125	1.5397500000000002	1.4649	6.936183333333333	5.471283333333333	11736.1591796875	1563818.9557285458	0	1288	0.10894261411969652	36.548318859942064	72.09663771988413	474.82720947265625	474.83233642578125
1282	475.28570556640625	11.8741					1	DETECTED	475.2857 m/z @11.87 [CD6722_1.mzXML]	475.28570556640625	11.8741	7.92305	12.264983333333333	4.341933333333333	366889.5	8030149.402709609	0	1288	0.03676256129762656	0.6612215476163169	0.04494616173000247	475.2847900390625	475.2880859375
1283	475.32373046875	10.488383333333333					1	DETECTED	475.3237 m/z @10.49 [CD6722_1.mzXML]	475.32373046875	10.488383333333333	9.938649999999999	10.928500000000001	0.9898500000000023	68135.3359375	549974.0829863282	0	1288	0.11319981577219629	1.6278489694497926	3.1777357923239684	475.3216247558594	475.3262023925781
1284	476.1888732910156	11.1419					1	DETECTED	476.1889 m/z @11.14 [CD6722_1.mzXML]	476.1888732910156	11.1419	10.896749999999999	11.291	0.3942500000000013	17428.880859375	158479.78010144056	0	1288	0.12929774629600033	0.8040995308994499	0.5802057284045058	476.1868591308594	476.1900329589844
1285	476.9032287597656	1.6293833333333334					1	DETECTED	476.9032 m/z @1.63 [CD6722_1.mzXML]	476.9032287597656	1.6293833333333334	1.5843500000000001	1.6585666666666665	0.07421666666666638	18051.119140625	63022.93406542957	0	1288	0.08479982322166246	0.824019245003699	0.6480384900073982	476.9028625488281	476.9037780761719
1286	476.9365539550781	1.7644666666666666					1	DETECTED	476.9366 m/z @1.76 [CD6722_1.mzXML]	476.9365539550781	1.7644666666666666	1.6735166666666668	2.2548666666666666	0.5813499999999998	30241.921875	378798.6456044923	0	1288	0.12721525460325367	3.195986805937332	4.049346464333484	476.9356384277344	476.94036865234375
[truncated: 121 more rows]
