# Supplementary material for: MSFC: a new feature construction method for accurate diagnosis of mass spectrometry data
Source: Sci Rep. 2023 Sep 21;13:15694. doi: 10.1038/s41598-023-42395-5 (PMC10514077; doi:10.1038/s41598-023-42395-5)
Supplement: Supplementary file 1 — Supplementary Information. [file 41598_2023_42395_MOESM1_ESM.zip › dataset/CHD dataset/1-batch/P/CD6733_1.mzXML_chromatograms.csv]

row ID	row m/z	row retention time	row identity (main ID)	row identity (all IDs)	row identity (main ID + details)	row comment	row number of detected peaks	CD6733_1.mzXML Peak status	CD6733_1.mzXML Peak name	CD6733_1.mzXML Peak m/z	CD6733_1.mzXML Peak RT	CD6733_1.mzXML Peak RT start	CD6733_1.mzXML Peak RT end	CD6733_1.mzXML Peak duration time	CD6733_1.mzXML Peak height	CD6733_1.mzXML Peak area	CD6733_1.mzXML Peak charge	CD6733_1.mzXML Peak # data points	CD6733_1.mzXML Peak FWHM	CD6733_1.mzXML Peak tailing factor	CD6733_1.mzXML Peak asymmetry factor	CD6733_1.mzXML Peak m/z min	CD6733_1.mzXML Peak m/z max
1	55.05363845825195	11.359033333333334					1	DETECTED	55.0536 m/z @11.36 [CD6733_1.mzXML]	55.05363845825195	11.359033333333334	0.11758333333333333	19.986333333333334	19.868750000000002	5690.955078125	1505530.948404114	0	1278	4.94456722363741	1.3263640862898438	1.0688966245797165	55.04463195800781	55.06120300292969
2	60.08022689819336	14.899066666666666					1	DETECTED	60.0802 m/z @14.90 [CD6733_1.mzXML]	60.08022689819336	14.899066666666666	0.10088333333333334	20.00316666666667	19.902283333333337	248789.8125	6.936162179938135E7	0	1278	5.638169008449255	1.9391455351107358	3.2104269351624044	60.08002471923828	60.0830192565918
3	61.03915023803711	1.8341500000000002					1	DETECTED	61.0392 m/z @1.83 [CD6733_1.mzXML]	61.03915023803711	1.8341500000000002	0.11758333333333333	19.986333333333334	19.868750000000002	448937.75	6295567.695031458	0	1278	0.05848406332231848	0.7768096287463256	13.28909704298597	61.031219482421875	61.03936767578125
4	61.08359146118164	14.20815					1	DETECTED	61.0836 m/z @14.21 [CD6733_1.mzXML]	61.08359146118164	14.20815	8.347766666666667	19.467666666666666	11.1199	6271.818359375	1753025.4105989686	0	1278	4.530944768099449	0.9487348666042893	0.8199515347906264	61.08211135864258	61.08391189575195
5	68.98181915283203	1.49605					1	DETECTED	68.9818 m/z @1.50 [CD6733_1.mzXML]	68.98181915283203	1.49605	1.4359499999999998	11.915750000000001	10.479800000000001	11175.833984375	1915951.4529279177	0	1278	0.1625946320693512	87.18635607321094	173.3727121464219	68.97477722167969	68.98741149902344
6	69.03297424316406	1.8771333333333333					1	DETECTED	69.0330 m/z @1.88 [CD6733_1.mzXML]	69.03297424316406	1.8771333333333333	1.8771333333333333	6.179	4.301866666666667	10370.712890625	497209.9209344178	0	1278	0.18376896909563878	null	null	69.03292083740234	69.03324127197266
7	69.0694580078125	6.2612000000000005					1	DETECTED	69.0695 m/z @6.26 [CD6733_1.mzXML]	69.0694580078125	6.2612000000000005	0.10088333333333334	20.00316666666667	19.902283333333337	6674.181640625	3989818.561973512	0	1278	19.487739442565005	1.6153620349603242	1.4579413285948977	69.06902313232422	69.06962585449219
8	70.98003387451172	1.49605					1	DETECTED	70.9800 m/z @1.50 [CD6733_1.mzXML]	70.98003387451172	1.49605	1.4027500000000002	15.6016	14.19885	11367.8349609375	1210235.1137430114	0	1278	0.09776286411109347	76.0924437299036	151.18488745980716	70.97976684570312	70.98615264892578
9	72.04959869384766	11.486866666666666					1	DETECTED	72.0496 m/z @11.49 [CD6733_1.mzXML]	72.04959869384766	11.486866666666666	0.6099166666666667	20.00316666666667	19.393250000000002	5234.4912109375	1342585.2933271779	0	1278	5.116821905560341	0.8914838258886914	2.7203741453655486	72.04070281982422	72.04981994628906
10	72.08025360107422	1.9479166666666667					1	DETECTED	72.0803 m/z @1.95 [CD6733_1.mzXML]	72.08025360107422	1.9479166666666667	1.863	13.249433333333334	11.386433333333335	57209.96875	1972947.0614502567	0	1278	0.22030620549736946	4.894497168395474	7.778965266063597	72.0735855102539	72.08570098876953
11	73.04493713378906	13.516083333333334					1	DETECTED	73.0449 m/z @13.52 [CD6733_1.mzXML]	73.04493713378906	13.516083333333334	0.10088333333333334	20.00316666666667	19.902283333333337	12836.517578125	3455186.4877242716	0	1278	5.109538574408958	0.7401445544275572	1.5261253514584652	73.03900909423828	73.04780578613281
12	74.10283660888672	12.8297					1	DETECTED	74.1028 m/z @12.83 [CD6733_1.mzXML]	74.10283660888672	12.8297	4.393183333333334	19.667333333333332	15.274149999999999	3969.13916015625	1131622.1566145322	0	1278	4.223713787347824	0.9052403144267678	0.39260231838253506	74.09548950195312	74.10436248779297
13	75.9474105834961	2.485133333333333					1	DETECTED	75.9474 m/z @2.49 [CD6733_1.mzXML]	75.9474105834961	2.485133333333333	2.4013666666666666	17.297666666666665	14.896299999999998	5176.4658203125	867226.5947292785	0	1278	0.24762213333738092	88.91543971348997	176.83087942697992	75.93797302246094	75.95472717285156
14	77.03125	1.9195666666666669					1	DETECTED	77.0312 m/z @1.92 [CD6733_1.mzXML]	77.03125	1.9195666666666669	1.022	16.153566666666666	15.131566666666666	3626.8349609375	1015633.8701869812	0	1278	7.449817193530427	8.429216028521557	7.378316828108399	77.02131652832031	77.03838348388672
15	80.94728088378906	1.7341166666666665					1	DETECTED	80.9473 m/z @1.73 [CD6733_1.mzXML]	80.94728088378906	1.7341166666666665	1.6447	19.551166666666667	17.906466666666667	216265.390625	4786077.333322938	0	1278	0.20472299332792887	4.355967095425364	6.711779605278036	80.94412994384766	80.956787109375
16	81.06944274902344	13.838583333333334					1	DETECTED	81.0694 m/z @13.84 [CD6733_1.mzXML]	81.06944274902344	13.838583333333334	0.11758333333333333	20.00316666666667	19.885583333333336	4662.65966796875	2073707.4454504082	0	1278	9.879193805583572	0.7246404538056023	0.8687362237024218	81.06895446777344	81.06975555419922
17	82.01705169677734	1.4200333333333333					1	DETECTED	82.0171 m/z @1.42 [CD6733_1.mzXML]	82.01705169677734	1.4200333333333333	1.4027500000000002	7.08775	5.685	3335.33642578125	323186.4927981567	0	1278	0.06452050949761023	164.46480231437062	327.92960462874123	82.01705169677734	82.02214050292969
18	82.69239044189453	1.8341500000000002					1	DETECTED	82.6924 m/z @1.83 [CD6733_1.mzXML]	82.69239044189453	1.8341500000000002	1.8059833333333333	1.9895666666666665	0.1835833333333332	17463.181640625	78695.10717114268	0	1278	0.055513070655986985	3.258875739644942	5.517751479289884	82.68395233154297	82.69252014160156
19	82.94435119628906	1.7341166666666665					1	DETECTED	82.9444 m/z @1.73 [CD6733_1.mzXML]	82.94435119628906	1.7341166666666665	1.6884833333333333	2.4154166666666668	0.7269333333333334	80939.9765625	1209105.1592885742	0	1278	0.3337216982850859	7.798043508170334	12.130457815779309	82.94429779052734	82.9444808959961
20	83.02082824707031	1.8341500000000002					1	DETECTED	83.0208 m/z @1.83 [CD6733_1.mzXML]	83.02082824707031	1.8341500000000002	0.1343	19.90216666666667	19.76786666666667	4955123.5	2.2883101347695664E7	0	1278	0.05439063790188414	1.5369093762901351	1.8863245098484553	83.02082824707031	83.02548217773438
21	83.08492279052734	11.283733333333334					1	DETECTED	83.0849 m/z @11.28 [CD6733_1.mzXML]	83.08492279052734	11.283733333333334	0.11758333333333333	20.00316666666667	19.885583333333336	28876.85546875	5168379.500539916	0	1278	0.16440224798220804	1.93454217587982	1.8547071849006669	83.0847396850586	83.08524322509766
22	84.0439453125	2.6233					1	DETECTED	84.0439 m/z @2.62 [CD6733_1.mzXML]	84.0439453125	2.6233	0.2360833333333333	20.00316666666667	19.767083333333336	21481.947265625	3141714.016861326	0	1278	1.062657919600333	1.787885142367266	1.4824360230222196	84.0387191772461	84.04420471191406
23	84.95906066894531	1.4814					1	DETECTED	84.9591 m/z @1.48 [CD6733_1.mzXML]	84.95906066894531	1.4814	0.11758333333333333	20.00316666666667	19.885583333333336	987761.8125	1.9405846459511142E7	0	1278	0.1573370444349964	2.1626186252818997	2.6030293083181597	84.9577865600586	84.95957946777344
24	85.02787017822266	2.017916666666667					1	DETECTED	85.0279 m/z @2.02 [CD6733_1.mzXML]	85.02787017822266	2.017916666666667	1.21255	16.6251	15.41255	53354.1640625	5648540.32437573	0	1278	0.3334512324116581	2.888372206759508	2.795951146530835	85.01836395263672	85.03778076171875
25	85.06431579589844	7.287283333333334					1	DETECTED	85.0643 m/z @7.29 [CD6733_1.mzXML]	85.06431579589844	7.287283333333334	0.11758333333333333	19.952833333333334	19.835250000000002	5092.0693359375	2395256.838022705	0	1278	18.168149479087447	1.3832691744424452	1.6413105154473235	85.0561752319336	85.0645980834961
26	85.96263885498047	1.49605					1	DETECTED	85.9626 m/z @1.50 [CD6733_1.mzXML]	85.96263885498047	1.49605	1.4200333333333333	15.181633333333334	13.761600000000001	7393.42236328125	2015482.4819587707	0	1278	0.06483255223516693	90.51699188774371	175.5674459389903	85.95573425292969	85.96389770507812
27	86.0595703125	2.6371333333333333					1	DETECTED	86.0596 m/z @2.64 [CD6733_1.mzXML]	86.0595703125	2.6371333333333333	0.30365000000000003	20.00316666666667	19.699516666666668	10916.6318359375	2091215.9514280388	0	1278	0.16605206153814622	5.037840600763715	8.91318700641948	86.05933380126953	86.0598373413086
28	86.09590911865234	4.0920499999999995					1	DETECTED	86.0959 m/z @4.09 [CD6733_1.mzXML]	86.09590911865234	4.0920499999999995	1.4662333333333335	17.0335	15.567266666666667	114131.4375	8630002.293519711	0	1278	0.9804402952953839	0.9091865307285626	0.6465493646960172	86.086181640625	86.10443878173828
29	86.99231719970703	1.5111166666666667					1	DETECTED	86.9923 m/z @1.51 [CD6733_1.mzXML]	86.99231719970703	1.5111166666666667	1.4027500000000002	1.6884833333333333	0.2857333333333332	36095.25	362375.88180163584	0	1278	0.15654168104244537	1.3116809916888816	1.7239390804764676	86.99207305908203	86.99247741699219
30	87.07992553710938	7.204183333333333					1	DETECTED	87.0799 m/z @7.20 [CD6733_1.mzXML]	87.07992553710938	7.204183333333333	0.10088333333333334	20.00316666666667	19.902283333333337	98502.3984375	4.896493427270732E7	1	1278	8.148017368350498	1.0230981377287716	0.8631886697750861	87.0796890258789	87.08009338378906
31	88.03882598876953	2.8186166666666663					1	DETECTED	88.0388 m/z @2.82 [CD6733_1.mzXML]	88.03882598876953	2.8186166666666663	0.35535	7.204183333333333	6.848833333333333	7430.01708984375	713959.9336309207	0	1278	0.6599553248558965	1.3901932393298873	0.4959112694181637	88.03819274902344	88.0390396118164
32	88.07524108886719	9.037116666666666					1	DETECTED	88.0752 m/z @9.04 [CD6733_1.mzXML]	88.07524108886719	9.037116666666666	0.10088333333333334	19.986333333333334	19.885450000000002	6691.14892578125	3370151.154231875	0	1278	1.9149217041733095	1.1126304147534198	0.7427314102832382	88.06684875488281	88.08351135253906
33	88.11137390136719	12.235816666666667					1	DETECTED	88.1114 m/z @12.24 [CD6733_1.mzXML]	88.11137390136719	12.235816666666667	0.3723	19.036	18.663700000000002	5621.84765625	2701062.528169553	0	1278	3.3021192941234006	0.7866006566349776	0.24874846928218222	88.10240936279297	88.1176528930664
34	88.95215606689453	1.5111166666666667					1	DETECTED	88.9522 m/z @1.51 [CD6733_1.mzXML]	88.95215606689453	1.5111166666666667	1.4200333333333333	18.605166666666666	17.185133333333333	15757.0185546875	2045087.4715829466	0	1278	0.16226793082952962	94.33741994510514	187.67483989021028	88.95199584960938	88.95452117919922
35	88.96783447265625	11.531216666666667					1	DETECTED	88.9678 m/z @11.53 [CD6733_1.mzXML]	88.96783447265625	11.531216666666667	0.32095	19.734333333333332	19.413383333333332	24059.38671875	2874237.0998540325	0	1278	1.3606780046754121	0.8648661012244798	13.238828757266493	88.96762084960938	88.96851348876953
36	89.03821563720703	9.231016666666667					1	DETECTED	89.0382 m/z @9.23 [CD6733_1.mzXML]	89.03821563720703	9.231016666666667	0.6440666666666667	19.68433333333333	19.040266666666664	10013.7451171875	2027542.0954973754	0	1278	4.090286273877829	1.1086745973056011	2.7665641491133797	89.03339385986328	89.04132843017578
37	89.0592269897461	10.167733333333333					1	DETECTED	89.0592 m/z @10.17 [CD6733_1.mzXML]	89.0592269897461	10.167733333333333	0.10088333333333334	20.00316666666667	19.902283333333337	16404.052734375	4640178.890320803	0	1278	0.9673171027396048	1.1927250890338026	1.9773511458483988	89.05889129638672	89.05943298339844
38	89.9604263305664	12.354999999999999					1	DETECTED	89.9604 m/z @12.35 [CD6733_1.mzXML]	89.9604263305664	12.354999999999999	6.9540999999999995	19.534333333333333	12.580233333333332	12135.5966796875	1827045.8523947755	0	1278	0.45806449599748333	1.1646423127009697	1.3292846254019395	89.95967102050781	89.96977233886719
39	90.05442810058594	1.8341500000000002					1	DETECTED	90.0544 m/z @1.83 [CD6733_1.mzXML]	90.05442810058594	1.8341500000000002	0.11758333333333333	20.00316666666667	19.885583333333336	249117.703125	7009862.9958981015	0	1278	0.2989043858939009	4.404922242775098	10.767238437220449	90.04586791992188	90.05955505371094
40	90.97600555419922	1.6447					1	DETECTED	90.9760 m/z @1.64 [CD6733_1.mzXML]	90.97600555419922	1.6447	1.5406000000000002	14.22335	12.68275	621168.0	1.4346684995654419E7	0	1278	0.16394042525042374	62.5605402493788	2.2305251323316018	90.96916961669922	90.9762191772461
41	91.03852844238281	9.918233333333335					1	DETECTED	91.0385 m/z @9.92 [CD6733_1.mzXML]	91.03852844238281	9.918233333333335	0.10088333333333334	20.00316666666667	19.902283333333337	46016.8125	2.6039906119185057E7	0	1278	10.32849685931165	1.013628083613874	0.36885554172023555	91.03396606445312	91.03865051269531
42	91.05377197265625	9.217016666666666					1	DETECTED	91.0538 m/z @9.22 [CD6733_1.mzXML]	91.05377197265625	9.217016666666666	0.1343	20.00316666666667	19.86886666666667	132574.765625	1.193245158393109E7	0	1278	0.09285461233793413	8.454123997467933	7.417609733446622	91.0537338256836	91.05824279785156
43	92.05721282958984	9.217016666666666					1	DETECTED	92.0572 m/z @9.22 [CD6733_1.mzXML]	92.05721282958984	9.217016666666666	3.6199166666666667	19.269166666666667	15.64925	9282.015625	2069729.8925378723	0	1278	0.7820086019328691	5.095689202318304	9.3419722190778	92.04813385009766	92.05912780761719
44	93.05691528320312	12.80175					1	DETECTED	93.0569 m/z @12.80 [CD6733_1.mzXML]	93.05691528320312	12.80175	0.6953499999999999	19.734333333333332	19.03898333333333	4528.93310546875	1713742.5152880552	0	1278	11.03802012610435	0.7863189442498731	1.1777087684459473	93.05363464355469	93.05725860595703
45	93.0694808959961	8.377466666666667					1	DETECTED	93.0695 m/z @8.38 [CD6733_1.mzXML]	93.0694808959961	8.377466666666667	0.1343	20.00316666666667	19.86886666666667	10445.60546875	1563886.6930845033	0	1278	3.356881261756927	1.2968043441434778	2.631836268534917	93.05952453613281	93.06974792480469
46	94.04090881347656	8.436					1	DETECTED	94.0409 m/z @8.44 [CD6733_1.mzXML]	94.04090881347656	8.436	4.032416666666666	18.9035	14.871083333333335	13385.5439453125	1428833.8586468508	0	1278	0.21224010861284093	0.6754091315026123	0.4950591275166841	94.03267669677734	94.04969787597656
47	94.06462097167969	8.648266666666666					1	DETECTED	94.0646 m/z @8.65 [CD6733_1.mzXML]	94.06462097167969	8.648266666666666	3.60525	8.679316666666667	5.074066666666667	2580.13720703125	313803.665774292	0	1278	0.8591514783953205	0.5030785145134692	0.006157029026938334	94.06442260742188	94.06483459472656
48	95.01554870605469	2.146666666666667					1	DETECTED	95.0155 m/z @2.15 [CD6733_1.mzXML]	95.01554870605469	2.146666666666667	1.9618	15.309933333333333	13.348133333333333	7286.77197265625	756854.2207729185	0	1278	0.4315504639932781	36.10205553552104	71.20411107104208	95.00981140136719	95.015869140625
49	95.04875946044922	8.392016666666667					1	DETECTED	95.0488 m/z @8.39 [CD6733_1.mzXML]	95.04875946044922	8.392016666666667	0.6779166666666666	17.444166666666668	16.76625	14292.869140625	1786865.3790871275	0	1278	0.2500510846286481	0.543617756396182	0.032910097839676286	95.03910064697266	95.0563735961914
50	95.08483123779297	12.745683333333334					1	DETECTED	95.0848 m/z @12.75 [CD6733_1.mzXML]	95.08483123779297	12.745683333333334	0.1343	19.986333333333334	19.852033333333335	10196.0693359375	1781066.9940095807	0	1278	1.1034700461396696	1.3995148290468176	0.2207999814838183	95.08447265625	95.0938720703125
51	96.921142578125	1.7341166666666665					1	DETECTED	96.9211 m/z @1.73 [CD6733_1.mzXML]	96.921142578125	1.7341166666666665	1.6447	4.077083333333333	2.432383333333333	184059.234375	2609003.26366382	0	1278	0.09551178639911129	3.859703535720961	7.2702257012513405	96.91127014160156	96.92146301269531
52	97.02790832519531	2.317066666666667					1	DETECTED	97.0279 m/z @2.32 [CD6733_1.mzXML]	97.02790832519531	2.317066666666667	0.6610166666666667	10.421433333333333	9.760416666666666	14073.6982421875	1911826.786761962	0	1278	0.19481309468701147	2.9346311208823357	4.86494925473003	97.02777099609375	97.03221893310547
53	97.06338500976562	11.359033333333334					1	DETECTED	97.0634 m/z @11.36 [CD6733_1.mzXML]	97.06338500976562	11.359033333333334	0.10088333333333334	20.00316666666667	19.902283333333337	4809.42236328125	2250632.377408233	0	1278	12.214923886168112	0.8839055854351441	2.5939888431340092	97.06338500976562	97.06487274169922
54	97.10054779052734	11.644016666666666					1	DETECTED	97.1005 m/z @11.64 [CD6733_1.mzXML]	97.10054779052734	11.644016666666666	0.1343	19.969333333333335	19.835033333333335	7704.705078125	2450225.2054291363	0	1278	0.6332591283585671	0.8616647093832314	4.3153888550580035	97.10020446777344	97.10103607177734
55	98.91813659667969	1.7189833333333333					1	DETECTED	98.9181 m/z @1.72 [CD6733_1.mzXML]	98.91813659667969	1.7189833333333333	1.6591833333333335	7.75335	6.094166666666666	47829.8671875	2836731.097723145	0	1278	0.2679725085876814	50.95457079152744	32.639972159671444	98.91006469726562	98.92709350585938
56	98.98352813720703	2.0610666666666666					1	DETECTED	98.9835 m/z @2.06 [CD6733_1.mzXML]	98.98352813720703	2.0610666666666666	0.10088333333333334	20.00316666666667	19.902283333333337	37287.78125	6775318.47192535	0	1278	0.3291137045663064	2.3542450707268303	10.442030897463123	98.9748306274414	98.98482513427734
57	98.99493408203125	1.8341500000000002					1	DETECTED	98.9949 m/z @1.83 [CD6733_1.mzXML]	98.99493408203125	1.8341500000000002	1.76365	3.3152833333333334	1.5516333333333334	186716.703125	2743539.679370362	0	1278	0.09379075945241255	10.300312616596253	1.7817909863429344	98.98809814453125	99.00182342529297
58	99.04292297363281	2.1034333333333333					1	DETECTED	99.0429 m/z @2.10 [CD6733_1.mzXML]	99.04292297363281	2.1034333333333333	0.33790000000000003	19.801166666666667	19.463266666666666	28224.671875	3483403.7380263368	0	1278	0.2842232665527109	5.51200770305479	3.0943963213787113	99.040771484375	99.04401397705078
59	100.07518768310547	8.850483333333333					1	DETECTED	100.0752 m/z @8.85 [CD6733_1.mzXML]	100.07518768310547	8.850483333333333	0.11758333333333333	19.986333333333334	19.868750000000002	25434.80859375	2933928.212354736	0	1278	0.26328146808386954	1.7080229917515082	0.02380215086168772	100.06539916992188	100.08138275146484
60	101.00762176513672	1.5111166666666667					1	DETECTED	101.0076 m/z @1.51 [CD6733_1.mzXML]	101.00762176513672	1.5111166666666667	0.1343	19.986333333333334	19.852033333333335	982528.0625	1.3689185780380351E7	1	1278	0.12728764736905718	1.2692683236401814	1.5277963707109772	101.00719451904297	101.0081787109375
61	101.09526062011719	11.283733333333334					1	DETECTED	101.0953 m/z @11.28 [CD6733_1.mzXML]	101.09526062011719	11.283733333333334	0.10088333333333334	20.00316666666667	19.902283333333337	21521.978515625	9197532.332556885	0	1278	13.982467796839611	0.8898573857886557	3.1398110432693263	101.09508514404297	101.09857940673828
62	102.00865173339844	1.5111166666666667					1	DETECTED	102.0087 m/z @1.51 [CD6733_1.mzXML]	102.00865173339844	1.5111166666666667	1.4027500000000002	18.98616666666667	17.58341666666667	84262.59375	8753622.800749084	0	1278	0.1360307808377208	81.47370548650751	172.85678118495184	102.00823211669922	102.0088119506836
63	102.05436706542969	2.35935					1	DETECTED	102.0544 m/z @2.36 [CD6733_1.mzXML]	102.05436706542969	2.35935	0.18525	19.717666666666666	19.532416666666666	35035.71875	4440444.225415189	0	1278	0.9897996036174308	2.0315950388736272	0.9297026318698978	102.04574584960938	102.0575180053711
64	102.09073638916016	1.863					1	DETECTED	102.0907 m/z @1.86 [CD6733_1.mzXML]	102.09073638916016	1.863	0.10088333333333334	20.00316666666667	19.902283333333337	8709.75	2899912.3987098094	0	1278	8.850861858866596	2.3859766110007117	4.38646194330469	102.08905029296875	102.09915924072266
65	102.12696075439453	12.858					1	DETECTED	102.1270 m/z @12.86 [CD6733_1.mzXML]	102.12696075439453	12.858	0.7643166666666666	19.734333333333332	18.970016666666666	9942.591796875	3035262.15965796	0	1278	2.1502356488866496	1.325220493153432	2.2587418063726843	102.11772155761719	102.12760925292969
66	102.96966552734375	1.4814					1	DETECTED	102.9697 m/z @1.48 [CD6733_1.mzXML]	102.96966552734375	1.4814	0.6953499999999999	9.404633333333333	8.709283333333333	375758.34375	4333112.925288818	0	1278	0.1457432741228044	2.302549209819362	2.784003870057889	102.96937561035156	102.9700698852539
67	103.03826904296875	2.04685					1	DETECTED	103.0383 m/z @2.05 [CD6733_1.mzXML]	103.03826904296875	2.04685	0.1343	19.85183333333333	19.717533333333332	138377.203125	7348232.011873596	0	1278	0.32521265281866607	1.0280322914891138	0.7683438222218613	103.03819274902344	103.04039001464844
68	103.05362701416016	8.392016666666667					1	DETECTED	103.0536 m/z @8.39 [CD6733_1.mzXML]	103.05362701416016	8.392016666666667	2.9027000000000003	8.756433333333332	5.853733333333332	274914.25	9926994.313419925	1	1278	0.23882421726297665	0.8746284688595296	0.44516546324849166	103.04560089111328	103.06342315673828
69	103.07471466064453	11.000783333333334					1	DETECTED	103.0747 m/z @11.00 [CD6733_1.mzXML]	103.07471466064453	11.000783333333334	0.10088333333333334	20.00316666666667	19.902283333333337	97822.6328125	1.492491042473231E7	0	1278	0.3977090942226731	0.5952094173445414	0.4899411539261216	103.06967163085938	103.07872009277344
70	104.05712127685547	8.392016666666667					1	DETECTED	104.0571 m/z @8.39 [CD6733_1.mzXML]	104.05712127685547	8.392016666666667	7.9836	10.5283	2.5446999999999997	18785.98046875	414663.72492059326	0	1278	0.2318061865996075	3.046302143241195	0.7230473280507956	104.04920196533203	104.05718994140625
71	104.0746078491211	13.576033333333333					1	DETECTED	104.0746 m/z @13.58 [CD6733_1.mzXML]	104.0746078491211	13.576033333333333	0.28673333333333334	19.919	19.632266666666666	13680.2763671875	3350299.922083248	0	1278	2.213029660572797	0.7509390807343311	0.5764090362005423	104.06975555419922	104.0786361694336
72	104.10620880126953	1.7780666666666667					1	DETECTED	104.1062 m/z @1.78 [CD6733_1.mzXML]	104.10620880126953	1.7780666666666667	1.67385	19.986333333333334	18.312483333333333	1229344.625	9436061.898159523	1	1278	0.053552742404782805	2.651929823147303	3.8967725672124995	104.10603332519531	104.10804748535156
73	104.96249389648438	11.7167					1	DETECTED	104.9625 m/z @11.72 [CD6733_1.mzXML]	104.96249389648438	11.7167	0.10088333333333334	20.00316666666667	19.902283333333337	15851.890625	3818886.170260437	0	1278	19.22718296262393	1.1774287256084257	0.7713567802540591	104.96246337890625	104.96820068359375
74	105.00277709960938	1.5111166666666667					1	DETECTED	105.0028 m/z @1.51 [CD6733_1.mzXML]	105.00277709960938	1.5111166666666667	1.4027500000000002	1.7033999999999998	0.30064999999999964	39513.25390625	362955.78920117184	0	1278	0.16643772265916978	1.3829416449396899	1.8966400155709375	105.00253295898438	105.0028076171875
75	105.0540542602539	4.84275					1	DETECTED	105.0541 m/z @4.84 [CD6733_1.mzXML]	105.0540542602539	4.84275	3.0860666666666665	8.5261	5.440033333333333	3602.68896484375	464731.6834735717	0	1278	1.0179575653907778	1.548381893909925	2.09676378781985	105.04408264160156	105.05681610107422
76	105.07097625732422	13.516083333333334					1	DETECTED	105.0710 m/z @13.52 [CD6733_1.mzXML]	105.07097625732422	13.516083333333334	0.11758333333333333	20.00316666666667	19.885583333333336	61551.84375	1.1537952154197566E7	0	1278	2.0633669786292046	0.9135180759445464	1.2835516600977082	105.06416320800781	105.07286834716797
77	105.1096420288086	1.7780666666666667					1	DETECTED	105.1096 m/z @1.78 [CD6733_1.mzXML]	105.1096420288086	1.7780666666666667	1.7780666666666667	2.1034333333333333	0.3253666666666666	63371.40234375	236923.43135302744	0	1278	0.03678145692307422	null	null	105.10958099365234	105.10989379882812
78	106.0490493774414	1.9195666666666669					1	DETECTED	106.0490 m/z @1.92 [CD6733_1.mzXML]	106.0490493774414	1.9195666666666669	0.3723	19.318499999999997	18.946199999999997	11479.583984375	1772581.1894303588	0	1278	0.09352652495911196	1.3355059228965331	1.55980327050484	106.04186248779297	106.05136108398438
79	106.06431579589844	12.172233333333333					1	DETECTED	106.0643 m/z @12.17 [CD6733_1.mzXML]	106.06431579589844	12.172233333333333	0.5588333333333334	19.734333333333332	19.1755	4940.7255859375	2183474.3104767133	0	1278	6.831795833353535	0.8255764892279609	3.0053023166798676	106.06373596191406	106.07427215576172
80	106.94989776611328	1.6447					1	DETECTED	106.9499 m/z @1.64 [CD6733_1.mzXML]	106.94989776611328	1.6447	1.5554166666666667	14.284716666666666	12.7293	91129.328125	1671362.481655151	0	1278	0.15791928927235954	71.28598095949222	3.0007867849389345	106.94511413574219	106.95822143554688
81	106.96272277832031	1.5111166666666667					1	DETECTED	106.9627 m/z @1.51 [CD6733_1.mzXML]	106.96272277832031	1.5111166666666667	1.4200333333333333	12.7877	11.367666666666667	9288.2802734375	3029920.147021789	0	1278	0.08260083160021692	62.40256175663307	120.16052203022699	106.96240997314453	106.96327209472656
82	107.05172729492188	5.11595					1	DETECTED	107.0517 m/z @5.12 [CD6733_1.mzXML]	107.05172729492188	5.11595	0.47375	20.00316666666667	19.52941666666667	10959.7060546875	1656756.7017247926	0	1278	4.890341985509527	0.7758784108032352	0.16272912445622048	107.0480728149414	107.05667114257812
83	108.01995849609375	10.651100000000001					1	DETECTED	108.0200 m/z @10.65 [CD6733_1.mzXML]	108.01995849609375	10.651100000000001	2.30275	10.765433333333334	8.462683333333334	2809.1435546875	915153.4052972719	0	1278	0.04766428757481833	0.5068476605157506	0.01369532103150116	108.01480102539062	108.02006530761719
84	108.08076477050781	2.04685					1	DETECTED	108.0808 m/z @2.05 [CD6733_1.mzXML]	108.08076477050781	2.04685	0.10088333333333334	20.00316666666667	19.902283333333337	3100.7763671875	1670855.2861741644	0	1278	6.404547830037626	5.113726682539955	9.929090666378146	108.07968139648438	108.08076477050781
85	109.01004791259766	10.58675					1	DETECTED	109.0100 m/z @10.59 [CD6733_1.mzXML]	109.01004791259766	10.58675	10.542883333333332	11.7625	1.219616666666667	7895.3251953125	140484.4962750245	0	1278	0.08764910518681468	13.901405775075553	26.802811550151105	109.00994873046875	109.01995086669922
86	109.06443786621094	8.421366666666666					1	DETECTED	109.0644 m/z @8.42 [CD6733_1.mzXML]	109.06443786621094	8.421366666666666	1.6884833333333333	18.887166666666666	17.19868333333333	7276.09033203125	1531919.611091309	0	1278	0.21155045128234207	1.2772153089439147	35.50016265236354	109.0594482421875	109.06888580322266
87	109.1004638671875	13.86685					1	DETECTED	109.1005 m/z @13.87 [CD6733_1.mzXML]	109.1004638671875	13.86685	0.10088333333333334	19.90216666666667	19.801283333333338	7340.22802734375	1656773.2493850098	0	1278	0.27102604207300907	0.563581434906472	0.2686287431541841	109.09882354736328	109.10111999511719
88	110.05947875976562	2.35935					1	DETECTED	110.0595 m/z @2.36 [CD6733_1.mzXML]	110.05947875976562	2.35935	0.1343	19.952833333333334	19.818533333333335	6327.23388671875	1506819.1068840632	0	1278	0.35011387767233915	1.8743492944363647	2.8207259923991854	110.0560302734375	110.0684585571289
89	111.04337310791016	2.2034499999999997					1	DETECTED	111.0434 m/z @2.20 [CD6733_1.mzXML]	111.04337310791016	2.2034499999999997	0.10088333333333334	20.00316666666667	19.902283333333337	9722.0185546875	3448441.5773052042	0	1278	0.8670139152493106	2.317097886510716	17.54701369051471	111.03914642333984	111.04389953613281
90	111.11620330810547	12.8297					1	DETECTED	111.1162 m/z @12.83 [CD6733_1.mzXML]	111.11620330810547	12.8297	0.25306666666666666	19.401	19.147933333333334	8229.1484375	1754285.5032785635	0	1278	0.060306809121811966	0.7612503611194305	0.32652608704789443	111.11564636230469	111.11929321289062
91	112.03617858886719	1.7780666666666667					1	DETECTED	112.0362 m/z @1.78 [CD6733_1.mzXML]	112.03617858886719	1.7780666666666667	0.16820000000000002	18.68883333333333	18.520633333333333	322288.6875	1.0930317660646876E7	0	1278	0.07584926089857191	0.5626559585434225	0.10089734955510349	112.03083801269531	112.04107666015625
92	112.89501190185547	1.7189833333333333					1	DETECTED	112.8950 m/z @1.72 [CD6733_1.mzXML]	112.89501190185547	1.7189833333333333	1.67385	10.136233333333333	8.462383333333333	128417.6171875	2809834.729649903	0	1278	null	93.74870753323503	6.684356204020899	112.88915252685547	112.89534759521484
93	113.02027130126953	2.2034499999999997					1	DETECTED	113.0203 m/z @2.20 [CD6733_1.mzXML]	113.02027130126953	2.2034499999999997	0.21913333333333332	19.85183333333333	19.6327	218731.953125	9558415.768980656	0	1278	0.5426545322872207	1.223363380467267	4.738264479239569	113.01445007324219	113.02313232421875
94	113.0398178100586	1.8199333333333334					1	DETECTED	113.0398 m/z @1.82 [CD6733_1.mzXML]	113.0398178100586	1.8199333333333334	1.4027500000000002	17.755999999999997	16.353249999999996	5932.4609375	1937277.905296691	0	1278	10.599113860718532	19.59959650033958	34.59796069506012	113.03392028808594	113.0398178100586
95	114.05442810058594	2.7066999999999997					1	DETECTED	114.0544 m/z @2.71 [CD6733_1.mzXML]	114.05442810058594	2.7066999999999997	0.10088333333333334	20.00316666666667	19.902283333333337	33772.78125	5682775.315532138	0	1278	0.7548361034327185	3.357605420074804	4.170548877774027	114.05342864990234	114.0549545288086
96	114.06549072265625	1.8341500000000002					1	DETECTED	114.0655 m/z @1.83 [CD6733_1.mzXML]	114.06549072265625	1.8341500000000002	1.7919833333333335	17.592333333333332	15.800349999999998	948513.8125	1.0657311250124669E7	1	1278	0.0819296176609019	6.657211035913832	6.737491115369391	114.05917358398438	114.06591796875
97	114.0844497680664	2.6790499999999997					1	DETECTED	114.0844 m/z @2.68 [CD6733_1.mzXML]	114.0844497680664	2.6790499999999997	0.32095	19.986333333333334	19.665383333333335	29064.150390625	5196890.780804748	0	1278	9.280070754494181	3.0040304782511478	4.708624605716955	114.0787124633789	114.09225463867188
98	114.89196014404297	1.7341166666666665					1	DETECTED	114.8920 m/z @1.73 [CD6733_1.mzXML]	114.89196014404297	1.7341166666666665	1.6591833333333335	13.304066666666667	11.644883333333334	34884.87890625	5038990.345434083	0	1278	0.12138874439279501	77.7016236654807	154.4032473309614	114.88800811767578	114.89196014404297
99	114.98722076416016	1.5111166666666667					1	DETECTED	114.9872 m/z @1.51 [CD6733_1.mzXML]	114.98722076416016	1.5111166666666667	1.4027500000000002	1.6884833333333333	0.2857333333333332	43315.9921875	421813.3843243408	0	1278	0.1934635881233473	1.3151750287349298	1.7249565987005977	114.98678588867188	114.98723602294922
100	115.03591918945312	1.8486333333333334					1	DETECTED	115.0359 m/z @1.85 [CD6733_1.mzXML]	115.03591918945312	1.8486333333333334	0.21913333333333332	19.969333333333335	19.750200000000003	156582.515625	3009518.4592402955	0	1278	0.048411714015807794	4.643649753734065	7.516202754500882	115.035400390625	115.04376220703125
101	115.05379486083984	9.231016666666667					1	DETECTED	115.0538 m/z @9.23 [CD6733_1.mzXML]	115.05379486083984	9.231016666666667	0.9012333333333333	15.796516666666667	14.895283333333333	84756.8515625	2374458.670509369	0	1278	0.07663769011235289	2.2539166575532943	1.357582395659157	115.05298614501953	115.05780792236328
102	115.06889343261719	1.8199333333333334					1	DETECTED	115.0689 m/z @1.82 [CD6733_1.mzXML]	115.06889343261719	1.8199333333333334	0.10088333333333334	19.367833333333333	19.26695	32626.806640625	2720026.7326593637	0	1278	8.352429160785611	2.6083646297975194	4.13569216846288	115.06424713134766	115.07530212402344
103	115.11112976074219	11.672666666666666					1	DETECTED	115.1111 m/z @11.67 [CD6733_1.mzXML]	115.11112976074219	11.672666666666666	0.10088333333333334	20.00316666666667	19.902283333333337	6488.83203125	2757255.2740592062	0	1278	10.993276387061178	0.8599488410746257	0.3806708958398219	115.11062622070312	115.11151885986328
104	116.04893493652344	9.245366666666666					1	DETECTED	116.0489 m/z @9.25 [CD6733_1.mzXML]	116.04893493652344	9.245366666666666	9.159816666666668	9.360083333333334	0.20026666666666593	7332.74755859375	42683.81495037834	0	1278	0.08146438217263707	1.1704656146503278	1.3409312293006557	116.04356384277344	116.05733489990234
105	116.06965637207031	1.863					1	DETECTED	116.0697 m/z @1.86 [CD6733_1.mzXML]	116.06965637207031	1.863	0.21913333333333332	20.00316666666667	19.784033333333337	4031891.5	2.4162797048563696E7	1	1278	0.037339074370003944	4.5904170387901955	4.84002066940427	116.0625	116.07034301757812
106	116.43016052246094	11.299233333333332					1	DETECTED	116.4302 m/z @11.30 [CD6733_1.mzXML]	116.43016052246094	11.299233333333332	1.4359499999999998	13.895233333333334	12.459283333333333	37956.6953125	1.5835491755604737E7	0	1278	12.484965684846113	0.6313490677128016	0.26322052604574286	116.42564392089844	116.43623352050781
107	116.9850845336914	1.4814					1	DETECTED	116.9851 m/z @1.48 [CD6733_1.mzXML]	116.9850845336914	1.4814	0.10088333333333334	20.00316666666667	19.902283333333337	2734564.25	5.084580206592385E7	0	1278	0.13618989687442973	1.7959076670283658	2.4357971650880414	116.98495483398438	116.99063110351562
108	117.05680084228516	9.217016666666666					1	DETECTED	117.0568 m/z @9.22 [CD6733_1.mzXML]	117.05680084228516	9.217016666666666	1.21255	18.438333333333333	17.225783333333332	162687.03125	9430243.371910268	0	1278	7.167043649301302	0.5547236683855832	0.022877633170745714	117.05390930175781	117.05693817138672
109	117.07328033447266	1.863					1	DETECTED	117.0733 m/z @1.86 [CD6733_1.mzXML]	117.07328033447266	1.863	1.863	4.763733333333334	2.9007333333333336	152054.546875	1281542.3401796874	0	1278	0.01967075152943276	null	null	117.07316589355469	117.073486328125
110	117.09017181396484	11.486866666666666					1	DETECTED	117.0902 m/z @11.49 [CD6733_1.mzXML]	117.09017181396484	11.486866666666666	0.28673333333333334	19.617666666666665	19.33093333333333	104712.4375	5135480.541409609	0	1278	0.22360272233563272	2.7596405386442138	5.037165014279242	117.09010314941406	117.09076690673828
111	117.98867797851562	1.5111166666666667					1	DETECTED	117.9887 m/z @1.51 [CD6733_1.mzXML]	117.98867797851562	1.5111166666666667	1.4200333333333333	18.504833333333334	17.0848	26609.75390625	5805963.916359496	0	1278	0.27754771903418574	93.78664226898438	186.57328453796876	117.98808288574219	117.98921203613281
112	118.06419372558594	9.231016666666667					1	DETECTED	118.0642 m/z @9.23 [CD6733_1.mzXML]	118.06419372558594	9.231016666666667	0.5927	10.316116666666666	9.723416666666665	2064643.625	1.6009255311149899E7	1	1278	0.10183613782032452	1.1993757798902296	1.3799255069073275	118.05706024169922	118.06501007080078
113	118.08537292480469	1.9195666666666669					1	DETECTED	118.0854 m/z @1.92 [CD6733_1.mzXML]	118.08537292480469	1.9195666666666669	0.10088333333333334	20.00316666666667	19.902283333333337	1808195.875	6.138222797574956E7	1	1278	0.19873914878325927	1.0512807770353678	5.064024644008288	118.08507537841797	118.08589935302734
114	118.62482452392578	9.231016666666667					1	DETECTED	118.6248 m/z @9.23 [CD6733_1.mzXML]	118.62482452392578	9.231016666666667	9.1744	13.810633333333334	4.636233333333333	6750.33447265625	644906.4135880127	0	1278	0.06685619694758138	40.944068295554835	80.88813659110967	118.62446594238281	118.6323013305664
115	118.97816467285156	11.501616666666667					1	DETECTED	118.9782 m/z @11.50 [CD6733_1.mzXML]	118.97816467285156	11.501616666666667	0.15125	20.00316666666667	19.851916666666668	72492.96875	6863310.869755641	0	1278	1.413752316523011	4.123992026160885	0.1715644604715251	118.97769927978516	118.98143005371094
116	119.01825714111328	1.5111166666666667					1	DETECTED	119.0183 m/z @1.51 [CD6733_1.mzXML]	119.01825714111328	1.5111166666666667	1.3854666666666666	16.429933333333334	15.044466666666668	285768.875	3692820.7181502995	0	1278	0.13871774396294856	1.35048808521684	1.656410730953126	119.01813507080078	119.01869201660156
117	119.04869842529297	3.9738333333333333					1	DETECTED	119.0487 m/z @3.97 [CD6733_1.mzXML]	119.04869842529297	3.9738333333333333	2.146666666666667	9.330566666666666	7.1838999999999995	9925.1123046875	730040.1410697019	0	1278	0.3402123685839631	0.6488474471173795	0.2848125346046448	119.04814910888672	119.0488052368164
118	119.0678939819336	9.231016666666667					1	DETECTED	119.0679 m/z @9.23 [CD6733_1.mzXML]	119.0678939819336	9.231016666666667	4.545933333333333	10.3611	5.815166666666667	108942.8359375	1088960.6515076892	0	1278	0.08361854930512891	0.5685707018514642	0.12810917996520976	119.0676040649414	119.07262420654297
119	119.08885955810547	1.9195666666666669					1	DETECTED	119.0889 m/z @1.92 [CD6733_1.mzXML]	119.08885955810547	1.9195666666666669	0.18525	19.036	18.85075	76564.6015625	3747155.4904429927	0	1278	0.16921080719018677	9.64456109249407	0.6996547869592202	119.08209228515625	119.0968017578125
120	119.1535415649414	14.34555					1	DETECTED	119.1535 m/z @14.35 [CD6733_1.mzXML]	119.1535415649414	14.34555	0.10088333333333334	19.969333333333335	19.868450000000003	65981.2734375	1.6732335598807994E7	0	1278	6.287045096526358	0.6997873658088392	1.0801469672577992	119.15324401855469	119.15401458740234
121	119.50883483886719	8.392016666666667					1	DETECTED	119.5088 m/z @8.39 [CD6733_1.mzXML]	119.50883483886719	8.392016666666667	8.167716666666667	18.370833333333334	10.203116666666666	3248.24267578125	538188.2751533508	0	1278	0.21886553089848348	22.744352801307823	44.488705602615646	119.50375366210938	119.50929260253906
122	120.07996368408203	8.392016666666667					1	DETECTED	120.0800 m/z @8.39 [CD6733_1.mzXML]	120.07996368408203	8.392016666666667	5.050933333333333	19.3845	14.333566666666666	1051633.375	2.02064174997699E7	1	1278	0.23562284648174625	0.7840356272263358	0.5286655514692757	120.0711669921875	120.08597564697266
123	120.96531677246094	1.9895666666666665					1	DETECTED	120.9653 m/z @1.99 [CD6733_1.mzXML]	120.96531677246094	1.9895666666666665	1.9618	18.98616666666667	17.02436666666667	18207.4140625	5668542.155209472	0	1278	0.2285435695065099	306.56122448979784	612.1224489795958	120.96174621582031	120.96611785888672
124	120.98013305664062	1.4814					1	DETECTED	120.9801 m/z @1.48 [CD6733_1.mzXML]	120.98013305664062	1.4814	1.4027500000000002	19.285500000000003	17.88275	52304.1015625	4563761.554744994	0	1278	0.12281000756953797	67.44694113113793	141.6373748968728	120.97674560546875	120.98230743408203
125	121.02754211425781	12.447683333333334					1	DETECTED	121.0275 m/z @12.45 [CD6733_1.mzXML]	121.02754211425781	12.447683333333334	0.11758333333333333	19.986333333333334	19.868750000000002	27445.5234375	7798690.771126901	0	1278	1.6557486835795032	0.9041349776788736	0.1077296929371011	121.02698516845703	121.03675079345703
126	121.07117462158203	1.8341500000000002					1	DETECTED	121.0712 m/z @1.83 [CD6733_1.mzXML]	121.07117462158203	1.8341500000000002	0.10088333333333334	20.00316666666667	19.902283333333337	1412077.25	1.5083302687239878E7	0	1278	0.05815051123135673	0.7499280314224407	7.905495345303091	121.0615005493164	121.07723999023438
127	121.08355712890625	8.392016666666667					1	DETECTED	121.0836 m/z @8.39 [CD6733_1.mzXML]	121.08355712890625	8.392016666666667	7.9836	19.517833333333332	11.534233333333333	57838.9609375	4758006.8918225095	0	1278	0.24050785605743386	0.788170454965924	0.5407811020281859	121.0834732055664	121.093505859375
128	121.98646545410156	12.036933333333334					1	DETECTED	121.9865 m/z @12.04 [CD6733_1.mzXML]	121.98646545410156	12.036933333333334	10.602066666666667	18.9035	8.301433333333334	26393.390625	2453815.743928072	0	1278	0.2602342097605206	2.571384843708033	1.4809425088269585	121.97994232177734	121.98683166503906
129	122.0959243774414	8.679316666666667					1	DETECTED	122.0959 m/z @8.68 [CD6733_1.mzXML]	122.0959243774414	8.679316666666667	0.25306666666666666	20.00316666666667	19.750100000000003	19943.5	3210161.8036907334	0	1278	0.10177646268659934	28.185099151192134	1.135282690672753	122.08658599853516	122.09622192382812
130	122.92376708984375	1.67385					1	DETECTED	122.9238 m/z @1.67 [CD6733_1.mzXML]	122.92376708984375	1.67385	1.0392666666666668	19.334833333333332	18.295566666666666	54337.4296875	4391151.776087588	0	1278	0.08471667044988962	7.8868450195065	16.522101264020282	122.92359161376953	122.92926788330078
131	123.04351043701172	3.94495					1	DETECTED	123.0435 m/z @3.94 [CD6733_1.mzXML]	123.04351043701172	3.94495	0.18525	19.85183333333333	19.66658333333333	5722.61865234375	1468099.2004189452	0	1278	0.3855543391785381	2.615445824578202	1.002024596265323	123.04268646240234	123.04398345947266
132	123.05475616455078	3.2145					1	DETECTED	123.0548 m/z @3.21 [CD6733_1.mzXML]	123.05475616455078	3.2145	0.3723	15.666599999999999	15.2943	5978.0283203125	1042103.283290924	0	1278	0.3015807116620133	2.6905742030821194	4.381148406164238	123.04610443115234	123.05532836914062
133	123.98197174072266	11.531216666666667					1	DETECTED	123.9820 m/z @11.53 [CD6733_1.mzXML]	123.98197174072266	11.531216666666667	2.317066666666667	16.771166666666666	14.454099999999999	14250.01171875	1992289.1604911818	0	1278	0.9704415249677059	0.7843425600842182	9.058416169375425	123.98143005371094	123.99080657958984
134	124.0360107421875	1.9054499999999999					1	DETECTED	124.0360 m/z @1.91 [CD6733_1.mzXML]	124.0360107421875	1.9054499999999999	0.5418833333333333	19.567833333333333	19.025949999999998	28099.974609375	1313395.3151357728	0	1278	0.17148652591938807	2.3331535201957676	0.16544669401297887	124.02606201171875	124.03916931152344
135	124.99896240234375	13.041333333333334					1	DETECTED	124.9990 m/z @13.04 [CD6733_1.mzXML]	124.99896240234375	13.041333333333334	7.6371	14.315166666666666	6.678066666666666	13591.2080078125	1240019.3528442392	0	1278	0.59988134106238	0.6178551382558117	0.23571027651162338	124.99021911621094	124.99949645996094
136	125.02261352539062	10.243283333333332					1	DETECTED	125.0226 m/z @10.24 [CD6733_1.mzXML]	125.02261352539062	10.243283333333332	0.2360833333333333	20.00316666666667	19.767083333333336	34766.16015625	2471233.6831484996	0	1278	0.09123692856468857	1.1078373747262098	0.6529071388635562	125.01463317871094	125.02629089355469
137	125.05654907226562	1.67385					1	DETECTED	125.0565 m/z @1.67 [CD6733_1.mzXML]	125.05654907226562	1.67385	1.52585	19.567833333333333	18.041983333333334	9768.8076171875	1582310.8990831606	0	1278	0.049324091600636555	60.95264639639635	120.90529279279266	125.04890441894531	125.05913543701172
138	126.05183410644531	1.863					1	DETECTED	126.0518 m/z @1.86 [CD6733_1.mzXML]	126.05183410644531	1.863	0.1343	19.952833333333334	19.818533333333335	29381.556640625	1608671.3225831909	0	1278	0.1966891807877762	5.047417246690086	0.3103328345103339	126.05155181884766	126.0549087524414
139	126.09078216552734	9.129466666666668					1	DETECTED	126.0908 m/z @9.13 [CD6733_1.mzXML]	126.09078216552734	9.129466666666668	2.2034499999999997	15.536666666666667	13.333216666666667	4575.15673828125	1335591.0289063724	0	1278	0.1387034545419521	0.9625458115655703	0.9250916231311407	126.084716796875	126.0909423828125
140	127.0020980834961	9.603566666666667					1	DETECTED	127.0021 m/z @9.60 [CD6733_1.mzXML]	127.0020980834961	9.603566666666667	9.558449999999999	9.88825	0.32980000000000054	12608.1748046875	73994.97955999781	0	1278	0.08539800372158446	1.7624403911757591	4.141427589337477	127.00177764892578	127.00221252441406
141	127.0381851196289	10.877533333333334					1	DETECTED	127.0382 m/z @10.88 [CD6733_1.mzXML]	127.0381851196289	10.877533333333334	0.10088333333333334	20.00316666666667	19.902283333333337	234558.859375	6730957.765372908	1	1278	0.11632356917899678	0.5161577060179541	0.018517348166709666	127.03221893310547	127.04735565185547
142	127.05432891845703	5.424533333333333					1	DETECTED	127.0543 m/z @5.42 [CD6733_1.mzXML]	127.05432891845703	5.424533333333333	5.424533333333333	19.88533333333333	14.460799999999999	8717.125	2094455.528404541	0	1278	3.7860382712253866	null	null	127.0492172241211	127.05432891845703
143	128.01011657714844	1.7919833333333335					1	DETECTED	128.0101 m/z @1.79 [CD6733_1.mzXML]	128.01011657714844	1.7919833333333335	1.7189833333333333	19.986333333333334	18.26735	15762.7021484375	5167161.601986328	0	1278	8.503742248404649	115.30702721931736	179.54863311278837	128.00987243652344	128.01742553710938
144	128.06961059570312	2.017916666666667					1	DETECTED	128.0696 m/z @2.02 [CD6733_1.mzXML]	128.06961059570312	2.017916666666667	0.11758333333333333	20.00316666666667	19.885583333333336	26402.599609375	4003215.390598661	0	1278	1.204343950313627	5.263927081540649	5.270336086122679	128.0609893798828	128.07037353515625
145	129.01315307617188	16.153566666666666					1	DETECTED	129.0132 m/z @16.15 [CD6733_1.mzXML]	129.01315307617188	16.153566666666666	1.4200333333333333	19.90216666666667	18.482133333333337	9686.2412109375	5082158.68827328	0	1278	3.5241289584835283	0.6272132052506075	0.5032122352425253	129.00379943847656	129.01956176757812
146	129.0537567138672	2.0034833333333335					1	DETECTED	129.0538 m/z @2.00 [CD6733_1.mzXML]	129.0537567138672	2.0034833333333335	0.10088333333333334	20.00316666666667	19.902283333333337	45843.14453125	7367065.348240238	0	1278	0.35123045942976305	3.094164375222959	3.4995710865508562	129.0533905029297	129.0542449951172
147	130.0490264892578	2.0751166666666667					1	DETECTED	130.0490 m/z @2.08 [CD6733_1.mzXML]	130.0490264892578	2.0751166666666667	0.10088333333333334	20.00316666666667	19.902283333333337	27220.87890625	3347099.368716644	0	1278	1.4131978205678135	1.8194347167977254	2.639908906288993	130.0402374267578	130.0523681640625
148	130.0640411376953	10.55745					1	DETECTED	130.0640 m/z @10.56 [CD6733_1.mzXML]	130.0640411376953	10.55745	0.33790000000000003	19.85183333333333	19.51393333333333	546262.25	5137680.55672071	1	1278	0.07237207153761993	0.5470157324367352	0.0710080635608537	130.0638885498047	130.07139587402344
149	130.08544921875	1.9195666666666669					1	DETECTED	130.0854 m/z @1.92 [CD6733_1.mzXML]	130.08544921875	1.9195666666666669	0.15125	19.751166666666666	19.599916666666665	40078.72265625	3177228.2070863936	0	1278	0.7828820929713163	1.71505652111805	6.516188895646753	130.07716369628906	130.08604431152344
150	130.93902587890625	11.961466666666666					1	DETECTED	130.9390 m/z @11.96 [CD6733_1.mzXML]	130.93902587890625	11.961466666666666	1.4359499999999998	11.961466666666666	10.525516666666666	24895.4765625	9706380.09687024	0	1278	10.408440938159965	0.5	null	130.9314727783203	130.93902587890625
151	130.9641571044922	1.4814					1	DETECTED	130.9642 m/z @1.48 [CD6733_1.mzXML]	130.9641571044922	1.4814	0.10088333333333334	20.00316666666667	19.902283333333337	1203631.625	1.7147523797717806E7	0	1278	0.13466507360173385	1.8378695077576925	2.673888234944706	130.96160888671875	130.9648895263672
152	131.01824951171875	1.5111166666666667					1	DETECTED	131.0182 m/z @1.51 [CD6733_1.mzXML]	131.01824951171875	1.5111166666666667	1.4027500000000002	1.5699833333333333	0.16723333333333312	40252.40625	245081.37846191405	0	1278	0.14500833384245237	0.7716087357736083	0.5432174715472167	131.01808166503906	131.01832580566406
153	131.06753540039062	10.55745					1	DETECTED	131.0675 m/z @10.56 [CD6733_1.mzXML]	131.06753540039062	10.55745	5.311216666666667	17.706666666666667	12.39545	40743.859375	1589238.176468415	0	1278	0.06959367722631526	0.5454178990900894	1.7268217352465596	131.0672149658203	131.07254028320312
154	131.0807342529297	2.44345					1	DETECTED	131.0807 m/z @2.44 [CD6733_1.mzXML]	131.0807342529297	2.44345	2.2885833333333334	19.93566666666667	17.647083333333335	5552.56396484375	1270272.5770295714	0	1278	1.1707309247743969	56.97508609556615	30.369870876564722	131.08045959472656	131.08123779296875
155	131.44261169433594	4.1665833333333335					1	DETECTED	131.4426 m/z @4.17 [CD6733_1.mzXML]	131.44261169433594	4.1665833333333335	3.4885499999999996	4.638583333333333	1.1500333333333335	6441.57177734375	297379.563196106	0	1278	0.9181725508232872	0.8480654835062184	0.6961309670124366	131.43429565429688	131.4453125
156	131.96044921875	12.310833333333333					1	DETECTED	131.9604 m/z @12.31 [CD6733_1.mzXML]	131.96044921875	12.310833333333333	0.15125	20.00316666666667	19.851916666666668	18509.35546875	4512667.168667207	0	1278	5.186683120185426	1.0829172072197961	2.1943200560631384	131.95379638671875	131.9678955078125
157	132.06475830078125	2.83235					1	DETECTED	132.0648 m/z @2.83 [CD6733_1.mzXML]	132.06475830078125	2.83235	0.10088333333333334	20.00316666666667	19.902283333333337	197297.78125	2.2450844006670445E7	0	1278	0.8762774410835963	5.434360147660854	4.757240702677695	132.0586395263672	132.0650177001953
158	132.0757598876953	1.8486333333333334					1	DETECTED	132.0758 m/z @1.85 [CD6733_1.mzXML]	132.0757598876953	1.8486333333333334	1.8199333333333334	10.37625	8.556316666666667	859381.875	1.3411199127573058E7	0	1278	0.04077790247082902	3.3897893565686172	263.47605564860703	132.06802368164062	132.08566284179688
159	132.09091186523438	3.6639333333333335					1	DETECTED	132.0909 m/z @3.66 [CD6733_1.mzXML]	132.09091186523438	3.6639333333333335	3.6199166666666667	4.515066666666667	0.8951500000000001	3298.206787109375	105846.76008648681	0	1278	0.5744967065180395	10.168307459295688	19.336614918591376	132.08648681640625	132.09091186523438
160	132.10092163085938	3.95945					1	DETECTED	132.1009 m/z @3.96 [CD6733_1.mzXML]	132.10092163085938	3.95945	0.49093333333333333	17.066666666666666	16.575733333333332	1832344.125	1.0581180295394178E8	1	1278	0.9850323685833455	0.9994601765447507	0.9163444649966729	132.1007537841797	132.1015167236328
161	132.11203002929688	4.36265					1	DETECTED	132.1120 m/z @4.36 [CD6733_1.mzXML]	132.11203002929688	4.36265	3.7231	4.607666666666666	0.8845666666666658	2551.167236328125	93729.00448480221	0	1278	0.6720609507885253	0.6915539572094953	0.3831079144189906	132.1109619140625	132.11776733398438
162	132.76429748535156	14.759233333333333					1	DETECTED	132.7643 m/z @14.76 [CD6733_1.mzXML]	132.76429748535156	14.759233333333333	3.430333333333333	14.945966666666667	11.515633333333334	29750.48046875	8913142.081071168	0	1278	10.876411680533202	0.5082674333537225	0.018302204458707325	132.7615203857422	132.76873779296875
163	132.95712280273438	11.236366666666667					1	DETECTED	132.9571 m/z @11.24 [CD6733_1.mzXML]	132.95712280273438	11.236366666666667	0.10088333333333334	20.00316666666667	19.902283333333337	601520.375	6.1697165571775645E7	0	1278	1.4177916653781715	4.82834886944203	6.611857014099971	132.9560089111328	132.96047973632812
164	132.99740600585938	1.5111166666666667					1	DETECTED	132.9974 m/z @1.51 [CD6733_1.mzXML]	132.99740600585938	1.5111166666666667	1.4200333333333333	14.284716666666666	12.864683333333334	35874.9375	1.815596927348462E7	0	1278	0.1409678621769812	70.62040256175658	131.14463499331768	132.99737548828125	133.00730895996094
165	133.03353881835938	1.5111166666666667					1	DETECTED	133.0335 m/z @1.51 [CD6733_1.mzXML]	133.03353881835938	1.5111166666666667	0.6953499999999999	19.986333333333334	19.290983333333333	1225537.875	2.3420744073483415E7	1	1278	0.11780048079939975	1.27339993876259	1.5566095217897697	133.0323486328125	133.03407287597656
166	133.04861450195312	1.9895666666666665					1	DETECTED	133.0486 m/z @1.99 [CD6733_1.mzXML]	133.04861450195312	1.9895666666666665	0.7474166666666666	16.527783333333335	15.78036666666667	19182.748046875	6555608.618572388	0	1278	0.871097542199784	2.9198428059959607	2.1956179465237255	133.04835510253906	133.0522918701172
167	133.07923889160156	1.8486333333333334					1	DETECTED	133.0792 m/z @1.85 [CD6733_1.mzXML]	133.07923889160156	1.8486333333333334	0.2021666666666667	9.677266666666666	9.4751	28223.6171875	4000337.354977204	0	1278	7.482036967517064	2.643991033031912	4.33400641510033	133.07839965820312	133.0853729248047
168	133.10433959960938	3.95945					1	DETECTED	133.1043 m/z @3.96 [CD6733_1.mzXML]	133.10433959960938	3.95945	0.15125	19.85183333333333	19.70058333333333	83923.5859375	6986548.566077242	0	1278	0.9220045212322407	0.7006269534994483	0.941582171732725	133.09588623046875	133.10475158691406
169	133.9599609375	11.345216666666666					1	DETECTED	133.9600 m/z @11.35 [CD6733_1.mzXML]	133.9599609375	11.345216666666666	0.10088333333333334	19.868499999999997	19.767616666666665	16789.1640625	2974783.5393199157	0	1278	0.9375333509572883	0.8851083177795043	21.549050230498757	133.957275390625	133.96566772460938
170	134.01783752441406	1.7490999999999999					1	DETECTED	134.0178 m/z @1.75 [CD6733_1.mzXML]	134.01783752441406	1.7490999999999999	1.7033999999999998	10.922	9.2186	50630.9453125	1630241.742969727	0	1278	0.07765920235292967	100.56711186308266	202.69386057159448	134.0116424560547	134.01806640625
171	134.03460693359375	1.5111166666666667					1	DETECTED	134.0346 m/z @1.51 [CD6733_1.mzXML]	134.03460693359375	1.5111166666666667	0.11758333333333333	19.919	19.801416666666668	116209.9140625	3349393.3169847103	0	1278	0.11841089139855931	69.10002522374016	149.48865484223006	134.02589416503906	134.04458618164062
172	134.0593719482422	10.199433333333333					1	DETECTED	134.0594 m/z @10.20 [CD6733_1.mzXML]	134.0593719482422	10.199433333333333	2.2175000000000002	17.674	15.456499999999998	5906.28271484375	1776051.4432483215	0	1278	0.24243446824876536	0.9682178085509775	0.9364356171019552	134.0518035888672	134.06629943847656
173	134.10537719726562	3.95945					1	DETECTED	134.1054 m/z @3.96 [CD6733_1.mzXML]	134.10537719726562	3.95945	3.2718833333333333	4.561266666666667	1.2893833333333333	5400.54248046875	246067.0157836302	0	1278	0.9112582335442507	0.9376424104329277	0.8752848208658555	134.10507202148438	134.1056365966797
174	134.95755004882812	12.235816666666667					1	DETECTED	134.9576 m/z @12.24 [CD6733_1.mzXML]	134.95755004882812	12.235816666666667	0.10088333333333334	20.00316666666667	19.902283333333337	84183.328125	1.1716795581635846E7	0	1278	1.8480085550877288	0.6714662603310977	1.8283396018769071	134.9570770263672	134.9673614501953
175	134.99563598632812	1.4814					1	DETECTED	134.9956 m/z @1.48 [CD6733_1.mzXML]	134.99563598632812	1.4814	1.4027500000000002	17.050166666666666	15.647416666666665	197160.25	5364321.563130921	0	1278	0.16795292970309617	6.692084003327062	8.357042434541274	134.98963928222656	135.0040740966797
176	135.0313262939453	1.49605					1	DETECTED	135.0313 m/z @1.50 [CD6733_1.mzXML]	135.0313262939453	1.49605	1.4359499999999998	19.036	17.600050000000003	125700.5703125	5288890.8752517095	0	1278	0.2990843191514143	86.93270612426787	173.71042191118465	135.03048706054688	135.0317840576172
177	135.0795135498047	11.587133333333332					1	DETECTED	135.0795 m/z @11.59 [CD6733_1.mzXML]	135.0795135498047	11.587133333333332	5.6199	11.976483333333334	6.356583333333334	23397.572265625	1077423.9449768055	0	1278	0.12305645650035402	0.531679678848525	0.03717712137191587	135.0790557861328	135.0894012451172
178	135.10089111328125	9.389716666666667					1	DETECTED	135.1009 m/z @9.39 [CD6733_1.mzXML]	135.10089111328125	9.389716666666667	9.389716666666667	9.603566666666667	0.21385000000000076	3568.368408203125	24427.04940069572	0	1278	0.10619143944967568	null	null	135.10055541992188	135.10107421875
179	136.0471954345703	1.8199333333333334					1	DETECTED	136.0472 m/z @1.82 [CD6733_1.mzXML]	136.0471954345703	1.8199333333333334	1.7919833333333335	9.114283333333333	7.322299999999999	411113.75	3776415.0555046094	0	1278	0.04810445256272344	3.727951025729997	4.916689439244763	136.0386505126953	136.0513916015625
180	136.07476806640625	3.95945					1	DETECTED	136.0748 m/z @3.96 [CD6733_1.mzXML]	136.07476806640625	3.95945	0.2021666666666667	19.919	19.716833333333334	23501.33984375	2576523.656829985	0	1278	0.34137414270233535	0.6548438428183292	0.7683581493627915	136.07427978515625	136.07545471191406
181	136.95310974121094	11.501616666666667					1	DETECTED	136.9531 m/z @11.50 [CD6733_1.mzXML]	136.95310974121094	11.501616666666667	0.2360833333333333	19.986333333333334	19.75025	34329.8984375	4787735.486983153	0	1278	0.5268175052718167	3.269681925730175	3.2857213111915264	136.95260620117188	136.9540252685547
182	136.96852111816406	1.6151333333333333					1	DETECTED	136.9685 m/z @1.62 [CD6733_1.mzXML]	136.96852111816406	1.6151333333333333	1.52585	1.7189833333333333	0.19313333333333338	40152.359375	249063.07677612297	0	1278	0.10064503912318523	1.0624457438525354	1.1663609411820004	136.96852111816406	136.9689178466797
183	137.01690673828125	10.272					1	DETECTED	137.0169 m/z @10.27 [CD6733_1.mzXML]	137.01690673828125	10.272	9.573816666666666	10.437199999999999	0.8633833333333332	10641.9248046875	224965.97098907462	0	1278	0.32629147961423755	0.6183070349239682	0.24176361118614434	137.01638793945312	137.01715087890625
184	137.02891540527344	1.49605					1	DETECTED	137.0289 m/z @1.50 [CD6733_1.mzXML]	137.02891540527344	1.49605	1.4513	5.391983333333333	3.9406833333333333	5607.91162109375	626601.9912844239	0	1278	0.07675556834105057	44.029981378026	87.059962756052	137.02842712402344	137.03514099121094
185	137.050537109375	1.8199333333333334					1	DETECTED	137.0505 m/z @1.82 [CD6733_1.mzXML]	137.050537109375	1.8199333333333334	1.8199333333333334	10.199433333333333	8.3795	18119.466796875	1369401.412782013	0	1278	1.3401915161333238	null	null	137.04441833496094	137.0593719482422
186	137.1317596435547	7.38735					1	DETECTED	137.1318 m/z @7.39 [CD6733_1.mzXML]	137.1317596435547	7.38735	0.10088333333333334	20.00316666666667	19.902283333333337	6001.14892578125	3209889.012256043	0	1278	1.8204955514710424	1.3657019405839137	1.3286482261321457	137.12525939941406	137.132080078125
187	138.05157470703125	1.863					1	DETECTED	138.0516 m/z @1.86 [CD6733_1.mzXML]	138.05157470703125	1.863	0.18525	19.817999999999998	19.632749999999998	646265.0625	4704589.131224942	0	1278	0.05987116024780503	2.9937611263264157	3.4939111303285646	138.0481719970703	138.054931640625
188	138.9053955078125	1.7490999999999999					1	DETECTED	138.9054 m/z @1.75 [CD6733_1.mzXML]	138.9053955078125	1.7490999999999999	1.67385	6.392766666666666	4.718916666666666	42484.61328125	1565913.2507735598	0	1278	0.5327816872070557	31.354928017718787	6.92307223965008	138.9053955078125	138.91488647460938
189	138.98849487304688	1.49605					1	DETECTED	138.9885 m/z @1.50 [CD6733_1.mzXML]	138.98849487304688	1.49605	1.4359499999999998	5.213583333333333	3.777633333333333	4159.31494140625	500639.44826440426	0	1278	0.05084522332271857	31.42789794786453	61.85579589572906	138.9790496826172	138.98855590820312
190	139.0410614013672	14.284716666666666					1	DETECTED	139.0411 m/z @14.28 [CD6733_1.mzXML]	139.0410614013672	14.284716666666666	0.11758333333333333	19.969333333333335	19.851750000000003	132191.171875	1.8963686674367256E7	0	1278	3.26545013056349	0.7357185451083735	0.5730213746064262	139.03570556640625	139.05068969726562
191	140.06712341308594	1.7780666666666667					1	DETECTED	140.0671 m/z @1.78 [CD6733_1.mzXML]	140.06712341308594	1.7780666666666667	0.2021666666666667	19.68433333333333	19.482166666666664	1035296.9375	7828073.381134034	1	1278	0.05802234329916178	4.4946827027114695	6.783314363181366	140.06703186035156	140.07620239257812
192	141.03981018066406	3.015733333333333					1	DETECTED	141.0398 m/z @3.02 [CD6733_1.mzXML]	141.03981018066406	3.015733333333333	2.49905	15.8943	13.395249999999999	8255.4306640625	1857776.5610761112	0	1278	0.31257470116978947	12.962727008806176	24.159961480873534	141.03744506835938	141.04034423828125
193	141.05152893066406	9.345433333333334					1	DETECTED	141.0515 m/z @9.35 [CD6733_1.mzXML]	141.05152893066406	9.345433333333334	2.0892	19.500999999999998	17.4118	36430.375	1391989.5217974863	0	1278	0.11468021719968746	1.4270521838977355	0.16106814326852406	141.05117797851562	141.06033325195312
194	141.08966064453125	1.6151333333333333					1	DETECTED	141.0897 m/z @1.62 [CD6733_1.mzXML]	141.08966064453125	1.6151333333333333	0.16820000000000002	20.00316666666667	19.83496666666667	2935.060546875	1444700.7077797537	0	1278	4.55209414630781	6.85413978990048	12.70827957980096	141.0893096923828	141.0908203125
195	142.06439208984375	9.217016666666666					1	DETECTED	142.0644 m/z @9.22 [CD6733_1.mzXML]	142.06439208984375	9.217016666666666	4.151633333333334	10.633999999999999	6.482366666666665	101160.671875	1011888.3267700481	0	1278	0.10276077003426742	1.5523933211609309	1.9977680423976527	142.0635986328125	142.06472778320312
196	142.94705200195312	1.67385					1	DETECTED	142.9471 m/z @1.67 [CD6733_1.mzXML]	142.94705200195312	1.67385	1.4814	19.551166666666667	18.069766666666666	29145.70703125	2618303.1048377687	0	1278	0.07526794381249258	41.237965026640026	118.92495922523564	142.93775939941406	142.94960021972656
197	143.0304718017578	1.7919833333333335					1	DETECTED	143.0305 m/z @1.79 [CD6733_1.mzXML]	143.0304718017578	1.7919833333333335	0.6779166666666666	19.93566666666667	19.25775	479330.90625	6616938.565366885	0	1278	0.13659476021124162	2.599963781408458	151.24785824424717	143.02809143066406	143.04034423828125
198	143.05287170410156	1.8341500000000002					1	DETECTED	143.0529 m/z @1.83 [CD6733_1.mzXML]	143.05287170410156	1.8341500000000002	0.8493499999999999	13.304066666666667	12.454716666666668	1817976.125	9.467081631194118E7	0	1278	0.046540589798862886	6.323475155699972	0.0674869303048633	143.04693603515625	143.06190490722656
199	143.07228088378906	9.231016666666667					1	DETECTED	143.0723 m/z @9.23 [CD6733_1.mzXML]	143.07228088378906	9.231016666666667	0.10088333333333334	20.00316666666667	19.902283333333337	121834.9453125	4634560.4751165155	0	1278	0.09041630808839507	0.5131174631980047	0.016307438076826556	143.06365966796875	143.0810089111328
200	143.1057891845703	11.110816666666667					1	DETECTED	143.1058 m/z @11.11 [CD6733_1.mzXML]	143.1057891845703	11.110816666666667	0.11758333333333333	19.153000000000002	19.03541666666667	4793.20263671875	1994037.9540917666	0	1278	0.6777543186333226	0.865778797260133	0.7315575945202658	143.10513305664062	143.10813903808594
201	144.04371643066406	9.231016666666667					1	DETECTED	144.0437 m/z @9.23 [CD6733_1.mzXML]	144.04371643066406	9.231016666666667	1.7919833333333335	10.346133333333334	8.55415	31336.3984375	4147918.489761475	0	1278	7.473793273966719	0.5749503743765991	0.014900557206059858	144.03384399414062	144.0439453125
202	144.07981872558594	9.231016666666667					1	DETECTED	144.0798 m/z @9.23 [CD6733_1.mzXML]	144.07981872558594	9.231016666666667	1.3680166666666667	19.667333333333332	18.299316666666666	1402848.0	1.0184999875318673E7	0	1278	0.1152914188005223	1.2492693367474608	1.3464349912429936	144.07928466796875	144.08358764648438
203	144.10098266601562	1.8771333333333333					1	DETECTED	144.1010 m/z @1.88 [CD6733_1.mzXML]	144.10098266601562	1.8771333333333333	0.1343	19.969333333333335	19.835033333333335	133310.75	3624400.7581812437	0	1278	1.8897892646897918	0.5725913454431167	0.11540192812595489	144.10067749023438	144.10195922851562
204	144.13742065429688	10.985316666666668					1	DETECTED	144.1374 m/z @10.99 [CD6733_1.mzXML]	144.13742065429688	10.985316666666668	10.9069	11.063766666666668	0.1568666666666676	6043.96923828125	36065.43628100596	0	1278	0.09562962998883862	1.0002125398512178	1.0004250797024357	144.1373748779297	144.1377410888672
205	144.9912109375	1.8341500000000002					1	DETECTED	144.9912 m/z @1.83 [CD6733_1.mzXML]	144.9912109375	1.8341500000000002	1.4027500000000002	17.297666666666665	15.894916666666663	158077.375	3.7314214948605925E7	0	1278	0.06692458912847066	18.619361169123724	35.80490046725598	144.9909210205078	144.99880981445312
206	145.04855346679688	1.9895666666666665					1	DETECTED	145.0486 m/z @1.99 [CD6733_1.mzXML]	145.04855346679688	1.9895666666666665	0.11758333333333333	19.986333333333334	19.868750000000002	284419.5625	1.4851314043926535E7	0	1278	0.2707272929956275	1.5978702093785822	0.9571359501436149	145.04806518554688	145.04922485351562
207	145.0834197998047	9.217016666666666					1	DETECTED	145.0834 m/z @9.22 [CD6733_1.mzXML]	145.0834197998047	9.217016666666666	0.7301833333333333	18.237166666666667	17.506983333333334	113370.5078125	2944252.33071829	0	1278	0.09266885169412475	1.6345290357836133	1.841518135355809	145.07899475097656	145.0861358642578
208	145.57373046875	8.865683333333333					1	DETECTED	145.5737 m/z @8.87 [CD6733_1.mzXML]	145.57373046875	8.865683333333333	8.819099999999999	16.33235	7.513250000000003	8900.5048828125	498300.24118948414	0	1278	0.07177074833595043	80.64311270125057	160.28622540250115	145.5640869140625	145.5807342529297
209	146.05906677246094	9.231016666666667					1	DETECTED	146.0591 m/z @9.23 [CD6733_1.mzXML]	146.05906677246094	9.231016666666667	0.15125	19.834666666666667	19.683416666666666	1683758.5	1.2828159627570985E7	1	1278	0.08976178414271097	1.2615569762567684	1.384872193172483	146.0517120361328	146.06036376953125
210	146.08023071289062	1.9895666666666665					1	DETECTED	146.0802 m/z @1.99 [CD6733_1.mzXML]	146.08023071289062	1.9895666666666665	0.11758333333333333	19.969333333333335	19.851750000000003	121949.1796875	9414739.022228116	0	1278	0.9187664948761864	null	null	146.08018493652344	146.08677673339844
211	146.1166229248047	1.8199333333333334					1	DETECTED	146.1166 m/z @1.82 [CD6733_1.mzXML]	146.1166229248047	1.8199333333333334	1.8059833333333333	9.330566666666666	7.524583333333332	32220.673828125	6655336.831092772	0	1278	7.5841557135029705	259.6816259077297	533.3611287407664	146.1163787841797	146.12338256835938
212	146.58164978027344	8.896766666666668					1	DETECTED	146.5816 m/z @8.90 [CD6733_1.mzXML]	146.58164978027344	8.896766666666668	8.83465	8.959683333333334	0.12503333333333444	15116.9287109375	66197.39603247108	0	1278	0.06303618725497095	1.0064394955728315	1.1617758252803585	146.5723419189453	146.58164978027344
213	147.01307678222656	1.5111166666666667					1	DETECTED	147.0131 m/z @1.51 [CD6733_1.mzXML]	147.01307678222656	1.5111166666666667	1.4359499999999998	19.93566666666667	18.49971666666667	316131.75	7037307.842277928	0	1278	0.1133356531138352	68.09435758286286	130.88102352695248	147.0069122314453	147.01905822753906
214	147.02801513671875	3.2718833333333333					1	DETECTED	147.0280 m/z @3.27 [CD6733_1.mzXML]	147.02801513671875	3.2718833333333333	2.0892	15.8943	13.8051	9241.15625	1504447.4714214783	0	1278	0.1000840286159228	5.8363467256662105	10.672693451332421	147.02772521972656	147.03269958496094
215	147.04335021972656	3.8858166666666665					1	DETECTED	147.0434 m/z @3.89 [CD6733_1.mzXML]	147.04335021972656	3.8858166666666665	3.5615333333333337	18.887166666666666	15.325633333333332	7270.56689453125	1585241.0415678713	0	1278	0.4546026369709737	23.630004625584657	16.866102853216784	147.04290771484375	147.0521240234375
216	147.06263732910156	9.217016666666666					1	DETECTED	147.0626 m/z @9.22 [CD6733_1.mzXML]	147.06263732910156	9.217016666666666	0.11758333333333333	20.00316666666667	19.885583333333336	125962.03125	3898434.0276132487	0	1278	0.09394197202112053	0.5128190579763983	0.021511683465881604	147.05331420898438	147.06527709960938
217	147.075439453125	1.9336333333333333					1	DETECTED	147.0754 m/z @1.93 [CD6733_1.mzXML]	147.075439453125	1.9336333333333333	1.76365	19.90216666666667	18.13851666666667	197425.859375	6896469.420551938	0	1278	0.259660533297996	3.394442430246361	3.717767762015553	147.06634521484375	147.08494567871094
218	147.1118927001953	1.5999					1	DETECTED	147.1119 m/z @1.60 [CD6733_1.mzXML]	147.1118927001953	1.5999	1.4662333333333335	19.269166666666667	17.802933333333332	207234.84375	4742568.785924652	0	1278	0.13629674921109447	2.9557963973082204	4.328235519722068	147.10223388671875	147.11630249023438
219	147.58021545410156	8.896766666666668					1	DETECTED	147.5802 m/z @8.90 [CD6733_1.mzXML]	147.58021545410156	8.896766666666668	8.850483333333333	10.346133333333334	1.4956500000000013	5720.5	186459.58953802497	0	1278	0.07543037813784359	16.157544112350887	1.145747320097643	147.57469177246094	147.58021545410156
220	148.01388549804688	1.5554166666666667					1	DETECTED	148.0139 m/z @1.56 [CD6733_1.mzXML]	148.01388549804688	1.5554166666666667	1.4027500000000002	14.20815	12.805399999999999	33204.20703125	8226999.400466431	0	1278	12.680132623882889	41.939082969432356	82.87816593886473	148.00718688964844	148.0140380859375
221	148.04176330566406	2.0892					1	DETECTED	148.0418 m/z @2.09 [CD6733_1.mzXML]	148.04176330566406	2.0892	0.15125	10.953433333333333	10.802183333333334	50811.1328125	3108479.1935767806	0	1278	0.769459604444173	1.66206890805438	0.4628062231992501	148.0330810546875	148.0421905517578
222	148.05953979492188	1.8341500000000002					1	DETECTED	148.0595 m/z @1.83 [CD6733_1.mzXML]	148.05953979492188	1.8341500000000002	1.8059833333333333	9.797949999999998	7.991966666666665	41912.0625	2057633.6499146428	0	1278	0.14582431645124982	125.84775958106182	257.4584959645872	148.0592803955078	148.06832885742188
223	148.08155822753906	16.3974					1	DETECTED	148.0816 m/z @16.40 [CD6733_1.mzXML]	148.08155822753906	16.3974	0.525	20.00316666666667	19.47816666666667	4205.71484375	1794499.5630015272	0	1278	3.1178744272389025	0.613586057139017	0.21309314607490787	148.07461547851562	148.08193969726562
224	148.09584045410156	1.9195666666666669					1	DETECTED	148.0958 m/z @1.92 [CD6733_1.mzXML]	148.09584045410156	1.9195666666666669	0.11758333333333333	19.952833333333334	19.835250000000002	17640.5	1521979.1560609739	0	1278	0.512201121820612	5.503727374467022	0.13652130096862514	148.0955810546875	148.0963897705078
225	148.9342803955078	1.76365					1	DETECTED	148.9343 m/z @1.76 [CD6733_1.mzXML]	148.9342803955078	1.76365	1.67385	4.017683333333333	2.3438333333333334	106158.90625	1310892.8435490725	0	1278	0.11676677267181179	13.050296956198979	1.14105802302407	148.9255828857422	148.93441772460938
226	148.97500610351562	1.5111166666666667					1	DETECTED	148.9750 m/z @1.51 [CD6733_1.mzXML]	148.97500610351562	1.5111166666666667	0.49093333333333333	8.061616666666668	7.570683333333334	174546.625	1.5896650189791257E7	0	1278	1.414064240599654	28.176447413637526	52.92966947594922	148.97474670410156	148.97544860839844
227	149.01132202148438	1.4814					1	DETECTED	149.0113 m/z @1.48 [CD6733_1.mzXML]	149.01132202148438	1.4814	0.25306666666666666	19.93566666666667	19.682600000000004	303989.375	1.5399938260185488E7	0	1278	0.20495269083111278	8.733230263946144	6.04286583290788	149.00140380859375	149.01170349121094
228	149.02227783203125	12.463016666666666					1	DETECTED	149.0223 m/z @12.46 [CD6733_1.mzXML]	149.02227783203125	12.463016666666666	0.10088333333333334	20.00316666666667	19.902283333333337	246109.046875	6.183009868433193E7	1	1278	0.19249879372343592	0.5209904033533038	0.06774010918748087	149.0220947265625	149.03074645996094
229	149.99169921875	1.76365					1	DETECTED	149.9917 m/z @1.76 [CD6733_1.mzXML]	149.99169921875	1.76365	1.7189833333333333	18.270666666666667	16.551683333333333	20021.533203125	4882889.437557435	0	1278	0.0816164607225125	185.28003731343298	223.75623193000214	149.99160766601562	149.99671936035156
230	150.0147705078125	1.5406000000000002					1	DETECTED	150.0148 m/z @1.54 [CD6733_1.mzXML]	150.0147705078125	1.5406000000000002	1.4359499999999998	14.025483333333334	12.589533333333334	8371.3544921875	2939398.2336409916	0	1278	0.1086563914316272	60.15066093326943	119.30132186653886	150.00543212890625	150.01495361328125
231	150.02557373046875	12.463016666666666					1	DETECTED	150.0256 m/z @12.46 [CD6733_1.mzXML]	150.02557373046875	12.463016666666666	0.10088333333333334	20.00316666666667	19.902283333333337	18526.005859375	5420412.79636121	0	1278	18.925988218041887	0.8049696115017906	1.068785124104932	150.02378845214844	150.02626037597656
232	150.03627014160156	10.55745					1	DETECTED	150.0363 m/z @10.56 [CD6733_1.mzXML]	150.03627014160156	10.55745	10.542883333333332	12.251900000000001	1.7090166666666686	16520.22265625	451390.77078186075	0	1278	0.052568488151495174	58.661899313499624	116.32379862699925	150.03627014160156	150.04537963867188
233	150.05755615234375	2.7066999999999997					1	DETECTED	150.0576 m/z @2.71 [CD6733_1.mzXML]	150.05755615234375	2.7066999999999997	1.9054499999999999	9.618150000000002	7.712700000000002	58894.40625	2045958.2019884342	0	1278	0.05299380333380288	1.1317121107944808	0.4075090494994189	150.0516357421875	150.0579071044922
234	150.93141174316406	1.7189833333333333					1	DETECTED	150.9314 m/z @1.72 [CD6733_1.mzXML]	150.93141174316406	1.7189833333333333	1.6591833333333335	1.9195666666666669	0.2603833333333334	35756.73046875	258796.10402783216	0	1278	0.09663911593645214	2.177118171683395	3.3542363433667903	150.93113708496094	150.9314727783203
235	150.96778869628906	11.315183333333332					1	DETECTED	150.9678 m/z @11.32 [CD6733_1.mzXML]	150.96778869628906	11.315183333333332	0.10088333333333334	19.93566666666667	19.834783333333338	19373.900390625	3047980.05353598	0	1278	0.7693190682164879	0.8965475023150049	0.8567843960529832	150.96702575683594	150.97618103027344
236	151.03817749023438	10.877533333333334					1	DETECTED	151.0382 m/z @10.88 [CD6733_1.mzXML]	151.03817749023438	10.877533333333334	1.4200333333333333	19.801166666666667	18.381133333333334	51952.23046875	3771899.81338553	0	1278	0.3011639686517871	16.610389756067377	0.016867561784221746	151.02911376953125	151.04457092285156
237	151.0742645263672	11.283733333333334					1	DETECTED	151.0743 m/z @11.28 [CD6733_1.mzXML]	151.0742645263672	11.283733333333334	0.6953499999999999	11.4005	10.70515	60868.8203125	1552067.4048797279	0	1278	0.08492901937248831	0.5055139043889293	0.011027808777858607	151.0741729736328	151.0751190185547
238	152.0210723876953	1.8059833333333333					1	DETECTED	152.0211 m/z @1.81 [CD6733_1.mzXML]	152.0210723876953	1.8059833333333333	1.7919833333333335	13.824583333333333	12.032599999999999	284551.375	2986050.8492666017	0	1278	0.04615260424162204	10.271521133267644	8.74973028554914	152.0156707763672	152.03106689453125
239	152.0458221435547	11.5457					1	DETECTED	152.0458 m/z @11.55 [CD6733_1.mzXML]	152.0458221435547	11.5457	0.10088333333333334	19.986333333333334	19.885450000000002	11708.248046875	2069955.5316205437	0	1278	0.06282016215919484	1.2124894344920059	1.2821410616031905	152.0414276123047	152.0470733642578
240	152.58168029785156	9.360083333333334					1	DETECTED	152.5817 m/z @9.36 [CD6733_1.mzXML]	152.58168029785156	9.360083333333334	8.928533333333332	9.48185	0.5533166666666673	7043.724609375	128715.14487664797	0	1278	0.52859287459186	0.6410806009346142	0.2975435557564254	152.5773468017578	152.58181762695312
241	152.94610595703125	1.6299833333333333					1	DETECTED	152.9461 m/z @1.63 [CD6733_1.mzXML]	152.94610595703125	1.6299833333333333	1.4027500000000002	1.7919833333333335	0.3892333333333333	159722.984375	1141277.310764526	0	1278	0.10515673509415824	0.8498324414313412	0.6270462748638477	152.9459686279297	152.9523162841797
242	153.00413513183594	1.49605					1	DETECTED	153.0041 m/z @1.50 [CD6733_1.mzXML]	153.00413513183594	1.49605	1.4513	17.41166666666667	15.960366666666669	7060.2197265625	2473737.148866852	0	1278	0.1279501209958933	178.3281191806329	355.6562383612658	153.0035400390625	153.0137481689453
243	153.05662536621094	13.726533333333332					1	DETECTED	153.0566 m/z @13.73 [CD6733_1.mzXML]	153.05662536621094	13.726533333333332	0.47375	18.771	18.297250000000002	139658.703125	2.1276713709513865E7	0	1278	2.3210228101951085	0.6977910571851015	0.2895166181928133	153.05125427246094	153.0655517578125
244	153.58367919921875	16.495433333333335					1	DETECTED	153.5837 m/z @16.50 [CD6733_1.mzXML]	153.58367919921875	16.495433333333335	9.3749	16.495433333333335	7.120533333333334	2793.79345703125	747904.8915013125	0	1278	7.147456942933864	0.5	null	153.58013916015625	153.58367919921875
245	154.02554321289062	1.863					1	DETECTED	154.0255 m/z @1.86 [CD6733_1.mzXML]	154.02554321289062	1.863	1.52585	15.117916666666668	13.592066666666668	88603.9140625	1559041.0338460694	0	1278	0.36578084932980515	0.7082312099135463	0.3938887145251792	154.01695251464844	154.0256805419922
246	154.05780029296875	1.8341500000000002					1	DETECTED	154.0578 m/z @1.83 [CD6733_1.mzXML]	154.05780029296875	1.8341500000000002	1.8341500000000002	15.503916666666667	13.669766666666668	24915.076171875	2234120.519142793	0	1278	11.65572376116435	null	null	154.04867553710938	154.060791015625
247	154.0835418701172	2.7343166666666665					1	DETECTED	154.0835 m/z @2.73 [CD6733_1.mzXML]	154.0835418701172	2.7343166666666665	1.22975	5.93185	4.7021	10538.4345703125	828982.796703461	0	1278	2.6029880741187768	1.0883875651570933	1.1715503941147125	154.08274841308594	154.08566284179688
248	154.2919158935547	14.6235					1	DETECTED	154.2919 m/z @14.62 [CD6733_1.mzXML]	154.2919158935547	14.6235	8.990583333333332	19.767666666666667	10.777083333333335	6528.33740234375	1401213.2429280397	0	1278	0.5655874136492098	0.9566166136548561	0.7716375653984157	154.29124450683594	154.29263305664062
249	154.57916259765625	8.819099999999999					1	DETECTED	154.5792 m/z @8.82 [CD6733_1.mzXML]	154.57916259765625	8.819099999999999	8.7877	13.249433333333334	4.461733333333335	29316.765625	1082438.7359334724	0	1278	0.06961072828273629	2.9068697173944553	2.8395004143941205	154.57904052734375	154.58444213867188
250	154.8791961669922	1.9618					1	DETECTED	154.8792 m/z @1.96 [CD6733_1.mzXML]	154.8791961669922	1.9618	1.7780666666666667	2.23175	0.4536833333333332	11429.4736328125	194471.24333618174	0	1278	0.20431419698388353	1.2346244557329462	1.4692489114658924	154.87911987304688	154.87989807128906
251	154.95474243164062	11.220966666666667					1	DETECTED	154.9547 m/z @11.22 [CD6733_1.mzXML]	154.95474243164062	11.220966666666667	10.922	16.689833333333333	5.767833333333332	10500.1123046875	1112435.284389404	0	1278	0.6510694948918019	9.646281636748794	18.999218560708215	154.9542694091797	154.9551544189453
252	155.0273895263672	2.6790499999999997					1	DETECTED	155.0274 m/z @2.68 [CD6733_1.mzXML]	155.0273895263672	2.6790499999999997	1.8771333333333333	19.919	18.041866666666667	12397.6640625	3333144.1881622323	0	1278	0.34005616654951387	11.249215421386266	7.931438538426138	155.0269775390625	155.0309600830078
253	155.0672607421875	10.331033333333332					1	DETECTED	155.0673 m/z @10.33 [CD6733_1.mzXML]	155.0672607421875	10.331033333333332	9.330566666666666	10.346133333333334	1.0155666666666683	7961.626953125	160437.46974450682	0	1278	0.3365813409211764	0.507546478310123	0.015092956620246005	155.0597686767578	155.0677032470703
254	155.0779571533203	1.67385					1	DETECTED	155.0780 m/z @1.67 [CD6733_1.mzXML]	155.0779571533203	1.67385	1.6299833333333333	10.437199999999999	8.807216666666665	30053.68359375	3812656.832837158	0	1278	0.09146779889841827	100.77648114771453	199.7048073363337	155.06919860839844	155.08087158203125
255	155.10633850097656	14.774366666666667					1	DETECTED	155.1063 m/z @14.77 [CD6733_1.mzXML]	155.10633850097656	14.774366666666667	1.4200333333333333	19.952833333333334	18.5328	2509.44189453125	1662886.4023070075	0	1278	4.7536476543468105	0.6938871277737563	0.38777425554751266	155.09866333007812	155.1071319580078
256	155.12965393066406	14.6235					1	DETECTED	155.1297 m/z @14.62 [CD6733_1.mzXML]	155.12965393066406	14.6235	0.10088333333333334	20.00316666666667	19.902283333333337	1737651.875	3.6114353116689044E8	1	1278	2.7479728548114064	1.3453536348328183	0.8636451860533755	155.1295623779297	155.1304473876953
257	155.9744110107422	14.50575					1	DETECTED	155.9744 m/z @14.51 [CD6733_1.mzXML]	155.9744110107422	14.50575	8.679316666666667	18.96916666666667	10.289850000000003	5516.29150390625	1339709.0033249513	0	1278	4.873619893402958	0.8830316431436043	0.8177152015444655	155.97390747070312	155.9755096435547
258	156.0410614013672	1.7780666666666667					1	DETECTED	156.0411 m/z @1.78 [CD6733_1.mzXML]	156.0410614013672	1.7780666666666667	1.7341166666666665	8.07685	6.342733333333333	457576.28125	2597956.676728761	1	1278	0.05213949596126066	1.2940494167923644	2.932207810356793	156.04075622558594	156.04478454589844
259	156.07574462890625	1.9479166666666667					1	DETECTED	156.0757 m/z @1.95 [CD6733_1.mzXML]	156.07574462890625	1.9479166666666667	1.5111166666666667	10.685166666666667	9.174050000000001	37085.70703125	1461909.2733356934	0	1278	0.653020762591402	10.50143086080586	1.1817113824849474	156.07553100585938	156.07913208007812
260	156.13336181640625	14.6235					1	DETECTED	156.1334 m/z @14.62 [CD6733_1.mzXML]	156.13336181640625	14.6235	0.18525	20.00316666666667	19.81791666666667	82999.9140625	1.8282149569133494E7	0	1278	6.279360267470516	0.6863483497983324	0.8669827990893291	156.1330108642578	156.13406372070312
261	157.12684631347656	14.6235					1	DETECTED	157.1268 m/z @14.62 [CD6733_1.mzXML]	157.12684631347656	14.6235	0.10088333333333334	20.00316666666667	19.902283333333337	470327.1875	9.906589717840806E7	0	1278	4.804800091741276	2.075482432386273	2.571948222535487	157.12664794921875	157.12767028808594
262	158.13031005859375	14.638116666666667					1	DETECTED	158.1303 m/z @14.64 [CD6733_1.mzXML]	158.13031005859375	14.638116666666667	0.10088333333333334	19.919	19.81811666666667	25247.81640625	6076007.708790464	0	1278	1.1278835043721358	0.6847867397409592	0.8623383338769418	158.129638671875	158.1311492919922
263	158.1527557373047	11.747283333333334					1	DETECTED	158.1528 m/z @11.75 [CD6733_1.mzXML]	158.1527557373047	11.747283333333334	10.199433333333333	11.82445	1.6250166666666672	15913.9345703125	431745.81269439694	0	1278	0.18432126626822587	0.5249270493480204	0.049854098696040836	158.1527557373047	158.15310668945312
264	158.9629669189453	1.6299833333333333					1	DETECTED	158.9630 m/z @1.63 [CD6733_1.mzXML]	158.9629669189453	1.6299833333333333	1.5554166666666667	15.829333333333333	14.273916666666667	613967.3125	1.0977354596313475E7	0	1278	0.09322863397593206	2.3141041111181018	2.5632724346858398	158.95721435546875	158.96824645996094
265	159.00445556640625	1.7919833333333335					1	DETECTED	159.0045 m/z @1.79 [CD6733_1.mzXML]	159.00445556640625	1.7919833333333335	1.4027500000000002	2.8465166666666666	1.4437666666666664	31909.712890625	801138.388942871	0	1278	0.8961592437402373	1.8546287573863147	1.180719930494149	159.00445556640625	159.01319885253906
266	159.064453125	1.9757333333333333					1	DETECTED	159.0645 m/z @1.98 [CD6733_1.mzXML]	159.064453125	1.9757333333333333	1.0392666666666668	9.404633333333333	8.365366666666667	10628.50390625	1351350.083114868	0	1278	0.5351092938560034	4.466451911440165	7.932903822880331	159.0638427734375	159.06954956054688
267	159.07559204101562	2.8886499999999997					1	DETECTED	159.0756 m/z @2.89 [CD6733_1.mzXML]	159.07559204101562	2.8886499999999997	0.16820000000000002	19.002666666666666	18.834466666666668	7031.45654296875	1505681.5943396306	0	1278	0.24035140185485782	3.461645438561023	1.9074722888181144	159.07504272460938	159.07620239257812
268	159.09095764160156	9.217016666666666					1	DETECTED	159.0910 m/z @9.22 [CD6733_1.mzXML]	159.09095764160156	9.217016666666666	0.5927	11.094966666666666	10.502266666666666	162223.8125	3020592.6499246797	0	1278	0.0965396424705709	1.76515020875084	0.7169196386081551	159.08656311035156	159.1007843017578
269	159.9812469482422	11.220966666666667					1	DETECTED	159.9812 m/z @11.22 [CD6733_1.mzXML]	159.9812469482422	11.220966666666667	1.4027500000000002	18.8705	17.46775	10105.2001953125	3241439.6368536977	0	1278	0.8238281053341581	0.8895581852101448	0.7824460144044872	159.98001098632812	159.98179626464844
270	160.03355407714844	1.8771333333333333					1	DETECTED	160.0336 m/z @1.88 [CD6733_1.mzXML]	160.03355407714844	1.8771333333333333	1.8486333333333334	1.9054499999999999	0.056816666666666515	37507.765625	102053.8334648435	0	1278	0.23379629510165034	0.9967836257309926	0.9935672514619851	160.03343200683594	160.0336151123047
271	160.05960083007812	2.7066999999999997					1	DETECTED	160.0596 m/z @2.71 [CD6733_1.mzXML]	160.05960083007812	2.7066999999999997	0.10088333333333334	20.00316666666667	19.902283333333337	386711.59375	4.474116992875677E7	1	1278	0.8687613001845551	6.260575191411999	7.098778817458657	160.05152893066406	160.06004333496094
272	160.07498168945312	9.217016666666666					1	DETECTED	160.0750 m/z @9.22 [CD6733_1.mzXML]	160.07498168945312	9.217016666666666	9.1744	10.346133333333334	1.171733333333334	78040.5703125	756658.1697468251	0	1278	0.09595324797526139	13.747360187720323	26.494720375440647	160.0748748779297	160.07516479492188
273	160.1322784423828	1.8771333333333333					1	DETECTED	160.1323 m/z @1.88 [CD6733_1.mzXML]	160.1322784423828	1.8771333333333333	1.863	10.199433333333333	8.336433333333334	79681.3828125	2973288.705045899	0	1278	0.03743983078286539	294.8026600192149	587.0341455974772	160.13221740722656	160.13258361816406
274	161.0113067626953	1.4513					1	DETECTED	161.0113 m/z @1.45 [CD6733_1.mzXML]	161.0113067626953	1.4513	1.4027500000000002	9.722416666666668	8.319666666666667	13188.4833984375	1353579.6386065674	0	1278	0.12018400804726648	85.68142808101636	170.36285616203276	161.01080322265625	161.01148986816406
275	161.02293395996094	12.3852					1	DETECTED	161.0229 m/z @12.39 [CD6733_1.mzXML]	161.02293395996094	12.3852	1.49605	16.23415	14.7381	78927.9375	1.1137970904128058E7	0	1278	1.0258692243055911	1.9393701334040139	0.29585022219164003	161.01626586914062	161.03109741210938
276	161.0631103515625	2.83235					1	DETECTED	161.0631 m/z @2.83 [CD6733_1.mzXML]	161.0631103515625	2.83235	0.10088333333333334	19.969333333333335	19.868450000000003	23084.068359375	3205191.3321779207	0	1278	0.4102010463665957	2.0547775363101795	6.75553552433723	161.0537567138672	161.06361389160156
277	161.9807586669922	0.32095					1	DETECTED	161.9808 m/z @0.32 [CD6733_1.mzXML]	161.9807586669922	0.32095	0.10088333333333334	20.00316666666667	19.902283333333337	3053.015380859375	1536500.6592924495	0	1278	0.4962525566584538	45.21875946682824	84.38799938285814	161.97999572753906	161.98733520507812
278	162.09701538085938	14.7133					1	DETECTED	162.0970 m/z @14.71 [CD6733_1.mzXML]	162.09701538085938	14.7133	9.647516666666666	19.102666666666668	9.455150000000001	8281.7060546875	1777531.536074738	0	1278	1.5440315158234874	0.9332367156116034	0.6663762270163522	162.09654235839844	162.09774780273438
279	162.111328125	1.8486333333333334					1	DETECTED	162.1113 m/z @1.85 [CD6733_1.mzXML]	162.111328125	1.8486333333333334	1.76365	10.37625	8.6126	1428333.5	1.5682764025193876E7	1	1278	0.1453229912160785	2.6375928795195946	2.816680600188357	162.111083984375	162.11207580566406
280	162.9904022216797	1.4814					1	DETECTED	162.9904 m/z @1.48 [CD6733_1.mzXML]	162.9904022216797	1.4814	0.6610166666666667	20.00316666666667	19.342150000000004	645292.625	1.0587905346027344E7	0	1278	0.12403097558296516	1.8014659009008007	2.644124702831897	162.98306274414062	162.99905395507812
281	163.03799438476562	11.839966666666667					1	DETECTED	163.0380 m/z @11.84 [CD6733_1.mzXML]	163.03799438476562	11.839966666666667	0.10088333333333334	20.00316666666667	19.902283333333337	48384.546875	5855783.067078122	0	1278	0.08613145881966666	0.845528583801104	0.02636029798930885	163.02894592285156	163.04568481445312
282	163.05963134765625	10.922					1	DETECTED	163.0596 m/z @10.92 [CD6733_1.mzXML]	163.05963134765625	10.922	0.7301833333333333	19.169333333333334	18.43915	157943.953125	1.3385517151734056E7	1	1278	9.190393472407086	0.5387130170163794	0.04861259220358762	163.04974365234375	163.05982971191406
283	163.07449340820312	11.573366666666667					1	DETECTED	163.0745 m/z @11.57 [CD6733_1.mzXML]	163.07449340820312	11.573366666666667	11.516616666666666	11.747283333333334	0.2306666666666679	43865.5703125	331226.4975004882	0	1278	0.13663308196698054	2.0323054331864667	3.0646108663729335	163.07415771484375	163.07455444335938
284	163.09344482421875	14.579216666666667					1	DETECTED	163.0934 m/z @14.58 [CD6733_1.mzXML]	163.09344482421875	14.579216666666667	4.468816666666667	19.451166666666666	14.982349999999999	15514.1259765625	3835946.626959565	0	1278	1.7489633534118862	1.014374377478335	0.8427471077048994	163.0926971435547	163.09649658203125
285	163.11485290527344	1.8486333333333334					1	DETECTED	163.1149 m/z @1.85 [CD6733_1.mzXML]	163.11485290527344	1.8486333333333334	0.1343	19.551166666666667	19.416866666666667	99658.25	8671781.240189819	0	1278	0.16621179364438454	3.528645527578167	6.0751505704356505	163.1104278564453	163.11497497558594
286	163.9759521484375	19.634333333333334					1	DETECTED	163.9760 m/z @19.63 [CD6733_1.mzXML]	163.9759521484375	19.634333333333334	0.10088333333333334	20.00316666666667	19.902283333333337	37765.578125	9988922.30297506	0	1278	1.2090952950459268	0.5184119786908727	0.03632855298018465	163.9751739501953	163.98593139648438
287	163.9939727783203	1.4814					1	DETECTED	163.9940 m/z @1.48 [CD6733_1.mzXML]	163.9939727783203	1.4814	1.4662333333333335	19.634333333333334	18.1681	14049.3994140625	2964303.2633555895	0	1278	9.688161991398989	456.5896845654421	922.2705525245246	163.9861602783203	163.99423217773438
288	164.05923461914062	10.877533333333334					1	DETECTED	164.0592 m/z @10.88 [CD6733_1.mzXML]	164.05923461914062	10.877533333333334	2.2175000000000002	11.142266666666666	8.924766666666667	14082.7822265625	924008.2148013916	0	1278	0.2533957339085209	0.5152847756552129	0.030569551310425918	164.0522918701172	164.06292724609375
289	164.0907745361328	2.146666666666667					1	DETECTED	164.0908 m/z @2.15 [CD6733_1.mzXML]	164.0907745361328	2.146666666666667	1.9195666666666669	7.967583333333334	6.048016666666667	16403.8125	1070862.850032501	0	1278	0.8702074827282187	8.07018930120215	10.02491864471858	164.09024047851562	164.0919647216797
290	164.92904663085938	1.6591833333333335					1	DETECTED	164.9290 m/z @1.66 [CD6733_1.mzXML]	164.92904663085938	1.6591833333333335	1.5999	7.204183333333333	5.604283333333333	60732.46484375	2130708.962303589	0	1278	0.4122672934317124	47.26693843126228	5.010965462195689	164.91944885253906	164.92926025390625
291	164.98342895507812	11.345216666666666					1	DETECTED	164.9834 m/z @11.35 [CD6733_1.mzXML]	164.98342895507812	11.345216666666666	0.10088333333333334	20.00316666666667	19.902283333333337	219172.203125	2.1947921500960004E7	0	1278	1.5136369851340454	3.923480724845878	5.161515317169787	164.97914123535156	164.9864959716797
292	165.0237274169922	1.52585					1	DETECTED	165.0237 m/z @1.53 [CD6733_1.mzXML]	165.0237274169922	1.52585	1.4027500000000002	1.6447	0.2419499999999999	13032.0146484375	119299.10841921995	0	1278	0.12457467338847361	0.9750683889697154	1.0295430792020248	165.0230712890625	165.02394104003906
293	165.05393981933594	3.95945					1	DETECTED	165.0539 m/z @3.96 [CD6733_1.mzXML]	165.05393981933594	3.95945	2.485133333333333	11.094966666666666	8.609833333333333	14658.056640625	1342978.2135926818	0	1278	0.22194054868487	2.9199403113306728	0.7452566668583659	165.05361938476562	165.05679321289062
294	165.0747833251953	1.8771333333333333					1	DETECTED	165.0748 m/z @1.88 [CD6733_1.mzXML]	165.0747833251953	1.8771333333333333	1.8771333333333333	19.601	17.723866666666666	32019.328125	3245039.675990478	0	1278	0.26882429433956045	null	null	165.06842041015625	165.0804443359375
295	165.1589813232422	15.910633333333333					1	DETECTED	165.1590 m/z @15.91 [CD6733_1.mzXML]	165.1589813232422	15.910633333333333	0.25306666666666666	19.93566666666667	19.682600000000004	29542.259765625	8858183.690641606	0	1278	4.834184041702805	0.7568685011399241	0.5364095922118276	165.156494140625	165.1595001220703
296	165.58377075195312	2.30275					1	DETECTED	165.5838 m/z @2.30 [CD6733_1.mzXML]	165.58377075195312	2.30275	2.30275	13.442783333333333	11.140033333333333	13590.0771484375	3928331.1717602536	0	1278	6.087807252464874	null	null	165.58377075195312	165.5892791748047
297	166.02523803710938	1.4359499999999998					1	DETECTED	166.0252 m/z @1.44 [CD6733_1.mzXML]	166.02523803710938	1.4359499999999998	0.15125	19.784499999999998	19.633249999999997	53976.234375	3742671.3628897704	0	1278	0.07029788187419062	68.88609102176457	31.26391742804786	166.02479553222656	166.0260467529297
298	166.0524444580078	2.6233					1	DETECTED	166.0524 m/z @2.62 [CD6733_1.mzXML]	166.0524444580078	2.6233	2.032233333333333	8.451066666666668	6.4188333333333345	17495.564453125	2189122.273582276	0	1278	0.6271071107188244	5.402007569553911	9.641846201321995	166.0486602783203	166.05389404296875
299	166.0657196044922	14.359966666666667					1	DETECTED	166.0657 m/z @14.36 [CD6733_1.mzXML]	166.0657196044922	14.359966666666667	3.3152833333333334	14.359966666666667	11.044683333333333	18009.59765625	5833255.605663513	0	1278	5.962452012497442	0.5	null	166.05633544921875	166.07447814941406
300	166.08517456054688	8.377466666666667					1	DETECTED	166.0852 m/z @8.38 [CD6733_1.mzXML]	166.08517456054688	8.377466666666667	1.1254666666666668	15.633866666666668	14.508400000000002	2818113.5	6.449948984858763E7	1	1278	0.28320918622400093	0.8659340918217148	0.5843475071665187	166.0829620361328	166.09278869628906
301	166.09613037109375	8.436					1	DETECTED	166.0961 m/z @8.44 [CD6733_1.mzXML]	166.09613037109375	8.436	8.107133333333334	13.317583333333333	5.21045	6042.37744140625	1216837.7250610963	0	1278	0.10002122644788969	7.921827488343813	14.843654976687626	166.09584045410156	166.1025390625
302	166.11795043945312	14.883483333333334					1	DETECTED	166.1180 m/z @14.88 [CD6733_1.mzXML]	166.11795043945312	14.883483333333334	8.1373	14.883483333333334	6.7461833333333345	17889.90234375	3692254.6271472475	0	1278	6.682021991848563	0.5	null	166.10862731933594	166.1249542236328
303	166.5834503173828	8.377466666666667					1	DETECTED	166.5835 m/z @8.38 [CD6733_1.mzXML]	166.5834503173828	8.377466666666667	8.107133333333334	8.496133333333333	0.38899999999999935	7567.6728515625	107855.63099365243	0	1278	0.2721452845131509	0.7194821208384699	0.4389642416769397	166.583251953125	166.5836639404297
304	166.9838409423828	12.26685					1	DETECTED	166.9838 m/z @12.27 [CD6733_1.mzXML]	166.9838409423828	12.26685	0.10088333333333334	20.00316666666667	19.902283333333337	100883.4921875	1.4367093349589018E7	0	1278	2.054964377604657	0.7927903514560457	1.6927073078970585	166.98297119140625	166.9845733642578
305	167.0214080810547	8.377466666666667					1	DETECTED	167.0214 m/z @8.38 [CD6733_1.mzXML]	167.0214080810547	8.377466666666667	1.52585	8.5261	7.000249999999999	8957.0908203125	1052127.7312763068	0	1278	0.2861378993750261	0.5108465885180383	0.021693177036076556	167.02069091796875	167.0220947265625
306	167.03285217285156	9.603566666666667					1	DETECTED	167.0329 m/z @9.60 [CD6733_1.mzXML]	167.03285217285156	9.603566666666667	1.7780666666666667	15.780516666666667	14.00245	830209.4375	6872171.93261402	1	1278	0.07672544618383981	0.5100344867140576	0.015529307376511503	167.03028869628906	167.03343200683594
307	167.08877563476562	8.421366666666666					1	DETECTED	167.0888 m/z @8.42 [CD6733_1.mzXML]	167.08877563476562	8.421366666666666	7.75335	9.129466666666668	1.3761166666666673	177177.234375	3424065.183152987	0	1278	0.2548393007352896	0.8433952013044553	0.4235664383858737	167.08853149414062	167.08932495117188
308	168.03660583496094	9.603566666666667					1	DETECTED	168.0366 m/z @9.60 [CD6733_1.mzXML]	168.03660583496094	9.603566666666667	9.52835	17.148500000000002	7.620150000000002	48657.7890625	738137.9885241701	0	1278	0.08468575422754121	1.4954442567300112	1.8584866877134376	168.0288543701172	168.0406036376953
309	168.09552001953125	10.877533333333334					1	DETECTED	168.0955 m/z @10.88 [CD6733_1.mzXML]	168.09552001953125	10.877533333333334	3.4740666666666664	10.985316666666668	7.511250000000001	14743.3876953125	860435.6316892703	0	1278	0.08658847659360092	0.5072792475597018	0.057166701229921825	168.08946228027344	168.1009521484375
310	168.5945587158203	8.850483333333333					1	DETECTED	168.5946 m/z @8.85 [CD6733_1.mzXML]	168.5945587158203	8.850483333333333	8.803416666666667	9.273416666666666	0.46999999999999886	155194.078125	771234.8797865666	0	1278	0.06899276915978803	3.1743052355217674	2.598717153971808	168.5945587158203	168.5950164794922
311	168.9792022705078	11.501616666666667					1	DETECTED	168.9792 m/z @11.50 [CD6733_1.mzXML]	168.9792022705078	11.501616666666667	0.10088333333333334	19.868499999999997	19.767616666666665	40559.67578125	5576458.30174927	0	1278	1.6632729176656298	3.050221830207184	3.823352623066832	168.9788818359375	168.98019409179688
312	169.03466796875	3.015733333333333					1	DETECTED	169.0347 m/z @3.02 [CD6733_1.mzXML]	169.03466796875	3.015733333333333	1.9618	19.551166666666667	17.589366666666667	325559.34375	1.2912024473147586E7	1	1278	0.38815268042703543	0.998455939728229	0.6740196900013191	169.0251922607422	169.03768920898438
313	169.04830932617188	10.877533333333334					1	DETECTED	169.0483 m/z @10.88 [CD6733_1.mzXML]	169.04830932617188	10.877533333333334	0.25306666666666666	19.969333333333335	19.71626666666667	4133420.75	3.51556560290666E7	1	1278	0.09710168097238991	1.6953267040360258	2.0770415124986674	169.04615783691406	169.05787658691406
314	169.07537841796875	8.6327					1	DETECTED	169.0754 m/z @8.63 [CD6733_1.mzXML]	169.07537841796875	8.6327	8.6327	10.9374	2.3047000000000004	4655.99755859375	372635.1369085695	0	1278	2.230236970422782	null	null	169.0740966796875	169.08274841308594
315	169.0937957763672	1.6884833333333333					1	DETECTED	169.0938 m/z @1.69 [CD6733_1.mzXML]	169.0937957763672	1.6884833333333333	1.5699833333333333	16.918833333333332	15.348849999999999	40550.92578125	2498551.6666692207	0	1278	7.295707595051564	39.38641517278335	58.83909232395384	169.08468627929688	169.09727478027344
316	169.12086486816406	10.877533333333334					1	DETECTED	169.1209 m/z @10.88 [CD6733_1.mzXML]	169.12086486816406	10.877533333333334	0.35535	19.952833333333334	19.597483333333333	2707.48095703125	1331039.2600072024	0	1278	0.17026575317602344	0.9312460500118004	0.8624921000236009	169.12081909179688	169.12208557128906
317	169.1455535888672	14.359966666666667					1	DETECTED	169.1456 m/z @14.36 [CD6733_1.mzXML]	169.1455535888672	14.359966666666667	9.052733333333332	19.817999999999998	10.765266666666665	8034.21533203125	1525808.76103778	0	1278	0.3484650454841436	1.0142070256316849	0.530545481046143	169.14486694335938	169.1508331298828
318	169.5932159423828	8.865683333333333					1	DETECTED	169.5932 m/z @8.87 [CD6733_1.mzXML]	169.5932159423828	8.865683333333333	8.819099999999999	9.0988	0.27970000000000184	49340.1484375	220979.76505078317	0	1278	0.06806252220623676	2.8361632597223707	3.170975448003678	169.5932159423828	169.59347534179688
319	170.03799438476562	3.0438666666666667					1	DETECTED	170.0380 m/z @3.04 [CD6733_1.mzXML]	170.03799438476562	3.0438666666666667	1.7919833333333335	9.979966666666666	8.187983333333332	16828.75	1115224.0426445312	0	1278	0.3294957822706599	3.270266132360576	7.029914368991905	170.03704833984375	170.04388427734375
320	170.05926513671875	9.231016666666667					1	DETECTED	170.0593 m/z @9.23 [CD6733_1.mzXML]	170.05926513671875	9.231016666666667	9.144833333333334	11.220966666666667	2.076133333333333	332971.4375	3798019.5278366692	0	1278	0.09810359971625893	11.041327264874596	22.390067467396072	170.05174255371094	170.05978393554688
321	170.09144592285156	1.8771333333333333					1	DETECTED	170.0914 m/z @1.88 [CD6733_1.mzXML]	170.09144592285156	1.8771333333333333	0.10088333333333334	19.986333333333334	19.885450000000002	13404.05078125	6702556.713398684	0	1278	13.768832264652543	5.59759324419423	27.875037808974465	170.09083557128906	170.09603881835938
322	171.0626983642578	9.217016666666666					1	DETECTED	171.0627 m/z @9.22 [CD6733_1.mzXML]	171.0626983642578	9.217016666666666	9.159816666666668	11.01665	1.8568333333333324	32404.255859375	1052922.013665649	0	1278	0.10214824706034875	16.231060606061124	2.2799528898963817	171.05270385742188	171.06283569335938
323	171.14854431152344	1.3335333333333332					1	DETECTED	171.1485 m/z @1.33 [CD6733_1.mzXML]	171.14854431152344	1.3335333333333332	0.10088333333333334	19.986333333333334	19.885450000000002	10214.4365234375	6447102.779731076	0	1278	3.5619017770791332	8.066137995375819	15.132275990751637	171.14202880859375	171.1488037109375
324	172.06805419921875	1.8059833333333333					1	DETECTED	172.0681 m/z @1.81 [CD6733_1.mzXML]	172.06805419921875	1.8059833333333333	1.7919833333333335	16.918833333333332	15.126849999999997	18929.228515625	4183678.881954224	0	1278	0.06409486226144279	540.2446428571509	1079.4892857143018	172.062744140625	172.06845092773438
325	172.13223266601562	10.243283333333332					1	DETECTED	172.1322 m/z @10.24 [CD6733_1.mzXML]	172.13223266601562	10.243283333333332	10.1837	10.719783333333334	0.5360833333333339	12591.2705078125	107971.18780029292	0	1278	0.10684327956115425	5.733845870506824	8.117743700348006	172.13180541992188	172.1327362060547
326	172.986328125	1.4359499999999998					1	DETECTED	172.9863 m/z @1.44 [CD6733_1.mzXML]	172.986328125	1.4359499999999998	1.4027500000000002	1.5406000000000002	0.13785000000000003	4718.63427734375	28693.595743225113	0	1278	0.12512447999010057	2.0760542168674907	3.1521084337349814	172.97705078125	172.98658752441406
327	173.0196533203125	15.731516666666666					1	DETECTED	173.0197 m/z @15.73 [CD6733_1.mzXML]	173.0196533203125	15.731516666666666	0.16820000000000002	19.969333333333335	19.801133333333336	7975.79833984375	2473574.8183195186	0	1278	6.783251103651764	0.6361476077828313	0.638098923914046	173.01904296875	173.0206756591797
328	173.0412139892578	1.8771333333333333					1	DETECTED	173.0412 m/z @1.88 [CD6733_1.mzXML]	173.0412139892578	1.8771333333333333	1.8771333333333333	11.283733333333334	9.406600000000001	16866.208984375	1510795.9787448426	0	1278	0.07498062724538546	null	null	173.0318145751953	173.04153442382812
329	173.9604949951172	11.486866666666666					1	DETECTED	173.9605 m/z @11.49 [CD6733_1.mzXML]	173.9604949951172	11.486866666666666	0.10088333333333334	20.00316666666667	19.902283333333337	12060.9248046875	2531166.377155365	0	1278	0.6785067814174521	0.6816465754275898	0.4049533262266685	173.95828247070312	173.9681854248047
330	174.07797241210938	15.617583333333332					1	DETECTED	174.0780 m/z @15.62 [CD6733_1.mzXML]	174.07797241210938	15.617583333333332	9.450933333333333	18.488166666666665	9.037233333333331	9982.72265625	2185785.9764699386	0	1278	1.629492386246401	0.7327506290557542	0.5729669752384243	174.07705688476562	174.0784149169922
331	174.12710571289062	12.61915					1	DETECTED	174.1271 m/z @12.62 [CD6733_1.mzXML]	174.12710571289062	12.61915	0.15125	19.986333333333334	19.835083333333333	4363.83154296875	2388280.15666449	0	1278	10.583698150528543	0.7954460387608713	1.043706209726662	174.12586975097656	174.1279754638672
332	174.93701171875	1.67385					1	DETECTED	174.9370 m/z @1.67 [CD6733_1.mzXML]	174.93701171875	1.67385	1.5406000000000002	1.9195666666666669	0.3789666666666667	126207.6953125	1020612.935023559	0	1278	0.10668966787433365	1.422013758599126	1.4434076659411854	174.93655395507812	174.93727111816406
333	174.99058532714844	1.4359499999999998					1	DETECTED	174.9906 m/z @1.44 [CD6733_1.mzXML]	174.99058532714844	1.4359499999999998	0.10088333333333334	19.919	19.81811666666667	58494.7265625	3453292.017602296	0	1278	0.9074065718346451	14.874546762998872	32.64524521550876	174.98435974121094	174.9918212890625
334	175.00718688964844	13.937966666666666					1	DETECTED	175.0072 m/z @13.94 [CD6733_1.mzXML]	175.00718688964844	13.937966666666666	9.692283333333334	18.287333333333333	8.595049999999999	8948.1904296875	1625409.7560370779	0	1278	1.3064365856728521	1.012210441193212	0.960414257629479	175.00669860839844	175.0083465576172
335	175.02304077148438	3.3726333333333334					1	DETECTED	175.0230 m/z @3.37 [CD6733_1.mzXML]	175.02304077148438	3.3726333333333334	2.032233333333333	19.367833333333333	17.3356	14422.986328125	1893339.3334929196	0	1278	0.332621076503381	0.7675221037389124	0.47111809813072264	175.01840209960938	175.02334594726562
336	175.0357208251953	10.58675					1	DETECTED	175.0357 m/z @10.59 [CD6733_1.mzXML]	175.0357208251953	10.58675	0.30365000000000003	18.4045	18.100849999999998	20121.041015625	2826447.3666213076	0	1278	0.935151485732364	0.5116610396394256	0.016871863961215258	175.0301971435547	175.04534912109375
337	175.07418823242188	14.883483333333334					1	DETECTED	175.0742 m/z @14.88 [CD6733_1.mzXML]	175.07418823242188	14.883483333333334	9.3749	19.784499999999998	10.409599999999998	12864.275390625	2784732.0327864382	0	1278	2.917249309231627	0.9185319300354986	0.7192495837050482	175.07322692871094	175.0750732421875
338	175.08932495117188	19.868499999999997					1	DETECTED	175.0893 m/z @19.87 [CD6733_1.mzXML]	175.08932495117188	19.868499999999997	0.1343	19.952833333333334	19.818533333333335	2720.068603515625	1510595.2837088932	0	1278	13.971495706783536	0.5021367304814317	0.0042734609628633	175.0855712890625	175.09657287597656
339	175.11795043945312	1.7780666666666667					1	DETECTED	175.1180 m/z @1.78 [CD6733_1.mzXML]	175.11795043945312	1.7780666666666667	1.5406000000000002	10.104766666666666	8.564166666666667	79469.53125	2071589.7672055664	0	1278	0.1325154603396459	1.9098084987127455	7.258031731503022	175.11270141601562	175.122802734375
340	175.58438110351562	9.389716666666667					1	DETECTED	175.5844 m/z @9.39 [CD6733_1.mzXML]	175.58438110351562	9.389716666666667	9.345433333333334	9.782900000000001	0.43746666666666734	173315.328125	837683.2188587638	0	1278	0.07218038154710094	1.8283612820845943	2.1731185071783945	175.58421325683594	175.58477783203125
341	176.06942749023438	10.55745					1	DETECTED	176.0694 m/z @10.56 [CD6733_1.mzXML]	176.06942749023438	10.55745	8.912733333333334	13.194616666666667	4.281883333333333	359791.0	2901346.543983831	1	1278	0.08016242132686813	0.5376498309433637	1.7490351429758622	176.0629119873047	176.07351684570312
342	176.5829315185547	9.389716666666667					1	DETECTED	176.5829 m/z @9.39 [CD6733_1.mzXML]	176.5829315185547	9.389716666666667	9.345433333333334	19.451166666666666	10.105733333333331	57914.4921875	3099611.780705322	0	1278	0.06418665778057786	114.10312382386346	2.2080777523337307	176.5806121826172	176.58302307128906
343	176.96987915039062	1.4814					1	DETECTED	176.9699 m/z @1.48 [CD6733_1.mzXML]	176.96987915039062	1.4814	1.4027500000000002	15.633866666666668	14.231116666666669	35228.65625	5921406.846449586	0	1278	0.15621737088678933	90.62417114324899	191.71528641715503	176.96449279785156	176.9700164794922
344	177.0062713623047	1.4359499999999998					1	DETECTED	177.0063 m/z @1.44 [CD6733_1.mzXML]	177.0062713623047	1.4359499999999998	1.4359499999999998	18.070833333333333	16.634883333333335	5866.16552734375	2858100.6687941276	0	1278	14.143593632862224	null	null	176.99635314941406	177.0062713623047
345	177.03001403808594	10.228966666666668					1	DETECTED	177.0300 m/z @10.23 [CD6733_1.mzXML]	177.03001403808594	10.228966666666668	10.2145	10.346133333333334	0.13163333333333505	4057.209716796875	23185.003156982362	0	1278	0.044110112208445074	4.549539170506216	8.099078341012431	177.0294647216797	177.0304412841797
346	177.06008911132812	1.6884833333333333					1	DETECTED	177.0601 m/z @1.69 [CD6733_1.mzXML]	177.06008911132812	1.6884833333333333	1.6299833333333333	10.391133333333332	8.761149999999999	37215.08984375	1860437.437123718	0	1278	0.07897461640465164	74.88162393162392	148.76324786324784	177.0538787841797	177.06008911132812
347	177.07290649414062	10.55745					1	DETECTED	177.0729 m/z @10.56 [CD6733_1.mzXML]	177.07290649414062	10.55745	1.9195666666666669	10.685166666666667	8.765600000000001	33344.1953125	1368749.3196804202	0	1278	8.575349034317977	1.5556528329582304	0.01497609978978139	177.07144165039062	177.07518005371094
348	177.08978271484375	11.267833333333334					1	DETECTED	177.0898 m/z @11.27 [CD6733_1.mzXML]	177.08978271484375	11.267833333333334	0.10088333333333334	19.969333333333335	19.868450000000003	14560.451171875	4039017.7296332377	0	1278	6.518659833134366	0.9003419046169764	5.515222158347804	177.08413696289062	177.0951385498047
349	177.1589813232422	17.297666666666665					1	DETECTED	177.1590 m/z @17.30 [CD6733_1.mzXML]	177.1589813232422	17.297666666666665	0.16820000000000002	20.00316666666667	19.83496666666667	5060.70849609375	2608094.971601074	0	1278	1.4754900645809137	0.5789721026535173	0.15794420530703454	177.158203125	177.1628875732422
350	177.9890899658203	13.344833333333334					1	DETECTED	177.9891 m/z @13.34 [CD6733_1.mzXML]	177.9890899658203	13.344833333333334	9.677266666666666	13.344833333333334	3.6675666666666675	4368.31494140625	772403.6632758181	0	1278	3.640826473201301	0.5	null	177.9890899658203	177.99856567382812
351	178.03126525878906	10.58675					1	DETECTED	178.0313 m/z @10.59 [CD6733_1.mzXML]	178.03126525878906	10.58675	0.43989999999999996	19.986333333333334	19.546433333333333	13935.109375	1188658.2018263245	0	1278	0.09127025987510606	0.5061099047012835	1.8879633782109855	178.02822875976562	178.03550720214844
352	178.96185302734375	11.501616666666667					1	DETECTED	178.9619 m/z @11.50 [CD6733_1.mzXML]	178.96185302734375	11.501616666666667	0.15125	19.5845	19.433249999999997	9828.451171875	2229638.2096145935	0	1278	1.056160634458804	0.8697763953607837	0.7459134212343401	178.96185302734375	178.96334838867188
353	179.03945922851562	1.4814					1	DETECTED	179.0395 m/z @1.48 [CD6733_1.mzXML]	179.03945922851562	1.4814	1.4200333333333333	16.13705	14.717016666666666	23007.255859375	3166649.902206056	0	1278	7.954048708791685	65.89990615537482	120.79461715158888	179.03396606445312	179.04823303222656
354	179.0533905029297	14.91475					1	DETECTED	179.0534 m/z @14.91 [CD6733_1.mzXML]	179.0533905029297	14.91475	10.07335	18.30366666666667	8.230316666666669	5400.2236328125	1161257.9696075127	0	1278	0.6777383156841186	0.8499934591922449	0.6980432887242646	179.0525360107422	179.05441284179688
355	179.06944274902344	10.5283					1	DETECTED	179.0694 m/z @10.53 [CD6733_1.mzXML]	179.06944274902344	10.5283	0.10088333333333334	20.00316666666667	19.902283333333337	28090.333984375	2013487.0340266114	0	1278	0.08383092030509154	4.248653975677822	0.38517977261114156	179.0619354248047	179.0697479248047
356	180.02810668945312	11.559633333333332					1	DETECTED	180.0281 m/z @11.56 [CD6733_1.mzXML]	180.02810668945312	11.559633333333332	6.442166666666666	11.644016666666666	5.201849999999999	12908.2216796875	1133286.5879899904	0	1278	0.7798993188352306	0.5082446392746411	0.016489278549282182	180.0183868408203	180.03350830078125
357	180.06480407714844	9.737416666666666					1	DETECTED	180.0648 m/z @9.74 [CD6733_1.mzXML]	180.06480407714844	9.737416666666666	1.9757333333333333	12.985683333333332	11.00995	24361.099609375	1303984.704884948	0	1278	7.742644595844056	1.5874346186306958	2.053332016409232	180.059326171875	180.07276916503906
358	180.90292358398438	1.9479166666666667					1	DETECTED	180.9029 m/z @1.95 [CD6733_1.mzXML]	180.90292358398438	1.9479166666666667	1.6151333333333333	2.3733333333333335	0.7582000000000002	22793.8828125	425645.6986071776	0	1278	0.4132866605729415	1.1391796464165873	0.5163495119297953	180.89315795898438	180.9031219482422
359	180.96017456054688	11.747283333333334					1	DETECTED	180.9602 m/z @11.75 [CD6733_1.mzXML]	180.96017456054688	11.747283333333334	7.08775	15.796516666666667	8.708766666666667	7308.33203125	1645815.7727965699	0	1278	0.1207472402064802	0.93451060907387	0.86902121814774	180.95571899414062	180.96380615234375
360	181.00140380859375	1.49605					1	DETECTED	181.0014 m/z @1.50 [CD6733_1.mzXML]	181.00140380859375	1.49605	1.4027500000000002	6.887183333333334	5.4844333333333335	10035.1171875	1041746.3325901488	0	1278	0.19394368248120997	29.391389782065044	55.48720152247167	180.99842834472656	181.0014190673828
361	181.03350830078125	9.3749					1	DETECTED	181.0335 m/z @9.37 [CD6733_1.mzXML]	181.03350830078125	9.3749	1.4359499999999998	13.386183333333333	11.950233333333333	6073.72265625	1777143.756754395	0	1278	0.06686282171349234	0.7526331147905789	0.5052662295811579	181.03334045410156	181.03770446777344
362	181.04827880859375	12.447683333333334					1	DETECTED	181.0483 m/z @12.45 [CD6733_1.mzXML]	181.04827880859375	12.447683333333334	0.10088333333333334	19.986333333333334	19.885450000000002	13956.162109375	2574359.6742404476	0	1278	0.07350746539330189	0.7784713630996584	0.2619822860970262	181.04750061035156	181.04922485351562
363	181.0712890625	9.389716666666667					1	DETECTED	181.0713 m/z @9.39 [CD6733_1.mzXML]	181.0712890625	9.389716666666667	7.670433333333333	11.158183333333334	3.48775	18689.228515625	885131.6458269046	0	1278	0.3677320234827963	2.3468538649850506	3.6758930878292673	181.0679473876953	181.0716094970703
364	181.0844268798828	11.587133333333332					1	DETECTED	181.0844 m/z @11.59 [CD6733_1.mzXML]	181.0844268798828	11.587133333333332	4.438516666666667	15.439400000000001	11.000883333333334	3774162.0	2.8800968365631428E7	1	1278	0.11351742090381123	1.6129849895874815	1.7457634878183204	181.0778045654297	181.08578491210938
365	182.08815002441406	11.587133333333332					1	DETECTED	182.0882 m/z @11.59 [CD6733_1.mzXML]	182.08815002441406	11.587133333333332	2.0034833333333335	11.7318	9.728316666666666	284677.90625	2.9587934097717136E7	1	1278	7.82228671524873	0.5101180902942489	0.019808249507643382	182.0795135498047	182.08819580078125
366	182.1490020751953	15.910633333333333					1	DETECTED	182.1490 m/z @15.91 [CD6733_1.mzXML]	182.1490020751953	15.910633333333333	0.10088333333333334	20.00316666666667	19.902283333333337	86854.8515625	2.320597399847303E7	0	1278	4.095130484467434	0.7681154059267803	0.27160013009571227	182.14828491210938	182.15135192871094
367	182.96185302734375	13.895233333333334					1	DETECTED	182.9619 m/z @13.90 [CD6733_1.mzXML]	182.96185302734375	13.895233333333334	1.4662333333333335	13.895233333333334	12.429	18549.087890625	9665143.327590087	0	1278	12.368886465255427	0.5	null	182.96131896972656	182.96185302734375
368	183.0479278564453	15.358516666666667					1	DETECTED	183.0479 m/z @15.36 [CD6733_1.mzXML]	183.0479278564453	15.358516666666667	0.18525	19.986333333333334	19.801083333333334	5581.55224609375	2163328.5678251344	0	1278	2.318886239446341	0.6524990224034377	0.9838618269546568	183.042724609375	183.0504913330078
369	183.1003875732422	11.82445					1	DETECTED	183.1004 m/z @11.82 [CD6733_1.mzXML]	183.1003875732422	11.82445	0.4229833333333334	19.834666666666667	19.411683333333333	4238.81787109375	2083939.7800223692	0	1278	10.653954935724569	0.8512800984668638	0.7025601969337277	183.0988311767578	183.10118103027344
370	183.15240478515625	16.3974					1	DETECTED	183.1524 m/z @16.40 [CD6733_1.mzXML]	183.15240478515625	16.3974	0.11758333333333333	20.00316666666667	19.885583333333336	5638.4423828125	2449370.8533557723	0	1278	3.070786210233159	0.6107434666033299	0.1943960385507321	183.15176391601562	183.1530303955078
371	183.5906219482422	8.94415					1	DETECTED	183.5906 m/z @8.94 [CD6733_1.mzXML]	183.5906219482422	8.94415	8.912733333333334	9.0215	0.10876666666666601	3891.5498046875	16226.616508605877	0	1278	0.09322991590001983	1.731034482758599	2.462068965517198	183.59031677246094	183.59092712402344
372	183.9515380859375	10.243283333333332					1	DETECTED	183.9515 m/z @10.24 [CD6733_1.mzXML]	183.9515380859375	10.243283333333332	9.58885	10.331033333333332	0.7421833333333314	9229.275390625	116162.77490277101	0	1278	0.0915581311282967	0.5670427341720572	0.12178078404935744	183.95150756835938	183.95225524902344
373	184.0542449951172	10.228966666666668					1	DETECTED	184.0542 m/z @10.23 [CD6733_1.mzXML]	184.0542449951172	10.228966666666668	0.49093333333333333	10.228966666666668	9.738033333333336	8271.6748046875	800653.1040784611	0	1278	3.1592317060465716	0.5	null	184.0542449951172	184.0604248046875
374	184.07200622558594	13.041333333333334					1	DETECTED	184.0720 m/z @13.04 [CD6733_1.mzXML]	184.07200622558594	13.041333333333334	10.8634	15.165750000000001	4.302350000000001	122382.765625	4330183.198636722	0	1278	0.2699426838521113	1.2406820044341975	1.4430718228429953	184.0715789794922	184.08143615722656
375	184.09323120117188	1.7919833333333335					1	DETECTED	184.0932 m/z @1.79 [CD6733_1.mzXML]	184.09323120117188	1.7919833333333335	1.76365	10.4674	8.70375	355396.6875	5767981.65293817	0	1278	0.044915105447599135	151.1264592403057	283.59753469912147	184.08462524414062	184.09713745117188
376	184.97157287597656	1.5999					1	DETECTED	184.9716 m/z @1.60 [CD6733_1.mzXML]	184.97157287597656	1.5999	1.5699833333333333	1.6299833333333333	0.06000000000000005	6734.94287109375	19983.003970214886	0	1278	0.41980172858705034	1.0027855153203302	1.0055710306406604	184.97157287597656	184.97251892089844
377	184.9987030029297	1.4662333333333335					1	DETECTED	184.9987 m/z @1.47 [CD6733_1.mzXML]	184.9987030029297	1.4662333333333335	1.4027500000000002	10.272	8.869250000000001	13738.3828125	2673627.1809992674	0	1278	0.2681264480800538	67.2046809167207	139.0714463283352	184.99847412109375	185.00241088867188
378	185.0430908203125	10.243283333333332					1	DETECTED	185.0431 m/z @10.24 [CD6733_1.mzXML]	185.0430908203125	10.243283333333332	1.5699833333333333	19.952833333333334	18.38285	2892974.0	2.975204905616638E7	1	1278	0.09382830498410932	0.5098019047685238	0.20769006419812985	185.04052734375	185.04415893554688
379	185.06764221191406	1.7189833333333333					1	DETECTED	185.0676 m/z @1.72 [CD6733_1.mzXML]	185.06764221191406	1.7189833333333333	0.9700666666666666	10.316116666666666	9.34605	8506.75	2967272.7871435843	0	1278	9.292036773576637	6.239712918660287	11.479425837320573	185.05784606933594	185.07591247558594
380	185.1276092529297	9.129466666666668					1	DETECTED	185.1276 m/z @9.13 [CD6733_1.mzXML]	185.1276092529297	9.129466666666668	9.052733333333332	14.025483333333334	4.972750000000001	18644.5078125	1453643.144337525	0	1278	0.1151424375707446	32.40280191138067	63.80560382276134	185.1177978515625	185.1279296875
381	185.62921142578125	10.243283333333332					1	DETECTED	185.6292 m/z @10.24 [CD6733_1.mzXML]	185.62921142578125	10.243283333333332	10.2145	10.331033333333332	0.11653333333333293	7445.12451171875	37936.913123290884	0	1278	0.0923718705184573	2.024319629415176	3.048639258830352	185.62908935546875	185.62936401367188
382	186.046630859375	10.228966666666668					1	DETECTED	186.0466 m/z @10.23 [CD6733_1.mzXML]	186.046630859375	10.228966666666668	9.58885	17.313666666666666	7.7248166666666656	177767.140625	2204156.9884532453	0	1278	0.0992007741808294	0.6638245011692877	0.26432665375521985	186.03866577148438	186.0514678955078
383	186.072509765625	1.9054499999999999					1	DETECTED	186.0725 m/z @1.91 [CD6733_1.mzXML]	186.072509765625	1.9054499999999999	0.4567833333333333	19.784499999999998	19.327716666666664	61755.59375	2078067.620397278	0	1278	0.1604080872464666	0.7233146487623766	2.502514427708287	186.07208251953125	186.0758819580078
384	186.22044372558594	11.471883333333333					1	DETECTED	186.2204 m/z @11.47 [CD6733_1.mzXML]	186.22044372558594	11.471883333333333	10.057583333333334	11.573366666666667	1.5157833333333333	20402.2578125	860079.8264990236	0	1278	0.05546890928594017	0.5358775837281109	0.08326327818922373	186.21969604492188	186.220947265625
385	186.91055297851562	1.67385					1	DETECTED	186.9106 m/z @1.67 [CD6733_1.mzXML]	186.91055297851562	1.67385	1.6299833333333333	8.496133333333333	6.866149999999999	20247.419921875	2196435.409144165	0	1278	0.05357843382410832	78.26158814589655	155.5231762917931	186.90994262695312	186.91754150390625
386	186.921875	1.5111166666666667					1	DETECTED	186.9219 m/z @1.51 [CD6733_1.mzXML]	186.921875	1.5111166666666667	1.4513	8.77195	7.3206500000000005	10448.197265625	2438655.7675131834	0	1278	0.11952688050508353	61.19239342435223	121.38478684870447	186.92153930664062	186.92506408691406
387	186.9513397216797	9.231016666666667					1	DETECTED	186.9513 m/z @9.23 [CD6733_1.mzXML]	186.9513397216797	9.231016666666667	8.586916666666667	9.360083333333334	0.7731666666666666	20998.900390625	237425.35890814196	0	1278	0.10403124161189581	0.5893460427787298	0.1681408099391016	186.94322204589844	186.9519500732422
388	187.0565185546875	1.8771333333333333					1	DETECTED	187.0565 m/z @1.88 [CD6733_1.mzXML]	187.0565185546875	1.8771333333333333	1.8486333333333334	10.37625	8.527616666666667	608936.375	6209226.408328366	0	1278	0.0581130573980555	5.076517481680535	4.218235521787015	187.04718017578125	187.0568084716797
389	187.07037353515625	2.7066999999999997					1	DETECTED	187.0704 m/z @2.71 [CD6733_1.mzXML]	187.07037353515625	2.7066999999999997	0.5757833333333333	19.834666666666667	19.258883333333333	23347.7265625	4803465.5918404525	0	1278	1.7912188862358573	2.058549023862464	2.6746795797538474	187.06982421875	187.0802764892578
390	187.12498474121094	11.236366666666667					1	DETECTED	187.1250 m/z @11.24 [CD6733_1.mzXML]	187.12498474121094	11.236366666666667	0.11758333333333333	19.986333333333334	19.868750000000002	5663.7216796875	3662269.851573309	0	1278	17.468586079785428	0.893476804266654	0.33814839971482485	187.12428283691406	187.13229370117188
391	187.47177124023438	9.231016666666667					1	DETECTED	187.4718 m/z @9.23 [CD6733_1.mzXML]	187.47177124023438	9.231016666666667	9.159816666666668	9.330566666666666	0.17074999999999818	16746.59765625	91451.20881249961	0	1278	0.09094938718354584	1.199087078651685	1.4685708067710077	187.4715118408203	187.47181701660156
392	188.02197265625	10.877533333333334					1	DETECTED	188.0220 m/z @10.88 [CD6733_1.mzXML]	188.02197265625	10.877533333333334	9.188649999999999	10.9691	1.78045	27791.60546875	631793.9573836676	0	1278	0.030933960317719666	0.527287001801228	0.047811095651092615	188.02162170410156	188.0273895263672
393	188.0561981201172	9.245366666666666					1	DETECTED	188.0562 m/z @9.25 [CD6733_1.mzXML]	188.0561981201172	9.245366666666666	7.9185	9.330566666666666	1.4120666666666661	12956.3251953125	158302.51945281983	0	1278	0.08349894437146332	0.5321057127066273	0.06421142541325461	188.05064392089844	188.0565643310547
394	188.06948852539062	9.231016666666667					1	DETECTED	188.0695 m/z @9.23 [CD6733_1.mzXML]	188.06948852539062	9.231016666666667	0.49093333333333333	12.3852	11.894266666666667	6321262.0	4.2645962262337156E7	1	1278	0.09352111613227265	1.2660837632860689	1.3507179100633087	188.05987548828125	188.0784454345703
395	188.08460998535156	9.245366666666666					1	DETECTED	188.0846 m/z @9.25 [CD6733_1.mzXML]	188.08460998535156	9.245366666666666	5.734416666666666	16.6251	10.890683333333333	15280.71875	1210304.998073089	0	1278	0.09263429302686887	36.08835315155394	76.27305504429732	188.08255004882812	188.094482421875
396	188.10215759277344	9.245366666666666					1	DETECTED	188.1022 m/z @9.25 [CD6733_1.mzXML]	188.10215759277344	9.245366666666666	9.188649999999999	9.287483333333334	0.0988333333333351	6637.693359375	28523.08693188508	0	1278	0.09060292677525084	0.8712900382016046	0.7425800764032092	188.0998992919922	188.10215759277344
397	188.67005920410156	9.231016666666667					1	DETECTED	188.6701 m/z @9.23 [CD6733_1.mzXML]	188.67005920410156	9.231016666666667	9.159816666666668	12.416	3.2561833333333325	15970.9189453125	454723.5696339108	0	1278	0.09105973102724185	1.3251097353651011	1.3746082172305811	188.6697998046875	188.67088317871094
398	189.02288818359375	13.591083333333334					1	DETECTED	189.0229 m/z @13.59 [CD6733_1.mzXML]	189.02288818359375	13.591083333333334	11.142266666666666	16.689833333333333	5.5475666666666665	10610.95703125	1092506.7045516965	0	1278	0.6210157341249136	1.0108446098056891	1.0090471485706114	189.02203369140625	189.02381896972656
399	189.03636169433594	10.953433333333333					1	DETECTED	189.0364 m/z @10.95 [CD6733_1.mzXML]	189.03636169433594	10.953433333333333	9.144833333333334	11.126583333333334	1.98175	11522.349609375	347091.2664171145	0	1278	0.23119300200485782	0.5478685170850386	0.10008877473304012	189.02647399902344	189.03689575195312
400	189.05108642578125	10.421433333333333					1	DETECTED	189.0511 m/z @10.42 [CD6733_1.mzXML]	189.05108642578125	10.421433333333333	1.4200333333333333	17.444166666666668	16.024133333333335	17361.3828125	7339694.5343154315	0	1278	9.019859398639	0.8900911710030293	0.7801823420060584	189.0454559326172	189.05679321289062
401	189.07284545898438	9.231016666666667					1	DETECTED	189.0728 m/z @9.23 [CD6733_1.mzXML]	189.07284545898438	9.231016666666667	9.144833333333334	11.793333333333333	2.6484999999999985	649836.0	4370210.3719899785	0	1278	0.12275295746597159	1.2466663216661005	1.3918989516192313	189.06842041015625	189.0732421875
402	189.08609008789062	2.8186166666666663					1	DETECTED	189.0861 m/z @2.82 [CD6733_1.mzXML]	189.08609008789062	2.8186166666666663	0.10088333333333334	20.00316666666667	19.902283333333337	82017.921875	1.6671155909601476E7	0	1278	1.3688993662576094	9.956066060566517	6.7325029107414185	189.0850372314453	189.0901641845703
403	189.1978302001953	9.217016666666666					1	DETECTED	189.1978 m/z @9.22 [CD6733_1.mzXML]	189.1978302001953	9.217016666666666	9.159816666666668	9.287483333333334	0.12766666666666637	20597.896484375	104765.7498159178	0	1278	0.10690409109909815	1.1159673659673996	1.1493356037523397	189.1973114013672	189.19790649414062
404	190.06301879882812	11.414366666666666					1	DETECTED	190.0630 m/z @11.41 [CD6733_1.mzXML]	190.06301879882812	11.414366666666666	10.9374	11.471883333333333	0.5344833333333323	9572.19921875	195718.92258642562	0	1278	0.5476764763473039	0.5602942204207141	0.1205884408414282	190.06301879882812	190.0645294189453
405	190.07687377929688	9.231016666666667					1	DETECTED	190.0769 m/z @9.23 [CD6733_1.mzXML]	190.07687377929688	9.231016666666667	9.144833333333334	11.110816666666667	1.965983333333332	23071.400390625	393872.5337434076	0	1278	0.10521841444074198	1.2727832094516767	24.728049992544438	190.0764617919922	190.08522033691406
406	190.0886993408203	9.965					1	DETECTED	190.0887 m/z @9.96 [CD6733_1.mzXML]	190.0886993408203	9.965	0.6610166666666667	19.451166666666666	18.79015	10330.7939453125	2578760.9842653503	0	1278	6.6490650257021064	21.14813781191424	68.70131400146197	190.088623046875	190.0934295654297
407	190.14279174804688	10.37625					1	DETECTED	190.1428 m/z @10.38 [CD6733_1.mzXML]	190.14279174804688	10.37625	10.104766666666666	10.58675	0.4819833333333339	29718.216796875	431035.8226826169	0	1278	0.2934645256906947	0.8876849407575647	0.828482509047582	190.14247131347656	190.1431121826172
408	190.9665069580078	13.668816666666666					1	DETECTED	190.9665 m/z @13.67 [CD6733_1.mzXML]	190.9665069580078	13.668816666666666	0.25306666666666666	19.952833333333334	19.69976666666667	11410.81640625	2118725.600065187	0	1278	0.6694085966793377	0.5593677273084361	0.10145229807645868	190.9613800048828	190.9763946533203
409	191.03897094726562	1.76365					1	DETECTED	191.0390 m/z @1.76 [CD6733_1.mzXML]	191.03897094726562	1.76365	1.4200333333333333	11.900716666666666	10.480683333333333	143042.5	4459215.143862241	0	1278	0.1483973101792786	13.28114553363967	0.717434269991763	191.02978515625	191.03964233398438
410	191.07550048828125	1.6884833333333333					1	DETECTED	191.0755 m/z @1.69 [CD6733_1.mzXML]	191.07550048828125	1.6884833333333333	1.5699833333333333	11.976483333333334	10.406500000000001	125461.4375	2.6765415841293637E7	0	1278	0.07723514499376671	36.82497298576872	79.36679426418672	191.0688934326172	191.0845184326172
411	191.97625732421875	1.7919833333333335					1	DETECTED	191.9763 m/z @1.79 [CD6733_1.mzXML]	191.97625732421875	1.7919833333333335	0.1343	19.969333333333335	19.835033333333335	8366.5341796875	1965672.43841275	0	1278	19.81845691084611	5.982757060556399	25.357035896143724	191.97036743164062	191.97625732421875
412	192.0071563720703	11.236366666666667					1	DETECTED	192.0072 m/z @11.24 [CD6733_1.mzXML]	192.0071563720703	11.236366666666667	0.10088333333333334	20.00316666666667	19.902283333333337	6102.63818359375	1732872.3190747069	0	1278	0.8811036272257784	0.893642545077373	0.6168587109527529	192.0059051513672	192.00827026367188
413	192.0311279296875	1.9618					1	DETECTED	192.0311 m/z @1.96 [CD6733_1.mzXML]	192.0311279296875	1.9618	1.1949	10.9691	9.774199999999999	11501.1982421875	1570709.0924804988	0	1278	0.7429808750179785	5.094809591802783	9.14111714465605	192.0232391357422	192.0338897705078
414	192.064453125	7.604					1	DETECTED	192.0645 m/z @7.60 [CD6733_1.mzXML]	192.064453125	7.604	6.113166666666667	9.52835	3.4151833333333323	4227.166015625	321349.86600640876	0	1278	1.9450624651817945	1.14539407490218	1.4638884554902314	192.06353759765625	192.06813049316406
415	192.96029663085938	2.1607666666666665					1	DETECTED	192.9603 m/z @2.16 [CD6733_1.mzXML]	192.96029663085938	2.1607666666666665	2.0610666666666666	16.381316666666667	14.32025	15550.783203125	2077216.9369120786	0	1278	0.29580937763937465	71.81670010030098	2.3051853496117056	192.9600830078125	192.96414184570312
416	193.0332794189453	3.2575833333333337					1	DETECTED	193.0333 m/z @3.26 [CD6733_1.mzXML]	193.0332794189453	3.2575833333333337	2.9595333333333333	10.8634	7.9038666666666675	8929.5634765625	719437.4842047119	0	1278	0.32471987934900115	13.259296538612075	25.518593077224146	193.03306579589844	193.03919982910156
417	193.0849151611328	10.5283					1	DETECTED	193.0849 m/z @10.53 [CD6733_1.mzXML]	193.0849151611328	10.5283	10.243283333333332	19.334833333333332	9.09155	23414.63671875	1916718.7530773927	0	1278	0.08420716294689434	0.7955808908885901	0.4530573016249938	193.0840301513672	193.08714294433594
418	193.13043212890625	1.6447					1	DETECTED	193.1304 m/z @1.64 [CD6733_1.mzXML]	193.13043212890625	1.6447	0.3723	19.834666666666667	19.462366666666668	6298.69287109375	1805226.9327966007	0	1278	9.11394455455341	7.64789636382689	14.295792727653778	193.12059020996094	193.1328125
419	193.15774536132812	12.971366666666666					1	DETECTED	193.1577 m/z @12.97 [CD6733_1.mzXML]	193.15774536132812	12.971366666666666	1.9479166666666667	16.23415	14.286233333333334	5517.5390625	2088033.2584913329	0	1278	12.609161517714176	0.6479928395072928	0.29598567901458556	193.1560516357422	193.15843200683594
420	194.0039520263672	1.4814					1	DETECTED	194.0040 m/z @1.48 [CD6733_1.mzXML]	194.0039520263672	1.4814	1.4027500000000002	1.5554166666666667	0.1526666666666665	13115.7216796875	80705.99622875979	0	1278	0.15618525079697188	0.9705446069082436	0.7510135404989959	194.00369262695312	194.004150390625
421	194.03126525878906	1.7341166666666665					1	DETECTED	194.0313 m/z @1.73 [CD6733_1.mzXML]	194.03126525878906	1.7341166666666665	1.6591833333333335	19.85183333333333	18.192649999999997	6057.29833984375	2486781.5709765623	0	1278	15.537988390831375	121.39223754448439	224.0596978431277	194.03126525878906	194.0331268310547
422	194.07997131347656	10.421433333333333					1	DETECTED	194.0800 m/z @10.42 [CD6733_1.mzXML]	194.07997131347656	10.421433333333333	1.1949	10.5283	9.3334	5959.18115234375	589968.2116870115	0	1278	0.11576110677435025	0.5057912686599517	0.019460892836469307	194.07969665527344	194.0886688232422
423	194.95736694335938	2.146666666666667					1	DETECTED	194.9574 m/z @2.15 [CD6733_1.mzXML]	194.95736694335938	2.146666666666667	2.132166666666667	17.1155	14.983333333333334	5502.63916015625	2690746.5931259794	0	1278	12.788109014048045	516.6666666666682	1032.3333333333364	194.95736694335938	194.96282958984375
424	194.975830078125	12.1412					1	DETECTED	194.9758 m/z @12.14 [CD6733_1.mzXML]	194.975830078125	12.1412	11.189633333333335	17.755999999999997	6.566366666666662	19220.267578125	2086357.5905241703	0	1278	0.4867563556371568	3.4502925000875795	0.5946676335086478	194.96633911132812	194.97637939453125
425	195.01698303222656	1.4814					1	DETECTED	195.0170 m/z @1.48 [CD6733_1.mzXML]	195.01698303222656	1.4814	1.4513	9.618150000000002	8.166850000000002	9983.5322265625	1261272.641977356	0	1278	0.04305562773359606	135.66196013289033	271.5891902470691	195.011962890625	195.01712036132812
426	195.02880859375	16.1041					1	DETECTED	195.0288 m/z @16.10 [CD6733_1.mzXML]	195.02880859375	16.1041	0.15125	19.986333333333334	19.835083333333333	6331.4970703125	2325029.8792416384	0	1278	1.776257666781973	0.6216783625914283	0.5569041151472227	195.0281524658203	195.0293426513672
427	195.08566284179688	10.922					1	DETECTED	195.0857 m/z @10.92 [CD6733_1.mzXML]	195.08566284179688	10.922	0.10088333333333334	20.00316666666667	19.902283333333337	35420.57421875	6840656.530540346	0	1278	1.2018608137616251	1.600354609845671	2.5149332085632388	195.08546447753906	195.0895538330078
428	195.1001434326172	11.283733333333334					1	DETECTED	195.1001 m/z @11.28 [CD6733_1.mzXML]	195.1001434326172	11.283733333333334	11.220966666666667	17.526833333333332	6.305866666666665	125929.515625	2732061.4600595646	0	1278	0.28089446825092246	6.224195759116205	8.607507232209318	195.0995635986328	195.10475158691406
429	195.1122589111328	9.330566666666666					1	DETECTED	195.1123 m/z @9.33 [CD6733_1.mzXML]	195.1122589111328	9.330566666666666	9.301683333333333	9.858383333333334	0.5567000000000011	7465.60546875	219026.7339409183	0	1278	0.08897097239926843	9.63704558568971	18.27409117137942	195.1118621826172	195.1122589111328
430	195.1481475830078	9.63275					1	DETECTED	195.1481 m/z @9.63 [CD6733_1.mzXML]	195.1481475830078	9.63275	1.5406000000000002	17.248333333333335	15.707733333333335	255436.078125	8062866.758184559	0	1278	0.07700033677552831	1.988316774300174	2.690363286591804	195.1393280029297	195.15777587890625
431	196.0080108642578	10.877533333333334					1	DETECTED	196.0080 m/z @10.88 [CD6733_1.mzXML]	196.0080108642578	10.877533333333334	0.10088333333333334	19.986333333333334	19.885450000000002	13319.0732421875	2971027.795609191	0	1278	0.0689977536311055	1.9570349553319282	0.8627890272772143	196.0013885498047	196.00827026367188
432	196.02818298339844	10.272					1	DETECTED	196.0282 m/z @10.27 [CD6733_1.mzXML]	196.02818298339844	10.272	9.603566666666667	10.316116666666666	0.7125499999999985	15127.3837890625	261849.08589746067	0	1278	0.07614577244358145	0.5330000498678495	0.066000099735699	196.0279541015625	196.02877807617188
433	196.05947875976562	10.167733333333333					1	DETECTED	196.0595 m/z @10.17 [CD6733_1.mzXML]	196.05947875976562	10.167733333333333	8.819099999999999	17.7395	8.9204	16290.8076171875	1279909.649659027	0	1278	0.8467576410076845	3.0366459060126947	3.5421750120149316	196.0588836669922	196.06785583496094
434	196.15164184570312	9.63275					1	DETECTED	196.1516 m/z @9.63 [CD6733_1.mzXML]	196.15164184570312	9.63275	4.121783333333333	17.592333333333332	13.47055	26694.529296875	1979920.0489252615	0	1278	0.15547620534869822	87.94900449953039	186.60583348578334	196.150146484375	196.1614990234375
435	196.864013671875	1.9479166666666667					1	DETECTED	196.8640 m/z @1.95 [CD6733_1.mzXML]	196.864013671875	1.9479166666666667	1.7033999999999998	2.3733333333333335	0.6699333333333337	33404.88671875	627161.6571033939	0	1278	0.20008823171758716	1.3699134346670294	1.2436645719743944	196.86343383789062	196.86451721191406
436	196.95547485351562	11.359033333333334					1	DETECTED	196.9555 m/z @11.36 [CD6733_1.mzXML]	196.95547485351562	11.359033333333334	11.158183333333334	19.952833333333334	8.79465	6804.32421875	1508692.6564288333	0	1278	0.8780350558691659	21.893577296489827	42.787154592979654	196.95379638671875	196.9580841064453
437	197.02713012695312	10.849466666666666					1	DETECTED	197.0271 m/z @10.85 [CD6733_1.mzXML]	197.02713012695312	10.849466666666666	10.849466666666666	17.41166666666667	6.5622000000000025	6664.06787109375	1118019.8515927128	0	1278	0.04151177483286972	null	null	197.022705078125	197.02734375
438	197.06375122070312	15.374816666666668					1	DETECTED	197.0638 m/z @15.37 [CD6733_1.mzXML]	197.06375122070312	15.374816666666668	0.3723	19.817999999999998	19.4457	13373.5927734375	3442947.7703613904	0	1278	2.1476368584446135	0.9105362550922254	0.6891133648088557	197.06297302246094	197.06454467773438
439	197.07957458496094	11.079583333333334					1	DETECTED	197.0796 m/z @11.08 [CD6733_1.mzXML]	197.07957458496094	11.079583333333334	9.4972	11.142266666666666	1.6450666666666667	11862.763671875	354392.1947693476	0	1278	0.6652011448862147	0.5198066208145937	0.03662228031543977	197.07933044433594	197.0829620361328
440	197.09959411621094	1.7490999999999999					1	DETECTED	197.0996 m/z @1.75 [CD6733_1.mzXML]	197.09959411621094	1.7490999999999999	1.7033999999999998	1.7919833333333335	0.08858333333333368	76211.90625	223959.65677832073	0	1278	0.0448102029991968	0.9691830780452247	0.9150789099673948	197.09959411621094	197.09982299804688
441	197.12745666503906	9.752516666666667					1	DETECTED	197.1275 m/z @9.75 [CD6733_1.mzXML]	197.12745666503906	9.752516666666667	4.2419	9.88825	5.646349999999999	16435.384765625	515428.6305995474	0	1278	0.08998922592764735	1.5512139406060363	2.259850397900721	197.12680053710938	197.12782287597656
442	198.0515899658203	10.5283					1	DETECTED	198.0516 m/z @10.53 [CD6733_1.mzXML]	198.0515899658203	10.5283	8.928533333333332	10.922	1.9934666666666683	98158.609375	995927.715712281	0	1278	0.07619842987942427	0.5428629651189154	3.8301687594115923	198.051025390625	198.0552215576172
443	198.08372497558594	1.8486333333333334					1	DETECTED	198.0837 m/z @1.85 [CD6733_1.mzXML]	198.08372497558594	1.8486333333333334	1.7780666666666667	13.069316666666667	11.291250000000002	36932.765625	2728048.196408447	0	1278	0.05548513172485725	80.00413320736892	159.00826641473785	198.08297729492188	198.08763122558594
444	198.0962371826172	12.572683333333334					1	DETECTED	198.0962 m/z @12.57 [CD6733_1.mzXML]	198.0962371826172	12.572683333333334	2.35935	18.887166666666666	16.527816666666666	3624.52978515625	1426116.2492563785	0	1278	7.789269812775073	0.8091294060052218	0.6182588120104436	198.09552001953125	198.09706115722656
445	198.86109924316406	1.9757333333333333					1	DETECTED	198.8611 m/z @1.98 [CD6733_1.mzXML]	198.86109924316406	1.9757333333333333	1.76365	17.674	15.91035	37568.12890625	1992406.0484590153	0	1278	0.1518947208014385	1.257492985467927	1.5184044265890433	198.8607635498047	198.868408203125
446	198.9390869140625	1.5406000000000002					1	DETECTED	198.9391 m/z @1.54 [CD6733_1.mzXML]	198.9390869140625	1.5406000000000002	1.4200333333333333	1.6591833333333335	0.2391500000000002	239243.640625	1694956.4113962408	0	1278	0.111130257954283	0.9384784629571676	0.8312837719472366	198.9384307861328	198.939208984375
447	199.0244903564453	12.858					1	DETECTED	199.0245 m/z @12.86 [CD6733_1.mzXML]	199.0244903564453	12.858	9.618150000000002	18.936333333333334	9.318183333333332	4591.27294921875	1195639.1975221857	0	1278	5.23260883887656	1.43805783189551	1.1529700827509357	199.01527404785156	199.0244903564453
448	199.0588836669922	11.079583333333334					1	DETECTED	199.0589 m/z @11.08 [CD6733_1.mzXML]	199.0588836669922	11.079583333333334	10.199433333333333	11.2052	1.0057666666666663	20123.779296875	278098.23066107184	0	1278	0.5690956555808775	0.571436907831378	0.17830421636236912	199.05471801757812	199.05963134765625
449	200.0393829345703	1.6884833333333333					1	DETECTED	200.0394 m/z @1.69 [CD6733_1.mzXML]	200.0393829345703	1.6884833333333333	1.6447	9.159816666666668	7.5151166666666676	45091.00390625	1485440.9786066897	0	1278	0.08941139382749252	85.82165968785698	170.64331937571396	200.0346221923828	200.04470825195312
450	200.09947204589844	1.8911166666666666					1	DETECTED	200.0995 m/z @1.89 [CD6733_1.mzXML]	200.09947204589844	1.8911166666666666	1.8911166666666666	9.88825	7.997133333333332	10221.623046875	1223307.8528115547	0	1278	7.469433530024208	null	null	200.09007263183594	200.09959411621094
451	200.126953125	2.0892					1	DETECTED	200.1270 m/z @2.09 [CD6733_1.mzXML]	200.126953125	2.0892	1.2819	7.570666666666667	6.288766666666667	18319.244140625	902641.6031794737	0	1278	0.3238353692576421	3.894937858705975	6.789875717411951	200.12644958496094	200.12770080566406
452	200.93675231933594	1.52585					1	DETECTED	200.9368 m/z @1.53 [CD6733_1.mzXML]	200.93675231933594	1.52585	1.4662333333333335	1.6884833333333333	0.22224999999999984	26792.38671875	229798.4676718749	0	1278	0.21701347805034787	1.8639921722113564	2.7279843444227128	200.93267822265625	200.93690490722656
453	200.9722137451172	1.52585					1	DETECTED	200.9722 m/z @1.53 [CD6733_1.mzXML]	200.9722137451172	1.52585	1.4513	1.6151333333333333	0.16383333333333328	63417.62109375	383800.24415576167	0	1278	0.10117786502100201	1.098815112899621	1.2085523184638947	200.97166442871094	200.97222900390625
454	201.01490783691406	1.9054499999999999					1	DETECTED	201.0149 m/z @1.91 [CD6733_1.mzXML]	201.01490783691406	1.9054499999999999	1.76365	16.153566666666666	14.389916666666666	69185.75	9020428.944912598	0	1278	0.14817753370483344	50.740185707569374	93.42954370900395	201.01414489746094	201.02352905273438
455	201.11126708984375	19.634333333333334					1	DETECTED	201.1113 m/z @19.63 [CD6733_1.mzXML]	201.11126708984375	19.634333333333334	0.10088333333333334	20.00316666666667	19.902283333333337	43254.6640625	3.2317550271449905E7	0	1278	10.809092229637727	0.5094410698912208	0.05659914555751281	201.1104278564453	201.11151123046875
456	202.10769653320312	2.7066999999999997					1	DETECTED	202.1077 m/z @2.71 [CD6733_1.mzXML]	202.10769653320312	2.7066999999999997	0.10088333333333334	20.00316666666667	19.902283333333337	21655.126953125	3789211.258558168	0	1278	18.58870288052555	1.4761760652092701	39.8870533010125	202.1061553955078	202.11734008789062
457	202.9697265625	1.5111166666666667					1	DETECTED	202.9697 m/z @1.51 [CD6733_1.mzXML]	202.9697265625	1.5111166666666667	1.4359499999999998	1.5554166666666667	0.11946666666666683	18833.275390625	100296.67328332525	0	1278	0.1048604611037467	0.7946784922394673	0.5513633845247131	202.96946716308594	202.97018432617188
458	203.0305633544922	1.8771333333333333					1	DETECTED	203.0306 m/z @1.88 [CD6733_1.mzXML]	203.0305633544922	1.8771333333333333	1.4200333333333333	9.3749	7.954866666666667	113622.890625	1670943.1580131222	0	1278	0.4823292731919888	0.7956253118660745	0.2998064787517761	203.02203369140625	203.03846740722656
459	203.051025390625	1.7919833333333335					1	DETECTED	203.0510 m/z @1.79 [CD6733_1.mzXML]	203.051025390625	1.7919833333333335	1.6591833333333335	19.4845	17.825316666666666	3695116.75	4.7665718753322236E7	1	1278	0.1761641723823777	4.536812724011968	6.284112288308378	203.05027770996094	203.06033325195312
460	203.10537719726562	12.203866666666666					1	DETECTED	203.1054 m/z @12.20 [CD6733_1.mzXML]	203.10537719726562	12.203866666666666	0.4229833333333334	19.952833333333334	19.52985	8342.03125	1700519.2910525212	0	1278	0.0865314115311282	1.1175531143357569	1.2453408111374435	203.10130310058594	203.11524963378906
461	203.82276916503906	9.217016666666666					1	DETECTED	203.8228 m/z @9.22 [CD6733_1.mzXML]	203.82276916503906	9.217016666666666	9.159816666666668	11.189633333333335	2.029816666666667	21456.9921875	533809.7264390866	0	1278	0.10074013305309748	17.74315268065326	31.72816010450541	203.82041931152344	203.8231964111328
462	204.01670837402344	10.243283333333332					1	DETECTED	204.0167 m/z @10.24 [CD6733_1.mzXML]	204.01670837402344	10.243283333333332	2.2034499999999997	19.634333333333334	17.430883333333334	49372.2890625	4365992.6098767705	0	1278	0.07089181081057738	5.118096290267131	14.670262496993523	204.0079803466797	204.02513122558594
463	204.05465698242188	1.7919833333333335					1	DETECTED	204.0547 m/z @1.79 [CD6733_1.mzXML]	204.05465698242188	1.7919833333333335	1.7490999999999999	10.702166666666667	8.953066666666667	211648.8125	2954402.035947906	0	1278	0.08926319393146498	7.440195555139748	9.155234163879328	204.05458068847656	204.0646514892578
464	204.10414123535156	10.779433333333333					1	DETECTED	204.1041 m/z @10.78 [CD6733_1.mzXML]	204.10414123535156	10.779433333333333	10.719783333333334	11.110816666666667	0.3910333333333327	12461.2197265625	115191.59897875936	0	1278	0.06918652087492383	3.2777312098351694	5.015904346775152	204.10031127929688	204.1043243408203
465	204.12176513671875	1.8771333333333333					1	DETECTED	204.1218 m/z @1.88 [CD6733_1.mzXML]	204.12176513671875	1.8771333333333333	1.863	11.414366666666666	9.551366666666667	652189.25	7938359.999345522	0	1278	0.05718133349215271	19.16895215218379	19.770533542777674	204.12135314941406	204.1260986328125
466	204.41529846191406	9.231016666666667					1	DETECTED	204.4153 m/z @9.23 [CD6733_1.mzXML]	204.41529846191406	9.231016666666667	9.1744	9.316116666666666	0.1417166666666656	16141.4072265625	89615.57104052677	0	1278	0.07440577014371819	1.2515454813070241	1.5030909626140483	204.41500854492188	204.4154052734375
467	204.9557342529297	1.6299833333333333					1	DETECTED	204.9557 m/z @1.63 [CD6733_1.mzXML]	204.9557342529297	1.6299833333333333	1.5406000000000002	1.6884833333333333	0.14788333333333314	63944.42578125	354290.5471918944	0	1278	0.11825148048664214	0.8272422151780726	0.7157683627055375	204.95567321777344	204.95603942871094
468	205.02328491210938	1.8341500000000002					1	DETECTED	205.0233 m/z @1.83 [CD6733_1.mzXML]	205.02328491210938	1.8341500000000002	1.4200333333333333	1.8911166666666666	0.4710833333333333	83266.875	813913.2699511723	0	1278	0.05312657485623973	0.557875976801582	0.14795828480913048	205.02296447753906	205.02371215820312
469	205.05531311035156	1.7919833333333335					1	DETECTED	205.0553 m/z @1.79 [CD6733_1.mzXML]	205.05531311035156	1.7919833333333335	1.7341166666666665	11.142266666666666	9.40815	37952.27734375	2389303.352079408	0	1278	0.20453216242448868	70.44672549056746	132.37509441367584	205.04598999023438	205.06442260742188
470	205.07473754882812	11.372833333333334					1	DETECTED	205.0747 m/z @11.37 [CD6733_1.mzXML]	205.07473754882812	11.372833333333334	0.2021666666666667	15.813183333333335	15.611016666666668	78054.296875	4665566.162248536	0	1278	1.7828223678360047	5.006806157864495	0.08222192279651419	205.0655975341797	205.08473205566406
471	205.08477783203125	12.463016666666666					1	DETECTED	205.0848 m/z @12.46 [CD6733_1.mzXML]	205.08477783203125	12.463016666666666	0.21913333333333332	19.952833333333334	19.733700000000002	23814.37109375	5477861.821977538	0	1278	14.924683292485739	1.3698343479843	0.30535646111441916	205.08474731445312	205.0854034423828
472	205.0959930419922	9.217016666666666					1	DETECTED	205.0960 m/z @9.22 [CD6733_1.mzXML]	205.0959930419922	9.217016666666666	9.129466666666668	10.80745	1.6779833333333318	6081530.5	4.101172351098566E7	1	1278	0.09969728259631871	1.562830802900618	1.858903211061952	205.09584045410156	205.09645080566406
473	205.1251678466797	1.8771333333333333					1	DETECTED	205.1252 m/z @1.88 [CD6733_1.mzXML]	205.1251678466797	1.8771333333333333	1.8486333333333334	9.287483333333334	7.43885	68358.5234375	1703114.1608616945	0	1278	0.1604603089976253	8.680473814612666	7.651010269198101	205.1152801513672	205.13316345214844
474	205.78013610839844	9.287483333333334					1	DETECTED	205.7801 m/z @9.29 [CD6733_1.mzXML]	205.78013610839844	9.287483333333334	9.159816666666668	9.345433333333334	0.18561666666666632	6106.796875	54859.989872558224	0	1278	0.14852913215199237	0.7269582245430812	0.5656126895836282	205.7796173095703	205.78021240234375
475	205.98611450195312	11.315183333333332					1	DETECTED	205.9861 m/z @11.32 [CD6733_1.mzXML]	205.98611450195312	11.315183333333332	0.10088333333333334	20.00316666666667	19.902283333333337	33612.61328125	6280568.727574804	0	1278	1.642790491341449	1.4924484707547907	4.8039326533543445	205.98594665527344	205.9941864013672
476	206.0801239013672	10.331033333333332					1	DETECTED	206.0801 m/z @10.33 [CD6733_1.mzXML]	206.0801239013672	10.331033333333332	0.16820000000000002	19.5845	19.4163	134111.640625	2112144.9585345415	0	1278	0.0967398725185209	0.5082093508497325	1.9024624063879418	206.0733184814453	206.0886993408203
477	206.0993194580078	9.217016666666666					1	DETECTED	206.0993 m/z @9.22 [CD6733_1.mzXML]	206.0993194580078	9.217016666666666	9.129466666666668	10.167733333333333	1.0382666666666651	631742.25	4181487.1101625846	0	1278	0.12151301246835544	1.5298516480744615	1.890566817787861	206.0987091064453	206.09974670410156
478	206.38124084472656	9.217016666666666					1	DETECTED	206.3812 m/z @9.22 [CD6733_1.mzXML]	206.38124084472656	9.217016666666666	9.159816666666668	9.345433333333334	0.18561666666666632	20565.376953125	120527.76711407442	0	1278	0.09448177143226744	1.6225233100233598	2.0885952825425353	206.3804931640625	206.38143920898438
479	206.89254760742188	1.7490999999999999					1	DETECTED	206.8925 m/z @1.75 [CD6733_1.mzXML]	206.89254760742188	1.7490999999999999	1.67385	2.132166666666667	0.4583166666666669	125336.5234375	970196.5363823248	0	1278	0.10381208843774115	3.045293466223708	1.5641762249339655	206.89242553710938	206.89283752441406
480	206.9901580810547	16.78783333333333					1	DETECTED	206.9902 m/z @16.79 [CD6733_1.mzXML]	206.9901580810547	16.78783333333333	0.11758333333333333	20.00316666666667	19.885583333333336	8623.1357421875	3299658.7212637346	0	1278	7.767003261345016	0.6037523738531526	0.18051351770796784	206.98631286621094	206.99566650390625
481	207.02508544921875	10.257583333333335					1	DETECTED	207.0251 m/z @10.26 [CD6733_1.mzXML]	207.02508544921875	10.257583333333335	1.4027500000000002	14.930200000000001	13.527450000000002	391104.09375	6732011.01857239	1	1278	0.7111424352280373	0.6431737392479939	0.16989233961715808	207.0151824951172	207.0316619873047
482	207.10342407226562	9.217016666666666					1	DETECTED	207.1034 m/z @9.22 [CD6733_1.mzXML]	207.10342407226562	9.217016666666666	9.052733333333332	11.94615	2.893416666666667	26652.748046875	900003.5085349121	0	1278	0.09816547094932382	0.5339204594523521	0.8232269246640233	207.0995635986328	207.1131134033203
483	208.02880859375	10.272					1	DETECTED	208.0288 m/z @10.27 [CD6733_1.mzXML]	208.02880859375	10.272	9.558449999999999	13.881033333333333	4.322583333333334	30532.1640625	1819452.2297871094	0	1278	0.669214739375569	3.0289281293065136	0.1379744324706554	208.0196533203125	208.02894592285156
484	208.04808044433594	15.780516666666667					1	DETECTED	208.0481 m/z @15.78 [CD6733_1.mzXML]	208.04808044433594	15.780516666666667	0.4229833333333334	19.868499999999997	19.445516666666663	13414.0439453125	3925938.0257062675	0	1278	2.3883298340476795	0.633093747693857	0.26618749538771397	208.04649353027344	208.04852294921875
485	208.8896942138672	1.7341166666666665					1	DETECTED	208.8897 m/z @1.73 [CD6733_1.mzXML]	208.8896942138672	1.7341166666666665	1.6884833333333333	4.2419	2.553416666666667	72939.96875	1315432.6559252932	0	1278	0.09546030645928294	27.977538349160064	4.74581658137783	208.8895721435547	208.89390563964844
486	208.934326171875	2.132166666666667					1	DETECTED	208.9343 m/z @2.13 [CD6733_1.mzXML]	208.934326171875	2.132166666666667	2.0892	2.3733333333333335	0.28413333333333357	7546.9775390625	96152.24915490721	0	1278	0.24826181174097783	3.3064391000775535	5.612878200155107	208.93405151367188	208.93478393554688
487	208.97750854492188	13.606533333333335					1	DETECTED	208.9775 m/z @13.61 [CD6733_1.mzXML]	208.97750854492188	13.606533333333335	11.672666666666666	16.33235	4.659683333333335	13506.396484375	1304651.1905151673	0	1278	0.49283827076544107	1.2047581701599552	1.4095163403199105	208.97683715820312	208.97804260253906
488	209.009765625	11.7167					1	DETECTED	209.0098 m/z @11.72 [CD6733_1.mzXML]	209.009765625	11.7167	11.615450000000001	12.110899999999999	0.49544999999999817	5681.3779296875	102438.19671069326	0	1278	0.10809133956572303	2.446666666666694	3.8933333333333873	209.00961303710938	209.01304626464844
489	209.03237915039062	1.4814					1	DETECTED	209.0324 m/z @1.48 [CD6733_1.mzXML]	209.03237915039062	1.4814	1.4027500000000002	4.89045	3.4877000000000002	29559.48046875	755979.4771641236	0	1278	0.10854027988204029	22.172282263191388	2.1358971782089817	209.03211975097656	209.03285217285156
490	209.04446411132812	15.74785					1	DETECTED	209.0445 m/z @15.75 [CD6733_1.mzXML]	209.04446411132812	15.74785	0.16820000000000002	20.00316666666667	19.83496666666667	28015.912109375	6676013.808143003	0	1278	2.4201016244178444	0.8083825894835415	0.5894482546465919	209.04368591308594	209.0448760986328
491	209.09117126464844	7.769866666666667					1	DETECTED	209.0912 m/z @7.77 [CD6733_1.mzXML]	209.09117126464844	7.769866666666667	5.915516666666666	8.710049999999999	2.794533333333333	25206.181640625	1546351.7178966375	0	1278	0.5723913022092892	0.6490091966839487	0.20484192166939524	209.09085083007812	209.09210205078125
492	209.11575317382812	12.036933333333334					1	DETECTED	209.1158 m/z @12.04 [CD6733_1.mzXML]	209.11575317382812	12.036933333333334	4.906483333333333	12.4941	7.5876166666666665	843830.625	8513995.714910291	1	1278	0.08912627492696146	0.7043543880630759	3.2891226520192633	209.1127471923828	209.11663818359375
493	209.1275177001953	8.77195					1	DETECTED	209.1275 m/z @8.77 [CD6733_1.mzXML]	209.1275177001953	8.77195	8.7254	10.849466666666666	2.124066666666666	6599.71240234375	331806.88700921607	0	1278	0.09695618232528957	22.81489437880421	39.92641760228715	209.12730407714844	209.12867736816406
494	210.90444946289062	1.7189833333333333					1	DETECTED	210.9044 m/z @1.72 [CD6733_1.mzXML]	210.90444946289062	1.7189833333333333	1.6884833333333333	1.7490999999999999	0.06061666666666654	18940.583984375	60720.82965478517	0	1278	0.0863753046451674	0.9937158469945344	0.9874316939890688	210.9042205810547	210.90444946289062
495	210.9344482421875	11.672666666666666					1	DETECTED	210.9344 m/z @11.67 [CD6733_1.mzXML]	210.9344482421875	11.672666666666666	11.01665	17.624833333333335	6.608183333333335	8722.130859375	1260473.6299634092	0	1278	0.6631281186955995	5.036597139300328	9.073194278600656	210.9329833984375	210.9408721923828
496	211.04098510742188	2.5269833333333334					1	DETECTED	211.0410 m/z @2.53 [CD6733_1.mzXML]	211.04098510742188	2.5269833333333334	2.2459333333333333	17.248333333333335	15.002400000000002	12824.4404296875	2129490.546124573	0	1278	0.22248358618962616	26.68991282689913	27.80337720014971	211.03781127929688	211.0418243408203
497	211.07908630371094	14.37445					1	DETECTED	211.0791 m/z @14.37 [CD6733_1.mzXML]	211.07908630371094	14.37445	13.838583333333334	17.970666666666666	4.132083333333332	7050.26416015625	637037.1500567319	0	1278	0.7373480611803771	3.855514431450618	4.082886732608678	211.07850646972656	211.0797119140625
498	211.10968017578125	14.1773					1	DETECTED	211.1097 m/z @14.18 [CD6733_1.mzXML]	211.10968017578125	14.1773	8.347766666666667	15.374816666666668	7.027050000000001	7423.46435546875	2126945.0718981936	0	1278	6.7988093687905415	0.6027111947211327	0.2054223894422653	211.10299682617188	211.10968017578125
499	211.1317901611328	11.345216666666666					1	DETECTED	211.1318 m/z @11.35 [CD6733_1.mzXML]	211.1317901611328	11.345216666666666	0.10088333333333334	20.00316666666667	19.902283333333337	9438.9326171875	4125936.719749571	0	1278	10.719102034787717	0.8849916995227228	2.126141123998212	211.12185668945312	211.13241577148438
500	211.14320373535156	10.286516666666667					1	DETECTED	211.1432 m/z @10.29 [CD6733_1.mzXML]	211.14320373535156	10.286516666666667	8.663666666666668	10.437199999999999	1.7735333333333312	10504.1630859375	438914.7609349361	0	1278	1.5427106641235397	0.5464255271076598	0.09285105421531968	211.14292907714844	211.14344787597656
501	212.8378448486328	1.9479166666666667					1	DETECTED	212.8378 m/z @1.95 [CD6733_1.mzXML]	212.8378448486328	1.9479166666666667	1.7033999999999998	2.317066666666667	0.613666666666667	24226.34375	416738.08869592287	0	1278	0.3376226699711242	1.254856519664644	1.4893048882525441	212.8375701904297	212.8383026123047
502	212.99819946289062	1.9054499999999999					1	DETECTED	212.9982 m/z @1.91 [CD6733_1.mzXML]	212.99819946289062	1.9054499999999999	1.8771333333333333	12.6488	10.771666666666667	39065.6484375	2840689.393126587	0	1278	0.069251424918372	9.137459293297162	16.051845263902898	212.99813842773438	213.00057983398438
503	213.02207946777344	10.228966666666668					1	DETECTED	213.0221 m/z @10.23 [CD6733_1.mzXML]	213.02207946777344	10.228966666666668	9.603566666666667	17.690166666666666	8.086599999999999	16167.5068359375	972834.6497071844	0	1278	0.07599866553271184	5.822264701707535	181.47306281785526	213.01634216308594	213.03207397460938
504	213.17684936523438	10.5283					1	DETECTED	213.1768 m/z @10.53 [CD6733_1.mzXML]	213.17684936523438	10.5283	1.3506666666666667	18.504833333333334	17.15416666666667	7335.044921875	2883507.5694414065	0	1278	0.09500748139592297	0.93456374010729	0.8691274802145798	213.171142578125	213.18359375
505	214.0251922607422	10.55745					1	DETECTED	214.0252 m/z @10.56 [CD6733_1.mzXML]	214.0251922607422	10.55745	10.5133	10.617816666666666	0.10451666666666704	11079.51171875	49260.03849462894	0	1278	0.08981662950118618	1.1836542091355233	1.3673084182710469	214.0251922607422	214.0255889892578
506	214.91639709472656	1.5554166666666667					1	DETECTED	214.9164 m/z @1.56 [CD6733_1.mzXML]	214.91639709472656	1.5554166666666667	1.4200333333333333	1.8059833333333333	0.38595	696108.375	5004434.264528809	0	1278	0.12087741119278816	0.8447153585367512	0.6165122715733866	214.90878295898438	214.91671752929688
507	214.98793029785156	1.5111166666666667					1	DETECTED	214.9879 m/z @1.51 [CD6733_1.mzXML]	214.98793029785156	1.5111166666666667	1.4513	1.5850833333333334	0.13378333333333337	68824.3125	408250.5478603515	0	1278	0.10757197139359786	1.1182780718863203	1.2365561437726404	214.98744201660156	214.98797607421875
508	215.0150604248047	1.9895666666666665					1	DETECTED	215.0151 m/z @1.99 [CD6733_1.mzXML]	215.0150604248047	1.9895666666666665	1.4200333333333333	10.9374	9.517366666666668	59816.90625	2160790.4689897764	0	1278	0.16555433227987204	1.2036253695264503	0.8456311982840204	215.0146026611328	215.0220947265625
509	215.12628173828125	11.126583333333334					1	DETECTED	215.1263 m/z @11.13 [CD6733_1.mzXML]	215.12628173828125	11.126583333333334	1.3854666666666666	17.313666666666666	15.9282	6430.74951171875	1366286.1357213438	0	1278	0.12881472109555503	0.8175756715092554	0.6351513430185106	215.12628173828125	215.1280059814453
510	215.9197998046875	1.52585					1	DETECTED	215.9198 m/z @1.53 [CD6733_1.mzXML]	215.9197998046875	1.52585	1.4359499999999998	1.5850833333333334	0.14913333333333356	17995.51171875	118065.84663153082	0	1278	0.15269595694615923	0.8294401186503527	0.6588802373007053	215.91954040527344	215.91998291015625
511	216.92132568359375	1.67385					1	DETECTED	216.9213 m/z @1.67 [CD6733_1.mzXML]	216.92132568359375	1.67385	0.21913333333333332	1.9479166666666667	1.7287833333333333	337639.125	3238827.3785856934	0	1278	0.12366738775261688	null	5.365012318631653	216.91253662109375	216.92152404785156
512	216.9495849609375	1.5406000000000002					1	DETECTED	216.9496 m/z @1.54 [CD6733_1.mzXML]	216.9495849609375	1.5406000000000002	1.022	1.6299833333333333	0.6079833333333333	197483.984375	1402056.7039985352	0	1278	0.11304798850376119	0.8833930675671274	0.9652383931688708	216.9463653564453	216.9497528076172
513	217.04624938964844	10.9069					1	DETECTED	217.0462 m/z @10.91 [CD6733_1.mzXML]	217.04624938964844	10.9069	5.50555	18.270666666666667	12.765116666666668	8566.970703125	1075098.855177124	0	1278	0.07631838816474712	0.9539487072929521	0.904568737176437	217.03692626953125	217.0533905029297
514	217.08070373535156	1.863					1	DETECTED	217.0807 m/z @1.86 [CD6733_1.mzXML]	217.08070373535156	1.863	0.2360833333333333	12.051533333333333	11.81545	39430.37109375	3154520.666559354	0	1278	1.6576774850046072	1.7253215535937996	1.7927090849081029	217.0801544189453	217.08213806152344
515	217.1206817626953	19.701					1	DETECTED	217.1207 m/z @19.70 [CD6733_1.mzXML]	217.1206817626953	19.701	0.10088333333333334	20.00316666666667	19.902283333333337	11784.943359375	4652186.912754607	0	1278	1.7756859407149328	0.5350507072407586	0.07645344383746501	217.11990356445312	217.12451171875
516	217.22605895996094	11.7167					1	DETECTED	217.2261 m/z @11.72 [CD6733_1.mzXML]	217.22605895996094	11.7167	11.701783333333333	11.8089	0.1071166666666663	5560.43701171875	26185.363210571377	0	1278	0.16656878212532433	3.590502793296179	6.181005586592358	217.22589111328125	217.22671508789062
517	218.00332641601562	11.220966666666667					1	DETECTED	218.0033 m/z @11.22 [CD6733_1.mzXML]	218.00332641601562	11.220966666666667	0.15125	20.00316666666667	19.851916666666668	3124.03759765625	2089161.2678740234	0	1278	8.886273881358408	0.8966768194910137	0.7933536389820276	218.0030059814453	218.00436401367188
518	218.041259765625	10.167733333333333					1	DETECTED	218.0413 m/z @10.17 [CD6733_1.mzXML]	218.041259765625	10.167733333333333	4.685016666666667	10.243283333333332	5.558266666666666	4968.95361328125	479361.76512646495	0	1278	0.06610495337245226	0.5068898325951551	0.01377966519031012	218.04122924804688	218.04931640625
519	218.13754272460938	2.146666666666667					1	DETECTED	218.1375 m/z @2.15 [CD6733_1.mzXML]	218.13754272460938	2.146666666666667	0.10088333333333334	20.00316666666667	19.902283333333337	17038.720703125	3559882.08826584	0	1278	0.9860165501916442	1.1559974250385032	16.06344826771558	218.13551330566406	218.13841247558594
520	218.21005249023438	10.4064					1	DETECTED	218.2101 m/z @10.41 [CD6733_1.mzXML]	218.21005249023438	10.4064	10.37625	13.111566666666667	2.735316666666666	9277.619140625	507400.0189479976	0	1278	0.07750692109174118	45.361802100609545	3.214409481145625	218.20370483398438	218.21058654785156
521	218.91842651367188	1.6884833333333333					1	DETECTED	218.9184 m/z @1.69 [CD6733_1.mzXML]	218.91842651367188	1.6884833333333333	1.5406000000000002	1.8911166666666666	0.35051666666666637	99543.0234375	955214.2800605468	0	1278	0.1275834005708243	1.18511213794658	4.6162472804741235	218.9092559814453	218.91856384277344
522	218.9689178466797	9.842833333333335					1	DETECTED	218.9689 m/z @9.84 [CD6733_1.mzXML]	218.9689178466797	9.842833333333335	9.603566666666667	10.136233333333333	0.5326666666666657	4346.83740234375	84568.450863098	0	1278	0.36970220831211975	1.1131234327110562	1.2262468654221124	218.96856689453125	218.96920776367188
523	218.98269653320312	1.52585					1	DETECTED	218.9827 m/z @1.53 [CD6733_1.mzXML]	218.98269653320312	1.52585	1.4513	1.5850833333333334	0.13378333333333337	35597.046875	191217.62957226564	0	1278	0.09292594495048112	0.8972725240330889	0.7945450480661778	218.98236083984375	218.98275756835938
524	219.02493286132812	1.7780666666666667					1	DETECTED	219.0249 m/z @1.78 [CD6733_1.mzXML]	219.02493286132812	1.7780666666666667	1.6591833333333335	18.438333333333333	16.779149999999998	2352946.5	2.1000354425667156E7	1	1278	0.06249758400687999	3.708342973900436	4.880178495772886	219.0149688720703	219.02728271484375
525	219.04600524902344	11.079583333333334					1	DETECTED	219.0460 m/z @11.08 [CD6733_1.mzXML]	219.04600524902344	11.079583333333334	8.6327	11.189633333333335	2.556933333333335	7452.59228515625	414371.20427734393	0	1278	2.413128183714406	0.5224877905907517	0.044889456603949295	219.04197692871094	219.0463409423828
526	219.0640869140625	10.633999999999999					1	DETECTED	219.0641 m/z @10.63 [CD6733_1.mzXML]	219.0640869140625	10.633999999999999	9.722416666666668	10.719783333333334	0.9973666666666663	9201.0615234375	168883.30560607923	0	1278	0.09272480730538923	0.5470518328914904	0.1326848607240882	219.06106567382812	219.06488037109375
527	219.11614990234375	15.054916666666665					1	DETECTED	219.1161 m/z @15.05 [CD6733_1.mzXML]	219.11614990234375	15.054916666666665	0.1343	19.952833333333334	19.818533333333335	16329.56640625	3343655.1843707263	0	1278	1.1912971029376802	0.9154562652226409	0.8920845141555687	219.11534118652344	219.11697387695312
528	219.1515655517578	9.083633333333333					1	DETECTED	219.1516 m/z @9.08 [CD6733_1.mzXML]	219.1515655517578	9.083633333333333	3.95945	9.144833333333334	5.185383333333334	5828.68603515625	488129.6710983279	0	1278	0.1506217629156037	0.5059716832926223	0.011943366585244723	219.14187622070312	219.15203857421875
529	219.17295837402344	12.26685					1	DETECTED	219.1730 m/z @12.27 [CD6733_1.mzXML]	219.17295837402344	12.26685	0.15125	19.88533333333333	19.73408333333333	28582.296875	2335406.7729212036	0	1278	0.9706719740196821	0.8210322503419976	0.557752557102951	219.1693572998047	219.1743621826172
530	220.0284881591797	1.7780666666666667					1	DETECTED	220.0285 m/z @1.78 [CD6733_1.mzXML]	220.0284881591797	1.7780666666666667	0.10088333333333334	2.3873166666666665	2.286433333333333	132985.078125	5221471.795209382	0	1278	0.060710528339925185	0.6755979786645971	0.17711707586259473	220.02842712402344	220.037109375
531	220.11700439453125	8.928533333333332					1	DETECTED	220.1170 m/z @8.93 [CD6733_1.mzXML]	220.11700439453125	8.928533333333332	8.7877	17.09916666666667	8.31146666666667	47320.02734375	777351.0004436031	0	1278	0.10659517009100128	1.188102140677924	0.775127447522781	220.1159210205078	220.12063598632812
532	220.93321228027344	1.6299833333333333					1	DETECTED	220.9332 m/z @1.63 [CD6733_1.mzXML]	220.93321228027344	1.6299833333333333	1.5406000000000002	1.7341166666666665	0.19351666666666634	177493.140625	1105257.4469863274	0	1278	0.08105039378923551	1.0825097892970357	1.1148754812273007	220.93313598632812	220.93353271484375
533	220.98033142089844	1.52585					1	DETECTED	220.9803 m/z @1.53 [CD6733_1.mzXML]	220.98033142089844	1.52585	1.4814	1.5554166666666667	0.07401666666666662	9480.408203125	37159.78131762698	0	1278	0.08947381179445091	0.8325834270716178	0.6651668541432356	220.9801483154297	220.98056030273438
534	220.99783325195312	12.745683333333334					1	DETECTED	220.9978 m/z @12.75 [CD6733_1.mzXML]	220.99783325195312	12.745683333333334	1.4027500000000002	19.969333333333335	18.566583333333334	7715.13037109375	2455746.088273132	0	1278	13.510826372899986	0.8184207200959187	0.3303880298960327	220.99273681640625	221.00650024414062
535	221.02333068847656	1.7780666666666667					1	DETECTED	221.0233 m/z @1.78 [CD6733_1.mzXML]	221.02333068847656	1.7780666666666667	1.7189833333333333	15.55265	13.833666666666666	159801.265625	2736056.6532104183	0	1278	0.06287951153480775	4.385502729164294	5.288519236928021	221.0150146484375	221.0242919921875
536	221.05206298828125	11.62945					1	DETECTED	221.0521 m/z @11.63 [CD6733_1.mzXML]	221.05206298828125	11.62945	11.531216666666667	11.7318	0.20058333333333245	20738.619140625	150361.86708056575	0	1278	0.07191633634995931	1.0209535120461481	1.0419070240922963	221.05197143554688	221.05239868164062
537	221.08273315429688	12.3852					1	DETECTED	221.0827 m/z @12.39 [CD6733_1.mzXML]	221.08273315429688	12.3852	5.034800000000001	12.5882	7.5534	31472.79296875	1544546.7288172902	0	1278	3.869484064614319	0.5147666533145345	0.06381763113239067	221.07968139648438	221.09188842773438
538	221.11585998535156	12.203866666666666					1	DETECTED	221.1159 m/z @12.20 [CD6733_1.mzXML]	221.11585998535156	12.203866666666666	0.11758333333333333	19.801166666666667	19.683583333333335	10827.88671875	2810224.624110382	0	1278	0.12441535648483892	0.8142943033218099	0.6285886066436195	221.11557006835938	221.1202850341797
539	221.15206909179688	12.971366666666666					1	DETECTED	221.1521 m/z @12.97 [CD6733_1.mzXML]	221.15206909179688	12.971366666666666	5.343516666666667	18.30366666666667	12.960150000000002	21716.169921875	1575846.090250336	0	1278	0.13746171143211683	0.8495283730015668	0.6990567460031335	221.14663696289062	221.15301513671875
540	222.06369018554688	15.536666666666667					1	DETECTED	222.0637 m/z @15.54 [CD6733_1.mzXML]	222.06369018554688	15.536666666666667	0.3723	19.868499999999997	19.496199999999998	15042.7490234375	3669804.8113570544	0	1278	2.8797601047868966	0.8378574690013678	0.5120192900307029	222.06285095214844	222.06495666503906
541	222.86631774902344	1.7490999999999999					1	DETECTED	222.8663 m/z @1.75 [CD6733_1.mzXML]	222.86631774902344	1.7490999999999999	1.6884833333333333	1.9618	0.27331666666666665	102527.515625	715240.3849453129	0	1278	0.09105437392522497	2.254467968105586	3.5089359362111723	222.86631774902344	222.8665313720703
542	222.99295043945312	13.668816666666666					1	DETECTED	222.9930 m/z @13.67 [CD6733_1.mzXML]	222.99295043945312	13.668816666666666	9.558449999999999	15.796516666666667	6.238066666666668	56961.734375	4692320.201111326	0	1278	0.7344003969704502	0.7592526710446786	4.3602587479696675	222.99127197265625	222.9997100830078
543	223.0623321533203	11.687199999999999					1	DETECTED	223.0623 m/z @11.69 [CD6733_1.mzXML]	223.0623321533203	11.687199999999999	0.9012333333333333	19.617666666666665	18.71643333333333	127360.1171875	1.0444204813817227E7	0	1278	0.41805266354516135	6.119612560686171	4.180439596315524	223.0572509765625	223.0708465576172
544	223.0950164794922	11.559633333333332					1	DETECTED	223.0950 m/z @11.56 [CD6733_1.mzXML]	223.0950164794922	11.559633333333332	0.10088333333333334	20.00316666666667	19.902283333333337	1639079.5	3.0766256249422014E7	1	1278	0.10744730882669096	0.9408771478956917	3.466004084042798	223.09078979492188	223.0951690673828
545	223.1314697265625	12.370166666666668					1	DETECTED	223.1315 m/z @12.37 [CD6733_1.mzXML]	223.1314697265625	12.370166666666668	1.1775333333333333	18.30366666666667	17.126133333333335	122573.6953125	7540506.569123045	0	1278	0.09325052561739433	0.824413496557702	0.14545332113549828	223.12315368652344	223.13864135742188
546	224.06185913085938	11.777999999999999					1	DETECTED	224.0619 m/z @11.78 [CD6733_1.mzXML]	224.06185913085938	11.777999999999999	1.1775333333333333	17.264666666666667	16.087133333333334	17265.82421875	2440327.852163391	0	1278	0.1699138611092721	0.7127654328738942	0.37296454724848127	224.05812072753906	224.0643310546875
547	224.09852600097656	11.559633333333332					1	DETECTED	224.0985 m/z @11.56 [CD6733_1.mzXML]	224.09852600097656	11.559633333333332	0.3723	17.987333333333332	17.615033333333333	195801.6875	2.0833121897012524E7	0	1278	11.276699585108	0.7872757880936774	0.5745515761873548	224.09530639648438	224.09864807128906
548	224.9498291015625	11.516616666666666					1	DETECTED	224.9498 m/z @11.52 [CD6733_1.mzXML]	224.9498291015625	11.516616666666666	7.337266666666666	15.6016	8.264333333333333	38004.6484375	2826821.3774259044	0	1278	0.6968573949143249	3.714991396533742	4.402850513478449	224.94467163085938	224.95106506347656
549	224.9684295654297	10.877533333333334					1	DETECTED	224.9684 m/z @10.88 [CD6733_1.mzXML]	224.9684295654297	10.877533333333334	0.10088333333333334	10.953433333333333	10.852549999999999	5888.98193359375	1134610.7581227112	0	1278	0.03791012604939503	0.5035215025077366	0.007043005015473173	224.96383666992188	224.9698486328125
550	225.0331268310547	1.7780666666666667					1	DETECTED	225.0331 m/z @1.78 [CD6733_1.mzXML]	225.0331268310547	1.7780666666666667	1.76365	15.229033333333332	13.465383333333332	97899.8125	1.084175431912482E7	0	1278	0.07475618728849431	341.249215138974	687.4604822273493	225.0257110595703	225.04185485839844
551	225.0589141845703	11.747283333333334					1	DETECTED	225.0589 m/z @11.75 [CD6733_1.mzXML]	225.0589141845703	11.747283333333334	9.360083333333334	16.6251	7.265016666666666	13885.9345703125	1520130.603848633	0	1278	0.3346081295192107	1.521660662421805	2.04332132484361	225.05557250976562	225.06541442871094
552	225.10684204101562	1.8771333333333333					1	DETECTED	225.1068 m/z @1.88 [CD6733_1.mzXML]	225.10684204101562	1.8771333333333333	1.863	11.600933333333334	9.737933333333334	58390.59375	1693093.2236170657	0	1278	0.06475506589720714	344.5023584905661	688.0957296748143	225.0985565185547	225.1082305908203
553	226.04379272460938	2.0751166666666667					1	DETECTED	226.0438 m/z @2.08 [CD6733_1.mzXML]	226.04379272460938	2.0751166666666667	2.017916666666667	17.131833333333336	15.11391666666667	33998.0234375	2484763.17782666	0	1278	0.1713528593285223	3.772176902881256	4.7688003115122415	226.03802490234375	226.0511474609375
554	226.07009887695312	9.842833333333335					1	DETECTED	226.0701 m/z @9.84 [CD6733_1.mzXML]	226.07009887695312	9.842833333333335	9.782900000000001	9.965	0.18209999999999837	15004.84375	102534.50430175761	0	1278	0.12314948412179483	1.5191879866518203	2.0383759733036406	226.07003784179688	226.07020568847656
555	226.95008850097656	1.6447					1	DETECTED	226.9501 m/z @1.64 [CD6733_1.mzXML]	226.95008850097656	1.6447	1.5406000000000002	12.219966666666666	10.679366666666667	878849.625	1.9737040107364494E7	0	1278	0.0811421488826789	1.3506198955449593	1.8395584312136841	226.94107055664062	226.9512481689453
556	227.05392456054688	10.922					1	DETECTED	227.0539 m/z @10.92 [CD6733_1.mzXML]	227.05392456054688	10.922	10.892066666666667	16.364916666666666	5.472849999999999	9711.9423828125	797882.8478774414	0	1278	0.18963470915170078	91.41731625834974	181.8346325166995	227.04830932617188	227.053955078125
557	227.07818603515625	9.231016666666667					1	DETECTED	227.0782 m/z @9.23 [CD6733_1.mzXML]	227.07818603515625	9.231016666666667	9.144833333333334	16.836666666666666	7.6918333333333315	72026.8359375	820167.2320824568	0	1278	0.1020829414776756	1.995337489680089	1.4170002528589363	227.06887817382812	227.07838439941406
558	227.09017944335938	10.80745					1	DETECTED	227.0902 m/z @10.81 [CD6733_1.mzXML]	227.09017944335938	10.80745	8.756433333333332	10.877533333333334	2.121100000000002	13104.05859375	665008.6747026985	0	1278	0.09306605266552737	0.5170850228748347	0.035349786173743694	227.0899200439453	227.09071350097656
559	227.10174560546875	8.710049999999999					1	DETECTED	227.1017 m/z @8.71 [CD6733_1.mzXML]	227.10174560546875	8.710049999999999	8.6327	8.740916666666667	0.1082166666666673	2796.958740234375	11564.963723999052	0	1278	0.06406703105908029	0.6995259642318584	0.3990519284637168	227.10147094726562	227.10205078125
560	227.12384033203125	1.8486333333333334					1	DETECTED	227.1238 m/z @1.85 [CD6733_1.mzXML]	227.12384033203125	1.8486333333333334	1.8341500000000002	9.360083333333334	7.525933333333334	125293.421875	2077534.488893737	0	1278	0.202046281147634	10.305940462232586	22.14917772007235	227.11500549316406	227.12425231933594
561	227.1744842529297	9.797949999999998					1	DETECTED	227.1745 m/z @9.80 [CD6733_1.mzXML]	227.1744842529297	9.797949999999998	0.21913333333333332	20.00316666666667	19.784033333333337	114668.84375	3945281.5664685364	0	1278	0.16449198896762063	1.0885171602683374	1.334085854941494	227.17323303222656	227.1758270263672
562	228.0620880126953	10.316116666666666					1	DETECTED	228.0621 m/z @10.32 [CD6733_1.mzXML]	228.0620880126953	10.316116666666666	5.521766666666666	10.452416666666666	4.93065	53586.5390625	930647.250434233	0	1278	0.09801961915252022	0.5142146484924964	1.1876397364622366	228.05392456054688	228.07106018066406
563	228.08151245117188	9.188649999999999					1	DETECTED	228.0815 m/z @9.19 [CD6733_1.mzXML]	228.08151245117188	9.188649999999999	9.037116666666666	9.3749	0.3377833333333342	7815.447265625	66130.4025271605	0	1278	0.03689831367213259	1.1145512538495428	1.2291025076990858	228.08010864257812	228.0856170654297
564	228.177734375	9.842833333333335					1	DETECTED	228.1777 m/z @9.84 [CD6733_1.mzXML]	228.177734375	9.842833333333335	9.512983333333333	10.617816666666666	1.1048333333333336	10827.267578125	227229.61227551234	0	1278	0.906278819222587	1.674751149512394	3.5151452123078255	228.1771240234375	228.17828369140625
565	229.1424102783203	19.634333333333334					1	DETECTED	229.1424 m/z @19.63 [CD6733_1.mzXML]	229.1424102783203	19.634333333333334	0.10088333333333334	20.00316666666667	19.902283333333337	91161.6015625	6.907735884104E7	1	1278	5.2972419729521985	0.5094410698912208	0.01888213978244164	229.1415252685547	229.14266967773438
566	229.15325927734375	1.9895666666666665					1	DETECTED	229.1533 m/z @1.99 [CD6733_1.mzXML]	229.15325927734375	1.9895666666666665	1.863	2.0892	0.22619999999999996	106727.5	991255.8740332035	0	1278	0.11499007884147905	0.8936002106926532	0.7872004213853063	229.15318298339844	229.1534881591797
567	230.1453094482422	0.10088333333333334					1	DETECTED	230.1453 m/z @0.10 [CD6733_1.mzXML]	230.1453094482422	0.10088333333333334	0.10088333333333334	19.986333333333334	19.885450000000002	12443.2138671875	8632343.566956546	0	1278	3.4607690392035186	null	null	230.1446990966797	230.14601135253906
568	230.24627685546875	11.428216666666666					1	DETECTED	230.2463 m/z @11.43 [CD6733_1.mzXML]	230.24627685546875	11.428216666666666	11.372833333333334	11.94615	0.5733166666666651	242544.8125	1581552.9335053707	0	1278	0.12348156775555097	1.8405187982968272	2.0212334573563107	230.24574279785156	230.24667358398438
569	230.96511840820312	1.5406000000000002					1	DETECTED	230.9651 m/z @1.54 [CD6733_1.mzXML]	230.96511840820312	1.5406000000000002	1.4200333333333333	1.6591833333333335	0.2391500000000002	229675.875	1494955.8846589357	0	1278	0.1061299889404792	1.0087447899057915	0.8442684700643116	230.9646453857422	230.9652862548828
570	231.13583374023438	15.150083333333333					1	DETECTED	231.1358 m/z @15.15 [CD6733_1.mzXML]	231.13583374023438	15.150083333333333	0.10088333333333334	20.00316666666667	19.902283333333337	363495.5	3.844838822214905E7	1	1278	0.9985741938852204	1.103802302246123	3.215988372742681	231.13519287109375	231.14500427246094
571	232.13946533203125	15.150083333333333					1	DETECTED	232.1395 m/z @15.15 [CD6733_1.mzXML]	232.13946533203125	15.150083333333333	9.827833333333333	19.868499999999997	10.040666666666665	23153.875	2859064.119564392	0	1278	1.143683934641892	2.6231309337293958	2.742443293142696	232.13494873046875	232.14012145996094
572	232.15347290039062	8.465933333333334					1	DETECTED	232.1535 m/z @8.47 [CD6733_1.mzXML]	232.15347290039062	8.465933333333334	7.104299999999999	11.158183333333334	4.053883333333334	44402.41015625	907214.468626556	0	1278	0.23425985112490721	0.852300211065578	0.7827522398681287	232.15237426757812	232.15370178222656
573	232.89505004882812	1.7490999999999999					1	DETECTED	232.8951 m/z @1.75 [CD6733_1.mzXML]	232.89505004882812	1.7490999999999999	1.6447	1.9195666666666669	0.2748666666666668	187548.703125	1480288.9638588869	0	1278	0.12193493476892625	1.3199069537368813	1.3416059963263147	232.89451599121094	232.89556884765625
574	232.92697143554688	1.5554166666666667					1	DETECTED	232.9270 m/z @1.56 [CD6733_1.mzXML]	232.92697143554688	1.5554166666666667	1.4359499999999998	1.6299833333333333	0.1940333333333335	100575.40625	631211.8223886718	0	1278	0.10362878829652322	0.8120814732142853	0.6764732012370163	232.9263458251953	232.9272003173828
575	232.9982147216797	1.5111166666666667					1	DETECTED	232.9982 m/z @1.51 [CD6733_1.mzXML]	232.9982147216797	1.5111166666666667	1.4359499999999998	1.6151333333333333	0.17918333333333347	30473.296875	204193.00816503915	0	1278	0.11938260784560994	1.1919068736141891	1.3182011314926574	232.99765014648438	232.99830627441406
576	233.02964782714844	14.055033333333334					1	DETECTED	233.0296 m/z @14.06 [CD6733_1.mzXML]	233.02964782714844	14.055033333333334	10.104766666666666	18.5215	8.416733333333333	3496.83447265625	975043.4158107297	0	1278	6.634506613636333	1.0653373611908055	1.1306747223816107	233.02879333496094	233.0308837890625
577	233.11538696289062	15.39105					1	DETECTED	233.1154 m/z @15.39 [CD6733_1.mzXML]	233.11538696289062	15.39105	0.21913333333333332	20.00316666666667	19.784033333333337	8384.80859375	3141736.565820007	0	1278	16.572413722830998	0.6519951884787135	0.5056702685452822	233.1110076904297	233.11538696289062
578	233.1317901611328	14.961516666666666					1	DETECTED	233.1318 m/z @14.96 [CD6733_1.mzXML]	233.1317901611328	14.961516666666666	10.120683333333334	19.817999999999998	9.697316666666664	12863.6904296875	3183134.6845771484	0	1278	5.890498889752672	0.948328306205543	0.6801804090149659	233.13087463378906	233.1336669921875
579	233.14564514160156	14.899066666666666					1	DETECTED	233.1456 m/z @14.90 [CD6733_1.mzXML]	233.14564514160156	14.899066666666666	9.129466666666668	19.43433333333333	10.304866666666664	13535.1044921875	1925460.7650259396	0	1278	0.05539427410875497	0.9988168396719801	1.0512063770966376	233.13748168945312	233.1522979736328
580	234.89236450195312	1.7189833333333333					1	DETECTED	234.8924 m/z @1.72 [CD6733_1.mzXML]	234.89236450195312	1.7189833333333333	1.6591833333333335	14.491116666666667	12.831933333333334	72194.84375	6765394.6476826165	0	1278	0.11332876500774436	107.29041248606492	1.5258801876676031	234.89195251464844	234.89288330078125
581	234.96018981933594	1.5554166666666667					1	DETECTED	234.9602 m/z @1.56 [CD6733_1.mzXML]	234.96018981933594	1.5554166666666667	1.4814	1.5850833333333334	0.10368333333333335	9503.1064453125	42364.30623657227	0	1278	0.05562402898895957	0.7004053141184423	0.4008106282368847	234.96005249023438	234.96182250976562
582	235.0677032470703	11.900716666666666					1	DETECTED	235.0677 m/z @11.90 [CD6733_1.mzXML]	235.0677032470703	11.900716666666666	11.573366666666667	11.991583333333333	0.418216666666666	30047.40234375	252127.27199658225	0	1278	0.05451218944078384	0.6387913039050972	0.2713530221550223	235.06283569335938	235.06790161132812
583	235.09132385253906	2.8186166666666663					1	DETECTED	235.0913 m/z @2.82 [CD6733_1.mzXML]	235.09132385253906	2.8186166666666663	0.10088333333333334	20.00316666666667	19.902283333333337	125465.5625	3.160201446072833E7	1	1278	2.197753207814331	4.484662827937614	24.615452316485467	235.08949279785156	235.09205627441406
584	235.16770935058594	12.296033333333332					1	DETECTED	235.1677 m/z @12.30 [CD6733_1.mzXML]	235.16770935058594	12.296033333333332	0.9012333333333333	18.98616666666667	18.084933333333336	19647.361328125	2674489.1368959364	0	1278	0.10985497204753969	0.7935608055136263	0.5871216110272526	235.16726684570312	235.1699981689453
585	236.0787811279297	15.102133333333335					1	DETECTED	236.0788 m/z @15.10 [CD6733_1.mzXML]	236.0787811279297	15.102133333333335	10.4828	17.755999999999997	7.2731999999999974	5225.9755859375	1043117.622718445	0	1278	1.240493120378602	0.7872564583633996	0.5745129167267992	236.0787353515625	236.0797576904297
586	236.0947723388672	3.3726333333333334					1	DETECTED	236.0948 m/z @3.37 [CD6733_1.mzXML]	236.0947723388672	3.3726333333333334	0.10088333333333334	19.986333333333334	19.885450000000002	8090.37255859375	2931842.681099243	0	1278	5.447477741281199	3.0389623290288075	5.84165024760178	236.09364318847656	236.09547424316406
587	236.9070587158203	1.6299833333333333					1	DETECTED	236.9071 m/z @1.63 [CD6733_1.mzXML]	236.9070587158203	1.6299833333333333	1.5699833333333333	1.6884833333333333	0.11850000000000005	16896.791015625	81884.77519189451	0	1278	0.0873322649963777	0.9874999999999995	0.9749999999999991	236.90670776367188	236.9077911376953
588	236.99656677246094	1.9895666666666665					1	DETECTED	236.9966 m/z @1.99 [CD6733_1.mzXML]	236.99656677246094	1.9895666666666665	1.9195666666666669	13.290483333333333	11.370916666666666	33381.61328125	2635181.6359075317	0	1278	0.13356238020833633	56.03043266306581	110.28626966700988	236.99566650390625	237.00656127929688
589	237.07791137695312	11.777999999999999					1	DETECTED	237.0779 m/z @11.78 [CD6733_1.mzXML]	237.07791137695312	11.777999999999999	2.132166666666667	18.270666666666667	16.1385	23201.697265625	4027712.9739969475	0	1278	0.33883281583054625	2.2407286144019736	4.663409497509853	237.0713653564453	237.08670043945312
590	237.1106719970703	11.283733333333334					1	DETECTED	237.1107 m/z @11.28 [CD6733_1.mzXML]	237.1106719970703	11.283733333333334	0.15125	19.90216666666667	19.75091666666667	48396.1640625	3524169.9045494655	0	1278	0.6451841386814152	12.687828590468275	23.609707106975392	237.1068115234375	237.1124267578125
591	238.10548400878906	14.025483333333334					1	DETECTED	238.1055 m/z @14.03 [CD6733_1.mzXML]	238.10548400878906	14.025483333333334	7.003933333333333	19.817999999999998	12.814066666666665	14485.259765625	2751821.204486907	0	1278	0.7378643629789376	1.0810879007731797	0.988484398361277	238.1012725830078	238.10702514648438
592	238.84030151367188	1.7341166666666665					1	DETECTED	238.8403 m/z @1.73 [CD6733_1.mzXML]	238.84030151367188	1.7341166666666665	1.6884833333333333	13.621916666666667	11.933433333333333	30294.21484375	1.0029085256772462E7	0	1278	0.07591856624741844	130.75346968590253	260.50693937180506	238.8401641845703	238.8467559814453
593	238.96530151367188	12.219966666666666					1	DETECTED	238.9653 m/z @12.22 [CD6733_1.mzXML]	238.96530151367188	12.219966666666666	9.573816666666666	18.287333333333333	8.713516666666667	132952.125	9139722.577610748	0	1278	0.7359052796651877	1.6213879981877	1.3673463403615738	238.96481323242188	238.97019958496094
594	239.02159118652344	10.877533333333334					1	DETECTED	239.0216 m/z @10.88 [CD6733_1.mzXML]	239.02159118652344	10.877533333333334	10.849466666666666	10.953433333333333	0.10396666666666654	11637.3115234375	53701.8840791021	0	1278	0.12891414422903225	1.8521377672208406	2.704275534441681	239.0213165283203	239.021728515625
595	239.03895568847656	10.257583333333335					1	DETECTED	239.0390 m/z @10.26 [CD6733_1.mzXML]	239.03895568847656	10.257583333333335	0.7815333333333334	20.00316666666667	19.221633333333337	4650.5771484375	1147574.9280876464	0	1278	0.0599164707108919	1.0142218188661591	0.9199286357734998	239.0338592529297	239.04345703125
596	239.06253051757812	1.863					1	DETECTED	239.0625 m/z @1.86 [CD6733_1.mzXML]	239.06253051757812	1.863	1.52585	11.991583333333333	10.465733333333333	103535.2578125	2231167.687623718	0	1278	0.03930929417942264	17.613716305270533	3.4457147528051646	239.05419921875	239.0681915283203
597	239.08990478515625	10.5283					1	DETECTED	239.0899 m/z @10.53 [CD6733_1.mzXML]	239.08990478515625	10.5283	10.452416666666666	11.62945	1.177033333333334	519345.09375	3145214.4000985185	1	1278	0.09346882079728758	1.6467377647435633	1.8875527466458848	239.0894775390625	239.09091186523438
598	239.1384735107422	9.737416666666666					1	DETECTED	239.1385 m/z @9.74 [CD6733_1.mzXML]	239.1384735107422	9.737416666666666	9.707366666666667	9.827833333333333	0.12046666666666539	2072.51904296875	10038.215414215032	0	1278	0.09472047709242126	2.0044370493622035	3.0088740987244065	239.137451171875	239.1384735107422
599	239.2352752685547	13.768400000000002					1	DETECTED	239.2353 m/z @13.77 [CD6733_1.mzXML]	239.2352752685547	13.768400000000002	4.1366	14.284716666666666	10.148116666666667	54311.26953125	1994248.4582033388	0	1278	0.3425861843531788	0.5272850427489392	3.411775941017566	239.23446655273438	239.23745727539062
600	239.96435546875	12.235816666666667					1	DETECTED	239.9644 m/z @12.24 [CD6733_1.mzXML]	239.96435546875	12.235816666666667	11.672666666666666	14.4474	2.7747333333333337	8438.892578125	611686.6853382569	0	1278	0.73871853488059	2.463582822812157	3.927165645624314	239.9639129638672	239.9713592529297
601	240.09356689453125	10.5283					1	DETECTED	240.0936 m/z @10.53 [CD6733_1.mzXML]	240.09356689453125	10.5283	1.00445	14.4179	13.41345	55476.00390625	2577206.0924351793	0	1278	2.5286646458937874	2.8070696102807178	3.873878604877093	240.08529663085938	240.10130310058594
602	240.23837280273438	13.726533333333332					1	DETECTED	240.2384 m/z @13.73 [CD6733_1.mzXML]	240.23837280273438	13.726533333333332	13.712483333333333	14.010700000000002	0.2982166666666686	8904.4755859375	103804.41435449208	0	1278	0.1374216413071192	10.612692763938965	20.22538552787793	240.23779296875	240.2392120361328
603	240.9657745361328	12.156566666666667					1	DETECTED	240.9658 m/z @12.16 [CD6733_1.mzXML]	240.9657745361328	12.156566666666667	11.126583333333334	18.538333333333334	7.41175	15858.40625	1399511.7753205562	0	1278	0.2451585998592325	3.597995113189538	6.924040428431308	240.96075439453125	240.96701049804688
604	241.029296875	1.9618					1	DETECTED	241.0293 m/z @1.96 [CD6733_1.mzXML]	241.029296875	1.9618	1.6299833333333333	18.0875	16.457516666666667	8011.88671875	1562889.8401000674	0	1278	0.6719461045022912	24.799110954844544	44.173033995346366	241.0240478515625	241.03199768066406
605	241.0416717529297	10.4064					1	DETECTED	241.0417 m/z @10.41 [CD6733_1.mzXML]	241.0416717529297	10.4064	10.37625	15.813183333333335	5.436933333333334	5986.10302734375	558030.1953884278	0	1278	0.08011816657714732	90.16473189607815	161.70361299116746	241.0414276123047	241.04835510253906
606	241.1056671142578	11.559633333333332					1	DETECTED	241.1057 m/z @11.56 [CD6733_1.mzXML]	241.1056671142578	11.559633333333332	1.8486333333333334	11.991583333333333	10.142949999999999	552542.0	8187799.686669193	1	1278	0.09826651227601069	0.5103730757992009	3.5836125717702476	241.09762573242188	241.1065216064453
607	242.0176239013672	2.0892					1	DETECTED	242.0176 m/z @2.09 [CD6733_1.mzXML]	242.0176239013672	2.0892	2.0892	18.455	16.3658	7795.97998046875	1720371.7428367909	0	1278	12.993974075280763	null	null	242.01748657226562	242.0274658203125
608	242.06491088867188	9.129466666666668					1	DETECTED	242.0649 m/z @9.13 [CD6733_1.mzXML]	242.06491088867188	9.129466666666668	9.037116666666666	9.1744	0.1372833333333343	6788.09814453125	29603.414731079527	0	1278	0.053238326555446136	0.7432773867532869	0.48655477350657395	242.06480407714844	242.06515502929688
609	242.098876953125	8.928533333333332					1	DETECTED	242.0989 m/z @8.93 [CD6733_1.mzXML]	242.098876953125	8.928533333333332	8.7877	9.006	0.21830000000000105	29460.00390625	184206.45475219723	0	1278	0.0859715090062938	0.7679761939025314	0.5636749056150181	242.0985565185547	242.09901428222656
610	242.2099151611328	12.081183333333334					1	DETECTED	242.2099 m/z @12.08 [CD6733_1.mzXML]	242.2099151611328	12.081183333333334	4.874516666666667	12.557166666666665	7.682649999999999	11008.017578125	2519727.986989624	0	1278	0.3278810429885759	0.5330238205365402	0.06604764107308027	242.20904541015625	242.21694946289062
611	242.92391967773438	1.6447					1	DETECTED	242.9239 m/z @1.64 [CD6733_1.mzXML]	242.92391967773438	1.6447	1.5554166666666667	1.8911166666666666	0.3356999999999999	337640.84375	1843176.7603686512	0	1278	0.06737447817979181	1.994725124915725	2.1052307037578153	242.9237518310547	242.92428588867188
612	242.9613037109375	12.325366666666667					1	DETECTED	242.9613 m/z @12.33 [CD6733_1.mzXML]	242.9613037109375	12.325366666666667	1.49605	14.961516666666666	13.465466666666666	9779.44921875	2255562.7222479866	0	1278	0.6942521994463089	0.6217135891923005	0.24342717838460096	242.9571990966797	242.96832275390625
613	242.9938201904297	1.4662333333333335					1	DETECTED	242.9938 m/z @1.47 [CD6733_1.mzXML]	242.9938201904297	1.4662333333333335	1.4200333333333333	16.902333333333335	15.482300000000002	17290.21484375	1825754.9831534731	0	1278	0.06919878293768478	167.55735930735847	326.3249086280075	242.98876953125	242.99404907226562
614	243.0220184326172	14.330250000000001					1	DETECTED	243.0220 m/z @14.33 [CD6733_1.mzXML]	243.0220184326172	14.330250000000001	7.08775	18.103833333333334	11.016083333333334	2086.16162109375	742492.3949347232	0	1278	8.904071146693758	0.7605166263951213	0.5210332527902426	243.01339721679688	243.02896118164062
615	244.04429626464844	10.542883333333332					1	DETECTED	244.0443 m/z @10.54 [CD6733_1.mzXML]	244.04429626464844	10.542883333333332	5.570966666666666	10.602066666666667	5.031100000000001	3895.62255859375	611436.1447869265	0	1278	0.22420332052417358	0.5059517623988068	0.011903524797613627	244.0356903076172	244.04440307617188
616	244.1533660888672	9.0215					1	DETECTED	244.1534 m/z @9.02 [CD6733_1.mzXML]	244.1533660888672	9.0215	8.990583333333332	13.4716	4.481016666666669	7932.17529296875	1507435.76026709	0	1278	0.09332309741533962	72.4692722371936	143.9385444743872	244.14817810058594	244.15350341796875
617	244.1891632080078	11.471883333333333					1	DETECTED	244.1892 m/z @11.47 [CD6733_1.mzXML]	244.1891632080078	11.471883333333333	11.428216666666666	11.559633333333332	0.13141666666666652	39700.14453125	192759.3116884759	0	1278	0.22816534151457546	1.5047709923664079	2.0095419847328158	244.18856811523438	244.18966674804688
618	244.20095825195312	9.144833333333334					1	DETECTED	244.2010 m/z @9.14 [CD6733_1.mzXML]	244.20095825195312	9.144833333333334	9.083633333333333	13.263033333333334	4.179400000000001	25094.1484375	910413.29795166	0	1278	0.11052341222316109	1.8131880536040612	3.918501780163116	244.2007598876953	244.20741271972656
619	244.92210388183594	1.6447					1	DETECTED	244.9221 m/z @1.64 [CD6733_1.mzXML]	244.92210388183594	1.6447	1.5406000000000002	16.13705	14.596449999999999	18493.728515625	1909659.8321259764	0	1278	0.18475571192066953	70.10782901056685	139.2156580211337	244.9187469482422	244.9313507080078
620	245.22491455078125	14.638116666666667					1	DETECTED	245.2249 m/z @14.64 [CD6733_1.mzXML]	245.22491455078125	14.638116666666667	5.93185	19.617666666666665	13.685816666666664	40197.09375	3151670.7945243213	0	1278	0.49819550055146955	0.7410557601003793	0.2929284898981485	245.22337341308594	245.22706604003906
621	246.1321563720703	1.9195666666666669					1	DETECTED	246.1322 m/z @1.92 [CD6733_1.mzXML]	246.1321563720703	1.9195666666666669	1.863	2.9027000000000003	1.0397000000000003	18567.724609375	342558.34467102063	0	1278	0.173349329251955	9.190041249263375	9.16460189464565	246.13134765625	246.13323974609375
622	246.15065002441406	11.870666666666667					1	DETECTED	246.1507 m/z @11.87 [CD6733_1.mzXML]	246.15065002441406	11.870666666666667	2.1749	12.081183333333334	9.906283333333334	35678.9140625	3092812.5122681884	0	1278	1.382570445681779	0.5108561124614522	0.02111717167512834	246.14724731445312	246.15115356445312
623	246.16888427734375	9.245366666666666					1	DETECTED	246.1689 m/z @9.25 [CD6733_1.mzXML]	246.16888427734375	9.245366666666666	0.2021666666666667	19.93566666666667	19.733500000000003	57903.36328125	4227379.9371257005	0	1278	0.09544780540242392	7.891249876710138	1.201811058548074	246.16787719726562	246.16966247558594
624	246.22825622558594	14.549566666666667					1	DETECTED	246.2283 m/z @14.55 [CD6733_1.mzXML]	246.22825622558594	14.549566666666667	14.37445	15.342316666666667	0.9678666666666675	7345.4462890625	220988.7719620361	0	1278	0.31243051329253824	2.7634910059959887	4.5269820119919775	246.22781372070312	246.2288818359375
625	246.24136352539062	10.985316666666668					1	DETECTED	246.2414 m/z @10.99 [CD6733_1.mzXML]	246.24136352539062	10.985316666666668	10.9374	11.063766666666668	0.12636666666666763	17665.958984375	90434.54111010734	0	1278	0.08952432897578788	1.3186086956521612	1.6372173913043222	246.2411651611328	246.24169921875
626	246.9425811767578	1.5406000000000002					1	DETECTED	246.9426 m/z @1.54 [CD6733_1.mzXML]	246.9425811767578	1.5406000000000002	1.4359499999999998	1.6299833333333333	0.1940333333333335	94469.8515625	589703.9193159181	0	1278	0.11144055232471195	0.9270584487975769	1.058087147571573	246.94215393066406	246.94285583496094
627	247.09136962890625	2.8186166666666663					1	DETECTED	247.0914 m/z @2.82 [CD6733_1.mzXML]	247.09136962890625	2.8186166666666663	0.11758333333333333	20.00316666666667	19.885583333333336	141626.25	1.938408330348193E7	0	1278	0.8956946151550853	1.9403984274998052	3.808713699547945	247.08804321289062	247.09902954101562
628	247.14288330078125	9.231016666666667					1	DETECTED	247.1429 m/z @9.23 [CD6733_1.mzXML]	247.14288330078125	9.231016666666667	9.202633333333333	9.330566666666666	0.127933333333333	17079.927734375	80298.67401977495	0	1278	0.08045280794680565	2.2536699941279434	3.714156502471748	247.14263916015625	247.14344787597656
629	247.24041748046875	12.6488					1	DETECTED	247.2404 m/z @12.65 [CD6733_1.mzXML]	247.24041748046875	12.6488	0.11758333333333333	12.943216666666666	12.825633333333332	27255.798828125	2891909.5367239374	0	1278	0.16356004964798387	0.5117473296687074	3.675034681908834	247.23988342285156	247.2440643310547
630	248.0949249267578	2.8886499999999997					1	DETECTED	248.0949 m/z @2.89 [CD6733_1.mzXML]	248.0949249267578	2.8886499999999997	0.1343	19.88533333333333	19.751033333333332	13870.3515625	2231788.2289583115	0	1278	1.089022558048034	2.104093325695849	3.3605792725202273	248.09046936035156	248.10235595703125
631	248.8690948486328	1.7189833333333333					1	DETECTED	248.8691 m/z @1.72 [CD6733_1.mzXML]	248.8690948486328	1.7189833333333333	1.6591833333333335	1.7780666666666667	0.11888333333333323	48072.08984375	284780.84195019526	0	1278	0.11183011578667901	0.9940078037904141	0.9880156075808281	248.86878967285156	248.8692169189453
632	248.97483825683594	1.9336333333333333					1	DETECTED	248.9748 m/z @1.93 [CD6733_1.mzXML]	248.97483825683594	1.9336333333333333	1.4513	2.3733333333333335	0.9220333333333335	17479.294921875	574672.0930415039	0	1278	0.473435386769091	0.9558051140290258	7.405042958058323	248.9744110107422	248.97592163085938
633	249.0018310546875	11.687199999999999					1	DETECTED	249.0018 m/z @11.69 [CD6733_1.mzXML]	249.0018310546875	11.687199999999999	10.9691	19.500999999999998	8.531899999999998	9976.064453125	1245050.111570038	0	1278	0.8595723115113003	5.940607157777469	10.727419959556611	248.9950714111328	249.00335693359375
634	249.0271453857422	1.8771333333333333					1	DETECTED	249.0271 m/z @1.88 [CD6733_1.mzXML]	249.0271453857422	1.8771333333333333	1.863	15.245283333333333	13.382283333333334	21636.55859375	6893936.279188111	0	1278	9.175650060389277	321.649912446074	641.9130546096138	249.02696228027344	249.03636169433594
635	249.09568786621094	9.389716666666667					1	DETECTED	249.0957 m/z @9.39 [CD6733_1.mzXML]	249.09568786621094	9.389716666666667	0.35535	16.348766666666666	15.993416666666667	9527.498046875	1902865.3687263487	0	1278	0.6330515899370202	0.8851432124000576	0.770286424800115	249.09207153320312	249.09579467773438
636	249.15640258789062	9.797949999999998					1	DETECTED	249.1564 m/z @9.80 [CD6733_1.mzXML]	249.15640258789062	9.797949999999998	8.990583333333332	11.8089	2.818316666666668	22059.529296875	523722.0760056154	0	1278	0.15242507398465222	1.7453759134635238	0.9146907027664694	249.14715576171875	249.15684509277344
637	249.21585083007812	10.4064					1	DETECTED	249.2159 m/z @10.41 [CD6733_1.mzXML]	249.21585083007812	10.4064	10.104766666666666	11.079583333333334	0.9748166666666673	15906.5361328125	356125.4850690914	0	1278	0.22541035620156613	1.615896784175049	1.8269322700572852	249.2157440185547	249.22042846679688
638	250.17941284179688	8.928533333333332					1	DETECTED	250.1794 m/z @8.93 [CD6733_1.mzXML]	250.17941284179688	8.928533333333332	8.881333333333334	8.959683333333334	0.07835000000000036	3070.427490234375	10335.125946228029	0	1278	0.4355468960299831	0.8299788135593549	0.6599576271187096	250.1787567138672	250.17941284179688
639	250.61329650878906	12.928966666666668					1	DETECTED	250.6133 m/z @12.93 [CD6733_1.mzXML]	250.61329650878906	12.928966666666668	12.9146	13.097583333333334	0.18298333333333439	9607.83984375	78519.50174829143	0	1278	0.17385387071431246	6.368329466356964	11.736658932713928	250.61264038085938	250.61373901367188
640	250.91891479492188	2.1892333333333336					1	DETECTED	250.9189 m/z @2.19 [CD6733_1.mzXML]	250.91891479492188	2.1892333333333336	2.0892	2.23175	0.14254999999999995	9575.2080078125	55327.06877539056	0	1278	0.0751567421701762	0.7125124958347193	0.4250249916694387	250.91847229003906	250.91893005371094
641	250.9851531982422	9.63275					1	DETECTED	250.9852 m/z @9.63 [CD6733_1.mzXML]	250.9851531982422	9.63275	1.4662333333333335	10.120683333333334	8.65445	5563.2373046875	928094.1089900511	0	1278	0.07987718302186941	0.52987401809421	0.059748036188419895	250.98509216308594	250.99465942382812
642	251.12632751464844	12.036933333333334					1	DETECTED	251.1263 m/z @12.04 [CD6733_1.mzXML]	251.12632751464844	12.036933333333334	0.11758333333333333	20.00316666666667	19.885583333333336	190619.3125	1.3978040983884135E7	0	1278	10.454962695573252	1.0182627139419156	0.04632826618016884	251.12127685546875	251.1266326904297
643	252.1297149658203	12.036933333333334					1	DETECTED	252.1297 m/z @12.04 [CD6733_1.mzXML]	252.1297149658203	12.036933333333334	0.26998333333333335	20.00316666666667	19.733183333333336	26614.4609375	3635421.7271718755	0	1278	10.38279896687745	1.7213956337019765	2.3860586676029154	252.120849609375	252.12986755371094
644	252.9163360595703	2.2034499999999997					1	DETECTED	252.9163 m/z @2.20 [CD6733_1.mzXML]	252.9163360595703	2.2034499999999997	2.132166666666667	2.23175	0.09958333333333291	5045.798828125	25038.45362536612	0	1278	0.034525692144940834	0.6985036240355422	0.3970072480710844	252.91549682617188	252.9163360595703
645	252.9846954345703	15.326233333333333					1	DETECTED	252.9847 m/z @15.33 [CD6733_1.mzXML]	252.9846954345703	15.326233333333333	2.1892333333333336	16.984333333333332	14.795099999999998	3380.411376953125	1553480.6844534902	0	1278	0.8288187419005961	0.5631080155286595	0.126216031057319	252.98362731933594	252.98733520507812
646	253.0006866455078	10.877533333333334					1	DETECTED	253.0007 m/z @10.88 [CD6733_1.mzXML]	253.0006866455078	10.877533333333334	0.5588333333333334	18.9035	18.34466666666667	7475.076171875	1541643.7500746157	0	1278	0.08501783270967067	0.8889039640006333	0.7778079280012664	252.99560546875	253.00286865234375
647	253.0357208251953	11.559633333333332					1	DETECTED	253.0357 m/z @11.56 [CD6733_1.mzXML]	253.0357208251953	11.559633333333332	11.531216666666667	11.7318	0.20058333333333245	35539.74609375	252053.582741576	0	1278	0.16702900640792429	3.476652447875203	5.519398792105379	253.03517150878906	253.03579711914062
648	253.04580688476562	1.5699833333333333					1	DETECTED	253.0458 m/z @1.57 [CD6733_1.mzXML]	253.04580688476562	1.5699833333333333	0.21913333333333332	19.93566666666667	19.716533333333338	6750.841796875	3381534.040372067	0	1278	16.48706446303349	7.297824826343909	6.32343099005364	253.04580688476562	253.0527801513672
649	253.10902404785156	12.3852					1	DETECTED	253.1090 m/z @12.39 [CD6733_1.mzXML]	253.10902404785156	12.3852	9.420250000000001	12.447683333333334	3.0274333333333328	13389.572265625	628603.5306474604	0	1278	0.06814479951753682	0.517478103208851	0.0358707710292652	253.1038055419922	253.1094207763672
650	253.19386291503906	14.774366666666667					1	DETECTED	253.1939 m/z @14.77 [CD6733_1.mzXML]	253.19386291503906	14.774366666666667	3.8560666666666665	15.520366666666666	11.664299999999999	11931.2587890625	1685167.1898647456	0	1278	0.25842120747343067	0.5341628275464129	0.09547804776684539	253.1854705810547	253.1943359375
651	254.13497924804688	13.7825					1	DETECTED	254.1350 m/z @13.78 [CD6733_1.mzXML]	254.13497924804688	13.7825	8.975083333333334	14.084983333333334	5.1099	22296.5078125	944592.7108074956	0	1278	0.09700507033908146	0.553072776370319	0.10753989512068758	254.1341552734375	254.1380157470703
652	254.22142028808594	9.662183333333333					1	DETECTED	254.2214 m/z @9.66 [CD6733_1.mzXML]	254.22142028808594	9.662183333333333	9.618150000000002	9.677266666666666	0.059116666666664486	2984.354248046875	9424.080578796156	0	1278	0.07820617279234021	0.6712717638152966	0.3425435276305932	254.2210235595703	254.22203063964844
653	254.82199096679688	1.9479166666666667					1	DETECTED	254.8220 m/z @1.95 [CD6733_1.mzXML]	254.82199096679688	1.9479166666666667	1.7189833333333333	2.2742500000000003	0.555266666666667	21067.7421875	360633.2756505129	0	1278	0.24286563547665851	1.2127256843331395	1.3893511622846073	254.8218231201172	254.82272338867188
654	254.9408721923828	11.189633333333335					1	DETECTED	254.9409 m/z @11.19 [CD6733_1.mzXML]	254.9408721923828	11.189633333333335	1.52585	19.734333333333332	18.208483333333334	5575.759765625	1840590.6639472959	0	1278	0.7460489840562943	0.942099108872129	0.8841982177442578	254.93214416503906	254.94186401367188
655	254.99368286132812	10.892066666666667					1	DETECTED	254.9937 m/z @10.89 [CD6733_1.mzXML]	254.99368286132812	10.892066666666667	8.19805	18.0375	9.839450000000001	51796.82421875	3222878.3159340825	0	1278	0.16425300197859727	41.16343008285446	4.058314451740598	254.9932861328125	254.99574279785156
656	255.01666259765625	10.286516666666667					1	DETECTED	255.0167 m/z @10.29 [CD6733_1.mzXML]	255.01666259765625	10.286516666666667	0.4229833333333334	13.796600000000002	13.373616666666669	8708.041015625	1878868.5420006104	0	1278	0.08728908962089754	0.6779323501382196	0.3558647002764392	255.00765991210938	255.01951599121094
657	255.03111267089844	11.644016666666666					1	DETECTED	255.0311 m/z @11.64 [CD6733_1.mzXML]	255.03111267089844	11.644016666666666	2.3452166666666665	11.687199999999999	9.341983333333332	8845.158203125	2964279.191085937	0	1278	0.08175495609660288	0.5023219841986779	0.004643968397355933	255.0308380126953	255.03207397460938
658	255.12132263183594	11.587133333333332					1	DETECTED	255.1213 m/z @11.59 [CD6733_1.mzXML]	255.12132263183594	11.587133333333332	11.220966666666667	11.961466666666666	0.740499999999999	175412.171875	2132080.662208	1	1278	0.1096677730356852	0.8533307029103316	0.3591336141917912	255.1118927001953	255.1214141845703
659	255.17059326171875	13.952666666666666					1	DETECTED	255.1706 m/z @13.95 [CD6733_1.mzXML]	255.17059326171875	13.952666666666666	9.58885	19.467666666666666	9.878816666666665	26607.02734375	3412141.050696656	0	1278	0.8830682709924371	0.9909625981193093	1.0098620958648872	255.1695098876953	255.17213439941406
660	256.0802001953125	9.543483333333334					1	DETECTED	256.0802 m/z @9.54 [CD6733_1.mzXML]	256.0802001953125	9.543483333333334	8.912733333333334	9.662183333333333	0.7494499999999995	2959.11865234375	101668.60814343262	0	1278	0.7224002457429783	0.5940943321442715	0.18818866428854308	256.0776062011719	256.0810546875
661	256.1536560058594	9.873316666666666					1	DETECTED	256.1537 m/z @9.87 [CD6733_1.mzXML]	256.1536560058594	9.873316666666666	9.842833333333335	9.933950000000001	0.09111666666666629	2533.42041015625	11280.977332519478	0	1278	0.10491613062028726	1.4945325314380538	1.9890650628761073	256.153076171875	256.1536560058594
662	256.26190185546875	11.359033333333334					1	DETECTED	256.2619 m/z @11.36 [CD6733_1.mzXML]	256.26190185546875	11.359033333333334	0.4229833333333334	19.601	19.178016666666664	124927.375	3357380.2666738937	0	1278	0.09866354136195099	0.506809443063546	0.20208571002642142	256.26116943359375	256.2628479003906
663	256.6102294921875	9.0988					1	DETECTED	256.6102 m/z @9.10 [CD6733_1.mzXML]	256.6102294921875	9.0988	9.037116666666666	14.315166666666666	5.27805	202982.65625	1585281.58380915	2	1278	0.07590106670309105	1.5642467658544825	1.644127960557946	256.6081237792969	256.61151123046875
664	256.8191833496094	1.9479166666666667					1	DETECTED	256.8192 m/z @1.95 [CD6733_1.mzXML]	256.8191833496094	1.9479166666666667	1.7490999999999999	10.3611	8.612	34046.15625	1832988.091765259	0	1278	0.2094627331031016	21.658144018777747	1.6523824592278955	256.8186950683594	256.82666015625
665	256.99322509765625	2.132166666666667					1	DETECTED	256.9932 m/z @2.13 [CD6733_1.mzXML]	256.99322509765625	2.132166666666667	2.132166666666667	12.5096	10.377433333333334	8900.2470703125	3956723.590249878	0	1278	8.76013814196081	null	null	256.99273681640625	256.99456787109375
666	257.07342529296875	2.4013666666666666					1	DETECTED	257.0734 m/z @2.40 [CD6733_1.mzXML]	257.07342529296875	2.4013666666666666	2.146666666666667	12.251900000000001	10.105233333333334	11827.017578125	1122633.6794083861	0	1278	0.3514440113210262	13.17281257657988	24.322740861542055	257.07177734375	257.0823974609375
667	257.1457214355469	1.8059833333333333					1	DETECTED	257.1457 m/z @1.81 [CD6733_1.mzXML]	257.1457214355469	1.8059833333333333	1.7780666666666667	1.8341500000000002	0.056083333333333485	31230.0078125	71321.42882592781	0	1278	0.03843626513285492	1.004477611940304	1.0089552238806079	257.14556884765625	257.1458435058594
668	257.245849609375	13.852766666666668					1	DETECTED	257.2458 m/z @13.85 [CD6733_1.mzXML]	257.245849609375	13.852766666666668	0.16820000000000002	19.969333333333335	19.801133333333336	33914.66796875	3424609.9201276246	0	1278	0.29822501093766896	0.99472664522334	0.04141321922962786	257.24420166015625	257.2471923828125
669	257.6090087890625	9.083633333333333					1	DETECTED	257.6090 m/z @9.08 [CD6733_1.mzXML]	257.6090087890625	9.083633333333333	2.4154166666666668	9.330566666666666	6.915149999999999	60441.22265625	6997325.066415835	0	1278	0.07195992530432349	0.518515695100889	0.012833070215773111	257.6075439453125	257.6092224121094
670	257.9798889160156	10.120683333333334					1	DETECTED	257.9799 m/z @10.12 [CD6733_1.mzXML]	257.9798889160156	10.120683333333334	9.933950000000001	10.452416666666666	0.5184666666666651	2455.880859375	46563.51943862905	0	1278	0.2822456998872944	1.3882541949303822	1.776508389860764	257.9791564941406	257.9800720214844
671	258.0289306640625	14.1462					1	DETECTED	258.0289 m/z @14.15 [CD6733_1.mzXML]	258.0289306640625	14.1462	0.11758333333333333	19.969333333333335	19.851750000000003	6058.10986328125	2081087.0463719487	0	1278	4.43594782102017	0.7075448161317879	0.3988867241984046	258.027099609375	258.030517578125
672	258.8162536621094	1.9895666666666665					1	DETECTED	258.8163 m/z @1.99 [CD6733_1.mzXML]	258.8162536621094	1.9895666666666665	0.7474166666666666	2.23175	1.4843333333333333	14855.6826171875	483580.639477478	0	1278	0.15903475366923003	0.5974855425404877	0.19497108508097527	258.8155822753906	258.816650390625
673	258.8978576660156	1.6299833333333333					1	DETECTED	258.8979 m/z @1.63 [CD6733_1.mzXML]	258.8978576660156	1.6299833333333333	1.5999	1.7189833333333333	0.11908333333333321	50311.98046875	219245.25898242168	0	1278	0.06778720980172914	1.979224376731306	2.958448753462612	258.8976135253906	258.8980712890625
674	258.9713134765625	1.4662333333333335					1	DETECTED	258.9713 m/z @1.47 [CD6733_1.mzXML]	258.9713134765625	1.4662333333333335	1.4200333333333333	1.9895666666666665	0.5695333333333332	14550.8974609375	246509.1743083496	0	1278	0.07290782451448763	6.1637806637806305	11.327561327561261	258.9710998535156	258.9784851074219
675	259.0261535644531	1.7490999999999999					1	DETECTED	259.0262 m/z @1.75 [CD6733_1.mzXML]	259.0261535644531	1.7490999999999999	1.7490999999999999	18.203666666666667	16.45456666666667	8364.9814453125	3536386.781764162	0	1278	13.706462231322327	null	null	259.01776123046875	259.02716064453125
676	259.092529296875	11.839966666666667					1	DETECTED	259.0925 m/z @11.84 [CD6733_1.mzXML]	259.092529296875	11.839966666666667	5.3596	11.991583333333333	6.6319833333333325	21877.642578125	641660.5786979984	0	1278	0.08007667879821767	1.3064557656814073	2.111130533707072	259.0915832519531	259.09326171875
677	259.647216796875	13.530949999999999					1	DETECTED	259.6472 m/z @13.53 [CD6733_1.mzXML]	259.647216796875	13.530949999999999	13.01355	13.668816666666666	0.655266666666666	16106.5302734375	360214.2474483646	0	1278	0.522858481442352	0.63323025383327	0.2664605076665401	259.64715576171875	259.656982421875
678	260.02105712890625	1.8486333333333334					1	DETECTED	260.0211 m/z @1.85 [CD6733_1.mzXML]	260.02105712890625	1.8486333333333334	1.8486333333333334	10.668183333333333	8.81955	47063.7578125	1.3728952351768523E7	0	1278	8.7820804491537	null	null	260.02105712890625	260.0221252441406
679	260.16583251953125	12.110899999999999					1	DETECTED	260.1658 m/z @12.11 [CD6733_1.mzXML]	260.16583251953125	12.110899999999999	1.1775333333333333	13.22205	12.044516666666667	11350.8095703125	3132220.7170960694	0	1278	0.09537735531866609	0.5508146316627084	0.10162926332541672	260.1579284667969	260.1664733886719
680	260.18463134765625	9.903233333333333					1	DETECTED	260.1846 m/z @9.90 [CD6733_1.mzXML]	260.18463134765625	9.903233333333333	9.287483333333334	16.429933333333334	7.14245	16734.712890625	552807.8498437502	0	1278	0.09490355311724308	0.7029947733123436	0.2140376267690026	260.183837890625	260.1855163574219
681	260.6556091308594	13.895233333333334					1	DETECTED	260.6556 m/z @13.90 [CD6733_1.mzXML]	260.6556091308594	13.895233333333334	6.59065	14.254066666666667	7.6634166666666665	8485.1982421875	1221319.4337008058	0	1278	0.03396250678051693	0.5245622040956021	0.04912440819120412	260.65484619140625	260.6614074707031
682	260.9754943847656	1.5554166666666667					1	DETECTED	260.9755 m/z @1.56 [CD6733_1.mzXML]	260.9754943847656	1.5554166666666667	1.4200333333333333	1.5554166666666667	0.1353833333333334	8125.736328125	37998.29892779542	0	1278	0.08883005799290755	0.5	null	260.9754333496094	260.97625732421875
683	261.0094299316406	1.8059833333333333					1	DETECTED	261.0094 m/z @1.81 [CD6733_1.mzXML]	261.0094299316406	1.8059833333333333	1.4359499999999998	2.45735	1.0214	72664.625	1541279.81763501	0	1278	0.32264557031584173	3.8517011363686513	1.6669815800352203	261.00390625	261.0102844238281
684	261.1430969238281	9.543483333333334					1	DETECTED	261.1431 m/z @9.54 [CD6733_1.mzXML]	261.1430969238281	9.543483333333334	0.1343	19.969333333333335	19.835033333333335	75139.03125	2923630.241892608	0	1278	0.08642169450831183	0.5100884658400472	1.916159334122904	261.14215087890625	261.14837646484375
685	261.18359375	2.5545166666666663					1	DETECTED	261.1836 m/z @2.55 [CD6733_1.mzXML]	261.18359375	2.5545166666666663	0.10088333333333334	20.00316666666667	19.902283333333337	4134.52294921875	1875988.7887258308	0	1278	4.94621593476665	4.0556759363664785	2.323146773062297	261.1799011230469	261.189697265625
686	262.2508239746094	12.3852					1	DETECTED	262.2508 m/z @12.39 [CD6733_1.mzXML]	262.2508239746094	12.3852	12.370166666666668	12.431833333333334	0.06166666666666565	14896.681640625	38805.74429540965	0	1278	0.05332046632456766	2.050997782705322	3.101995565410644	262.2508239746094	262.251708984375
687	263.0068054199219	1.8199333333333334					1	DETECTED	263.0068 m/z @1.82 [CD6733_1.mzXML]	263.0068054199219	1.8199333333333334	1.4513	17.592333333333332	16.141033333333333	24208.359375	3168393.469119049	0	1278	0.28288588086036937	21.544003352295206	178.51285252180418	263.00177001953125	263.0166320800781
688	263.017578125	11.8089					1	DETECTED	263.0176 m/z @11.81 [CD6733_1.mzXML]	263.017578125	11.8089	10.985316666666668	16.511483333333334	5.526166666666667	15085.1552734375	1398779.5039921873	0	1278	1.0666129856737925	3.3549529495092645	5.709905899018529	263.0170593261719	263.0181884765625
689	263.0872802734375	11.587133333333332					1	DETECTED	263.0873 m/z @11.59 [CD6733_1.mzXML]	263.0872802734375	11.587133333333332	0.7643166666666666	18.854	18.089683333333333	1137933.375	1.904719472756119E7	1	1278	0.12530654193655266	0.5134940859149195	0.014869994473992926	263.0832214355469	263.09222412109375
690	263.13787841796875	9.677266666666666					1	DETECTED	263.1379 m/z @9.68 [CD6733_1.mzXML]	263.13787841796875	9.677266666666666	9.647516666666666	9.737416666666666	0.08990000000000009	13618.2998046875	62525.31595507831	0	1278	0.09555674799005232	1.5109243697479036	2.021848739495807	263.1377258300781	263.13812255859375
691	263.2354736328125	14.53465					1	DETECTED	263.2355 m/z @14.53 [CD6733_1.mzXML]	263.2354736328125	14.53465	0.5079333333333333	19.817999999999998	19.310066666666664	98567.140625	7567842.26657348	0	1278	3.520954411227464	1.4434380599860284	0.35901502342495245	263.23101806640625	263.2372741699219
692	264.0908508300781	11.559633333333332					1	DETECTED	264.0909 m/z @11.56 [CD6733_1.mzXML]	264.0908508300781	11.559633333333332	1.7919833333333335	11.94615	10.154166666666665	138899.953125	1.2468507105950683E7	0	1278	0.1279625840340426	0.5112818440203956	0.018782243716350434	264.0860290527344	264.0910339355469
693	264.1249084472656	8.850483333333333					1	DETECTED	264.1249 m/z @8.85 [CD6733_1.mzXML]	264.1249084472656	8.850483333333333	8.803416666666667	16.576433333333334	7.773016666666667	6432.60791015625	798260.1541253052	0	1278	0.176835398366066	82.57453966005797	164.14907932011593	264.12103271484375	264.1253356933594
694	264.1694641113281	9.217016666666666					1	DETECTED	264.1695 m/z @9.22 [CD6733_1.mzXML]	264.1694641113281	9.217016666666666	9.144833333333334	9.3749	0.23006666666666575	45079.15625	255886.07473590015	0	1278	0.1245051291890249	1.5218637391985452	1.94702491393368	264.1694030761719	264.1700134277344
695	264.2384948730469	11.315183333333332					1	DETECTED	264.2385 m/z @11.32 [CD6733_1.mzXML]	264.2384948730469	11.315183333333332	10.685166666666667	16.722666666666665	6.037499999999998	24561.666015625	3815588.3122154837	0	1278	null	0.40419469827620097	null	264.2308044433594	264.2395324707031
696	264.6078796386719	8.94415					1	DETECTED	264.6079 m/z @8.94 [CD6733_1.mzXML]	264.6078796386719	8.94415	8.912733333333334	9.006	0.09326666666666661	6658.5390625	28619.9014970702	0	1278	0.09368234881273452	1.4843501326259843	2.09041873957954	264.607666015625	264.6087341308594
697	264.850830078125	1.7490999999999999					1	DETECTED	264.8508 m/z @1.75 [CD6733_1.mzXML]	264.850830078125	1.7490999999999999	1.67385	10.5133	8.83945	28193.24609375	8161648.715350586	0	1278	8.780320811652807	58.733887043189505	116.46777408637901	264.84185791015625	264.8509216308594
698	265.0215759277344	1.7919833333333335					1	DETECTED	265.0216 m/z @1.79 [CD6733_1.mzXML]	265.0215759277344	1.7919833333333335	1.7490999999999999	18.438333333333333	16.689233333333334	67436.9609375	3619970.891835724	0	1278	0.06812505192122864	9.085353405203033	14.210491464141883	265.0124206542969	265.0313415527344
699	265.06927490234375	10.877533333333334					1	DETECTED	265.0693 m/z @10.88 [CD6733_1.mzXML]	265.06927490234375	10.877533333333334	9.360083333333334	17.198500000000003	7.838416666666669	9086.193359375	889274.4799991155	0	1278	0.07976083991073502	2.064723051681192	3.9087664119878367	265.0668029785156	265.0752258300781
700	265.0917663574219	11.5457					1	DETECTED	265.0918 m/z @11.55 [CD6733_1.mzXML]	265.0917663574219	11.5457	0.10088333333333334	20.00316666666667	19.902283333333337	10312.4697265625	2475052.746912751	0	1278	8.10163225050171	0.8955879301958108	0.5006143690605434	265.0827331542969	265.0955505371094
701	265.1171569824219	9.737416666666666					1	DETECTED	265.1172 m/z @9.74 [CD6733_1.mzXML]	265.1171569824219	9.737416666666666	8.912733333333334	10.167733333333333	1.254999999999999	113577.4140625	752345.9983085918	0	1278	0.08430888686150695	1.4106201187106517	1.7790925327547502	265.1090087890625	265.11767578125
702	265.1416931152344	12.370166666666668					1	DETECTED	265.1417 m/z @12.37 [CD6733_1.mzXML]	265.1416931152344	12.370166666666668	11.267833333333334	12.5096	1.241766666666667	36832.2265625	1881455.6601337881	0	1278	0.10458816151179917	0.5632446325975201	0.13253963188571685	265.14141845703125	265.1419677734375
703	265.2507629394531	12.6488					1	DETECTED	265.2508 m/z @12.65 [CD6733_1.mzXML]	265.2507629394531	12.6488	0.7643166666666666	18.737833333333334	17.97351666666667	57577.41796875	2874971.038094911	0	1278	0.16977869483418395	0.6161695140778429	3.974477558500665	265.2417297363281	265.2528381347656
704	265.9795227050781	10.243283333333332					1	DETECTED	265.9795 m/z @10.24 [CD6733_1.mzXML]	265.9795227050781	10.243283333333332	10.199433333333333	10.331033333333332	0.13159999999999883	20210.46484375	88785.71404272468	0	1278	0.07884407832158935	1.500570125427613	2.1803913882204493	265.9795227050781	265.9801940917969
705	266.0704345703125	15.731516666666666					1	DETECTED	266.0704 m/z @15.73 [CD6733_1.mzXML]	266.0704345703125	15.731516666666666	9.404633333333333	19.88533333333333	10.480699999999999	6676.10498046875	1592366.0016071778	0	1278	1.856417554609882	0.8282672089733492	0.7078553047278938	266.0693359375	266.0711669921875
706	266.1206970214844	9.737416666666666					1	DETECTED	266.1207 m/z @9.74 [CD6733_1.mzXML]	266.1206970214844	9.737416666666666	8.83465	9.842833333333335	1.008183333333335	15066.4541015625	160932.14147937007	0	1278	0.08315718467970967	0.5583853339733422	1.950675193073364	266.1201477050781	266.12213134765625
707	266.9259033203125	1.5999					1	DETECTED	266.9259 m/z @1.60 [CD6733_1.mzXML]	266.9259033203125	1.5999	1.52585	1.6447	0.11885000000000012	50711.6328125	253897.42634301746	0	1278	0.09694660897067409	0.8024983119513832	0.6012392688728236	266.92572021484375	266.9265441894531
708	267.029541015625	11.573366666666667					1	DETECTED	267.0295 m/z @11.57 [CD6733_1.mzXML]	267.029541015625	11.573366666666667	11.531216666666667	11.8089	0.27768333333333217	14713.1171875	129373.63418640074	0	1278	0.08606349426378479	3.293989719256651	5.792787235424971	267.0294189453125	267.0300598144531
709	267.0541687011719	11.372833333333334					1	DETECTED	267.0542 m/z @11.37 [CD6733_1.mzXML]	267.0541687011719	11.372833333333334	1.9054499999999999	11.471883333333333	9.566433333333332	61583.02734375	2937679.984650879	0	1278	0.09833254544765069	0.5052807438554783	0.010747083017169845	267.0538024902344	267.0587463378906
710	267.06683349609375	16.673666666666666					1	DETECTED	267.0668 m/z @16.67 [CD6733_1.mzXML]	267.06683349609375	16.673666666666666	0.3723	19.952833333333334	19.580533333333335	8528.794921875	2439978.41287607	0	1278	2.3832702898288822	0.600579501514188	0.5108872923778341	267.06475830078125	267.0675964355469
711	267.08294677734375	8.881333333333334					1	DETECTED	267.0829 m/z @8.88 [CD6733_1.mzXML]	267.08294677734375	8.881333333333334	8.740916666666667	9.420250000000001	0.679333333333334	8764.2724609375	116333.82854962164	0	1278	0.09184072373838781	2.4189910979228477	3.8379821958456954	267.08245849609375	267.0834045410156
712	267.1692810058594	8.6327					1	DETECTED	267.1693 m/z @8.63 [CD6733_1.mzXML]	267.1692810058594	8.6327	8.586916666666667	13.606533333333335	5.019616666666668	66250.6953125	2112835.129563507	0	1278	0.07274828833200786	1.8357928105691719	2.5190401920155683	267.1611328125	267.1695251464844
713	267.2663269042969	12.717916666666667					1	DETECTED	267.2663 m/z @12.72 [CD6733_1.mzXML]	267.2663269042969	12.717916666666667	1.2991333333333333	14.698200000000002	13.399066666666668	71355.3203125	2060176.446387635	0	1278	0.10566541478736191	2.807154873879339	0.8906865133714675	267.2650451660156	267.267578125
714	267.6452941894531	13.235716666666667					1	DETECTED	267.6453 m/z @13.24 [CD6733_1.mzXML]	267.6452941894531	13.235716666666667	12.9574	14.254066666666667	1.2966666666666669	381422.03125	7530277.9845651975	2	1278	0.24480557683371096	1.5902329663156936	1.8695872185173612	267.6446533203125	267.6457214355469
715	267.9773864746094	10.243283333333332					1	DETECTED	267.9774 m/z @10.24 [CD6733_1.mzXML]	267.9773864746094	10.243283333333332	10.199433333333333	10.316116666666666	0.11668333333333258	17040.294921875	83513.30407055696	0	1278	0.13637828154454468	1.330482706195383	1.6609654123907662	267.9773864746094	267.9779052734375
716	268.06005859375	9.707366666666667					1	DETECTED	268.0601 m/z @9.71 [CD6733_1.mzXML]	268.06005859375	9.707366666666667	9.647516666666666	16.429933333333334	6.782416666666668	57145.34375	635966.0088628237	0	1278	0.08457385510000925	1.490360955344987	1.4728099695040493	268.05999755859375	268.0661926269531
717	268.1468811035156	13.1668					1	DETECTED	268.1469 m/z @13.17 [CD6733_1.mzXML]	268.1468811035156	13.1668	9.1744	17.41166666666667	8.237266666666669	106835.390625	1.4260521247436918E7	0	1278	8.183020625215244	1.0314750067157032	1.095381690039554	268.138427734375	268.154052734375
718	268.95623779296875	11.236366666666667					1	DETECTED	268.9562 m/z @11.24 [CD6733_1.mzXML]	268.95623779296875	11.236366666666667	1.4513	19.119500000000002	17.668200000000002	18508.0625	3457200.7502652295	0	1278	0.6525547420984203	0.7523754229534054	0.46499673160498733	268.9496154785156	268.9617614746094
719	268.9952697753906	10.243283333333332					1	DETECTED	268.9953 m/z @10.24 [CD6733_1.mzXML]	268.9952697753906	10.243283333333332	9.558449999999999	19.102666666666668	9.544216666666669	16684.38671875	2005710.1548649298	0	1278	0.7364729061029731	0.6419243985692842	0.1528494749757244	268.9899597167969	268.99615478515625
720	269.0506896972656	11.3866					1	DETECTED	269.0507 m/z @11.39 [CD6733_1.mzXML]	269.0506896972656	11.3866	1.863	11.428216666666666	9.565216666666666	13185.2275390625	1960321.5439869387	0	1278	9.125900378343578	0.5072059224747676	0.017276577934160178	269.0459899902344	269.0569763183594
721	269.0635070800781	9.677266666666666					1	DETECTED	269.0635 m/z @9.68 [CD6733_1.mzXML]	269.0635070800781	9.677266666666666	2.4294000000000002	9.737416666666666	7.308016666666666	4944.3408203125	1681790.3268441164	0	1278	7.3156213821937515	0.5041494968634449	0.008298993726889773	269.0635070800781	269.07269287109375
722	269.0860290527344	1.4814					1	DETECTED	269.0860 m/z @1.48 [CD6733_1.mzXML]	269.0860290527344	1.4814	1.4027500000000002	1.52585	0.12309999999999977	6975.03125	33223.87166131591	0	1278	0.08120853252898974	0.7825810553083277	0.5651621106166553	269.08489990234375	269.08612060546875
723	269.13665771484375	12.051533333333333					1	DETECTED	269.1367 m/z @12.05 [CD6733_1.mzXML]	269.13665771484375	12.051533333333333	11.991583333333333	12.235816666666667	0.24423333333333375	81491.859375	567526.2009931636	0	1278	0.11612141591921699	2.0042427065904755	2.937823881821422	269.1363830566406	269.13720703125
724	269.2244567871094	14.084983333333334					1	DETECTED	269.2245 m/z @14.08 [CD6733_1.mzXML]	269.2244567871094	14.084983333333334	13.895233333333334	18.754666666666665	4.859433333333332	123990.40625	3509900.3921599714	0	1278	0.41743495051816915	2.6727595657454435	3.3265123084627612	269.224365234375	269.22900390625
725	269.2822265625	13.576033333333333					1	DETECTED	269.2822 m/z @13.58 [CD6733_1.mzXML]	269.2822265625	13.576033333333333	0.5418833333333333	19.93566666666667	19.393783333333335	12890.2548828125	2224188.4223183594	0	1278	1.6138004079024189	0.7549095204460909	1.0100893801534578	269.2802429199219	269.28369140625
726	270.2279052734375	14.1151					1	DETECTED	270.2279 m/z @14.12 [CD6733_1.mzXML]	270.2279052734375	14.1151	13.952666666666666	14.930200000000001	0.9775333333333354	28199.921875	659963.174077637	0	1278	0.34626788423569543	3.0090293453724484	5.018058690744897	270.2275085449219	270.228271484375
727	270.9503479003906	11.372833333333334					1	DETECTED	270.9503 m/z @11.37 [CD6733_1.mzXML]	270.9503479003906	11.372833333333334	1.9336333333333333	15.455433333333334	13.5218	27751.458984375	5590955.678615174	0	1278	13.379392167635395	0.7162577337062462	0.4477837821959898	270.9503479003906	270.95733642578125
728	271.0382995605469	1.7919833333333335					1	DETECTED	271.0383 m/z @1.79 [CD6733_1.mzXML]	271.0382995605469	1.7919833333333335	1.7490999999999999	1.9054499999999999	0.15635	100079.453125	523444.6879521485	0	1278	0.08228668598378319	1.822969296540991	2.645938593081982	271.03814697265625	271.03863525390625
729	271.0582275390625	11.158183333333334					1	DETECTED	271.0582 m/z @11.16 [CD6733_1.mzXML]	271.0582275390625	11.158183333333334	10.2145	11.236366666666667	1.0218666666666678	12142.0419921875	216225.76375561557	0	1278	1.0219296935313462	0.5414245597923033	0.0828491195846065	271.05804443359375	271.0653381347656
730	271.1423645019531	12.886383333333333					1	DETECTED	271.1424 m/z @12.89 [CD6733_1.mzXML]	271.1423645019531	12.886383333333333	11.299233333333332	12.985683333333332	1.6864500000000007	10829.8515625	590768.8522794193	0	1278	0.7205265268621783	0.5312824874775539	0.06256497495510785	271.1413879394531	271.1431884765625
731	271.2040710449219	14.820516666666666					1	DETECTED	271.2041 m/z @14.82 [CD6733_1.mzXML]	271.2040710449219	14.820516666666666	11.220966666666667	19.534333333333333	8.313366666666665	25485.736328125	1913752.8474265751	0	1278	0.5414933482099453	1.1547786065850825	0.22764795670339266	271.2036437988281	271.2059326171875
732	271.2611999511719	12.634183333333334					1	DETECTED	271.2612 m/z @12.63 [CD6733_1.mzXML]	271.2611999511719	12.634183333333334	0.10088333333333334	20.00316666666667	19.902283333333337	51945.44921875	5287940.884840211	0	1278	0.19354004195753305	1.332808037841015	0.5865933184580613	271.2602844238281	271.2630310058594
733	271.65631103515625	12.928966666666668					1	DETECTED	271.6563 m/z @12.93 [CD6733_1.mzXML]	271.65631103515625	12.928966666666668	12.9146	13.111566666666667	0.1969666666666665	48458.59375	363171.78062060504	0	1278	0.15579252221409945	6.85498839907151	12.70997679814302	271.65606689453125	271.6568298339844
734	272.0430908203125	10.877533333333334					1	DETECTED	272.0431 m/z @10.88 [CD6733_1.mzXML]	272.0430908203125	10.877533333333334	10.835333333333333	10.9069	0.07156666666666744	5031.82373046875	16237.884509277352	0	1278	0.062296881130290416	0.8479462875197339	0.6958925750394677	272.0423583984375	272.0434265136719
735	272.2074279785156	14.774366666666667					1	DETECTED	272.2074 m/z @14.77 [CD6733_1.mzXML]	272.2074279785156	14.774366666666667	10.152183333333333	15.6016	5.449416666666666	5513.2578125	858334.5412382813	0	1278	0.2149383500748563	0.5894851278796815	0.17897025575936307	272.2067565917969	272.2117919921875
736	272.6637878417969	13.414483333333333					1	DETECTED	272.6638 m/z @13.41 [CD6733_1.mzXML]	272.6637878417969	13.414483333333333	12.985683333333332	14.491116666666667	1.5054333333333343	17771.83984375	600084.2058814699	0	1278	0.13923494220567	1.7554026741293514	2.5108053482587027	272.6548156738281	272.6644592285156
737	272.7929992675781	1.9479166666666667					1	DETECTED	272.7930 m/z @1.95 [CD6733_1.mzXML]	272.7929992675781	1.9479166666666667	1.7490999999999999	2.2742500000000003	0.5251500000000004	24979.6171875	316202.5136451417	0	1278	0.09806405499676529	1.3206890770391482	1.5349697967940938	272.7925109863281	272.7939758300781
738	272.94268798828125	1.6299833333333333					1	DETECTED	272.9427 m/z @1.63 [CD6733_1.mzXML]	272.94268798828125	1.6299833333333333	1.5406000000000002	1.6884833333333333	0.14788333333333314	92097.171875	409992.4065222166	0	1278	0.07207978826741868	0.822786496697658	0.648273713866765	272.942626953125	272.9432678222656
739	274.0014343261719	11.236366666666667					1	DETECTED	274.0014 m/z @11.24 [CD6733_1.mzXML]	274.0014343261719	11.236366666666667	10.953433333333333	18.054166666666667	7.100733333333334	11735.0146484375	1268924.261486846	0	1278	1.180023838687891	10.286938256293555	14.56906265996548	273.9998779296875	274.0029296875
740	274.19989013671875	10.4674					1	DETECTED	274.1999 m/z @10.47 [CD6733_1.mzXML]	274.19989013671875	10.4674	10.2145	10.58675	0.3722500000000011	2342.191650390625	36737.30365231329	0	1278	0.20822469491989004	0.7359628311585619	0.47192566231712363	274.19793701171875	274.20068359375
741	274.2716064453125	11.372833333333334					1	DETECTED	274.2716 m/z @11.37 [CD6733_1.mzXML]	274.2716064453125	11.372833333333334	11.315183333333332	17.297666666666665	5.982483333333333	5230576.0	3.084763244653299E7	1	1278	0.09566525102646928	1.8428989696817357	2.1275002459505346	274.2716064453125	274.2734680175781
742	274.62322998046875	12.858					1	DETECTED	274.6232 m/z @12.86 [CD6733_1.mzXML]	274.62322998046875	12.858	12.7735	13.194616666666667	0.42111666666666636	22009.392578125	318018.92187451234	0	1278	0.6180078967449951	2.4918145956607405	3.983629191321481	274.6231689453125	274.6332092285156
743	274.6528015136719	13.516083333333334					1	DETECTED	274.6528 m/z @13.52 [CD6733_1.mzXML]	274.6528015136719	13.516083333333334	13.358550000000001	13.7544	0.39584999999999937	19158.005859375	239132.48796191352	0	1278	0.16001827106861377	1.2564007617435446	1.512801523487089	274.65216064453125	274.6541748046875
744	274.78997802734375	2.032233333333333					1	DETECTED	274.7900 m/z @2.03 [CD6733_1.mzXML]	274.78997802734375	2.032233333333333	1.9618	6.508066666666666	4.546266666666666	9255.486328125	616908.671208313	0	1278	0.10371086796331852	32.27354472314254	63.547089446285085	274.78973388671875	274.7966003417969
745	274.99822998046875	11.252183333333333					1	DETECTED	274.9982 m/z @11.25 [CD6733_1.mzXML]	274.99822998046875	11.252183333333333	1.49605	18.887166666666666	17.391116666666665	20249.224609375	2587425.167483215	0	1278	0.9179833199068312	6.2877308498570414	11.75641965831848	274.9917297363281	275.0032958984375
746	275.1985778808594	12.3852					1	DETECTED	275.1986 m/z @12.39 [CD6733_1.mzXML]	275.1985778808594	12.3852	12.34005	13.576033333333333	1.2359833333333334	50744.30078125	1248006.291363281	0	1278	0.10969633639933107	13.68752307124413	26.37504614248826	275.1983337402344	275.20855712890625
747	275.275390625	11.372833333333334					1	DETECTED	275.2754 m/z @11.37 [CD6733_1.mzXML]	275.275390625	11.372833333333334	11.315183333333332	11.94615	0.6309666666666676	697111.8125	4434536.087328376	0	1278	0.10281395085753608	1.9411061720633203	2.1936585160443434	275.275146484375	275.2760314941406
748	275.63116455078125	13.208300000000001					1	DETECTED	275.6312 m/z @13.21 [CD6733_1.mzXML]	275.63116455078125	13.208300000000001	1.22975	13.668816666666666	12.439066666666667	269275.90625	9730471.311164225	0	1278	0.1525345180545994	1.0704570676875786	0.8990332672042244	275.6304931640625	275.63372802734375
749	276.1328125	13.208300000000001					1	DETECTED	276.1328 m/z @13.21 [CD6733_1.mzXML]	276.1328125	13.208300000000001	4.685016666666667	13.852766666666668	9.167750000000002	91242.34375	4257270.281716033	0	1278	0.16212249702813786	0.5858265424086336	0.0523984965466658	276.1239013671875	276.14276123046875
750	276.27874755859375	11.345216666666666					1	DETECTED	276.2787 m/z @11.35 [CD6733_1.mzXML]	276.27874755859375	11.345216666666666	11.345216666666666	11.414366666666666	0.06915000000000049	61304.84765625	161936.75034570464	0	1278	0.38962929291045967	null	null	276.2782287597656	276.2793273925781
751	276.6502380371094	13.249433333333334					1	DETECTED	276.6502 m/z @13.25 [CD6733_1.mzXML]	276.6502380371094	13.249433333333334	13.111566666666667	13.740450000000001	0.6288833333333343	56518.66015625	898569.0497847918	0	1278	0.25849742954893706	2.280766441005793	3.561532882011586	276.6494140625	276.65069580078125
752	276.9837646484375	1.9195666666666669					1	DETECTED	276.9838 m/z @1.92 [CD6733_1.mzXML]	276.9837646484375	1.9195666666666669	1.4513	19.90216666666667	18.45086666666667	19234.1015625	1957608.0933191532	0	1278	0.2004589303264952	17.074400248449038	31.625986587109598	276.97454833984375	276.9935302734375
753	277.07012939453125	11.839966666666667					1	DETECTED	277.0701 m/z @11.84 [CD6733_1.mzXML]	277.07012939453125	11.839966666666667	10.702166666666667	12.081183333333334	1.3790166666666668	14757.6845703125	383089.7535237431	0	1278	0.20768351011692054	0.606001347629929	0.18465454546389895	277.06634521484375	277.0706481933594
754	277.1026611328125	11.283733333333334					1	DETECTED	277.1027 m/z @11.28 [CD6733_1.mzXML]	277.1026611328125	11.283733333333334	9.647516666666666	11.793333333333333	2.1458166666666667	94543.3671875	1521235.0661845696	0	1278	0.09415627999786125	0.6557250975319076	0.31145019506381505	277.0975646972656	277.1058654785156
755	277.1522521972656	13.15305					1	DETECTED	277.1523 m/z @13.15 [CD6733_1.mzXML]	277.1522521972656	13.15305	10.152183333333333	19.334833333333332	9.182649999999999	16337.857421875	2179909.898691681	0	1278	5.498138152155452	1.4358241101972704	1.431028117990017	277.1512451171875	277.15789794921875
756	277.1781005859375	12.188133333333333					1	DETECTED	277.1781 m/z @12.19 [CD6733_1.mzXML]	277.1781005859375	12.188133333333333	0.91835	12.281433333333332	11.363083333333332	15603.6103515625	1018451.8038517452	0	1278	0.11027163758450342	0.5041925133014263	0.008055332695374664	277.1767272949219	277.1798095703125
757	277.2145080566406	12.572683333333334					1	DETECTED	277.2145 m/z @12.57 [CD6733_1.mzXML]	277.2145080566406	12.572683333333334	11.991583333333333	14.1773	2.185716666666668	16598.58203125	1137525.6755635992	0	1278	1.4014961456654955	1.8806717145643297	2.787021566714543	277.2109680175781	277.2153625488281
758	277.2459716796875	10.985316666666668					1	DETECTED	277.2460 m/z @10.99 [CD6733_1.mzXML]	277.2459716796875	10.985316666666668	10.9691	11.03205	0.06295000000000073	2264.60009765625	7772.5210744629785	0	1278	0.10860421070072412	1.9409044193214833	2.8818088386429666	277.2459716796875	277.2483215332031
759	278.05859375	10.751166666666668					1	DETECTED	278.0586 m/z @10.75 [CD6733_1.mzXML]	278.05859375	10.751166666666668	10.057583333333334	19.269166666666667	9.211583333333333	10472.7626953125	932201.2986201779	0	1278	0.12078136299702891	6.830864161315558	12.088658667380317	278.0491943359375	278.0680236816406
760	278.1219787597656	9.3749					1	DETECTED	278.1220 m/z @9.37 [CD6733_1.mzXML]	278.1219787597656	9.3749	9.360083333333334	17.000666666666667	7.640583333333334	5340.88427734375	905874.142936432	0	1278	6.183764310319509	257.83745781777606	381.5826307732609	278.1204833984375	278.12261962890625
761	278.1737365722656	9.114283333333333					1	DETECTED	278.1737 m/z @9.11 [CD6733_1.mzXML]	278.1737365722656	9.114283333333333	8.896766666666668	19.467666666666666	10.570899999999998	118370.1484375	1881637.9618747924	1	1278	0.07758104748992345	24.783865967858027	38.25781902943174	278.17071533203125	278.1747741699219
762	278.18865966796875	11.063766666666668					1	DETECTED	278.1887 m/z @11.06 [CD6733_1.mzXML]	278.18865966796875	11.063766666666668	11.01665	11.158183333333334	0.1415333333333333	9500.078125	56723.82721691866	0	1278	0.13864184426456738	1.501945525291799	2.003891050583598	278.1881103515625	278.1890563964844
763	278.6257019042969	12.9574					1	DETECTED	278.6257 m/z @12.96 [CD6733_1.mzXML]	278.6257019042969	12.9574	12.815733333333332	13.097583333333334	0.28185000000000215	59786.8203125	532702.400280762	0	1278	0.21945947063403892	0.9947647058823548	1.5553934887790457	278.6253967285156	278.6263427734375
764	278.9801330566406	2.032233333333333					1	DETECTED	278.9801 m/z @2.03 [CD6733_1.mzXML]	278.9801330566406	2.032233333333333	1.49605	19.451166666666666	17.955116666666665	6961.5224609375	3142539.968275939	0	1278	13.733030220199417	16.74344906903734	31.41088298906113	278.9726257324219	278.9823303222656
765	279.0613708496094	11.573366666666667					1	DETECTED	279.0614 m/z @11.57 [CD6733_1.mzXML]	279.0613708496094	11.573366666666667	1.8486333333333334	11.7167	9.868066666666666	21904.890625	4016772.996093017	0	1278	9.787652692527272	0.5073695251283669	0.18906639207854012	279.0527648925781	279.0671691894531
766	279.0824279785156	10.5283					1	DETECTED	279.0824 m/z @10.53 [CD6733_1.mzXML]	279.0824279785156	10.5283	3.9153666666666664	19.500999999999998	15.58563333333333	129566.4765625	2842683.291602871	0	1278	0.10034045819624637	0.913132829486159	0.8418712454501799	279.0820007324219	279.0923156738281
767	279.1570739746094	12.463016666666666					1	DETECTED	279.1571 m/z @12.46 [CD6733_1.mzXML]	279.1570739746094	12.463016666666666	0.10088333333333334	20.00316666666667	19.902283333333337	165828.640625	3.862601174300465E7	0	1278	0.16378747119051695	0.5221779995391937	0.08255799530018262	279.15618896484375	279.1582336425781
768	279.22967529296875	13.501083333333334					1	DETECTED	279.2297 m/z @13.50 [CD6733_1.mzXML]	279.22967529296875	13.501083333333334	11.793333333333333	14.930200000000001	3.136866666666668	70719.21875	2525544.7785811154	0	1278	0.16618532215888848	0.7267584869904516	0.4156457413624062	279.22821044921875	279.2307434082031
769	279.6448974609375	12.9574					1	DETECTED	279.6449 m/z @12.96 [CD6733_1.mzXML]	279.6448974609375	12.9574	12.7735	13.996133333333335	1.2226333333333343	174279.171875	2583404.2333027334	0	1278	0.19203952260014034	2.24852666185504	3.926360423198896	279.64410400390625	279.64544677734375
770	280.0743713378906	10.80745					1	DETECTED	280.0744 m/z @10.81 [CD6733_1.mzXML]	280.0743713378906	10.80745	10.736316666666665	10.9691	0.2327833333333338	21984.16015625	142788.92913012663	0	1278	0.07807091248228915	1.636246485473279	2.272492970946558	280.0670166015625	280.07452392578125
771	280.09002685546875	1.7490999999999999					1	DETECTED	280.0900 m/z @1.75 [CD6733_1.mzXML]	280.09002685546875	1.7490999999999999	1.67385	18.887166666666666	17.213316666666664	164961.890625	5661333.131204466	0	1278	0.08389898762113135	95.9929535250296	0.7723196531274306	280.08489990234375	280.0914001464844
772	280.1605224609375	12.463016666666666					1	DETECTED	280.1605 m/z @12.46 [CD6733_1.mzXML]	280.1605224609375	12.463016666666666	0.18525	19.969333333333335	19.784083333333335	35308.7265625	6804817.760890624	0	1278	0.1277431674076137	2.106260696518837	0.4297597853643453	280.1591491699219	280.1618347167969
773	280.65264892578125	13.386183333333333					1	DETECTED	280.6526 m/z @13.39 [CD6733_1.mzXML]	280.65264892578125	13.386183333333333	12.971366666666666	14.055033333333334	1.0836666666666677	201966.640625	2862819.0146180457	2	1278	0.1768191447967773	1.3404310743132486	1.2567891362158985	280.6474304199219	280.6534118652344
774	281.08221435546875	15.780516666666667					1	DETECTED	281.0822 m/z @15.78 [CD6733_1.mzXML]	281.08221435546875	15.780516666666667	9.692283333333334	19.868499999999997	10.176216666666663	17937.228515625	3511966.827068238	0	1278	6.392259275308625	0.7672253159067047	0.5043166946311393	281.0755615234375	281.0865783691406
775	281.11181640625	10.0108					1	DETECTED	281.1118 m/z @10.01 [CD6733_1.mzXML]	281.11181640625	10.0108	8.7254	10.057583333333334	1.332183333333333	6624.751953125	177007.0753347171	0	1278	0.5974929317918658	0.5181979669104302	0.03639593382086033	281.1110534667969	281.1123046875
776	281.15435791015625	13.37235					1	DETECTED	281.1544 m/z @13.37 [CD6733_1.mzXML]	281.15435791015625	13.37235	9.083633333333333	19.119500000000002	10.035866666666669	45463.9609375	7361286.536188018	0	1278	4.587463766631533	1.2104075927425646	1.3398532766172158	281.1481628417969	281.1640319824219
777	281.24560546875	14.50575					1	DETECTED	281.2456 m/z @14.51 [CD6733_1.mzXML]	281.24560546875	14.50575	0.26998333333333335	19.551166666666667	19.281183333333335	157819.171875	1.0284572567684364E7	0	1278	3.4088009889173954	0.7466978242661265	0.4284154564204793	281.2440185546875	281.246826171875
778	281.66058349609375	14.254066666666667					1	DETECTED	281.6606 m/z @14.25 [CD6733_1.mzXML]	281.66058349609375	14.254066666666667	11.03205	16.267033333333334	5.234983333333334	60414.21875	3720033.3130306387	0	1278	0.14397844020416173	0.812376824038775	5.592437463766932	281.6548767089844	281.6690368652344
779	282.2017517089844	11.516616666666666					1	DETECTED	282.2018 m/z @11.52 [CD6733_1.mzXML]	282.2017517089844	11.516616666666666	11.501616666666667	11.62945	0.12783333333333324	17940.857421875	87899.04114160228	0	1278	0.09632190232415105	4.261111111111451	7.5222222222229025	282.200927734375	282.2023620605469
780	282.2198181152344	11.01665					1	DETECTED	282.2198 m/z @11.02 [CD6733_1.mzXML]	282.2198181152344	11.01665	0.10088333333333334	20.00316666666667	19.902283333333337	5053.56298828125	3256748.8609662466	0	1278	12.084574620749585	0.9116301191243249	0.8232602382486497	282.21826171875	282.22198486328125
781	282.2489318847656	14.50575					1	DETECTED	282.2489 m/z @14.51 [CD6733_1.mzXML]	282.2489318847656	14.50575	11.142266666666666	15.813183333333335	4.670916666666669	32969.0	3489796.6280294214	0	1278	3.544754575839196	0.6716490332179058	0.3795915973470433	282.24798583984375	282.25811767578125
782	282.27703857421875	14.025483333333334					1	DETECTED	282.2770 m/z @14.03 [CD6733_1.mzXML]	282.27703857421875	14.025483333333334	11.8856	14.4474	2.5618	120779.7421875	2939800.405124512	0	1278	0.3067049916913511	1.1437614067504454	2.2411589312279574	282.2762451171875	282.27752685546875
783	282.821533203125	1.76365					1	DETECTED	282.8215 m/z @1.76 [CD6733_1.mzXML]	282.821533203125	1.76365	1.7033999999999998	1.8059833333333333	0.10258333333333347	23917.697265625	106652.38403906253	0	1278	0.08470048698484445	0.8513139695712302	0.7026279391424604	282.8203430175781	282.8218688964844
784	282.9034118652344	1.5850833333333334					1	DETECTED	282.9034 m/z @1.59 [CD6733_1.mzXML]	282.9034118652344	1.5850833333333334	1.5111166666666667	11.3866	9.875483333333333	93547.0859375	4888752.073115967	0	1278	0.11077097344019138	71.95766056152947	168.07235840597463	282.9007263183594	282.9045715332031
785	282.97198486328125	11.236366666666667					1	DETECTED	282.9720 m/z @11.24 [CD6733_1.mzXML]	282.97198486328125	11.236366666666667	5.6687666666666665	15.150083333333333	9.481316666666666	15207.8271484375	1978501.5479649047	0	1278	0.6910920875760276	0.8514725076035154	14.85118818777732	282.9705810546875	282.9813232421875
786	283.0063171386719	10.2145					1	DETECTED	283.0063 m/z @10.21 [CD6733_1.mzXML]	283.0063171386719	10.2145	10.1837	10.316116666666666	0.13241666666666596	14494.119140625	75080.76317053204	0	1278	0.11355251485764661	2.1496212121212515	3.299242424242503	283.00604248046875	283.00732421875
787	283.152099609375	12.036933333333334					1	DETECTED	283.1521 m/z @12.04 [CD6733_1.mzXML]	283.152099609375	12.036933333333334	12.006966666666667	12.431833333333334	0.4248666666666665	33868.61328125	320080.9501518551	0	1278	0.10329716355675878	7.088987764182415	17.19593609349152	283.1512756347656	283.1523132324219
788	283.2608642578125	12.6488					1	DETECTED	283.2609 m/z @12.65 [CD6733_1.mzXML]	283.2608642578125	12.6488	0.10088333333333334	20.00316666666667	19.902283333333337	117423.84375	3857282.096371671	0	1278	0.21589419447067293	2.8608667590053454	4.226555772966428	283.25238037109375	283.2633056640625
789	283.2804870605469	14.025483333333334					1	DETECTED	283.2805 m/z @14.03 [CD6733_1.mzXML]	283.2804870605469	14.025483333333334	13.852766666666668	14.6235	0.7707333333333324	22893.294921875	450880.6471125485	0	1278	0.3009668290985523	2.2312071793882113	2.700449836637124	283.2797546386719	283.2816162109375
790	284.0543518066406	10.228966666666668					1	DETECTED	284.0544 m/z @10.23 [CD6733_1.mzXML]	284.0543518066406	10.228966666666668	10.152183333333333	18.771	8.618816666666667	387586.71875	2941046.447527347	1	1278	0.09428483530438925	1.6343735823040852	2.082351572402556	284.05291748046875	284.0564270019531
791	284.1841125488281	9.037116666666666					1	DETECTED	284.1841 m/z @9.04 [CD6733_1.mzXML]	284.1841125488281	9.037116666666666	9.006	9.949250000000001	0.9432500000000008	8721.2783203125	121643.7699623413	0	1278	0.06907121752092138	15.15666845206257	2.6280528463399873	284.1831359863281	284.1880187988281
792	284.2928466796875	12.61915					1	DETECTED	284.2928 m/z @12.62 [CD6733_1.mzXML]	284.2928466796875	12.61915	0.35535	14.055033333333334	13.699683333333335	32424.623046875	3320508.3857791154	0	1278	0.05912882889587756	0.5585415341628751	0.11708306832575016	284.2846374511719	284.30059814453125
793	284.32916259765625	11.900716666666666					1	DETECTED	284.3292 m/z @11.90 [CD6733_1.mzXML]	284.32916259765625	11.900716666666666	11.855250000000002	12.235816666666667	0.38056666666666494	31721.64453125	220596.6694080811	0	1278	0.1013039809209797	3.81855667806215	3.9359042872944867	284.3286437988281	284.3299255371094
794	284.9083557128906	1.6884833333333333					1	DETECTED	284.9084 m/z @1.69 [CD6733_1.mzXML]	284.9083557128906	1.6884833333333333	1.6591833333333335	1.7490999999999999	0.08991666666666642	52585.10546875	213164.48690722635	0	1278	0.07662053406860236	1.5344141069397061	2.0688282138794123	284.9080505371094	284.908447265625
795	285.05792236328125	10.228966666666668					1	DETECTED	285.0579 m/z @10.23 [CD6733_1.mzXML]	285.05792236328125	10.228966666666668	1.4200333333333333	17.937333333333335	16.517300000000002	35808.00390625	5352851.012870637	0	1278	8.826416472867328	0.5068552867551379	0.018445974818395307	285.05712890625	285.06695556640625
796	285.240234375	13.055333333333333					1	DETECTED	285.2402 m/z @13.06 [CD6733_1.mzXML]	285.240234375	13.055333333333333	12.9146	13.290483333333333	0.37588333333333246	49954.203125	424697.1066245117	0	1278	0.15743646926431154	1.3354452865940278	1.6708905731880555	285.2394104003906	285.2407531738281
797	285.2767028808594	12.731566666666668					1	DETECTED	285.2767 m/z @12.73 [CD6733_1.mzXML]	285.2767028808594	12.731566666666668	0.33790000000000003	19.617666666666665	19.279766666666664	33366.796875	4547379.374533296	0	1278	0.12369936143463889	0.6209138767381184	0.20291436822338893	285.2756042480469	285.2785339355469
798	286.10211181640625	8.740916666666667					1	DETECTED	286.1021 m/z @8.74 [CD6733_1.mzXML]	286.10211181640625	8.740916666666667	7.9836	8.83465	0.8510499999999999	3292.48486328125	61840.037895355155	0	1278	0.252896179274666	0.561885164726336	0.12377032945267201	286.10150146484375	286.10888671875
799	286.1416931152344	11.900716666666666					1	DETECTED	286.1417 m/z @11.90 [CD6733_1.mzXML]	286.1416931152344	11.900716666666666	11.8856	12.036933333333334	0.15133333333333354	9678.7333984375	53511.04604882854	0	1278	0.10372385962220321	5.005512679162374	9.011025358324748	286.1412353515625	286.142578125
800	286.19976806640625	10.37625					1	DETECTED	286.1998 m/z @10.38 [CD6733_1.mzXML]	286.19976806640625	10.37625	10.286516666666667	10.751166666666668	0.4646500000000007	50719.46875	385565.6687717264	0	1278	0.1232062939200933	1.5001249183734853	1.496326196940374	286.19451904296875	286.2001647949219
801	286.24761962890625	9.842833333333335					1	DETECTED	286.2476 m/z @9.84 [CD6733_1.mzXML]	286.24761962890625	9.842833333333335	8.94415	19.751166666666666	10.807016666666666	91738.9921875	2136551.497964814	0	1278	0.14965976540809578	1.0013064311160418	0.7918630595127287	286.2460632324219	286.24896240234375
802	286.9300842285156	1.9195666666666669					1	DETECTED	286.9301 m/z @1.92 [CD6733_1.mzXML]	286.9300842285156	1.9195666666666669	1.8911166666666666	2.3733333333333335	0.48221666666666696	19218.19140625	233315.03279046636	0	1278	0.24743668123509122	8.474809607498448	15.954539776210215	286.92974853515625	286.9313049316406
803	287.01220703125	1.7780666666666667					1	DETECTED	287.0122 m/z @1.78 [CD6733_1.mzXML]	287.01220703125	1.7780666666666667	1.4200333333333333	14.1462	12.726166666666668	39901.8359375	2755874.569727723	0	1278	0.09843353773322194	12.806744276223105	17.38952064799602	287.00738525390625	287.020263671875
804	287.0532531738281	10.55745					1	DETECTED	287.0533 m/z @10.56 [CD6733_1.mzXML]	287.0532531738281	10.55745	2.44345	11.7625	9.319049999999999	5761.14404296875	1141800.5924763184	0	1278	0.06292923888772073	0.5742574562484595	0.14851491249691892	287.05279541015625	287.054931640625
805	287.0989074707031	9.737416666666666					1	DETECTED	287.0989 m/z @9.74 [CD6733_1.mzXML]	287.0989074707031	9.737416666666666	5.391983333333333	9.995650000000001	4.603666666666668	95806.6640625	4748875.690647642	0	1278	0.08463655046937646	0.529713185489748	0.05942637097949607	287.0987243652344	287.1001281738281
806	287.2031555175781	10.4064					1	DETECTED	287.2032 m/z @10.41 [CD6733_1.mzXML]	287.2031555175781	10.4064	10.301083333333334	10.437199999999999	0.13611666666666444	7872.68701171875	43415.19896935998	0	1278	0.10435681724353607	0.6462256686184509	0.2924513372369018	287.2026672363281	287.20361328125
807	287.2348937988281	14.025483333333334					1	DETECTED	287.2349 m/z @14.03 [CD6733_1.mzXML]	287.2348937988281	14.025483333333334	11.793333333333333	17.346333333333334	5.553000000000001	13619.1142578125	1128417.6843015742	0	1278	0.3005572178907592	1.243868019622337	6.027599504102688	287.233154296875	287.236572265625
808	287.25103759765625	9.842833333333335					1	DETECTED	287.2510 m/z @9.84 [CD6733_1.mzXML]	287.25103759765625	9.842833333333335	9.618150000000002	10.120683333333334	0.5025333333333322	15110.3408203125	173410.562632263	0	1278	0.0576672552608013	1.1053166921963655	0.8558649128031259	287.2505798339844	287.25152587890625
809	287.26751708984375	11.559633333333332					1	DETECTED	287.2675 m/z @11.56 [CD6733_1.mzXML]	287.26751708984375	11.559633333333332	11.501616666666667	12.0221	0.520483333333333	26455.40625	220856.2405251471	0	1278	0.08577829426156214	4.485636311404873	7.971272622809747	287.2669677734375	287.2681579589844
810	287.6308898925781	12.943216666666666					1	DETECTED	287.6309 m/z @12.94 [CD6733_1.mzXML]	287.6308898925781	12.943216666666666	11.870666666666667	13.560983333333333	1.690316666666666	280369.8125	3791209.608585203	2	1278	0.4694374754030406	1.211645075251373	1.251286838367576	287.6296691894531	287.6317138671875
811	288.1021423339844	9.737416666666666					1	DETECTED	288.1021 m/z @9.74 [CD6733_1.mzXML]	288.1021423339844	9.737416666666666	9.692283333333334	9.842833333333335	0.15055000000000085	12214.5810546875	74077.98016729714	0	1278	0.12051454922662153	1.667836041358982	2.335672082717964	288.1020812988281	288.1025085449219
812	288.21533203125	10.668183333333333					1	DETECTED	288.2153 m/z @10.67 [CD6733_1.mzXML]	288.21533203125	10.668183333333333	0.15125	20.00316666666667	19.851916666666668	53816.7734375	2674222.8774721064	1	1278	0.1287809077997224	6.7732232320619	0.569743386652764	288.2137756347656	288.2168273925781
813	288.63873291015625	13.344833333333334					1	DETECTED	288.6387 m/z @13.34 [CD6733_1.mzXML]	288.63873291015625	13.344833333333334	12.156566666666667	13.6979	1.541333333333334	139787.75	2267111.4777598935	0	1278	0.08419609851539	1.483960519155271	0.9296600532973804	288.6312561035156	288.63916015625
814	288.9201354980469	1.6151333333333333					1	DETECTED	288.9201 m/z @1.62 [CD6733_1.mzXML]	288.9201354980469	1.6151333333333333	1.5406000000000002	2.132166666666667	0.5915666666666668	365072.53125	2287953.515224609	0	1278	0.08973152720314737	1.2016817898444168	1.2131959438361475	288.91986083984375	288.9281311035156
815	289.1742858886719	1.3680166666666667					1	DETECTED	289.1743 m/z @1.37 [CD6733_1.mzXML]	289.1742858886719	1.3680166666666667	0.10088333333333334	19.969333333333335	19.868450000000003	7068.62548828125	1905864.0769975588	0	1278	1.183950679404821	7.839920818645764	5.43853200365559	289.17333984375	289.1758728027344
816	289.6470031738281	11.839966666666667					1	DETECTED	289.6470 m/z @11.84 [CD6733_1.mzXML]	289.6470031738281	11.839966666666667	11.079583333333334	15.471283333333334	4.3917	34450.0546875	2029297.3297670002	0	1278	0.4021566495438602	2.6936952074905376	3.9519770660972457	289.6378173828125	289.6503601074219
817	290.6658630371094	14.284716666666666					1	DETECTED	290.6659 m/z @14.28 [CD6733_1.mzXML]	290.6658630371094	14.284716666666666	13.726533333333332	15.374816666666668	1.6482833333333353	6780.47119140625	307406.54976373323	0	1278	0.548802664735641	1.476471290794542	1.3254635128293828	290.6650695800781	290.6671447753906
818	290.85321044921875	1.7341166666666665					1	DETECTED	290.8532 m/z @1.73 [CD6733_1.mzXML]	290.85321044921875	1.7341166666666665	1.67385	7.6371	5.96325	40582.84765625	3046475.284193604	0	1278	0.10074595239869666	49.473866150442646	97.94773230088528	290.8483581542969	290.85626220703125
819	290.9238586425781	2.6928666666666667					1	DETECTED	290.9239 m/z @2.69 [CD6733_1.mzXML]	290.9238586425781	2.6928666666666667	0.10088333333333334	20.00316666666667	19.902283333333337	62504.1875	7591332.594696221	0	1278	0.8707932093777431	5.648864711277167	9.382032553074898	290.9144287109375	290.92437744140625
820	291.1183166503906	12.036933333333334					1	DETECTED	291.1183 m/z @12.04 [CD6733_1.mzXML]	291.1183166503906	12.036933333333334	11.991583333333333	12.400450000000001	0.40886666666666827	367403.3125	2507130.6031213324	1	1278	0.11903485804740654	2.5277872010294486	3.5022593961065773	291.11724853515625	291.118408203125
821	291.6443786621094	12.886383333333333					1	DETECTED	291.6444 m/z @12.89 [CD6733_1.mzXML]	291.6443786621094	12.886383333333333	2.581933333333333	14.388883333333332	11.806949999999999	39337.46484375	1861236.9353603525	0	1278	0.14449964495979195	0.5729053952418615	0.145810790483723	291.6423034667969	291.6454162597656
822	291.9336242675781	2.6928666666666667					1	DETECTED	291.9336 m/z @2.69 [CD6733_1.mzXML]	291.9336242675781	2.6928666666666667	0.10088333333333334	20.00316666666667	19.902283333333337	44683.43359375	5746197.852757994	0	1278	0.8816818729115012	5.406759011128834	3.452751588399291	291.932861328125	291.9343566894531
823	292.06658935546875	16.250616666666666					1	DETECTED	292.0666 m/z @16.25 [CD6733_1.mzXML]	292.06658935546875	16.250616666666666	9.842833333333335	18.187333333333335	8.3445	3715.839111328125	897102.1505422371	0	1278	1.0861891874493814	0.6511222029458967	0.3022444058917935	292.0654296875	292.0679016113281
824	292.1216735839844	12.036933333333334					1	DETECTED	292.1217 m/z @12.04 [CD6733_1.mzXML]	292.1216735839844	12.036933333333334	11.991583333333333	12.26685	0.275266666666667	54282.453125	347948.55909509194	0	1278	0.10381606726492087	2.182297020567088	4.368298276066537	292.1210632324219	292.1219787597656
825	292.1562805175781	8.850483333333333					1	DETECTED	292.1563 m/z @8.85 [CD6733_1.mzXML]	292.1562805175781	8.850483333333333	8.83465	11.976483333333334	3.1418333333333344	5017.67041015625	424120.0914013676	0	1278	0.102006697805054	99.21578947368543	197.43157894737087	292.156005859375	292.1643371582031
826	292.1894836425781	9.316116666666666					1	DETECTED	292.1895 m/z @9.32 [CD6733_1.mzXML]	292.1894836425781	9.316116666666666	8.819099999999999	9.404633333333333	0.5855333333333341	17120.720703125	179968.82328741485	0	1278	0.0835573084866379	0.5890479863183665	0.18347689060682007	292.1891784667969	292.1908874511719
827	292.2041015625	11.01665					1	DETECTED	292.2041 m/z @11.02 [CD6733_1.mzXML]	292.2041015625	11.01665	1.7780666666666667	11.142266666666666	9.3642	28119.21875	1.0929881838457886E7	0	1278	9.276062183387173	0.5072546807305545	0.012925885047973025	292.19561767578125	292.2042541503906
828	292.5141296386719	2.6928666666666667					1	DETECTED	292.5141 m/z @2.69 [CD6733_1.mzXML]	292.5141296386719	2.6928666666666667	2.5269833333333334	17.131833333333336	14.604850000000003	5860.3525390625	1701569.6873488766	0	1278	0.2162816030593273	44.021450818848585	12.154309691174433	292.506591796875	292.522216796875
829	292.6521911621094	13.111566666666667					1	DETECTED	292.6522 m/z @13.11 [CD6733_1.mzXML]	292.6521911621094	13.111566666666667	2.5958166666666664	13.386183333333333	10.790366666666667	19007.982421875	2198456.0826314096	0	1278	0.028737194236311936	0.5130573980299392	0.02611479605987844	292.64453125	292.66131591796875
830	292.8681335449219	13.852766666666668					1	DETECTED	292.8681 m/z @13.85 [CD6733_1.mzXML]	292.8681335449219	13.852766666666668	2.5545166666666663	13.852766666666668	11.298250000000001	52538.26171875	1.3511188588766206E7	0	1278	11.212056738777582	0.5	null	292.85833740234375	292.87799072265625
831	292.9303894042969	2.6651000000000002					1	DETECTED	292.9304 m/z @2.67 [CD6733_1.mzXML]	292.9303894042969	2.6651000000000002	2.3452166666666665	7.0708	4.725583333333334	7383.64306640625	519135.39275823993	0	1278	0.31296912601781335	7.386416922836442	7.078258668223463	292.92657470703125	292.938720703125
832	292.9457092285156	2.804533333333333					1	DETECTED	292.9457 m/z @2.80 [CD6733_1.mzXML]	292.9457092285156	2.804533333333333	2.35935	7.9349	5.57555	5062.39892578125	481266.3126251526	0	1278	0.7510453940777353	6.262083036951073	3.742191179949881	292.9411926269531	292.95367431640625
833	292.96099853515625	2.8886499999999997					1	DETECTED	292.9610 m/z @2.89 [CD6733_1.mzXML]	292.96099853515625	2.8886499999999997	2.44345	7.670433333333333	5.226983333333333	5010.234375	496803.5212291869	0	1278	0.8323764784976033	5.8703766097634045	10.740753219526809	292.9565734863281	292.9691467285156
834	292.9800109863281	2.7907					1	DETECTED	292.9800 m/z @2.79 [CD6733_1.mzXML]	292.9800109863281	2.7907	2.4294000000000002	9.933950000000001	7.504550000000001	7199.31494140625	673772.9186849671	0	1278	0.4969747395746609	10.385482978134517	7.037128702988033	292.97161865234375	292.9840393066406
835	292.9953308105469	2.83235					1	DETECTED	292.9953 m/z @2.83 [CD6733_1.mzXML]	292.9953308105469	2.83235	2.3733333333333335	8.959683333333334	6.586350000000001	8258.357421875	699455.9930057675	0	1278	0.5369982155936399	7.174412693801973	11.369231121846827	292.9868469238281	292.9955749511719
836	293.00634765625	2.804533333333333					1	DETECTED	293.0063 m/z @2.80 [CD6733_1.mzXML]	293.00634765625	2.804533333333333	0.7643166666666666	19.784499999999998	19.020183333333332	8994.583984375	1962443.3751148684	0	1278	0.6930252726498667	4.661314566263387	1.229538869745617	292.9967041015625	293.0108642578125
837	293.0215759277344	2.804533333333333					1	DETECTED	293.0216 m/z @2.80 [CD6733_1.mzXML]	293.0215759277344	2.804533333333333	0.6099166666666667	19.986333333333334	19.376416666666668	16316.4658203125	2682009.6073781135	0	1278	0.09817194695759301	1.2050341898384076	0.7240002064073743	293.013671875	293.0257568359375
838	293.03643798828125	2.8186166666666663					1	DETECTED	293.0364 m/z @2.82 [CD6733_1.mzXML]	293.03643798828125	2.8186166666666663	0.33790000000000003	19.252666666666666	18.914766666666665	16687.43359375	2335848.984782106	0	1278	0.601250324237752	1.7785071819913	1.9623942621170167	293.0271911621094	293.044677734375
839	293.055419921875	2.7066999999999997					1	DETECTED	293.0554 m/z @2.71 [CD6733_1.mzXML]	293.055419921875	2.7066999999999997	0.5588333333333334	19.634333333333334	19.0755	19119.849609375	2823462.1631028443	0	1278	0.42887708275367986	2.1891565896164584	2.8267667992575984	293.047607421875	293.05584716796875
840	293.06671142578125	2.8186166666666663					1	DETECTED	293.0667 m/z @2.82 [CD6733_1.mzXML]	293.06671142578125	2.8186166666666663	0.15125	19.986333333333334	19.835083333333333	35127.42578125	3888938.187837616	0	1278	0.18367225711081625	2.2472579786445728	2.6467892051982216	293.0584411621094	293.07025146484375
841	293.095947265625	2.8186166666666663					1	DETECTED	293.0959 m/z @2.82 [CD6733_1.mzXML]	293.095947265625	2.8186166666666663	0.10088333333333334	20.00316666666667	19.902283333333337	1.6646612E7	2.0718442758409379E9	1	1278	0.8080250063153915	9.139674277731558	8.623954643064481	293.0943603515625	293.0968322753906
842	293.1141357421875	2.7343166666666665					1	DETECTED	293.1141 m/z @2.73 [CD6733_1.mzXML]	293.1141357421875	2.7343166666666665	0.16820000000000002	19.834666666666667	19.66646666666667	76887.75	6152596.84135196	0	1278	0.260353993963097	5.220578900524336	1.1853231033348268	293.1109924316406	293.12396240234375
843	293.1252136230469	2.7768					1	DETECTED	293.1252 m/z @2.78 [CD6733_1.mzXML]	293.1252136230469	2.7768	0.1343	19.85183333333333	19.717533333333332	31133.00390625	4030188.1850205683	0	1278	0.337634686943046	2.4806736252653088	0.9970800112910644	293.124267578125	293.1351013183594
844	293.1402893066406	2.7066999999999997					1	DETECTED	293.1403 m/z @2.71 [CD6733_1.mzXML]	293.1402893066406	2.7066999999999997	0.49093333333333333	19.868499999999997	19.377566666666663	18497.8828125	4162946.141724335	0	1278	0.9651936917643673	2.4741681436325638	3.078265833513342	293.1357116699219	293.1410217285156
845	293.15142822265625	9.842833333333335					1	DETECTED	293.1514 m/z @9.84 [CD6733_1.mzXML]	293.15142822265625	9.842833333333335	0.11758333333333333	19.834666666666667	19.717083333333335	135417.953125	6721899.976556421	0	1278	0.42363533301014833	0.551050866506999	0.15676511046251093	293.1430358886719	293.1595153808594
846	293.176513671875	13.810633333333334					1	DETECTED	293.1765 m/z @13.81 [CD6733_1.mzXML]	293.176513671875	13.810633333333334	0.11758333333333333	19.069333333333336	18.951750000000004	56283.69921875	7956674.147695312	0	1278	11.262556128268715	0.5774209439137955	0.07311209287109946	293.1665344238281	293.1862487792969
847	293.189453125	2.6928666666666667					1	DETECTED	293.1895 m/z @2.69 [CD6733_1.mzXML]	293.189453125	2.6928666666666667	2.4294000000000002	15.423316666666667	12.993916666666667	8326.501953125	1224559.160052307	0	1278	0.6543492364898182	5.20827299817518	10.759001879300545	293.1865539550781	293.19793701171875
848	293.2088928222656	12.400450000000001					1	DETECTED	293.2089 m/z @12.40 [CD6733_1.mzXML]	293.2088928222656	12.400450000000001	2.4294000000000002	12.572683333333334	10.143283333333333	33149.9609375	1517259.9221885991	0	1278	0.09375609419088704	0.5106343522252044	0.018945357089649405	293.1995849609375	293.2166748046875
849	293.2191467285156	2.7204333333333333					1	DETECTED	293.2191 m/z @2.72 [CD6733_1.mzXML]	293.2191467285156	2.7204333333333333	2.4154166666666668	7.604	5.188583333333334	6967.5380859375	516116.93926354987	0	1278	0.5473777095493273	8.505409540462276	4.310078429196854	293.2189636230469	293.2276306152344
850	293.24273681640625	2.6512499999999997					1	DETECTED	293.2427 m/z @2.65 [CD6733_1.mzXML]	293.24273681640625	2.6512499999999997	2.4294000000000002	12.731566666666668	10.302166666666668	7007.2802734375	1352179.659913269	0	1278	0.48393212550790965	23.21876643377664	9.633743090555942	293.2341613769531	293.252685546875
851	293.2684631347656	2.6928666666666667					1	DETECTED	293.2685 m/z @2.69 [CD6733_1.mzXML]	293.2684631347656	2.6928666666666667	2.485133333333333	5.440799999999999	2.955666666666666	5482.58251953125	303631.11341537465	0	1278	0.24765452347886807	7.114088575096269	4.487185262469058	293.2585754394531	293.27691650390625
852	293.3150329589844	2.7768					1	DETECTED	293.3150 m/z @2.78 [CD6733_1.mzXML]	293.3150329589844	2.7768	2.49905	8.15265	5.653599999999999	6770.37841796875	540904.9680956724	0	1278	0.6331929359881463	10.17749774977497	7.371939089841745	293.3066101074219	293.3235168457031
853	293.67901611328125	2.83235					1	DETECTED	293.6790 m/z @2.83 [CD6733_1.mzXML]	293.67901611328125	2.83235	0.4060166666666667	9.722416666666668	9.316400000000002	6915.8681640625	843285.9892476808	0	1278	0.4911372557983342	1.9198516279708757	0.5705162340496173	293.6758728027344	293.6827087402344
854	294.09893798828125	2.8186166666666663					1	DETECTED	294.0989 m/z @2.82 [CD6733_1.mzXML]	294.09893798828125	2.8186166666666663	0.10088333333333334	20.00316666666667	19.902283333333337	1708015.5	1.9059609602262628E8	0	1278	0.8425076732417991	5.3611260113923755	5.250335408095837	294.0986022949219	294.10107421875
855	294.2649230957031	2.7066999999999997					1	DETECTED	294.2649 m/z @2.71 [CD6733_1.mzXML]	294.2649230957031	2.7066999999999997	2.3733333333333335	19.651	17.277666666666665	43899.0078125	5440156.3342788685	0	1278	0.9829842385591427	12.140565481373534	18.384160735999206	294.2643127441406	294.26531982421875
856	294.9367980957031	1.6447					1	DETECTED	294.9368 m/z @1.64 [CD6733_1.mzXML]	294.9367980957031	1.6447	1.5850833333333334	1.67385	0.08876666666666666	143206.453125	494134.7508593744	0	1278	0.06838025127113356	0.7444786133631536	0.437214298648865	294.9366455078125	294.9371032714844
857	294.9580383300781	13.726533333333332					1	DETECTED	294.9580 m/z @13.73 [CD6733_1.mzXML]	294.9580383300781	13.726533333333332	11.063766666666668	17.09916666666667	6.035400000000001	39275.5078125	4445930.448598328	0	1278	3.3249430013449164	1.0522183566107186	1.0211023428226882	294.9512634277344	294.9580383300781
858	295.072265625	11.372833333333334					1	DETECTED	295.0723 m/z @11.37 [CD6733_1.mzXML]	295.072265625	11.372833333333334	11.299233333333332	11.991583333333333	0.6923500000000011	594092.875	4291336.658666139	0	1278	0.1173993470938175	1.9658280185922354	2.809996964691926	295.07110595703125	295.07373046875
859	295.1001281738281	2.7066999999999997					1	DETECTED	295.1001 m/z @2.71 [CD6733_1.mzXML]	295.1001281738281	2.7066999999999997	0.10088333333333334	20.00316666666667	19.902283333333337	193201.296875	2.3886156035703257E7	0	1278	0.7796114885099228	4.567359004270569	7.807981181858948	295.09619140625	295.1023864746094
860	295.11578369140625	10.331033333333332					1	DETECTED	295.1158 m/z @10.33 [CD6733_1.mzXML]	295.11578369140625	10.331033333333332	10.286516666666667	11.9308	1.6442833333333322	24273.34375	847878.2606572256	0	1278	0.10952580363362863	18.46817671284241	35.93635342568482	295.11376953125	295.1159973144531
861	295.1271667480469	9.662183333333333					1	DETECTED	295.1272 m/z @9.66 [CD6733_1.mzXML]	295.1271667480469	9.662183333333333	9.63275	9.722416666666668	0.0896666666666679	40807.44921875	163501.6480332027	0	1278	0.09475148132847622	1.5232163080407863	2.0464326160815727	295.1268615722656	295.12725830078125
862	295.14739990234375	9.918233333333335					1	DETECTED	295.1474 m/z @9.92 [CD6733_1.mzXML]	295.14739990234375	9.918233333333335	9.782900000000001	10.057583333333334	0.27468333333333206	8107.34765625	83352.31931726092	0	1278	0.2284362598480154	1.0148399014778264	1.0296798029556526	295.1468811035156	295.14739990234375
863	295.19207763671875	13.7825					1	DETECTED	295.1921 m/z @13.78 [CD6733_1.mzXML]	295.19207763671875	13.7825	1.4200333333333333	17.148500000000002	15.72846666666667	42562.33984375	3811119.0975261535	0	1278	1.3970601578219046	1.0666570230615326	0.03511914798052493	295.1856689453125	295.19427490234375
864	295.2922058105469	2.6928666666666667					1	DETECTED	295.2922 m/z @2.69 [CD6733_1.mzXML]	295.2922058105469	2.6928666666666667	0.10088333333333334	20.00316666666667	19.902283333333337	61136.37109375	7651884.412548068	0	1278	0.7614784025600763	3.7484190789532428	2.6118423438781004	295.291748046875	295.298828125
865	296.0345458984375	10.243283333333332					1	DETECTED	296.0345 m/z @10.24 [CD6733_1.mzXML]	296.0345458984375	10.243283333333332	1.8771333333333333	10.301083333333334	8.423950000000001	27697.103515625	6200486.780696779	0	1278	0.06668963082880985	0.5034543965862435	0.007361288048807694	296.0343933105469	296.0444641113281
866	296.06365966796875	1.7490999999999999					1	DETECTED	296.0637 m/z @1.75 [CD6733_1.mzXML]	296.06365966796875	1.7490999999999999	1.6591833333333335	10.58675	8.927566666666667	157423.5	6202249.502327333	0	1278	0.0643415330856636	56.17026684551008	1.1168590435565393	296.0635681152344	296.0729064941406
867	296.11932373046875	10.346133333333334					1	DETECTED	296.1193 m/z @10.35 [CD6733_1.mzXML]	296.11932373046875	10.346133333333334	10.301083333333334	10.421433333333333	0.1203499999999984	4660.3515625	21905.88176928693	0	1278	0.09721431819548698	1.3357380688124185	1.6714761376248368	296.11883544921875	296.1194152832031
868	296.130615234375	9.662183333333333					1	DETECTED	296.1306 m/z @9.66 [CD6733_1.mzXML]	296.130615234375	9.662183333333333	9.63275	9.737416666666666	0.10466666666666669	6685.86865234375	27070.615145019423	0	1278	0.12223495495983094	1.7780294450736076	2.556058890147215	296.1298828125	296.1306457519531
869	296.1835021972656	11.839966666666667					1	DETECTED	296.1835 m/z @11.84 [CD6733_1.mzXML]	296.1835021972656	11.839966666666667	9.827833333333333	19.534333333333333	9.7065	43264.44921875	2343819.0973734735	0	1278	0.24441788219749405	4.017420355206585	7.175021573302953	296.1808166503906	296.18463134765625
870	296.25567626953125	13.4716					1	DETECTED	296.2557 m/z @13.47 [CD6733_1.mzXML]	296.25567626953125	13.4716	13.428516666666667	13.852766666666668	0.4242500000000007	27520.69921875	348371.6536384275	0	1278	0.14221626979759705	4.923597678916807	8.847195357833614	296.25567626953125	296.26324462890625
871	296.9877014160156	11.961466666666666					1	DETECTED	296.9877 m/z @11.96 [CD6733_1.mzXML]	296.9877014160156	11.961466666666666	11.236366666666667	16.055883333333334	4.819516666666667	13234.732421875	1260100.3232915045	0	1278	0.5119096035921142	3.3233462051211355	5.646692410242271	296.9864807128906	296.9911193847656
872	297.06927490234375	11.372833333333334					1	DETECTED	297.0693 m/z @11.37 [CD6733_1.mzXML]	297.06927490234375	11.372833333333334	1.7341166666666665	11.615450000000001	9.881333333333334	185174.359375	4931995.416610291	0	1278	0.12468861019895705	2.0242217759463705	0.015840909730127865	297.0626525878906	297.0791320800781
873	297.1166076660156	1.4513					1	DETECTED	297.1166 m/z @1.45 [CD6733_1.mzXML]	297.1166076660156	1.4513	1.4027500000000002	10.0108	8.608049999999999	12284.302734375	1745837.6984443364	0	1278	0.1198675961631901	88.65139031925872	172.00505893104148	297.1066589355469	297.11712646484375
874	297.14300537109375	9.420250000000001					1	DETECTED	297.1430 m/z @9.42 [CD6733_1.mzXML]	297.14300537109375	9.420250000000001	1.8199333333333334	9.52835	7.7084166666666665	15132.365234375	2161204.084507202	0	1278	0.40721394016471457	0.5071115457908552	0.2773428906420948	297.1421813964844	297.1515808105469
875	297.178466796875	13.726533333333332					1	DETECTED	297.1785 m/z @13.73 [CD6733_1.mzXML]	297.178466796875	13.726533333333332	9.573816666666666	19.517833333333332	9.944016666666666	11177.4833984375	2319289.1941074547	0	1278	4.843368477774842	1.08753163777443	1.3996522402077698	297.1767883300781	297.18768310546875
876	298.2720031738281	14.53465					1	DETECTED	298.2720 m/z @14.53 [CD6733_1.mzXML]	298.2720031738281	14.53465	10.877533333333334	16.886	6.008466666666665	111411.7109375	5422765.666793215	0	1278	0.5495759873192974	0.7531994372654172	0.2818850266238001	298.27093505859375	298.27294921875
877	299.1365966796875	11.330583333333333					1	DETECTED	299.1366 m/z @11.33 [CD6733_1.mzXML]	299.1365966796875	11.330583333333333	10.452416666666666	13.768400000000002	3.3159833333333353	120815.8046875	4674115.519857359	0	1278	1.7667501830743877	3.4669526320074433	2.8345364426096986	299.135986328125	299.1378173828125
878	299.2754821777344	14.549566666666667					1	DETECTED	299.2755 m/z @14.55 [CD6733_1.mzXML]	299.2754821777344	14.549566666666667	14.299866666666667	16.413666666666668	2.1138000000000012	19691.970703125	754077.2407466742	0	1278	0.3163969253646002	2.4938735624485258	4.099126535698098	299.2750549316406	299.2780456542969
879	299.2919616699219	13.591083333333334					1	DETECTED	299.2920 m/z @13.59 [CD6733_1.mzXML]	299.2919616699219	13.591083333333334	0.2360833333333333	19.952833333333334	19.71675	23355.603515625	3043956.4892083127	0	1278	0.5635474129014906	0.8478762903328405	0.7210972169448685	299.291259765625	299.29461669921875
880	299.6304016113281	12.900466666666667					1	DETECTED	299.6304 m/z @12.90 [CD6733_1.mzXML]	299.6304016113281	12.900466666666667	12.759549999999999	13.083533333333332	0.3239833333333326	87516.7890625	790666.3829775366	0	1278	0.901380129545668	1.1495564754582996	1.2991129509165993	299.6297302246094	299.630859375
881	300.178466796875	11.559633333333332					1	DETECTED	300.1785 m/z @11.56 [CD6733_1.mzXML]	300.178466796875	11.559633333333332	9.404633333333333	12.036933333333334	2.6323000000000008	351985.9375	4643381.905432434	0	1278	0.11842685196180547	0.49828590789534144	3.6711961338678565	300.1777648925781	300.1828918457031
882	300.1970520019531	8.959683333333334					1	DETECTED	300.1971 m/z @8.96 [CD6733_1.mzXML]	300.1970520019531	8.959683333333334	8.850483333333333	17.09916666666667	8.248683333333336	3932.53564453125	789974.5073615724	0	1278	0.16244886898583033	37.768696581196146	74.53739316239229	300.19610595703125	300.1977233886719
883	301.1164245605469	10.765433333333334					1	DETECTED	301.1164 m/z @10.77 [CD6733_1.mzXML]	301.1164245605469	10.765433333333334	10.651100000000001	10.849466666666666	0.19836666666666503	37089.0234375	244353.66469653192	0	1278	0.10255198393958587	0.8674927113702597	0.8711796482846084	301.1158447265625	301.116455078125
884	301.1387634277344	12.463016666666666					1	DETECTED	301.1388 m/z @12.46 [CD6733_1.mzXML]	301.1387634277344	12.463016666666666	0.30365000000000003	19.919	19.61535	199335.234375	1.5588421173037957E7	1	1278	10.774954283959106	0.7238126824400014	0.027299321433307686	301.1375427246094	301.14300537109375
885	301.1817932128906	11.559633333333332					1	DETECTED	301.1818 m/z @11.56 [CD6733_1.mzXML]	301.1817932128906	11.559633333333332	11.5457	12.310833333333333	0.765133333333333	65583.46875	1214937.1917197285	0	1278	0.07546903284781337	27.4569377990452	53.9138755980904	301.1734924316406	301.1820983886719
886	301.2112731933594	13.501083333333334					1	DETECTED	301.2113 m/z @13.50 [CD6733_1.mzXML]	301.2112731933594	13.501083333333334	13.428516666666667	13.6979	0.26938333333333375	86724.2578125	899754.0159658194	0	1278	0.16852495713884252	1.8561093247588396	2.712218649517679	301.21087646484375	301.2114562988281
887	302.0176086425781	11.126583333333334					1	DETECTED	302.0176 m/z @11.13 [CD6733_1.mzXML]	302.0176086425781	11.126583333333334	0.10088333333333334	20.00316666666667	19.902283333333337	36203.90625	1.3120664701577323E7	0	1278	1.4481669363132106	1.1158437786988105	3.142962413995738	302.00830078125	302.0185852050781
888	302.1418151855469	12.463016666666666					1	DETECTED	302.1418 m/z @12.46 [CD6733_1.mzXML]	302.1418151855469	12.463016666666666	0.6953499999999999	18.655166666666666	17.959816666666665	35605.73046875	5554524.794970645	0	1278	10.774153878155612	1.5708805340279728	0.599978852889034	302.1393737792969	302.14422607421875
889	302.2308654785156	10.80745					1	DETECTED	302.2309 m/z @10.81 [CD6733_1.mzXML]	302.2308654785156	10.80745	10.765433333333334	10.922	0.15656666666666652	8786.3544921875	50576.324734863374	0	1278	0.1811495448688163	1.8631495438318735	2.726299087663747	302.2303771972656	302.2315979003906
890	302.2853088378906	11.62945					1	DETECTED	302.2853 m/z @11.63 [CD6733_1.mzXML]	302.2853088378906	11.62945	11.531216666666667	11.855250000000002	0.3240333333333343	42993.828125	452278.7177244879	0	1278	null	1.7653367280011336	2.0327996431002493	302.2848815917969	302.285888671875
891	302.3032531738281	11.658283333333333					1	DETECTED	302.3033 m/z @11.66 [CD6733_1.mzXML]	302.3032531738281	11.658283333333333	11.658283333333333	11.9308	0.2725166666666663	36336.3671875	205671.9113859872	0	1278	0.07200553048198799	null	null	302.3027038574219	302.3040466308594
892	303.0256652832031	1.4359499999999998					1	DETECTED	303.0257 m/z @1.44 [CD6733_1.mzXML]	303.0256652832031	1.4359499999999998	0.11758333333333333	19.986333333333334	19.868750000000002	10644.169921875	1944903.8781954655	0	1278	0.05449579632001256	5.948030899687929	10.931529294613032	303.0190734863281	303.0298156738281
893	303.0725402832031	9.737416666666666					1	DETECTED	303.0725 m/z @9.74 [CD6733_1.mzXML]	303.0725402832031	9.737416666666666	9.692283333333334	9.81285	0.12056666666666516	11293.2685546875	57524.22962072716	0	1278	0.09211628634169244	1.335672082717885	1.6713441654357701	303.07220458984375	303.072998046875
894	303.0980224609375	0.7129333333333334					1	DETECTED	303.0980 m/z @0.71 [CD6733_1.mzXML]	303.0980224609375	0.7129333333333334	0.7129333333333334	10.07335	9.360416666666666	6209.7158203125	2146677.6548985597	0	1278	9.285962835684076	null	null	303.0929870605469	303.0980224609375
895	303.2272033691406	14.4474					1	DETECTED	303.2272 m/z @14.45 [CD6733_1.mzXML]	303.2272033691406	14.4474	10.088916666666668	17.264666666666667	7.175749999999999	376766.4375	1.81257617023017E7	1	1278	0.4650087567773973	0.7824297078639937	0.2958363823573768	303.226806640625	303.2294006347656
896	303.25067138671875	13.01355					1	DETECTED	303.2507 m/z @13.01 [CD6733_1.mzXML]	303.25067138671875	13.01355	12.999516666666667	13.125599999999999	0.126083333333332	28516.779296875	167244.26064941296	0	1278	1.5073904343925264	4.492280285035437	7.984560570070873	303.2501525878906	303.25146484375
897	304.0470886230469	16.03965					1	DETECTED	304.0471 m/z @16.04 [CD6733_1.mzXML]	304.0470886230469	16.03965	9.647516666666666	19.986333333333334	10.338816666666668	3191.97021484375	967980.1052520145	0	1278	6.7595257143508025	0.8087140964936066	0.6174281929872132	304.0451965332031	304.04827880859375
898	304.1489562988281	9.330566666666666					1	DETECTED	304.1490 m/z @9.33 [CD6733_1.mzXML]	304.1489562988281	9.330566666666666	9.273416666666666	9.435583333333334	0.16216666666666768	10666.8759765625	58171.25182348667	0	1278	0.09272329693618708	1.4187809857101277	1.8375619714202551	304.1486511230469	304.14947509765625
899	304.2103271484375	10.088916666666668					1	DETECTED	304.2103 m/z @10.09 [CD6733_1.mzXML]	304.2103271484375	10.088916666666668	10.042133333333334	10.257583333333335	0.21545000000000059	7426.5751953125	54194.12488024898	0	1278	0.14603032030349894	2.3026362664766467	3.4000695010727537	304.2095642089844	304.2107849121094
900	304.2304992675781	14.520266666666666					1	DETECTED	304.2305 m/z @14.52 [CD6733_1.mzXML]	304.2304992675781	14.520266666666666	10.316116666666666	16.217883333333333	5.901766666666667	69831.9765625	3983102.8568786625	0	1278	0.47125245205009847	0.6497727572355777	0.3171718946855941	304.2300720214844	304.23150634765625
901	304.8938293457031	1.6299833333333333					1	DETECTED	304.8938 m/z @1.63 [CD6733_1.mzXML]	304.8938293457031	1.6299833333333333	1.5406000000000002	19.5845	18.043899999999997	152092.671875	2065579.1082106014	0	1278	0.07054228976930044	1.8964367965650408	1.0642278784077337	304.8935546875	304.9037780761719
902	305.0426940917969	16.072033333333334					1	DETECTED	305.0427 m/z @16.07 [CD6733_1.mzXML]	305.0426940917969	16.072033333333334	9.752516666666667	20.00316666666667	10.250650000000002	2454.0693359375	933655.2055705871	0	1278	7.458197630541049	0.8110311706327753	0.6220623412655506	305.0417785644531	305.0445861816406
903	305.1336669921875	12.3852					1	DETECTED	305.1337 m/z @12.39 [CD6733_1.mzXML]	305.1336669921875	12.3852	12.34005	12.5096	0.16955000000000098	72507.5859375	422629.659961914	0	1278	0.10145389878899103	1.8776301218161966	2.755260243632393	305.1331481933594	305.13385009765625
904	305.24261474609375	12.6488					1	DETECTED	305.2426 m/z @12.65 [CD6733_1.mzXML]	305.24261474609375	12.6488	12.051533333333333	19.318499999999997	7.266966666666663	298915.15625	5713449.942812737	1	1278	0.12504647779596567	10.040615205591953	16.646322822032683	305.2333068847656	305.24615478515625
905	306.0277404785156	11.220966666666667					1	DETECTED	306.0277 m/z @11.22 [CD6733_1.mzXML]	306.0277404785156	11.220966666666667	0.21913333333333332	12.006966666666667	11.787833333333333	3398.516357421875	876050.8856638181	0	1278	1.7336069386073838	0.5357213191740771	0.07144263834815405	306.0262756347656	306.0372314453125
906	306.081787109375	15.503916666666667					1	DETECTED	306.0818 m/z @15.50 [CD6733_1.mzXML]	306.081787109375	15.503916666666667	9.316116666666666	18.488166666666665	9.172049999999999	6199.6337890625	1422170.367732208	0	1278	1.843507184950207	0.7411398235237077	0.487595958793632	306.08062744140625	306.0833435058594
907	307.0784606933594	16.1041					1	DETECTED	307.0785 m/z @16.10 [CD6733_1.mzXML]	307.0784606933594	16.1041	4.106866666666667	19.0195	14.912633333333334	6164.3623046875	1639229.7583275752	0	1278	2.086498731657306	0.6215030131947089	0.16728819996635952	307.0726013183594	307.08026123046875
908	307.16668701171875	11.03205					1	DETECTED	307.1667 m/z @11.03 [CD6733_1.mzXML]	307.16668701171875	11.03205	9.692283333333334	17.379166666666666	7.686883333333332	67345.6015625	2918387.671606384	0	1278	0.33288793555732354	2.1246309212355063	2.795164376147678	307.16497802734375	307.16766357421875
909	307.2606506347656	12.110899999999999					1	DETECTED	307.2607 m/z @12.11 [CD6733_1.mzXML]	307.2606506347656	12.110899999999999	12.051533333333333	14.867383333333333	2.8158499999999993	16321.9658203125	762037.0900955813	0	1278	0.31926638288110354	23.715749578888655	40.158762727159306	307.257080078125	307.2616271972656
910	308.048583984375	10.452416666666666					1	DETECTED	308.0486 m/z @10.45 [CD6733_1.mzXML]	308.048583984375	10.452416666666666	10.331033333333332	19.136000000000003	8.80496666666667	243616.140625	2389609.3757608994	1	1278	0.07128223340313689	2.008694208184178	2.855649405864238	308.04791259765625	308.05047607421875
911	308.1507568359375	8.83465					1	DETECTED	308.1508 m/z @8.83 [CD6733_1.mzXML]	308.1507568359375	8.83465	8.465933333333334	8.928533333333332	0.46259999999999835	7404.208984375	81972.26847531124	0	1278	0.0792706317265015	0.6273109433621109	0.2546218867242217	308.1506042480469	308.15673828125
912	308.8766784667969	2.2034499999999997					1	DETECTED	308.8767 m/z @2.20 [CD6733_1.mzXML]	308.8766784667969	2.2034499999999997	2.0610666666666666	2.331166666666667	0.27010000000000023	10055.6552734375	111918.5138848877	0	1278	0.1609643756035406	0.9484958445510969	0.8969916891021938	308.8760986328125	308.87744140625
913	309.03948974609375	11.267833333333334					1	DETECTED	309.0395 m/z @11.27 [CD6733_1.mzXML]	309.03948974609375	11.267833333333334	2.3873166666666665	19.252666666666666	16.86535	25927.302734375	4725584.318706054	0	1278	null	0.949570314039536	0.8991406280790719	309.03826904296875	309.0486145019531
914	309.05242919921875	10.5133					1	DETECTED	309.0524 m/z @10.51 [CD6733_1.mzXML]	309.05242919921875	10.5133	1.863	10.58675	8.72375	16819.8984375	6457215.95689734	0	1278	8.7024889946662	0.504245517496503	0.009617184278338754	309.0521545410156	309.0578918457031
915	309.0796203613281	11.5457					1	DETECTED	309.0796 m/z @11.55 [CD6733_1.mzXML]	309.0796203613281	11.5457	11.531216666666667	11.701783333333333	0.17056666666666587	16946.44140625	123984.12126342668	0	1278	0.15122630532381542	5.888377445339685	10.77675489067937	309.0794372558594	309.0802001953125
916	309.1488342285156	12.325366666666667					1	DETECTED	309.1488 m/z @12.33 [CD6733_1.mzXML]	309.1488342285156	12.325366666666667	9.301683333333333	14.010700000000002	4.709016666666669	11062.9736328125	1094221.1587647104	0	1278	4.517399526897179	0.7929418210689663	0.5886721235334433	309.1459045410156	309.14935302734375
917	309.2008972167969	12.7877					1	DETECTED	309.2009 m/z @12.79 [CD6733_1.mzXML]	309.2008972167969	12.7877	0.21913333333333332	12.8721	12.652966666666666	24684.181640625	1817126.8436193855	0	1278	0.6389556493744291	0.5033575825405708	0.136089928953327	309.1973876953125	309.2041015625
918	310.0456237792969	10.452416666666666					1	DETECTED	310.0456 m/z @10.45 [CD6733_1.mzXML]	310.0456237792969	10.452416666666666	10.4064	12.478683333333333	2.072283333333333	87546.8125	1026308.013958986	0	1278	0.07216633901960456	21.10516344326048	2.7228993427243724	310.04510498046875	310.0514221191406
919	310.19952392578125	10.617816666666666					1	DETECTED	310.1995 m/z @10.62 [CD6733_1.mzXML]	310.19952392578125	10.617816666666666	10.4828	16.576433333333334	6.093633333333335	38043.23046875	1112707.8593770147	0	1278	0.10612979347822815	1.0722989102158134	1.3401131006812894	310.19744873046875	310.1999206542969
920	310.8736877441406	2.1749					1	DETECTED	310.8737 m/z @2.17 [CD6733_1.mzXML]	310.8736877441406	2.1749	2.0751166666666667	2.4013666666666666	0.32624999999999993	9710.0927734375	126262.07443548576	0	1278	0.2590038485961075	1.634792049440454	2.269584098880908	310.8733215332031	310.87396240234375
921	310.91064453125	1.6447					1	DETECTED	310.9106 m/z @1.64 [CD6733_1.mzXML]	310.91064453125	1.6447	1.5999	1.76365	0.16374999999999984	99040.875	423366.6599887692	0	1278	0.06518802516890432	2.5145534705347887	2.2039173107213297	310.9100341796875	310.9113464355469
922	311.00274658203125	12.172233333333333					1	DETECTED	311.0027 m/z @12.17 [CD6733_1.mzXML]	311.00274658203125	12.172233333333333	9.782900000000001	19.451166666666666	9.668266666666664	6128.13525390625	1296394.2740999758	0	1278	3.96553165941431	2.0232142857142867	2.4647412408609184	310.9971008300781	311.0085754394531
923	311.0675354003906	11.62945					1	DETECTED	311.0675 m/z @11.63 [CD6733_1.mzXML]	311.0675354003906	11.62945	10.985316666666668	11.7318	0.746483333333332	39757.93359375	631616.7536665024	0	1278	0.6372362869347086	0.5794294817854206	0.24606851801821	311.0665588378906	311.067626953125
924	311.1221923828125	8.7877					1	DETECTED	311.1222 m/z @8.79 [CD6733_1.mzXML]	311.1221923828125	8.7877	8.511116666666666	15.585283333333333	7.074166666666667	25763.330078125	771229.6260065915	0	1278	0.0962078955160468	2.7518497547152525	1.7395959886567376	311.11883544921875	311.123046875
925	311.1643981933594	12.3852					1	DETECTED	311.1644 m/z @12.39 [CD6733_1.mzXML]	311.1643981933594	12.3852	8.317766666666666	15.958866666666667	7.641100000000002	146135.515625	4229744.90319797	0	1278	0.3186585071482835	12.01887819445664	1.8205003887196172	311.1577453613281	311.17437744140625
926	311.1874084472656	13.86685					1	DETECTED	311.1874 m/z @13.87 [CD6733_1.mzXML]	311.1874084472656	13.86685	11.8856	17.592333333333332	5.706733333333332	8461.1328125	660026.1227774961	0	1278	0.21580133219156572	1.4401850683491064	1.1303423032932969	311.186767578125	311.1958312988281
927	311.2027587890625	10.617816666666666					1	DETECTED	311.2028 m/z @10.62 [CD6733_1.mzXML]	311.2027587890625	10.617816666666666	10.55745	10.633999999999999	0.07654999999999923	5852.8134765625	22035.18818505832	0	1278	0.689965435741394	0.634041965764762	0.268083931529524	311.20263671875	311.2032165527344
928	311.6304931640625	12.843933333333332					1	DETECTED	311.6305 m/z @12.84 [CD6733_1.mzXML]	311.6304931640625	12.843933333333332	12.7877	12.9146	0.1269000000000009	26311.3671875	148221.57388330155	0	1278	0.10985278130958065	1.1283343212803914	1.2566686425607827	311.6302490234375	311.6309814453125
929	312.0274658203125	13.180816666666667					1	DETECTED	312.0275 m/z @13.18 [CD6733_1.mzXML]	312.0274658203125	13.180816666666667	9.273416666666666	18.237166666666667	8.963750000000001	56042.484375	2411733.806930149	0	1278	0.41812914277976887	0.591664880231587	0.25885389515796925	312.0180358886719	312.02850341796875
930	312.128662109375	8.881333333333334					1	DETECTED	312.1287 m/z @8.88 [CD6733_1.mzXML]	312.128662109375	8.881333333333334	3.517533333333333	12.815733333333332	9.2982	7635.3720703125	2180313.141249512	0	1278	0.11471854656633695	0.8667549125619894	0.7335098251239788	312.12835693359375	312.1319885253906
931	312.3602600097656	12.081183333333334					1	DETECTED	312.3603 m/z @12.08 [CD6733_1.mzXML]	312.3602600097656	12.081183333333334	12.036933333333334	12.235816666666667	0.19888333333333286	26544.671875	177892.67086657637	0	1278	0.12833675624717067	2.2472693032015063	3.364486318799476	312.35931396484375	312.360595703125
932	312.6551513671875	2.485133333333333					1	DETECTED	312.6552 m/z @2.49 [CD6733_1.mzXML]	312.6551513671875	2.485133333333333	2.04685	18.68883333333333	16.641983333333332	13336.83984375	1346336.7631969918	0	1278	0.5576577397225106	7.142367591884004	14.986518187198401	312.65435791015625	312.66064453125
933	312.9189453125	1.5406000000000002					1	DETECTED	312.9189 m/z @1.54 [CD6733_1.mzXML]	312.9189453125	1.5406000000000002	1.5406000000000002	1.5999	0.05929999999999991	16728.06640625	50371.37217138662	0	1278	0.06261205306661655	null	null	312.9183044433594	312.9189453125
934	313.0647277832031	11.62945					1	DETECTED	313.0647 m/z @11.63 [CD6733_1.mzXML]	313.0647277832031	11.62945	11.573366666666667	11.672666666666666	0.0992999999999995	12543.681640625	57452.00253955061	0	1278	0.07332627084297627	0.885289747399696	0.7705794947993919	313.0641784667969	313.0649719238281
935	313.0941467285156	1.4814					1	DETECTED	313.0941 m/z @1.48 [CD6733_1.mzXML]	313.0941467285156	1.4814	1.4027500000000002	19.21966666666667	17.816916666666668	22165.546875	2702377.1269479366	0	1278	0.12453690472716983	113.26711167620276	213.5821408972235	313.0937194824219	313.1002502441406
936	313.1380310058594	8.881333333333334					1	DETECTED	313.1380 m/z @8.88 [CD6733_1.mzXML]	313.1380310058594	8.881333333333334	8.556199999999999	8.975083333333334	0.4188833333333353	10299.1806640625	78981.28321893325	0	1278	0.08488672156808086	0.6441716218987074	0.9400630832835969	313.13739013671875	313.1385498046875
937	313.15338134765625	10.042133333333334					1	DETECTED	313.1534 m/z @10.04 [CD6733_1.mzXML]	313.15338134765625	10.042133333333334	10.0108	10.136233333333333	0.1254333333333335	6241.97900390625	28254.824184936308	0	1278	0.07815924962304521	2.001595744680791	3.003191489361581	313.1529235839844	313.15386962890625
938	313.1646728515625	12.354999999999999					1	DETECTED	313.1647 m/z @12.35 [CD6733_1.mzXML]	313.1646728515625	12.354999999999999	12.251900000000001	13.027383333333335	0.7754833333333337	39692.3984375	737069.9962407228	0	1278	0.2534215560219373	3.618763432359431	2.730473571841414	313.164306640625	313.1651611328125
939	313.2711181640625	13.810633333333334					1	DETECTED	313.2711 m/z @13.81 [CD6733_1.mzXML]	313.2711181640625	13.810633333333334	0.1343	19.93566666666667	19.80136666666667	967212.6875	2.097110803158657E7	1	1278	0.2696907380958997	1.2038254710723408	1.1652040829132109	313.2701416015625	313.2810363769531
940	313.78216552734375	2.471283333333333					1	DETECTED	313.7822 m/z @2.47 [CD6733_1.mzXML]	313.78216552734375	2.471283333333333	1.9618	9.88825	7.926449999999999	10997.5029296875	822900.8429538874	0	1278	0.5928184571941446	7.778910006869708	13.041419031262107	313.7813415527344	313.78363037109375
941	314.23052978515625	10.9691					1	DETECTED	314.2305 m/z @10.97 [CD6733_1.mzXML]	314.23052978515625	10.9691	10.892066666666667	11.991583333333333	1.0995166666666663	75526.03125	801904.1036953117	0	1278	0.14412849768560498	1.8047361135305644	2.0381088518545227	314.2301940917969	314.2329406738281
942	314.7771301269531	1.9479166666666667					1	DETECTED	314.7771 m/z @1.95 [CD6733_1.mzXML]	314.7771301269531	1.9479166666666667	1.9054499999999999	2.1749	0.2694500000000002	14987.5029296875	126094.20029650883	0	1278	0.058462404361166787	3.172488226059641	5.344976452119282	314.7763671875	314.7778625488281
943	315.06573486328125	1.4200333333333333					1	DETECTED	315.0657 m/z @1.42 [CD6733_1.mzXML]	315.06573486328125	1.4200333333333333	1.4200333333333333	9.389716666666667	7.969683333333333	13681.8056640625	1318308.1849612426	0	1278	0.08525733882560416	null	null	315.0565490722656	315.06640625
944	315.0774841308594	2.485133333333333					1	DETECTED	315.0775 m/z @2.49 [CD6733_1.mzXML]	315.0774841308594	2.485133333333333	0.10088333333333334	20.00316666666667	19.902283333333337	4163941.5	3.2405753634763354E8	1	1278	0.5881427151247802	2.8722071470259714	1.6930321305222047	315.07659912109375	315.0786437988281
945	315.13134765625	11.315183333333332					1	DETECTED	315.1313 m/z @11.32 [CD6733_1.mzXML]	315.13134765625	11.315183333333332	2.4154166666666668	11.8856	9.470183333333333	19867.884765625	2438196.6424836437	0	1278	0.19769493285924433	0.5320467203260012	0.060259117861044514	315.1222229003906	315.1326904296875
946	315.1603698730469	12.447683333333334					1	DETECTED	315.1604 m/z @12.45 [CD6733_1.mzXML]	315.1603698730469	12.447683333333334	8.586916666666667	13.606533333333335	5.019616666666668	17827.12109375	1186631.7693233646	0	1278	0.16056005189181377	0.6500802949327855	0.30016058986557104	315.1520080566406	315.1609802246094
947	315.234130859375	10.9691					1	DETECTED	315.2341 m/z @10.97 [CD6733_1.mzXML]	315.234130859375	10.9691	10.892066666666667	11.063766666666668	0.1717000000000013	14807.2353515625	106724.34758081054	0	1278	0.16470453578449806	1.1144526179143415	1.228905235828683	315.23358154296875	315.2344055175781
948	315.2778015136719	13.824583333333333					1	DETECTED	315.2778 m/z @13.82 [CD6733_1.mzXML]	315.2778015136719	13.824583333333333	2.5958166666666664	13.996133333333335	11.400316666666669	16358.4873046875	2691970.970655639	0	1278	0.2929459229886682	0.5076388620893361	0.015277724178672188	315.2685546875	315.28759765625
949	316.0812072753906	2.471283333333333					1	DETECTED	316.0812 m/z @2.47 [CD6733_1.mzXML]	316.0812072753906	2.471283333333333	0.21913333333333332	19.85183333333333	19.6327	373715.84375	3.0494935782469537E7	0	1278	0.6187895675015906	1.8240331260843907	1.4943806316908854	316.079833984375	316.0821533203125
950	316.24603271484375	11.142266666666666					1	DETECTED	316.2460 m/z @11.14 [CD6733_1.mzXML]	316.24603271484375	11.142266666666666	10.9691	11.267833333333334	0.2987333333333346	85320.8359375	528510.6208478407	0	1278	0.10146708759112322	1.815240502461952	2.5809584881407313	316.245361328125	316.2476501464844
951	317.0542297363281	15.133833333333333					1	DETECTED	317.0542 m/z @15.13 [CD6733_1.mzXML]	317.0542297363281	15.133833333333333	0.11758333333333333	19.817999999999998	19.700416666666666	9171.6669921875	2582835.662790679	0	1278	1.5067978035578715	0.6559699214739587	1.0423461454498846	317.05230712890625	317.06353759765625
952	317.0824279785156	2.471283333333333					1	DETECTED	317.0824 m/z @2.47 [CD6733_1.mzXML]	317.0824279785156	2.471283333333333	0.1343	20.00316666666667	19.86886666666667	49755.015625	5082663.261694736	0	1278	0.5909982311263255	1.095092871877476	2.3051482478409144	317.0802307128906	317.0875244140625
953	317.0978088378906	10.346133333333334					1	DETECTED	317.0978 m/z @10.35 [CD6733_1.mzXML]	317.0978088378906	10.346133333333334	10.286516666666667	12.036933333333334	1.7504166666666663	6163.64208984375	340733.7055926513	0	1278	0.14377782568008257	14.680598266703887	28.361196533407774	317.09735107421875	317.1020202636719
954	317.1126403808594	1.6299833333333333					1	DETECTED	317.1126 m/z @1.63 [CD6733_1.mzXML]	317.1126403808594	1.6299833333333333	1.5111166666666667	14.961516666666666	13.4504	33180.93359375	3818100.6894959407	0	1278	0.24958058020306084	39.51451261706719	73.55428917912772	317.10723876953125	317.1158447265625
955	317.1761169433594	13.501083333333334					1	DETECTED	317.1761 m/z @13.50 [CD6733_1.mzXML]	317.1761169433594	13.501083333333334	12.54135	13.621916666666667	1.0805666666666678	61997.8828125	1110129.2036650402	0	1278	0.16036054637709896	0.5629515143095305	0.12590302861906097	317.1689147949219	317.1764221191406
956	317.2423400878906	13.668816666666666					1	DETECTED	317.2423 m/z @13.67 [CD6733_1.mzXML]	317.2423400878906	13.668816666666666	11.110816666666667	14.299866666666667	3.18905	25985.55859375	2691737.1820312496	0	1278	2.703367662628871	0.6233483189992182	0.20762799521425157	317.241943359375	317.2496032714844
957	317.527587890625	2.471283333333333					1	DETECTED	317.5276 m/z @2.47 [CD6733_1.mzXML]	317.527587890625	2.471283333333333	2.0892	10.1837	8.0945	13597.3251953125	938267.5896263117	0	1278	0.3211960421904321	3.32693683104375	16.531531691025457	317.5254211425781	317.5290832519531
958	318.0629577636719	15.926366666666667					1	DETECTED	318.0630 m/z @15.93 [CD6733_1.mzXML]	318.0629577636719	15.926366666666667	5.882666666666666	19.285500000000003	13.402833333333337	4487.59228515625	1496279.6969448552	0	1278	1.9520423170108003	0.6672258895294232	0.3344517790588464	318.05352783203125	318.064208984375
959	318.1793518066406	13.4716					1	DETECTED	318.1794 m/z @13.47 [CD6733_1.mzXML]	318.1793518066406	13.4716	9.330566666666666	13.48635	4.155783333333334	12114.66796875	1478275.4825570683	0	1278	3.608805739862847	0.5017809564440436	0.0044265600827724915	318.17919921875	318.1891784667969
960	318.29791259765625	11.372833333333334					1	DETECTED	318.2979 m/z @11.37 [CD6733_1.mzXML]	318.29791259765625	11.372833333333334	11.315183333333332	12.80175	1.4865666666666684	496760.5	3626824.566709476	1	1278	0.097856318074804	1.9944053557035586	2.460973968824603	318.2969970703125	318.2990417480469
961	318.9676513671875	1.9757333333333333					1	DETECTED	318.9677 m/z @1.98 [CD6733_1.mzXML]	318.9676513671875	1.9757333333333333	1.76365	6.9540999999999995	5.190449999999999	33345.0390625	1078099.8590808716	0	1278	0.2297835010417546	12.236817288801566	1.6829709443273337	318.9671630859375	318.97039794921875
962	319.05926513671875	16.250616666666666					1	DETECTED	319.0593 m/z @16.25 [CD6733_1.mzXML]	319.05926513671875	16.250616666666666	9.858383333333334	19.136000000000003	9.277616666666669	3542.724609375	1184283.2368610532	0	1278	7.00823914824926	0.7256944625509085	0.45138892510181694	319.0566711425781	319.06134033203125
963	319.1265563964844	10.668183333333333					1	DETECTED	319.1266 m/z @10.67 [CD6733_1.mzXML]	319.1265563964844	10.668183333333333	9.420250000000001	10.736316666666665	1.3160666666666643	4758.564453125	133471.5485543822	0	1278	0.5500731430278734	0.5272984667984396	0.05459693359687919	319.1259460449219	319.1332092285156
964	319.16387939453125	9.603566666666667					1	DETECTED	319.1639 m/z @9.60 [CD6733_1.mzXML]	319.16387939453125	9.603566666666667	9.558449999999999	9.692283333333334	0.13383333333333525	8023.58251953125	36789.85082336482	0	1278	0.10433601784665392	1.483191725156955	1.966826199251356	319.16259765625	319.1639404296875
965	319.1921691894531	14.4474					1	DETECTED	319.1922 m/z @14.45 [CD6733_1.mzXML]	319.1921691894531	14.4474	10.042133333333334	16.446266666666666	6.404133333333332	125747.6328125	6297514.189509675	0	1278	0.4906403935294428	0.7696098749588927	1.2864577389692238	319.1842041015625	319.194091796875
966	319.260498046875	13.358550000000001					1	DETECTED	319.2605 m/z @13.36 [CD6733_1.mzXML]	319.260498046875	13.358550000000001	13.208300000000001	19.751166666666666	6.542866666666665	26468.7421875	2894157.1318758843	0	1278	1.926515624811282	21.77326677759293	42.54653355518586	319.25872802734375	319.2616271972656
967	319.30120849609375	11.372833333333334					1	DETECTED	319.3012 m/z @11.37 [CD6733_1.mzXML]	319.30120849609375	11.372833333333334	11.330583333333333	11.658283333333333	0.3277000000000001	116925.546875	701726.9769680161	0	1278	0.06853292216421814	3.878106508875648	5.896616711518936	319.2933044433594	319.3014831542969
968	320.1955261230469	14.50575					1	DETECTED	320.1955 m/z @14.51 [CD6733_1.mzXML]	320.1955261230469	14.50575	0.10088333333333334	15.715133333333334	15.61425	23046.6640625	3433236.41723456	0	1278	0.7704592751513726	0.541043126380978	0.055731544574481796	320.1875	320.196533203125
969	320.86767578125	1.6299833333333333					1	DETECTED	320.8677 m/z @1.63 [CD6733_1.mzXML]	320.86767578125	1.6299833333333333	1.5554166666666667	1.6591833333333335	0.10376666666666678	26130.5859375	88641.01750024414	0	1278	0.750418351374884	0.6957979436745649	0.3915958873491298	320.8674621582031	320.8679504394531
970	320.96478271484375	1.9757333333333333					1	DETECTED	320.9648 m/z @1.98 [CD6733_1.mzXML]	320.96478271484375	1.9757333333333333	1.8199333333333334	2.3733333333333335	0.5534000000000001	23946.212890625	291302.08244641114	0	1278	0.5462509840672811	1.7759948652118112	2.405664028120034	320.96368408203125	320.9653625488281
971	321.18231201171875	11.644016666666666					1	DETECTED	321.1823 m/z @11.64 [CD6733_1.mzXML]	321.18231201171875	11.644016666666666	11.587133333333332	12.172233333333333	0.5851000000000006	9042.40625	184197.79127001963	0	1278	0.23875322087683593	5.142982713155582	9.285965426311163	321.1811828613281	321.1829528808594
972	321.2075500488281	12.7735					1	DETECTED	321.2076 m/z @12.77 [CD6733_1.mzXML]	321.2075500488281	12.7735	1.4359499999999998	15.6016	14.16565	61165.3046875	7084664.828237639	0	1278	0.43105369023356843	0.583503938418588	0.07818386682761069	321.19940185546875	321.209228515625
973	321.3125915527344	12.634183333333334					1	DETECTED	321.3126 m/z @12.63 [CD6733_1.mzXML]	321.3125915527344	12.634183333333334	12.370166666666668	12.7877	0.4175333333333313	25031.064453125	242721.26957543893	0	1278	0.037984793974821685	0.7907329082759892	0.5814658165519783	321.3121032714844	321.3134460449219
974	322.13055419921875	9.301683333333333					1	DETECTED	322.1306 m/z @9.30 [CD6733_1.mzXML]	322.13055419921875	9.301683333333333	9.287483333333334	9.435583333333334	0.14809999999999945	3735.85595703125	21980.010631530673	0	1278	0.13777735181892226	5.214788732394759	9.429577464789517	322.1292724609375	322.1306457519531
975	323.0191955566406	11.559633333333332					1	DETECTED	323.0192 m/z @11.56 [CD6733_1.mzXML]	323.0191955566406	11.559633333333332	1.8199333333333334	11.672666666666666	9.852733333333333	22703.880859375	5984786.572945801	0	1278	0.09382039871119296	0.506067042280707	0.012228619694008824	323.0093688964844	323.019775390625
976	323.1642150878906	11.7625					1	DETECTED	323.1642 m/z @11.76 [CD6733_1.mzXML]	323.1642150878906	11.7625	9.842833333333335	12.09585	2.2530166666666656	7815.2607421875	498666.6019412231	0	1278	0.19174287408173996	0.5868249696127804	0.17654369977788867	323.1609191894531	323.1654052734375
977	323.18115234375	16.6251					1	DETECTED	323.1812 m/z @16.63 [CD6733_1.mzXML]	323.18115234375	16.6251	9.466366666666666	19.751166666666666	10.2848	4727.044921875	1339183.2589876717	0	1278	0.9441238723241678	0.7183393710246692	0.43667874204933826	323.1788330078125	323.181884765625
978	323.2231750488281	14.20815					1	DETECTED	323.2232 m/z @14.21 [CD6733_1.mzXML]	323.2231750488281	14.20815	1.4359499999999998	15.423316666666667	13.987366666666667	36987.36328125	3292029.55451538	0	1278	0.5227744321999648	0.5475707656733635	2.523786345392244	323.22265625	323.224365234375
979	323.25335693359375	12.6488					1	DETECTED	323.2534 m/z @12.65 [CD6733_1.mzXML]	323.25335693359375	12.6488	11.82445	13.712483333333333	1.8880333333333326	13844.14453125	685773.3857487794	0	1278	0.2944712406383374	1.145164877378137	1.2903297547562744	323.251953125	323.2545166015625
980	323.9999084472656	11.839966666666667					1	DETECTED	323.9999 m/z @11.84 [CD6733_1.mzXML]	323.9999084472656	11.839966666666667	0.7643166666666666	19.868499999999997	19.10418333333333	11946.798828125	3510414.2006398616	0	1278	2.8747136909196556	1.7965798310194794	2.536360497633334	323.9976501464844	324.0020751953125
981	324.1773986816406	15.910633333333333					1	DETECTED	324.1774 m/z @15.91 [CD6733_1.mzXML]	324.1773986816406	15.910633333333333	0.11758333333333333	20.00316666666667	19.885583333333336	17318.845703125	5360254.569461916	0	1278	3.2757442626296616	0.6295675418406621	0.6131514771373701	324.17626953125	324.1786193847656
982	324.1900939941406	9.737416666666666					1	DETECTED	324.1901 m/z @9.74 [CD6733_1.mzXML]	324.1900939941406	9.737416666666666	9.692283333333334	9.81285	0.12056666666666516	24965.71875	107204.26704199133	0	1278	0.076128951101186	1.335672082717885	1.6713441654357701	324.1898193359375	324.1900939941406
983	325.05340576171875	1.8059833333333333					1	DETECTED	325.0534 m/z @1.81 [CD6733_1.mzXML]	325.05340576171875	1.8059833333333333	1.7919833333333335	11.687199999999999	9.895216666666666	30335.361328125	7967807.192959229	0	1278	0.054396300088611405	353.4005952381005	705.801190476201	325.052978515625	325.05712890625
984	325.1741027832031	16.186033333333334					1	DETECTED	325.1741 m/z @16.19 [CD6733_1.mzXML]	325.1741027832031	16.186033333333334	0.11758333333333333	19.986333333333334	19.868750000000002	24805.185546875	6420032.018193358	0	1278	1.9473443493850588	0.7560396673179536	0.49989924165796373	325.1720275878906	325.1747131347656
985	325.2323303222656	13.055333333333333					1	DETECTED	325.2323 m/z @13.06 [CD6733_1.mzXML]	325.2323303222656	13.055333333333333	6.277683333333333	13.22205	6.944366666666666	78527.859375	1845937.1608416126	0	1278	0.12286570212252634	0.50849127091269	0.319391304975306	325.2287902832031	325.2357177734375
986	326.2308044433594	10.316116666666666					1	DETECTED	326.2308 m/z @10.32 [CD6733_1.mzXML]	326.2308044433594	10.316116666666666	10.272	13.041333333333334	2.769333333333334	21244.1171875	1010382.7877695309	0	1278	0.08616497035227688	31.386475255006363	61.77295051001273	326.23028564453125	326.2362976074219
987	327.0062255859375	0.11758333333333333					1	DETECTED	327.0062 m/z @0.12 [CD6733_1.mzXML]	327.0062255859375	0.11758333333333333	0.11758333333333333	20.00316666666667	19.885583333333336	9132.234375	5475156.985573487	0	1278	8.36352187859553	null	null	327.004638671875	327.0126037597656
988	327.05047607421875	11.587133333333332					1	DETECTED	327.0505 m/z @11.59 [CD6733_1.mzXML]	327.05047607421875	11.587133333333332	1.5850833333333334	11.900716666666666	10.315633333333333	129585.3203125	9766681.141155759	0	1278	10.215365525314006	0.512716486291749	0.0169206937816336	327.049072265625	327.051025390625
989	327.1722106933594	15.910633333333333					1	DETECTED	327.1722 m/z @15.91 [CD6733_1.mzXML]	327.1722106933594	15.910633333333333	5.050933333333333	18.488166666666665	13.437233333333332	7063.279296875	2901374.8080878896	0	1278	1.852905823536359	0.6186742420754409	0.23734848415088183	327.1706848144531	327.1733703613281
990	327.2268371582031	14.025483333333334					1	DETECTED	327.2268 m/z @14.03 [CD6733_1.mzXML]	327.2268371582031	14.025483333333334	10.286516666666667	14.805033333333334	4.518516666666667	51730.40234375	2811067.875556884	0	1278	0.9799860986547113	0.5997911802505778	0.14681356312500424	327.2177734375	327.2350158691406
991	327.2507019042969	12.203866666666666					1	DETECTED	327.2507 m/z @12.20 [CD6733_1.mzXML]	327.2507019042969	12.203866666666666	12.188133333333333	12.296033333333332	0.107899999999999	9656.23828125	52738.09386474548	0	1278	0.0681100528486418	3.4290254237287723	5.858050847457545	327.250244140625	327.2518005371094
992	327.2870788574219	11.8089					1	DETECTED	327.2871 m/z @11.81 [CD6733_1.mzXML]	327.2870788574219	11.8089	5.083666666666667	14.78955	9.705883333333333	14473.3740234375	3439559.0098652337	0	1278	0.400426521243217	0.7216019766352593	0.44320395327051865	327.2864990234375	327.2921142578125
993	328.0048522949219	10.9374					1	DETECTED	328.0049 m/z @10.94 [CD6733_1.mzXML]	328.0048522949219	10.9374	10.8634	11.03205	0.16864999999999952	11050.8515625	70090.99809252933	0	1278	0.11910194571915333	1.1395270270270261	1.2118794955502659	328.00390625	328.0057067871094
994	328.2095642089844	12.051533333333333					1	DETECTED	328.2096 m/z @12.05 [CD6733_1.mzXML]	328.2095642089844	12.051533333333333	12.006966666666667	12.188133333333333	0.18116666666666603	62426.39453125	395285.35433984286	0	1278	0.11789745140712427	2.0325355272999293	4.550480330142884	328.2093505859375	328.2099609375
995	328.24603271484375	11.158183333333334					1	DETECTED	328.2460 m/z @11.16 [CD6733_1.mzXML]	328.24603271484375	11.158183333333334	11.063766666666668	12.447683333333334	1.383916666666666	54196.67578125	1015391.9123403328	0	1278	0.11075260091487671	8.549279373849899	10.645778744393695	328.2452087402344	328.2461853027344
996	328.8960266113281	1.5554166666666667					1	DETECTED	328.8960 m/z @1.56 [CD6733_1.mzXML]	328.8960266113281	1.5554166666666667	1.4359499999999998	1.6299833333333333	0.1940333333333335	87516.125	457604.79183349595	0	1278	0.1027315618170439	0.821173572051465	0.7297184842911976	328.8959045410156	328.8966979980469
997	328.9139404296875	1.9336333333333333					1	DETECTED	328.9139 m/z @1.93 [CD6733_1.mzXML]	328.9139404296875	1.9336333333333333	1.9195666666666669	2.146666666666667	0.22710000000000008	11675.6279296875	99129.77335693358	0	1278	0.1075795774078725	8.072274881516716	15.14454976303343	328.9135437011719	328.91510009765625
998	328.9963684082031	1.7919833333333335					1	DETECTED	328.9964 m/z @1.79 [CD6733_1.mzXML]	328.9963684082031	1.7919833333333335	0.1343	20.00316666666667	19.86886666666667	33657.21875	5319907.672348328	0	1278	0.06414843723619712	3.00942123944814	10.264459601554616	328.99560546875	329.0049133300781
999	329.1745300292969	12.447683333333334					1	DETECTED	329.1745 m/z @12.45 [CD6733_1.mzXML]	329.1745300292969	12.447683333333334	12.354999999999999	12.557166666666665	0.20216666666666683	18756.767578125	183109.31238037098	0	1278	0.13982848656349844	1.0906311814421652	1.1812623628843304	329.1745300292969	329.17547607421875
1000	329.2448425292969	13.810633333333334					1	DETECTED	329.2448 m/z @13.81 [CD6733_1.mzXML]	329.2448425292969	13.810633333333334	11.110816666666667	14.668233333333335	3.5574166666666684	81427.6640625	2939391.3904600814	0	1278	0.3047247902654231	0.6017824181430554	0.15295771727235305	329.24200439453125	329.2498474121094
1001	330.24346923828125	11.747283333333334					1	DETECTED	330.2435 m/z @11.75 [CD6733_1.mzXML]	330.24346923828125	11.747283333333334	11.7167	13.838583333333334	2.1218833333333347	10662.2861328125	798413.3575791023	0	1278	0.057784470296061485	34.690190735693754	68.38038147138751	330.24346923828125	330.2481994628906
1002	330.2986755371094	11.658283333333333					1	DETECTED	330.2987 m/z @11.66 [CD6733_1.mzXML]	330.2986755371094	11.658283333333333	11.644016666666666	11.701783333333333	0.05776666666666763	7018.00830078125	20293.223565673878	0	1278	0.07204689190969482	2.0245327102802526	3.0490654205605052	330.29791259765625	330.2986755371094
1003	330.3344421386719	11.900716666666666					1	DETECTED	330.3344 m/z @11.90 [CD6733_1.mzXML]	330.3344421386719	11.900716666666666	11.855250000000002	12.006966666666667	0.1517166666666654	23340.634765625	136237.32043139637	0	1278	0.13402544901601132	1.6684384164223593	2.3368768328447187	330.3341064453125	330.3347473144531
1004	331.00091552734375	11.573366666666667					1	DETECTED	331.0009 m/z @11.57 [CD6733_1.mzXML]	331.00091552734375	11.573366666666667	0.15125	20.00316666666667	19.851916666666668	12884.240234375	4788443.333371676	0	1278	0.06400472178164485	0.8690121649956881	0.5421380895714017	330.9936828613281	331.0069274902344
1005	331.0517578125	2.51335					1	DETECTED	331.0518 m/z @2.51 [CD6733_1.mzXML]	331.0517578125	2.51335	0.10088333333333334	19.919	19.81811666666667	472263.5625	2.7268718476534255E7	1	1278	0.5047300676295405	1.222866177641658	1.4183823290944853	331.042724609375	331.0525817871094
1006	331.18536376953125	12.188133333333333					1	DETECTED	331.1854 m/z @12.19 [CD6733_1.mzXML]	331.18536376953125	12.188133333333333	12.125766666666667	12.310833333333333	0.18506666666666582	17933.712890625	146602.3082141102	0	1278	0.1482159444730886	1.4836985569214465	1.9673971138428927	331.1852111816406	331.18585205078125
1007	331.2029113769531	11.17405					1	DETECTED	331.2029 m/z @11.17 [CD6733_1.mzXML]	331.2029113769531	11.17405	11.110816666666667	11.283733333333334	0.1729166666666675	22224.296875	150494.981683106	0	1278	0.15848394893214746	1.3672904586188899	1.7345809172377795	331.2023620605469	331.2038879394531
1008	331.224609375	11.047766666666666					1	DETECTED	331.2246 m/z @11.05 [CD6733_1.mzXML]	331.224609375	11.047766666666666	11.000783333333334	15.633866666666668	4.633083333333333	12489.6015625	1451398.8708740233	0	1278	0.21178439561818152	49.30560482440764	97.61120964881528	331.2243347167969	331.2325134277344
1009	331.2603759765625	11.414366666666666					1	DETECTED	331.2604 m/z @11.41 [CD6733_1.mzXML]	331.2603759765625	11.414366666666666	10.849466666666666	15.910633333333333	5.061166666666667	28053.486328125	1798033.5956093147	0	1278	0.1518513805987265	8.495983638900636	14.016122356899201	331.2579345703125	331.26202392578125
1010	331.28167724609375	13.768400000000002					1	DETECTED	331.2817 m/z @13.77 [CD6733_1.mzXML]	331.28167724609375	13.768400000000002	0.11758333333333333	19.969333333333335	19.851750000000003	666615.6875	2.0710924183909774E7	1	1278	0.266024080549375	1.4049045298859975	1.6592986055354961	331.2813415527344	331.28399658203125
1011	332.05535888671875	2.471283333333333					1	DETECTED	332.0554 m/z @2.47 [CD6733_1.mzXML]	332.05535888671875	2.471283333333333	0.6099166666666667	10.1837	9.573783333333333	47596.91015625	3262678.7569083865	0	1278	1.0206706530381071	1.2626373469589123	0.5520497704282065	332.0487365722656	332.0567932128906
1012	332.1620788574219	10.136233333333333					1	DETECTED	332.1621 m/z @10.14 [CD6733_1.mzXML]	332.1620788574219	10.136233333333333	8.3625	17.1155	8.753	46106.98828125	2252845.238157591	0	1278	0.43606107194723265	8.633927020956794	1.1031594817048964	332.16082763671875	332.167236328125
1013	333.04974365234375	2.49905					1	DETECTED	333.0497 m/z @2.50 [CD6733_1.mzXML]	333.04974365234375	2.49905	1.8486333333333334	9.782900000000001	7.934266666666668	26298.638671875	1927794.1814295345	0	1278	1.4454722330263867	1.8511675065957887	2.0663559229616584	333.0469055175781	333.05206298828125
1014	333.14825439453125	13.442783333333333					1	DETECTED	333.1483 m/z @13.44 [CD6733_1.mzXML]	333.14825439453125	13.442783333333333	10.651100000000001	16.316083333333335	5.664983333333334	36229.84765625	1699167.2483160717	0	1278	2.688092378941171	0.7824557025740088	0.48331841763169253	333.1383972167969	333.1565856933594
1015	333.1820983886719	12.036933333333334					1	DETECTED	333.1821 m/z @12.04 [CD6733_1.mzXML]	333.1820983886719	12.036933333333334	11.62945	14.055033333333334	2.425583333333334	31009.662109375	1356362.4577540283	0	1278	0.4901988764387575	2.976297599083807	4.952595198167614	333.18133544921875	333.182373046875
1016	333.2011413574219	12.3852					1	DETECTED	333.2011 m/z @12.39 [CD6733_1.mzXML]	333.2011413574219	12.3852	9.159816666666668	12.525433333333332	3.3656166666666643	95002.390625	3756424.797162473	0	1278	0.250854083459096	0.5217390181012075	0.04673970837698239	333.2010192871094	333.2039794921875
1017	333.28802490234375	13.7544					1	DETECTED	333.2880 m/z @13.75 [CD6733_1.mzXML]	333.28802490234375	13.7544	13.726533333333332	14.161616666666667	0.4350833333333348	15001.162109375	194350.7231014407	0	1278	0.21942547720735028	7.806519138755624	14.835046057889963	333.2867431640625	333.28900146484375
1018	334.1379089355469	9.752516666666667					1	DETECTED	334.1379 m/z @9.75 [CD6733_1.mzXML]	334.1379089355469	9.752516666666667	9.722416666666668	10.877533333333334	1.1551166666666663	10827.109375	198267.0009719237	0	1278	0.0775113999022441	19.18798449612458	37.37596899224916	334.13763427734375	334.1451416015625
1019	334.83447265625	1.7490999999999999					1	DETECTED	334.8345 m/z @1.75 [CD6733_1.mzXML]	334.83447265625	1.7490999999999999	1.67385	1.76365	0.08979999999999988	25057.05859375	95520.40258154312	0	1278	1.5517690653479168	0.596677740863788	0.19335548172757605	334.83447265625	334.83514404296875
1020	334.9128112792969	1.5999					1	DETECTED	334.9128 m/z @1.60 [CD6733_1.mzXML]	334.9128112792969	1.5999	1.022	1.6447	0.6227	80067.5078125	668625.7969114991	0	1278	0.08948379108607774	0.5387610313202976	0.07752206264059516	334.90911865234375	334.91339111328125
1021	335.12200927734375	10.37625					1	DETECTED	335.1220 m/z @10.38 [CD6733_1.mzXML]	335.12200927734375	10.37625	9.873316666666666	10.651100000000001	0.7777833333333355	4270.42236328125	76977.86992648312	0	1278	0.15113838284276326	0.7732469512195121	0.5464939024390242	335.12060546875	335.1231689453125
1022	335.16455078125	11.658283333333333					1	DETECTED	335.1646 m/z @11.66 [CD6733_1.mzXML]	335.16455078125	11.658283333333333	10.877533333333334	16.186033333333334	5.3085	104341.96875	7027777.825605829	0	1278	0.6387780878381388	2.9098607762977737	4.936740054248963	335.1625061035156	335.16595458984375
1023	335.2164611816406	12.557166666666665					1	DETECTED	335.2165 m/z @12.56 [CD6733_1.mzXML]	335.2164611816406	12.557166666666665	12.431833333333334	12.662849999999999	0.23101666666666532	32378.4375	230302.48591650385	0	1278	0.11423875674858763	0.9216090425531962	0.8432180851063923	335.2159118652344	335.21697998046875
1024	336.0731201171875	16.348766666666666					1	DETECTED	336.0731 m/z @16.35 [CD6733_1.mzXML]	336.0731201171875	16.348766666666666	0.5588333333333334	19.367833333333333	18.809	2659.0458984375	1367410.351552948	0	1278	1.0388366324560323	0.595600994726598	0.19120198945319597	336.0704650878906	336.0747985839844
1025	336.16644287109375	11.414366666666666					1	DETECTED	336.1664 m/z @11.41 [CD6733_1.mzXML]	336.16644287109375	11.414366666666666	1.76365	15.293533333333333	13.529883333333332	19304.76171875	7517850.255080203	0	1278	0.7914377745701451	0.6974922593942833	0.3975249439496063	336.1592102050781	336.16900634765625
1026	336.1820983886719	9.083633333333333					1	DETECTED	336.1821 m/z @9.08 [CD6733_1.mzXML]	336.1820983886719	9.083633333333333	8.819099999999999	19.551166666666667	10.732066666666668	61587.80859375	2756976.8477821997	0	1278	0.08493500559212208	1.0047869960768814	2.2579323210775817	336.18096923828125	336.186279296875
1027	336.2510986328125	12.156566666666667					1	DETECTED	336.2511 m/z @12.16 [CD6733_1.mzXML]	336.2510986328125	12.156566666666667	11.94615	12.354999999999999	0.40884999999999927	16016.935546875	189412.9053903803	0	1278	0.4495677011798147	0.9715247524752436	0.9430495049504872	336.2505187988281	336.2518310546875
1028	336.66168212890625	13.208300000000001					1	DETECTED	336.6617 m/z @13.21 [CD6733_1.mzXML]	336.66168212890625	13.208300000000001	12.999516666666667	13.683533333333333	0.6840166666666665	48119.4140625	866579.3972623306	0	1278	0.2964071340487173	1.5022766999422792	2.031310681270197	336.6607666015625	336.662841796875
1029	337.0596923828125	1.8771333333333333					1	DETECTED	337.0597 m/z @1.88 [CD6733_1.mzXML]	337.0596923828125	1.8771333333333333	1.6591833333333335	19.367833333333333	17.70865	627215.6875	2.188792465322271E7	1	1278	0.2219294242602372	4.791815803422973	7.9054442336748245	337.0541076660156	337.0696716308594
1030	337.1649169921875	11.7167					1	DETECTED	337.1649 m/z @11.72 [CD6733_1.mzXML]	337.1649169921875	11.7167	10.953433333333333	15.374816666666668	4.421383333333335	22586.53125	2480027.302780825	0	1278	0.66156320488051	2.8637289024152803	4.685569396420092	337.16326904296875	337.1662902832031
1031	337.1798095703125	12.6488					1	DETECTED	337.1798 m/z @12.65 [CD6733_1.mzXML]	337.1798095703125	12.6488	11.961466666666666	13.111566666666667	1.1501000000000001	234702.078125	3890111.713764408	0	1278	0.25359811004117994	2.4621404517365217	3.3333824578591833	337.1794128417969	337.1803894042969
1032	338.0628967285156	1.9054499999999999					1	DETECTED	338.0629 m/z @1.91 [CD6733_1.mzXML]	338.0628967285156	1.9054499999999999	1.8341500000000002	7.3208	5.48665	61377.3359375	2337339.2093417356	0	1278	0.19586830284369805	38.47580645161307	75.95161290322613	338.062255859375	338.06475830078125
1033	338.2300720214844	12.463016666666666					1	DETECTED	338.2301 m/z @12.46 [CD6733_1.mzXML]	338.2300720214844	12.463016666666666	0.10088333333333334	20.00316666666667	19.902283333333337	697029.8125	2.3943288001512416E7	0	1278	0.15493421525285278	1.470041284639316	6.77475466943196	338.22930908203125	338.2317810058594
1034	338.33905029296875	12.634183333333334					1	DETECTED	338.3391 m/z @12.63 [CD6733_1.mzXML]	338.33905029296875	12.634183333333334	11.94615	13.909333333333333	1.9631833333333333	704683.1875	1.4629771827735346E7	1	1278	0.34067587551941614	0.9597328199667446	0.8200105440091503	338.33868408203125	338.33990478515625
1035	339.1597900390625	14.4766					1	DETECTED	339.1598 m/z @14.48 [CD6733_1.mzXML]	339.1597900390625	14.4766	9.737416666666666	15.150083333333333	5.4126666666666665	8389.357421875	1674275.871146118	0	1278	0.3261688544153074	0.571054787920563	0.14210957584112596	339.1573181152344	339.1695251464844
1036	339.195556640625	11.747283333333334					1	DETECTED	339.1956 m/z @11.75 [CD6733_1.mzXML]	339.195556640625	11.747283333333334	11.471883333333333	14.4179	2.946016666666667	16615.58984375	915093.287753662	0	1278	0.377364658692132	5.348614137012807	9.697228274025614	339.1902770996094	339.1971130371094
1037	339.2331848144531	12.431833333333334					1	DETECTED	339.2332 m/z @12.43 [CD6733_1.mzXML]	339.2331848144531	12.431833333333334	0.28673333333333334	19.717666666666666	19.430933333333332	112886.59375	4937676.231491331	0	1278	0.16534185007612479	1.1573078937199557	4.741409488115239	339.2260437011719	339.2351379394531
1038	339.2650146484375	12.69035					1	DETECTED	339.2650 m/z @12.69 [CD6733_1.mzXML]	339.2650146484375	12.69035	12.036933333333334	12.745683333333334	0.7087500000000002	29962.16015625	656777.2898398441	0	1278	0.6611937073904226	0.5423415380691239	0.08468307613824785	339.2582092285156	339.2662658691406
1039	339.34246826171875	12.634183333333334					1	DETECTED	339.3425 m/z @12.63 [CD6733_1.mzXML]	339.34246826171875	12.634183333333334	12.051533333333333	15.666599999999999	3.6150666666666655	167030.84375	3859404.5991971423	0	1278	0.3361003703343215	0.919534154721633	0.744840117444174	339.3339538574219	339.3509216308594
1040	340.92926025390625	1.6299833333333333					1	DETECTED	340.9293 m/z @1.63 [CD6733_1.mzXML]	340.92926025390625	1.6299833333333333	1.5554166666666667	1.6884833333333333	0.13306666666666667	60923.3671875	232281.612864746	0	1278	0.06584069310743712	0.8922664282521233	0.7547008616077913	340.92926025390625	340.9305419921875
1041	340.9931335449219	11.486866666666666					1	DETECTED	340.9931 m/z @11.49 [CD6733_1.mzXML]	340.9931335449219	11.486866666666666	1.9895666666666665	15.55265	13.563083333333333	10430.486328125	2507472.526399903	0	1278	4.331969902409874	0.7140494315928387	0.4280988631856774	340.9841613769531	340.9944152832031
1042	341.02947998046875	11.559633333333332					1	DETECTED	341.0295 m/z @11.56 [CD6733_1.mzXML]	341.02947998046875	11.559633333333332	11.501616666666667	12.066233333333335	0.5646166666666677	275367.15625	2432386.896203125	0	1278	0.1443254894988133	2.95478168413885	3.7962955952552506	341.0285339355469	341.0298767089844
1043	341.2420349121094	13.400116666666666					1	DETECTED	341.2420 m/z @13.40 [CD6733_1.mzXML]	341.2420349121094	13.400116666666666	13.22205	14.37445	1.1524	13128.484375	529739.8346865234	0	1278	0.1776148882576134	3.235866716585558	5.471733433171116	341.23309326171875	341.2439880371094
1044	341.3022766113281	12.717916666666667					1	DETECTED	341.3023 m/z @12.72 [CD6733_1.mzXML]	341.3022766113281	12.717916666666667	6.672783333333333	18.672166666666666	11.999383333333332	895160.9375	1.3551950188947111E7	1	1278	0.16218943842980948	0.8807520144730145	1.2666601203201544	341.30126953125	341.3038635253906
1045	341.35003662109375	14.025483333333334					1	DETECTED	341.3500 m/z @14.03 [CD6733_1.mzXML]	341.35003662109375	14.025483333333334	13.909333333333333	14.6831	0.7737666666666669	32416.701171875	680434.0495473637	0	1278	0.33191591656640185	3.3308939589610835	5.661787917922167	341.3498229980469	341.3511962890625
1046	342.0131530761719	8.959683333333334					1	DETECTED	342.0132 m/z @8.96 [CD6733_1.mzXML]	342.0131530761719	8.959683333333334	0.10088333333333334	20.00316666666667	19.902283333333337	11832.7041015625	5167474.4428157965	0	1278	14.81076872107323	1.1233058277268555	1.3572701975576023	342.01165771484375	342.01409912109375
1047	342.032958984375	11.559633333333332					1	DETECTED	342.0330 m/z @11.56 [CD6733_1.mzXML]	342.032958984375	11.559633333333332	1.4200333333333333	11.7625	10.342466666666667	38161.640625	6041978.986126464	0	1278	0.12395424032914093	0.5089706401134082	0.016978901799807638	342.0276184082031	342.0332946777344
1048	342.261474609375	11.372833333333334					1	DETECTED	342.2615 m/z @11.37 [CD6733_1.mzXML]	342.261474609375	11.372833333333334	11.220966666666667	14.299866666666667	3.078899999999999	31008.51953125	1538885.333578001	0	1278	0.8457706167435912	10.136852502194895	19.969603257121154	342.260986328125	342.2666320800781
1049	342.86639404296875	1.7189833333333333					1	DETECTED	342.8664 m/z @1.72 [CD6733_1.mzXML]	342.86639404296875	1.7189833333333333	1.67385	1.7919833333333335	0.11813333333333342	36322.42578125	215319.0896372072	0	1278	0.10921624331466662	1.3087149187592353	1.6174298375184708	342.8659362792969	342.8666076660156
1050	343.19036865234375	12.370166666666668					1	DETECTED	343.1904 m/z @12.37 [CD6733_1.mzXML]	343.19036865234375	12.370166666666668	11.793333333333333	15.039449999999999	3.2461166666666657	174806.484375	4121492.922984196	0	1278	0.28761507027435584	6.423882112686815	13.998244419710845	343.1900939941406	343.1940002441406
1051	343.2930908203125	12.081183333333334					1	DETECTED	343.2931 m/z @12.08 [CD6733_1.mzXML]	343.2930908203125	12.081183333333334	12.006966666666667	12.1412	0.13423333333333254	16547.2109375	88781.21363085895	0	1278	0.0898720593154021	0.9043341567482551	0.8086683134965101	343.292724609375	343.2937316894531
1052	344.0117492675781	11.079583333333334					1	DETECTED	344.0117 m/z @11.08 [CD6733_1.mzXML]	344.0117492675781	11.079583333333334	0.35535	19.986333333333334	19.630983333333333	14127.7177734375	4516747.356788089	1	1278	4.231861704446596	1.1562332222339393	9.982560172699227	344.0104675292969	344.0132751464844
1053	344.1936340332031	12.370166666666668					1	DETECTED	344.1936 m/z @12.37 [CD6733_1.mzXML]	344.1936340332031	12.370166666666668	12.26685	14.238816666666667	1.9719666666666669	31350.896484375	1104967.8042340092	0	1278	0.25317930802837907	9.543313437651106	18.086626875302212	344.1931457519531	344.1951904296875
1054	344.2769775390625	11.501616666666667					1	DETECTED	344.2770 m/z @11.50 [CD6733_1.mzXML]	344.2769775390625	11.501616666666667	11.486866666666666	11.559633333333332	0.07276666666666642	31021.015625	105780.92347265614	0	1278	0.09685173863871022	2.466666666666466	3.933333333332932	344.27667236328125	344.27752685546875
1055	344.6473693847656	13.208300000000001					1	DETECTED	344.6474 m/z @13.21 [CD6733_1.mzXML]	344.6473693847656	13.208300000000001	13.055333333333333	13.442783333333333	0.3874499999999994	37757.0390625	381084.12537353503	0	1278	0.3123973990431921	1.26645238614076	1.5329047722815201	344.64642333984375	344.6483154296875
1056	344.87359619140625	1.5554166666666667					1	DETECTED	344.8736 m/z @1.56 [CD6733_1.mzXML]	344.87359619140625	1.5554166666666667	1.4359499999999998	1.6591833333333335	0.22323333333333362	116279.8125	697481.0615206298	0	1278	0.10226864682358072	0.9461564174895092	0.6276534488643319	344.865966796875	344.8741455078125
1057	346.007080078125	11.079583333333334					1	DETECTED	346.0071 m/z @11.08 [CD6733_1.mzXML]	346.007080078125	11.079583333333334	0.10088333333333334	20.00316666666667	19.902283333333337	194721.234375	7.095364616160838E7	1	1278	5.2233732573404055	1.0267498529698331	1.171993235018628	346.0060119628906	346.00836181640625
1058	347.0157775878906	11.01665					1	DETECTED	347.0158 m/z @11.02 [CD6733_1.mzXML]	347.0157775878906	11.01665	0.21913333333333332	19.986333333333334	19.767200000000003	65434.5	1.1062030789138976E7	0	1278	3.3581411696242043	4.173438189345879	1.3745123268413215	347.0075988769531	347.018310546875
1059	347.1281433105469	12.354999999999999					1	DETECTED	347.1281 m/z @12.35 [CD6733_1.mzXML]	347.1281433105469	12.354999999999999	1.4200333333333333	12.416	10.995966666666668	6147.13818359375	2722448.2664030762	0	1278	10.9988730495881	0.5027892174644643	0.005578434928928458	347.1216735839844	347.1329345703125
1060	347.18707275390625	12.370166666666668					1	DETECTED	347.1871 m/z @12.37 [CD6733_1.mzXML]	347.18707275390625	12.370166666666668	12.310833333333333	12.54135	0.23051666666666648	10716.021484375	108355.33244824214	0	1278	0.15450930464184687	1.9425561797752315	2.885112359550463	347.1849670410156	347.18707275390625
1061	347.2190246582031	11.747283333333334					1	DETECTED	347.2190 m/z @11.75 [CD6733_1.mzXML]	347.2190246582031	11.747283333333334	8.896766666666668	11.961466666666666	3.0646999999999984	31737.8515625	1393812.8135355222	0	1278	0.7160257829295951	0.5375692125988855	0.07513842519777097	347.2188415527344	347.22454833984375
1062	348.0180358886719	11.236366666666667					1	DETECTED	348.0180 m/z @11.24 [CD6733_1.mzXML]	348.0180358886719	11.236366666666667	4.499616666666666	19.500999999999998	15.001383333333331	9217.0419921875	2066402.331317749	0	1278	4.5467507270833245	1.113399141524721	1.2267982830494422	348.0094299316406	348.0203552246094
1063	348.3081359863281	13.796600000000002					1	DETECTED	348.3081 m/z @13.80 [CD6733_1.mzXML]	348.3081359863281	13.796600000000002	13.560983333333333	14.299866666666667	0.7388833333333338	118646.8671875	2168200.4918317897	0	1278	0.2662907866442463	1.5112901799036382	1.6744907819120003	348.307861328125	348.30889892578125
1064	349.0156555175781	15.374816666666668					1	DETECTED	349.0157 m/z @15.37 [CD6733_1.mzXML]	349.0156555175781	15.374816666666668	0.10088333333333334	20.00316666666667	19.902283333333337	15905.6669921875	5659213.3279483635	0	1278	4.430158987735346	0.710010131294627	0.7059956450770568	349.01336669921875	349.01727294921875
1065	349.2352600097656	11.047766666666666					1	DETECTED	349.2353 m/z @11.05 [CD6733_1.mzXML]	349.2352600097656	11.047766666666666	11.000783333333334	11.126583333333334	0.1257999999999999	7570.119140625	35962.52720202636	0	1278	0.14171319172445962	1.3387726144023187	1.6775452288046375	349.2344665527344	349.2354736328125
1066	349.3116760253906	13.7825					1	DETECTED	349.3117 m/z @13.78 [CD6733_1.mzXML]	349.3116760253906	13.7825	13.01355	14.161616666666667	1.1480666666666668	26630.771484375	1024240.1474726564	0	1278	1.1367082302756053	0.7465158116045688	0.45453277948464305	349.3041076660156	349.3118896484375
1067	350.1612548828125	9.3749					1	DETECTED	350.1613 m/z @9.37 [CD6733_1.mzXML]	350.1612548828125	9.3749	9.330566666666666	9.949250000000001	0.618683333333335	238893.90625	1287090.3491217366	0	1278	0.08286116599231441	2.1928279728290954	2.9347758757925546	350.1602783203125	350.1618957519531
1068	350.25506591796875	13.796600000000002					1	DETECTED	350.2551 m/z @13.80 [CD6733_1.mzXML]	350.25506591796875	13.796600000000002	13.530949999999999	14.084983333333334	0.5540333333333347	95420.4765625	1200237.9186818858	0	1278	0.18444770914628528	1.705964172993362	2.2586591267607297	350.25445556640625	350.2553405761719
1069	350.808837890625	1.7189833333333333					1	DETECTED	350.8088 m/z @1.72 [CD6733_1.mzXML]	350.808837890625	1.7189833333333333	1.6884833333333333	16.429933333333334	14.74145	21097.9609375	3996522.1697644047	0	1278	0.06962983603873396	241.6631147540986	482.3262295081972	350.8081970214844	350.818359375
1070	350.8901672363281	1.5999					1	DETECTED	350.8902 m/z @1.60 [CD6733_1.mzXML]	350.8901672363281	1.5999	1.52585	1.9195666666666669	0.39371666666666694	106580.2265625	685323.3277813721	0	1278	0.07999684484179337	2.7094031035562463	1.0618853275267852	350.8897705078125	350.89801025390625
1071	351.0110778808594	14.774366666666667					1	DETECTED	351.0111 m/z @14.77 [CD6733_1.mzXML]	351.0110778808594	14.774366666666667	0.1343	20.00316666666667	19.86886666666667	7531.1357421875	2364332.547496948	0	1278	2.207239235506105	1.1358115443292622	1.1058723523762992	351.0086669921875	351.0130310058594
1072	351.164794921875	9.3749					1	DETECTED	351.1648 m/z @9.37 [CD6733_1.mzXML]	351.164794921875	9.3749	9.3749	17.690166666666666	8.315266666666666	41996.703125	1191838.7275687251	0	1278	1.2740558350784443	null	null	351.15582275390625	351.164794921875
1073	351.2268371582031	13.895233333333334					1	DETECTED	351.2268 m/z @13.90 [CD6733_1.mzXML]	351.2268371582031	13.895233333333334	13.683533333333333	15.455433333333334	1.7719000000000005	48785.6953125	1208972.0926960453	0	1278	0.2867392693847801	3.463046684848329	4.074300320769422	351.2175598144531	351.2271728515625
1074	352.15838623046875	9.3749					1	DETECTED	352.1584 m/z @9.37 [CD6733_1.mzXML]	352.15838623046875	9.3749	9.345433333333334	17.09916666666667	7.753733333333335	70794.3203125	898556.4450278322	0	1278	0.07869105921857411	12.631100120107527	23.194006953264008	352.15673828125	352.1683349609375
1075	352.2222595214844	12.26685					1	DETECTED	352.2223 m/z @12.27 [CD6733_1.mzXML]	352.2222595214844	12.26685	12.251900000000001	14.579216666666667	2.3273166666666665	17544.255859375	780446.3618415524	0	1278	1.7488321962820894	77.83667781494437	154.67335562988873	352.2211608886719	352.231689453125
1076	352.89501953125	1.67385					1	DETECTED	352.8950 m/z @1.67 [CD6733_1.mzXML]	352.89501953125	1.67385	1.4662333333333335	1.7490999999999999	0.2828666666666664	75078.625	337961.892031921	0	1278	0.18029561731472676	1.9297197386550557	0.35944132516991967	352.8948059082031	352.8989562988281
1077	353.03338623046875	1.8771333333333333					1	DETECTED	353.0334 m/z @1.88 [CD6733_1.mzXML]	353.03338623046875	1.8771333333333333	1.7033999999999998	16.3974	14.694	199715.53125	7082981.632391574	0	1278	0.23407646363934953	3.459905428857376	7.120961141771758	353.0238037109375	353.03448486328125
1078	353.0520324707031	10.243283333333332					1	DETECTED	353.0520 m/z @10.24 [CD6733_1.mzXML]	353.0520324707031	10.243283333333332	10.2145	10.331033333333332	0.11653333333333293	3808.919677734375	19202.62576141352	0	1278	0.0886215560870589	2.024319629415176	3.048639258830352	353.0520324707031	353.052978515625
1079	353.16583251953125	9.995650000000001					1	DETECTED	353.1658 m/z @10.00 [CD6733_1.mzXML]	353.16583251953125	9.995650000000001	9.918233333333335	16.527783333333335	6.6095500000000005	3636.69287109375	555470.013151825	0	1278	0.12320416716124427	42.688159311087425	84.37631862217485	353.16583251953125	353.1758117675781
1080	353.1761169433594	15.6992					1	DETECTED	353.1761 m/z @15.70 [CD6733_1.mzXML]	353.1761169433594	15.6992	15.0084	17.198500000000003	2.190100000000003	2105.344970703125	151918.4408801577	0	1278	0.9029090963296369	1.585191082802551	2.170382165605102	353.17584228515625	353.1779479980469
1081	353.24383544921875	11.8089					1	DETECTED	353.2438 m/z @11.81 [CD6733_1.mzXML]	353.24383544921875	11.8089	10.9069	15.0864	4.179499999999999	13925.6982421875	1246877.3480716553	0	1278	0.25872118421336765	2.316796008869181	4.714815985775581	353.2341003417969	353.2452392578125
1082	353.2632751464844	13.768400000000002					1	DETECTED	353.2633 m/z @13.77 [CD6733_1.mzXML]	353.2632751464844	13.768400000000002	1.6299833333333333	17.165166666666668	15.535183333333334	1122913.5	2.6246061693845827E7	1	1278	0.2764229605528499	1.3422262438601422	1.4899121559693242	353.26202392578125	353.2713928222656
1083	354.2667541503906	13.768400000000002					1	DETECTED	354.2668 m/z @13.77 [CD6733_1.mzXML]	354.2667541503906	13.768400000000002	7.951483333333333	18.952833333333334	11.001350000000002	220061.8125	1.1864078068294594E7	0	1278	0.30597957136920506	0.9456341417990629	0.8912682835981258	354.2601013183594	354.2751159667969
1084	354.8921203613281	1.6884833333333333					1	DETECTED	354.8921 m/z @1.69 [CD6733_1.mzXML]	354.8921203613281	1.6884833333333333	1.6591833333333335	1.76365	0.10446666666666649	22491.60546875	77744.73147534172	0	1278	0.04369608520415791	1.78270762229807	2.56541524459614	354.8916320800781	354.8924560546875
1085	355.00921630859375	19.069333333333336					1	DETECTED	355.0092 m/z @19.07 [CD6733_1.mzXML]	355.00921630859375	19.069333333333336	0.10088333333333334	20.00316666666667	19.902283333333337	8631.3955078125	2386076.3279098505	0	1278	1.2206143593018801	0.5327983050098815	0.6539868743636608	355.0067138671875	355.0118713378906
1086	355.0815734863281	12.036933333333334					1	DETECTED	355.0816 m/z @12.04 [CD6733_1.mzXML]	355.0815734863281	12.036933333333334	11.991583333333333	12.172233333333333	0.18064999999999998	36864.8671875	206391.92655004782	0	1278	0.09573160751520149	1.951031996714718	3.0336053408179104	355.0810546875	355.08172607421875
1087	355.1902770996094	12.676633333333333					1	DETECTED	355.1903 m/z @12.68 [CD6733_1.mzXML]	355.1902770996094	12.676633333333333	11.94615	12.8297	0.8835500000000014	19556.25390625	364579.36385498126	0	1278	0.04276258996481097	0.6047708138447152	0.20954162768943047	355.18963623046875	355.19097900390625
1088	355.2492980957031	14.07005					1	DETECTED	355.2493 m/z @14.07 [CD6733_1.mzXML]	355.2492980957031	14.07005	14.07005	19.817999999999998	5.747949999999998	14242.048828125	910318.933611969	0	1278	0.39096247448921595	null	null	355.247802734375	355.25054931640625
1089	355.26055908203125	12.281433333333332					1	DETECTED	355.2606 m/z @12.28 [CD6733_1.mzXML]	355.26055908203125	12.281433333333332	11.793333333333333	15.731516666666666	3.938183333333333	552185.5	6425677.130871459	1	1278	0.11835201643357074	2.2814567925164995	2.9636513658562387	355.2507019042969	355.270263671875
1090	356.0703430175781	10.104766666666666					1	DETECTED	356.0703 m/z @10.10 [CD6733_1.mzXML]	356.0703430175781	10.104766666666666	10.07335	10.152183333333333	0.07883333333333375	3051.750244140625	12837.728724975608	0	1278	0.24282436934311846	1.2546419098143222	1.5092838196286444	356.06988525390625	356.0703430175781
1091	356.2049865722656	9.662183333333333					1	DETECTED	356.2050 m/z @9.66 [CD6733_1.mzXML]	356.2049865722656	9.662183333333333	9.63275	9.722416666666668	0.0896666666666679	4979.05126953125	16355.097579467712	0	1278	0.07110880266080244	1.5232163080407863	2.0464326160815727	356.2041931152344	356.205322265625
1092	356.90704345703125	1.6299833333333333					1	DETECTED	356.9070 m/z @1.63 [CD6733_1.mzXML]	356.90704345703125	1.6299833333333333	1.5406000000000002	1.67385	0.13324999999999987	115762.9453125	491575.57522228995	0	1278	0.06950007433943606	0.7453850456833869	0.49077009136677396	356.906982421875	356.90765380859375
1093	357.0436096191406	10.751166666666668					1	DETECTED	357.0436 m/z @10.75 [CD6733_1.mzXML]	357.0436096191406	10.751166666666668	10.685166666666667	11.01665	0.3314833333333329	24463.0390625	158772.3578477784	0	1278	0.07990387755064354	1.7293395264225864	2.101651735690383	357.0396728515625	357.0443115234375
1094	357.16949462890625	12.447683333333334					1	DETECTED	357.1695 m/z @12.45 [CD6733_1.mzXML]	357.16949462890625	12.447683333333334	12.447683333333334	12.54135	0.09366666666666568	21843.77734375	79882.74921630856	0	1278	0.08247177241302772	null	null	357.1689453125	357.1696472167969
1095	357.27593994140625	12.634183333333334					1	DETECTED	357.2759 m/z @12.63 [CD6733_1.mzXML]	357.27593994140625	12.634183333333334	11.7625	18.605166666666666	6.842666666666666	771951.125	9245095.116462426	1	1278	0.11465431753007493	0.9193352764699985	0.39782976686767973	357.2740478515625	357.2806701660156
1096	357.2973937988281	12.572683333333334					1	DETECTED	357.2974 m/z @12.57 [CD6733_1.mzXML]	357.2973937988281	12.572683333333334	5.050933333333333	15.617583333333332	10.56665	15296.947265625	2719698.3735725717	0	1278	1.9354823748609693	0.7024063549041113	0.31303301252184573	357.29534912109375	357.30084228515625
1097	358.2794189453125	12.6488					1	DETECTED	358.2794 m/z @12.65 [CD6733_1.mzXML]	358.2794189453125	12.6488	11.991583333333333	14.549566666666667	2.5579833333333344	196764.46875	3202534.8655941784	0	1278	0.10037406008513194	15.388500836127768	31.495460605864082	358.27752685546875	358.2823486328125
1098	358.2930908203125	11.587133333333332					1	DETECTED	358.2931 m/z @11.59 [CD6733_1.mzXML]	358.2930908203125	11.587133333333332	11.573366666666667	11.793333333333333	0.2199666666666662	22592.697265625	135034.2394455556	0	1278	0.08887009217211173	7.989104116223494	10.379372164878117	358.2920227050781	358.293212890625
1099	359.01409912109375	10.793383333333333					1	DETECTED	359.0141 m/z @10.79 [CD6733_1.mzXML]	359.01409912109375	10.793383333333333	0.5588333333333334	19.969333333333335	19.410500000000003	5482.03515625	2554582.8257342237	0	1278	15.769921954641635	0.9482830217254303	0.7027507435130247	359.0041809082031	359.01409912109375
1100	359.04150390625	1.8771333333333333					1	DETECTED	359.0415 m/z @1.88 [CD6733_1.mzXML]	359.04150390625	1.8771333333333333	1.6591833333333335	16.722666666666665	15.063483333333332	399614.0625	1.0720203081583433E7	0	1278	0.5119517182166831	2.1165583179380385	3.175036262261597	359.0391540527344	359.04425048828125
1101	359.0587463378906	10.80745					1	DETECTED	359.0587 m/z @10.81 [CD6733_1.mzXML]	359.0587463378906	10.80745	9.58885	17.330166666666667	7.741316666666666	4106711.0	2.8264350862234294E7	1	1278	0.09473072468972887	1.2690217924003013	1.3663888102764328	359.05780029296875	359.06085205078125
1102	359.09405517578125	10.80745					1	DETECTED	359.0941 m/z @10.81 [CD6733_1.mzXML]	359.09405517578125	10.80745	10.765433333333334	10.821316666666666	0.055883333333332175	8632.5830078125	24184.624357421562	0	1278	0.05051928224889579	0.6650138833796198	0.3300277667592395	359.08917236328125	359.09405517578125
1103	359.1403503417969	10.452416666666666					1	DETECTED	359.1404 m/z @10.45 [CD6733_1.mzXML]	359.1403503417969	10.452416666666666	9.842833333333335	10.821316666666666	0.9784833333333314	54908.265625	543788.1333400878	0	1278	0.08762914858106008	0.5990275325020035	0.5993551074234132	359.1331481933594	359.1437683105469
1104	359.3127746582031	12.717916666666667					1	DETECTED	359.3128 m/z @12.72 [CD6733_1.mzXML]	359.3127746582031	12.717916666666667	0.35535	19.868499999999997	19.513149999999996	930400.5625	1.511082054959714E7	1	1278	0.18532908471565968	0.9523799277727634	0.9084572872581791	359.3114929199219	359.3154602050781
1105	359.36846923828125	12.081183333333334					1	DETECTED	359.3685 m/z @12.08 [CD6733_1.mzXML]	359.36846923828125	12.081183333333334	12.051533333333333	18.5215	6.469966666666666	13309.650390625	728852.8835246578	0	1278	0.09113632021985296	109.1056773468234	217.2113546936468	359.36846923828125	359.3702087402344
1106	360.0625305175781	10.80745					1	DETECTED	360.0625 m/z @10.81 [CD6733_1.mzXML]	360.0625305175781	10.80745	9.797949999999998	11.8856	2.087650000000002	686799.75	5143063.845057903	0	1278	0.09190047650166733	1.0340019811788013	0.09485072264908079	360.0625	360.06768798828125
1107	360.0878601074219	11.587133333333332					1	DETECTED	360.0879 m/z @11.59 [CD6733_1.mzXML]	360.0878601074219	11.587133333333332	1.22975	11.701783333333333	10.472033333333334	15832.970703125	4310874.843456299	0	1278	0.04480545468741326	0.5055346990794007	0.01106939815880147	360.0871276855469	360.0887145996094
1108	360.23602294921875	3.95945					1	DETECTED	360.2360 m/z @3.96 [CD6733_1.mzXML]	360.23602294921875	3.95945	3.4015	4.810983333333334	1.4094833333333336	6377.26318359375	265080.2770916749	0	1278	0.2955233458692299	1.2630910774561643	1.4309820189934859	360.2354431152344	360.2378234863281
1109	360.31597900390625	12.759549999999999					1	DETECTED	360.3160 m/z @12.76 [CD6733_1.mzXML]	360.31597900390625	12.759549999999999	12.416	13.881033333333333	1.4650333333333325	163657.140625	2964142.293833502	0	1278	0.8536574452586763	0.9740121542453337	1.3916709457307634	360.3077087402344	360.322998046875
1110	360.8372497558594	1.6884833333333333					1	DETECTED	360.8372 m/z @1.69 [CD6733_1.mzXML]	360.8372497558594	1.6884833333333333	1.6884833333333333	1.7490999999999999	0.06061666666666654	24072.115234375	73494.32539550783	0	1278	0.02002812244934682	null	null	360.8372497558594	360.8375549316406
1111	361.0553894042969	10.80745					1	DETECTED	361.0554 m/z @10.81 [CD6733_1.mzXML]	361.0553894042969	10.80745	2.331166666666667	11.793333333333333	9.462166666666667	1337366.0	1.0674630664215067E7	1	1278	0.09187455032628833	1.2743449166102427	1.387977347503181	361.0455627441406	361.0625305175781
1112	361.1798095703125	12.26685					1	DETECTED	361.1798 m/z @12.27 [CD6733_1.mzXML]	361.1798095703125	12.26685	9.068383333333333	12.416	3.347616666666667	25562.87890625	724638.693038818	0	1278	0.21708422634370983	0.5233158596827647	0.04663171936552949	361.1708679199219	361.1806640625
1113	361.1985168457031	11.189633333333335					1	DETECTED	361.1985 m/z @11.19 [CD6733_1.mzXML]	361.1985168457031	11.189633333333335	11.158183333333334	12.54135	1.383166666666666	23208.125	1144851.3530126957	0	1278	0.1237088810869249	21.989931107577238	42.979862215154476	361.1984558105469	361.2006530761719
1114	361.3177490234375	12.731566666666668					1	DETECTED	361.3177 m/z @12.73 [CD6733_1.mzXML]	361.3177490234375	12.731566666666668	11.777999999999999	15.2133	3.4353000000000016	18807.533203125	1172682.6401539303	0	1278	0.4645611258132938	1.7141007982416332	2.390764075194547	361.30859375	361.32513427734375
1115	362.0595703125	10.80745					1	DETECTED	362.0596 m/z @10.81 [CD6733_1.mzXML]	362.0595703125	10.80745	10.736316666666665	17.970666666666666	7.234350000000001	231103.25	2243104.6574438135	1	1278	0.09451807985758975	50.850632614807445	1.5323801025187322	362.05914306640625	362.0694885253906
1116	362.2854309082031	11.372833333333334					1	DETECTED	362.2854 m/z @11.37 [CD6733_1.mzXML]	362.2854309082031	11.372833333333334	11.330583333333333	11.414366666666666	0.08378333333333288	39352.05859375	135262.20065722518	0	1278	0.12350547507911713	0.9915187376725547	0.9830374753451094	362.284912109375	362.2854309082031
1117	362.9239807128906	1.6447					1	DETECTED	362.9240 m/z @1.64 [CD6733_1.mzXML]	362.9239807128906	1.6447	1.5850833333333334	1.76365	0.17856666666666654	173808.859375	734087.4225251458	0	1278	0.05953974533535722	1.4976237070170528	1.8723861909014203	362.922607421875	362.92431640625
1118	363.0523376464844	10.80745					1	DETECTED	363.0523 m/z @10.81 [CD6733_1.mzXML]	363.0523376464844	10.80745	10.751166666666668	10.877533333333334	0.12636666666666585	53068.56640625	249019.18794335827	0	1278	0.0861980558426545	1.122594018359525	1.2451880367190502	363.0518493652344	363.0525817871094
1119	363.1097412109375	1.4513					1	DETECTED	363.1097 m/z @1.45 [CD6733_1.mzXML]	363.1097412109375	1.4513	1.4027500000000002	17.657500000000002	16.25475	13732.001953125	2373391.9656341854	0	1278	0.11020796530375176	154.19765398531905	281.7147024089399	363.1070251464844	363.11004638671875
1120	363.1923522949219	11.900716666666666					1	DETECTED	363.1924 m/z @11.90 [CD6733_1.mzXML]	363.1923522949219	11.900716666666666	11.587133333333332	13.909333333333333	2.3222000000000005	21568.568359375	1003177.6635828863	0	1278	0.41019694093588477	3.7026840287005007	6.4053680574010015	363.19134521484375	363.196533203125
1121	363.2138366699219	11.345216666666666					1	DETECTED	363.2138 m/z @11.35 [CD6733_1.mzXML]	363.2138366699219	11.345216666666666	11.01665	11.486866666666666	0.4702166666666656	106078.71875	915302.2986257339	0	1278	0.09553125047581368	0.7481346497781907	0.5845117103657781	363.2132873535156	363.2147521972656
1122	364.17706298828125	8.959683333333334					1	DETECTED	364.1771 m/z @8.96 [CD6733_1.mzXML]	364.17706298828125	8.959683333333334	2.7066999999999997	9.006	6.299300000000001	7508.86572265625	1012626.3867807618	0	1278	0.0799312147620661	0.5037035654980688	0.007407130996137719	364.1684265136719	364.1770935058594
1123	365.1382141113281	12.3852					1	DETECTED	365.1382 m/z @12.39 [CD6733_1.mzXML]	365.1382141113281	12.3852	11.03205	12.5096	1.4775500000000008	37484.8515625	888030.8558359374	0	1278	0.13000894831214183	0.5459668181650229	0.1004697675205741	365.1380310058594	365.14422607421875
1124	365.19757080078125	14.491116666666667					1	DETECTED	365.1976 m/z @14.49 [CD6733_1.mzXML]	365.19757080078125	14.491116666666667	14.315166666666666	15.55265	1.2374833333333335	9102.7626953125	280905.281183594	0	1278	0.3307452215736255	3.516576678980766	6.033153357961532	365.19647216796875	365.197998046875
1125	365.2081604003906	11.62945					1	DETECTED	365.2082 m/z @11.63 [CD6733_1.mzXML]	365.2081604003906	11.62945	11.516616666666666	15.796516666666667	4.279900000000001	17025.88671875	1094810.6699349366	0	1278	0.3009607874417455	17.242825977844387	33.88569448171263	365.19818115234375	365.2121276855469
1126	365.2297058105469	11.126583333333334					1	DETECTED	365.2297 m/z @11.13 [CD6733_1.mzXML]	365.2297058105469	11.126583333333334	11.079583333333334	13.15305	2.0734666666666666	9341.880859375	576567.01014563	0	1278	0.11299749768481782	22.05815602836851	43.11631205673702	365.2217712402344	365.2303161621094
1127	367.1187438964844	1.8771333333333333					1	DETECTED	367.1187 m/z @1.88 [CD6733_1.mzXML]	367.1187438964844	1.8771333333333333	1.863	10.4828	8.6198	40381.01953125	3535049.6699597165	0	1278	0.04392704075872378	10.758774717446668	16.857846802617665	367.11810302734375	367.1219787597656
1128	367.98883056640625	11.839966666666667					1	DETECTED	367.9888 m/z @11.84 [CD6733_1.mzXML]	367.98883056640625	11.839966666666667	0.10088333333333334	20.00316666666667	19.902283333333337	43008.6953125	9609558.271586768	0	1278	1.418266998128166	1.103619504636931	3.0248071757518726	367.987548828125	367.9922790527344
1129	368.42254638671875	12.416					1	DETECTED	368.4225 m/z @12.42 [CD6733_1.mzXML]	368.42254638671875	12.416	12.400450000000001	12.478683333333333	0.0782333333333316	54117.46875	216190.0152578097	0	1278	0.13876909349344757	2.515541264737466	4.031082529474932	368.42205810546875	368.42254638671875
1130	368.86883544921875	1.67385					1	DETECTED	368.8688 m/z @1.67 [CD6733_1.mzXML]	368.86883544921875	1.67385	1.6591833333333335	1.7919833333333335	0.13280000000000003	45948.67578125	189166.80068041978	0	1278	0.11023440025332443	4.527272727272747	9.171806681395392	368.86676025390625	368.8695068359375
1131	369.0069580078125	2.2034499999999997					1	DETECTED	369.0070 m/z @2.20 [CD6733_1.mzXML]	369.0069580078125	2.2034499999999997	1.8059833333333333	17.346333333333334	15.54035	11964.478515625	2618895.580369873	0	1278	0.45270015506893757	19.549249412948686	38.09849882589737	368.9974670410156	369.0088806152344
1132	369.05438232421875	12.717916666666667					1	DETECTED	369.0544 m/z @12.72 [CD6733_1.mzXML]	369.05438232421875	12.717916666666667	11.991583333333333	12.717916666666667	0.7263333333333346	102556.828125	1894529.7440865478	0	1278	0.637679799532858	0.5	null	369.05438232421875	369.06109619140625
1133	369.2371826171875	13.7544					1	DETECTED	369.2372 m/z @13.75 [CD6733_1.mzXML]	369.2371826171875	13.7544	13.653699999999999	14.8359	1.1822000000000017	40227.390625	715912.2912093513	0	1278	0.22552561542762106	5.479669831214822	5.401608884436428	369.2279052734375	369.2394714355469
1134	369.3485107421875	12.634183333333334					1	DETECTED	369.3485 m/z @12.63 [CD6733_1.mzXML]	369.3485107421875	12.634183333333334	0.33790000000000003	19.817999999999998	19.480099999999997	104555.578125	6144069.704783392	0	1278	0.5473156975152467	0.690993404211034	0.2885852524508503	369.3472595214844	369.35162353515625
1135	370.0848693847656	11.82445					1	DETECTED	370.0849 m/z @11.82 [CD6733_1.mzXML]	370.0848693847656	11.82445	1.4513	11.915750000000001	10.464450000000001	43142.9296875	1731014.609787538	0	1278	0.09787196481367033	0.5044007847182389	0.008801569436477866	370.0806579589844	370.0850524902344
1136	370.2928466796875	11.644016666666666					1	DETECTED	370.2928 m/z @11.64 [CD6733_1.mzXML]	370.2928466796875	11.644016666666666	11.587133333333332	14.1151	2.527966666666668	39857.54296875	701269.0835464468	0	1278	0.08847286059064352	22.220627014356857	39.467845224560165	370.2905578613281	370.2975769042969
1137	370.35205078125	12.61915					1	DETECTED	370.3521 m/z @12.62 [CD6733_1.mzXML]	370.35205078125	12.61915	0.9871833333333334	16.381316666666667	15.394133333333333	33294.44140625	3632750.6432914436	0	1278	0.5024993518549543	0.6171834619383836	3.546480369032288	370.3511657714844	370.3547668457031
1138	371.12811279296875	15.423316666666667					1	DETECTED	371.1281 m/z @15.42 [CD6733_1.mzXML]	371.12811279296875	15.423316666666667	15.229033333333332	16.169883333333335	0.9408500000000029	1428.0782470703125	63972.94301171892	0	1278	0.4436469961371934	2.4213348202796507	3.8426696405593015	371.1270446777344	371.1294250488281
1139	371.2219543457031	11.839966666666667					1	DETECTED	371.2220 m/z @11.84 [CD6733_1.mzXML]	371.2219543457031	11.839966666666667	11.094966666666666	14.945966666666667	3.851000000000001	18493.189453125	1105282.6501287234	0	1278	0.5983266062382135	2.5845637583892587	4.7657137706171335	371.21942138671875	371.22283935546875
1140	371.2608337402344	13.414483333333333					1	DETECTED	371.2608 m/z @13.41 [CD6733_1.mzXML]	371.2608337402344	13.414483333333333	13.249433333333334	19.119500000000002	5.870066666666668	27784.060546875	1034808.8305856327	0	1278	0.29472968912739717	4.535146501545548	6.371235382780455	371.2608337402344	371.2662658691406
1141	371.2934265136719	13.7544					1	DETECTED	371.2934 m/z @13.75 [CD6733_1.mzXML]	371.2934265136719	13.7544	11.62945	17.066666666666666	5.437216666666666	22408.34765625	1758512.9397490534	0	1278	0.25433839386273327	1.279375200985121	1.558750401970242	371.2921447753906	371.2959289550781
1142	372.3080749511719	11.7625					1	DETECTED	372.3081 m/z @11.76 [CD6733_1.mzXML]	372.3080749511719	11.7625	11.7318	12.006966666666667	0.2751666666666672	34532.22265625	227059.68805285645	0	1278	0.08705846226221681	4.481541802388789	4.934592853031654	372.30792236328125	372.3091735839844
1143	372.7348327636719	1.9895666666666665					1	DETECTED	372.7348 m/z @1.99 [CD6733_1.mzXML]	372.7348327636719	1.9895666666666665	1.9054499999999999	2.30275	0.3973000000000002	14348.240234375	180753.96178723147	0	1278	0.17317575956599507	2.3616009510600384	3.7232019021200764	372.7339172363281	372.73736572265625
1144	372.880615234375	1.6299833333333333					1	DETECTED	372.8806 m/z @1.63 [CD6733_1.mzXML]	372.880615234375	1.6299833333333333	1.5554166666666667	1.6884833333333333	0.13306666666666667	36717.17578125	155041.746430664	0	1278	0.07200065473677197	0.8922664282521233	0.7532475471586917	372.8802795410156	372.88189697265625
1145	373.1559143066406	10.37625					1	DETECTED	373.1559 m/z @10.38 [CD6733_1.mzXML]	373.1559143066406	10.37625	6.442166666666666	12.704033333333333	6.261866666666667	100401.046875	1581188.503548123	0	1278	0.09808321943642184	1.9351322514568072	2.164633609947922	373.15533447265625	373.159912109375
1146	373.2708740234375	12.26685					1	DETECTED	373.2709 m/z @12.27 [CD6733_1.mzXML]	373.2708740234375	12.26685	11.839966666666667	12.61915	0.7791833333333322	455568.84375	3768995.4355675057	1	1278	0.11803141397764705	1.9535821544703982	4.115413215498991	373.2701110839844	373.2716979980469
1147	373.3111877441406	11.777999999999999					1	DETECTED	373.3112 m/z @11.78 [CD6733_1.mzXML]	373.3111877441406	11.777999999999999	11.7625	11.82445	0.06195000000000128	8812.59765625	23337.688673095607	0	1278	0.04217780681852368	1.9983870967743118	2.9967741935486236	373.3111877441406	373.3129577636719
1148	374.2869567871094	11.414366666666666					1	DETECTED	374.2870 m/z @11.41 [CD6733_1.mzXML]	374.2869567871094	11.414366666666666	3.430333333333333	11.45705	8.026716666666667	21702.451171875	2992372.9376434935	0	1278	0.0705441803665714	0.5026730432822175	0.0053460865644349995	374.2859802246094	374.28778076171875
1149	375.01513671875	1.8771333333333333					1	DETECTED	375.0151 m/z @1.88 [CD6733_1.mzXML]	375.01513671875	1.8771333333333333	1.5699833333333333	9.63275	8.062766666666667	133326.125	4241304.512392518	0	1278	0.5077576897769709	1.6446018080730909	2.995605063915984	375.0056457519531	375.017333984375
1150	375.0535583496094	10.736316666666665					1	DETECTED	375.0536 m/z @10.74 [CD6733_1.mzXML]	375.0535583496094	10.736316666666665	10.651100000000001	11.236366666666667	0.5852666666666657	250008.21875	1595635.3817353495	0	1278	0.09099955544927418	1.636248243009398	1.8631851112589044	375.05322265625	375.05682373046875
1151	375.1353759765625	9.949250000000001					1	DETECTED	375.1354 m/z @9.95 [CD6733_1.mzXML]	375.1353759765625	9.949250000000001	9.949250000000001	10.042133333333334	0.09288333333333298	3264.794921875	13287.65546911613	0	1278	0.12196405845961422	null	null	375.13525390625	375.13604736328125
1152	375.21649169921875	12.310833333333333					1	DETECTED	375.2165 m/z @12.31 [CD6733_1.mzXML]	375.21649169921875	12.310833333333333	12.310833333333333	12.5882	0.2773666666666674	18684.193359375	214753.26316137734	0	1278	0.13359419947777162	null	null	375.21600341796875	375.2169494628906
1153	375.28631591796875	12.6488					1	DETECTED	375.2863 m/z @12.65 [CD6733_1.mzXML]	375.28631591796875	12.6488	11.991583333333333	12.759549999999999	0.7679666666666662	65913.734375	949213.6529025866	0	1278	0.674930260607292	0.583068174037838	0.17036198638525435	375.2774353027344	375.2870788574219
1154	376.33905029296875	12.717916666666667					1	DETECTED	376.3391 m/z @12.72 [CD6733_1.mzXML]	376.33905029296875	12.717916666666667	12.431833333333334	13.069316666666667	0.6374833333333338	116369.5859375	1478917.0212497567	0	1278	0.19806952540869283	1.1141567142441	2.09627203111989	376.3377990722656	376.340576171875
1155	376.62249755859375	10.58675					1	DETECTED	376.6225 m/z @10.59 [CD6733_1.mzXML]	376.62249755859375	10.58675	10.572033333333334	10.651100000000001	0.07906666666666773	15592.052734375	58369.68950000006	0	1278	0.09404601144365721	2.6862967157418174	4.372593431483635	376.6221923828125	376.62261962890625
1156	376.90008544921875	1.5406000000000002					1	DETECTED	376.9001 m/z @1.54 [CD6733_1.mzXML]	376.90008544921875	1.5406000000000002	1.4662333333333335	1.5699833333333333	0.10374999999999979	6310.244140625	23360.315451782204	0	1278	0.043275022654795325	0.6975571492604197	0.39511429852083935	376.8990783691406	376.9005432128906
1157	376.92578125	1.9757333333333333					1	DETECTED	376.9258 m/z @1.98 [CD6733_1.mzXML]	376.92578125	1.9757333333333333	1.8059833333333333	2.1034333333333333	0.29745	16382.1806640625	164657.86995996092	0	1278	0.12437898687800897	0.8761413843888067	0.7522827687776134	376.9249572753906	376.9269104003906
1158	377.05047607421875	10.736316666666665					1	DETECTED	377.0505 m/z @10.74 [CD6733_1.mzXML]	377.05047607421875	10.736316666666665	3.0438666666666667	10.985316666666668	7.9414500000000015	84071.203125	2628918.5068104854	1	1278	0.10349158083284138	1.5600242014629393	1.8068564155830191	377.0499267578125	377.05267333984375
1159	377.1435546875	9.842833333333335					1	DETECTED	377.1436 m/z @9.84 [CD6733_1.mzXML]	377.1435546875	9.842833333333335	9.068383333333333	10.1837	1.1153166666666667	10023.447265625	133451.18361480747	0	1278	0.07632315984682059	0.7200701573159431	10.86197214928388	377.1339416503906	377.1445007324219
1160	377.62921142578125	12.26685					1	DETECTED	377.6292 m/z @12.27 [CD6733_1.mzXML]	377.62921142578125	12.26685	9.662183333333333	12.310833333333333	2.64865	16531.66796875	483158.71555923414	0	1278	1.1767840463759764	0.50992678302182	0.020797812148897376	377.6263122558594	377.63134765625
1161	378.053955078125	10.765433333333334					1	DETECTED	378.0540 m/z @10.77 [CD6733_1.mzXML]	378.053955078125	10.765433333333334	10.685166666666667	10.821316666666666	0.13614999999999888	12853.673828125	80722.38000683571	0	1278	0.10459810235830425	0.8481104651162716	0.6962209302325434	378.0535888671875	378.054443359375
1162	378.2374267578125	12.400450000000001					1	DETECTED	378.2374 m/z @12.40 [CD6733_1.mzXML]	378.2374267578125	12.400450000000001	12.172233333333333	12.603883333333332	0.4316499999999994	64508.453125	558353.7724655755	0	1278	0.10411307427442651	0.938035951537499	3.4994157407973274	378.2373962402344	378.240966796875
1163	378.8974914550781	1.6447					1	DETECTED	378.8975 m/z @1.64 [CD6733_1.mzXML]	378.8974914550781	1.6447	1.5999	1.7341166666666665	0.13421666666666643	105033.0546875	428201.1738134762	0	1278	0.06436533656637433	1.4771224069708073	1.2867764003426696	378.897216796875	378.8977966308594
1164	378.9230041503906	1.9757333333333333					1	DETECTED	378.9230 m/z @1.98 [CD6733_1.mzXML]	378.9230041503906	1.9757333333333333	1.9195666666666669	2.1180333333333334	0.19846666666666657	13438.1259765625	101329.701185791	0	1278	0.0989189725146411	1.76676557863502	2.53353115727004	378.9220886230469	378.9233703613281
1165	379.248046875	13.442783333333333					1	DETECTED	379.2480 m/z @13.44 [CD6733_1.mzXML]	379.248046875	13.442783333333333	11.839966666666667	18.638333333333332	6.798366666666665	15914.560546875	1232779.5952459108	0	1278	1.4591801724071498	2.1207561688277936	3.9318997148183223	379.24041748046875	379.2570495605469
1166	379.27862548828125	14.34555					1	DETECTED	379.2786 m/z @14.35 [CD6733_1.mzXML]	379.27862548828125	14.34555	13.7825	15.197533333333332	1.4150333333333318	7238.4951171875	269661.97630548064	0	1278	0.5089676653186395	1.2565787526270624	1.097449416596597	379.2776794433594	379.2811584472656
1167	380.12823486328125	11.587133333333332					1	DETECTED	380.1282 m/z @11.59 [CD6733_1.mzXML]	380.12823486328125	11.587133333333332	11.573366666666667	11.62945	0.056083333333333485	10766.4306640625	22217.3505827637	0	1278	0.05228514793443928	2.0369249394675095	3.0738498789350186	380.1266784667969	380.12872314453125
1168	380.2530822753906	12.6488					1	DETECTED	380.2531 m/z @12.65 [CD6733_1.mzXML]	380.2530822753906	12.6488	12.125766666666667	17.706666666666667	5.5809	75691.59375	3646127.233130308	0	1278	0.1615035838418475	5.335128417564219	9.670256835128438	380.2476806640625	380.2563781738281
1169	381.02313232421875	1.8059833333333333					1	DETECTED	381.0231 m/z @1.81 [CD6733_1.mzXML]	381.02313232421875	1.8059833333333333	1.6591833333333335	9.450933333333333	7.79175	163992.34375	4279264.96130902	0	1278	0.2032325429594608	2.8646592217207782	4.255555886305479	381.0227966308594	381.02435302734375
1170	381.0414733886719	10.835333333333333					1	DETECTED	381.0415 m/z @10.84 [CD6733_1.mzXML]	381.0414733886719	10.835333333333333	10.765433333333334	10.892066666666667	0.1266333333333325	6438.916015625	36629.893946044656	0	1278	0.011849376357943697	0.9058178350023947	0.8116356700047892	381.04046630859375	381.0416564941406
1171	381.2945251464844	12.717916666666667					1	DETECTED	381.2945 m/z @12.72 [CD6733_1.mzXML]	381.2945251464844	12.717916666666667	11.4005	15.813183333333335	4.4126833333333355	1049467.125	1.5257478207771728E7	1	1278	0.25994462060219625	0.9279041877741169	0.8182840562474567	381.29296875	381.2984619140625
1172	382.1407470703125	10.633999999999999					1	DETECTED	382.1407 m/z @10.63 [CD6733_1.mzXML]	382.1407470703125	10.633999999999999	2.9595333333333333	10.668183333333333	7.7086500000000004	2439.531005859375	538719.8323643799	0	1278	0.1260527128834461	0.5022270820122138	0.004454164024427512	382.1329650878906	382.14923095703125
1173	382.2977600097656	12.759549999999999					1	DETECTED	382.2978 m/z @12.76 [CD6733_1.mzXML]	382.2977600097656	12.759549999999999	12.354999999999999	13.097583333333334	0.7425833333333358	186745.6875	2983436.5544824232	0	1278	0.6057875111639035	0.9177893132286925	0.9195731412304046	382.2973327636719	382.298583984375
1174	383.1134338378906	1.7919833333333335					1	DETECTED	383.1134 m/z @1.79 [CD6733_1.mzXML]	383.1134338378906	1.7919833333333335	1.7341166666666665	2.4294000000000002	0.6952833333333337	378661.0	3550249.1507890625	0	1278	0.14057156012748817	4.206970233189363	5.477205070698544	383.113037109375	383.1144104003906
1175	383.1851501464844	12.603883333333332					1	DETECTED	383.1852 m/z @12.60 [CD6733_1.mzXML]	383.1851501464844	12.603883333333332	6.162616666666667	16.03965	9.877033333333335	6939.6474609375	1504749.4523867192	0	1278	6.088835755162689	0.7666996139475675	1.3025865354882358	383.1803283691406	383.1938781738281
1176	383.3005065917969	12.69035					1	DETECTED	383.3005 m/z @12.69 [CD6733_1.mzXML]	383.3005065917969	12.69035	6.77175	12.8721	6.10035	31947.734375	1132498.9982333987	0	1278	0.19206652488150766	0.5153541378028588	0.030708275605717428	383.29150390625	383.3053283691406
1177	384.1161804199219	1.7780666666666667					1	DETECTED	384.1162 m/z @1.78 [CD6733_1.mzXML]	384.1161804199219	1.7780666666666667	1.7780666666666667	9.129466666666668	7.351400000000001	38846.88671875	2147134.2644512337	0	1278	7.40827191135977	null	null	384.1124572753906	384.1172790527344
1178	385.30694580078125	14.961516666666666					1	DETECTED	385.3069 m/z @14.96 [CD6733_1.mzXML]	385.30694580078125	14.961516666666666	10.985316666666668	17.80483333333333	6.819516666666663	71600.140625	8594333.396721317	0	1278	1.510810189555766	0.8124850422486591	0.5004383282004404	385.3055114746094	385.3092041015625
1179	386.07830810546875	13.668816666666666					1	DETECTED	386.0783 m/z @13.67 [CD6733_1.mzXML]	386.07830810546875	13.668816666666666	0.11758333333333333	19.986333333333334	19.868750000000002	4264.5927734375	2124921.8542816164	0	1278	7.812964248182492	0.7330974794422157	0.46555076507693866	386.0762634277344	386.0814514160156
1180	386.31024169921875	14.961516666666666					1	DETECTED	386.3102 m/z @14.96 [CD6733_1.mzXML]	386.31024169921875	14.961516666666666	11.687199999999999	16.918833333333332	5.231633333333333	14615.1650390625	1625340.708053527	0	1278	1.6414590255828188	0.7988893356883622	0.5144758710774703	386.3067932128906	386.31170654296875
1181	386.9222717285156	1.6299833333333333					1	DETECTED	386.9223 m/z @1.63 [CD6733_1.mzXML]	386.9222717285156	1.6299833333333333	1.5554166666666667	1.6299833333333333	0.07456666666666667	12113.6494140625	41724.70269946294	0	1278	0.06429644908029664	0.5	null	386.921875	386.92266845703125
1182	387.1351623535156	10.199433333333333					1	DETECTED	387.1352 m/z @10.20 [CD6733_1.mzXML]	387.1351623535156	10.199433333333333	10.152183333333333	10.702166666666667	0.5499833333333335	9739.1044921875	118052.98372534204	0	1278	0.07065318428260348	5.8199294532627865	10.699603536635705	387.132568359375	387.1355285644531
1183	387.17767333984375	11.573366666666667					1	DETECTED	387.1777 m/z @11.57 [CD6733_1.mzXML]	387.17767333984375	11.573366666666667	11.501616666666667	11.855250000000002	0.3536333333333346	306033.34375	2364890.9772900394	0	1278	0.11972536036069847	2.3035538784758107	3.067513972709099	387.1772766113281	387.1789245605469
1184	387.25030517578125	11.870666666666667					1	DETECTED	387.2503 m/z @11.87 [CD6733_1.mzXML]	387.25030517578125	11.870666666666667	11.82445	11.991583333333333	0.16713333333333225	19662.416015625	132722.0898144533	0	1278	0.11947062729456626	1.8081500180310226	2.616300036062045	387.2498474121094	387.251220703125
1185	388.1806335449219	11.5457					1	DETECTED	388.1806 m/z @11.55 [CD6733_1.mzXML]	388.1806335449219	11.5457	11.5457	11.855250000000002	0.30955000000000155	63676.40234375	441764.5336060814	0	1278	0.10778163681794872	null	null	388.1805419921875	388.1820068359375
1186	388.7093811035156	1.9618					1	DETECTED	388.7094 m/z @1.96 [CD6733_1.mzXML]	388.7093811035156	1.9618	1.9195666666666669	2.23175	0.31218333333333304	20028.10546875	198501.55392236327	0	1278	0.21728010594936187	3.6959352801894387	6.3918705603788775	388.708984375	388.71014404296875
1187	389.0335998535156	10.922					1	DETECTED	389.0336 m/z @10.92 [CD6733_1.mzXML]	389.0335998535156	10.922	10.8634	11.142266666666666	0.2788666666666657	46567.63671875	323984.40899157745	0	1278	0.11601265147059614	2.2834460417780176	2.7296434067829893	389.03228759765625	389.03399658203125
1188	389.069580078125	10.765433333333334					1	DETECTED	389.0696 m/z @10.77 [CD6733_1.mzXML]	389.069580078125	10.765433333333334	10.702166666666667	10.80745	0.10528333333333251	9587.3154296875	43458.18877124021	0	1278	0.1376372909592689	0.8320600632244326	0.6641201264488652	389.06878662109375	389.069580078125
1189	389.1508483886719	10.4064					1	DETECTED	389.1508 m/z @10.41 [CD6733_1.mzXML]	389.1508483886719	10.4064	3.015733333333333	10.452416666666666	7.436683333333333	4684.00244140625	1112916.5946622316	0	1278	0.05596784296833057	0.5031131607432798	0.0062263214865596155	389.1502685546875	389.1515197753906
1190	389.2661437988281	11.8089					1	DETECTED	389.2661 m/z @11.81 [CD6733_1.mzXML]	389.2661437988281	11.8089	11.8089	12.26685	0.4579500000000003	10068.837890625	196056.6603994141	0	1278	0.45213876546447374	null	null	389.26519775390625	389.26666259765625
1191	389.9696960449219	12.572683333333334					1	DETECTED	389.9697 m/z @12.57 [CD6733_1.mzXML]	389.9696960449219	12.572683333333334	2.0892	19.634333333333334	17.545133333333332	15080.4580078125	3040257.9684472657	0	1278	1.5392269739764277	1.3460044367233588	1.9408953611641269	389.9678649902344	389.9730529785156
1192	390.3546142578125	13.796600000000002					1	DETECTED	390.3546 m/z @13.80 [CD6733_1.mzXML]	390.3546142578125	13.796600000000002	11.62945	14.20815	2.5786999999999995	47205.015625	1548777.407546631	0	1278	0.28508092186311096	0.5983736864887428	0.15128988723941914	390.3539733886719	390.3567810058594
1193	390.7964782714844	1.7490999999999999					1	DETECTED	390.7965 m/z @1.75 [CD6733_1.mzXML]	390.7964782714844	1.7490999999999999	1.6884833333333333	1.9618	0.27331666666666665	18906.28125	255260.64180395514	0	1278	0.1408189266815454	2.254467968105586	3.5089359362111723	390.7958984375	390.8060302734375
1194	390.9894104003906	1.8486333333333334					1	DETECTED	390.9894 m/z @1.85 [CD6733_1.mzXML]	390.9894104003906	1.8486333333333334	1.8059833333333333	2.4294000000000002	0.623416666666667	20356.55859375	417528.0114711915	0	1278	0.45814638736282065	7.308518952715895	13.61703790543179	390.98809814453125	390.99017333984375
1195	391.0302429199219	10.922					1	DETECTED	391.0302 m/z @10.92 [CD6733_1.mzXML]	391.0302429199219	10.922	1.8199333333333334	11.01665	9.196716666666667	15497.6982421875	7595467.11369458	0	1278	9.183245097373696	0.5051993686415539	0.010398737283107829	391.0227966308594	391.0306396484375
1196	391.2814025878906	12.26685					1	DETECTED	391.2814 m/z @12.27 [CD6733_1.mzXML]	391.2814025878906	12.26685	0.10088333333333334	20.00316666666667	19.902283333333337	66585.0546875	8376863.460197993	0	1278	0.18692671273270278	0.6654527565525603	1.4714050850283469	391.27154541015625	391.2839660644531
1197	391.358154296875	13.852766666666668					1	DETECTED	391.3582 m/z @13.85 [CD6733_1.mzXML]	391.358154296875	13.852766666666668	13.712483333333333	14.010700000000002	0.2982166666666686	11820.8583984375	150379.32801220717	0	1278	0.20013279478720492	1.0629083996673385	1.1258167993346768	391.35711669921875	391.3593444824219
1198	392.79278564453125	1.7341166666666665					1	DETECTED	392.7928 m/z @1.73 [CD6733_1.mzXML]	392.79278564453125	1.7341166666666665	1.6884833333333333	1.7780666666666667	0.08958333333333335	27209.1328125	100520.79794946291	0	1278	0.06743025720787887	0.981555880204532	0.9631117604090641	392.7922058105469	392.7936096191406
1199	394.07293701171875	9.330566666666666					1	DETECTED	394.0729 m/z @9.33 [CD6733_1.mzXML]	394.07293701171875	9.330566666666666	9.144833333333334	9.466366666666666	0.32153333333333123	8327.173828125	81134.6332783812	0	1278	0.7216478713075922	0.8655778894472389	0.7178984859118962	394.0716857910156	394.07354736328125
1200	394.2203063964844	8.347766666666667					1	DETECTED	394.2203 m/z @8.35 [CD6733_1.mzXML]	394.2203063964844	8.347766666666667	8.227816666666666	8.5261	0.2982833333333339	2334.31689453125	31105.486385925422	0	1278	0.1325359978130205	1.243365291093502	1.486730582187004	394.219970703125	394.22222900390625
1201	394.29345703125	11.62945					1	DETECTED	394.2935 m/z @11.63 [CD6733_1.mzXML]	394.29345703125	11.62945	11.600933333333334	11.7167	0.11576666666666569	7059.21533203125	34382.306096679255	0	1278	0.0827135028278203	2.0298071303331313	3.059614260666263	394.2919006347656	394.2955017089844
1202	395.07562255859375	10.243283333333332					1	DETECTED	395.0756 m/z @10.24 [CD6733_1.mzXML]	395.07562255859375	10.243283333333332	10.228966666666668	10.286516666666667	0.0575499999999991	2691.8232421875	7169.076941284136	0	1278	0.07125284185355696	2.0098952270084793	3.0197904540169587	395.0736999511719	395.07586669921875
1203	395.0956726074219	9.965					1	DETECTED	395.0957 m/z @9.96 [CD6733_1.mzXML]	395.0956726074219	9.965	9.4972	10.042133333333334	0.5449333333333346	4362.3916015625	50827.669044555616	0	1278	0.5321222686328362	0.5824426393045469	0.2021411750140096	395.0921325683594	395.0959777832031
1204	395.2735595703125	12.572683333333334					1	DETECTED	395.2736 m/z @12.57 [CD6733_1.mzXML]	395.2735595703125	12.572683333333334	12.5096	12.815733333333332	0.3061333333333316	33641.875	368610.3139624022	0	1278	0.1840119928882995	2.4264200792602306	3.8528401585204612	395.2732238769531	395.27435302734375
1205	396.88287353515625	1.5850833333333334					1	DETECTED	396.8829 m/z @1.59 [CD6733_1.mzXML]	396.88287353515625	1.5850833333333334	1.52585	1.6151333333333333	0.08928333333333338	28788.392578125	103817.94102636713	0	1278	0.06567881599285874	0.7522155907940188	0.526351544735637	396.8826904296875	396.8843078613281
1206	396.9969482421875	1.76365					1	DETECTED	396.9969 m/z @1.76 [CD6733_1.mzXML]	396.9969482421875	1.76365	1.67385	9.52835	7.8545	45112.8359375	1485695.691933075	0	1278	0.2594127980313894	4.576006751237343	7.804459402987168	396.988037109375	396.99822998046875
1207	397.26824951171875	12.731566666666668					1	DETECTED	397.2682 m/z @12.73 [CD6733_1.mzXML]	397.26824951171875	12.731566666666668	12.6488	13.909333333333333	1.260533333333333	50790.171875	825823.8594410401	0	1278	0.12065259072957701	7.4614426797291395	13.26032053288406	397.2670593261719	397.2704772949219
1208	397.41217041015625	12.54135					1	DETECTED	397.4122 m/z @12.54 [CD6733_1.mzXML]	397.41217041015625	12.54135	12.066233333333335	14.315166666666666	2.2489333333333317	106948.9296875	2383162.4269155264	0	1278	0.247537484933531	3.7298208241139466	6.910809475523617	397.41119384765625	397.4139404296875
1209	398.3237609863281	11.839966666666667					1	DETECTED	398.3238 m/z @11.84 [CD6733_1.mzXML]	398.3237609863281	11.839966666666667	11.8089	12.8297	1.0208000000000013	49486.78515625	544793.3261206065	0	1278	0.09814346583114286	16.429184549355703	5.490624337967109	398.3235168457031	398.32763671875
1210	398.4154052734375	12.557166666666665					1	DETECTED	398.4154 m/z @12.56 [CD6733_1.mzXML]	398.4154052734375	12.557166666666665	12.463016666666666	12.843933333333332	0.3809166666666659	26008.2734375	358890.2273901371	0	1278	0.22647094770709764	2.022924411400264	3.0458488228005276	398.41339111328125	398.4159851074219
1211	398.7583923339844	13.501083333333334					1	DETECTED	398.7584 m/z @13.50 [CD6733_1.mzXML]	398.7583923339844	13.501083333333334	1.9479166666666667	15.277466666666667	13.329550000000001	31903.439453125	4387597.846332582	0	1278	0.3793420920209929	0.5590946571928849	1.0005070588783151	398.75701904296875	398.7605895996094
1212	399.2552490234375	13.838583333333334					1	DETECTED	399.2552 m/z @13.84 [CD6733_1.mzXML]	399.2552490234375	13.838583333333334	12.1412	15.197533333333332	3.056333333333333	19298.494140625	1226612.7950112924	0	1278	0.22283329543350305	0.9003073358011834	0.8006146716023668	399.2550354003906	399.2608642578125
1213	399.32470703125	12.717916666666667					1	DETECTED	399.3247 m/z @12.72 [CD6733_1.mzXML]	399.32470703125	12.717916666666667	6.4258	15.731516666666666	9.305716666666665	20199.04296875	2060660.9558599857	0	1278	2.4321511516499026	0.6874424201125996	2.7060785684845676	399.3208923339844	399.33367919921875
1214	400.26751708984375	13.530949999999999					1	DETECTED	400.2675 m/z @13.53 [CD6733_1.mzXML]	400.26751708984375	13.530949999999999	10.835333333333333	13.937966666666666	3.1026333333333334	11451.8134765625	867877.2865688477	0	1278	2.975159815231452	0.5754960213185605	0.15099204263712102	400.2581481933594	400.26751708984375
1215	400.3394470214844	11.991583333333333					1	DETECTED	400.3394 m/z @11.99 [CD6733_1.mzXML]	400.3394470214844	11.991583333333333	3.4740666666666664	12.370166666666668	8.8961	222199.078125	2863426.3690958275	1	1278	0.10458794054795284	2.313293556255764	2.6162535410835455	400.3386535644531	400.3466491699219
1216	400.8244934082031	1.7490999999999999					1	DETECTED	400.8245 m/z @1.75 [CD6733_1.mzXML]	400.8244934082031	1.7490999999999999	1.67385	16.78783333333333	15.113983333333332	33882.0	1.5738835825808346E7	0	1278	15.107287880845448	100.42513842746425	199.85027685492847	400.82440185546875	400.8248596191406
1217	401.1507873535156	10.617816666666666					1	DETECTED	401.1508 m/z @10.62 [CD6733_1.mzXML]	401.1507873535156	10.617816666666666	10.120683333333334	10.8634	0.7427166666666665	79669.7421875	663297.5804962154	1	1278	0.09611613640273298	0.6526355631352162	1.8399350838214865	401.1492004394531	401.1514892578125
1218	401.62249755859375	10.9374					1	DETECTED	401.6225 m/z @10.94 [CD6733_1.mzXML]	401.62249755859375	10.9374	10.257583333333335	18.887166666666666	8.629583333333331	8378.375	825154.2862545165	0	1278	0.08969836276833654	6.34699306185492	14.944840967914628	401.6209411621094	401.62811279296875
1219	402.8998107910156	1.5999					1	DETECTED	402.8998 m/z @1.60 [CD6733_1.mzXML]	402.8998107910156	1.5999	1.5406000000000002	2.9453833333333335	1.4047833333333333	60470.29296875	1174269.4943205568	0	1278	0.08601206317397558	11.844716132658816	21.156421849206176	402.8902587890625	402.9004211425781
1220	403.0048522949219	1.7780666666666667					1	DETECTED	403.0049 m/z @1.78 [CD6733_1.mzXML]	403.0048522949219	1.7780666666666667	1.6591833333333335	12.971366666666666	11.312183333333333	156537.84375	5180557.774674805	0	1278	0.47635847072557946	3.2807377191324996	4.746062218499845	403.004638671875	403.0058898925781
1221	403.0487060546875	11.267833333333334					1	DETECTED	403.0487 m/z @11.27 [CD6733_1.mzXML]	403.0487060546875	11.267833333333334	11.126583333333334	11.299233333333332	0.1726499999999973	20654.74609375	158499.93191076623	0	1278	0.14991132863137757	0.611150442477869	0.2213504404238538	403.0468444824219	403.04901123046875
1222	404.2041320800781	11.559633333333332					1	DETECTED	404.2041 m/z @11.56 [CD6733_1.mzXML]	404.2041320800781	11.559633333333332	10.765433333333334	11.82445	1.0590166666666665	45301.015625	480854.1248164068	0	1278	0.09576027382184904	0.6244341870097002	3.097089055961026	404.20257568359375	404.2132873535156
1223	405.04656982421875	11.236366666666667					1	DETECTED	405.0466 m/z @11.24 [CD6733_1.mzXML]	405.04656982421875	11.236366666666667	11.142266666666666	11.252183333333333	0.10991666666666688	7609.12939453125	35319.07200708005	0	1278	0.09396050507485221	0.5840417995040689	0.16808359900813774	405.044189453125	405.04656982421875
1224	405.08050537109375	12.26685					1	DETECTED	405.0805 m/z @12.27 [CD6733_1.mzXML]	405.08050537109375	12.26685	10.9691	19.367833333333333	8.398733333333334	7782.6962890625	1094441.0553640134	0	1278	2.048402515482655	2.5688890943230347	4.0463858401076	405.07501220703125	405.08343505859375
1225	405.2218933105469	11.82445					1	DETECTED	405.2219 m/z @11.82 [CD6733_1.mzXML]	405.2218933105469	11.82445	11.793333333333333	11.94615	0.15281666666666638	5923.310546875	46555.17537463372	0	1278	0.5400435893338198	2.4555436529190455	3.9110873058380915	405.22125244140625	405.22235107421875
1226	405.4176330566406	12.203866666666666					1	DETECTED	405.4176 m/z @12.20 [CD6733_1.mzXML]	405.4176330566406	12.203866666666666	12.1412	12.251900000000001	0.11070000000000135	11373.7958984375	52893.388383789184	0	1278	0.048227460442197057	0.8832446808510718	0.7664893617021435	405.4161071777344	405.4183044433594
1227	406.7449951171875	12.188133333333333					1	DETECTED	406.7450 m/z @12.19 [CD6733_1.mzXML]	406.7449951171875	12.188133333333333	11.236366666666667	14.668233333333335	3.431866666666668	52289.76171875	3125195.560175905	0	1278	0.5893025551752071	1.6494244251656869	2.0665256251175244	406.7435607910156	406.7544860839844
1228	407.0260925292969	10.243283333333332					1	DETECTED	407.0261 m/z @10.24 [CD6733_1.mzXML]	407.0260925292969	10.243283333333332	8.347766666666667	17.870833333333334	9.523066666666667	11076.359375	827659.305426056	0	1278	0.06930868706968418	2.5119976083917326	0.039540541683175015	407.01654052734375	407.0312194824219
1229	407.24688720703125	12.251900000000001					1	DETECTED	407.2469 m/z @12.25 [CD6733_1.mzXML]	407.24688720703125	12.251900000000001	11.855250000000002	13.591083333333334	1.735833333333332	23320.0390625	1026986.7408666986	0	1278	0.22843510532843148	2.188117147779321	3.3762342955586413	407.2452697753906	407.2483215332031
1230	408.76617431640625	1.7490999999999999					1	DETECTED	408.7662 m/z @1.75 [CD6733_1.mzXML]	408.76617431640625	1.7490999999999999	1.6884833333333333	13.810633333333334	12.12215	30412.13671875	6427370.035007567	0	1278	0.07115727902953739	99.99023920813877	198.98047841627755	408.7660217285156	408.7738342285156
1231	408.9162902832031	1.6299833333333333					1	DETECTED	408.9163 m/z @1.63 [CD6733_1.mzXML]	408.9162902832031	1.6299833333333333	1.5554166666666667	1.67385	0.11843333333333339	83021.4140625	322221.27341503906	0	1278	0.0648046491867793	0.7811762813461823	0.6182773439360872	408.9162902832031	408.91754150390625
1232	409.15948486328125	11.559633333333332					1	DETECTED	409.1595 m/z @11.56 [CD6733_1.mzXML]	409.15948486328125	11.559633333333332	11.516616666666666	11.991583333333333	0.474966666666667	269883.3125	1950286.4271330594	0	1278	0.10454001701052462	3.59017460538233	4.476741560257203	409.1589660644531	409.16009521484375
1233	409.1853332519531	9.217016666666666					1	DETECTED	409.1853 m/z @9.22 [CD6733_1.mzXML]	409.1853332519531	9.217016666666666	9.159816666666668	12.400450000000001	3.2406333333333333	98106.9921875	1205620.6157637017	0	1278	3.0770578773125	26.531479526138696	1.8707470742449164	409.1791076660156	409.1855773925781
1234	409.3262939453125	12.431833333333334					1	DETECTED	409.3263 m/z @12.43 [CD6733_1.mzXML]	409.3262939453125	12.431833333333334	1.21255	19.43433333333333	18.22178333333333	13898.123046875	3604528.773519775	0	1278	0.11073241080907614	0.8120743006460602	0.6241486012921204	409.3251037597656	409.3352355957031
1235	410.1629943847656	11.587133333333332					1	DETECTED	410.1630 m/z @11.59 [CD6733_1.mzXML]	410.1629943847656	11.587133333333332	11.531216666666667	11.839966666666667	0.30874999999999986	69238.7421875	427594.6801403796	0	1278	0.13189113768317462	2.6580637359601953	2.60209308307382	410.1618957519531	410.1636657714844
1236	410.2513732910156	3.95945					1	DETECTED	410.2514 m/z @3.96 [CD6733_1.mzXML]	410.2513732910156	3.95945	3.3726333333333334	4.84275	1.4701166666666663	5089.34765625	206379.60296170053	0	1278	0.9261864374351996	1.2526200687324263	1.3044940548134023	410.24896240234375	410.2536926269531
1237	410.3226318359375	12.634183333333334					1	DETECTED	410.3226 m/z @12.63 [CD6733_1.mzXML]	410.3226318359375	12.634183333333334	12.61915	12.7735	0.15435000000000088	23122.3828125	129068.06630810544	0	1278	0.08400638557474238	5.133592017737817	9.267184035475633	410.3221130371094	410.3237609863281
1238	410.7579345703125	13.530949999999999					1	DETECTED	410.7579 m/z @13.53 [CD6733_1.mzXML]	410.7579345703125	13.530949999999999	13.01355	14.851733333333334	1.8381833333333333	21714.607421875	785974.705678162	0	1278	0.5496191428478241	1.7763658033758587	1.4586191899889158	410.7572937011719	410.76019287109375
1239	410.85345458984375	1.6884833333333333					1	DETECTED	410.8535 m/z @1.69 [CD6733_1.mzXML]	410.85345458984375	1.6884833333333333	1.67385	3.0438666666666667	1.3700166666666667	43323.6328125	597681.4492743532	0	1278	0.2456413900967842	46.811503416856674	92.62300683371335	410.8532409667969	410.8556823730469
1240	411.1951599121094	12.081183333333334					1	DETECTED	411.1952 m/z @12.08 [CD6733_1.mzXML]	411.1951599121094	12.081183333333334	12.006966666666667	12.676633333333333	0.6696666666666662	19774.21484375	499825.33130663936	0	1278	0.48940571823247225	4.511565236918932	8.023130473837863	411.1942443847656	411.1960144042969
1241	412.2824401855469	11.961466666666666					1	DETECTED	412.2824 m/z @11.96 [CD6733_1.mzXML]	412.2824401855469	11.961466666666666	11.9308	12.036933333333334	0.10613333333333408	5207.560546875	28018.77053137231	0	1278	0.16508720217302297	1.7304347826086979	2.4608695652173957	412.28106689453125	412.2825622558594
1242	412.8609619140625	1.5850833333333334					1	DETECTED	412.8610 m/z @1.59 [CD6733_1.mzXML]	412.8609619140625	1.5850833333333334	1.5406000000000002	1.6151333333333333	0.07453333333333312	24877.548828125	75131.55765966792	0	1278	0.09454422839117171	0.8377669539153241	0.675533907830648	412.8598937988281	412.8609619140625
1243	412.9708557128906	1.9054499999999999					1	DETECTED	412.9709 m/z @1.91 [CD6733_1.mzXML]	412.9708557128906	1.9054499999999999	1.8199333333333334	2.4294000000000002	0.6094666666666668	13317.2587890625	206457.0197917481	0	1278	0.08470201530565657	3.5634379263301597	6.126875852660319	412.96856689453125	412.972412109375
1244	413.1396179199219	9.3749					1	DETECTED	413.1396 m/z @9.37 [CD6733_1.mzXML]	413.1396179199219	9.3749	9.330566666666666	15.102133333333335	5.7715666666666685	7239.10986328125	772592.0070467228	0	1278	0.09360910930816857	65.09285714285586	129.18571428571173	413.1334533691406	413.1407470703125
1245	413.2628479003906	12.235816666666667					1	DETECTED	413.2628 m/z @12.24 [CD6733_1.mzXML]	413.2628479003906	12.235816666666667	0.10088333333333334	19.986333333333334	19.885450000000002	21007.595703125	2986928.7865319825	0	1278	10.47149195951921	1.217213345845443	1.1613925510199532	413.260986328125	413.2669982910156
1246	413.338134765625	12.036933333333334					1	DETECTED	413.3381 m/z @12.04 [CD6733_1.mzXML]	413.338134765625	12.036933333333334	11.7167	16.23415	4.51745	12455.2470703125	1267523.108678284	0	1278	2.4097292138140958	6.387405832493033	11.703348191346635	413.3369445800781	413.3398742675781
1247	414.297119140625	12.235816666666667					1	DETECTED	414.2971 m/z @12.24 [CD6733_1.mzXML]	414.297119140625	12.235816666666667	11.62945	16.2835	4.65405	57326.07421875	1662548.0180495305	0	1278	0.9564270170717943	3.08068214955422	0.3405034068410992	414.2936096191406	414.2994689941406
1248	414.9955749511719	1.4814					1	DETECTED	414.9956 m/z @1.48 [CD6733_1.mzXML]	414.9955749511719	1.4814	1.4200333333333333	1.52585	0.10581666666666667	2677.252685546875	12949.520197875983	0	1278	0.43038986223286524	0.8621673003802264	0.7243346007604529	414.99285888671875	414.9978942871094
1249	415.1662902832031	10.572033333333334					1	DETECTED	415.1663 m/z @10.57 [CD6733_1.mzXML]	415.1662902832031	10.572033333333334	10.5283	11.158183333333334	0.6298833333333338	361529.84375	2343509.181393072	1	1278	0.09700104610820759	4.705155993681241	2.7670907825347792	415.1645812988281	415.1673583984375
1250	415.208740234375	11.900716666666666					1	DETECTED	415.2087 m/z @11.90 [CD6733_1.mzXML]	415.208740234375	11.900716666666666	11.82445	12.219966666666666	0.39551666666666563	265416.53125	1973225.3334269992	1	1278	0.11822570635078122	2.6515493934186316	2.8630823873176405	415.20758056640625	415.209716796875
1251	415.23358154296875	13.7544					1	DETECTED	415.2336 m/z @13.75 [CD6733_1.mzXML]	415.23358154296875	13.7544	13.457183333333335	14.34555	0.8883666666666645	98687.640625	1784944.5715422363	0	1278	0.26149994340199534	1.3367819260586866	1.6822010377152106	415.2327575683594	415.2344665527344
1252	415.2786560058594	12.634183333333334					1	DETECTED	415.2787 m/z @12.63 [CD6733_1.mzXML]	415.2786560058594	12.634183333333334	12.051533333333333	12.8721	0.8205666666666662	192953.25	1745115.551816894	0	1278	0.09474475971925855	2.810008245916174	0.4181624530620262	415.2783203125	415.2798156738281
1253	415.3009948730469	12.219966666666666					1	DETECTED	415.3010 m/z @12.22 [CD6733_1.mzXML]	415.3009948730469	12.219966666666666	11.701783333333333	15.455433333333334	3.7536500000000004	19336.421875	984997.9856486821	0	1278	0.5586653663497447	3.6219323920105526	6.243864784021105	415.2988586425781	415.3010559082031
1254	415.35394287109375	12.478683333333333					1	DETECTED	415.3539 m/z @12.48 [CD6733_1.mzXML]	415.35394287109375	12.478683333333333	12.203866666666666	12.4941	0.2902333333333331	6780.3857421875	93068.79590039064	0	1278	0.10513750935709076	0.5280490023652136	0.056098004730427115	415.351806640625	415.3553771972656
1255	416.2822265625	12.6488					1	DETECTED	416.2822 m/z @12.65 [CD6733_1.mzXML]	416.2822265625	12.6488	12.051533333333333	12.7877	0.7361666666666657	39919.83984375	855615.9311635726	0	1278	0.8182333876550061	0.6427220461976384	0.29859028969740786	416.2816467285156	416.2835693359375
1256	416.7990417480469	1.76365					1	DETECTED	416.7990 m/z @1.76 [CD6733_1.mzXML]	416.7990417480469	1.76365	1.7033999999999998	1.7919833333333335	0.08858333333333368	38103.4140625	166462.0149111332	0	1278	0.10218334320170852	0.7351313969571243	0.47026279391424863	416.79827880859375	416.7990417480469
1257	417.0000915527344	1.8771333333333333					1	DETECTED	417.0001 m/z @1.88 [CD6733_1.mzXML]	417.0000915527344	1.8771333333333333	1.7780666666666667	18.605166666666666	16.827099999999998	79239.7734375	3936083.120540405	0	1278	0.17502581729331523	3.4934280956702013	5.640800404274278	416.9941101074219	417.0020751953125
1258	418.0708312988281	10.2145					1	DETECTED	418.0708 m/z @10.21 [CD6733_1.mzXML]	418.0708312988281	10.2145	10.152183333333333	10.2145	0.06231666666666591	2389.1611328125	6174.675018768332	0	1278	0.049021115420298855	0.5	null	418.06915283203125	418.07366943359375
1259	418.1323547363281	10.80745					1	DETECTED	418.1324 m/z @10.81 [CD6733_1.mzXML]	418.1323547363281	10.80745	10.779433333333333	10.922	0.14256666666666717	5939.88134765625	31931.56455432165	0	1278	0.04905691718735383	2.544318857822802	4.088637715645604	418.13165283203125	418.13385009765625
1260	418.38629150390625	12.731566666666668					1	DETECTED	418.3863 m/z @12.73 [CD6733_1.mzXML]	418.38629150390625	12.731566666666668	12.662849999999999	12.9146	0.25175000000000125	30248.3125	288226.80069628905	0	1278	0.10353565359257466	1.8317972350229947	2.6635944700459895	418.38446044921875	418.3865661621094
1261	418.7445068359375	13.344833333333334					1	DETECTED	418.7445 m/z @13.34 [CD6733_1.mzXML]	418.7445068359375	13.344833333333334	11.701783333333333	14.91475	3.2129666666666665	17000.236328125	981705.6379222416	0	1278	1.2259901882292752	0.9777446415710616	1.0020160745636872	418.742919921875	418.74737548828125
1262	418.7957458496094	1.7341166666666665					1	DETECTED	418.7957 m/z @1.73 [CD6733_1.mzXML]	418.7957458496094	1.7341166666666665	1.67385	1.7490999999999999	0.07524999999999982	31073.271484375	112541.30194238285	0	1278	0.36654657488006626	0.6243086283185846	0.24861725663716921	418.7943420410156	418.7960205078125
1263	418.87738037109375	1.5999					1	DETECTED	418.8774 m/z @1.60 [CD6733_1.mzXML]	418.87738037109375	1.5999	1.5406000000000002	10.633999999999999	9.093399999999999	70626.7421875	3234985.434746307	0	1278	0.05731274117669671	76.67284991568307	149.79372163095252	418.8770446777344	418.8783264160156
1264	419.0426025390625	11.559633333333332					1	DETECTED	419.0426 m/z @11.56 [CD6733_1.mzXML]	419.0426025390625	11.559633333333332	11.359033333333334	11.687199999999999	0.3281666666666645	9608.234375	125635.6516398924	0	1278	0.12871090050879097	0.8179627783316749	0.6359255566633497	419.0332336425781	419.0444030761719
1265	419.3137512207031	1.3162833333333335					1	DETECTED	419.3138 m/z @1.32 [CD6733_1.mzXML]	419.3137512207031	1.3162833333333335	0.11758333333333333	19.986333333333334	19.868750000000002	2469.4423828125	1401655.6435491329	0	1278	5.79323711811198	8.287624092767164	15.575248185534328	419.3094177246094	419.31719970703125
1266	420.07244873046875	10.58675					1	DETECTED	420.0724 m/z @10.59 [CD6733_1.mzXML]	420.07244873046875	10.58675	10.542883333333332	15.48785	4.944966666666668	10280.1005859375	472254.89919891366	0	1278	0.09093319234415631	56.36360182370644	3.04594052030153	420.0715637207031	420.0752258300781
1267	420.155517578125	11.126583333333334					1	DETECTED	420.1555 m/z @11.13 [CD6733_1.mzXML]	420.155517578125	11.126583333333334	10.4828	11.220966666666667	0.7381666666666682	7577.6611328125	153349.57411999532	0	1278	0.10441979418854253	0.5733036477075616	0.14660729541512327	420.1549072265625	420.1573486328125
1268	420.8819885253906	1.67385					1	DETECTED	420.8820 m/z @1.67 [CD6733_1.mzXML]	420.8819885253906	1.67385	1.6591833333333335	1.76365	0.10446666666666649	69444.484375	201488.11715917938	0	1278	0.11921821950340172	3.561363636363645	5.975533865279214	420.88165283203125	420.8829040527344
1269	421.30572509765625	12.69035					1	DETECTED	421.3057 m/z @12.69 [CD6733_1.mzXML]	421.30572509765625	12.69035	12.6488	12.7877	0.13889999999999958	12758.7841796875	85637.97215600545	0	1278	0.07809455991489855	1.6714801444042924	2.3429602888085848	421.30572509765625	421.30694580078125
1270	421.7796630859375	14.4766					1	DETECTED	421.7797 m/z @14.48 [CD6733_1.mzXML]	421.7796630859375	14.4766	14.22335	16.951333333333334	2.7279833333333343	21112.6171875	551750.7048083502	0	1278	0.34863738966938307	1.8275492101884023	1.6968757941497312	421.77789306640625	421.78875732421875
1271	422.32373046875	11.8089					1	DETECTED	422.3237 m/z @11.81 [CD6733_1.mzXML]	422.32373046875	11.8089	11.7625	19.717666666666666	7.955166666666667	13113.2099609375	1062460.7804984131	0	1278	0.09590897192633463	85.72377873563178	156.57215499176132	422.3189697265625	422.324462890625
1272	423.7958679199219	14.1773					1	DETECTED	423.7959 m/z @14.18 [CD6733_1.mzXML]	423.7958679199219	14.1773	7.08775	14.759233333333333	7.671483333333333	7673.5439453125	854582.9333883362	0	1278	0.36313999416232257	0.5410416269956014	0.0820832539912028	423.7947692871094	423.8041687011719
1273	424.3392333984375	11.900716666666666					1	DETECTED	424.3392 m/z @11.90 [CD6733_1.mzXML]	424.3392333984375	11.900716666666666	11.870666666666667	12.26685	0.3961833333333331	210832.921875	1588284.7469011266	1	1278	0.11487973381988503	4.992507102163728	5.488588768230288	424.3382873535156	424.3401794433594
1274	424.893798828125	1.6299833333333333					1	DETECTED	424.8938 m/z @1.63 [CD6733_1.mzXML]	424.893798828125	1.6299833333333333	1.5554166666666667	1.6591833333333335	0.10376666666666678	140735.90625	504318.3955634767	0	1278	0.06045311451176372	0.6838057804212152	0.39196479541436297	424.8936767578125	424.8948669433594
1275	425.0818176269531	9.949250000000001					1	DETECTED	425.0818 m/z @9.95 [CD6733_1.mzXML]	425.0818176269531	9.949250000000001	9.933950000000001	10.152183333333333	0.21823333333333217	8715.80078125	49526.374890563755	0	1278	0.08801744198303396	7.131808278867125	7.464721415430917	425.07965087890625	425.082275390625
1276	425.1034240722656	9.827833333333333					1	DETECTED	425.1034 m/z @9.83 [CD6733_1.mzXML]	425.1034240722656	9.827833333333333	9.767616666666667	9.918233333333335	0.15061666666666795	8924.3544921875	45967.79691650417	0	1278	0.09627880880841566	1.1266471309554564	1.504319092110004	425.1021423339844	425.1040954589844
1277	425.1333923339844	11.587133333333332					1	DETECTED	425.1334 m/z @11.59 [CD6733_1.mzXML]	425.1333923339844	11.587133333333332	3.3152833333333334	11.644016666666666	8.328733333333332	11303.2451171875	2739868.469184937	0	1278	0.11994347254142923	0.5034383682811785	0.006876736562357079	425.1255187988281	425.13446044921875
1278	426.21087646484375	8.421366666666666					1	DETECTED	426.2109 m/z @8.42 [CD6733_1.mzXML]	426.21087646484375	8.421366666666666	6.129566666666666	18.354166666666668	12.224600000000002	4107.64892578125	671925.6161079103	0	1278	0.2877646887154537	2.6670302818745104	4.33406056374902	426.2045593261719	426.2117919921875
1279	426.31854248046875	12.310833333333333					1	DETECTED	426.3185 m/z @12.31 [CD6733_1.mzXML]	426.31854248046875	12.310833333333333	3.6492999999999998	12.5096	8.8603	143845.5	2.3113548337280523E7	0	1278	0.1275932407941287	0.5105374380075972	0.015798976499913804	426.31719970703125	426.3190002441406
1280	426.3551330566406	12.036933333333334					1	DETECTED	426.3551 m/z @12.04 [CD6733_1.mzXML]	426.3551330566406	12.036933333333334	11.991583333333333	12.219966666666666	0.22838333333333338	306857.46875	1842003.4385078098	1	1278	0.1142588508718756	2.809327110876462	2.7888111254238317	426.3544616699219	426.3554382324219
1281	426.8272399902344	1.7033999999999998					1	DETECTED	426.8272 m/z @1.70 [CD6733_1.mzXML]	426.8272399902344	1.7033999999999998	1.67385	1.7780666666666667	0.10421666666666662	34830.55078125	166824.2397421875	0	1278	0.21879009891921108	1.7633953750705167	2.5267907501410334	426.8269958496094	426.8287048339844
1282	427.1567687988281	11.644016666666666					1	DETECTED	427.1568 m/z @11.64 [CD6733_1.mzXML]	427.1567687988281	11.644016666666666	7.037450000000001	17.330166666666667	10.292716666666667	9680.4599609375	1861829.1496932372	0	1278	4.6990140123626025	1.1171787375992248	1.2343574751984494	427.1500244140625	427.1578674316406
1283	427.32196044921875	12.310833333333333					1	DETECTED	427.3220 m/z @12.31 [CD6733_1.mzXML]	427.32196044921875	12.310833333333333	12.251900000000001	15.813183333333335	3.561283333333334	38305.65234375	1150566.855220275	0	1278	0.11306508177956331	30.214507918552634	59.42901583710527	427.318359375	427.3311462402344
1284	427.42987060546875	12.69035					1	DETECTED	427.4299 m/z @12.69 [CD6733_1.mzXML]	427.42987060546875	12.69035	11.8089	15.374816666666668	3.565916666666668	13411.1845703125	962737.2837307132	0	1278	1.0729675456733752	2.0227560648174396	1.5598029725947857	427.4285888671875	427.431640625
1285	428.3703918457031	12.156566666666667					1	DETECTED	428.3704 m/z @12.16 [CD6733_1.mzXML]	428.3703918457031	12.156566666666667	12.006966666666667	12.3852	0.3782333333333323	73486.9375	490466.11430615024	0	1278	0.09367257076887725	1.9482501850365541	1.6168184388865474	428.36114501953125	428.3717346191406
1286	429.2367248535156	11.428216666666666					1	DETECTED	429.2367 m/z @11.43 [CD6733_1.mzXML]	429.2367248535156	11.428216666666666	11.359033333333334	11.7318	0.37276666666666536	229607.625	1490361.1105382075	0	1278	0.11553918428751331	7.587043022852371	1.9328157280191718	429.23614501953125	429.2381591796875
[truncated: 200 more rows]
