# Supplementary material for: MSFC: a new feature construction method for accurate diagnosis of mass spectrometry data
Source: Sci Rep. 2023 Sep 21;13:15694. doi: 10.1038/s41598-023-42395-5 (PMC10514077; doi:10.1038/s41598-023-42395-5)
Supplement: Supplementary file 1 — Supplementary Information. [file 41598_2023_42395_MOESM1_ESM.zip › dataset/CHD dataset/1-batch/P/CD8145_1.mzXML_chromatograms.csv]

row ID	row m/z	row retention time	row identity (main ID)	row identity (all IDs)	row identity (main ID + details)	row comment	row number of detected peaks	CD8145_1.mzXML Peak status	CD8145_1.mzXML Peak name	CD8145_1.mzXML Peak m/z	CD8145_1.mzXML Peak RT	CD8145_1.mzXML Peak RT start	CD8145_1.mzXML Peak RT end	CD8145_1.mzXML Peak duration time	CD8145_1.mzXML Peak height	CD8145_1.mzXML Peak area	CD8145_1.mzXML Peak charge	CD8145_1.mzXML Peak # data points	CD8145_1.mzXML Peak FWHM	CD8145_1.mzXML Peak tailing factor	CD8145_1.mzXML Peak asymmetry factor	CD8145_1.mzXML Peak m/z min	CD8145_1.mzXML Peak m/z max
1	55.0537109375	11.368983333333334					1	DETECTED	55.0537 m/z @11.37 [CD8145_1.mzXML]	55.0537109375	11.368983333333334	0.20143333333333333	19.9915	19.790066666666664	5273.919921875	1459471.4633300789	0	1274	7.384032094867795	0.8860522973555822	1.3520430979843017	55.048301696777344	55.06196594238281
2	60.08026123046875	14.4621					1	DETECTED	60.0803 m/z @14.46 [CD8145_1.mzXML]	60.08026123046875	14.4621	0.10083333333333333	20.008166666666668	19.907333333333334	268709.34375	6.5452801867640935E7	0	1274	5.431992641571757	2.845839218137379	4.153362902161051	60.08010482788086	60.08053970336914
3	61.0391731262207	1.8392000000000002					1	DETECTED	61.0392 m/z @1.84 [CD8145_1.mzXML]	61.0391731262207	1.8392000000000002	0.11725000000000001	20.008166666666668	19.89091666666667	301598.8125	4694834.568018374	0	1274	0.0477848088794266	4.250958927568417	5.578080482054688	61.03899383544922	61.04789733886719
4	61.08356475830078	12.513566666666666					1	DETECTED	61.0836 m/z @12.51 [CD8145_1.mzXML]	61.08356475830078	12.513566666666666	1.76845	19.69183333333333	17.92338333333333	5888.14794921875	2679006.6147768237	0	1274	6.202873757367183	0.8340246034245012	1.742454647691435	61.08160400390625	61.08918762207031
5	68.9818344116211	1.4734166666666666					1	DETECTED	68.9818 m/z @1.47 [CD8145_1.mzXML]	68.9818344116211	1.4734166666666666	1.44335	17.950833333333332	16.507483333333333	8738.7451171875	1692396.958053955	0	1274	0.09850695916423935	274.5146895787138	468.71934520642685	68.9788818359375	68.99075317382812
6	69.03300476074219	1.93675					1	DETECTED	69.0330 m/z @1.94 [CD8145_1.mzXML]	69.03300476074219	1.93675	1.88125	13.2529	11.37165	14154.4541015625	1413825.0937684323	0	1274	0.1566027248334947	102.44729729729752	203.89459459459502	69.03292083740234	69.0367431640625
7	69.06948852539062	6.53185					1	DETECTED	69.0695 m/z @6.53 [CD8145_1.mzXML]	69.06948852539062	6.53185	0.10083333333333333	20.008166666666668	19.907333333333334	7671.115234375	4097809.777521057	0	1274	10.23362658919187	1.5477594263219137	2.0476249183463326	69.06912231445312	69.06961822509766
8	70.98009490966797	1.4734166666666666					1	DETECTED	70.9801 m/z @1.47 [CD8145_1.mzXML]	70.98009490966797	1.4734166666666666	0.11725000000000001	18.434666666666665	18.317416666666666	10442.8076171875	2956719.638105805	0	1274	0.07107862988445146	6.753379623940027	12.506759247880055	70.97015380859375	70.98676300048828
9	72.04862213134766	11.113766666666667					1	DETECTED	72.0486 m/z @11.11 [CD8145_1.mzXML]	72.04862213134766	11.113766666666667	0.8441	20.008166666666668	19.164066666666667	4055.697509765625	1242850.1553190304	0	1274	4.298879979320443	0.9330422928365087	4.651755965679706	72.04273986816406	72.0551528930664
10	72.0803451538086	1.9509333333333332					1	DETECTED	72.0803 m/z @1.95 [CD8145_1.mzXML]	72.0803451538086	1.9509333333333332	1.88125	11.815233333333333	9.933983333333334	52720.046875	1422688.2679735413	0	1274	0.1246432788958689	6.880874385257287	8.847877257723104	72.07054138183594	72.08043670654297
11	73.04498291015625	13.71525					1	DETECTED	73.0450 m/z @13.72 [CD8145_1.mzXML]	73.04498291015625	13.71525	0.11725000000000001	20.008166666666668	19.89091666666667	10172.9736328125	3463089.8944804715	0	1274	3.751993924707481	0.7378242051432264	0.4539653514809051	73.0351333618164	73.05494689941406
12	75.94731140136719	2.5016499999999997					1	DETECTED	75.9473 m/z @2.50 [CD8145_1.mzXML]	75.94731140136719	2.5016499999999997	1.3761833333333333	19.574833333333334	18.19865	3610.5048828125	1067288.800078827	0	1274	0.5224471712779448	8.084935138016824	15.169870276033649	75.93812561035156	75.95243835449219
13	80.9472885131836	1.725					1	DETECTED	80.9473 m/z @1.73 [CD8145_1.mzXML]	80.9472885131836	1.725	1.6515333333333333	15.465133333333334	13.813600000000001	223929.140625	4310894.502065645	0	1274	0.24389069436686506	5.039408941698428	7.710274859460152	80.94164276123047	80.95491027832031
14	81.06922149658203	12.74955					1	DETECTED	81.0692 m/z @12.75 [CD8145_1.mzXML]	81.06922149658203	12.74955	0.11725000000000001	19.9915	19.87425	8219.78125	2183768.7643424403	0	1274	6.385408595245487	1.5149278130140373	1.148653932727125	81.0610580444336	81.06968688964844
15	82.01708984375	1.44335					1	DETECTED	82.0171 m/z @1.44 [CD8145_1.mzXML]	82.01708984375	1.44335	1.4108833333333335	13.475966666666666	12.065083333333334	4104.01953125	872684.6188200684	0	1274	0.054870347433271016	185.80723819301988	370.6144763860397	82.00711059570312	82.02696228027344
16	82.94435119628906	1.7101333333333335					1	DETECTED	82.9444 m/z @1.71 [CD8145_1.mzXML]	82.94435119628906	1.7101333333333335	1.6806333333333332	2.390066666666667	0.7094333333333336	70737.1015625	1002346.8678417973	0	1274	1.157559432938266	12.743445942745154	21.13771259593235	82.94432830810547	82.9445571899414
17	83.02091217041016	1.8249833333333332					1	DETECTED	83.0209 m/z @1.82 [CD8145_1.mzXML]	83.02091217041016	1.8249833333333332	0.13404999999999997	20.008166666666668	19.87411666666667	2511244.5	1.2663802988070058E7	0	1274	0.05627886335906629	1.8458785200473575	2.17506167903227	83.0208969116211	83.02134704589844
18	83.08487701416016	11.279366666666666					1	DETECTED	83.0849 m/z @11.28 [CD8145_1.mzXML]	83.08487701416016	11.279366666666666	0.10083333333333333	20.008166666666668	19.907333333333334	32120.6484375	5092152.921349053	0	1274	0.07450485139298024	1.0753953413048698	0.5804984022648402	83.08470916748047	83.08531951904297
19	84.0439453125	2.6402					1	DETECTED	84.0439 m/z @2.64 [CD8145_1.mzXML]	84.0439453125	2.6402	0.21831666666666666	20.008166666666668	19.78985	20097.26171875	2845900.5550129977	0	1274	0.5320891543193773	2.045159976558757	2.795501136848691	84.03746032714844	84.05111694335938
20	84.9590835571289	1.4885					1	DETECTED	84.9591 m/z @1.49 [CD8145_1.mzXML]	84.9590835571289	1.4885	0.10083333333333333	20.008166666666668	19.907333333333334	965780.0625	1.839003240838551E7	0	1274	0.13838742747742372	1.7057190842190386	2.3727674789479636	84.95413970947266	84.96012878417969
21	85.02792358398438	1.9786499999999998					1	DETECTED	85.0279 m/z @1.98 [CD8145_1.mzXML]	85.02792358398438	1.9786499999999998	1.8249833333333332	9.4069	7.581916666666667	44804.83984375	2542523.61653052	0	1274	0.2774594864539426	10.142566587786611	11.64316161236681	85.02776336669922	85.03451538085938
22	85.06429290771484	7.693933333333334					1	DETECTED	85.0643 m/z @7.69 [CD8145_1.mzXML]	85.06429290771484	7.693933333333334	0.10083333333333333	20.008166666666668	19.907333333333334	4315.263671875	2343341.45670398	0	1274	17.41550470268502	1.310883126347166	0.3347350229417611	85.0601806640625	85.07113647460938
23	85.96260070800781	1.4885					1	DETECTED	85.9626 m/z @1.49 [CD8145_1.mzXML]	85.96260070800781	1.4885	1.42745	14.695500000000001	13.26805	5142.41259765625	1762174.36661261	0	1274	0.1427342937595546	108.66543816543847	216.33087633087695	85.96240234375	85.9627456665039
24	86.05957794189453	2.8486166666666666					1	DETECTED	86.0596 m/z @2.85 [CD8145_1.mzXML]	86.05957794189453	2.8486166666666666	0.11725000000000001	20.008166666666668	19.89091666666667	13960.9833984375	2350831.384566682	0	1274	0.3230106607064034	3.7480100990513265	3.8772800916589594	86.05931854248047	86.05979919433594
25	86.09587097167969	4.0338					1	DETECTED	86.0959 m/z @4.03 [CD8145_1.mzXML]	86.09587097167969	4.0338	3.0305000000000004	17.9005	14.870000000000001	121267.1171875	8547845.393100433	1	1274	0.93430153976121	4.945167973161606	0.8027092129528611	86.09071350097656	86.09980773925781
26	86.99239349365234	1.4885					1	DETECTED	86.9924 m/z @1.49 [CD8145_1.mzXML]	86.99239349365234	1.4885	1.4108833333333335	1.6954666666666667	0.2845833333333332	29680.443359375	297261.78234472644	0	1274	0.1790911979416412	1.8332617564956024	2.487271320851422	86.99209594726562	86.99239349365234
27	87.0799560546875	7.064216666666667					1	DETECTED	87.0800 m/z @7.06 [CD8145_1.mzXML]	87.0799560546875	7.064216666666667	0.10083333333333333	20.008166666666668	19.907333333333334	96204.25	4.911706570090573E7	1	1274	5.52812339745908	0.9023467220601291	1.1723435951569592	87.07969665527344	87.08008575439453
28	88.03881072998047	2.8764499999999997					1	DETECTED	88.0388 m/z @2.88 [CD8145_1.mzXML]	88.03881072998047	2.8764499999999997	0.4553333333333333	16.495383333333333	16.04005	7372.962890625	1674952.6773038944	0	1274	0.9971958566292614	3.312531407683783	0.6202054942599698	88.03834533691406	88.03911590576172
29	88.07527923583984	8.977216666666667					1	DETECTED	88.0753 m/z @8.98 [CD8145_1.mzXML]	88.07527923583984	8.977216666666667	0.10083333333333333	19.9915	19.890666666666664	6871.880859375	3321355.116170656	0	1274	0.923817068916021	1.1204262997504613	1.6786617328069704	88.06707763671875	88.08350372314453
30	88.11189270019531	13.266566666666668					1	DETECTED	88.1119 m/z @13.27 [CD8145_1.mzXML]	88.11189270019531	13.266566666666668	0.7259333333333333	19.1795	18.453566666666667	5711.5498046875	2941465.165812317	0	1274	2.7864828977426246	0.7357509854632541	0.4890954640763525	88.10326385498047	88.11766815185547
31	88.95222473144531	1.4734166666666666					1	DETECTED	88.9522 m/z @1.47 [CD8145_1.mzXML]	88.95222473144531	1.4734166666666666	1.4108833333333335	15.33535	13.924466666666667	13582.4150390625	2589078.5897832643	0	1274	0.145782218041544	111.33635394456331	221.6727078891266	88.95182037353516	88.95226287841797
32	88.96770477294922	11.2949					1	DETECTED	88.9677 m/z @11.29 [CD8145_1.mzXML]	88.96770477294922	11.2949	0.13404999999999997	19.72533333333333	19.591283333333333	32268.083984375	3521081.110169677	0	1274	0.1681994310956405	0.8776788207588729	0.19558247709999338	88.96765899658203	88.96810913085938
33	89.05929565429688	10.199166666666667					1	DETECTED	89.0593 m/z @10.20 [CD8145_1.mzXML]	89.05929565429688	10.199166666666667	0.10083333333333333	19.9915	19.890666666666664	18540.73828125	4530303.222121948	0	1274	0.9419061381970479	0.8372233850257559	1.4651634592569096	89.05054473876953	89.05946350097656
34	89.96037292480469	12.377199999999998					1	DETECTED	89.9604 m/z @12.38 [CD8145_1.mzXML]	89.96037292480469	12.377199999999998	10.77095	18.964833333333335	8.193883333333336	15551.849609375	1604926.840870758	0	1274	1.1750141440793662	2.5506251621271097	4.101250324254219	89.95909118652344	89.96066284179688
35	90.05438995361328	1.8108333333333335					1	DETECTED	90.0544 m/z @1.81 [CD8145_1.mzXML]	90.05438995361328	1.8108333333333335	0.13404999999999997	19.9915	19.85745	229247.90625	6857770.662524811	0	1274	0.07927674745127367	4.875815844282114	7.130761170207261	90.04598236083984	90.0594711303711
36	90.97600555419922	1.6661					1	DETECTED	90.9760 m/z @1.67 [CD8145_1.mzXML]	90.97600555419922	1.6661	1.5330333333333332	16.56126666666667	15.028233333333334	599634.3125	1.5229445934041996E7	0	1274	0.16109667909135927	1.4970802646756742	1.828045198876672	90.9664077758789	90.98155975341797
37	91.03852844238281	10.214983333333333					1	DETECTED	91.0385 m/z @10.21 [CD8145_1.mzXML]	91.03852844238281	10.214983333333333	0.10083333333333333	20.008166666666668	19.907333333333334	47729.41015625	2.6519933333854213E7	0	1274	14.105937356779203	0.9841327908590112	1.2736433923960522	91.03826141357422	91.0386734008789
38	91.05381774902344	9.219516666666667					1	DETECTED	91.0538 m/z @9.22 [CD8145_1.mzXML]	91.05381774902344	9.219516666666667	0.10083333333333333	20.008166666666668	19.907333333333334	110650.890625	1.1818530885696897E7	0	1274	0.09392025313347041	19.932452290754036	0.19360754318451526	91.05274963378906	91.05769348144531
39	92.04192352294922	13.55105					1	DETECTED	92.0419 m/z @13.55 [CD8145_1.mzXML]	92.04192352294922	13.55105	0.13404999999999997	19.958000000000002	19.823950000000004	2778.580810546875	1371578.9489273978	0	1274	5.5762036461090005	0.7387623909964971	0.4775247819929941	92.04153442382812	92.04271697998047
40	92.0572280883789	9.233616666666668					1	DETECTED	92.0572 m/z @9.23 [CD8145_1.mzXML]	92.0572280883789	9.233616666666668	0.5564333333333333	19.574833333333334	19.0184	8912.1630859375	1568972.5815533146	0	1274	0.05251302859584861	1.095885569626088	10.726067886552535	92.05145263671875	92.06704711914062
41	93.05061340332031	11.279366666666666					1	DETECTED	93.0506 m/z @11.28 [CD8145_1.mzXML]	93.05061340332031	11.279366666666666	0.7427166666666667	19.624833333333335	18.88211666666667	6459.77197265625	1878884.7825895993	0	1274	11.018460133748484	1.2555713143216172	2.1037374109065765	93.0418472290039	93.05718994140625
42	93.06952667236328	8.367933333333333					1	DETECTED	93.0695 m/z @8.37 [CD8145_1.mzXML]	93.06952667236328	8.367933333333333	0.10083333333333333	19.9915	19.890666666666664	11309.326171875	1780708.6746467897	0	1274	0.4748151996719976	0.9858932680447101	7.4050295749662265	93.06038665771484	93.06975555419922
43	94.0409164428711	8.4122					1	DETECTED	94.0409 m/z @8.41 [CD8145_1.mzXML]	94.0409164428711	8.4122	5.44535	19.624833333333335	14.179483333333334	14172.4013671875	1361168.60221576	0	1274	0.3237202604141931	0.5826007791246985	0.11121653128027352	94.040283203125	94.0496597290039
44	95.01567840576172	2.0776666666666666					1	DETECTED	95.0157 m/z @2.08 [CD8145_1.mzXML]	95.01567840576172	2.0776666666666666	1.93675	18.201	16.26425	5651.3408203125	991542.5939087523	0	1274	0.49241665622753583	57.708752217622745	114.4175044352455	95.01020812988281	95.02083587646484
45	95.04874420166016	8.4122					1	DETECTED	95.0487 m/z @8.41 [CD8145_1.mzXML]	95.04874420166016	8.4122	0.9632666666666666	15.95545	14.992183333333335	11848.5361328125	1543486.0909216614	0	1274	0.33994960203460955	1.3493951204294166	0.03412982028296813	95.04821014404297	95.04900360107422
46	95.08492279052734	12.734966666666667					1	DETECTED	95.0849 m/z @12.73 [CD8145_1.mzXML]	95.08492279052734	12.734966666666667	0.10083333333333333	19.908166666666666	19.807333333333332	11370.1279296875	1945640.6466866762	0	1274	1.1546743518402103	0.8227512505510844	0.2148158424581038	95.07665252685547	95.0927505493164
47	96.92120361328125	1.725					1	DETECTED	96.9212 m/z @1.73 [CD8145_1.mzXML]	96.92120361328125	1.725	1.6515333333333333	13.0164	11.364866666666668	191787.703125	4005707.437228639	0	1274	0.09357684385161114	4.7324490784667645	7.231529408754129	96.91602325439453	96.93022155761719
48	97.02790069580078	1.92295					1	DETECTED	97.0279 m/z @1.92 [CD8145_1.mzXML]	97.02790069580078	1.92295	1.92295	10.619016666666665	8.696066666666665	14057.3076171875	1368028.604241821	0	1274	0.898263581867482	null	null	97.02154541015625	97.02827453613281
49	97.06431579589844	7.3797500000000005					1	DETECTED	97.0643 m/z @7.38 [CD8145_1.mzXML]	97.06431579589844	7.3797500000000005	0.10083333333333333	19.974666666666668	19.873833333333334	3650.521240234375	2251793.4928320004	0	1274	11.341626369064919	1.3651642300250724	0.1331394255713114	97.056396484375	97.064697265625
50	97.10043334960938	12.734966666666667					1	DETECTED	97.1004 m/z @12.73 [CD8145_1.mzXML]	97.10043334960938	12.734966666666667	0.11725000000000001	20.008166666666668	19.89091666666667	9714.8486328125	2581467.1752261957	0	1274	2.796992523874163	1.1199134335004053	0.9235967403491674	97.10021209716797	97.10897827148438
51	98.91818237304688	1.7395666666666665					1	DETECTED	98.9182 m/z @1.74 [CD8145_1.mzXML]	98.91818237304688	1.7395666666666665	1.6661	6.36635	4.70025	53075.2578125	2357567.318459961	0	1274	0.09289777394342846	31.98899727767699	62.97799455535398	98.91814422607422	98.91867065429688
52	98.98365020751953	2.0351166666666667					1	DETECTED	98.9837 m/z @2.04 [CD8145_1.mzXML]	98.98365020751953	2.0351166666666667	0.10083333333333333	20.008166666666668	19.907333333333334	39749.171875	6843563.969644288	0	1274	11.320387733199551	15.891017079320905	7.815555433384196	98.98287200927734	98.98394012451172
53	98.99493408203125	1.8249833333333332					1	DETECTED	98.9949 m/z @1.82 [CD8145_1.mzXML]	98.99493408203125	1.8249833333333332	1.6221833333333333	11.439699999999998	9.817516666666664	150831.0625	5440124.371778807	0	1274	0.07599247848610102	84.02739196168636	1.8694105647043826	98.98667907714844	98.99750518798828
54	99.0434799194336	1.9786499999999998					1	DETECTED	99.0435 m/z @1.98 [CD8145_1.mzXML]	99.0434799194336	1.9786499999999998	1.3244833333333332	19.624833333333335	18.30035	26417.251953125	2699131.214032074	0	1274	0.28617045079993164	13.155828619442019	13.744213336279632	99.03972625732422	99.04377746582031
55	100.07505798339844	8.854016666666666					1	DETECTED	100.0751 m/z @8.85 [CD8145_1.mzXML]	100.07505798339844	8.854016666666666	0.10083333333333333	20.008166666666668	19.907333333333334	340226.65625	6514080.9510949105	1	1274	0.14671944023957195	1.3467781056495867	1.2089746905822338	100.06739044189453	100.08235168457031
56	101.0076675415039	1.4885					1	DETECTED	101.0077 m/z @1.49 [CD8145_1.mzXML]	101.0076675415039	1.4885	0.20143333333333333	19.924833333333332	19.723399999999998	878916.75	1.2367685767501634E7	1	1274	0.110240426137165	1.6937974256616695	2.3221062268823793	101.00421905517578	101.01069641113281
57	101.09542846679688	11.24845					1	DETECTED	101.0954 m/z @11.25 [CD8145_1.mzXML]	101.09542846679688	11.24845	0.10083333333333333	20.008166666666668	19.907333333333334	26015.564453125	9341754.566260258	0	1274	10.203803858546902	1.428673441588008	2.92433345312244	101.08873748779297	101.09585571289062
58	102.00869750976562	1.5181499999999999					1	DETECTED	102.0087 m/z @1.52 [CD8145_1.mzXML]	102.00869750976562	1.5181499999999999	1.4108833333333335	18.21783333333333	16.806949999999997	73239.359375	4080264.8010970755	0	1274	0.1448443682836369	78.34190490988209	153.67591239664236	102.00829315185547	102.01115417480469
59	102.05433654785156	1.9648					1	DETECTED	102.0543 m/z @1.96 [CD8145_1.mzXML]	102.05433654785156	1.9648	0.10083333333333333	20.008166666666668	19.907333333333334	28958.572265625	4344782.712231506	0	1274	1.2475330043432753	2.7947203096132958	4.045756831489556	102.0458755493164	102.05467987060547
60	102.0906982421875	1.8392000000000002					1	DETECTED	102.0907 m/z @1.84 [CD8145_1.mzXML]	102.0906982421875	1.8392000000000002	0.11725000000000001	19.958000000000002	19.840750000000003	17297.703125	2438286.0981241753	0	1274	18.437506518097027	5.930774572980174	21.37068210436783	102.09040069580078	102.09896850585938
61	102.12686157226562	13.086933333333333					1	DETECTED	102.1269 m/z @13.09 [CD8145_1.mzXML]	102.12686157226562	13.086933333333333	0.15086666666666665	19.791999999999998	19.641133333333332	9171.9501953125	2615369.5091130384	0	1274	1.7328509311673468	0.6999374437168803	0.4034372922375647	102.12677001953125	102.12745666503906
62	102.96971130371094	1.4885					1	DETECTED	102.9697 m/z @1.49 [CD8145_1.mzXML]	102.96971130371094	1.4885	0.35428333333333334	6.864133333333333	6.50985	304650.5625	3832614.3183887014	0	1274	0.13510038533805901	2.3002579164821	2.635450537549782	102.96940612792969	102.96998596191406
63	103.03841400146484	2.02095					1	DETECTED	103.0384 m/z @2.02 [CD8145_1.mzXML]	103.03841400146484	2.02095	0.5902499999999999	19.658166666666666	19.067916666666665	87870.109375	5669559.487281526	0	1274	0.35734397262446715	2.5224884039645903	1.115306259867818	103.03651428222656	103.03892517089844
64	103.05360412597656	8.367933333333333					1	DETECTED	103.0536 m/z @8.37 [CD8145_1.mzXML]	103.05360412597656	8.367933333333333	3.2014	9.086333333333332	5.884933333333333	269142.09375	1.006736366937818E7	1	1274	0.24072435835522477	0.5303066003784676	0.5398401210568143	103.04550170898438	103.05394744873047
65	103.07467651367188	11.022883333333334					1	DETECTED	103.0747 m/z @11.02 [CD8145_1.mzXML]	103.07467651367188	11.022883333333334	0.10083333333333333	20.008166666666668	19.907333333333334	111742.9296875	1.5712468058474356E7	0	1274	0.4452863942393499	2.836757734222033	0.7070147213796306	103.06653594970703	103.07496643066406
66	104.05712127685547	8.397583333333333					1	DETECTED	104.0571 m/z @8.40 [CD8145_1.mzXML]	104.05712127685547	8.397583333333333	8.0057	11.3262	3.320500000000001	17308.65625	966781.2638086858	0	1274	0.24033693664543243	0.8695133331463739	0.8314559287967347	104.04891204833984	104.05997467041016
67	104.06997680664062	1.8534833333333334					1	DETECTED	104.0700 m/z @1.85 [CD8145_1.mzXML]	104.06997680664062	1.8534833333333334	0.11725000000000001	19.974666666666668	19.85741666666667	99181.9921875	5286934.369572513	0	1274	5.95808500182817	31.670400219722595	null	104.06973266601562	104.07846069335938
68	104.1063232421875	1.78285					1	DETECTED	104.1063 m/z @1.78 [CD8145_1.mzXML]	104.1063232421875	1.78285	1.0999833333333333	19.541666666666668	18.441683333333334	581204.125	5897209.5516970875	1	1274	0.06732734421904363	2.1659864474170614	3.075147302233225	104.1060562133789	104.11202239990234
69	104.9625473022461	11.557366666666667					1	DETECTED	104.9625 m/z @11.56 [CD8145_1.mzXML]	104.9625473022461	11.557366666666667	0.10083333333333333	20.008166666666668	19.907333333333334	19420.357421875	3985615.621514496	0	1274	0.2246239889260977	0.8352660072422164	0.6510902823313732	104.96234130859375	104.96585083007812
70	105.00284576416016	1.5181499999999999					1	DETECTED	105.0028 m/z @1.52 [CD8145_1.mzXML]	105.00284576416016	1.5181499999999999	1.4108833333333335	1.6954666666666667	0.2845833333333332	30187.630859375	275735.94723632804	0	1274	0.12215915145767564	1.3265226848974545	1.568720629514736	105.0025405883789	105.00284576416016
71	105.05412292480469	4.6874					1	DETECTED	105.0541 m/z @4.69 [CD8145_1.mzXML]	105.05412292480469	4.6874	2.8764499999999997	8.367933333333333	5.491483333333333	2747.389892578125	387657.1455202637	0	1274	0.4741336301599244	1.5161885566507445	2.0323771133014894	105.04430389404297	105.05851745605469
72	105.0710220336914	13.520833333333334					1	DETECTED	105.0710 m/z @13.52 [CD8145_1.mzXML]	105.0710220336914	13.520833333333334	0.13404999999999997	20.008166666666668	19.87411666666667	51685.375	1.1387460523067372E7	0	1274	2.207872061545082	0.9239680650914296	1.28048141084301	105.0650863647461	105.07274627685547
73	106.04926300048828	1.8392000000000002					1	DETECTED	106.0493 m/z @1.84 [CD8145_1.mzXML]	106.04926300048828	1.8392000000000002	0.47213333333333335	19.72533333333333	19.2532	17768.123046875	1356667.2251967469	0	1274	0.03378298116172784	2.2154793168854883	0.5575499855214077	106.0489273071289	106.04962921142578
74	106.06440734863281	12.423083333333333					1	DETECTED	106.0644 m/z @12.42 [CD8145_1.mzXML]	106.06440734863281	12.423083333333333	0.3029833333333333	19.974666666666668	19.671683333333334	7531.48388671875	1856862.8312220457	0	1274	4.408308995484912	1.5425217990369335	1.7207250537842034	106.06409454345703	106.07421112060547
75	106.94992065429688	1.6661					1	DETECTED	106.9499 m/z @1.67 [CD8145_1.mzXML]	106.94992065429688	1.6661	1.5479999999999998	2.9881499999999996	1.4401499999999998	100133.671875	1206911.183124878	0	1274	0.15108134429690057	1.3598774856374825	1.7806980465656599	106.94361114501953	106.95013427734375
76	107.05180358886719	5.104					1	DETECTED	107.0518 m/z @5.10 [CD8145_1.mzXML]	107.05180358886719	5.104	0.23516666666666666	19.958000000000002	19.722833333333334	8168.0859375	2142509.7079898072	0	1274	0.5290014453881486	1.9880047559920777	0.7237683316604941	107.04808807373047	107.0552978515625
77	108.08000183105469	11.038					1	DETECTED	108.0800 m/z @11.04 [CD8145_1.mzXML]	108.08000183105469	11.038	0.16778333333333334	19.9915	19.823716666666666	3611.9833984375	1843630.8544094851	0	1274	18.82765155539546	0.9118363172767178	3.4211636407845516	108.07967376708984	108.08068084716797
78	109.06432342529297	8.397583333333333					1	DETECTED	109.0643 m/z @8.40 [CD8145_1.mzXML]	109.06432342529297	8.397583333333333	1.42745	16.939833333333333	15.512383333333332	8187.615234375	1855149.9716274415	0	1274	0.1742600803584029	0.5238634755030885	0.9803248286853492	109.05630493164062	109.07066345214844
79	109.10042572021484	13.672666666666666					1	DETECTED	109.1004 m/z @13.67 [CD8145_1.mzXML]	109.10042572021484	13.672666666666666	0.11725000000000001	20.008166666666668	19.89091666666667	6761.81591796875	1600418.1034144282	0	1274	0.9662039616629077	0.6924502948728488	0.3820603142341729	109.09574890136719	109.10648345947266
80	110.05944061279297	2.23475					1	DETECTED	110.0594 m/z @2.23 [CD8145_1.mzXML]	110.05944061279297	2.23475	0.35428333333333334	19.875	19.520716666666665	6873.66943359375	2251483.963879883	0	1274	0.2300504929887257	4.518481940376188	3.061451042014365	110.05535888671875	110.0678482055664
81	111.04351043701172	2.02095					1	DETECTED	111.0435 m/z @2.02 [CD8145_1.mzXML]	111.04351043701172	2.02095	0.10083333333333333	20.008166666666668	19.907333333333334	8346.8916015625	3181554.565592411	0	1274	6.991692766303017	4.023010581135226	14.658879236637938	111.04288482666016	111.0439682006836
82	112.03623962402344	1.78285					1	DETECTED	112.0362 m/z @1.78 [CD8145_1.mzXML]	112.03623962402344	1.78285	0.43848333333333334	15.318883333333334	14.8804	282818.59375	4540441.798957337	0	1274	0.08353252974750336	0.4794058696976725	null	112.02747344970703	112.04112243652344
83	112.89505004882812	1.725					1	DETECTED	112.8951 m/z @1.73 [CD8145_1.mzXML]	112.89505004882812	1.725	1.6661	2.3055833333333333	0.6394833333333334	177226.34375	2035235.75636377	0	1274	0.10881402258872597	3.076992270418969	5.045118660920138	112.8949966430664	112.89525604248047
84	113.0203628540039	2.2491166666666667					1	DETECTED	113.0204 m/z @2.25 [CD8145_1.mzXML]	113.0203628540039	2.2491166666666667	0.10083333333333333	19.9915	19.890666666666664	164115.890625	7052410.382266788	0	1274	0.5483514457148897	1.1066013140894697	1.1797114264924051	113.01957702636719	113.02301788330078
85	113.0354232788086	1.44335					1	DETECTED	113.0354 m/z @1.44 [CD8145_1.mzXML]	113.0354232788086	1.44335	1.3935666666666668	19.492	18.098433333333332	7224.19140625	2285409.9633402987	0	1274	12.875568629637744	147.65536090490974	294.12521379837347	113.03395080566406	113.03805541992188
86	113.05933380126953	12.468466666666666					1	DETECTED	113.0593 m/z @12.47 [CD8145_1.mzXML]	113.05933380126953	12.468466666666666	0.47213333333333335	20.008166666666668	19.536033333333336	4700.2119140625	1612855.884789185	0	1274	9.109166494926441	0.8142501875573094	1.0326621430131573	113.05048370361328	113.05976104736328
87	114.05439758300781	2.70995					1	DETECTED	114.0544 m/z @2.71 [CD8145_1.mzXML]	114.05439758300781	2.70995	0.11725000000000001	20.008166666666668	19.89091666666667	39629.625	5780715.956712184	0	1274	0.6772288807340621	4.137900536129698	4.111809896177509	114.0541000366211	114.05471801757812
88	114.06543731689453	1.8108333333333335					1	DETECTED	114.0654 m/z @1.81 [CD8145_1.mzXML]	114.06543731689453	1.8108333333333335	0.10083333333333333	19.06433333333333	18.963499999999996	877296.75	1.0361077175843012E7	1	1274	0.06189194473197701	9.038047514035183	8.453993166842011	114.05567932128906	114.0658950805664
89	114.09081268310547	9.723633333333334					1	DETECTED	114.0908 m/z @9.72 [CD8145_1.mzXML]	114.09081268310547	9.723633333333334	0.13404999999999997	19.858333333333334	19.724283333333336	7593.201171875	1441704.0600375363	0	1274	0.10830656618381695	1.0284223332609168	0.854810497468122	114.0870132446289	114.09117889404297
90	114.89200592041016	1.725					1	DETECTED	114.8920 m/z @1.73 [CD8145_1.mzXML]	114.89200592041016	1.725	1.6661	2.19205	0.5259500000000001	35633.6796875	470718.79357666045	0	1274	0.07242016088368275	4.251299885892721	6.6389286022034	114.89163970947266	114.89216613769531
91	114.98723602294922	1.4885					1	DETECTED	114.9872 m/z @1.49 [CD8145_1.mzXML]	114.98723602294922	1.4885	1.3935666666666668	14.189833333333333	12.796266666666666	39518.37109375	6973530.046628601	0	1274	0.13174183927844996	70.0288848501926	159.63401963655704	114.9866943359375	114.98727416992188
92	115.03598022460938	1.8534833333333334					1	DETECTED	115.0360 m/z @1.85 [CD8145_1.mzXML]	115.03598022460938	1.8534833333333334	0.15086666666666665	19.9915	19.840633333333333	118098.046875	2742456.481892609	0	1274	0.03304571442158388	0.5625736428883746	0.038653068452817754	115.03050994873047	115.03884887695312
93	115.05381774902344	9.219516666666667					1	DETECTED	115.0538 m/z @9.22 [CD8145_1.mzXML]	115.05381774902344	9.219516666666667	2.8623833333333333	19.624833333333335	16.76245	69074.234375	2112037.1719167195	0	1274	0.09694159873055241	0.743390369068979	1.6654628592476388	115.04947662353516	115.06228637695312
94	115.06888580322266	1.8249833333333332					1	DETECTED	115.0689 m/z @1.82 [CD8145_1.mzXML]	115.06888580322266	1.8249833333333332	0.35428333333333334	19.9915	19.637216666666664	33417.43359375	2383021.1932110596	0	1274	8.515621001799394	2.9618288090785	4.892082073622896	115.06874084472656	115.0750732421875
95	115.11099243164062	11.768866666666666					1	DETECTED	115.1110 m/z @11.77 [CD8145_1.mzXML]	115.11099243164062	11.768866666666666	0.10083333333333333	19.9915	19.890666666666664	7053.97705078125	2714522.7659922484	0	1274	10.561177752978546	0.8523572952882662	0.9695409969190966	115.11073303222656	115.1166763305664
96	116.05696105957031	9.2053					1	DETECTED	116.0570 m/z @9.21 [CD8145_1.mzXML]	116.05696105957031	9.2053	9.162683333333332	9.289633333333335	0.12695000000000256	7214.6318359375	37184.246133545275	0	1274	0.10152544632603444	1.4894407508799414	1.9788815017598829	116.04898834228516	116.05726623535156
97	116.0697250366211	1.8534833333333334					1	DETECTED	116.0697 m/z @1.85 [CD8145_1.mzXML]	116.0697250366211	1.8534833333333334	0.11725000000000001	19.791999999999998	19.67475	4374457.0	2.2068252411758196E7	1	1274	0.03292963248184999	4.4244389597360225	4.664088361735879	116.06966400146484	116.07445526123047
98	116.4430923461914	12.140566666666667					1	DETECTED	116.4431 m/z @12.14 [CD8145_1.mzXML]	116.4430923461914	12.140566666666667	1.44335	12.140566666666667	10.697216666666666	21991.841796875	5196826.129806152	0	1274	10.691715165682057	0.5	null	116.4356918334961	116.45206451416016
99	116.98511505126953	1.4885					1	DETECTED	116.9851 m/z @1.49 [CD8145_1.mzXML]	116.98511505126953	1.4885	0.10083333333333333	20.008166666666668	19.907333333333334	2546343.0	4.86625397910971E7	0	1274	0.11683701371124156	67.40271820123986	2.387787584912217	116.98492431640625	116.98555755615234
100	117.05685424804688	9.219516666666667					1	DETECTED	117.0569 m/z @9.22 [CD8145_1.mzXML]	117.05685424804688	9.219516666666667	0.2861166666666667	19.825166666666668	19.53905	143149.609375	8118939.87660224	0	1274	0.09870492602264491	0.5294679788898047	0.01915173202317048	117.05391693115234	117.05694580078125
101	117.07324981689453	1.8534833333333334					1	DETECTED	117.0732 m/z @1.85 [CD8145_1.mzXML]	117.07324981689453	1.8534833333333334	1.8534833333333334	11.888366666666666	10.034883333333333	169595.0	3547219.100104736	0	1274	0.023847767514551643	null	null	117.06939697265625	117.07550811767578
102	117.09017944335938	11.439699999999998					1	DETECTED	117.0902 m/z @11.44 [CD8145_1.mzXML]	117.09017944335938	11.439699999999998	0.15086666666666665	19.5915	19.440633333333334	110725.546875	5037752.04377243	0	1274	0.21541914983792587	2.1965153767106598	0.7281659579017337	117.09012603759766	117.09081268310547
103	117.98867797851562	1.4885					1	DETECTED	117.9887 m/z @1.49 [CD8145_1.mzXML]	117.98867797851562	1.4885	1.3935666666666668	18.650666666666666	17.257099999999998	24165.123046875	6437807.351058716	0	1274	0.16634868108648693	44.099312233163104	92.57681749942637	117.98812866210938	117.99605560302734
104	118.06423950195312	9.219516666666667					1	DETECTED	118.0642 m/z @9.22 [CD8145_1.mzXML]	118.06423950195312	9.219516666666667	1.9925833333333334	10.183683333333333	8.191099999999999	1794884.5	1.5821028211714938E7	1	1274	0.09273610845622038	1.4179289931933827	1.6071379075047332	118.05754089355469	118.06475067138672
105	118.08544921875	1.9088833333333333					1	DETECTED	118.0854 m/z @1.91 [CD8145_1.mzXML]	118.08544921875	1.9088833333333333	0.10083333333333333	20.008166666666668	19.907333333333334	1653066.5	5.7361140286402605E7	1	1274	0.20559245224026146	3.158231125372206	5.074306651995091	118.08531188964844	118.09247589111328
106	118.6246566772461	9.219516666666667					1	DETECTED	118.6247 m/z @9.22 [CD8145_1.mzXML]	118.6246566772461	9.219516666666667	9.162683333333332	9.303866666666666	0.1411833333333341	6267.3740234375	32679.063632019228	0	1274	0.15659648755555544	1.2420821114369143	1.4436777764406825	118.62458801269531	118.62494659423828
107	118.97816467285156	11.557366666666667					1	DETECTED	118.9782 m/z @11.56 [CD8145_1.mzXML]	118.97816467285156	11.557366666666667	0.10083333333333333	20.008166666666668	19.907333333333334	62395.8125	6697587.722437922	0	1274	0.3540747801658988	0.8619244508558226	0.16267564047842087	118.96941375732422	118.9814682006836
108	119.01827239990234	1.5031999999999999					1	DETECTED	119.0183 m/z @1.50 [CD8145_1.mzXML]	119.01827239990234	1.5031999999999999	1.3761833333333333	15.873183333333333	14.497	244691.796875	5042755.826816069	0	1274	0.13171328566689477	1.2192686945177373	1.861988330099902	119.01778411865234	119.01961517333984
109	119.04853820800781	3.9301000000000004					1	DETECTED	119.0485 m/z @3.93 [CD8145_1.mzXML]	119.04853820800781	3.9301000000000004	2.134583333333333	4.243833333333333	2.10925	6330.71923828125	354547.2823895264	0	1274	0.45246222721919516	0.5873657535899599	0.17473150717991984	119.04826354980469	119.04889678955078
110	119.06790161132812	9.219516666666667					1	DETECTED	119.0679 m/z @9.22 [CD8145_1.mzXML]	119.06790161132812	9.219516666666667	0.9289166666666666	10.309016666666668	9.380100000000002	94835.359375	1227265.9501355626	0	1274	0.09238921593782656	0.57436374229989	0.2571406667217643	119.06769561767578	119.07289123535156
111	119.08894348144531	1.9648					1	DETECTED	119.0889 m/z @1.96 [CD8145_1.mzXML]	119.08894348144531	1.9648	0.26905	19.41	19.14095	56555.83203125	6730005.786384127	0	1274	0.18713148784579214	10.86177585363069	0.8763611917808124	119.08036041259766	119.08943176269531
112	119.15360260009766	14.4621					1	DETECTED	119.1536 m/z @14.46 [CD8145_1.mzXML]	119.15360260009766	14.4621	0.11725000000000001	20.008166666666668	19.89091666666667	77013.90625	1.6859109086463805E7	0	1274	1.9678420254152051	0.6940157267581114	1.004914908285745	119.153076171875	119.15402221679688
113	119.50885009765625	8.382933333333334					1	DETECTED	119.5089 m/z @8.38 [CD8145_1.mzXML]	119.50885009765625	8.382933333333334	8.128483333333334	8.4417	0.31321666666666736	3273.919677734375	37436.563790161264	0	1274	0.19478985492302492	0.6154778279950226	0.23095565599004525	119.50871276855469	119.50934600830078
114	120.06491088867188	1.8249833333333332					1	DETECTED	120.0649 m/z @1.82 [CD8145_1.mzXML]	120.06491088867188	1.8249833333333332	1.76845	9.919916666666667	8.151466666666668	77411.2109375	1605089.5417534804	0	1274	0.12964121783050553	11.202158168606681	9.809418524789937	120.06195831298828	120.06941986083984
115	120.07984924316406	8.397583333333333					1	DETECTED	120.0798 m/z @8.40 [CD8145_1.mzXML]	120.07984924316406	8.397583333333333	0.5902499999999999	19.875	19.28475	1032394.0625	2.0422000502721444E7	1	1274	0.23081569584052986	0.8090497432381473	0.4199246539751414	120.0711441040039	120.08822631835938
116	120.15691375732422	12.156133333333335					1	DETECTED	120.1569 m/z @12.16 [CD8145_1.mzXML]	120.15691375732422	12.156133333333335	9.814150000000001	19.641333333333332	9.82718333333333	4470.16259765625	1262528.2685364378	0	1274	3.6191272064113456	2.0980472391633866	2.290964680145822	120.15658569335938	120.15756225585938
117	120.98014068603516	1.4885					1	DETECTED	120.9801 m/z @1.49 [CD8145_1.mzXML]	120.98014068603516	1.4885	1.3935666666666668	15.725283333333334	14.331716666666667	40548.6015625	3840499.8950110166	0	1274	0.14705498888478208	55.13383463003429	2.2081667621690424	120.97359466552734	120.98905181884766
118	121.02759552001953	12.438183333333335					1	DETECTED	121.0276 m/z @12.44 [CD8145_1.mzXML]	121.02759552001953	12.438183333333335	0.5228333333333334	19.974666666666668	19.451833333333333	24132.81640625	7582769.943645511	0	1274	1.739664056135787	0.8448684055378357	0.33327808131597325	121.01761627197266	121.03722381591797
119	121.07118225097656	1.8392000000000002					1	DETECTED	121.0712 m/z @1.84 [CD8145_1.mzXML]	121.07118225097656	1.8392000000000002	0.10083333333333333	20.008166666666668	19.907333333333334	1082401.0	1.2960239176470852E7	0	1274	0.044276286089160344	0.6349393222215315	0.16419082517556433	121.06401062011719	121.07701873779297
120	121.08351135253906	8.4122					1	DETECTED	121.0835 m/z @8.41 [CD8145_1.mzXML]	121.08351135253906	8.4122	7.973833333333333	8.869333333333334	0.8955000000000002	53244.56640625	1015797.5163489991	0	1274	0.254164920723678	0.6477280001951486	0.40847093936627693	121.08351135253906	121.08370971679688
121	121.98637390136719	11.340716666666667					1	DETECTED	121.9864 m/z @11.34 [CD8145_1.mzXML]	121.98637390136719	11.340716666666667	10.58545	18.100833333333334	7.515383333333334	27292.71875	2753086.002779357	0	1274	1.4436966527385362	3.5829361356411518	5.3651100127157525	121.98599243164062	121.99424743652344
122	122.0571060180664	8.854016666666666					1	DETECTED	122.0571 m/z @8.85 [CD8145_1.mzXML]	122.0571060180664	8.854016666666666	1.5181499999999999	8.977216666666667	7.459066666666667	13929.1923828125	917581.0387175292	0	1274	0.14410368150289443	0.5083970991839183	0.016794198367836653	122.05310821533203	122.057373046875
123	122.09590911865234	8.653783333333333					1	DETECTED	122.0959 m/z @8.65 [CD8145_1.mzXML]	122.09590911865234	8.653783333333333	0.16778333333333334	20.008166666666668	19.840383333333335	33457.58203125	3526820.665952023	0	1274	0.10111151867891088	13.52246148643576	38.34392390951884	122.08649444580078	122.09909057617188
124	122.92378234863281	1.6661					1	DETECTED	122.9238 m/z @1.67 [CD8145_1.mzXML]	122.92378234863281	1.6661	1.5628666666666668	19.13	17.56713333333333	70360.8203125	9233106.805572115	0	1274	0.1212323913183373	49.20005558992639	134.30553340603694	122.9236068725586	122.92912292480469
125	123.04346466064453	3.9448333333333334					1	DETECTED	123.0435 m/z @3.94 [CD8145_1.mzXML]	123.04346466064453	3.9448333333333334	0.13404999999999997	19.261833333333335	19.127783333333337	4814.333984375	1335911.527528076	0	1274	0.05091954063005	2.5096917956500633	0.16174642227722624	123.0365982055664	123.04695129394531
126	123.05460357666016	3.2730166666666665					1	DETECTED	123.0546 m/z @3.27 [CD8145_1.mzXML]	123.05460357666016	3.2730166666666665	1.2899166666666666	8.8849	7.594983333333333	3890.50244140625	526902.0669718628	0	1274	0.2426480279929586	1.9149269661977042	2.829853932395408	123.0542984008789	123.06012725830078
127	123.98188018798828	12.140566666666667					1	DETECTED	123.9819 m/z @12.14 [CD8145_1.mzXML]	123.98188018798828	12.140566666666667	1.6806333333333332	18.899166666666666	17.218533333333333	14720.6240234375	2689282.7264115606	0	1274	0.7408450870732946	0.6544275058912271	2.2616809565493887	123.97299194335938	123.9823989868164
128	124.0362319946289	1.8951					1	DETECTED	124.0362 m/z @1.90 [CD8145_1.mzXML]	124.0362319946289	1.8951	0.79335	15.318883333333334	14.525533333333334	17280.8203125	1091511.8751704402	0	1274	0.08021574698598122	1.7674937127087047	0.4023847744082092	124.02645874023438	124.0419921875
129	124.0497817993164	9.4069					1	DETECTED	124.0498 m/z @9.41 [CD8145_1.mzXML]	124.0497817993164	9.4069	8.382933333333334	16.939833333333333	8.556899999999999	2897.72998046875	345166.7862161866	0	1274	0.08589391838074611	4.178309840815131	7.356619681630262	124.04682159423828	124.0520248413086
130	124.99909210205078	13.044283333333334					1	DETECTED	124.9991 m/z @13.04 [CD8145_1.mzXML]	124.99909210205078	13.044283333333334	4.718816666666667	13.828133333333334	9.109316666666667	11969.169921875	1153449.4558125609	0	1274	0.30732833944086657	0.5470754392146185	0.09415087842923711	124.99866485595703	125.0087890625
131	125.0201644897461	1.79685					1	DETECTED	125.0202 m/z @1.80 [CD8145_1.mzXML]	125.0201644897461	1.79685	0.21831666666666666	20.008166666666668	19.78985	13661.94140625	2365340.2952740197	0	1274	13.349878102049866	5.4507642415124025	9.797466645048896	125.0143814086914	125.02801513671875
132	126.05179595947266	1.86755					1	DETECTED	126.0518 m/z @1.87 [CD8145_1.mzXML]	126.05179595947266	1.86755	0.10083333333333333	19.974666666666668	19.873833333333334	30030.982421875	2177584.891760406	0	1274	0.07684394053819665	0.5962784496899772	3.8270763814651163	126.048828125	126.05489349365234
133	127.03829956054688	1.9786499999999998					1	DETECTED	127.0383 m/z @1.98 [CD8145_1.mzXML]	127.03829956054688	1.9786499999999998	0.13404999999999997	20.008166666666668	19.87411666666667	37703.98828125	4008323.788975069	0	1274	0.34186111812571673	2.8477064135385883	3.3948762626517297	127.03350067138672	127.03877258300781
134	128.0099334716797	1.76845					1	DETECTED	128.0099 m/z @1.77 [CD8145_1.mzXML]	128.0099334716797	1.76845	0.26905	19.924833333333332	19.655783333333332	15919.5439453125	3681557.1115876185	0	1274	14.817091528597663	6.318224110542662	10.849363759833585	128.0099334716797	128.01731872558594
135	128.06996154785156	2.3055833333333333					1	DETECTED	128.0700 m/z @2.31 [CD8145_1.mzXML]	128.06996154785156	2.3055833333333333	0.35428333333333334	19.9915	19.637216666666664	30547.2421875	4567427.015475984	0	1274	0.5299503470973708	2.6063190973131776	2.2921545843015836	128.06085205078125	128.07032775878906
136	129.01290893554688	14.774666666666667					1	DETECTED	129.0129 m/z @14.77 [CD8145_1.mzXML]	129.01290893554688	14.774666666666667	1.4108833333333335	19.708666666666666	18.29778333333333	10242.8095703125	4718417.141701627	0	1274	16.670902639409682	0.6846034119579409	0.847462417902027	129.00335693359375	129.0223388671875
137	129.0538330078125	1.93675					1	DETECTED	129.0538 m/z @1.94 [CD8145_1.mzXML]	129.0538330078125	1.93675	0.10083333333333333	20.008166666666668	19.907333333333334	77955.75	8190678.8843855625	0	1274	0.26450663242689365	7.540039369109961	4.158773492712344	129.05157470703125	129.05433654785156
138	129.06504821777344	1.8392000000000002					1	DETECTED	129.0650 m/z @1.84 [CD8145_1.mzXML]	129.06504821777344	1.8392000000000002	1.79685	1.88125	0.08440000000000003	203569.015625	632193.3697802732	0	1274	0.04996657109455227	0.9944542534764156	1.07924773235345	129.06480407714844	129.0651092529297
139	130.049072265625	2.0494499999999998					1	DETECTED	130.0491 m/z @2.05 [CD8145_1.mzXML]	130.049072265625	2.0494499999999998	0.11725000000000001	20.008166666666668	19.89091666666667	28300.458984375	3528143.082081788	0	1274	2.7098932182703512	9.8389326638917	2.9747113958288978	130.04861450195312	130.04965209960938
140	130.0642852783203	10.538466666666666					1	DETECTED	130.0643 m/z @10.54 [CD8145_1.mzXML]	130.0642852783203	10.538466666666666	7.04775	19.908166666666666	12.860416666666666	154897.1875	2991555.7577082766	1	1274	0.0878850340204238	0.9190934038894271	0.276049381928849	130.0639190673828	130.07144165039062
141	130.0854034423828	1.9088833333333333					1	DETECTED	130.0854 m/z @1.91 [CD8145_1.mzXML]	130.0854034423828	1.9088833333333333	0.13404999999999997	19.75883333333333	19.624783333333333	146808.625	5961735.49734955	0	1274	0.2059243603485319	2.3391604052193746	15.577594814109107	130.07969665527344	130.0859375
142	130.93226623535156	1.5031999999999999					1	DETECTED	130.9323 m/z @1.50 [CD8145_1.mzXML]	130.93226623535156	1.5031999999999999	1.42745	1.5628666666666668	0.13541666666666674	8264.1494140625	46506.112770629894	0	1274	0.1053507012633852	0.8938393839383971	0.7876787678767943	130.9320831298828	130.93255615234375
143	130.96420288085938	1.4885					1	DETECTED	130.9642 m/z @1.49 [CD8145_1.mzXML]	130.96420288085938	1.4885	0.10083333333333333	20.008166666666668	19.907333333333334	1151672.875	1.5348336646503601E7	0	1274	0.11284084593022126	1.7182646443246967	2.4486856010566993	130.96165466308594	130.96493530273438
144	131.0182342529297	1.5031999999999999					1	DETECTED	131.0182 m/z @1.50 [CD8145_1.mzXML]	131.0182342529297	1.5031999999999999	1.42745	12.621283333333334	11.193833333333334	44658.71484375	1.1881095468973633E7	0	1274	0.07893961491084278	73.88668866886712	146.77337733773425	131.01353454589844	131.018310546875
145	131.0485382080078	8.382933333333334					1	DETECTED	131.0485 m/z @8.38 [CD8145_1.mzXML]	131.0485382080078	8.382933333333334	2.063483333333333	8.53155	6.468066666666666	4579.271484375	820046.8633595582	0	1274	0.10366465777259037	0.511758670981388	0.02351734196277611	131.04547119140625	131.05245971679688
146	131.0677032470703	10.553683333333334					1	DETECTED	131.0677 m/z @10.55 [CD8145_1.mzXML]	131.0677032470703	10.553683333333334	0.5564333333333333	18.8665	18.310066666666664	14320.875	2404731.2703897394	0	1274	0.08628456392114003	0.9157551660039842	0.8315103320079685	131.0671844482422	131.07752990722656
147	131.0897979736328	11.860066666666667					1	DETECTED	131.0898 m/z @11.86 [CD8145_1.mzXML]	131.0897979736328	11.860066666666667	0.21831666666666666	19.195833333333333	18.977516666666666	20995.693359375	7173360.328421263	0	1274	16.72358701058456	1.067454380793779	1.0991006333049034	131.0801239013672	131.0897979736328
148	131.4423370361328	4.004083333333333					1	DETECTED	131.4423 m/z @4.00 [CD8145_1.mzXML]	131.4423370361328	4.004083333333333	3.258683333333333	10.652966666666666	7.394283333333333	6991.47998046875	673479.4773110352	0	1274	0.9282111234048891	4.959943207226544	0.8924443721753959	131.44187927246094	131.44573974609375
149	131.96035766601562	5.380350000000001					1	DETECTED	131.9604 m/z @5.38 [CD8145_1.mzXML]	131.96035766601562	5.380350000000001	0.16778333333333334	19.8915	19.723716666666668	30840.666015625	4886893.81996139	0	1274	10.09653323790668	0.9043721388188364	2.3571285461316256	131.95993041992188	131.96792602539062
150	132.0646514892578	2.737816666666667					1	DETECTED	132.0647 m/z @2.74 [CD8145_1.mzXML]	132.0646514892578	2.737816666666667	0.10083333333333333	20.008166666666668	19.907333333333334	192349.625	2.396097470814215E7	0	1274	0.5655166423827866	6.283888237530271	6.120981532893715	132.05853271484375	132.06507873535156
151	132.07589721679688	1.8534833333333334					1	DETECTED	132.0759 m/z @1.85 [CD8145_1.mzXML]	132.07589721679688	1.8534833333333334	1.8249833333333332	9.52925	7.704266666666666	429798.3125	9512154.255391423	0	1274	0.03905507938969244	131.51636503471244	2.9148919269836013	132.07167053222656	132.08543395996094
152	132.0899200439453	4.1389000000000005					1	DETECTED	132.0899 m/z @4.14 [CD8145_1.mzXML]	132.0899200439453	4.1389000000000005	3.4743500000000003	4.54775	1.0733999999999995	3694.575439453125	121846.75727404791	0	1274	0.6380081564239699	0.8076141750056423	0.6152283500112845	132.08641052246094	132.0907440185547
153	132.10076904296875	4.004083333333333					1	DETECTED	132.1008 m/z @4.00 [CD8145_1.mzXML]	132.10076904296875	4.004083333333333	0.5902499999999999	16.7915	16.201249999999998	1886923.625	1.1653967454593873E8	1	1274	0.9860022894376903	0.9582630333951321	0.8032573992769177	132.0997314453125	132.10462951660156
154	132.111572265625	3.0305000000000004					1	DETECTED	132.1116 m/z @3.03 [CD8145_1.mzXML]	132.111572265625	3.0305000000000004	3.0305000000000004	5.510466666666667	2.4799666666666664	122465.7890625	3177818.8684692373	0	1274	2.2774319334732698	null	null	132.11082458496094	132.12118530273438
155	132.12310791015625	4.078983333333333					1	DETECTED	132.1231 m/z @4.08 [CD8145_1.mzXML]	132.12310791015625	4.078983333333333	3.766966666666667	4.455866666666666	0.6888999999999994	2219.015869140625	62406.22877148431	0	1274	0.3133743080415723	1.1039474387051966	1.2078948774103933	132.1221466064453	132.1302490234375
156	132.76412963867188	4.004083333333333					1	DETECTED	132.7641 m/z @4.00 [CD8145_1.mzXML]	132.76412963867188	4.004083333333333	3.2014	4.563199999999999	1.3617999999999992	7386.89453125	337478.0717201537	0	1274	0.7557977905501647	0.8482797284109548	0.6965594568219097	132.763671875	132.764892578125
157	132.95716857910156	11.616366666666666					1	DETECTED	132.9572 m/z @11.62 [CD8145_1.mzXML]	132.95716857910156	11.616366666666666	0.10083333333333333	20.008166666666668	19.907333333333334	636968.875	6.372088766099862E7	0	1274	1.4207251682822424	2.3884620092834816	2.5457015774499103	132.9571075439453	132.964111328125
158	132.99746704101562	1.4885					1	DETECTED	132.9975 m/z @1.49 [CD8145_1.mzXML]	132.99746704101562	1.4885	1.4108833333333335	16.39731666666667	14.986433333333334	33172.6015625	1.6541293965251468E7	0	1274	0.1306351479278045	96.54133562379242	169.45205189265147	132.9973602294922	133.0032501220703
159	133.03358459472656	1.4885					1	DETECTED	133.0336 m/z @1.49 [CD8145_1.mzXML]	133.03358459472656	1.4885	0.5564333333333333	19.8085	19.252066666666664	1116409.75	2.1049729658787463E7	0	1274	0.39268649718277415	1.668389268093998	2.203439093855319	133.02511596679688	133.0341033935547
160	133.04879760742188	2.02095					1	DETECTED	133.0488 m/z @2.02 [CD8145_1.mzXML]	133.04879760742188	2.02095	1.92295	18.284499999999998	16.361549999999998	16370.2890625	6624281.6209000535	0	1274	0.2925530904364104	29.669935164928606	24.306111877026964	133.04832458496094	133.0535888671875
161	133.0623779296875	16.6269					1	DETECTED	133.0624 m/z @16.63 [CD8145_1.mzXML]	133.0623779296875	16.6269	0.5732166666666667	19.875	19.301783333333333	15290.2734375	2706373.1602174975	0	1274	17.08278816975764	0.679485082846634	0.2888174173693792	133.0623779296875	133.06861877441406
162	133.0833740234375	9.233616666666668					1	DETECTED	133.0834 m/z @9.23 [CD8145_1.mzXML]	133.0833740234375	9.233616666666668	0.7427166666666667	9.3182	8.575483333333333	18365.52734375	3902459.4035808407	0	1274	0.07110248508062789	0.7648808544580716	0.1487957935455109	133.0787811279297	133.08554077148438
163	133.1041717529297	4.004083333333333					1	DETECTED	133.1042 m/z @4.00 [CD8145_1.mzXML]	133.1041717529297	4.004083333333333	1.3416833333333333	16.956166666666668	15.614483333333334	90103.8515625	1.0122792135891115E7	0	1274	0.9487945318514277	0.7685279454423933	0.3942358830556825	133.0953369140625	133.10484313964844
164	134.01795959472656	1.78285					1	DETECTED	134.0180 m/z @1.78 [CD8145_1.mzXML]	134.01795959472656	1.78285	1.6954666666666667	17.967333333333332	16.271866666666664	48304.046875	4161779.7341265255	0	1274	0.08961808275062633	93.10623688727823	185.21247377455646	134.0145721435547	134.01828002929688
165	134.03465270996094	1.4885					1	DETECTED	134.0347 m/z @1.49 [CD8145_1.mzXML]	134.03465270996094	1.4885	0.4216833333333333	19.9915	19.569816666666664	101061.6484375	3294556.238509487	0	1274	0.1294403710006249	3.147350511948489	5.523609382119104	134.0337677001953	134.04452514648438
166	134.05938720703125	10.1362					1	DETECTED	134.0594 m/z @10.14 [CD8145_1.mzXML]	134.05938720703125	10.1362	9.362166666666667	18.46783333333333	9.105666666666664	9824.5361328125	1053480.1906613768	0	1274	0.3607656695695862	5.881960294560955	28.052273245647978	134.05874633789062	134.06622314453125
167	134.10528564453125	3.9596999999999998					1	DETECTED	134.1053 m/z @3.96 [CD8145_1.mzXML]	134.10528564453125	3.9596999999999998	3.1163666666666665	4.671516666666666	1.5551499999999998	5591.5185546875	289564.0212706299	0	1274	0.6337420736970798	0.9220256916996047	0.8440513833992094	134.10498046875	134.1064910888672
168	134.95758056640625	12.438183333333335					1	DETECTED	134.9576 m/z @12.44 [CD8145_1.mzXML]	134.95758056640625	12.438183333333335	0.10083333333333333	20.008166666666668	19.907333333333334	82213.6328125	1.2373969518303541E7	0	1274	1.8925452402181726	2.3366066029936605	1.5399789398975583	134.957275390625	134.96055603027344
169	135.00357055664062	1.4885					1	DETECTED	135.0036 m/z @1.49 [CD8145_1.mzXML]	135.00357055664062	1.4885	1.3935666666666668	18.899166666666666	17.505599999999998	171355.046875	3481990.241705139	0	1274	0.14500800609813713	5.749971989335705	7.807155404430018	134.99534606933594	135.00405883789062
170	135.03131103515625	1.5330333333333332					1	DETECTED	135.0313 m/z @1.53 [CD8145_1.mzXML]	135.03131103515625	1.5330333333333332	1.42745	19.875	18.44755	73517.0546875	4077715.380656004	0	1274	0.18990637781656705	42.507124604413065	101.2150037110256	135.02951049804688	135.03176879882812
171	135.0433807373047	10.199166666666667					1	DETECTED	135.0434 m/z @10.20 [CD8145_1.mzXML]	135.0433807373047	10.199166666666667	5.136416666666666	19.228833333333334	14.092416666666669	5759.4697265625	1465660.9491202394	0	1274	0.773932515591591	1.3917748917748918	1.7835497835497836	135.0428924560547	135.04380798339844
172	135.0624237060547	18.134333333333334					1	DETECTED	135.0624 m/z @18.13 [CD8145_1.mzXML]	135.0624237060547	18.134333333333334	0.11725000000000001	19.924833333333332	19.807583333333334	1984.8787841796875	1341615.847288514	0	1274	0.8347140254826719	0.5496889526144169	0.09937790522883362	135.06190490722656	135.0630340576172
173	135.1007843017578	9.4373					1	DETECTED	135.1008 m/z @9.44 [CD8145_1.mzXML]	135.1007843017578	9.4373	9.3771	9.483316666666667	0.10621666666666663	4233.8017578125	17946.750788635418	0	1274	0.13056753026488366	0.8821982281284599	0.7643964562569198	135.1006622314453	135.10084533691406
174	136.013427734375	4.54775					1	DETECTED	136.0134 m/z @4.55 [CD8145_1.mzXML]	136.013427734375	4.54775	0.86095	20.008166666666668	19.14721666666667	14541.4853515625	1697267.8618298953	0	1274	0.4173891427872132	1.0677063807215743	0.12007243097818378	136.0129852294922	136.0211181640625
175	136.0471649169922	1.8108333333333335					1	DETECTED	136.0472 m/z @1.81 [CD8145_1.mzXML]	136.0471649169922	1.8108333333333335	1.78285	9.132583333333335	7.349733333333335	397168.0	2161854.272699155	0	1274	0.03353092557238879	3.145484229487444	3.749192996383136	136.04714965820312	136.0513458251953
176	136.0746612548828	3.9301000000000004					1	DETECTED	136.0747 m/z @3.93 [CD8145_1.mzXML]	136.0746612548828	3.9301000000000004	0.11725000000000001	19.8915	19.774250000000002	15292.02734375	2139360.977929535	0	1274	0.45077640041346845	0.9176812646768496	1.1146012792762574	136.07418823242188	136.08316040039062
177	136.95301818847656	11.616366666666666					1	DETECTED	136.9530 m/z @11.62 [CD8145_1.mzXML]	136.95301818847656	11.616366666666666	0.15086666666666665	20.008166666666668	19.857300000000002	33516.15625	5470626.348372373	0	1274	1.5939217589636847	2.395032687431534	3.889236571281461	136.94451904296875	136.9541778564453
178	136.9685516357422	1.5925166666666668					1	DETECTED	136.9686 m/z @1.59 [CD8145_1.mzXML]	136.9685516357422	1.5925166666666668	1.5330333333333332	15.856783333333334	14.32375	31116.5625	5085571.4503326425	0	1274	0.1277335199420926	120.4013729335944	239.8027458671888	136.9666748046875	136.9688262939453
179	137.0288543701172	1.4885					1	DETECTED	137.0289 m/z @1.49 [CD8145_1.mzXML]	137.0288543701172	1.4885	1.44335	1.5330333333333332	0.08968333333333334	5815.5498046875	21298.015187255853	0	1274	0.06461232861907806	0.9931709117755625	0.9863418235511249	137.02853393554688	137.02899169921875
180	137.04495239257812	3.24455					1	DETECTED	137.0450 m/z @3.24 [CD8145_1.mzXML]	137.04495239257812	3.24455	1.8108333333333335	16.659016666666666	14.848183333333333	18006.599609375	2170871.17373645	0	1274	0.6256858330978803	5.178213966032342	0.5303453930246531	137.0441131591797	137.05276489257812
181	137.05906677246094	9.332716666666666					1	DETECTED	137.0591 m/z @9.33 [CD8145_1.mzXML]	137.05906677246094	9.332716666666666	3.8404666666666665	18.784	14.943533333333333	5234.115234375	1034158.8189641724	0	1274	0.10183466056537327	1.3604199857374784	1.720839971474957	137.05844116210938	137.05931091308594
182	137.13162231445312	7.2303					1	DETECTED	137.1316 m/z @7.23 [CD8145_1.mzXML]	137.13162231445312	7.2303	0.11725000000000001	20.008166666666668	19.89091666666667	6563.17333984375	3263986.907474183	0	1274	4.226546330507302	1.398198850469677	1.182831309601867	137.13125610351562	137.1321563720703
183	138.05162048339844	1.8534833333333334					1	DETECTED	138.0516 m/z @1.85 [CD8145_1.mzXML]	138.05162048339844	1.8534833333333334	0.10083333333333333	20.008166666666668	19.907333333333334	443925.0625	5496708.071773468	0	1274	0.059388576697710915	0.541246433806252	0.06240822218492112	138.05157470703125	138.05484008789062
184	138.988525390625	1.4885					1	DETECTED	138.9885 m/z @1.49 [CD8145_1.mzXML]	138.988525390625	1.4885	1.42745	10.720083333333333	9.292633333333333	4653.51123046875	1819578.7851762087	0	1274	0.10547945272523163	76.10674310674332	151.21348621348665	138.9840545654297	138.99790954589844
185	139.04103088378906	14.049000000000001					1	DETECTED	139.0410 m/z @14.05 [CD8145_1.mzXML]	139.04103088378906	14.049000000000001	0.21831666666666666	19.9915	19.773183333333332	130661.3515625	1.893313918309124E7	0	1274	3.544905810977305	0.8695315768297329	0.7264957748565578	139.0352325439453	139.0500030517578
186	140.04087829589844	14.432366666666667					1	DETECTED	140.0409 m/z @14.43 [CD8145_1.mzXML]	140.04087829589844	14.432366666666667	1.42745	16.64305	15.215599999999998	7669.634765625	2046868.5395766292	0	1274	2.9015218785613275	0.559472765544116	0.11804568851985665	140.03115844726562	140.04937744140625
187	140.06719970703125	1.78285					1	DETECTED	140.0672 m/z @1.78 [CD8145_1.mzXML]	140.06719970703125	1.78285	0.21831666666666666	18.451166666666666	18.23285	894642.6875	7299370.951783423	1	1274	0.06703702321132177	0.6877987819995595	4.38168845899951	140.06399536132812	140.0704803466797
188	141.03985595703125	2.9881499999999996					1	DETECTED	141.0399 m/z @2.99 [CD8145_1.mzXML]	141.03985595703125	2.9881499999999996	2.5707	15.840183333333332	13.269483333333332	5256.92236328125	1962544.2173607794	0	1274	11.265123381177286	15.893500219587187	30.329764442634698	141.03009033203125	141.04002380371094
189	141.05148315429688	9.347583333333334					1	DETECTED	141.0515 m/z @9.35 [CD8145_1.mzXML]	141.05148315429688	9.347583333333334	3.23035	18.981833333333334	15.751483333333335	117573.53125	2120485.609624575	0	1274	0.11386091687108824	0.7995081039708302	1.8038605650609565	141.0455322265625	141.05606079101562
190	141.09011840820312	0.35428333333333334					1	DETECTED	141.0901 m/z @0.35 [CD8145_1.mzXML]	141.09011840820312	0.35428333333333334	0.11725000000000001	19.908166666666666	19.790916666666668	2189.544921875	1259030.5667137755	0	1274	5.591381359804379	41.74711714245536	82.4942342849107	141.08071899414062	141.0959930419922
191	142.04647827148438	1.78285					1	DETECTED	142.0465 m/z @1.78 [CD8145_1.mzXML]	142.04647827148438	1.78285	1.1343166666666666	19.75883333333333	18.624516666666665	46353.33984375	3223351.817018097	0	1274	0.7056335829116063	0.8263028632773618	0.4161187028197662	142.04261779785156	142.04966735839844
192	142.064453125	9.233616666666668					1	DETECTED	142.0645 m/z @9.23 [CD8145_1.mzXML]	142.064453125	9.233616666666668	9.132583333333335	17.817333333333334	8.68475	102246.78125	1210206.2475673235	0	1274	0.0976629290684059	1.2251073481971062	1.2112297032347292	142.0545654296875	142.07217407226562
193	142.9470672607422	1.6806333333333332					1	DETECTED	142.9471 m/z @1.68 [CD8145_1.mzXML]	142.9470672607422	1.6806333333333332	1.4585000000000001	15.2364	13.777899999999999	21829.240234375	1783921.1488440246	0	1274	0.465297789374278	31.012680072028846	61.02536014405769	142.93797302246094	142.9512939453125
194	143.0305633544922	1.79685					1	DETECTED	143.0306 m/z @1.80 [CD8145_1.mzXML]	143.0305633544922	1.79685	0.5732166666666667	18.8665	18.29328333333333	381361.1875	4881838.938213802	0	1274	0.0274594448651595	1.7985557348706318	2.7701728695274115	143.02809143066406	143.03355407714844
195	143.07228088378906	9.219516666666667					1	DETECTED	143.0723 m/z @9.22 [CD8145_1.mzXML]	143.07228088378906	9.219516666666667	0.11725000000000001	20.008166666666668	19.89091666666667	109973.5	4781948.047143796	0	1274	0.09409371680158962	0.5185209900614188	0.019105498788400194	143.06455993652344	143.08108520507812
196	144.04379272460938	9.2053					1	DETECTED	144.0438 m/z @9.21 [CD8145_1.mzXML]	144.04379272460938	9.2053	1.7540833333333334	12.988366666666668	11.234283333333334	29906.091796875	5084503.845536987	0	1274	7.498772847569663	0.7538556343147541	0.019488423633806304	144.03382873535156	144.05101013183594
197	144.06491088867188	2.5016499999999997					1	DETECTED	144.0649 m/z @2.50 [CD8145_1.mzXML]	144.06491088867188	2.5016499999999997	0.10083333333333333	20.008166666666668	19.907333333333334	2898.65087890625	1493886.4282088317	0	1274	5.521027950318524	4.145950336343883	7.291900672687768	144.06410217285156	144.06529235839844
198	144.079833984375	9.219516666666667					1	DETECTED	144.0798 m/z @9.22 [CD8145_1.mzXML]	144.079833984375	9.219516666666667	0.9632666666666666	19.41	18.446733333333334	1280970.75	9546474.238566322	0	1274	0.09285841523551142	1.4597176002790757	1.6075462251287727	144.07957458496094	144.0804443359375
199	144.10101318359375	1.88125					1	DETECTED	144.1010 m/z @1.88 [CD8145_1.mzXML]	144.10101318359375	1.88125	0.21831666666666666	19.875	19.656683333333334	40647.4375	2056432.47953659	0	1274	1.7689660873642328	1.1708822256157987	0.2081894125384514	144.10009765625	144.1016082763672
200	144.9911346435547	1.8249833333333332					1	DETECTED	144.9911 m/z @1.82 [CD8145_1.mzXML]	144.9911346435547	1.8249833333333332	1.4108833333333335	15.939116666666667	14.528233333333333	109212.5625	2.4904773274155945E7	0	1274	0.40140271539792227	17.298783010436285	34.19120653456991	144.99107360839844	144.991455078125
201	145.0486602783203	1.9925833333333334					1	DETECTED	145.0487 m/z @1.99 [CD8145_1.mzXML]	145.0486602783203	1.9925833333333334	0.10083333333333333	20.008166666666668	19.907333333333334	193508.671875	1.1244350376863126E7	0	1274	0.2732282962222963	2.05363491916504	1.5326589979667846	145.04774475097656	145.0492706298828
202	145.0834503173828	9.2053					1	DETECTED	145.0835 m/z @9.21 [CD8145_1.mzXML]	145.0834503173828	9.2053	2.6263666666666667	14.236366666666667	11.61	107838.9296875	1.7686991673684448E7	0	1274	0.10156777017012075	2.0010077672989426	2.2658794571937513	145.0830535888672	145.08839416503906
203	146.05908203125	9.219516666666667					1	DETECTED	146.0591 m/z @9.22 [CD8145_1.mzXML]	146.05908203125	9.219516666666667	0.11725000000000001	19.608	19.490750000000002	1537103.0	1.1924867686661843E7	1	1274	0.09069716995409394	1.4404977377376005	1.5938431499484906	146.05157470703125	146.06005859375
204	146.08033752441406	1.9648					1	DETECTED	146.0803 m/z @1.96 [CD8145_1.mzXML]	146.08033752441406	1.9648	0.20143333333333333	19.858333333333334	19.6569	149253.421875	1.0420596158096936E7	0	1274	0.6487048184698079	1.7193834865279658	1.057978653625391	146.07992553710938	146.08688354492188
205	146.11668395996094	1.8249833333333332					1	DETECTED	146.1167 m/z @1.82 [CD8145_1.mzXML]	146.11668395996094	1.8249833333333332	1.79685	9.332716666666666	7.535866666666666	146887.171875	1.0870972755802244E7	0	1274	0.031034996477883103	135.2138763701696	280.10722929719236	146.1165008544922	146.11703491210938
206	147.01312255859375	1.4885					1	DETECTED	147.0131 m/z @1.49 [CD8145_1.mzXML]	147.01312255859375	1.4885	1.42745	19.791999999999998	18.364549999999998	277670.0625	6221076.588176879	0	1274	0.13067072063691576	88.97912332063174	178.21547841298144	147.00604248046875	147.01358032226562
207	147.0279998779297	3.2730166666666665					1	DETECTED	147.0280 m/z @3.27 [CD8145_1.mzXML]	147.0279998779297	3.2730166666666665	1.4885	15.80715	14.31865	8166.1455078125	2354322.99807959	0	1274	0.07779727932983871	4.0119126560880165	7.023825312176033	147.02418518066406	147.0341339111328
208	147.06271362304688	9.219516666666667					1	DETECTED	147.0627 m/z @9.22 [CD8145_1.mzXML]	147.06271362304688	9.219516666666667	0.10083333333333333	20.008166666666668	19.907333333333334	130865.2109375	3651808.060694037	0	1274	0.09081297280276246	0.5214136354254751	1.6224603775371391	147.0533447265625	147.06500244140625
209	147.0755157470703	1.8392000000000002					1	DETECTED	147.0755 m/z @1.84 [CD8145_1.mzXML]	147.0755157470703	1.8392000000000002	1.76845	19.261833333333335	17.493383333333334	241899.109375	7123138.46727966	0	1274	0.23562375290717785	6.361005064869472	8.341740117384063	147.0679168701172	147.08509826660156
210	147.11187744140625	1.5925166666666668					1	DETECTED	147.1119 m/z @1.59 [CD8145_1.mzXML]	147.11187744140625	1.5925166666666668	1.4734166666666666	17.253	15.779583333333333	184047.671875	4110493.023220275	0	1274	0.1826250016059987	3.8126303997652666	3.421413418275487	147.1055145263672	147.11630249023438
211	148.0064697265625	1.6806333333333332					1	DETECTED	148.0065 m/z @1.68 [CD8145_1.mzXML]	148.0064697265625	1.6806333333333332	1.4108833333333335	19.048166666666667	17.637283333333333	62939.2578125	1.0694479989344299E7	0	1274	17.556144241868523	32.56721140207623	67.78189532524686	148.0012969970703	148.0146942138672
212	148.04180908203125	2.1060666666666665					1	DETECTED	148.0418 m/z @2.11 [CD8145_1.mzXML]	148.04180908203125	2.1060666666666665	0.13404999999999997	19.9415	19.807450000000003	61794.328125	4323320.338619717	0	1274	0.7138161812393995	0.7630179104300947	3.940483432319529	148.03782653808594	148.04214477539062
213	148.05953979492188	1.8249833333333332					1	DETECTED	148.0595 m/z @1.82 [CD8145_1.mzXML]	148.05953979492188	1.8249833333333332	1.78285	9.679316666666667	7.896466666666667	57195.71484375	2067820.322888427	0	1274	0.25541698942371727	57.72616484351209	117.38351512550581	148.0592803955078	148.06610107421875
214	148.0789794921875	1.9925833333333334					1	DETECTED	148.0790 m/z @1.99 [CD8145_1.mzXML]	148.0789794921875	1.9925833333333334	0.26905	19.9415	19.67245	7648.9169921875	2285352.876654421	0	1274	15.752199513239027	5.707011758790083	10.423314387725997	148.0747528076172	148.08192443847656
215	148.09591674804688	2.0351166666666667					1	DETECTED	148.0959 m/z @2.04 [CD8145_1.mzXML]	148.09591674804688	2.0351166666666667	0.1847	19.708666666666666	19.523966666666666	7493.50927734375	1622860.9055613708	0	1274	1.9482213902284171	5.27555955865796	9.551119117315919	148.0956573486328	148.0965118408203
216	148.9343719482422	1.725					1	DETECTED	148.9344 m/z @1.73 [CD8145_1.mzXML]	148.9343719482422	1.725	1.6954666666666667	13.535783333333335	11.840316666666668	124475.0546875	5422481.755183961	0	1274	0.09757076743778503	4.051865092949416	6.652420228780172	148.9247283935547	148.9344940185547
217	149.0113525390625	1.4885					1	DETECTED	149.0114 m/z @1.49 [CD8145_1.mzXML]	149.0113525390625	1.4885	0.40476666666666666	19.875	19.470233333333333	292701.65625	1.3516648212826353E7	0	1274	0.09366192789822225	0.4897631281288808	145.57074685649573	149.0015869140625	149.0115203857422
218	149.0222625732422	12.468466666666666					1	DETECTED	149.0223 m/z @12.47 [CD8145_1.mzXML]	149.0222625732422	12.468466666666666	0.10083333333333333	20.008166666666668	19.907333333333334	209280.5625	6.201659255463573E7	1	1274	11.27128204823277	0.5243286948412246	0.49087120192599654	149.0221405029297	149.0302276611328
219	150.01272583007812	1.78285					1	DETECTED	150.0127 m/z @1.78 [CD8145_1.mzXML]	150.01272583007812	1.78285	1.44335	1.78285	0.33950000000000014	11252.0185546875	130545.8960573731	0	1274	0.2778413746757078	0.5	null	150.01272583007812	150.0148468017578
220	150.02569580078125	12.468466666666666					1	DETECTED	150.0257 m/z @12.47 [CD8145_1.mzXML]	150.02569580078125	12.468466666666666	0.10083333333333333	20.008166666666668	19.907333333333334	24800.224609375	5532115.536620553	0	1274	0.07306070471816817	0.5787207905588195	0.5845077109633855	150.02471923828125	150.0262908935547
221	150.05751037597656	2.737816666666667					1	DETECTED	150.0575 m/z @2.74 [CD8145_1.mzXML]	150.05751037597656	2.737816666666667	1.7540833333333334	9.679316666666667	7.925233333333333	42993.5	2295478.2018208005	0	1274	0.21100021790038515	11.487621578700029	0.7347269699682127	150.05152893066406	150.05770874023438
222	150.93138122558594	1.725					1	DETECTED	150.9314 m/z @1.73 [CD8145_1.mzXML]	150.93138122558594	1.725	1.6661	1.92295	0.25685	40593.5546875	265393.1390976564	0	1274	0.07941736819512557	2.1803904923599258	3.3607809847198515	150.93128967285156	150.93153381347656
223	150.96775817871094	11.601516666666667					1	DETECTED	150.9678 m/z @11.60 [CD8145_1.mzXML]	150.96775817871094	11.601516666666667	0.3201833333333333	19.958000000000002	19.63781666666667	19285.86328125	3521288.167304105	0	1274	0.7136874331473297	0.8175661565294673	0.6489938714203045	150.96690368652344	150.97618103027344
224	151.04434204101562	1.4885					1	DETECTED	151.0443 m/z @1.49 [CD8145_1.mzXML]	151.04434204101562	1.4885	1.4108833333333335	17.187	15.776116666666667	11493.9248046875	1720208.791450928	0	1274	0.11431477063624018	51.696653899050396	71.85154083834641	151.03448486328125	151.04666137695312
225	151.1104736328125	10.787683333333332					1	DETECTED	151.1105 m/z @10.79 [CD8145_1.mzXML]	151.1104736328125	10.787683333333332	0.35428333333333334	19.974666666666668	19.620383333333333	6035.4384765625	1579947.123232453	0	1274	0.10066612882275905	0.9402679535594023	0.8805359071188047	151.10986328125	151.111572265625
226	152.0210723876953	1.8108333333333335					1	DETECTED	152.0211 m/z @1.81 [CD8145_1.mzXML]	152.0210723876953	1.8108333333333335	1.78285	3.532566666666667	1.7497166666666668	276691.46875	939245.9785690907	0	1274	0.03514540631497187	2.9930984745287983	2.1916597562976428	152.02105712890625	152.03103637695312
227	152.04647827148438	0.7596					1	DETECTED	152.0465 m/z @0.76 [CD8145_1.mzXML]	152.04647827148438	0.7596	0.11725000000000001	20.008166666666668	19.89091666666667	2901.7236328125	1679965.9406808154	0	1274	16.96726511923861	15.48292727225552	29.96585454451104	152.0449676513672	152.0469970703125
228	152.9462127685547	1.5776333333333334					1	DETECTED	152.9462 m/z @1.58 [CD8145_1.mzXML]	152.9462127685547	1.5776333333333334	1.42745	13.596283333333334	12.168833333333334	127705.390625	6309338.628840424	0	1274	0.13516499433971774	2.351756405759639	3.0201627847889627	152.94589233398438	152.95191955566406
229	153.03997802734375	4.54775					1	DETECTED	153.0400 m/z @4.55 [CD8145_1.mzXML]	153.03997802734375	4.54775	1.5181499999999999	17.717499999999998	16.19935	33530.57421875	2448428.1995026246	0	1274	0.45047264622985406	1.4974141361823543	0.26324585159282604	153.03018188476562	153.04214477539062
230	153.0567169189453	12.591583333333334					1	DETECTED	153.0567 m/z @12.59 [CD8145_1.mzXML]	153.0567169189453	12.591583333333334	0.35428333333333334	18.634166666666665	18.27988333333333	120513.46875	1.9487499287717275E7	0	1274	2.4873696247153347	0.8161752525100902	1.467490782519241	153.05067443847656	153.06564331054688
231	154.0255889892578	1.8534833333333334					1	DETECTED	154.0256 m/z @1.85 [CD8145_1.mzXML]	154.0255889892578	1.8534833333333334	1.79685	9.965333333333332	8.16848333333333	61624.4609375	1135165.9120104979	0	1274	0.061816127824405376	131.35066053124925	287.5999691206272	154.01914978027344	154.0304412841797
232	154.08282470703125	4.228916666666667					1	DETECTED	154.0828 m/z @4.23 [CD8145_1.mzXML]	154.08282470703125	4.228916666666667	3.431	8.2483	4.8173	3125.76416015625	310680.135163147	0	1274	0.2092317672064885	3.0186736292428202	5.0373472584856405	154.08255004882812	154.08583068847656
233	154.29200744628906	14.4621					1	DETECTED	154.2920 m/z @14.46 [CD8145_1.mzXML]	154.29200744628906	14.4621	8.715683333333335	19.9915	11.275816666666664	6494.03759765625	1325819.9220453794	0	1274	0.5371634547112318	0.9811172179764202	0.9294693090561724	154.29127502441406	154.29263305664062
234	154.87953186035156	1.93675					1	DETECTED	154.8795 m/z @1.94 [CD8145_1.mzXML]	154.87953186035156	1.93675	1.725	2.3055833333333333	0.5805833333333332	14256.173828125	256494.98608081057	0	1274	0.4423711609490817	1.3709169618260533	1.0959141479531835	154.87928771972656	154.87969970703125
235	155.02743530273438	2.68205					1	DETECTED	155.0274 m/z @2.68 [CD8145_1.mzXML]	155.02743530273438	2.68205	0.35428333333333334	18.784	18.429716666666664	6909.30908203125	1932339.574198822	0	1274	6.506282706620618	3.9586692537911876	2.537043207503043	155.0255126953125	155.03286743164062
236	155.067138671875	10.324766666666667					1	DETECTED	155.0671 m/z @10.32 [CD8145_1.mzXML]	155.067138671875	10.324766666666667	9.347583333333334	14.664033333333332	5.316449999999998	12844.376953125	643160.5079696653	0	1274	0.3454563948718583	2.720293019051356	0.5153955566331984	155.06173706054688	155.06736755371094
237	155.0779571533203	1.6806333333333332					1	DETECTED	155.0780 m/z @1.68 [CD8145_1.mzXML]	155.0779571533203	1.6806333333333332	1.5776333333333334	1.7101333333333335	0.13250000000000006	21895.21484375	125952.2328903809	0	1274	0.13126773384038404	0.6432038834951475	0.2864077669902949	155.0779571533203	155.07826232910156
238	155.12974548339844	14.4621					1	DETECTED	155.1297 m/z @14.46 [CD8145_1.mzXML]	155.12974548339844	14.4621	0.10083333333333333	20.008166666666668	19.907333333333334	1776868.0	3.2528617609181565E8	1	1274	4.909511260580782	0.6946154426136352	0.8973793752715454	155.1292724609375	155.13040161132812
239	155.98390197753906	2.40405					1	DETECTED	155.9839 m/z @2.40 [CD8145_1.mzXML]	155.98390197753906	2.40405	2.40405	19.278166666666667	16.874116666666666	9455.4912109375	2656262.168005798	0	1274	12.420912022988835	null	null	155.97413635253906	155.99240112304688
240	156.0411376953125	1.76845					1	DETECTED	156.0411 m/z @1.77 [CD8145_1.mzXML]	156.0411376953125	1.76845	1.725	10.293366666666666	8.568366666666666	386742.15625	3268328.5967543344	0	1274	0.06314966039315983	3.7309870484745145	1.5477470563524272	156.04112243652344	156.0416259765625
241	156.07591247558594	1.88125					1	DETECTED	156.0759 m/z @1.88 [CD8145_1.mzXML]	156.07591247558594	1.88125	1.5031999999999999	5.954400000000001	4.451200000000001	36110.59375	1221141.9462200315	0	1274	0.5702623310804864	1.4324902446230234	1.856360759752481	156.07530212402344	156.07664489746094
242	156.13330078125	14.553966666666668					1	DETECTED	156.1333 m/z @14.55 [CD8145_1.mzXML]	156.13330078125	14.553966666666668	0.15086666666666665	19.9915	19.840633333333333	75745.1328125	1.7119580132972978E7	0	1274	4.780468291520206	0.6906221923448503	0.8989116306937384	156.1330108642578	156.1337890625
243	157.12689208984375	14.4621					1	DETECTED	157.1269 m/z @14.46 [CD8145_1.mzXML]	157.12689208984375	14.4621	0.10083333333333333	20.008166666666668	19.907333333333334	482036.6875	8.995557148335305E7	0	1274	0.7463914871897313	0.9475557868749132	0.9164767694835418	157.1214141845703	157.12771606445312
244	158.1302947998047	14.553966666666668					1	DETECTED	158.1303 m/z @14.55 [CD8145_1.mzXML]	158.1302947998047	14.553966666666668	0.13404999999999997	19.974666666666668	19.84061666666667	23532.5859375	5541603.869631103	0	1274	6.288905006359693	0.9444919432711945	0.9070916432413946	158.1298065185547	158.13087463378906
245	158.1528778076172	11.70665					1	DETECTED	158.1529 m/z @11.71 [CD8145_1.mzXML]	158.1528778076172	11.70665	5.954400000000001	11.799633333333333	5.845233333333332	20327.0	2270684.7169775385	0	1274	0.7559995877944949	0.5080823445897982	0.016164689179596292	158.15281677246094	158.15328979492188
246	158.96302795410156	1.6661					1	DETECTED	158.9630 m/z @1.67 [CD8145_1.mzXML]	158.96302795410156	1.6661	1.5479999999999998	14.822049999999999	13.274049999999999	602194.4375	8776574.186166259	0	1274	0.12849459725880985	1.1634727917541592	1.3397058489246594	158.96092224121094	158.9633026123047
247	159.0045623779297	1.8392000000000002					1	DETECTED	159.0046 m/z @1.84 [CD8145_1.mzXML]	159.0045623779297	1.8392000000000002	1.3935666666666668	16.478883333333332	15.085316666666666	19340.947265625	2076003.512168884	0	1274	15.044647992980556	16.925704989154013	32.68224506098495	159.00411987304688	159.01332092285156
248	159.0643768310547	2.19205					1	DETECTED	159.0644 m/z @2.19 [CD8145_1.mzXML]	159.0643768310547	2.19205	1.9088833333333333	17.302666666666667	15.393783333333333	8952.41015625	1200647.0497114258	0	1274	0.05533309301611844	27.181489111241895	53.36297822248379	159.06382751464844	159.06671142578125
249	159.0758514404297	2.8764499999999997					1	DETECTED	159.0759 m/z @2.88 [CD8145_1.mzXML]	159.0758514404297	2.8764499999999997	0.11725000000000001	19.908166666666666	19.790916666666668	8116.25	1962946.450180756	0	1274	3.1572296669974427	1.238987011412595	0.8841810450096496	159.07530212402344	159.07986450195312
250	159.09100341796875	9.219516666666667					1	DETECTED	159.0910 m/z @9.22 [CD8145_1.mzXML]	159.09100341796875	9.219516666666667	1.1171499999999999	10.508616666666667	9.391466666666666	159267.84375	1522502.0853432051	0	1274	0.08600120326266669	1.4679723798881907	1.6170848634859765	159.09043884277344	159.1009979248047
251	159.1483917236328	8.838799999999999					1	DETECTED	159.1484 m/z @8.84 [CD8145_1.mzXML]	159.1483917236328	8.838799999999999	8.669066666666668	13.266566666666668	4.5975	39391.91015625	972821.3804461972	0	1274	0.16385441693599212	1.3676407264990078	1.7955974080740738	159.1457061767578	159.1488037109375
252	159.9811553955078	11.425516666666665					1	DETECTED	159.9812 m/z @11.43 [CD8145_1.mzXML]	159.9811553955078	11.425516666666665	0.11725000000000001	19.195833333333333	19.078583333333334	16314.462890625	3474382.2003796403	0	1274	1.1623656283260502	0.8435679797670143	0.778394033284554	159.97950744628906	159.98175048828125
253	160.05958557128906	2.70995					1	DETECTED	160.0596 m/z @2.71 [CD8145_1.mzXML]	160.05958557128906	2.70995	0.10083333333333333	20.008166666666668	19.907333333333334	390033.0625	4.862982346291593E7	1	1274	0.8616134743409782	6.1982842127175015	6.612365575429541	160.0501708984375	160.0599822998047
254	160.07501220703125	9.2476					1	DETECTED	160.0750 m/z @9.25 [CD8145_1.mzXML]	160.07501220703125	9.2476	4.750383333333334	11.007783333333332	6.257399999999999	63931.7109375	4884616.56863446	0	1274	0.09826130719874548	0.6956969681247288	0.39139393624945773	160.0738525390625	160.0750732421875
255	160.13241577148438	1.88125					1	DETECTED	160.1324 m/z @1.88 [CD8145_1.mzXML]	160.13241577148438	1.88125	1.88125	10.214983333333333	8.333733333333333	32190.251953125	6949370.772850096	0	1274	8.207741150805623	null	null	160.13229370117188	160.13255310058594
256	161.01153564453125	1.4585000000000001					1	DETECTED	161.0115 m/z @1.46 [CD8145_1.mzXML]	161.01153564453125	1.4585000000000001	1.42745	1.5628666666666668	0.13541666666666674	15044.919921875	82493.58730078125	0	1274	0.05935658116118625	2.180622651637144	3.361245303274288	161.01126098632812	161.01153564453125
257	161.02297973632812	12.468466666666666					1	DETECTED	161.0230 m/z @12.47 [CD8145_1.mzXML]	161.02297973632812	12.468466666666666	1.5031999999999999	16.2342	14.731000000000002	71595.5703125	1.2375145275053708E7	0	1274	0.8192300661033407	0.6513530695051779	2.7213241341253562	161.01531982421875	161.0329132080078
258	161.06304931640625	2.6263666666666667					1	DETECTED	161.0630 m/z @2.63 [CD8145_1.mzXML]	161.06304931640625	2.6263666666666667	0.1847	19.9915	19.8068	21927.8828125	3397486.1469472353	0	1274	2.4561251518839846	2.5667788559175957	2.45234860447882	161.05819702148438	161.0699462890625
259	161.98062133789062	0.9632666666666666					1	DETECTED	161.9806 m/z @0.96 [CD8145_1.mzXML]	161.98062133789062	0.9632666666666666	0.11725000000000001	19.9915	19.87425	2774.156982421875	1509627.5402615971	0	1274	18.428493256061824	11.745779239967693	22.491558479935385	161.97962951660156	161.98789978027344
260	162.04940795898438	1.93675					1	DETECTED	162.0494 m/z @1.94 [CD8145_1.mzXML]	162.04940795898438	1.93675	1.9088833333333333	6.25105	4.342166666666667	25139.134765625	801670.7620817261	0	1274	0.19385069151569212	69.5749931263811	130.07500257660902	162.0492401123047	162.05813598632812
261	162.09703063964844	11.263833333333334					1	DETECTED	162.0970 m/z @11.26 [CD8145_1.mzXML]	162.09703063964844	11.263833333333334	9.64945	19.278166666666667	9.628716666666667	12160.5966796875	2013142.396393464	0	1274	4.806104214313384	4.744551349411812	9.22656801665826	162.09568786621094	162.09767150878906
262	162.1112060546875	1.8249833333333332					1	DETECTED	162.1112 m/z @1.82 [CD8145_1.mzXML]	162.1112060546875	1.8249833333333332	1.6515333333333333	10.686200000000001	9.034666666666668	3200923.25	2.6696262675874047E7	1	1274	0.8991448194355798	2.4101235425674177	3.275444398743929	162.10836791992188	162.11233520507812
263	162.99044799804688	1.4885					1	DETECTED	162.9904 m/z @1.49 [CD8145_1.mzXML]	162.99044799804688	1.4885	0.20143333333333333	19.958000000000002	19.756566666666668	580003.4375	1.003417452449311E7	0	1274	0.09153061956470321	2.2964353031844076	2.4230493105175825	162.98077392578125	162.99917602539062
264	163.0380859375	10.931566666666667					1	DETECTED	163.0381 m/z @10.93 [CD8145_1.mzXML]	163.0380859375	10.931566666666667	0.10083333333333333	19.9415	19.840666666666667	49425.703125	5609752.985033508	0	1274	3.4948586170656437	0.9278761422609694	3.051928708015439	163.02810668945312	163.04457092285156
265	163.0594482421875	10.86925					1	DETECTED	163.0594 m/z @10.87 [CD8145_1.mzXML]	163.0594482421875	10.86925	0.40476666666666666	19.8915	19.486733333333333	192672.84375	1.193347980812025E7	1	1274	0.2174700798494804	0.5350799901611508	0.04850113742224947	163.05894470214844	163.06024169921875
266	163.09339904785156	14.774666666666667					1	DETECTED	163.0934 m/z @14.77 [CD8145_1.mzXML]	163.09339904785156	14.774666666666667	8.653783333333333	19.442833333333333	10.78905	16616.771484375	3587098.24432776	0	1274	2.026045538432861	1.011841819403772	0.7193934391563794	163.0880584716797	163.0966339111328
267	163.1148681640625	1.8249833333333332					1	DETECTED	163.1149 m/z @1.82 [CD8145_1.mzXML]	163.1148681640625	1.8249833333333332	1.76845	19.708666666666666	17.940216666666664	178145.375	7469827.69788623	0	1274	0.10770079963270596	158.66936910377422	316.3387382075485	163.11102294921875	163.11837768554688
268	163.9756317138672	0.10083333333333333					1	DETECTED	163.9756 m/z @0.10 [CD8145_1.mzXML]	163.9756317138672	0.10083333333333333	0.10083333333333333	20.008166666666668	19.907333333333334	34115.54296875	9617526.76954785	0	1274	18.649698863797102	null	null	163.97515869140625	163.98336791992188
269	163.99407958984375	1.4885					1	DETECTED	163.9941 m/z @1.49 [CD8145_1.mzXML]	163.99407958984375	1.4885	1.4585000000000001	18.484666666666666	17.026166666666665	14038.5224609375	4689045.96999872	0	1274	10.381407030442478	255.92644272434603	460.4109448680785	163.9862060546875	163.99407958984375
270	164.05918884277344	10.86925					1	DETECTED	164.0592 m/z @10.87 [CD8145_1.mzXML]	164.05918884277344	10.86925	2.134583333333333	11.038	8.903416666666667	22327.671875	1608058.570704804	0	1274	0.15538813709328814	0.5148256936797635	0.030235645520199094	164.05870056152344	164.06625366210938
271	164.0908660888672	1.9648					1	DETECTED	164.0909 m/z @1.96 [CD8145_1.mzXML]	164.0908660888672	1.9648	1.88125	14.933016666666667	13.051766666666667	28354.943359375	1490491.8137138062	0	1274	0.36409896877293235	14.662186676150105	18.279605269125124	164.0901641845703	164.09710693359375
272	164.9290008544922	1.6661					1	DETECTED	164.9290 m/z @1.67 [CD8145_1.mzXML]	164.9290008544922	1.6661	1.60745	2.2632499999999998	0.6557999999999997	41908.73828125	707514.4439653319	0	1274	0.15835337088982793	5.59079283887469	3.2711898798119936	164.9196014404297	164.92933654785156
273	164.9834442138672	11.70665					1	DETECTED	164.9834 m/z @11.71 [CD8145_1.mzXML]	164.9834442138672	11.70665	0.10083333333333333	20.008166666666668	19.907333333333334	221478.421875	2.313404414881409E7	0	1274	1.3149261069100096	2.0524150215132937	2.1830492849033862	164.97689819335938	164.9933624267578
274	165.02357482910156	1.4885					1	DETECTED	165.0236 m/z @1.49 [CD8145_1.mzXML]	165.02357482910156	1.4885	1.42745	1.6221833333333333	0.1947333333333332	11655.15234375	76126.44889575194	0	1274	0.08880209894853586	1.5948675948675983	2.1897351897351967	165.0229949951172	165.02389526367188
275	165.05648803710938	10.900216666666667					1	DETECTED	165.0565 m/z @10.90 [CD8145_1.mzXML]	165.05648803710938	10.900216666666667	2.904116666666667	11.007783333333332	8.103666666666665	12181.0537109375	1423779.055376282	0	1274	7.135155333415859	0.506726195687064	0.0159628240353481	165.0535430908203	165.05653381347656
276	165.0748748779297	1.92295					1	DETECTED	165.0749 m/z @1.92 [CD8145_1.mzXML]	165.0748748779297	1.92295	1.86755	14.6009	12.73335	53097.07421875	1746452.9467224733	0	1274	0.21850651856990622	114.92193140794245	6.247293225303159	165.06919860839844	165.07565307617188
277	165.15545654296875	1.7101333333333335					1	DETECTED	165.1555 m/z @1.71 [CD8145_1.mzXML]	165.15545654296875	1.7101333333333335	0.21831666666666666	19.9415	19.723183333333335	33676.4296875	1.6067678300056206E7	0	1274	14.855253999839606	2.6249222568965385	12.185655142002856	165.15545654296875	165.1593017578125
278	165.58908081054688	8.397583333333333					1	DETECTED	165.5891 m/z @8.40 [CD8145_1.mzXML]	165.58908081054688	8.397583333333333	8.098283333333333	8.45675	0.3584666666666667	7404.5166015625	99268.0670898436	0	1274	null	0.598841741842075	0.19768348368414979	165.58892822265625	165.58924865722656
279	166.02536010742188	1.44335					1	DETECTED	166.0254 m/z @1.44 [CD8145_1.mzXML]	166.02536010742188	1.44335	0.15086666666666665	19.9415	19.790633333333336	49040.6640625	3827704.9455178524	0	1274	0.09856685065563431	1.8566252641108552	2.0039126897586095	166.0245819091797	166.02597045898438
280	166.0525360107422	2.4459500000000003					1	DETECTED	166.0525 m/z @2.45 [CD8145_1.mzXML]	166.0525360107422	2.4459500000000003	1.9648	9.483316666666667	7.518516666666667	17788.87890625	1906255.113701965	0	1274	0.5619715758761519	6.501611773752236	12.086462910155634	166.0435028076172	166.06190490722656
281	166.07415771484375	8.278116666666667					1	DETECTED	166.0742 m/z @8.28 [CD8145_1.mzXML]	166.07415771484375	8.278116666666667	8.113416666666668	8.592350000000001	0.4789333333333339	6719.46044921875	69019.67934652702	0	1274	0.20167575638697777	1.4539566889293696	1.5246546301955965	166.0647430419922	166.07432556152344
282	166.08517456054688	8.4122					1	DETECTED	166.0852 m/z @8.41 [CD8145_1.mzXML]	166.08517456054688	8.4122	0.5732166666666667	19.974666666666668	19.40145	2848117.75	5.543541379692135E7	1	1274	0.2500245027540462	0.7963892881886112	0.4036532771221636	166.08509826660156	166.09207153320312
283	166.11183166503906	12.86205					1	DETECTED	166.1118 m/z @12.86 [CD8145_1.mzXML]	166.11183166503906	12.86205	8.188516666666667	12.86205	4.673533333333333	79426.6953125	1.0563588609037502E7	0	1274	3.944497760278759	0.5	null	166.10232543945312	166.1201171875
284	166.58352661132812	8.4122					1	DETECTED	166.5835 m/z @8.41 [CD8145_1.mzXML]	166.58352661132812	8.4122	8.08315	8.516483333333333	0.43333333333333357	7165.779296875	111725.37002429213	0	1274	0.28492197931805663	0.6584612267639157	0.3169224535278313	166.58331298828125	166.58364868164062
285	166.98390197753906	12.298583333333333					1	DETECTED	166.9839 m/z @12.30 [CD8145_1.mzXML]	166.98390197753906	12.298583333333333	0.10083333333333333	20.008166666666668	19.907333333333334	107469.1015625	1.5060176959891997E7	0	1274	1.8391606277337704	0.8302815687480162	1.5579384341075952	166.9833221435547	166.9847412109375
286	167.02098083496094	8.4122					1	DETECTED	167.0210 m/z @8.41 [CD8145_1.mzXML]	167.02098083496094	8.4122	6.664633333333333	8.53155	1.8669166666666666	9848.0322265625	302616.1719199219	0	1274	0.2729163921242055	0.5341474812596559	0.08527361611385272	167.02017211914062	167.02162170410156
287	167.03314208984375	9.619916666666667					1	DETECTED	167.0331 m/z @9.62 [CD8145_1.mzXML]	167.03314208984375	9.619916666666667	1.8108333333333335	10.230633333333333	8.4198	72878.7421875	1522271.1213270565	0	1274	7.764859897736511	1.5728085599775592	0.013647748406560377	167.03041076660156	167.03346252441406
288	167.0669403076172	10.4032					1	DETECTED	167.0669 m/z @10.40 [CD8145_1.mzXML]	167.0669403076172	10.4032	1.5181499999999999	10.508616666666667	8.990466666666666	3867.5283203125	866437.46733844	0	1274	0.2973633003297298	0.5059322494902486	0.011864498980497209	167.05810546875	167.06747436523438
289	167.08865356445312	8.4122					1	DETECTED	167.0887 m/z @8.41 [CD8145_1.mzXML]	167.08865356445312	8.4122	7.8091	9.4373	1.6282000000000005	182700.8125	3320880.601787597	0	1274	0.2663874907210708	0.8275727539396508	0.40764881458851954	167.0885009765625	167.0893096923828
290	168.09217834472656	8.367933333333333					1	DETECTED	168.0922 m/z @8.37 [CD8145_1.mzXML]	168.09217834472656	8.367933333333333	8.0057	9.233616666666668	1.227916666666669	6696.9248046875	208656.91295465105	0	1274	0.23947970863270207	1.6949250023005427	2.3898500046010853	168.08941650390625	168.1017608642578
291	168.97909545898438	11.52815					1	DETECTED	168.9791 m/z @11.53 [CD8145_1.mzXML]	168.97909545898438	11.52815	0.13404999999999997	19.9415	19.807450000000003	44868.7890625	5993799.317399812	0	1274	1.584667614661397	0.7109223579642384	4.045463128534175	168.9786376953125	168.98011779785156
292	168.99505615234375	1.5628666666666668					1	DETECTED	168.9951 m/z @1.56 [CD8145_1.mzXML]	168.99505615234375	1.5628666666666668	1.5479999999999998	10.49355	8.94555	11492.0888671875	3891486.202662719	0	1274	9.018155375702184	300.85930493272815	601.2939495145633	168.99505615234375	169.0048828125
293	169.0347900390625	3.002133333333333					1	DETECTED	169.0348 m/z @3.00 [CD8145_1.mzXML]	169.0347900390625	3.002133333333333	0.3201833333333333	19.574833333333334	19.25465	173340.6875	8291041.539282899	1	1274	0.37441179481914144	0.6259346059638162	0.6082348157369328	169.03211975097656	169.03565979003906
294	169.0485076904297	10.86925					1	DETECTED	169.0485 m/z @10.87 [CD8145_1.mzXML]	169.0485076904297	10.86925	1.7540833333333334	11.007783333333332	9.253699999999998	162610.890625	7371639.862389897	0	1274	9.120480713380417	1.570064135584447	2.337669789112667	169.04598999023438	169.0575714111328
295	169.0937042236328	1.6806333333333332					1	DETECTED	169.0937 m/z @1.68 [CD8145_1.mzXML]	169.0937042236328	1.6806333333333332	1.5776333333333334	8.746416666666667	7.168783333333334	46922.84765625	5343539.350576383	0	1274	0.12378973165606943	34.176877903889626	68.43302464377554	169.08590698242188	169.09669494628906
296	170.05931091308594	9.219516666666667					1	DETECTED	170.0593 m/z @9.22 [CD8145_1.mzXML]	170.05931091308594	9.219516666666667	9.132583333333335	10.931566666666667	1.7989833333333323	303403.125	2351391.9325357727	0	1274	0.09459653857330963	1.4443712010629015	1.5859916418849813	170.05152893066406	170.05953979492188
297	170.09170532226562	1.88125					1	DETECTED	170.0917 m/z @1.88 [CD8145_1.mzXML]	170.09170532226562	1.88125	0.10083333333333333	20.008166666666668	19.907333333333334	14098.380859375	6423404.519003051	0	1274	6.8561715935683205	5.590638895389656	29.484319070472406	170.0914764404297	170.09600830078125
298	171.0626983642578	9.233616666666668					1	DETECTED	171.0627 m/z @9.23 [CD8145_1.mzXML]	171.0626983642578	9.233616666666668	1.18605	10.38745	9.2014	34954.609375	2464129.7806043094	0	1274	0.08599537041587979	0.5716883364329589	1.3345105446370185	171.05892944335938	171.06446838378906
299	171.14854431152344	1.2381833333333332					1	DETECTED	171.1485 m/z @1.24 [CD8145_1.mzXML]	171.14854431152344	1.2381833333333332	0.11725000000000001	20.008166666666668	19.89091666666667	9724.3642578125	6674953.655794053	0	1274	9.234223296633546	8.872479778755801	16.744959557511603	171.14727783203125	171.14923095703125
300	172.02359008789062	16.1195					1	DETECTED	172.0236 m/z @16.12 [CD8145_1.mzXML]	172.02359008789062	16.1195	8.7618	19.8915	11.129700000000001	5815.19482421875	1769855.710140686	0	1274	3.955161026543701	0.7563301031572368	0.4988283035725128	172.02207946777344	172.0239715576172
301	172.0361785888672	9.52925					1	DETECTED	172.0362 m/z @9.53 [CD8145_1.mzXML]	172.0361785888672	9.52925	2.5153000000000003	9.58975	7.074450000000001	6144.53466796875	962069.4374295655	0	1274	0.10950688319543644	0.5043128337099638	0.00862566741992759	172.0361785888672	172.0426483154297
302	172.13250732421875	10.262016666666666					1	DETECTED	172.1325 m/z @10.26 [CD8145_1.mzXML]	172.13250732421875	10.262016666666666	2.0351166666666667	10.652966666666666	8.617849999999999	14608.2236328125	1584569.4482598875	0	1274	0.11767077199513665	0.5185116536779539	0.0541307474090965	172.13150024414062	172.132568359375
303	172.9864044189453	1.4885					1	DETECTED	172.9864 m/z @1.49 [CD8145_1.mzXML]	172.9864044189453	1.4885	1.4108833333333335	11.860066666666667	10.449183333333334	4227.06494140625	962250.3154344483	0	1274	0.08897465874896149	67.31275499248463	133.62550998496926	172.97666931152344	172.9925079345703
304	173.02000427246094	16.6269					1	DETECTED	173.0200 m/z @16.63 [CD8145_1.mzXML]	173.02000427246094	16.6269	0.4216833333333333	20.008166666666668	19.586483333333334	7453.06689453125	2674570.3630933813	0	1274	7.682758356806712	0.6014562671583236	0.46797223056174514	173.016357421875	173.0292510986328
305	173.9601287841797	11.279366666666666					1	DETECTED	173.9601 m/z @11.28 [CD8145_1.mzXML]	173.9601287841797	11.279366666666666	0.10083333333333333	20.008166666666668	19.907333333333334	14409.34375	2539834.4154443666	0	1274	0.6001915328027749	1.8618903385831178	0.6264394446321391	173.9593048095703	173.9612274169922
306	174.0778350830078	14.774666666666667					1	DETECTED	174.0778 m/z @14.77 [CD8145_1.mzXML]	174.0778350830078	14.774666666666667	0.7764333333333333	18.618	17.841566666666665	9585.3037109375	2720987.2821893934	0	1274	2.638023408757819	0.6372792280930688	0.6611449953915632	174.06817626953125	174.08131408691406
307	174.12599182128906	13.61195					1	DETECTED	174.1260 m/z @13.61 [CD8145_1.mzXML]	174.12599182128906	13.61195	0.13404999999999997	19.8085	19.67445	3991.5244140625	2502901.0704962765	0	1274	10.455168232195666	0.7298781709316733	0.678037252528826	174.12599182128906	174.13453674316406
308	174.9370574951172	1.6661					1	DETECTED	174.9371 m/z @1.67 [CD8145_1.mzXML]	174.9370574951172	1.6661	1.5776333333333334	1.78285	0.2052166666666666	160228.796875	983850.1118779295	0	1274	0.08601238270741285	1.1598530519969878	1.1693966505989186	174.93698120117188	174.93716430664062
309	174.99066162109375	1.4585000000000001					1	DETECTED	174.9907 m/z @1.46 [CD8145_1.mzXML]	174.99066162109375	1.4585000000000001	0.1847	19.974666666666668	19.78996666666667	57055.65625	2812576.684550751	0	1274	0.11470236032470771	7.747208963414327	21.284276425665492	174.98944091796875	174.99143981933594
310	175.00747680664062	13.900683333333335					1	DETECTED	175.0075 m/z @13.90 [CD8145_1.mzXML]	175.00747680664062	13.900683333333335	9.49845	18.750666666666667	9.252216666666667	8829.0068359375	1775915.476595886	0	1274	1.7968230159699825	1.0508548691194617	1.1114236269015558	175.0067138671875	175.0083465576172
311	175.0228729248047	3.287183333333333					1	DETECTED	175.0229 m/z @3.29 [CD8145_1.mzXML]	175.0228729248047	3.287183333333333	0.47213333333333335	19.1135	18.641366666666666	12819.8701171875	2097677.1823724676	0	1274	0.3585472639770626	0.6849065386056618	6.480203014392653	175.01788330078125	175.03106689453125
312	175.07431030273438	15.594899999999999					1	DETECTED	175.0743 m/z @15.59 [CD8145_1.mzXML]	175.07431030273438	15.594899999999999	9.422	19.641333333333332	10.219333333333331	12510.55078125	2926212.8595861173	0	1274	2.134855059394962	0.7328741666616406	0.4932602935949361	175.0726318359375	175.07821655273438
313	175.0891876220703	18.915333333333333					1	DETECTED	175.0892 m/z @18.92 [CD8145_1.mzXML]	175.0891876220703	18.915333333333333	0.1847	20.008166666666668	19.82346666666667	2494.34423828125	1570608.073496399	0	1274	0.9431874281660342	0.5291723540225549	0.058344708045109786	175.0859375	175.09617614746094
314	175.1179962158203	1.78285					1	DETECTED	175.1180 m/z @1.78 [CD8145_1.mzXML]	175.1179962158203	1.78285	1.5181499999999999	10.214983333333333	8.696833333333332	114473.421875	2591076.504248871	0	1274	0.7663437653358307	1.7826488097627395	1.2656490393757314	175.1177978515625	175.12307739257812
315	176.06971740722656	10.553683333333334					1	DETECTED	176.0697 m/z @10.55 [CD8145_1.mzXML]	176.06971740722656	10.553683333333334	8.946366666666668	15.123700000000001	6.177333333333333	132830.828125	1596838.8959794566	0	1274	0.08532332835446965	0.5299523187588453	1.8582153438717555	176.06918334960938	176.07786560058594
316	176.1021270751953	1.8534833333333334					1	DETECTED	176.1021 m/z @1.85 [CD8145_1.mzXML]	176.1021270751953	1.8534833333333334	1.78285	6.664633333333333	4.881783333333333	36216.2265625	717182.1380305174	0	1274	0.11930794332581196	3.33600934549161	2.3206876218713735	176.09910583496094	176.10250854492188
317	176.96995544433594	1.4885					1	DETECTED	176.9700 m/z @1.49 [CD8145_1.mzXML]	176.96995544433594	1.4885	1.3589	6.416366666666667	5.0574666666666666	35325.09375	1952432.3443962405	0	1274	0.0997584095202928	27.913374023915186	61.483776390642504	176.9687957763672	176.97898864746094
318	176.99893188476562	16.20156666666667					1	DETECTED	176.9989 m/z @16.20 [CD8145_1.mzXML]	176.99893188476562	16.20156666666667	4.766116666666666	18.750666666666667	13.984550000000002	4673.6611328125	2190371.8610064695	0	1274	2.009949206689358	0.6114560423944838	0.2229120847889675	176.9934539794922	177.0086669921875
319	177.0601348876953	1.6954666666666667					1	DETECTED	177.0601 m/z @1.70 [CD8145_1.mzXML]	177.0601348876953	1.6954666666666667	1.60745	1.78285	0.1754	28177.287109375	198857.0982915039	0	1274	0.11809900201356682	0.9964021965536835	0.9928043931073668	177.0592803955078	177.06027221679688
320	177.07322692871094	10.553683333333334					1	DETECTED	177.0732 m/z @10.55 [CD8145_1.mzXML]	177.07322692871094	10.553683333333334	1.92295	10.686200000000001	8.763250000000001	13858.232421875	1460923.1417721554	0	1274	8.56657774383184	0.5076770224237416	0.015354044847483123	177.0725555419922	177.07530212402344
321	177.08621215820312	7.84205					1	DETECTED	177.0862 m/z @7.84 [CD8145_1.mzXML]	177.08621215820312	7.84205	0.10083333333333333	19.9415	19.840666666666667	12230.6474609375	3940220.6262501236	0	1274	4.179958050568899	1.281495372174486	0.23045858424220117	177.08547973632812	177.0938262939453
322	177.10140991210938	5.3152333333333335					1	DETECTED	177.1014 m/z @5.32 [CD8145_1.mzXML]	177.10140991210938	5.3152333333333335	4.9085833333333335	7.04775	2.139166666666666	11996.48046875	764648.082808777	0	1274	0.7430506331826461	2.6302307471617685	4.260461494323537	177.1012420654297	177.10171508789062
323	177.16294860839844	12.621283333333334					1	DETECTED	177.1629 m/z @12.62 [CD8145_1.mzXML]	177.16294860839844	12.621283333333334	0.6070833333333333	20.008166666666668	19.401083333333336	7396.07861328125	2469602.2798497938	0	1274	6.563126010582476	0.8074230216466072	0.6963254328065608	177.15830993652344	177.16311645507812
324	178.057861328125	1.78285					1	DETECTED	178.0579 m/z @1.78 [CD8145_1.mzXML]	178.057861328125	1.78285	1.76845	16.56126666666667	14.792816666666669	9095.7607421875	2275176.36826474	0	1274	0.08517618655701242	513.6394675925937	1026.2789351851875	178.05638122558594	178.06451416015625
325	178.96246337890625	11.498050000000001					1	DETECTED	178.9625 m/z @11.50 [CD8145_1.mzXML]	178.96246337890625	11.498050000000001	0.15086666666666665	19.541666666666668	19.390800000000002	12008.8505859375	2802902.913205994	0	1274	0.816715151262283	0.8540706644632099	0.7730425247055253	178.95455932617188	178.96334838867188
326	179.03941345214844	1.5031999999999999					1	DETECTED	179.0394 m/z @1.50 [CD8145_1.mzXML]	179.03941345214844	1.5031999999999999	1.42745	1.5776333333333334	0.15018333333333334	20670.84765625	105500.92890917965	0	1274	0.08358075928674347	0.9913091309130945	0.9826182618261888	179.0390167236328	179.03953552246094
327	179.05433654785156	10.884816666666667					1	DETECTED	179.0543 m/z @10.88 [CD8145_1.mzXML]	179.05433654785156	10.884816666666667	0.10083333333333333	19.9415	19.840666666666667	5863.27294921875	2327459.2479780614	0	1274	3.6629600699216773	0.9199136373541626	4.6403892829717455	179.04983520507812	179.06375122070312
328	180.0646209716797	9.723633333333334					1	DETECTED	180.0646 m/z @9.72 [CD8145_1.mzXML]	180.0646209716797	9.723633333333334	1.7395666666666665	13.072733333333334	11.333166666666667	12866.0126953125	1415761.5786636965	0	1274	0.07980904607197026	0.7097364751463331	2.5412245603698724	180.06076049804688	180.07339477539062
329	180.08721923828125	8.900033333333333					1	DETECTED	180.0872 m/z @8.90 [CD8145_1.mzXML]	180.08721923828125	8.900033333333333	0.10083333333333333	19.195833333333333	19.095	3185.779052734375	1253657.4485323792	0	1274	9.345593748030906	1.0850418219838167	1.1700836439676334	180.0787353515625	180.08737182617188
330	180.96031188964844	12.20355					1	DETECTED	180.9603 m/z @12.20 [CD8145_1.mzXML]	180.96031188964844	12.20355	9.177083333333334	12.7063	3.5292166666666667	8141.65087890625	1142408.417138794	0	1274	0.8024592667317663	0.5830589025706546	0.16611780514130917	180.9560546875	180.96054077148438
331	181.00128173828125	1.4885					1	DETECTED	181.0013 m/z @1.49 [CD8145_1.mzXML]	181.00128173828125	1.4885	1.42745	10.214983333333333	8.787533333333332	10422.1884765625	1328363.0645895996	0	1274	0.0912944882697726	71.96996996997017	142.93993993994033	181.00033569335938	181.00950622558594
332	181.0485076904297	12.453583333333334					1	DETECTED	181.0485 m/z @12.45 [CD8145_1.mzXML]	181.0485076904297	12.453583333333334	0.11725000000000001	20.008166666666668	19.89091666666667	20311.73828125	2598413.7653744495	0	1274	0.08001504896874145	0.726029014513472	0.3022408102705525	181.043701171875	181.050048828125
333	181.07113647460938	9.3771					1	DETECTED	181.0711 m/z @9.38 [CD8145_1.mzXML]	181.07113647460938	9.3771	0.5564333333333333	11.038	10.481566666666668	117547.8125	2125751.4651142904	0	1274	0.36430640795522606	0.8358222226461084	6.495715050496596	181.0696563720703	181.07162475585938
334	181.0846405029297	11.557366666666667					1	DETECTED	181.0846 m/z @11.56 [CD8145_1.mzXML]	181.0846405029297	11.557366666666667	8.607616666666667	11.768866666666666	3.161249999999999	162427.828125	1661895.5715011577	0	1274	0.23698110086758817	0.5315133245418487	0.054070103720463954	181.0846405029297	181.08543395996094
335	182.08004760742188	3.9301000000000004					1	DETECTED	182.0800 m/z @3.93 [CD8145_1.mzXML]	182.08004760742188	3.9301000000000004	1.9925833333333334	9.4069	7.414316666666667	133929.3125	7157506.305494781	1	1274	0.39234913577816677	0.6439347605566867	0.20864477983879487	182.07443237304688	182.0811309814453
336	182.1490478515625	16.0215					1	DETECTED	182.1490 m/z @16.02 [CD8145_1.mzXML]	182.1490478515625	16.0215	0.10083333333333333	20.008166666666668	19.907333333333334	85493.6953125	2.4520917217936575E7	0	1274	3.975762316003321	0.7539889461595575	0.5366345886947368	182.1481475830078	182.1495361328125
337	182.96173095703125	1.4885					1	DETECTED	182.9617 m/z @1.49 [CD8145_1.mzXML]	182.96173095703125	1.4885	1.44335	1.5925166666666668	0.1491666666666669	6512.3193359375	41893.22376727294	0	1274	0.08179659577441623	1.6519010705057233	2.3038021410114466	182.9564971923828	182.96176147460938
338	183.15245056152344	15.922983333333333					1	DETECTED	183.1525 m/z @15.92 [CD8145_1.mzXML]	183.15245056152344	15.922983333333333	0.11725000000000001	20.008166666666668	19.89091666666667	6259.4248046875	2467888.8960665287	0	1274	2.426971141900374	0.6292310596154983	0.5410968962491055	183.15158081054688	183.1535186767578
339	184.0720672607422	13.030433333333333					1	DETECTED	184.0721 m/z @13.03 [CD8145_1.mzXML]	184.0720672607422	13.030433333333333	10.853316666666666	18.684666666666665	7.831349999999999	107226.0625	4121997.483951051	0	1274	0.21116562787150173	1.152260737585993	0.6076645263665481	184.0716552734375	184.08114624023438
340	184.09329223632812	1.78285					1	DETECTED	184.0933 m/z @1.78 [CD8145_1.mzXML]	184.09329223632812	1.78285	1.7540833333333334	19.34416666666667	17.590083333333336	509310.84375	6035203.805326263	0	1274	0.054434891569273836	310.1968195389171	1.5590861895120085	184.09307861328125	184.09634399414062
341	184.99884033203125	1.4885					1	DETECTED	184.9988 m/z @1.49 [CD8145_1.mzXML]	184.99884033203125	1.4885	1.4108833333333335	1.5330333333333332	0.12214999999999976	13815.5400390625	78723.45427783196	0	1274	0.12371493330243255	0.7868799656431186	0.5737599312862371	184.9984588623047	184.9988555908203
342	185.04098510742188	1.9088833333333333					1	DETECTED	185.0410 m/z @1.91 [CD8145_1.mzXML]	185.04098510742188	1.9088833333333333	1.2381833333333332	10.686200000000001	9.448016666666668	270382.03125	4734087.788075867	0	1274	0.16856522912476923	1.9049081716747331	1.0969319245062032	185.0400390625	185.04470825195312
343	185.12762451171875	9.132583333333335					1	DETECTED	185.1276 m/z @9.13 [CD8145_1.mzXML]	185.12762451171875	9.132583333333335	2.063483333333333	14.079716666666666	12.016233333333332	36098.4140625	1489095.4236161208	0	1274	0.10762167363694175	1.641730255240465	1.8932379115369593	185.1177215576172	185.12916564941406
344	186.0724334716797	1.92295					1	DETECTED	186.0724 m/z @1.92 [CD8145_1.mzXML]	186.0724334716797	1.92295	0.8101333333333333	19.908166666666666	19.098033333333333	49370.60546875	2386114.2080285647	0	1274	0.112991338270924	41.942130601310595	0.23761188080380286	186.0721435546875	186.0762939453125
345	186.22035217285156	11.425516666666665					1	DETECTED	186.2204 m/z @11.43 [CD8145_1.mzXML]	186.22035217285156	11.425516666666665	10.041266666666667	11.542616666666667	1.5013500000000004	17057.95703125	799126.1580415649	0	1274	1.387635628473456	0.5422972728914585	0.09161491809269699	186.21978759765625	186.2212371826172
346	186.92169189453125	1.5330333333333332					1	DETECTED	186.9217 m/z @1.53 [CD8145_1.mzXML]	186.92169189453125	1.5330333333333332	1.4585000000000001	7.8091	6.3506	12238.224609375	2082832.5084707031	0	1274	0.11651325211510533	42.602415026833754	84.20483005366751	186.92127990722656	186.92190551757812
347	186.9517822265625	9.219516666666667					1	DETECTED	186.9518 m/z @9.22 [CD8145_1.mzXML]	186.9517822265625	9.219516666666667	8.592350000000001	9.332716666666666	0.7403666666666648	22110.451171875	281796.77870294196	0	1274	0.0878448077955909	0.5902471432367785	0.1463355617683913	186.94854736328125	186.95179748535156
348	187.05657958984375	1.86755					1	DETECTED	187.0566 m/z @1.87 [CD8145_1.mzXML]	187.05657958984375	1.86755	1.8534833333333334	15.1394	13.285916666666667	800500.75	6839215.451453248	0	1274	0.05683825183435953	7.631946790796045	8.395583000194861	187.0474853515625	187.05686950683594
349	187.0704803466797	2.8902					1	DETECTED	187.0705 m/z @2.89 [CD8145_1.mzXML]	187.0704803466797	2.8902	0.13404999999999997	19.5915	19.45745	26854.646484375	4874732.537904662	0	1274	1.0489092379404727	1.6523249015745591	2.3322401919504445	187.06723022460938	187.08029174804688
350	187.1266326904297	11.263833333333334					1	DETECTED	187.1266 m/z @11.26 [CD8145_1.mzXML]	187.1266326904297	11.263833333333334	0.11725000000000001	19.9415	19.824250000000003	8620.712890625	3835289.955159791	0	1274	16.950867793178116	0.8892523119939594	3.4460197248756463	187.12432861328125	187.1317901611328
351	187.47186279296875	9.219516666666667					1	DETECTED	187.4719 m/z @9.22 [CD8145_1.mzXML]	187.47186279296875	9.219516666666667	9.162683333333332	12.544516666666668	3.3818333333333364	15935.25390625	676619.254051148	0	1274	0.09700651824540962	29.75219941348874	1.7106236874232805	187.4629364013672	187.471923828125
352	188.0339813232422	2.1202833333333335					1	DETECTED	188.0340 m/z @2.12 [CD8145_1.mzXML]	188.0339813232422	2.1202833333333335	2.00655	13.432516666666666	11.425966666666667	7733.4560546875	2152848.251069336	0	1274	0.1379668800621907	50.231389214536776	99.46277842907355	188.02691650390625	188.04287719726562
353	188.0581817626953	9.2053					1	DETECTED	188.0582 m/z @9.21 [CD8145_1.mzXML]	188.0581817626953	9.2053	8.730966666666665	16.495383333333333	7.764416666666667	17870.6328125	1250247.0201889349	0	1274	0.056793473990923715	8.184557273366119	3.8915403735797036	188.04876708984375	188.05824279785156
354	188.06954956054688	9.219516666666667					1	DETECTED	188.0695 m/z @9.22 [CD8145_1.mzXML]	188.06954956054688	9.219516666666667	1.8534833333333334	10.787683333333332	8.934199999999999	5791736.5	3.970346284765556E7	1	1274	0.09416281906695367	1.4593319776957803	1.6034833244022249	188.0596466064453	188.0787811279297
355	188.0825958251953	9.2053					1	DETECTED	188.0826 m/z @9.21 [CD8145_1.mzXML]	188.0825958251953	9.2053	2.0776666666666666	18.3345	16.256833333333333	14814.802734375	2058011.8572264402	0	1274	0.07912156484419697	1.1404089248885791	181.10052704728164	188.080810546875	188.09133911132812
356	188.09437561035156	9.219516666666667					1	DETECTED	188.0944 m/z @9.22 [CD8145_1.mzXML]	188.09437561035156	9.219516666666667	9.177083333333334	16.6755	7.498416666666666	6152.232421875	850491.0710881655	0	1274	0.13214909835575384	88.35526315789474	172.81815403118884	188.0928955078125	188.10218811035156
357	189.02276611328125	13.596283333333334					1	DETECTED	189.0228 m/z @13.60 [CD8145_1.mzXML]	189.02276611328125	13.596283333333334	11.158216666666668	16.5938	5.435583333333334	12391.4482421875	1052096.5542622372	0	1274	0.28298253040219734	1.1147323015504091	0.6144577696229517	189.0221710205078	189.02377319335938
358	189.03622436523438	10.916116666666666					1	DETECTED	189.0362 m/z @10.92 [CD8145_1.mzXML]	189.03622436523438	10.916116666666666	1.42745	16.758333333333333	15.330883333333333	14406.333984375	6553985.681600464	0	1274	9.498604385419208	0.8078523501721353	0.6157047003442705	189.03106689453125	189.0460205078125
359	189.07289123535156	9.219516666666667					1	DETECTED	189.0729 m/z @9.22 [CD8145_1.mzXML]	189.07289123535156	9.219516666666667	9.147983333333334	9.483316666666667	0.3353333333333328	633675.5	3746199.0644702273	0	1274	0.08746429123756094	1.447013370647763	1.579577200803868	189.07278442382812	189.0731658935547
360	189.08609008789062	2.7930333333333333					1	DETECTED	189.0861 m/z @2.79 [CD8145_1.mzXML]	189.08609008789062	2.7930333333333333	0.10083333333333333	20.008166666666668	19.907333333333334	83226.9609375	1.8039017063354015E7	0	1274	1.5857849191958882	5.013673667751029	8.386017630388887	189.08517456054688	189.0903778076172
361	189.1973114013672	9.2053					1	DETECTED	189.1973 m/z @9.21 [CD8145_1.mzXML]	189.1973114013672	9.2053	9.177083333333334	9.275566666666666	0.09848333333333237	20518.341796875	98152.13777978544	0	1274	0.09606449577877108	1.7451269935027163	2.4902539870054325	189.19725036621094	189.19741821289062
362	190.08499145507812	10.837266666666666					1	DETECTED	190.0850 m/z @10.84 [CD8145_1.mzXML]	190.08499145507812	10.837266666666666	0.5902499999999999	10.931566666666667	10.341316666666668	53238.484375	1968220.048378357	0	1274	1.6645615899496224	0.5071675500565882	0.061400503034506865	190.07662963867188	190.09014892578125
363	190.1427764892578	10.356150000000001					1	DETECTED	190.1428 m/z @10.36 [CD8145_1.mzXML]	190.1427764892578	10.356150000000001	10.104716666666667	19.01516666666667	8.910450000000003	25084.583984375	912481.4209282836	0	1274	0.34298266421130563	17.7193092933845	1.3145366068441628	190.14256286621094	190.14306640625
364	190.966796875	13.701266666666667					1	DETECTED	190.9668 m/z @13.70 [CD8145_1.mzXML]	190.966796875	13.701266666666667	0.10083333333333333	19.9915	19.890666666666664	8182.65771484375	2256581.639062988	0	1274	2.4002161207377792	0.7312512101330104	0.11947553557597743	190.9617156982422	190.96902465820312
365	191.03915405273438	1.78285					1	DETECTED	191.0392 m/z @1.78 [CD8145_1.mzXML]	191.03915405273438	1.78285	1.4108833333333335	18.0845	16.673616666666664	144660.6875	4353083.807766236	0	1274	0.1374478231197589	1.518335216816837	110.9671605233853	191.02980041503906	191.0479278564453
366	191.075439453125	1.6954666666666667					1	DETECTED	191.0754 m/z @1.70 [CD8145_1.mzXML]	191.075439453125	1.6954666666666667	1.5776333333333334	12.606466666666668	11.028833333333335	93579.09375	3.240136171770606E7	0	1274	10.980761701126116	46.79844413012734	92.59688826025469	191.07537841796875	191.08401489257812
367	191.97628784179688	1.78285					1	DETECTED	191.9763 m/z @1.78 [CD8145_1.mzXML]	191.97628784179688	1.78285	0.13404999999999997	19.8915	19.757450000000002	8699.9111328125	2111947.1403158875	0	1274	18.826963036760418	5.991463488597769	10.915626968731845	191.97003173828125	191.97683715820312
368	192.00680541992188	12.235233333333333					1	DETECTED	192.0068 m/z @12.24 [CD8145_1.mzXML]	192.00680541992188	12.235233333333333	0.10083333333333333	20.008166666666668	19.907333333333334	6572.4306640625	1894336.638148894	0	1274	0.14912751934519974	0.8202850298874825	0.622769533174002	192.0060272216797	192.01304626464844
369	192.02322387695312	1.76845					1	DETECTED	192.0232 m/z @1.77 [CD8145_1.mzXML]	192.02322387695312	1.76845	1.5031999999999999	9.023816666666667	7.520616666666667	10611.544921875	1063679.1425552673	0	1274	1.0949647133071176	14.176468740182209	27.352937480364417	192.01797485351562	192.03192138671875
370	192.06497192382812	7.677449999999999					1	DETECTED	192.0650 m/z @7.68 [CD8145_1.mzXML]	192.06497192382812	7.677449999999999	6.069483333333333	9.514016666666667	3.4445333333333332	2546.948486328125	230401.5423483887	0	1274	2.1354447544361523	1.0710835630921043	1.1421671261842086	192.06393432617188	192.068115234375
371	192.96070861816406	2.1778					1	DETECTED	192.9607 m/z @2.18 [CD8145_1.mzXML]	192.96070861816406	2.1778	2.0776666666666666	18.882833333333334	16.80516666666667	11020.1904296875	1738434.58530777	0	1274	0.23664375747828403	83.91394806924096	166.8278961384819	192.96011352539062	192.96449279785156
372	193.00120544433594	1.4885					1	DETECTED	193.0012 m/z @1.49 [CD8145_1.mzXML]	193.00120544433594	1.4885	1.4108833333333335	15.027833333333332	13.61695	13766.7978515625	1972901.6691720884	0	1274	0.1097357836511419	87.7192398539835	167.22738630203568	192.9964599609375	193.01011657714844
373	193.05494689941406	1.5031999999999999					1	DETECTED	193.0549 m/z @1.50 [CD8145_1.mzXML]	193.05494689941406	1.5031999999999999	1.4585000000000001	15.74155	14.28305	16529.66796875	3691806.994036285	0	1274	0.0776834762693912	159.7656599552582	318.5313199105164	193.04525756835938	193.0551300048828
374	194.00405883789062	1.4885					1	DETECTED	194.0041 m/z @1.49 [CD8145_1.mzXML]	194.00405883789062	1.4885	1.4108833333333335	11.368983333333334	9.958100000000002	15340.3046875	7458405.0758833	0	1274	9.944381790637163	64.1492377066783	127.29847541335661	194.00389099121094	194.00791931152344
375	194.03250122070312	17.302666666666667					1	DETECTED	194.0325 m/z @17.30 [CD8145_1.mzXML]	194.03250122070312	17.302666666666667	8.900033333333333	19.9915	11.091466666666665	3765.89404296875	1037113.0608645321	0	1274	2.602034369911962	0.659999444618552	0.319998889237104	194.03184509277344	194.03311157226562
376	194.11676025390625	8.128483333333334					1	DETECTED	194.1168 m/z @8.13 [CD8145_1.mzXML]	194.11676025390625	8.128483333333334	0.20143333333333333	20.008166666666668	19.806733333333334	6850.25537109375	1723540.0392044673	0	1274	5.997599896000936	1.2483740895189204	0.12957145086398011	194.11578369140625	194.12359619140625
377	194.9624786376953	15.368083333333335					1	DETECTED	194.9625 m/z @15.37 [CD8145_1.mzXML]	194.9624786376953	15.368083333333335	2.2632499999999998	16.250783333333334	13.987533333333335	3978.28076171875	2166466.078217346	0	1274	2.062021349375083	0.5336784138167852	0.06735682763357029	194.95741271972656	194.962890625
378	194.97601318359375	11.916699999999999					1	DETECTED	194.9760 m/z @11.92 [CD8145_1.mzXML]	194.97601318359375	11.916699999999999	10.478466666666666	14.357750000000001	3.879283333333335	19969.509765625	1707275.7089705816	0	1274	0.26255856315637693	1.3486279463230364	1.6972558926460728	194.9751434326172	194.98487854003906
379	195.02896118164062	17.0715					1	DETECTED	195.0290 m/z @17.07 [CD8145_1.mzXML]	195.02896118164062	17.0715	0.11725000000000001	19.875	19.75775	6985.7001953125	2324986.72914499	0	1274	7.263952491170343	0.5826783844758688	1.286574284271153	195.02845764160156	195.02975463867188
380	195.086669921875	9.905149999999999					1	DETECTED	195.0867 m/z @9.91 [CD8145_1.mzXML]	195.086669921875	9.905149999999999	0.10083333333333333	20.008166666666668	19.907333333333334	75546.8671875	7986417.562011721	0	1274	1.0446752773246093	0.9789774829882585	4.6235789998033265	195.0852813720703	195.09262084960938
381	195.10031127929688	12.048733333333333					1	DETECTED	195.1003 m/z @12.05 [CD8145_1.mzXML]	195.10031127929688	12.048733333333333	1.6515333333333333	12.187833333333334	10.5363	25479.720703125	5221141.667806642	0	1274	0.8347328586660687	0.5066893009656447	0.014895773638091959	195.0984344482422	195.10049438476562
382	195.11195373535156	9.347583333333334					1	DETECTED	195.1120 m/z @9.35 [CD8145_1.mzXML]	195.11195373535156	9.347583333333334	9.289633333333335	16.807833333333335	7.5182	16535.42578125	1784604.3306942135	0	1274	0.11299047247278793	64.86798964624683	128.73597929249365	195.11068725585938	195.112060546875
383	196.0596466064453	10.152133333333333					1	DETECTED	196.0596 m/z @10.15 [CD8145_1.mzXML]	196.0596466064453	10.152133333333333	8.854016666666666	18.16783333333333	9.313816666666664	19207.57421875	1113833.9528690488	0	1274	0.09650329365199894	0.5876410803380959	3.770196263501143	196.0592803955078	196.06787109375
384	196.08998107910156	9.905149999999999					1	DETECTED	196.0900 m/z @9.91 [CD8145_1.mzXML]	196.08998107910156	9.905149999999999	0.13404999999999997	16.9725	16.83845	6340.271484375	1862835.5793520808	0	1274	4.218096901036359	0.8616455670293008	5.191005012732955	196.08486938476562	196.09866333007812
385	196.86415100097656	1.9088833333333333					1	DETECTED	196.8642 m/z @1.91 [CD8145_1.mzXML]	196.86415100097656	1.9088833333333333	1.7101333333333335	9.4681	7.7579666666666665	30543.94140625	1331237.1277856445	0	1274	0.3191033388754825	19.51689727463315	2.092874471684043	196.85646057128906	196.864501953125
386	196.9554443359375	11.263833333333334					1	DETECTED	196.9554 m/z @11.26 [CD8145_1.mzXML]	196.9554443359375	11.263833333333334	11.053383333333333	19.245166666666666	8.191783333333333	9190.962890625	1121612.682983887	0	1274	0.744941205694678	19.462540587629537	37.92508117525907	196.95401000976562	196.95578002929688
387	197.06381225585938	15.043583333333334					1	DETECTED	197.0638 m/z @15.04 [CD8145_1.mzXML]	197.06381225585938	15.043583333333334	9.362166666666667	20.008166666666668	10.646	12652.267578125	2804518.215479127	0	1274	6.05433578787455	0.9133019161009758	0.7368864542561302	197.060791015625	197.0646209716797
388	197.09970092773438	1.7540833333333334					1	DETECTED	197.0997 m/z @1.75 [CD8145_1.mzXML]	197.09970092773438	1.7540833333333334	1.60745	2.1060666666666665	0.4986166666666665	86853.9140625	468229.5659090577	0	1274	0.05243409846361646	1.5867712684424937	4.025782303721438	197.0983123779297	197.10107421875
389	197.1275177001953	9.738916666666666					1	DETECTED	197.1275 m/z @9.74 [CD8145_1.mzXML]	197.1275177001953	9.738916666666666	9.1173	9.905149999999999	0.7878499999999988	20475.982421875	223580.1473276064	0	1274	0.5882318266665347	0.637169143330716	0.44364677409621733	197.12733459472656	197.12823486328125
390	198.05154418945312	10.538466666666666					1	DETECTED	198.0515 m/z @10.54 [CD8145_1.mzXML]	198.05154418945312	10.538466666666666	10.508616666666667	10.652966666666666	0.1443499999999993	37106.05078125	185743.63466772277	0	1274	0.08570003456763509	2.4179229480737137	4.001060445140194	198.05145263671875	198.0516357421875
391	198.08384704589844	1.8108333333333335					1	DETECTED	198.0838 m/z @1.81 [CD8145_1.mzXML]	198.08384704589844	1.8108333333333335	1.79685	9.086333333333332	7.289483333333332	25443.4453125	3075217.9242807007	0	1274	0.4756275202712539	264.5273841998895	565.9691280228878	198.0749969482422	198.0840301513672
392	198.86117553710938	1.9648					1	DETECTED	198.8612 m/z @1.96 [CD8145_1.mzXML]	198.86117553710938	1.9648	1.7101333333333335	3.15885	1.4487166666666667	34321.58984375	653766.9084780272	0	1274	0.25747862684738076	2.844339005235603	4.620432087534177	198.8594512939453	198.86196899414062
393	198.93927001953125	1.5181499999999999					1	DETECTED	198.9393 m/z @1.52 [CD8145_1.mzXML]	198.93927001953125	1.5181499999999999	1.4108833333333335	1.6515333333333333	0.2406499999999998	189198.734375	1331144.0107595213	0	1274	0.11685826072387595	1.2241041415213092	1.3244042285216902	198.9387664794922	198.93930053710938
394	199.0100555419922	12.187833333333334					1	DETECTED	199.0101 m/z @12.19 [CD8145_1.mzXML]	199.0100555419922	12.187833333333334	9.101716666666666	18.451166666666666	9.34945	3426.052978515625	999767.0410809326	0	1274	5.503209274988389	1.5147596493975704	1.0590265364467029	199.0005645751953	199.01698303222656
395	199.1432647705078	8.854016666666666					1	DETECTED	199.1433 m/z @8.85 [CD8145_1.mzXML]	199.1432647705078	8.854016666666666	8.715683333333335	14.049000000000001	5.333316666666667	14773.37109375	624846.817800415	0	1274	0.10062529302244272	19.26161434595513	41.16961333972004	199.1430206298828	199.14703369140625
396	200.0394287109375	1.6954666666666667					1	DETECTED	200.0394 m/z @1.70 [CD8145_1.mzXML]	200.0394287109375	1.6954666666666667	1.60745	2.1060666666666665	0.4986166666666665	37918.53125	426366.12623730476	0	1274	0.829825815360416	2.8325127816701383	3.8492484172118413	200.03903198242188	200.0398406982422
397	200.06719970703125	1.78285					1	DETECTED	200.0672 m/z @1.78 [CD8145_1.mzXML]	200.06719970703125	1.78285	1.7540833333333334	7.429683333333333	5.675599999999999	252164.578125	2.3379199993549436E7	0	1274	0.044691436126485184	96.02057494020119	201.80162305705718	200.06712341308594	200.06729125976562
398	200.12705993652344	1.9925833333333334					1	DETECTED	200.1271 m/z @1.99 [CD8145_1.mzXML]	200.12705993652344	1.9925833333333334	0.38798333333333335	4.349716666666667	3.961733333333333	11846.7626953125	842508.8161373597	0	1274	0.26237655371454016	1.2253897123958781	1.4879139946301634	200.1269073486328	200.12811279296875
399	200.936767578125	1.5181499999999999					1	DETECTED	200.9368 m/z @1.52 [CD8145_1.mzXML]	200.936767578125	1.5181499999999999	1.4585000000000001	1.5776333333333334	0.11913333333333331	22641.0390625	129612.81425488272	0	1274	0.11142485011000991	0.998602961721155	0.9972059234423101	200.93673706054688	200.93692016601562
400	200.97207641601562	1.5330333333333332					1	DETECTED	200.9721 m/z @1.53 [CD8145_1.mzXML]	200.97207641601562	1.5330333333333332	1.4585000000000001	1.60745	0.14894999999999992	45334.30078125	272842.7909804687	0	1274	0.11597066155767743	0.9992173524150292	1.0852482233245608	200.9718017578125	200.972412109375
401	201.01498413085938	1.88125					1	DETECTED	201.0150 m/z @1.88 [CD8145_1.mzXML]	201.01498413085938	1.88125	1.42745	2.33405	0.9065999999999999	45095.32421875	706954.4172503662	0	1274	0.06863368040377682	0.9988981930365799	3.243099369391871	201.01190185546875	201.01502990722656
402	201.11117553710938	0.9632666666666666					1	DETECTED	201.1112 m/z @0.96 [CD8145_1.mzXML]	201.11117553710938	0.9632666666666666	0.10083333333333333	20.008166666666668	19.907333333333334	43204.9609375	3.142947685592551E7	0	1274	13.998075447871805	11.541375178757779	14.351304181484515	201.11026000976562	201.11155700683594
403	202.0889892578125	10.07315					1	DETECTED	202.0890 m/z @10.07 [CD8145_1.mzXML]	202.0889892578125	10.07315	10.057416666666667	10.120766666666666	0.0633499999999998	10634.501953125	36059.479751708386	0	1274	0.17897078140071443	2.013241525423717	3.0264830508474336	202.08865356445312	202.0889892578125
404	202.1145782470703	1.1171499999999999					1	DETECTED	202.1146 m/z @1.12 [CD8145_1.mzXML]	202.1145782470703	1.1171499999999999	0.13404999999999997	20.008166666666668	19.87411666666667	5449.9384765625	3502573.488239867	0	1274	17.75239296585602	10.107881531210799	19.215763062421598	202.10569763183594	202.11715698242188
405	202.96981811523438	1.5330333333333332					1	DETECTED	202.9698 m/z @1.53 [CD8145_1.mzXML]	202.96981811523438	1.5330333333333332	1.44335	1.5776333333333334	0.13428333333333353	16779.611328125	84240.19625915524	0	1274	0.08018749219420007	0.7486526667905604	0.43839341806619353	202.96969604492188	202.97024536132812
406	203.0305938720703	1.86755					1	DETECTED	203.0306 m/z @1.87 [CD8145_1.mzXML]	203.0305938720703	1.86755	1.42745	11.098700000000001	9.67125	154706.515625	6083990.300050354	0	1274	0.05541001966395975	1.0216967451485524	0.48097572359730345	203.02171325683594	203.03880310058594
407	203.05117797851562	1.79685					1	DETECTED	203.0512 m/z @1.80 [CD8145_1.mzXML]	203.05117797851562	1.79685	0.20143333333333333	19.525166666666667	19.323733333333333	3255918.25	3.657232495006509E7	1	1274	0.08205607840462759	3.576583618482801	4.181208072484822	203.04367065429688	203.05245971679688
408	203.82333374023438	9.233616666666668					1	DETECTED	203.8233 m/z @9.23 [CD8145_1.mzXML]	203.82333374023438	9.233616666666668	9.162683333333332	9.289633333333335	0.12695000000000256	21823.0859375	114686.5479145517	0	1274	0.09259057418201522	0.8948543233082529	0.7897086466165056	203.82296752929688	203.82342529296875
409	203.9711151123047	1.4885					1	DETECTED	203.9711 m/z @1.49 [CD8145_1.mzXML]	203.9711151123047	1.4885	1.44335	1.5031999999999999	0.05984999999999996	3365.175537109375	9669.21055218504	0	1274	0.0679411104530161	0.6627906976744178	0.3255813953488356	203.96990966796875	203.97213745117188
410	204.05484008789062	1.79685					1	DETECTED	204.0548 m/z @1.80 [CD8145_1.mzXML]	204.05484008789062	1.79685	1.3935666666666668	10.7032	9.309633333333334	167671.40625	3851651.621094542	0	1274	0.1552050248450234	1.0949308605633883	0.8080915086242338	204.05104064941406	204.06478881835938
411	204.1039276123047	10.77095					1	DETECTED	204.1039 m/z @10.77 [CD8145_1.mzXML]	204.1039276123047	10.77095	10.104716666666667	10.853316666666666	0.7485999999999997	23699.29296875	177365.36264459186	0	1274	0.06917805702447843	0.5618151798669139	0.12363035973382784	204.10379028320312	204.10450744628906
412	204.1217803955078	1.88125					1	DETECTED	204.1218 m/z @1.88 [CD8145_1.mzXML]	204.1217803955078	1.88125	1.8534833333333334	10.463683333333334	8.6102	1310590.75	1.0283128871481149E7	0	1274	0.05576473676918714	9.430350469246873	9.618568985275274	204.12152099609375	204.12298583984375
413	204.4153594970703	9.233616666666668					1	DETECTED	204.4154 m/z @9.23 [CD8145_1.mzXML]	204.4153594970703	9.233616666666668	9.2053	9.275566666666666	0.07026666666666692	17206.244140625	58530.83262744167	0	1274	0.12184889112364061	1.2407298410829024	1.481459682165805	204.4153594970703	204.41554260253906
414	204.9557647705078	1.6221833333333333					1	DETECTED	204.9558 m/z @1.62 [CD8145_1.mzXML]	204.9557647705078	1.6221833333333333	1.5181499999999999	10.38745	8.869299999999999	60800.3359375	8039649.829142089	0	1274	0.0970781611810847	44.657369876990266	99.00046662613603	204.9503173828125	204.9566192626953
415	205.0553741455078	1.79685					1	DETECTED	205.0554 m/z @1.80 [CD8145_1.mzXML]	205.0553741455078	1.79685	1.7540833333333334	9.4373	7.683216666666667	36021.3984375	1170382.8414303293	0	1274	7.570152134352342	88.11676231945619	172.99763470510143	205.04615783691406	205.06271362304688
416	205.0847625732422	12.513566666666666					1	DETECTED	205.0848 m/z @12.51 [CD8145_1.mzXML]	205.0847625732422	12.513566666666666	0.11725000000000001	20.008166666666668	19.89091666666667	17524.140625	5131305.507322631	0	1274	9.81400480563855	0.8115478028834732	0.5548525298517092	205.07496643066406	205.08558654785156
417	205.0960235595703	9.233616666666668					1	DETECTED	205.0960 m/z @9.23 [CD8145_1.mzXML]	205.0960235595703	9.233616666666668	1.7101333333333335	10.77095	9.060816666666666	6099764.0	4.498364520724462E7	1	1274	0.09405767492246753	1.231174742468815	1.1790373307797488	205.09092712402344	205.09640502929688
418	205.12525939941406	1.88125					1	DETECTED	205.1253 m/z @1.88 [CD8145_1.mzXML]	205.12525939941406	1.88125	1.8392000000000002	9.289633333333335	7.450433333333335	106710.5234375	2087684.4932668454	0	1274	0.18394246511809187	7.036593331313948	6.378031722272619	205.11720275878906	205.1328125
419	205.98619079589844	11.279366666666666					1	DETECTED	205.9862 m/z @11.28 [CD8145_1.mzXML]	205.98619079589844	11.279366666666666	0.10083333333333333	20.008166666666668	19.907333333333334	37344.03515625	6417618.778735191	0	1274	0.9802679956880809	1.2237029999146707	4.5915255805222355	205.98570251464844	205.99398803710938
420	206.08018493652344	10.324766666666667					1	DETECTED	206.0802 m/z @10.32 [CD8145_1.mzXML]	206.08018493652344	10.324766666666667	0.3029833333333333	19.708666666666666	19.405683333333332	60807.1015625	1880337.9437061462	0	1274	0.10542920746113182	2.0192920062294144	1.9616027256005695	206.07994079589844	206.08897399902344
421	206.09934997558594	9.233616666666668					1	DETECTED	206.0993 m/z @9.23 [CD8145_1.mzXML]	206.09934997558594	9.233616666666668	9.1173	14.523083333333334	5.405783333333334	625296.6875	4757697.918376721	0	1274	0.09341386820017128	1.2218782978229126	1.1678129022721466	206.09262084960938	206.10018920898438
422	206.3806915283203	9.219516666666667					1	DETECTED	206.3807 m/z @9.22 [CD8145_1.mzXML]	206.3806915283203	9.219516666666667	7.759783333333333	12.124766666666666	4.364983333333333	21748.970703125	2055444.0468156738	0	1274	1.5167044313837579	1.4951303891121657	1.9902607782243311	206.3737335205078	206.38124084472656
423	206.89266967773438	1.725					1	DETECTED	206.8927 m/z @1.73 [CD8145_1.mzXML]	206.89266967773438	1.725	1.6806333333333332	2.2773666666666665	0.5967333333333333	121836.328125	909794.9462513431	0	1274	0.24283083177079168	3.6862668512246084	3.8626113852659136	206.8922576904297	206.8928985595703
424	206.99026489257812	16.0215					1	DETECTED	206.9903 m/z @16.02 [CD8145_1.mzXML]	206.99026489257812	16.0215	0.11725000000000001	20.008166666666668	19.89091666666667	8351.6982421875	2823482.2418319406	0	1274	6.993027006343183	0.6301851508373005	0.5520132444246243	206.9850616455078	206.9999237060547
425	207.0254669189453	9.619916666666667					1	DETECTED	207.0255 m/z @9.62 [CD8145_1.mzXML]	207.0254669189453	9.619916666666667	1.4108833333333335	15.171466666666667	13.760583333333333	25997.171875	6241038.715298952	0	1274	0.7166944703713618	0.8375686154367684	0.5956612314740029	207.01548767089844	207.03123474121094
426	207.10330200195312	9.233616666666668					1	DETECTED	207.1033 m/z @9.23 [CD8145_1.mzXML]	207.10330200195312	9.233616666666668	1.44335	9.965333333333332	8.521983333333331	27265.05859375	2122982.6341546634	0	1274	0.157810592138242	0.5065580705386741	0.7310255473902045	207.0941619873047	207.1117706298828
427	208.04815673828125	15.856783333333334					1	DETECTED	208.0482 m/z @15.86 [CD8145_1.mzXML]	208.04815673828125	15.856783333333334	9.132583333333335	19.658166666666666	10.525583333333332	13482.984375	3244028.170807739	0	1274	2.4257384606199093	0.7826643566025202	2.028542689063454	208.04739379882812	208.04852294921875
428	208.13229370117188	8.823666666666666					1	DETECTED	208.1323 m/z @8.82 [CD8145_1.mzXML]	208.13229370117188	8.823666666666666	8.3532	8.900033333333333	0.5468333333333337	3844.060791015625	48694.69829174796	0	1274	0.0872946192243127	0.5811605498087008	0.16232109961740165	208.130859375	208.1327667236328
429	208.88975524902344	1.725					1	DETECTED	208.8898 m/z @1.73 [CD8145_1.mzXML]	208.88975524902344	1.725	1.6954666666666667	2.063483333333333	0.36801666666666644	79283.1953125	546700.4394399415	0	1274	0.09601001295426936	6.230530474040612	11.461060948081224	208.88961791992188	208.8901824951172
430	208.93453979492188	2.134583333333333					1	DETECTED	208.9345 m/z @2.13 [CD8145_1.mzXML]	208.93453979492188	2.134583333333333	2.1060666666666665	2.3760833333333333	0.2700166666666668	6817.58251953125	66771.29594781493	0	1274	0.05051984250453323	4.734365867913527	8.468731735827054	208.93392944335938	208.93492126464844
431	208.9772491455078	13.61195					1	DETECTED	208.9772 m/z @13.61 [CD8145_1.mzXML]	208.9772491455078	13.61195	9.768400000000002	16.6755	6.907099999999998	12705.0224609375	1955716.9821156913	0	1274	0.4635757613177667	0.8985313056939549	0.7970626113879097	208.97640991210938	208.98191833496094
432	209.01480102539062	1.6806333333333332					1	DETECTED	209.0148 m/z @1.68 [CD8145_1.mzXML]	209.01480102539062	1.6806333333333332	1.6806333333333332	11.916699999999999	10.236066666666666	21329.8125	7835966.488938964	0	1274	10.0692494780358	null	null	209.0099639892578	209.01480102539062
433	209.03248596191406	1.4885					1	DETECTED	209.0325 m/z @1.49 [CD8145_1.mzXML]	209.03248596191406	1.4885	1.3935666666666668	5.542816666666667	4.14925	35263.953125	1034192.7277443237	0	1274	0.10871316431863431	22.334986729686324	1.2202232605933654	209.03189086914062	209.03257751464844
434	209.04449462890625	15.676350000000001					1	DETECTED	209.0445 m/z @15.68 [CD8145_1.mzXML]	209.04449462890625	15.676350000000001	0.25225	20.008166666666668	19.755916666666668	27222.123046875	7185377.168139031	0	1274	2.5183969299057782	0.8253865509779084	0.6431354537624151	209.04368591308594	209.04811096191406
435	209.091064453125	7.71035					1	DETECTED	209.0911 m/z @7.71 [CD8145_1.mzXML]	209.091064453125	7.71035	5.8711	8.638533333333333	2.767433333333333	15915.5810546875	917931.5745681762	0	1274	0.7421420398517968	0.7523265823931856	0.18296062513693614	209.09092712402344	209.09149169921875
436	209.11599731445312	12.033833333333332					1	DETECTED	209.1160 m/z @12.03 [CD8145_1.mzXML]	209.11599731445312	12.033833333333332	0.99685	12.2512	11.25435	68389.609375	1741729.6605696133	0	1274	0.10044413382757789	0.5085697519495043	3.3518062501479875	209.1128387451172	209.11697387695312
437	209.16397094726562	9.79905					1	DETECTED	209.1640 m/z @9.80 [CD8145_1.mzXML]	209.16397094726562	9.79905	9.79905	15.513816666666665	5.714766666666666	9386.408203125	825666.7555602422	0	1274	0.06528285514544585	null	null	209.1637420654297	209.1656036376953
438	210.0452880859375	14.372516666666666					1	DETECTED	210.0453 m/z @14.37 [CD8145_1.mzXML]	210.0452880859375	14.372516666666666	10.041266666666667	18.251166666666666	8.2099	8222.5322265625	1421284.641632813	0	1274	5.168660000789213	0.8280142564508464	0.4900872847822177	210.04368591308594	210.04840087890625
439	210.93434143066406	11.233266666666667					1	DETECTED	210.9343 m/z @11.23 [CD8145_1.mzXML]	210.93434143066406	11.233266666666667	2.1492	17.9005	15.7513	9866.9794921875	3523429.6058220835	0	1274	0.5425709553666653	0.8669740424626269	0.7339480849252538	210.93142700195312	210.9347686767578
440	210.9707489013672	11.815233333333333					1	DETECTED	210.9707 m/z @11.82 [CD8145_1.mzXML]	210.9707489013672	11.815233333333333	11.660816666666667	15.107483333333333	3.4466666666666654	8279.357421875	807739.8375731199	0	1274	null	11.160280626011902	21.320561252023804	210.96128845214844	210.97120666503906
441	211.04112243652344	2.47365					1	DETECTED	211.0411 m/z @2.47 [CD8145_1.mzXML]	211.04112243652344	2.47365	1.4108833333333335	17.402833333333334	15.99195	13296.4267578125	1295831.6367758482	0	1274	0.1836500421291607	7.523735219395916	0.7159279256029123	211.04006958007812	211.04254150390625
442	211.07925415039062	14.8063					1	DETECTED	211.0793 m/z @14.81 [CD8145_1.mzXML]	211.07925415039062	14.8063	10.340333333333332	16.890333333333334	6.5500000000000025	6404.353515625	1384600.7684385977	0	1274	1.5520033373487419	0.7333238791153838	0.4666477582307675	211.0786895751953	211.08517456054688
443	211.1320037841797	0.15086666666666665					1	DETECTED	211.1320 m/z @0.15 [CD8145_1.mzXML]	211.1320037841797	0.15086666666666665	0.10083333333333333	20.008166666666668	19.907333333333334	6039.61376953125	3923082.540757082	0	1274	16.450225618355674	198.9407061958695	396.881412391739	211.13160705566406	211.1326904296875
444	211.14329528808594	10.293366666666666					1	DETECTED	211.1433 m/z @10.29 [CD8145_1.mzXML]	211.14329528808594	10.293366666666666	1.7540833333333334	10.4032	8.649116666666666	15491.2822265625	2435070.6591745606	0	1274	0.12351189960062392	0.506431062716036	1.645953483289195	211.14010620117188	211.14337158203125
445	212.01844787597656	11.3551					1	DETECTED	212.0184 m/z @11.36 [CD8145_1.mzXML]	212.01844787597656	11.3551	11.3262	11.557366666666667	0.23116666666666674	176515.34375	1071392.4174174787	0	1274	0.10067346624711071	4.034573199678677	5.762646878996012	212.01832580566406	212.01861572265625
446	212.0668487548828	10.837266666666666					1	DETECTED	212.0668 m/z @10.84 [CD8145_1.mzXML]	212.0668487548828	10.837266666666666	10.804450000000001	10.900216666666667	0.09576666666666611	11110.08984375	50218.5116843261	0	1274	0.09683108727099388	1.4591163026917702	1.9182326053835406	212.06661987304688	212.0670623779297
447	212.83792114257812	1.92295					1	DETECTED	212.8379 m/z @1.92 [CD8145_1.mzXML]	212.83792114257812	1.92295	1.725	2.3199833333333335	0.5949833333333334	23099.650390625	411172.1276790771	0	1274	0.2876439754582196	1.5028626757598733	1.941707835760245	212.83740234375	212.8387451171875
448	213.04026794433594	13.058466666666668					1	DETECTED	213.0403 m/z @13.06 [CD8145_1.mzXML]	213.04026794433594	13.058466666666668	10.508616666666667	18.850166666666667	8.34155	3760.114013671875	924700.5797051996	0	1274	5.281947603947257	1.6356942565248929	0.9111309800994314	213.03085327148438	213.04026794433594
449	213.0738525390625	1.7540833333333334					1	DETECTED	213.0739 m/z @1.75 [CD8145_1.mzXML]	213.0738525390625	1.7540833333333334	1.7101333333333335	11.586783333333333	9.87665	33641.90234375	8671886.97741516	0	1274	0.059104855067686035	112.36234357224134	223.7246871444827	213.06541442871094	213.0738525390625
450	213.17684936523438	10.508616666666667					1	DETECTED	213.1768 m/z @10.51 [CD8145_1.mzXML]	213.17684936523438	10.508616666666667	5.136416666666666	13.211566666666666	8.07515	9241.525390625	855106.9891895748	0	1274	0.09257245436174166	0.7515682588138938	1.733473921267951	213.17364501953125	213.1844482421875
451	213.9580841064453	19.9415					1	DETECTED	213.9581 m/z @19.94 [CD8145_1.mzXML]	213.9580841064453	19.9415	0.11725000000000001	19.9915	19.87425	1974.508544921875	1031922.4391006164	0	1274	0.9171246457169744	0.5012610817559302	0.00252216351186033	213.95733642578125	213.9591827392578
452	214.1787872314453	11.2949					1	DETECTED	214.1788 m/z @11.29 [CD8145_1.mzXML]	214.1787872314453	11.2949	11.24845	11.31075	0.062300000000000466	32237.251953125	106075.07077734215	0	1274	0.12054795805805618	0.67061356297094	0.34122712594188004	214.178466796875	214.1787872314453
453	214.83493041992188	1.9088833333333333					1	DETECTED	214.8349 m/z @1.91 [CD8145_1.mzXML]	214.83493041992188	1.9088833333333333	1.725	2.2063333333333333	0.48133333333333317	17670.662109375	343230.0666396484	0	1274	0.09122093253100627	1.3088008701169227	1.6176017402338452	214.8346710205078	214.83531188964844
454	214.91647338867188	1.5479999999999998					1	DETECTED	214.9165 m/z @1.55 [CD8145_1.mzXML]	214.91647338867188	1.5479999999999998	1.4108833333333335	1.6515333333333333	0.2406499999999998	527228.8125	3919985.456299561	0	1274	0.12046253814754482	0.93852016425519	0.9560605915775293	214.91624450683594	214.91673278808594
455	214.98797607421875	1.5181499999999999					1	DETECTED	214.9880 m/z @1.52 [CD8145_1.mzXML]	214.98797607421875	1.5181499999999999	0.9632666666666666	17.219833333333334	16.256566666666668	60244.51953125	1.5680489332007233E7	0	1274	0.08423580605116698	84.94431035318306	181.3292303154162	214.98777770996094	214.99310302734375
456	215.0152130126953	1.9925833333333334					1	DETECTED	215.0152 m/z @1.99 [CD8145_1.mzXML]	215.0152130126953	1.9925833333333334	1.93675	17.733833333333333	15.797083333333333	47948.0703125	1932800.7339710074	0	1274	0.20932308769579278	73.40806992667954	28.890154682657855	215.00827026367188	215.02215576171875
457	215.14157104492188	15.027833333333332					1	DETECTED	215.1416 m/z @15.03 [CD8145_1.mzXML]	215.14157104492188	15.027833333333332	14.790416666666665	19.574833333333334	4.784416666666669	2146.522216796875	268347.68207589735	0	1274	0.7509707202258546	10.075991575991592	19.151983151983185	215.14076232910156	215.1422576904297
458	216.1216583251953	1.9786499999999998					1	DETECTED	216.1217 m/z @1.98 [CD8145_1.mzXML]	216.1216583251953	1.9786499999999998	1.9088833333333333	7.147633333333333	5.23875	9494.748046875	783952.3808574219	0	1274	null	24.305718670520783	47.56813046598099	216.12118530273438	216.12742614746094
459	216.92141723632812	1.725					1	DETECTED	216.9214 m/z @1.73 [CD8145_1.mzXML]	216.92141723632812	1.725	1.5031999999999999	1.8249833333333332	0.3217833333333333	379394.84375	2638509.6026560073	0	1274	0.1100524938235452	1.605781867419204	1.3306854916195023	216.9124298095703	216.92156982421875
460	216.9497833251953	1.5181499999999999					1	DETECTED	216.9498 m/z @1.52 [CD8145_1.mzXML]	216.9497833251953	1.5181499999999999	1.4108833333333335	5.674016666666666	4.263133333333332	146412.5625	2986315.1404523924	0	1274	0.11916766889833652	2.1103230697351645	1.1906865983366648	216.9492645263672	216.95758056640625
461	217.04574584960938	10.884816666666667					1	DETECTED	217.0457 m/z @10.88 [CD8145_1.mzXML]	217.04574584960938	10.884816666666667	1.42745	18.518166666666666	17.090716666666665	8041.779296875	1463973.588775788	0	1274	0.10604432810400688	0.750332656431257	7.248441766045887	217.0369110107422	217.05343627929688
462	217.08079528808594	1.86755					1	DETECTED	217.0808 m/z @1.87 [CD8145_1.mzXML]	217.08079528808594	1.86755	1.8534833333333334	19.475666666666665	17.622183333333332	58276.1953125	2621624.376520568	0	1274	1.3166276617369674	105.7757768273912	40.133474355901825	217.0799560546875	217.08908081054688
463	217.12033081054688	0.10083333333333333					1	DETECTED	217.1203 m/z @0.10 [CD8145_1.mzXML]	217.12033081054688	0.10083333333333333	0.10083333333333333	20.008166666666668	19.907333333333334	12929.7734375	3883476.2984642605	0	1274	19.111495542749875	null	null	217.12020874023438	217.12181091308594
464	217.22608947753906	11.70665					1	DETECTED	217.2261 m/z @11.71 [CD8145_1.mzXML]	217.22608947753906	11.70665	11.70665	11.7843	0.07765000000000022	6948.09228515625	19662.050511840866	0	1274	0.0387176306002921	null	null	217.22608947753906	217.22671508789062
465	218.04151916503906	10.167933333333334					1	DETECTED	218.0415 m/z @10.17 [CD8145_1.mzXML]	218.04151916503906	10.167933333333334	8.915683333333334	10.230633333333333	1.3149499999999996	6534.27099609375	158046.14861221297	0	1274	0.11139492831159004	0.525034937113196	0.05006987422639212	218.04119873046875	218.04165649414062
466	218.08038330078125	9.261433333333335					1	DETECTED	218.0804 m/z @9.26 [CD8145_1.mzXML]	218.08038330078125	9.261433333333335	8.546733333333332	16.824333333333335	8.277600000000003	5049.6279296875	795435.065989319	0	1274	0.09614830322633239	5.790961242479345	10.58192248495869	218.08013916015625	218.0853729248047
467	218.1376190185547	2.02095					1	DETECTED	218.1376 m/z @2.02 [CD8145_1.mzXML]	218.1376190185547	2.02095	0.11725000000000001	20.008166666666668	19.89091666666667	57072.84375	4195566.486943667	0	1274	4.097275462036817	7.704764469210387	0.6605984742449504	218.1367645263672	218.13851928710938
468	218.2100067138672	10.4032					1	DETECTED	218.2100 m/z @10.40 [CD8145_1.mzXML]	218.2100067138672	10.4032	10.3717	10.508616666666667	0.13691666666666613	7278.857421875	37115.08105090356	0	1274	0.08072943757277962	2.173280423280455	3.34656084656091	218.2100067138672	218.21058654785156
469	218.96871948242188	9.828983333333333					1	DETECTED	218.9687 m/z @9.83 [CD8145_1.mzXML]	218.96871948242188	9.828983333333333	9.544316666666667	12.528966666666667	2.9846500000000002	10405.9951171875	506922.5399235841	0	1274	0.4301022582433145	5.242359484777523	1.4980476992450962	218.9633026123047	218.96932983398438
470	219.02500915527344	1.76845					1	DETECTED	219.0250 m/z @1.77 [CD8145_1.mzXML]	219.02500915527344	1.76845	1.7101333333333335	16.41345	14.703316666666668	2090652.0	1.758686971979499E7	0	1274	0.07104555482359665	3.490422172185813	4.527350072537363	219.0162811279297	219.03009033203125
471	219.04612731933594	11.083566666666666					1	DETECTED	219.0461 m/z @11.08 [CD8145_1.mzXML]	219.04612731933594	11.083566666666666	8.561916666666667	11.172966666666667	2.6110500000000005	7762.14208984375	414226.8637629702	0	1274	2.377286352370472	0.5177264886086493	0.03519173718736586	219.0423583984375	219.052001953125
472	219.11631774902344	15.043583333333334					1	DETECTED	219.1163 m/z @15.04 [CD8145_1.mzXML]	219.11631774902344	15.043583333333334	0.13404999999999997	20.008166666666668	19.87411666666667	17400.701171875	3089290.2022073385	0	1274	1.5905587417307245	0.9124550375821969	0.6510238307017834	219.1093292236328	219.1169891357422
473	219.17294311523438	12.2512					1	DETECTED	219.1729 m/z @12.25 [CD8145_1.mzXML]	219.17294311523438	12.2512	0.16778333333333334	19.958000000000002	19.79021666666667	14815.1455078125	3186480.5139728086	0	1274	0.35732188695461886	1.349522253830444	1.177120070555808	219.17196655273438	219.1747283935547
474	220.116943359375	8.915683333333334					1	DETECTED	220.1169 m/z @8.92 [CD8145_1.mzXML]	220.116943359375	8.915683333333334	1.9925833333333334	15.971749999999998	13.979166666666664	12913.0166015625	1318775.6327789302	0	1274	0.11426764093829966	1.0096031161377608	52.7063108863728	220.11679077148438	220.11984252929688
475	220.93325805664062	1.60745					1	DETECTED	220.9333 m/z @1.61 [CD8145_1.mzXML]	220.93325805664062	1.60745	1.5330333333333332	1.725	0.19196666666666684	174101.78125	1115160.0312187495	0	1274	0.11463047330798082	1.2780175536286715	1.6715221591040446	220.9331817626953	220.9336395263672
476	221.0056610107422	15.823783333333333					1	DETECTED	221.0057 m/z @15.82 [CD8145_1.mzXML]	221.0056610107422	15.823783333333333	1.3935666666666668	18.434666666666665	17.041099999999997	3215.59716796875	1934359.9731293637	0	1274	0.8805617443040603	0.5904658396212576	0.18093167924251533	220.99569702148438	221.00628662109375
477	221.02349853515625	1.76845					1	DETECTED	221.0235 m/z @1.77 [CD8145_1.mzXML]	221.02349853515625	1.76845	1.725	16.168633333333336	14.443633333333336	137999.5	3163314.901034608	0	1274	0.07742393039165774	5.488632701377953	6.520858855625008	221.01968383789062	221.0320281982422
478	221.05203247070312	11.571833333333332					1	DETECTED	221.0520 m/z @11.57 [CD8145_1.mzXML]	221.05203247070312	11.571833333333332	11.52815	14.079716666666666	2.551566666666666	29212.158203125	502698.8662539064	0	1274	0.07647082354291079	29.205265165967948	3.0906287835204886	221.04837036132812	221.05213928222656
479	221.08294677734375	12.346166666666667					1	DETECTED	221.0829 m/z @12.35 [CD8145_1.mzXML]	221.08294677734375	12.346166666666667	5.5591	12.528966666666667	6.969866666666667	26316.662109375	1834540.1662185062	0	1274	3.8453328992441644	0.5136734491889078	0.04767677106396217	221.07737731933594	221.0918426513672
480	221.15235900878906	12.9324					1	DETECTED	221.1524 m/z @12.93 [CD8145_1.mzXML]	221.15235900878906	12.9324	0.1847	14.251683333333334	14.066983333333335	27789.15625	2643853.1352362977	0	1274	0.07254967569211601	0.5447444429273196	0.9403204134114848	221.14883422851562	221.16146850585938
481	222.05230712890625	11.586783333333333					1	DETECTED	222.0523 m/z @11.59 [CD8145_1.mzXML]	222.05230712890625	11.586783333333333	11.542616666666667	11.616366666666666	0.07374999999999865	10939.1328125	38573.17295263638	0	1274	1.1948533527149472	0.8349056603773638	0.6698113207547276	222.0519256591797	222.05235290527344
482	222.06375122070312	15.400516666666666					1	DETECTED	222.0638 m/z @15.40 [CD8145_1.mzXML]	222.06375122070312	15.400516666666666	9.452850000000002	19.75883333333333	10.30598333333333	15354.517578125	2989990.9937789915	0	1274	2.00348786821095	0.8771254058056541	0.6123681221947127	222.0627899169922	222.07301330566406
483	222.86648559570312	1.7540833333333334					1	DETECTED	222.8665 m/z @1.75 [CD8145_1.mzXML]	222.86648559570312	1.7540833333333334	1.6954666666666667	2.1060666666666665	0.41059999999999985	103372.6796875	738177.3068028567	0	1274	0.17030356411180447	2.735661838404963	2.0873686520311843	222.86500549316406	222.8670654296875
484	222.9930419921875	13.61195					1	DETECTED	222.9930 m/z @13.61 [CD8145_1.mzXML]	222.9930419921875	13.61195	1.4108833333333335	15.627483333333334	14.2166	67115.1640625	4938369.455062805	0	1274	0.5524130488926247	1.2541704073134738	1.4618373838419916	222.99160766601562	222.99440002441406
485	223.06231689453125	11.70665					1	DETECTED	223.0623 m/z @11.71 [CD8145_1.mzXML]	223.06231689453125	11.70665	5.234	19.163	13.929	122131.5625	9317975.576928644	0	1274	0.3370996976187275	3.465702174088299	0.34961605416261277	223.05758666992188	223.06808471679688
486	223.0951385498047	11.571833333333332					1	DETECTED	223.0951 m/z @11.57 [CD8145_1.mzXML]	223.0951385498047	11.571833333333332	0.10083333333333333	20.008166666666668	19.907333333333334	90266.0859375	1.0506588029858211E7	0	1274	10.255213227710822	1.9846516503848846	0.8802043530636473	223.09103393554688	223.09536743164062
487	223.13145446777344	12.408066666666667					1	DETECTED	223.1315 m/z @12.41 [CD8145_1.mzXML]	223.13145446777344	12.408066666666667	12.361666666666668	12.438183333333335	0.07651666666666657	16577.08984375	56629.76096508794	0	1274	0.10671714451701853	0.8245330459770381	0.6490660919540762	223.131103515625	223.1317138671875
488	223.1682586669922	11.31075					1	DETECTED	223.1683 m/z @11.31 [CD8145_1.mzXML]	223.1682586669922	11.31075	5.461783333333333	15.043583333333334	9.581800000000001	15192.4921875	3764991.5067073368	0	1274	6.594338906513578	0.8191019496321287	0.5799261727995909	223.1674041748047	223.1685791015625
489	224.0618896484375	11.691116666666666					1	DETECTED	224.0619 m/z @11.69 [CD8145_1.mzXML]	224.0618896484375	11.691116666666666	3.7523166666666667	17.950833333333332	14.198516666666665	17151.451171875	2893514.3539899895	0	1274	4.116394980008989	0.8056192525475869	0.5330617454289736	224.05892944335938	224.06973266601562
490	224.86370849609375	1.725					1	DETECTED	224.8637 m/z @1.73 [CD8145_1.mzXML]	224.86370849609375	1.725	1.6954666666666667	1.7540833333333334	0.05861666666666676	79038.6875	213223.0219882817	0	1274	0.05753116679598147	0.9923814898419855	0.9847629796839709	224.86349487304688	224.86375427246094
491	224.9498748779297	11.70665					1	DETECTED	224.9499 m/z @11.71 [CD8145_1.mzXML]	224.9498748779297	11.70665	11.038	17.984333333333332	6.946333333333332	37431.5	2741936.1474048765	0	1274	0.4922757560947133	2.6578882713066943	2.7544879200509964	224.94906616210938	224.95236206054688
492	225.0332794189453	1.79685					1	DETECTED	225.0333 m/z @1.80 [CD8145_1.mzXML]	225.0332794189453	1.79685	1.78285	18.634166666666665	16.851316666666666	90579.375	1.3205443637533996E7	0	1274	0.11109263966029181	601.8327380952376	1202.6654761904751	225.02593994140625	225.04171752929688
493	225.05918884277344	11.737666666666666					1	DETECTED	225.0592 m/z @11.74 [CD8145_1.mzXML]	225.05918884277344	11.737666666666666	9.347583333333334	16.9725	7.624916666666666	11567.5654296875	1211269.7036462398	0	1274	2.59363357396046	1.2255665312077562	1.7571949708136503	225.0548858642578	225.06344604492188
494	226.0438995361328	2.0776666666666666					1	DETECTED	226.0439 m/z @2.08 [CD8145_1.mzXML]	226.0438995361328	2.0776666666666666	2.0351166666666667	17.055	15.019883333333333	24373.798828125	1360689.0097809143	0	1274	0.16475531945939648	176.49686643164958	6.973386344431149	226.0438690185547	226.05140686035156
495	226.95008850097656	1.6661					1	DETECTED	226.9501 m/z @1.67 [CD8145_1.mzXML]	226.95008850097656	1.6661	1.4734166666666666	15.1552	13.681783333333334	851177.75	1.733966374533044E7	0	1274	0.0920272163328939	1.0779550473788873	1.0596530452991662	226.9434356689453	226.95098876953125
496	227.0782012939453	9.233616666666668					1	DETECTED	227.0782 m/z @9.23 [CD8145_1.mzXML]	227.0782012939453	9.233616666666668	9.162683333333332	11.888366666666666	2.7256833333333343	61276.58984375	955736.3718283705	0	1274	0.09301189164137291	1.6927079015590674	1.5991759011316058	227.07777404785156	227.08140563964844
497	227.17434692382812	9.79905					1	DETECTED	227.1743 m/z @9.80 [CD8145_1.mzXML]	227.17434692382812	9.79905	0.9799833333333333	20.008166666666668	19.028183333333335	128007.40625	3363600.678196073	0	1274	0.13634311305805724	2.0254024613710375	0.9876997181813818	227.1726531982422	227.1754913330078
498	228.06219482421875	10.324766666666667					1	DETECTED	228.0622 m/z @10.32 [CD8145_1.mzXML]	228.06219482421875	10.324766666666667	10.27765	10.4339	0.15625	26070.328125	143875.96074267593	0	1274	0.08658938002871075	1.6581181464449624	2.3162362928899247	228.06153869628906	228.06227111816406
499	228.19410705566406	11.498050000000001					1	DETECTED	228.1941 m/z @11.50 [CD8145_1.mzXML]	228.19410705566406	11.498050000000001	11.48345	12.606466666666668	1.1230166666666683	149002.375	1152940.0522116742	0	1274	0.0762762260922436	9.27954933517046	31.35062615394304	228.19374084472656	228.19528198242188
500	229.1420135498047	0.10083333333333333					1	DETECTED	229.1420 m/z @0.10 [CD8145_1.mzXML]	229.1420135498047	0.10083333333333333	0.10083333333333333	20.008166666666668	19.907333333333334	91181.4375	6.782448838254365E7	1	1274	2.219145739461146	null	null	229.14166259765625	229.1427459716797
501	229.1534423828125	1.9648					1	DETECTED	229.1534 m/z @1.96 [CD8145_1.mzXML]	229.1534423828125	1.9648	1.8534833333333334	2.063483333333333	0.20999999999999974	63440.88671875	688684.7048027334	0	1274	0.26149081307928057	0.9432549782901615	0.886509956580323	229.15325927734375	229.15354919433594
502	230.14573669433594	19.475666666666665					1	DETECTED	230.1457 m/z @19.48 [CD8145_1.mzXML]	230.14573669433594	19.475666666666665	0.16778333333333334	20.008166666666668	19.840383333333335	10633.7529296875	8223173.946456056	0	1274	4.747695510829143	0.5137897042054498	0.027579408410899647	230.14463806152344	230.14605712890625
503	230.15615844726562	1.9648					1	DETECTED	230.1562 m/z @1.96 [CD8145_1.mzXML]	230.15615844726562	1.9648	1.9088833333333333	2.0776666666666666	0.16878333333333329	8402.5029296875	63826.7345759277	0	1274	0.15350946192642567	1.5092399403874763	2.0184798807749527	230.1559600830078	230.1575927734375
504	230.2462158203125	11.411383333333333					1	DETECTED	230.2462 m/z @11.41 [CD8145_1.mzXML]	230.2462158203125	11.411383333333333	11.368983333333334	11.902483333333333	0.5334999999999983	424488.96875	2810058.448456535	1	1274	0.12660661934308415	2.703437505874724	3.012462751468451	230.24607849121094	230.24659729003906
505	230.96527099609375	1.5181499999999999					1	DETECTED	230.9653 m/z @1.52 [CD8145_1.mzXML]	230.96527099609375	1.5181499999999999	1.42745	1.6515333333333333	0.2240833333333332	167598.046875	1121169.4291464842	0	1274	0.10952415321202036	1.230397252144442	1.2540219960682015	230.96420288085938	230.9653778076172
506	230.989013671875	1.9509333333333332					1	DETECTED	230.9890 m/z @1.95 [CD8145_1.mzXML]	230.989013671875	1.9509333333333332	1.44335	3.3446833333333337	1.9013333333333338	7057.18115234375	370682.9974197387	0	1274	0.6595704275900054	1.8729272697422432	2.7458545394844864	230.9871063232422	230.98971557617188
507	231.13595581054688	15.043583333333334					1	DETECTED	231.1360 m/z @15.04 [CD8145_1.mzXML]	231.13595581054688	15.043583333333334	0.11725000000000001	20.008166666666668	19.89091666666667	358727.9375	4.0892264429759994E7	1	1274	0.8925017405702675	0.9499018538336295	2.7175081986746954	231.13531494140625	231.14427185058594
508	231.9657745361328	1.5031999999999999					1	DETECTED	231.9658 m/z @1.50 [CD8145_1.mzXML]	231.9657745361328	1.5031999999999999	1.4734166666666666	17.668	16.194583333333334	17246.439453125	2673698.6137061156	0	1274	0.0860302547382783	271.873251259094	542.746502518188	231.96481323242188	231.9669952392578
509	232.1394500732422	15.043583333333334					1	DETECTED	232.1395 m/z @15.04 [CD8145_1.mzXML]	232.1394500732422	15.043583333333334	9.483316666666667	20.008166666666668	10.52485	25256.056640625	3203027.875570863	0	1274	0.6349324856678358	0.8943735364457066	0.697612065177879	232.13478088378906	232.14010620117188
510	232.15345764160156	8.471633333333333					1	DETECTED	232.1535 m/z @8.47 [CD8145_1.mzXML]	232.15345764160156	8.471633333333333	8.098283333333333	11.18805	3.0897666666666677	48482.0859375	1039486.4712380378	0	1274	0.23229197371569832	1.031870519983659	0.5114299072791237	232.152587890625	232.15367126464844
511	232.895263671875	1.725					1	DETECTED	232.8953 m/z @1.73 [CD8145_1.mzXML]	232.895263671875	1.725	1.6515333333333333	1.9088833333333333	0.25734999999999997	271298.46875	1697228.4171806655	0	1274	0.10234946443086179	1.869281911167095	1.2338039289437295	232.89495849609375	232.89578247070312
512	232.92710876464844	1.5330333333333332					1	DETECTED	232.9271 m/z @1.53 [CD8145_1.mzXML]	232.92710876464844	1.5330333333333332	1.42745	1.6221833333333333	0.1947333333333332	63619.5390625	478902.9535354005	0	1274	0.13268904862354347	0.918743722745417	0.9787464660105315	232.926513671875	232.92735290527344
513	232.99827575683594	1.4885					1	DETECTED	232.9983 m/z @1.49 [CD8145_1.mzXML]	232.99827575683594	1.4885	1.42745	1.76845	0.34099999999999997	22233.287109375	199077.240743164	0	1274	0.15282482263035813	2.634470404238172	4.933417727116123	232.99819946289062	232.9998321533203
514	233.02963256835938	15.351766666666666					1	DETECTED	233.0296 m/z @15.35 [CD8145_1.mzXML]	233.02963256835938	15.351766666666666	9.64945	17.950833333333332	8.301383333333332	2932.183349609375	974118.705355652	0	1274	0.5527066445529183	0.7278956798260355	0.45579135965207107	233.0287628173828	233.03115844726562
515	233.1319122314453	15.220216666666666					1	DETECTED	233.1319 m/z @15.22 [CD8145_1.mzXML]	233.1319122314453	15.220216666666666	12.528966666666667	20.008166666666668	7.4792000000000005	14265.9921875	1623076.8405111693	0	1274	0.5767590488868031	1.060904893884862	0.9526638355560245	233.1311798095703	233.14132690429688
516	233.15113830566406	15.252916666666666					1	DETECTED	233.1511 m/z @15.25 [CD8145_1.mzXML]	233.15113830566406	15.252916666666666	0.40476666666666666	19.72533333333333	19.320566666666664	10579.2861328125	2886951.180694885	0	1274	2.8156001740153176	0.614804012047612	0.5095365307076574	233.14398193359375	233.156982421875
517	234.0787353515625	9.664466666666668					1	DETECTED	234.0787 m/z @9.66 [CD8145_1.mzXML]	234.0787353515625	9.664466666666668	9.452850000000002	10.07315	0.6202999999999985	3159.72705078125	62961.46983422849	0	1274	0.04615095977196226	1.4656218004252977	1.931243600850595	234.07760620117188	234.0787353515625
518	234.89234924316406	1.7395666666666665					1	DETECTED	234.8923 m/z @1.74 [CD8145_1.mzXML]	234.89234924316406	1.7395666666666665	1.6515333333333333	1.88125	0.2297166666666668	86719.5234375	556858.0653327641	0	1274	0.10725949876642238	1.3047141234380946	1.7965056792480971	234.89193725585938	234.8927764892578
519	235.06765747070312	11.916699999999999					1	DETECTED	235.0677 m/z @11.92 [CD8145_1.mzXML]	235.06765747070312	11.916699999999999	11.830466666666666	12.078583333333334	0.2481166666666681	57857.0234375	376603.9117651367	0	1274	0.08214880907480016	1.3154502750630714	2.0509339802446553	235.06698608398438	235.06784057617188
520	235.0911865234375	3.002133333333333					1	DETECTED	235.0912 m/z @3.00 [CD8145_1.mzXML]	235.0911865234375	3.002133333333333	0.10083333333333333	20.008166666666668	19.907333333333334	134833.8125	3.378592220262249E7	1	1274	1.4169411641631182	5.066702027332163	14.430604848792093	235.0896759033203	235.0918426513672
521	235.16770935058594	12.33065					1	DETECTED	235.1677 m/z @12.33 [CD8145_1.mzXML]	235.16770935058594	12.33065	1.2034166666666666	14.079716666666666	12.8763	22565.533203125	1367850.2098774416	0	1274	0.06525335301800794	0.5785939601638024	0.1571879203276046	235.16671752929688	235.1686553955078
522	236.07830810546875	11.2949					1	DETECTED	236.0783 m/z @11.29 [CD8145_1.mzXML]	236.07830810546875	11.2949	10.214983333333333	17.8005	7.585516666666667	7820.55322265625	1723849.2167921145	0	1274	5.347862017689602	3.5120842657612443	5.4400536511843205	236.07830810546875	236.08021545410156
523	236.09445190429688	2.70995					1	DETECTED	236.0945 m/z @2.71 [CD8145_1.mzXML]	236.09445190429688	2.70995	0.13404999999999997	20.008166666666668	19.87411666666667	9974.3857421875	3107243.5316797476	0	1274	5.328119128870687	3.4602201488259596	3.0537877901750083	236.0934600830078	236.0955810546875
524	236.9069366455078	1.5925166666666668					1	DETECTED	236.9069 m/z @1.59 [CD8145_1.mzXML]	236.9069366455078	1.5925166666666668	1.5479999999999998	1.6954666666666667	0.14746666666666686	13948.9345703125	91164.77691162103	0	1274	0.09638782637975751	1.6563084986896197	2.3126169973792394	236.90682983398438	236.90762329101562
525	237.0780487060547	11.753433333333334					1	DETECTED	237.0780 m/z @11.75 [CD8145_1.mzXML]	237.0780487060547	11.753433333333334	9.2476	18.650666666666666	9.403066666666666	20216.66015625	2501822.266029694	0	1274	0.43387277401589586	2.9356898425165374	5.261495394972914	237.0740203857422	237.08680725097656
526	237.11053466796875	11.830466666666666					1	DETECTED	237.1105 m/z @11.83 [CD8145_1.mzXML]	237.11053466796875	11.830466666666666	0.8269666666666667	19.875	19.048033333333333	23776.52734375	3495196.158925782	0	1274	2.5363077455490544	2.8104221986616134	3.87968955100045	237.1012725830078	237.11172485351562
527	238.10585021972656	14.189833333333333					1	DETECTED	238.1059 m/z @14.19 [CD8145_1.mzXML]	238.10585021972656	14.189833333333333	4.243833333333333	19.9915	15.747666666666666	14515.431640625	2989709.9392397767	0	1274	0.8987986327444126	1.064921047571465	0.9551191476434281	238.10427856445312	238.1073760986328
528	238.84039306640625	1.7395666666666665					1	DETECTED	238.8404 m/z @1.74 [CD8145_1.mzXML]	238.84039306640625	1.7395666666666665	1.6806333333333332	1.79685	0.11621666666666686	35455.203125	153555.6741240236	0	1274	0.06157843201945057	0.986001131221722	0.9720022624434439	238.84024047851562	238.84071350097656
529	238.96534729003906	12.20355					1	DETECTED	238.9653 m/z @12.20 [CD8145_1.mzXML]	238.96534729003906	12.20355	8.961766666666668	19.377	10.415233333333331	124733.484375	9976757.591203548	1	1274	1.0321777974183597	1.2390348452942967	1.5511073554810884	238.96450805664062	238.9701385498047
530	239.06260681152344	1.8534833333333334					1	DETECTED	239.0626 m/z @1.85 [CD8145_1.mzXML]	239.06260681152344	1.8534833333333334	1.5330333333333332	12.063633333333334	10.5306	143108.171875	2236557.09968106	0	1274	0.037961304254374495	1.4150066691156753	null	239.05645751953125	239.0684051513672
531	239.09011840820312	10.508616666666667					1	DETECTED	239.0901 m/z @10.51 [CD8145_1.mzXML]	239.09011840820312	10.508616666666667	10.340333333333332	10.720083333333333	0.37975000000000136	49271.87109375	323039.9226535935	0	1274	0.10027646920102562	2.3585769834428647	3.377577838857273	239.0876007080078	239.0903778076172
532	239.23545837402344	13.75745					1	DETECTED	239.2355 m/z @13.76 [CD8145_1.mzXML]	239.23545837402344	13.75745	1.3416833333333333	14.32805	12.986366666666665	47863.42578125	2458164.7624879465	0	1274	0.30560078930758294	1.2490264139949618	2.060529298752109	239.23492431640625	239.2359619140625
533	239.9650115966797	12.140566666666667					1	DETECTED	239.9650 m/z @12.14 [CD8145_1.mzXML]	239.9650115966797	12.140566666666667	8.915683333333334	12.298583333333333	3.3828999999999994	8663.6435546875	885164.0593052367	0	1274	0.23003148292403885	0.524499594300569	0.04899918860113804	239.95675659179688	239.96949768066406
534	240.0980682373047	13.0164					1	DETECTED	240.0981 m/z @13.02 [CD8145_1.mzXML]	240.0980682373047	13.0164	6.930733333333333	13.55105	6.620316666666667	29024.216796875	1591960.5329649656	0	1274	0.42565281278430867	0.6051244671599232	0.23080113125935453	240.09324645996094	240.10125732421875
535	240.96595764160156	12.33065					1	DETECTED	240.9660 m/z @12.33 [CD8145_1.mzXML]	240.96595764160156	12.33065	11.512916666666666	19.5085	7.995583333333336	16058.3203125	1364970.731828705	0	1274	0.738929125541592	3.4513764302081937	5.986009617774921	240.95993041992188	240.96694946289062
536	241.1053924560547	11.557366666666667					1	DETECTED	241.1054 m/z @11.56 [CD8145_1.mzXML]	241.1053924560547	11.557366666666667	1.8392000000000002	13.030433333333333	11.191233333333333	30565.5	4365596.131884521	0	1274	0.10648673110262763	0.575789329263064	0.01721037823635425	241.10064697265625	241.1152801513672
537	241.15341186523438	1.9648					1	DETECTED	241.1534 m/z @1.96 [CD8145_1.mzXML]	241.15341186523438	1.9648	1.9088833333333333	10.230633333333333	8.32175	8942.826171875	688157.7309405517	0	1274	0.2561761742165847	74.41207153502212	147.57262657520258	241.1525115966797	241.1541748046875
538	242.01747131347656	2.0494499999999998					1	DETECTED	242.0175 m/z @2.05 [CD8145_1.mzXML]	242.01747131347656	2.0494499999999998	2.0494499999999998	18.850166666666667	16.800716666666666	6413.7333984375	1373606.589848298	0	1274	0.014703527787533588	null	null	242.01747131347656	242.02745056152344
539	242.09890747070312	8.915683333333334					1	DETECTED	242.0989 m/z @8.92 [CD8145_1.mzXML]	242.09890747070312	8.915683333333334	3.2014	9.023816666666667	5.822416666666667	6566.8857421875	377742.4058726807	0	1274	0.10871653406224979	0.5094616706090294	0.018923341218058776	242.09573364257812	242.10147094726562
540	242.2098388671875	12.468466666666666					1	DETECTED	242.2098 m/z @12.47 [CD8145_1.mzXML]	242.2098388671875	12.468466666666666	11.128766666666667	12.7063	1.5775333333333332	29475.552734375	935245.8444588624	0	1274	0.10459867816143564	0.5887636535542788	0.17752730710855763	242.20938110351562	242.21212768554688
541	242.92393493652344	1.6661					1	DETECTED	242.9239 m/z @1.67 [CD8145_1.mzXML]	242.92393493652344	1.6661	0.6243166666666667	1.79685	1.1725333333333334	361830.28125	2304601.3270421433	0	1274	0.07958733263632123	1.1203609067893954	1.071643126677969	242.9233856201172	242.9279327392578
542	242.99404907226562	1.4734166666666666					1	DETECTED	242.9940 m/z @1.47 [CD8145_1.mzXML]	242.99404907226562	1.4734166666666666	0.40476666666666666	1.5181499999999999	1.1133833333333332	14954.125	135398.87575885007	0	1274	0.055222927599061666	0.5209298335906674	0.9443456142885706	242.98707580566406	242.99411010742188
543	243.02236938476562	14.553966666666668					1	DETECTED	243.0224 m/z @14.55 [CD8145_1.mzXML]	243.02236938476562	14.553966666666668	9.995849999999999	18.964833333333335	8.968983333333336	2800.02978515625	652288.7423174136	0	1274	6.811840896110185	0.9838474954933871	0.9676949909867743	243.01312255859375	243.02548217773438
544	244.11691284179688	9.55945					1	DETECTED	244.1169 m/z @9.56 [CD8145_1.mzXML]	244.11691284179688	9.55945	2.1202833333333335	9.64945	7.529166666666667	4988.908203125	871702.3674534913	0	1274	0.04161015023351844	0.5060490646353758	0.012098129270751632	244.1162872314453	244.1180419921875
545	244.20083618164062	9.132583333333335					1	DETECTED	244.2008 m/z @9.13 [CD8145_1.mzXML]	244.20083618164062	9.132583333333335	9.055116666666667	9.723633333333334	0.6685166666666671	49124.69921875	390838.8958530589	0	1274	0.11277974975320504	1.9766707721248307	2.613957388751389	244.20028686523438	244.20118713378906
546	245.2246856689453	11.279366666666666					1	DETECTED	245.2247 m/z @11.28 [CD8145_1.mzXML]	245.2246856689453	11.279366666666666	7.363183333333334	19.1795	11.816316666666667	35599.1328125	2717069.4097760594	0	1274	3.3217095570064448	4.1922722873012646	60.736129937310984	245.2242431640625	245.2279052734375
547	246.13275146484375	1.93675					1	DETECTED	246.1328 m/z @1.94 [CD8145_1.mzXML]	246.13275146484375	1.93675	1.86755	19.228833333333334	17.361283333333333	14620.443359375	4086853.566172058	0	1274	0.2541058468041144	125.44279865125253	6.265191866309892	246.13143920898438	246.13720703125
548	246.15066528320312	11.888366666666666					1	DETECTED	246.1507 m/z @11.89 [CD8145_1.mzXML]	246.15066528320312	11.888366666666666	10.508616666666667	12.124766666666666	1.6161499999999993	43731.44140625	890813.7355861816	0	1274	0.17254054370260974	0.5650394751902671	0.10522878901377786	246.14768981933594	246.1511688232422
549	246.16896057128906	9.2476					1	DETECTED	246.1690 m/z @9.25 [CD8145_1.mzXML]	246.16896057128906	9.2476	0.1847	19.974666666666668	19.78996666666667	119383.171875	4557302.954782774	0	1274	0.10141035376833685	1.0302427710777415	1.0912606850108013	246.1673583984375	246.17050170898438
550	246.9427947998047	1.5330333333333332					1	DETECTED	246.9428 m/z @1.53 [CD8145_1.mzXML]	246.9427947998047	1.5330333333333332	1.42745	13.475966666666666	12.048516666666666	67972.296875	9414190.295203734	0	1274	0.12449908253169961	56.37554772370511	116.56286258056298	246.94117736816406	246.94317626953125
551	247.04501342773438	14.142683333333334					1	DETECTED	247.0450 m/z @14.14 [CD8145_1.mzXML]	247.04501342773438	14.142683333333334	13.520833333333334	16.05378333333333	2.532949999999998	4698.15576171875	351003.51726242044	0	1274	1.0255169754135007	2.03662458792313	1.4040427393837698	247.04412841796875	247.04641723632812
552	247.09133911132812	2.70995					1	DETECTED	247.0913 m/z @2.71 [CD8145_1.mzXML]	247.09133911132812	2.70995	0.10083333333333333	20.008166666666668	19.907333333333334	143355.515625	2.1983906930486415E7	0	1274	1.0542768633472437	3.881060535013681	2.9041731974649267	247.08566284179688	247.09213256835938
553	247.1272430419922	13.74345					1	DETECTED	247.1272 m/z @13.74 [CD8145_1.mzXML]	247.1272430419922	13.74345	8.06795	13.944233333333333	5.876283333333333	10634.458984375	1586984.4015656733	0	1274	0.23982208831446528	0.517688603059936	0.035377206119872044	247.12612915039062	247.12820434570312
554	247.14312744140625	9.233616666666668					1	DETECTED	247.1431 m/z @9.23 [CD8145_1.mzXML]	247.14312744140625	9.233616666666668	8.3532	9.452850000000002	1.0996500000000022	71731.84375	964174.9452343754	0	1274	0.07481931269207998	0.5588056236106563	1.5765706807254447	247.14256286621094	247.1436004638672
555	247.2404327392578	12.678283333333333					1	DETECTED	247.2404 m/z @12.68 [CD8145_1.mzXML]	247.2404327392578	12.678283333333333	0.6922499999999999	19.825166666666668	19.132916666666667	22058.009765625	3386473.9804590754	0	1274	0.2523648380332215	0.5723738676145771	0.14217293149319207	247.2393035888672	247.2417755126953
556	248.8691864013672	1.7101333333333335					1	DETECTED	248.8692 m/z @1.71 [CD8145_1.mzXML]	248.8691864013672	1.7101333333333335	1.6661	1.79685	0.13075000000000014	71934.34375	378300.59058398503	0	1274	0.09654564528455345	1.484670704012105	1.96934140802421	248.8689727783203	248.86920166015625
557	248.9746551513672	1.93675					1	DETECTED	248.9747 m/z @1.94 [CD8145_1.mzXML]	248.9746551513672	1.93675	1.42745	2.2773666666666665	0.8499166666666664	14108.1796875	333301.3054559936	0	1274	0.5283314238538313	0.8328349048714292	0.6764582512043295	248.97427368164062	248.97625732421875
558	249.00189208984375	11.52815					1	DETECTED	249.0019 m/z @11.53 [CD8145_1.mzXML]	249.00189208984375	11.52815	10.86925	18.3345	7.465249999999999	16586.640625	1468194.090860198	0	1274	0.4850004148610445	3.414042802856987	6.195236956197268	249.0009307861328	249.0045928955078
559	249.10557556152344	1.8108333333333335					1	DETECTED	249.1056 m/z @1.81 [CD8145_1.mzXML]	249.10557556152344	1.8108333333333335	1.8108333333333335	4.516783333333334	2.70595	89298.8203125	658089.1404666136	0	1274	0.3092104352284766	null	null	249.10557556152344	249.1092071533203
560	249.1561279296875	9.828983333333333					1	DETECTED	249.1561 m/z @9.83 [CD8145_1.mzXML]	249.1561279296875	9.828983333333333	9.483316666666667	10.07315	0.589833333333333	21270.197265625	272814.0859047238	0	1274	0.15241476879644544	0.7897306225810902	0.6672876048933942	249.15602111816406	249.1569061279297
561	249.2161407470703	10.356150000000001					1	DETECTED	249.2161 m/z @10.36 [CD8145_1.mzXML]	249.2161407470703	10.356150000000001	10.089083333333333	10.553683333333334	0.4646000000000008	15198.8681640625	224423.67805841067	0	1274	0.21460167991206625	0.8504110538035022	0.7883407181315509	249.21566772460938	249.21646118164062
562	250.00059509277344	16.758333333333333					1	DETECTED	250.0006 m/z @16.76 [CD8145_1.mzXML]	250.00059509277344	16.758333333333333	10.041266666666667	18.384666666666664	8.343399999999997	1767.4769287109375	574477.7263749997	0	1274	1.091094935301399	0.6210597880026995	0.24211957600539893	249.99986267089844	250.0015869140625
563	251.12387084960938	1.6515333333333333					1	DETECTED	251.1239 m/z @1.65 [CD8145_1.mzXML]	251.12387084960938	1.6515333333333333	0.10083333333333333	20.008166666666668	19.907333333333334	104165.8046875	1.2323827333854128E7	0	1274	0.3182120037011993	4.425145477528058	11.158794255226063	251.1226806640625	251.1270751953125
564	253.0457763671875	1.60745					1	DETECTED	253.0458 m/z @1.61 [CD8145_1.mzXML]	253.0457763671875	1.60745	0.23516666666666666	19.9415	19.706333333333333	8628.1689453125	3488500.066283382	0	1274	15.697383681816676	7.1119008451538495	13.166666573988879	253.04541015625	253.0523681640625
565	253.10914611816406	12.408066666666667					1	DETECTED	253.1091 m/z @12.41 [CD8145_1.mzXML]	253.10914611816406	12.408066666666667	12.346166666666667	12.468466666666666	0.12229999999999919	11774.0908203125	64505.28455590799	0	1274	0.07801893641056523	0.987883683360258	0.9757673667205159	253.1088409423828	253.10971069335938
566	253.1934051513672	14.774666666666667					1	DETECTED	253.1934 m/z @14.77 [CD8145_1.mzXML]	253.1934051513672	14.774666666666667	14.507883333333332	15.286	0.7781166666666675	5790.8466796875	166861.0574551394	0	1274	0.40902004518151713	1.4583307303054867	1.916661460610973	253.19322204589844	253.19442749023438
567	254.13470458984375	13.799816666666667					1	DETECTED	254.1347 m/z @13.80 [CD8145_1.mzXML]	254.13470458984375	13.799816666666667	8.961766666666668	14.033733333333334	5.0719666666666665	17456.8984375	1374333.3570151352	0	1274	0.16819724960945592	0.524174684704237	0.04812205914761203	254.13404846191406	254.13809204101562
568	254.1745147705078	13.900683333333335					1	DETECTED	254.1745 m/z @13.90 [CD8145_1.mzXML]	254.1745147705078	13.900683333333335	9.965333333333332	17.8005	7.835166666666668	8289.359375	1180524.3257364498	0	1274	4.168162787266644	0.9954853655541008	0.8571303999220297	254.17356872558594	254.17568969726562
569	254.82261657714844	1.9509333333333332					1	DETECTED	254.8226 m/z @1.95 [CD8145_1.mzXML]	254.82261657714844	1.9509333333333332	1.7101333333333335	10.508616666666667	8.798483333333333	24196.859375	1781056.7482720949	0	1274	0.18407471623758176	18.269276024363258	1.3699422833415207	254.8145751953125	254.82659912109375
570	254.99388122558594	10.916116666666666					1	DETECTED	254.9939 m/z @10.92 [CD8145_1.mzXML]	254.99388122558594	10.916116666666666	3.825816666666667	10.916116666666666	7.090299999999999	4535.7685546875	769711.8436748657	0	1274	0.10577589605077442	0.5	null	254.99278259277344	254.99400329589844
571	255.12106323242188	11.263833333333334					1	DETECTED	255.1211 m/z @11.26 [CD8145_1.mzXML]	255.12106323242188	11.263833333333334	11.263833333333334	19.674833333333332	8.410999999999998	17231.4375	1706388.0509225456	0	1274	0.30661606509631056	null	null	255.1199188232422	255.12149047851562
572	255.1705780029297	14.018616666666667					1	DETECTED	255.1706 m/z @14.02 [CD8145_1.mzXML]	255.1705780029297	14.018616666666667	1.86755	19.924833333333332	18.05728333333333	31918.990234375	7799372.950954896	0	1274	0.7252622259675601	1.1645798080421068	0.9029266150973236	255.1700439453125	255.1719512939453
573	256.2618408203125	11.3551					1	DETECTED	256.2618 m/z @11.36 [CD8145_1.mzXML]	256.2618408203125	11.3551	0.5732166666666667	19.8915	19.318283333333333	95879.75	4619106.338286435	0	1274	0.09092028571095234	0.5095033501218985	0.23877921207955774	256.2588195800781	256.2636413574219
574	256.8194580078125	1.9509333333333332					1	DETECTED	256.8195 m/z @1.95 [CD8145_1.mzXML]	256.8194580078125	1.9509333333333332	1.7395666666666665	2.3055833333333333	0.5660166666666668	28767.435546875	429156.6705900879	0	1274	0.18058447262982003	1.3389449613625612	1.5074870735780044	256.81097412109375	256.8199768066406
575	257.0728759765625	1.86755					1	DETECTED	257.0729 m/z @1.87 [CD8145_1.mzXML]	257.0728759765625	1.86755	1.86755	18.784	16.916449999999998	12656.5830078125	1886155.4754495844	0	1274	0.590433344539369	null	null	257.0635986328125	257.0813903808594
576	257.2462463378906	13.813899999999999					1	DETECTED	257.2462 m/z @13.81 [CD8145_1.mzXML]	257.2462463378906	13.813899999999999	0.1847	19.9415	19.756800000000002	39981.81640625	3148656.186505708	0	1274	0.11969016784846431	0.5175002689262302	0.03505932819871792	257.2451477050781	257.251953125
577	257.9873962402344	15.171466666666667					1	DETECTED	257.9874 m/z @15.17 [CD8145_1.mzXML]	257.9873962402344	15.171466666666667	9.814150000000001	15.171466666666667	5.357316666666666	4214.2373046875	963377.729102417	0	1274	5.199272022881347	0.5	null	257.9789123535156	257.9873962402344
578	258.0285339355469	11.128766666666667					1	DETECTED	258.0285 m/z @11.13 [CD8145_1.mzXML]	258.0285339355469	11.128766666666667	0.16778333333333334	19.9915	19.823716666666666	7550.8701171875	2701492.809185362	0	1274	5.059880620631949	0.9042855035816432	13.479951375165136	258.02056884765625	258.033447265625
579	258.8162841796875	1.93675					1	DETECTED	258.8163 m/z @1.94 [CD8145_1.mzXML]	258.8162841796875	1.93675	1.8951	4.273916666666667	2.3788166666666664	18057.66796875	549393.0915175781	0	1274	0.11556471053838835	28.557222889155682	56.11444577831137	258.8157958984375	258.81756591796875
580	258.89794921875	1.6661					1	DETECTED	258.8979 m/z @1.67 [CD8145_1.mzXML]	258.89794921875	1.6661	1.5628666666666668	1.76845	0.20558333333333323	75143.140625	380467.3310859372	0	1274	0.07240381439953092	0.9635969994212034	1.1629352680675453	258.8974304199219	258.8981018066406
581	258.942626953125	1.5330333333333332					1	DETECTED	258.9426 m/z @1.53 [CD8145_1.mzXML]	258.942626953125	1.5330333333333332	1.42745	1.5479999999999998	0.12054999999999971	9605.43359375	53744.73629614254	0	1274	0.050038203379725754	0.5708760852407259	0.1417521704814516	258.942626953125	258.943115234375
582	258.97125244140625	1.4585000000000001					1	DETECTED	258.9713 m/z @1.46 [CD8145_1.mzXML]	258.97125244140625	1.4585000000000001	1.42745	17.469333333333335	16.041883333333335	15735.859375	2626715.39159082	0	1274	0.057275476160598915	258.323403113258	515.646806226516	258.9637145996094	258.97906494140625
583	259.0256042480469	14.189833333333333					1	DETECTED	259.0256 m/z @14.19 [CD8145_1.mzXML]	259.0256042480469	14.189833333333333	1.7101333333333335	17.486	15.775866666666667	6642.224609375	2255472.686853516	0	1274	0.7863974410403571	0.6320611339481986	0.18795169924165278	259.02545166015625	259.0270690917969
584	259.0926513671875	11.830466666666666					1	DETECTED	259.0927 m/z @11.83 [CD8145_1.mzXML]	259.0926513671875	11.830466666666666	8.516483333333333	18.301333333333332	9.784849999999999	16008.5791015625	1679303.2784716184	0	1274	0.15798088977480518	1.4762974064444099	1.9525948128888198	259.0914306640625	259.09271240234375
585	260.021484375	10.5695					1	DETECTED	260.0215 m/z @10.57 [CD8145_1.mzXML]	260.021484375	10.5695	10.5235	15.302366666666668	4.7788666666666675	4168.72998046875	333967.3550417481	0	1274	0.08849210448189382	51.94420289855144	102.88840579710288	260.0214538574219	260.02197265625
586	260.1665344238281	12.124766666666666					1	DETECTED	260.1665 m/z @12.12 [CD8145_1.mzXML]	260.1665344238281	12.124766666666666	11.645933333333334	12.235233333333333	0.5892999999999997	11013.3662109375	221892.76138073765	0	1274	0.12792340688047865	0.6153498085624792	0.23069961712495846	260.1654052734375	260.1666259765625
587	260.1845397949219	9.889433333333333					1	DETECTED	260.1845 m/z @9.89 [CD8145_1.mzXML]	260.1845397949219	9.889433333333333	9.79905	16.41345	6.614400000000002	43067.07421875	557202.8831655567	0	1274	0.08527166532443431	1.7856026154015594	2.3089370933152433	260.182861328125	260.1864013671875
588	260.97576904296875	1.5479999999999998					1	DETECTED	260.9758 m/z @1.55 [CD8145_1.mzXML]	260.97576904296875	1.5479999999999998	1.42745	16.758333333333333	15.330883333333333	6395.57177734375	2484194.1838295897	0	1274	0.06269501160149638	63.58723904327403	126.17447808654806	260.9753723144531	260.9825134277344
589	261.0097351074219	1.92295					1	DETECTED	261.0097 m/z @1.92 [CD8145_1.mzXML]	261.0097351074219	1.92295	1.4585000000000001	12.792200000000001	11.3337	68135.265625	3422109.913220947	0	1274	0.28590910712876805	0.9840959144040525	0.7823466242307177	261.0015869140625	261.01055908203125
590	261.1434020996094	9.55945					1	DETECTED	261.1434 m/z @9.56 [CD8145_1.mzXML]	261.1434020996094	9.55945	0.11725000000000001	19.8085	19.69125	82248.796875	3021599.6082266555	0	1274	0.08322509201107131	0.5073194820851313	1.4893929264999888	261.14208984375	261.1465759277344
591	261.1880798339844	9.873866666666666					1	DETECTED	261.1881 m/z @9.87 [CD8145_1.mzXML]	261.1880798339844	9.873866666666666	0.10083333333333333	20.008166666666668	19.907333333333334	4518.44091796875	1670798.472160187	0	1274	13.88682211375398	1.0184828320105326	5.060385027207577	261.1813659667969	261.1888427734375
592	262.03643798828125	4.87695					1	DETECTED	262.0364 m/z @4.88 [CD8145_1.mzXML]	262.03643798828125	4.87695	3.4743500000000003	17.2695	13.79515	2058.785400390625	963604.3011941529	0	1274	12.408775491113452	4.917706402395552	8.835412804791105	262.03643798828125	262.0460510253906
593	262.14666748046875	9.55945					1	DETECTED	262.1467 m/z @9.56 [CD8145_1.mzXML]	262.14666748046875	9.55945	6.747483333333333	9.664466666666668	2.9169833333333344	9072.85546875	562122.60453537	0	1274	0.0982455023772335	0.5186731706160578	0.03734634123211548	262.14569091796875	262.14697265625
594	262.25140380859375	12.392716666666667					1	DETECTED	262.2514 m/z @12.39 [CD8145_1.mzXML]	262.25140380859375	12.392716666666667	12.392716666666667	12.483283333333333	0.0905666666666658	11374.73046875	47527.914985107396	0	1274	0.09067813718883144	null	null	262.2510986328125	262.2515869140625
595	263.00665283203125	1.9786499999999998					1	DETECTED	263.0067 m/z @1.98 [CD8145_1.mzXML]	263.00665283203125	1.9786499999999998	1.9648	16.39731666666667	14.432516666666668	13299.8759765625	1587148.6692590027	0	1274	0.1276979158637006	521.0294825511547	21.855741190028624	263.00341796875	263.0072937011719
596	263.017333984375	11.815233333333333					1	DETECTED	263.0173 m/z @11.82 [CD8145_1.mzXML]	263.017333984375	11.815233333333333	11.007783333333332	18.2345	7.226716666666668	15576.1728515625	1681752.762817047	0	1274	0.7836420985887855	4.475024253307733	7.950048506615467	263.01654052734375	263.0184631347656
597	263.05450439453125	11.70665					1	DETECTED	263.0545 m/z @11.71 [CD8145_1.mzXML]	263.05450439453125	11.70665	11.691116666666666	11.902483333333333	0.2113666666666667	28036.044921875	201667.15147949243	0	1274	0.15766622266692032	6.803648068669306	12.607296137338611	263.05401611328125	263.0548095703125
598	263.0834655761719	1.8249833333333332					1	DETECTED	263.0835 m/z @1.82 [CD8145_1.mzXML]	263.0834655761719	1.8249833333333332	0.16778333333333334	11.660816666666667	11.493033333333335	213284.015625	5503722.3128595855	0	1274	0.06418368736656732	0.5435380614633996	5.934767303180992	263.083251953125	263.0920715332031
599	263.1368103027344	11.675999999999998					1	DETECTED	263.1368 m/z @11.68 [CD8145_1.mzXML]	263.1368103027344	11.675999999999998	9.619916666666667	11.675999999999998	2.0560833333333317	21667.392578125	1648292.1544753409	0	1274	1.969680478409778	0.5	null	263.1368103027344	263.1383361816406
600	263.2351989746094	11.31075					1	DETECTED	263.2352 m/z @11.31 [CD8145_1.mzXML]	263.2351989746094	11.31075	0.13404999999999997	19.658166666666666	19.524116666666668	109339.3359375	7368716.804178555	0	1274	3.2222332803183544	1.0187263505344966	15.50067056609615	263.2310485839844	263.2369689941406
601	264.16961669921875	9.233616666666668					1	DETECTED	264.1696 m/z @9.23 [CD8145_1.mzXML]	264.16961669921875	9.233616666666668	7.693933333333334	9.514016666666667	1.8200833333333328	50265.99609375	432828.0154708868	0	1274	0.08832648392163911	2.52113798148347	1.0665985838320287	264.1689147949219	264.17474365234375
602	264.8508605957031	1.725					1	DETECTED	264.8509 m/z @1.73 [CD8145_1.mzXML]	264.8508605957031	1.725	1.6661	1.7540833333333334	0.08798333333333352	29141.052734375	94323.6703808595	0	1274	0.05770291612528822	0.7468873797396711	0.49377475947934235	264.84228515625	264.85089111328125
603	265.0216979980469	1.79685					1	DETECTED	265.0217 m/z @1.80 [CD8145_1.mzXML]	265.0216979980469	1.79685	1.76845	18.46783333333333	16.69938333333333	53200.0390625	2714668.3531889343	0	1274	0.18643735602259448	175.2890498785384	19.884192218136036	265.0120544433594	265.0310363769531
604	265.0872497558594	1.8249833333333332					1	DETECTED	265.0872 m/z @1.82 [CD8145_1.mzXML]	265.0872497558594	1.8249833333333332	0.13404999999999997	20.008166666666668	19.87411666666667	5983.23583984375	2944734.783717988	0	1274	18.3189686153251	5.876670674972403	17.653233147061545	265.0830078125	265.09698486328125
605	265.11700439453125	9.723633333333334					1	DETECTED	265.1170 m/z @9.72 [CD8145_1.mzXML]	265.11700439453125	9.723633333333334	9.664466666666668	10.167933333333334	0.5034666666666663	122830.4296875	757973.9810915561	1	1274	0.0882712758858002	1.8385430520232753	2.3607224342615307	265.1166687011719	265.1176452636719
606	265.25091552734375	12.650016666666666					1	DETECTED	265.2509 m/z @12.65 [CD8145_1.mzXML]	265.25091552734375	12.650016666666666	0.8441	18.931500000000003	18.087400000000002	66901.6015625	2496791.3812908325	0	1274	0.2186370507703348	0.5820309724395766	0.1239753408603654	265.24957275390625	265.2522888183594
607	265.9801330566406	10.230633333333333					1	DETECTED	265.9801 m/z @10.23 [CD8145_1.mzXML]	265.9801330566406	10.230633333333333	1.42745	10.340333333333332	8.912883333333331	13267.8564453125	2534893.0022278135	0	1274	0.09766755339011013	0.5062307006367014	0.013552137015363213	265.97991943359375	265.9852294921875
608	266.0705871582031	16.102999999999998					1	DETECTED	266.0706 m/z @16.10 [CD8145_1.mzXML]	266.0705871582031	16.102999999999998	9.422	19.742	10.32	5973.68896484375	1534726.6270801392	0	1274	2.232858388554865	0.772339470139201	0.5634370609127102	266.06890869140625	266.07147216796875
609	266.12042236328125	9.738916666666666					1	DETECTED	266.1204 m/z @9.74 [CD8145_1.mzXML]	266.12042236328125	9.738916666666666	9.679316666666667	9.828983333333333	0.14966666666666661	15829.65234375	89846.86923950248	0	1274	0.09589313354121387	1.255592841163318	1.7104537769021957	266.1200256347656	266.12054443359375
610	266.8482360839844	1.7395666666666665					1	DETECTED	266.8482 m/z @1.74 [CD8145_1.mzXML]	266.8482360839844	1.7395666666666665	1.7101333333333335	1.76845	0.05831666666666657	21232.404296875	59336.51510009759	0	1274	0.06116888566902201	0.9906568516421395	0.9813137032842789	266.84716796875	266.8482360839844
611	266.92608642578125	1.5776333333333334					1	DETECTED	266.9261 m/z @1.58 [CD8145_1.mzXML]	266.92608642578125	1.5776333333333334	1.5330333333333332	1.6515333333333333	0.11850000000000005	47634.85546875	218419.41077001957	0	1274	0.22720187069204867	1.3284753363228647	1.6569506726457295	266.9254455566406	266.9263916015625
612	267.0576171875	1.88125					1	DETECTED	267.0576 m/z @1.88 [CD8145_1.mzXML]	267.0576171875	1.88125	1.88125	19.924833333333332	18.04358333333333	11028.1376953125	2962284.495099734	0	1274	15.604439810400097	null	null	267.05682373046875	267.0675354003906
613	267.16943359375	8.638533333333333					1	DETECTED	267.1694 m/z @8.64 [CD8145_1.mzXML]	267.16943359375	8.638533333333333	8.592350000000001	9.132583333333335	0.5402333333333331	45880.15234375	243566.5296381514	0	1274	0.07506069100642065	2.0236243488913046	1.9483585750728627	267.1671447753906	267.1698913574219
614	267.2665710449219	12.720683333333334					1	DETECTED	267.2666 m/z @12.72 [CD8145_1.mzXML]	267.2665710449219	12.720683333333334	11.691116666666666	15.043583333333334	3.3524666666666683	65933.3203125	1591542.1367844844	0	1274	0.1876603908720078	1.6280959627027545	0.9829866700295208	267.2659606933594	267.2672119140625
615	267.645263671875	13.238966666666666					1	DETECTED	267.6453 m/z @13.24 [CD8145_1.mzXML]	267.645263671875	13.238966666666666	8.977216666666667	14.4924	5.515183333333333	347252.03125	7348728.404207485	2	1274	0.25119835230052523	1.23930878101415	2.4208305347840247	267.64019775390625	267.64630126953125
616	267.9781494140625	10.230633333333333					1	DETECTED	267.9781 m/z @10.23 [CD8145_1.mzXML]	267.9781494140625	10.230633333333333	10.199166666666667	10.309016666666668	0.10985000000000156	13150.9541015625	63443.57249523891	0	1274	0.096476520386231	1.745497881355952	2.490995762711904	267.9779357910156	267.9781494140625
617	268.15313720703125	9.219516666666667					1	DETECTED	268.1531 m/z @9.22 [CD8145_1.mzXML]	268.15313720703125	9.219516666666667	9.162683333333332	13.627216666666667	4.4645333333333355	384041.90625	8599070.171929209	0	1274	0.07758546484530271	1.4943237702387244	1.7441274505342599	268.1468811035156	268.1535949707031
618	268.1894226074219	9.843733333333335					1	DETECTED	268.1894 m/z @9.84 [CD8145_1.mzXML]	268.1894226074219	9.843733333333335	9.79905	10.167933333333334	0.36888333333333456	125647.921875	729342.8504101547	1	1274	0.08816181152653968	2.096215286887016	2.517578831235677	268.1887512207031	268.19000244140625
619	268.9565734863281	11.218133333333332					1	DETECTED	268.9566 m/z @11.22 [CD8145_1.mzXML]	268.9565734863281	11.218133333333332	1.4734166666666666	17.618833333333335	16.14541666666667	17694.787109375	2600539.8999071955	0	1274	0.5580734139261789	0.7245537588823505	11.947060568326338	268.9518127441406	268.95782470703125
620	269.0471496582031	1.8534833333333334					1	DETECTED	269.0471 m/z @1.85 [CD8145_1.mzXML]	269.0471496582031	1.8534833333333334	1.78285	2.390066666666667	0.6072166666666667	20112.904296875	246999.7528293456	0	1274	0.2900309880739247	4.298371873525249	7.2133231457316755	269.0456237792969	269.0484313964844
621	269.08526611328125	1.8249833333333332					1	DETECTED	269.0853 m/z @1.82 [CD8145_1.mzXML]	269.08526611328125	1.8249833333333332	1.4108833333333335	10.38745	8.976566666666667	6905.11669921875	2132744.7321329345	0	1274	8.929662617288608	10.838646059727932	20.67729211945586	269.08526611328125	269.08673095703125
622	269.224853515625	14.095516666666667					1	DETECTED	269.2249 m/z @14.10 [CD8145_1.mzXML]	269.224853515625	14.095516666666667	13.857133333333334	15.449333333333334	1.5922	110665.859375	2831595.0746148066	0	1274	0.3788670185266998	2.0372486962842	2.7410428871384416	269.22412109375	269.2257995605469
623	269.281982421875	12.361666666666668					1	DETECTED	269.2820 m/z @12.36 [CD8145_1.mzXML]	269.281982421875	12.361666666666668	0.23516666666666666	19.8915	19.656333333333333	10989.47265625	2620410.4927333677	0	1274	0.41630897445284276	0.8332656249616628	0.30465348035608186	269.28057861328125	269.28424072265625
624	270.2280578613281	14.095516666666667					1	DETECTED	270.2281 m/z @14.10 [CD8145_1.mzXML]	270.2280578613281	14.095516666666667	13.944233333333333	14.996016666666666	1.0517833333333328	26603.40625	602341.0029833986	0	1274	0.2959475659385813	3.4762035914949783	3.2036231531156156	270.2278747558594	270.2288818359375
625	270.95660400390625	1.92295					1	DETECTED	270.9566 m/z @1.92 [CD8145_1.mzXML]	270.95660400390625	1.92295	1.92295	15.676350000000001	13.753400000000001	23521.724609375	2040852.889393738	0	1274	0.13397022627995292	null	null	270.9559326171875	270.9587097167969
626	271.0385437011719	1.79685					1	DETECTED	271.0385 m/z @1.80 [CD8145_1.mzXML]	271.0385437011719	1.79685	1.7101333333333335	15.286	13.575866666666666	94566.3203125	9312261.602638915	0	1274	0.08705636583880372	78.27714779934664	217.2594480853848	271.0382080078125	271.04534912109375
627	271.14166259765625	12.86205					1	DETECTED	271.1417 m/z @12.86 [CD8145_1.mzXML]	271.14166259765625	12.86205	10.884816666666667	13.030433333333333	2.1456166666666654	19373.853515625	678154.2026047363	0	1274	0.04982483490284828	0.5425805418345498	0.08516108366909973	271.1415100097656	271.1429748535156
628	271.20404052734375	14.774666666666667					1	DETECTED	271.2040 m/z @14.77 [CD8145_1.mzXML]	271.20404052734375	14.774666666666667	14.372516666666666	15.530149999999999	1.157633333333333	13820.1728515625	456079.9466640622	0	1274	0.39458759645938635	1.4393054001409065	1.8786108002818132	271.2038879394531	271.20465087890625
629	271.26092529296875	12.621283333333334					1	DETECTED	271.2609 m/z @12.62 [CD8145_1.mzXML]	271.26092529296875	12.621283333333334	0.10083333333333333	20.008166666666668	19.907333333333334	20741.685546875	4976773.735973696	0	1274	0.3208707683806882	1.1686845041844398	0.494583708120267	271.2602844238281	271.26287841796875
630	271.6566467285156	12.9324					1	DETECTED	271.6566 m/z @12.93 [CD8145_1.mzXML]	271.6566467285156	12.9324	12.83405	15.400516666666666	2.566466666666667	38426.68359375	1434860.1619050293	0	1274	0.20838197929674251	13.047619047619056	25.095238095238113	271.64935302734375	271.6567077636719
631	272.2568664550781	11.368983333333334					1	DETECTED	272.2569 m/z @11.37 [CD8145_1.mzXML]	272.2568664550781	11.368983333333334	0.6752666666666667	19.974666666666668	19.299400000000002	26887.619140625	2445430.0645147716	0	1274	0.7162519137541423	0.9023710184952847	0.8047420369905692	272.2562561035156	272.2663879394531
632	272.66436767578125	13.32085					1	DETECTED	272.6644 m/z @13.32 [CD8145_1.mzXML]	272.66436767578125	13.32085	13.280033333333334	13.642666666666665	0.36263333333333136	25876.029296875	217999.79524694785	0	1274	0.19426819564062647	4.442221314822395	3.6121484546705878	272.66339111328125	272.66448974609375
633	272.7930908203125	1.93675					1	DETECTED	272.7931 m/z @1.94 [CD8145_1.mzXML]	272.7930908203125	1.93675	1.78285	4.455866666666666	2.6730166666666664	22433.29296875	508305.5849266967	0	1274	0.12596544506824703	8.684264674030759	2.309251146126521	272.79254150390625	272.79803466796875
634	272.9427490234375	1.60745					1	DETECTED	272.9427 m/z @1.61 [CD8145_1.mzXML]	272.9427490234375	1.60745	1.5479999999999998	1.6661	0.1181000000000001	71093.34375	362303.5795800778	0	1274	0.09287302036578438	0.9932716568544966	0.9403245855230254	272.9425354003906	272.9429626464844
635	273.2193298339844	14.32805					1	DETECTED	273.2193 m/z @14.33 [CD8145_1.mzXML]	273.2193298339844	14.32805	10.538466666666666	16.9725	6.434033333333334	2541.6650390625	523752.7222138672	0	1274	4.759300001360957	0.8489103903243542	0.6978207806487084	273.2187194824219	273.2210693359375
636	274.0017395019531	11.368983333333334					1	DETECTED	274.0017 m/z @11.37 [CD8145_1.mzXML]	274.0017395019531	11.368983333333334	10.837266666666666	18.317999999999998	7.4807333333333315	14315.140625	1478873.689481751	0	1274	0.5801628028001726	4.969117972888414	10.546500150243467	274.0002136230469	274.0029296875
637	274.271728515625	11.368983333333334					1	DETECTED	274.2717 m/z @11.37 [CD8145_1.mzXML]	274.271728515625	11.368983333333334	1.3935666666666668	14.2211	12.827533333333333	3534720.25	6.24796363172309E7	1	1274	0.06658559029576949	1.8693471457749533	2.173213597151317	274.271728515625	274.27734375
638	274.8793640136719	1.725					1	DETECTED	274.8794 m/z @1.73 [CD8145_1.mzXML]	274.8793640136719	1.725	1.6515333333333333	1.8108333333333335	0.15930000000000022	44342.5703125	262312.27199609403	0	1274	0.14631731876955523	1.0841651542649724	1.1683303085299448	274.8716125488281	274.8797912597656
639	274.9403076171875	1.6221833333333333					1	DETECTED	274.9403 m/z @1.62 [CD8145_1.mzXML]	274.9403076171875	1.6221833333333333	1.44335	1.6221833333333333	0.1788333333333334	11618.671875	52079.16675842286	0	1274	0.025993939678181643	0.5	null	274.9402770996094	274.94940185546875
640	274.9984436035156	11.172966666666667					1	DETECTED	274.9984 m/z @11.17 [CD8145_1.mzXML]	274.9984436035156	11.172966666666667	1.4108833333333335	18.401333333333334	16.99045	18526.91796875	2335252.7361923214	0	1274	1.234655125190974	0.7869779690629315	0.43655703387832767	274.9930725097656	275.0023498535156
641	275.2753601074219	11.368983333333334					1	DETECTED	275.2754 m/z @11.37 [CD8145_1.mzXML]	275.2753601074219	11.368983333333334	5.071316666666666	19.541666666666668	14.470350000000002	504285.46875	2.2818551130380422E7	1	1274	0.09472507856834866	0.5152237460905836	0.020527118282795333	275.2685546875	275.28436279296875
642	275.6312255859375	13.225283333333334					1	DETECTED	275.6312 m/z @13.23 [CD8145_1.mzXML]	275.6312255859375	13.225283333333334	11.737666666666666	13.672666666666666	1.9350000000000005	258221.984375	3517411.2216088874	0	1274	0.24094650967974118	0.9019463844873757	0.7646098227081287	275.6302490234375	275.631591796875
643	275.9970397949219	16.0215					1	DETECTED	275.9970 m/z @16.02 [CD8145_1.mzXML]	275.9970397949219	16.0215	9.619916666666667	19.212333333333333	9.592416666666667	2481.80419921875	673546.646299225	0	1274	6.635737929635535	0.749222197633398	0.49844439526679607	275.9953918457031	275.99774169921875
644	276.13330078125	13.225283333333334					1	DETECTED	276.1333 m/z @13.23 [CD8145_1.mzXML]	276.13330078125	13.225283333333334	4.455866666666666	13.432516666666666	8.97665	62459.56640625	1689552.6222452398	0	1274	0.07353229874636114	0.5118156851938079	0.01647027315341603	276.12445068359375	276.14306640625
645	276.6506042480469	13.266566666666668					1	DETECTED	276.6506 m/z @13.27 [CD8145_1.mzXML]	276.6506042480469	13.266566666666668	13.072733333333334	13.642666666666665	0.5699333333333314	55332.2421875	736080.0752194818	0	1274	0.2404843135188468	1.5216765787440902	1.9124870485484253	276.649658203125	276.6507568359375
646	276.8765563964844	1.725					1	DETECTED	276.8766 m/z @1.73 [CD8145_1.mzXML]	276.8765563964844	1.725	1.6806333333333332	1.76845	0.08781666666666688	27597.12109375	112385.19420703131	0	1274	0.10465289379531861	0.9896694214876007	0.9793388429752015	276.8765563964844	276.8768005371094
647	276.98309326171875	1.8108333333333335					1	DETECTED	276.9831 m/z @1.81 [CD8145_1.mzXML]	276.98309326171875	1.8108333333333335	1.4585000000000001	19.195833333333333	17.737333333333332	21443.39453125	2051679.45083844	0	1274	0.04446976389381141	12.899597451525763	41.07234659802707	276.9748840332031	276.9930725097656
648	277.0701904296875	11.7843					1	DETECTED	277.0702 m/z @11.78 [CD8145_1.mzXML]	277.0701904296875	11.7843	11.586783333333333	12.156133333333335	0.5693500000000018	13074.7197265625	221283.17434277356	0	1274	0.17097226508583496	1.441270778837231	1.882541557674462	277.0693664550781	277.0706787109375
649	277.1567077636719	15.33535					1	DETECTED	277.1567 m/z @15.34 [CD8145_1.mzXML]	277.1567077636719	15.33535	9.4069	19.459166666666665	10.052266666666664	14335.2119140625	2705315.262360106	0	1274	0.6369774766287595	0.7497056541568661	0.39218942678983065	277.15216064453125	277.1578674316406
650	277.1780700683594	12.20355					1	DETECTED	277.1781 m/z @12.20 [CD8145_1.mzXML]	277.1780700683594	12.20355	0.13404999999999997	19.924833333333332	19.790783333333334	13774.4833984375	3055554.4226097097	0	1274	0.1434147670242627	0.8197015657758833	0.6421195031123162	277.177490234375	277.1805725097656
651	278.1841735839844	9.086333333333332					1	DETECTED	278.1842 m/z @9.09 [CD8145_1.mzXML]	278.1841735839844	9.086333333333332	9.070616666666666	9.162683333333332	0.09206666666666585	7566.1044921875	30459.316010254148	0	1274	0.09931686579741417	2.928950159066877	4.857900318133754	278.1839294433594	278.1844177246094
652	278.6255798339844	12.9605					1	DETECTED	278.6256 m/z @12.96 [CD8145_1.mzXML]	278.6255798339844	12.9605	12.83405	13.101083333333333	0.2670333333333339	53390.25	488342.2914003929	0	1274	0.19425272043344854	1.0558850665612238	1.1117701331224479	278.6254577636719	278.6261291503906
653	278.8913879394531	1.6806333333333332					1	DETECTED	278.8914 m/z @1.68 [CD8145_1.mzXML]	278.8913879394531	1.6806333333333332	1.6515333333333333	12.498433333333333	10.8469	43083.95703125	5015630.826406495	0	1274	0.16204753308086972	173.35840847033813	341.5268668958284	278.885986328125	278.8921813964844
654	278.9811096191406	1.9648					1	DETECTED	278.9811 m/z @1.96 [CD8145_1.mzXML]	278.9811096191406	1.9648	1.9648	19.7755	17.8107	6403.34130859375	2901515.890842226	0	1274	14.154759493756721	null	null	278.9794006347656	278.98223876953125
655	279.0550231933594	1.8534833333333334					1	DETECTED	279.0550 m/z @1.85 [CD8145_1.mzXML]	279.0550231933594	1.8534833333333334	1.8534833333333334	19.097166666666666	17.243683333333333	11787.6484375	2890672.4085539547	0	1274	0.2801881750726831	null	null	279.0473327636719	279.05535888671875
656	279.1571044921875	12.468466666666666					1	DETECTED	279.1571 m/z @12.47 [CD8145_1.mzXML]	279.1571044921875	12.468466666666666	0.10083333333333333	20.008166666666668	19.907333333333334	145746.859375	3.915007872144874E7	0	1274	0.2013625449596148	0.5366726068600624	0.08351918830877804	279.1553649902344	279.1583557128906
657	279.2304382324219	12.544516666666668					1	DETECTED	279.2304 m/z @12.54 [CD8145_1.mzXML]	279.2304382324219	12.544516666666668	11.660816666666667	14.901633333333333	3.2408166666666656	23620.080078125	2395078.8896884765	0	1274	1.6528256183024101	1.833663385009993	2.1624171094361113	279.2293701171875	279.23089599609375
658	279.6450500488281	13.002116666666666					1	DETECTED	279.6451 m/z @13.00 [CD8145_1.mzXML]	279.6450500488281	13.002116666666666	12.820133333333333	13.9588	1.1386666666666674	157097.640625	2187236.0252334047	0	1274	0.18795162993160197	1.8545639388632964	2.0427133327170823	279.6445617675781	279.6459045410156
659	280.09027099609375	1.7395666666666665					1	DETECTED	280.0903 m/z @1.74 [CD8145_1.mzXML]	280.09027099609375	1.7395666666666665	1.6661	18.964833333333335	17.298733333333335	178693.703125	5885745.332358405	0	1274	0.07058502609462347	91.15114151952588	0.7588159246748923	280.0849609375	280.09173583984375
660	280.1606750488281	12.498433333333333					1	DETECTED	280.1607 m/z @12.50 [CD8145_1.mzXML]	280.1606750488281	12.498433333333333	0.15086666666666665	19.958000000000002	19.807133333333336	25296.517578125	6924108.691053958	0	1274	11.989670336997214	0.5754926995541166	0.17553812838325955	280.15966796875	280.1619567871094
661	280.6419372558594	11.799633333333333					1	DETECTED	280.6419 m/z @11.80 [CD8145_1.mzXML]	280.6419372558594	11.799633333333333	11.586783333333333	12.048733333333333	0.46194999999999986	9403.8857421875	170413.54482983382	0	1274	0.09923916418817313	1.0851538642236336	1.1703077284472674	280.64111328125	280.6419372558594
662	280.6529235839844	13.348283333333335					1	DETECTED	280.6529 m/z @13.35 [CD8145_1.mzXML]	280.6529235839844	13.348283333333335	13.115166666666665	14.313183333333335	1.1980166666666694	222847.21875	3157887.994120543	2	1274	0.20449917144979324	1.4871627335145898	1.3588264462363047	280.6512451171875	280.653564453125
663	281.08221435546875	15.578933333333334					1	DETECTED	281.0822 m/z @15.58 [CD8145_1.mzXML]	281.08221435546875	15.578933333333334	9.362166666666667	19.5085	10.146333333333335	16953.80078125	3493363.165015447	0	1274	6.628050403971869	1.835224998542077	2.000536488861239	281.0813293457031	281.08294677734375
664	281.1547546386719	13.32085					1	DETECTED	281.1548 m/z @13.32 [CD8145_1.mzXML]	281.1547546386719	13.32085	9.086333333333332	19.742	10.655666666666669	65365.37109375	9802875.828909606	0	1274	11.032845008236466	1.3289945202159268	1.5369628331436378	281.1480712890625	281.1645202636719
665	281.24530029296875	11.279366666666666					1	DETECTED	281.2453 m/z @11.28 [CD8145_1.mzXML]	281.24530029296875	11.279366666666666	0.5228333333333334	19.708666666666666	19.18583333333333	122920.84375	8701042.078907136	1	1274	3.016213839589149	1.1174578985435828	3.04292760169283	281.2359924316406	281.25347900390625
666	281.6607360839844	14.29785					1	DETECTED	281.6607 m/z @14.30 [CD8145_1.mzXML]	281.6607360839844	14.29785	11.557366666666667	15.2693	3.7119333333333326	38956.29296875	2985649.2779755853	0	1274	1.4548201555915092	0.6772406327351013	0.9625056698698998	281.6555480957031	281.6689147949219
667	282.2017822265625	11.498050000000001					1	DETECTED	282.2018 m/z @11.50 [CD8145_1.mzXML]	282.2017822265625	11.498050000000001	11.498050000000001	15.123700000000001	3.6256500000000003	26005.486328125	1347417.0184362782	0	1274	0.07429900234950004	null	null	282.1961364746094	282.202392578125
668	282.2197265625	10.4032					1	DETECTED	282.2197 m/z @10.40 [CD8145_1.mzXML]	282.2197265625	10.4032	0.11725000000000001	19.9915	19.87425	5685.4912109375	3565910.852462643	0	1274	7.968565187269807	0.9660872355008532	2.820601993959864	282.2118835449219	282.2220764160156
669	282.25787353515625	11.39715					1	DETECTED	282.2579 m/z @11.40 [CD8145_1.mzXML]	282.25787353515625	11.39715	10.884816666666667	15.400516666666666	4.515699999999999	31649.296875	2977593.1555163553	0	1274	3.2099201079758366	4.28666310738974	7.416864382845472	282.2481994628906	282.258056640625
670	282.2770690917969	13.973450000000001					1	DETECTED	282.2771 m/z @13.97 [CD8145_1.mzXML]	282.2770690917969	13.973450000000001	11.799633333333333	14.4621	2.662466666666667	104008.3046875	2824016.496272707	0	1274	0.27895303455214204	1.2372915115408674	2.576134084419341	282.2765808105469	282.2777099609375
671	282.8214111328125	1.7540833333333334					1	DETECTED	282.8214 m/z @1.75 [CD8145_1.mzXML]	282.8214111328125	1.7540833333333334	1.7101333333333335	1.76845	0.05831666666666657	22824.40234375	68778.2062607421	0	1274	0.08972188552058102	0.6634433067880167	0.3268866135760332	282.8214111328125	282.8217468261719
672	282.90362548828125	1.5776333333333334					1	DETECTED	282.9036 m/z @1.58 [CD8145_1.mzXML]	282.90362548828125	1.5776333333333334	1.5181499999999999	5.756200000000001	4.238050000000001	77993.609375	3617122.8407434085	0	1274	0.08695588178067482	33.76900590582388	72.21327078700742	282.9030456542969	282.9089660644531
673	282.9715576171875	11.601516666666667					1	DETECTED	282.9716 m/z @11.60 [CD8145_1.mzXML]	282.9715576171875	11.601516666666667	1.2899166666666666	15.790816666666666	14.5009	17181.294921875	3485061.7463128665	0	1274	1.024435193760647	0.659020804025091	0.32911901732606613	282.9619140625	282.9734802246094
674	283.00665283203125	10.230633333333333					1	DETECTED	283.0067 m/z @10.23 [CD8145_1.mzXML]	283.00665283203125	10.230633333333333	10.199166666666667	10.49355	0.2943833333333341	12846.1865234375	80661.14168048056	0	1274	0.08729880936925483	4.67770127118644	8.35540254237288	283.0058898925781	283.0162353515625
675	283.0265808105469	1.88125					1	DETECTED	283.0266 m/z @1.88 [CD8145_1.mzXML]	283.0265808105469	1.88125	1.8534833333333334	16.840666666666667	14.987183333333334	13970.3232421875	1613492.0257643438	0	1274	0.11510364376286542	252.8247772493535	499.1915321093498	283.0245666503906	283.0274353027344
676	283.1058349609375	10.77095					1	DETECTED	283.1058 m/z @10.77 [CD8145_1.mzXML]	283.1058349609375	10.77095	10.5695	10.853316666666666	0.2838166666666666	10443.857421875	74786.79574642915	0	1274	0.052949018831121464	0.6893423631590126	0.4170438493052341	283.1053161621094	283.1070861816406
677	283.2611389160156	12.74955					1	DETECTED	283.2611 m/z @12.75 [CD8145_1.mzXML]	283.2611389160156	12.74955	0.10083333333333333	20.008166666666668	19.907333333333334	123507.375	4587634.673948056	0	1274	0.24830116770591637	1.564720668157058	1.698465385384873	283.25994873046875	283.2630920410156
678	283.2803955078125	13.988466666666666					1	DETECTED	283.2804 m/z @13.99 [CD8145_1.mzXML]	283.2803955078125	13.988466666666666	13.871683333333333	18.784	4.9123166666666656	23191.505859375	988460.6253845212	0	1274	0.22737815847711396	21.03175396032556	3.07149288385323	283.2716369628906	283.28106689453125
679	284.18426513671875	9.039233333333334					1	DETECTED	284.1843 m/z @9.04 [CD8145_1.mzXML]	284.18426513671875	9.039233333333334	8.992633333333334	16.659016666666666	7.666383333333332	32275.625	2004997.9066884457	0	1274	0.07537049362791493	6.271728654668549	1.8816640527052642	284.1835632324219	284.1893615722656
680	284.29248046875	12.606466666666668					1	DETECTED	284.2925 m/z @12.61 [CD8145_1.mzXML]	284.29248046875	12.606466666666668	0.20143333333333333	16.102999999999998	15.901566666666664	42450.140625	5608182.571975339	0	1274	0.044411691025416644	0.6409320410263575	0.2818640820527149	284.29193115234375	284.29498291015625
681	284.3294372558594	11.916699999999999					1	DETECTED	284.3294 m/z @11.92 [CD8145_1.mzXML]	284.3294372558594	11.916699999999999	11.860066666666667	11.974583333333333	0.11451666666666682	26678.7421875	155364.9920434567	0	1274	0.1199419099420389	1.0110359034726526	1.022071806945305	284.3289794921875	284.3294372558594
682	284.9081115722656	1.6954666666666667					1	DETECTED	284.9081 m/z @1.70 [CD8145_1.mzXML]	284.9081115722656	1.6954666666666667	1.6661	1.76845	0.10235000000000016	57440.84765625	258959.7146757816	0	1274	1.1359307441211968	1.7426220204313252	2.4852440408626504	284.9080505371094	284.90838623046875
683	285.00445556640625	10.230633333333333					1	DETECTED	285.0045 m/z @10.23 [CD8145_1.mzXML]	285.00445556640625	10.230633333333333	10.199166666666667	10.324766666666667	0.12560000000000038	12273.546875	63210.392227416465	0	1274	0.09759811035312005	1.9957627118644072	2.9915254237288145	285.0039367675781	285.0045471191406
684	285.0632629394531	1.4585000000000001					1	DETECTED	285.0633 m/z @1.46 [CD8145_1.mzXML]	285.0632629394531	1.4585000000000001	1.3935666666666668	16.5119	15.118333333333334	14872.8779296875	1640064.8873367922	0	1274	0.09409395509740559	116.41427104722801	217.80950291911734	285.06195068359375	285.0680236816406
685	285.082275390625	8.53155					1	DETECTED	285.0823 m/z @8.53 [CD8145_1.mzXML]	285.082275390625	8.53155	8.30795	11.768866666666666	3.460916666666666	3222.262939453125	370037.35083337384	0	1274	0.07343486982173886	7.739080202743014	14.478160405486028	285.0774230957031	285.0823974609375
686	285.2403259277344	13.030433333333333					1	DETECTED	285.2403 m/z @13.03 [CD8145_1.mzXML]	285.2403259277344	13.030433333333333	12.988366666666668	13.142633333333333	0.15426666666666478	52684.7109375	274423.33929492236	0	1274	0.06956073427533838	1.8335974643423578	2.884470538350484	285.23968505859375	285.24078369140625
687	285.2765808105469	12.734966666666667					1	DETECTED	285.2766 m/z @12.73 [CD8145_1.mzXML]	285.2765808105469	12.734966666666667	0.26905	19.958000000000002	19.688950000000002	37975.171875	2805545.8959074407	0	1274	0.19459356990231313	0.695896152554583	0.22101264632959838	285.2751770019531	285.27935791015625
688	286.14190673828125	11.930883333333332					1	DETECTED	286.1419 m/z @11.93 [CD8145_1.mzXML]	286.14190673828125	11.930883333333332	11.768866666666666	12.235233333333333	0.4663666666666675	162606.078125	1178191.311092529	0	1274	0.1508259491619004	1.7460316983426705	2.0331995275332986	286.1412658691406	286.142333984375
689	286.19940185546875	10.4032					1	DETECTED	286.1994 m/z @10.40 [CD8145_1.mzXML]	286.19940185546875	10.4032	10.293366666666666	10.636283333333333	0.3429166666666674	34793.81640625	284424.1877295531	0	1274	0.10773941182371694	1.3610722995053812	1.237670516907679	286.1993103027344	286.2002868652344
690	286.2475891113281	9.79905					1	DETECTED	286.2476 m/z @9.80 [CD8145_1.mzXML]	286.2475891113281	9.79905	8.823666666666666	19.708666666666666	10.885	96783.453125	2441257.448948822	0	1274	0.3378489794934829	1.0088406332266677	1.1246857707519307	286.2463073730469	286.2491455078125
691	286.9303894042969	1.9088833333333333					1	DETECTED	286.9304 m/z @1.91 [CD8145_1.mzXML]	286.9303894042969	1.9088833333333333	1.4885	2.3199833333333335	0.8314833333333336	13718.4892578125	315383.7245087891	0	1274	0.5783210425262795	0.9889584902668203	0.9779169805336405	286.9205017089844	286.9313659667969
692	287.01220703125	1.79685					1	DETECTED	287.0122 m/z @1.80 [CD8145_1.mzXML]	287.01220703125	1.79685	1.76845	1.8951	0.12664999999999993	36094.28515625	133307.5276308595	0	1274	0.04718540237623636	2.229753521126761	3.4595070422535215	287.0118713378906	287.0129089355469
693	287.098876953125	9.723633333333334					1	DETECTED	287.0989 m/z @9.72 [CD8145_1.mzXML]	287.098876953125	9.723633333333334	9.694083333333333	9.828983333333333	0.13490000000000002	90595.9609375	518254.6195625047	0	1274	0.22703146761804227	2.282571912013505	3.56514382402701	287.0987854003906	287.098876953125
694	287.23516845703125	13.348283333333335					1	DETECTED	287.2352 m/z @13.35 [CD8145_1.mzXML]	287.23516845703125	13.348283333333335	11.768866666666666	14.569383333333333	2.8005166666666668	12544.96875	766469.1480386967	0	1274	0.8853909460077691	0.8865667704321205	0.7731335408642409	287.23419189453125	287.2356872558594
695	287.2507629394531	9.843733333333335					1	DETECTED	287.2508 m/z @9.84 [CD8145_1.mzXML]	287.2507629394531	9.843733333333335	9.64945	10.02565	0.37620000000000076	12645.0380859375	148102.6056827392	0	1274	0.24060456554100362	0.968173629578789	1.3726369431900043	287.25054931640625	287.251220703125
696	287.2671203613281	11.542616666666667					1	DETECTED	287.2671 m/z @11.54 [CD8145_1.mzXML]	287.2671203613281	11.542616666666667	11.498050000000001	12.33065	0.8325999999999993	39804.7890625	393186.9185523671	0	1274	0.11146731289728073	2.280493908612516	4.137566398814657	287.2666320800781	287.27117919921875
697	287.6309814453125	12.9324					1	DETECTED	287.6310 m/z @12.93 [CD8145_1.mzXML]	287.6309814453125	12.9324	11.799633333333333	13.389800000000001	1.5901666666666685	263327.8125	3172129.082558236	0	1274	0.18674413433990011	1.3418224412685336	1.4938340446032032	287.6298522949219	287.6314392089844
698	288.1021728515625	9.738916666666666					1	DETECTED	288.1022 m/z @9.74 [CD8145_1.mzXML]	288.1021728515625	9.738916666666666	9.694083333333333	9.75365	0.05956666666666699	12203.24609375	39112.02419873124	0	1274	0.1476299321921779	0.6643122676580002	0.3286245353160005	288.1019592285156	288.102294921875
699	288.1968078613281	12.591583333333334					1	DETECTED	288.1968 m/z @12.59 [CD8145_1.mzXML]	288.1968078613281	12.591583333333334	12.438183333333335	12.692333333333332	0.25414999999999743	20232.5078125	171609.1839958495	0	1274	0.23193320388112326	0.8283898305084687	0.6567796610169374	288.1961669921875	288.19769287109375
700	288.2152404785156	10.652966666666666					1	DETECTED	288.2152 m/z @10.65 [CD8145_1.mzXML]	288.2152404785156	10.652966666666666	0.20143333333333333	19.9915	19.790066666666664	198261.3125	4312736.638555945	1	1274	0.09563425709265871	2.9085505486983645	3.308776271591686	288.2135314941406	288.2247619628906
701	288.2510070800781	12.33065					1	DETECTED	288.2510 m/z @12.33 [CD8145_1.mzXML]	288.2510070800781	12.33065	9.79905	12.423083333333333	2.624033333333333	12879.4443359375	656121.4221827389	0	1274	0.04496307200149552	0.5182559119397481	0.036356208523507065	288.25048828125	288.255126953125
702	288.638916015625	13.362					1	DETECTED	288.6389 m/z @13.36 [CD8145_1.mzXML]	288.638916015625	13.362	11.675999999999998	13.701266666666667	2.0252666666666688	101361.171875	3180375.3655400416	0	1274	0.536979566842005	0.5805315478059729	0.7849763528029897	288.63104248046875	288.6488952636719
703	288.9201354980469	1.60745					1	DETECTED	288.9201 m/z @1.61 [CD8145_1.mzXML]	288.9201354980469	1.60745	1.5181499999999999	18.882833333333334	17.364683333333335	340108.125	4853013.35447119	1	1274	0.11725651267272075	117.58341789987276	1.360405686046369	288.9195556640625	288.9273376464844
704	289.1744689941406	1.3761833333333333					1	DETECTED	289.1745 m/z @1.38 [CD8145_1.mzXML]	289.1744689941406	1.3761833333333333	0.15086666666666665	19.908166666666666	19.7573	6722.12841796875	1886929.257144074	0	1274	5.4927825388743265	8.062119996191461	5.532219254802854	289.1731262207031	289.17584228515625
705	289.6288757324219	12.97435					1	DETECTED	289.6289 m/z @12.97 [CD8145_1.mzXML]	289.6288757324219	12.97435	12.9463	13.058466666666668	0.11216666666666697	31191.76953125	103852.2022441412	0	1274	0.07388953696941769	1.9994058229353415	2.998811645870683	289.6285095214844	289.62933349609375
706	289.6466064453125	11.675999999999998					1	DETECTED	289.6466 m/z @11.68 [CD8145_1.mzXML]	289.6466064453125	11.675999999999998	10.86925	15.368083333333335	4.4988333333333355	71490.2265625	3372183.2013835446	0	1274	0.4735816139226863	2.6882486222382824	4.359728150834475	289.6447448730469	289.6484069824219
707	289.6580505371094	13.348283333333335					1	DETECTED	289.6581 m/z @13.35 [CD8145_1.mzXML]	289.6580505371094	13.348283333333335	13.280033333333334	13.581216666666668	0.30118333333333425	23744.884765625	222855.64541186517	0	1274	0.101584737324794	2.206471306471287	3.4129426129425737	289.6575622558594	289.65850830078125
708	290.2664489746094	11.439699999999998					1	DETECTED	290.2664 m/z @11.44 [CD8145_1.mzXML]	290.2664489746094	11.439699999999998	2.347983333333333	11.512916666666666	9.164933333333332	42762.16015625	5939810.860135987	0	1274	0.09457722091977949	0.5040265589740112	0.00805311794802234	290.26092529296875	290.2669982910156
709	290.65802001953125	2.40405					1	DETECTED	290.6580 m/z @2.40 [CD8145_1.mzXML]	290.65802001953125	2.40405	2.40405	15.091533333333333	12.687483333333333	24086.056640625	9420941.324193912	0	1274	11.856048335535665	null	null	290.65802001953125	290.6671447753906
710	290.92376708984375	2.8764499999999997					1	DETECTED	290.9238 m/z @2.88 [CD8145_1.mzXML]	290.92376708984375	2.8764499999999997	0.10083333333333333	20.008166666666668	19.907333333333334	61904.53515625	8862219.575262541	0	1274	0.9285596789953527	5.669210995857181	5.993668725444048	290.91400146484375	290.9276428222656
711	291.1181945800781	12.063633333333334					1	DETECTED	291.1182 m/z @12.06 [CD8145_1.mzXML]	291.1181945800781	12.063633333333334	11.989433333333332	18.634166666666665	6.644733333333333	32120.83984375	4612164.241503174	0	1274	0.1194029447310001	44.77583108715114	83.21942788000764	291.1128234863281	291.118408203125
712	291.1929626464844	12.140566666666667					1	DETECTED	291.1930 m/z @12.14 [CD8145_1.mzXML]	291.1929626464844	12.140566666666667	11.9452	13.75745	1.8122500000000006	30632.025390625	622239.1535605467	0	1274	0.09416258449552117	4.638073707558438	8.276147415116876	291.19085693359375	291.19464111328125
713	291.6451721191406	12.9463					1	DETECTED	291.6452 m/z @12.95 [CD8145_1.mzXML]	291.6451721191406	12.9463	10.58545	13.446833333333332	2.8613833333333325	44552.43359375	1383418.0390327151	0	1274	0.089083355627114	0.686100315005592	0.12551570513512084	291.6436767578125	291.6452941894531
714	291.9337463378906	2.68205					1	DETECTED	291.9337 m/z @2.68 [CD8145_1.mzXML]	291.9337463378906	2.68205	0.10083333333333333	20.008166666666668	19.907333333333334	43713.3828125	6089255.814879692	0	1274	0.8844017693982242	6.24584456729603	3.273536875886057	291.9293518066406	291.93414306640625
715	292.06695556640625	15.676350000000001					1	DETECTED	292.0670 m/z @15.68 [CD8145_1.mzXML]	292.06695556640625	15.676350000000001	9.828983333333333	18.584666666666667	8.755683333333334	3576.67529296875	803259.992849304	0	1274	1.1717220184423596	0.7486860182076261	0.49737203641525224	292.06536865234375	292.06756591796875
716	292.52105712890625	2.70995					1	DETECTED	292.5211 m/z @2.71 [CD8145_1.mzXML]	292.52105712890625	2.70995	2.4320666666666666	16.1195	13.687433333333331	6690.1298828125	1450799.2873597718	0	1274	0.45868259280436297	4.926616421596764	8.718888729479952	292.5111389160156	292.5296325683594
717	292.6529235839844	13.115166666666665					1	DETECTED	292.6529 m/z @13.12 [CD8145_1.mzXML]	292.6529235839844	13.115166666666665	2.6263666666666667	13.461333333333332	10.834966666666666	34857.23828125	2582497.1009955136	0	1274	0.10556672355631846	0.5165017288282105	0.003671754443363049	292.6455993652344	292.6627197265625
718	292.8774719238281	2.9460333333333333					1	DETECTED	292.8775 m/z @2.95 [CD8145_1.mzXML]	292.8774719238281	2.9460333333333333	2.36195	6.151866666666667	3.7899166666666666	4873.56005859375	406727.08304406743	0	1274	0.5222968482105146	3.2443287202168656	5.488657440433731	292.8696594238281	292.885009765625
719	292.9126892089844	1.60745					1	DETECTED	292.9127 m/z @1.61 [CD8145_1.mzXML]	292.9126892089844	1.60745	1.5776333333333334	5.608233333333334	4.0306	9149.546875	528295.6917168883	0	1274	0.07056312079491267	67.589714924539	134.179429849078	292.90350341796875	292.9214172363281
720	292.93072509765625	2.779166666666667					1	DETECTED	292.9307 m/z @2.78 [CD8145_1.mzXML]	292.93072509765625	2.779166666666667	2.390066666666667	8.854016666666666	6.46395	8797.37890625	696518.3369300534	0	1274	0.405588261756864	8.306283731688511	5.635587458644163	292.9227600097656	292.938720703125
721	292.95330810546875	2.9460333333333333					1	DETECTED	292.9533 m/z @2.95 [CD8145_1.mzXML]	292.95330810546875	2.9460333333333333	2.4459500000000003	6.6151	4.16915	7608.751953125	453803.5020075379	0	1274	0.5241963037626061	4.168455257457094	6.84182998819891	292.94512939453125	292.96124267578125
722	292.968505859375	2.695866666666667					1	DETECTED	292.9685 m/z @2.70 [CD8145_1.mzXML]	292.968505859375	2.695866666666667	0.87775	8.808233333333334	7.930483333333334	6751.767578125	747601.0372213742	0	1274	0.5825986219918233	2.180961067771595	1.1176835993439316	292.9642639160156	292.97637939453125
723	292.98895263671875	13.785599999999999					1	DETECTED	292.9890 m/z @13.79 [CD8145_1.mzXML]	292.98895263671875	13.785599999999999	0.9632666666666666	15.465133333333334	14.501866666666668	47917.24609375	6781414.398204984	0	1274	12.896261310910878	0.5547013324429637	0.10901712976057719	292.9794616699219	292.9989318847656
724	293.01025390625	2.8486166666666666					1	DETECTED	293.0103 m/z @2.85 [CD8145_1.mzXML]	293.01025390625	2.8486166666666666	0.8269666666666667	8.808233333333334	7.981266666666667	10866.9033203125	1006859.4305125732	0	1274	0.5539211126330006	1.6447134980232925	0.8634123922571412	293.0019836425781	293.0106506347656
725	293.02191162109375	2.6402					1	DETECTED	293.0219 m/z @2.64 [CD8145_1.mzXML]	293.02191162109375	2.6402	0.15086666666666665	10.152133333333333	10.001266666666666	15547.0869140625	1328739.440717133	0	1274	0.23297159506736653	1.2305037017856246	1.6049960673485195	293.013427734375	293.0225830078125
726	293.0328674316406	2.6402					1	DETECTED	293.0329 m/z @2.64 [CD8145_1.mzXML]	293.0328674316406	2.6402	0.4216833333333333	19.492	19.070316666666667	17040.076171875	2181792.2083563535	0	1274	0.7818412688945924	1.7628971638810862	18.769137400400172	293.0233154296875	293.0333251953125
727	293.0453186035156	13.8424					1	DETECTED	293.0453 m/z @13.84 [CD8145_1.mzXML]	293.0453186035156	13.8424	0.15086666666666665	19.875	19.724133333333334	50622.78125	1.3430777020145172E7	0	1274	16.197548559910828	0.8051541311682476	0.4772679956906996	293.03619384765625	293.0552673339844
728	293.0555725097656	2.70995					1	DETECTED	293.0556 m/z @2.71 [CD8145_1.mzXML]	293.0555725097656	2.70995	0.1847	19.858333333333334	19.673633333333335	26836.59375	3363799.88203891	0	1274	0.1360182525064566	2.4935371174998497	2.1459154631351893	293.0553283691406	293.0602722167969
729	293.0703125	2.7515833333333335					1	DETECTED	293.0703 m/z @2.75 [CD8145_1.mzXML]	293.0703125	2.7515833333333335	0.10083333333333333	20.008166666666668	19.907333333333334	35434.921875	4876667.497554134	0	1274	0.3203797280943532	5.169667382059123	3.610485745152482	293.0604248046875	293.07080078125
730	293.0959777832031	2.68205					1	DETECTED	293.0960 m/z @2.68 [CD8145_1.mzXML]	293.0959777832031	2.68205	0.10083333333333333	20.008166666666668	19.907333333333334	1.6371591E7	2.1948934388768525E9	1	1274	0.9681389798254294	3.584079018639745	8.016550962752786	293.0923156738281	293.096923828125
731	293.1143493652344	2.695866666666667					1	DETECTED	293.1143 m/z @2.70 [CD8145_1.mzXML]	293.1143493652344	2.695866666666667	0.11725000000000001	19.974666666666668	19.85741666666667	68601.71875	6339325.872152958	0	1274	0.8713753071594659	2.057785258408159	4.100951794151869	293.1104431152344	293.12261962890625
732	293.128662109375	2.6402					1	DETECTED	293.1287 m/z @2.64 [CD8145_1.mzXML]	293.128662109375	2.6402	0.10083333333333333	20.008166666666668	19.907333333333334	31324.181640625	3700133.990120728	0	1274	0.7279150385806732	4.474515617922561	3.509497919194009	293.12457275390625	293.13763427734375
733	293.15081787109375	9.873866666666666					1	DETECTED	293.1508 m/z @9.87 [CD8145_1.mzXML]	293.15081787109375	9.873866666666666	0.13404999999999997	19.924833333333332	19.790783333333334	547370.0	1.885543328513509E7	0	1274	0.40320432981546794	1.2868772925149767	1.6987063602202712	293.140869140625	293.1600036621094
734	293.1767272949219	13.74345					1	DETECTED	293.1767 m/z @13.74 [CD8145_1.mzXML]	293.1767272949219	13.74345	0.16778333333333334	19.974666666666668	19.806883333333335	26281.2109375	5858973.0719783325	0	1274	10.833976506792023	0.9007971272367173	0.660484195135576	293.166748046875	293.18609619140625
735	293.2041931152344	2.68205					1	DETECTED	293.2042 m/z @2.68 [CD8145_1.mzXML]	293.2041931152344	2.68205	2.4182166666666665	10.02565	7.607433333333335	9831.5986328125	754858.0495724796	0	1274	0.3921486188373584	4.882215516398893	9.056921120748331	293.1947021484375	293.2055358886719
736	293.2159118652344	2.7930333333333333					1	DETECTED	293.2159 m/z @2.79 [CD8145_1.mzXML]	293.2159118652344	2.7930333333333333	0.4890666666666667	12.528966666666667	12.039900000000001	10228.7822265625	1770387.4846833802	0	1274	0.46910386885024824	0.8890294866522839	3.4148092259586527	293.207275390625	293.2240905761719
737	293.24188232421875	2.9460333333333333					1	DETECTED	293.2419 m/z @2.95 [CD8145_1.mzXML]	293.24188232421875	2.9460333333333333	0.87775	19.574833333333334	18.697083333333335	7471.380859375	2899279.982171173	0	1274	0.2496024193116715	4.519952134217588	0.6977398483455332	293.2319030761719	293.25164794921875
738	293.3149719238281	2.68205					1	DETECTED	293.3150 m/z @2.68 [CD8145_1.mzXML]	293.3149719238281	2.68205	0.7090166666666666	18.434666666666665	17.725649999999998	6142.91845703125	1396678.2348662722	0	1274	0.5506613111650043	4.491979354969505	0.8390390756816363	293.30816650390625	293.32135009765625
739	293.679931640625	2.6263666666666667					1	DETECTED	293.6799 m/z @2.63 [CD8145_1.mzXML]	293.679931640625	2.6263666666666667	2.5153000000000003	8.946366666666668	6.431066666666668	7442.568359375	552628.1426116943	0	1274	0.3762565023037623	28.951380552220957	16.872698284149955	293.6710510253906	293.6864013671875
740	294.09893798828125	2.7930333333333333					1	DETECTED	294.0989 m/z @2.79 [CD8145_1.mzXML]	294.09893798828125	2.7930333333333333	0.10083333333333333	20.008166666666668	19.907333333333334	1671557.625	2.0253180054593068E8	1	1274	0.8609998442418565	6.256706082618348	8.160469862657873	294.0980224609375	294.1009521484375
741	294.2648620605469	2.8764499999999997					1	DETECTED	294.2649 m/z @2.88 [CD8145_1.mzXML]	294.2648620605469	2.8764499999999997	0.5564333333333333	17.668	17.111566666666665	42643.984375	6574762.926253358	0	1274	0.6218087180284289	3.6878111507819624	1.0909821198923164	294.2643737792969	294.2659606933594
742	294.9367370605469	1.63675					1	DETECTED	294.9367 m/z @1.64 [CD8145_1.mzXML]	294.9367370605469	1.63675	1.5628666666666668	1.725	0.16213333333333324	132046.515625	737435.5315507806	0	1274	0.07884777028667345	1.0797521783157689	1.2637289042919044	294.9366455078125	294.9371032714844
743	295.1003112792969	2.70995					1	DETECTED	295.1003 m/z @2.71 [CD8145_1.mzXML]	295.1003112792969	2.70995	0.10083333333333333	20.008166666666668	19.907333333333334	190080.640625	2.522559187773804E7	0	1274	1.0255111973478912	6.906881108226755	8.675301281850762	295.093505859375	295.1024475097656
744	295.127197265625	9.64945					1	DETECTED	295.1272 m/z @9.65 [CD8145_1.mzXML]	295.127197265625	9.64945	9.619916666666667	9.708816666666667	0.08890000000000065	38910.29296875	168318.27127929594	0	1274	0.08697258701399768	1.5050790067720272	2.0101580135440544	295.1268005371094	295.127197265625
745	295.14715576171875	9.768400000000002					1	DETECTED	295.1472 m/z @9.77 [CD8145_1.mzXML]	295.14715576171875	9.768400000000002	9.604816666666666	10.3717	0.7668833333333342	21767.478515625	523482.8414322511	0	1274	0.4842645235696672	2.34401426388179	3.6880285277635796	295.14666748046875	295.1474609375
746	295.19244384765625	12.377199999999998					1	DETECTED	295.1924 m/z @12.38 [CD8145_1.mzXML]	295.19244384765625	12.377199999999998	1.42745	16.824333333333335	15.396883333333335	33294.7578125	4497535.430052883	0	1274	0.3441827401651363	0.638474137933701	0.29193258112861076	295.1858215332031	295.2023620605469
747	295.2606201171875	13.61195					1	DETECTED	295.2606 m/z @13.61 [CD8145_1.mzXML]	295.2606201171875	13.61195	13.475966666666666	15.530149999999999	2.0541833333333326	113409.3359375	2501625.5922310185	0	1274	0.3635351427992468	3.277628025650111	5.230972165953941	295.2606201171875	295.26226806640625
748	295.2922058105469	2.8764499999999997					1	DETECTED	295.2922 m/z @2.88 [CD8145_1.mzXML]	295.2922058105469	2.8764499999999997	0.11725000000000001	20.008166666666668	19.89091666666667	61615.89453125	8055958.047690217	0	1274	0.7801256397177863	3.469122393530073	3.0867581625859897	295.2918395996094	295.2945861816406
749	296.06390380859375	1.7395666666666665					1	DETECTED	296.0639 m/z @1.74 [CD8145_1.mzXML]	296.06390380859375	1.7395666666666665	1.6806333333333332	1.78285	0.10221666666666684	149384.5625	568366.0319531255	0	1274	0.06198320934840318	0.8672228506787353	0.7807217454411522	296.0636291503906	296.064208984375
750	296.10357666015625	2.91825					1	DETECTED	296.1036 m/z @2.92 [CD8145_1.mzXML]	296.10357666015625	2.91825	0.1847	19.9415	19.756800000000002	17851.28515625	3071866.8874616395	0	1274	3.631981867136435	1.8135000902160525	2.612245629486105	296.10247802734375	296.1052551269531
751	296.13037109375	9.679316666666667					1	DETECTED	296.1304 m/z @9.68 [CD8145_1.mzXML]	296.13037109375	9.679316666666667	9.634716666666666	9.723633333333334	0.08891666666666787	6013.2841796875	24939.524038208143	0	1274	0.08028570064493934	0.9968236173393066	0.9936472346786132	296.13006591796875	296.1308898925781
752	296.1500244140625	9.873866666666666					1	DETECTED	296.1500 m/z @9.87 [CD8145_1.mzXML]	296.1500244140625	9.873866666666666	9.604816666666666	9.980133333333333	0.3753166666666665	3572.010498046875	48119.386701904165	0	1274	0.16506647410640696	0.6974849780090439	0.3949699560180877	296.1495361328125	296.1507263183594
753	296.18341064453125	11.830466666666666					1	DETECTED	296.1834 m/z @11.83 [CD8145_1.mzXML]	296.18341064453125	11.830466666666666	10.041266666666667	18.850166666666667	8.8089	36580.80078125	2335031.968469788	0	1274	0.2947867018289312	2.312410463444114	2.1850650631594006	296.18109130859375	296.1839599609375
754	296.26422119140625	13.627216666666667					1	DETECTED	296.2642 m/z @13.63 [CD8145_1.mzXML]	296.26422119140625	13.627216666666667	12.124766666666666	14.003266666666667	1.8785000000000007	22344.875	641077.7440932618	0	1274	0.5462980685128365	0.6251455955273051	0.2502911910546101	296.2561950683594	296.2647705078125
755	296.9873046875	11.753433333333334					1	DETECTED	296.9873 m/z @11.75 [CD8145_1.mzXML]	296.9873046875	11.753433333333334	11.512916666666666	15.075266666666666	3.5623500000000003	15210.3759765625	870725.2231330567	0	1274	0.6181785507511748	7.405619846164465	13.81123969232893	296.98681640625	296.9920349121094
756	297.1166076660156	1.4585000000000001					1	DETECTED	297.1166 m/z @1.46 [CD8145_1.mzXML]	297.1166076660156	1.4585000000000001	1.4108833333333335	9.544316666666667	8.133433333333333	10056.283203125	1414446.4995109558	0	1274	0.14420645882569594	85.40532026601333	169.8106405320267	297.1068420410156	297.1249084472656
757	297.1784362792969	13.973450000000001					1	DETECTED	297.1784 m/z @13.97 [CD8145_1.mzXML]	297.1784362792969	13.973450000000001	9.52925	19.574833333333334	10.045583333333335	13898.3876953125	2844791.6514481176	0	1274	2.4336766840567403	1.047970905587865	1.1167105296293967	297.1770324707031	297.1874694824219
758	298.147705078125	1.9925833333333334					1	DETECTED	298.1477 m/z @1.99 [CD8145_1.mzXML]	298.147705078125	1.9925833333333334	1.9509333333333332	2.0494499999999998	0.09851666666666659	5284.7041015625	22720.36039929193	0	1274	0.03132339674160023	1.1826730692276848	1.3653461384553696	298.1471862792969	298.1480712890625
759	298.2721252441406	14.432366666666667					1	DETECTED	298.2721 m/z @14.43 [CD8145_1.mzXML]	298.2721252441406	14.432366666666667	10.340333333333332	16.64305	6.302716666666667	64883.015625	3863215.253557251	0	1274	0.485264191346527	2.526325016957022	0.35617505508185404	298.27130126953125	298.27362060546875
760	299.1368103027344	12.9324					1	DETECTED	299.1368 m/z @12.93 [CD8145_1.mzXML]	299.1368103027344	12.9324	10.230633333333333	13.799816666666667	3.569183333333333	117429.1640625	6059023.365731928	0	1274	0.34313480764909343	0.6430909209712071	0.16383321630979344	299.13482666015625	299.1388244628906
761	299.2757263183594	14.432366666666667					1	DETECTED	299.2757 m/z @14.43 [CD8145_1.mzXML]	299.2757263183594	14.432366666666667	11.691116666666666	15.594899999999999	3.903783333333333	13193.5771484375	1272580.3242061152	0	1274	0.5488741568621354	0.7120443836449306	0.4227118506900025	299.2745056152344	299.2767028808594
762	299.29248046875	13.61195					1	DETECTED	299.2925 m/z @13.61 [CD8145_1.mzXML]	299.29248046875	13.61195	0.1847	19.974666666666668	19.78996666666667	11039.18359375	2508997.549579989	0	1274	0.8887517434246082	0.883218171093376	1.5578119780382136	299.2909851074219	299.29486083984375
763	300.14007568359375	11.3551					1	DETECTED	300.1401 m/z @11.36 [CD8145_1.mzXML]	300.14007568359375	11.3551	10.5235	13.142633333333333	2.619133333333332	29530.908203125	1233295.2717507337	0	1274	1.8732557928694202	1.7141924290980448	0.5766519730312225	300.1387939453125	300.14105224609375
764	300.1975402832031	8.977216666666667					1	DETECTED	300.1975 m/z @8.98 [CD8145_1.mzXML]	300.1975402832031	8.977216666666667	8.838799999999999	9.023816666666667	0.18501666666666772	6898.7734375	39684.22892816153	0	1274	0.05530632485125864	0.6683323299217314	0.33666465984346283	300.1966247558594	300.1980895996094
765	300.6388854980469	13.115166666666665					1	DETECTED	300.6389 m/z @13.12 [CD8145_1.mzXML]	300.6388854980469	13.115166666666665	12.876100000000001	13.266566666666668	0.39046666666666674	35297.453125	414211.636057617	0	1274	0.06379475945633928	0.816648075850538	0.8079524890427108	300.63079833984375	300.64007568359375
766	300.8820495605469	1.7101333333333335					1	DETECTED	300.8820 m/z @1.71 [CD8145_1.mzXML]	300.8820495605469	1.7101333333333335	1.6515333333333333	1.7395666666666665	0.08803333333333319	52096.84375	214012.4886494141	0	1274	0.07127023952960232	0.7511376564277549	0.48546794616240685	300.8818664550781	300.88238525390625
767	301.1160583496094	10.77095					1	DETECTED	301.1161 m/z @10.77 [CD8145_1.mzXML]	301.1160583496094	10.77095	10.3717	10.86925	0.4975499999999986	90421.5390625	712613.0104057594	1	1274	0.07489662196820035	0.623105823418911	1.1128826624512183	301.11572265625	301.1166076660156
768	301.1387939453125	12.468466666666666					1	DETECTED	301.1388 m/z @12.47 [CD8145_1.mzXML]	301.1387939453125	12.468466666666666	0.10083333333333333	19.72533333333333	19.624499999999998	211040.65625	1.4861882176693847E7	1	1274	10.869107925581616	0.6055381382298546	0.02203313646430652	301.13800048828125	301.1398620605469
769	302.01739501953125	11.022883333333334					1	DETECTED	302.0174 m/z @11.02 [CD8145_1.mzXML]	302.01739501953125	11.022883333333334	0.10083333333333333	20.008166666666668	19.907333333333334	52634.671875	1.3713681105872797E7	0	1274	3.5569373752630664	1.1574656765991118	0.24087361466242563	302.0152282714844	302.0197448730469
770	302.14215087890625	12.468466666666666					1	DETECTED	302.1422 m/z @12.47 [CD8145_1.mzXML]	302.14215087890625	12.468466666666666	1.6661	18.734166666666667	17.068066666666667	42159.51171875	4720902.679291228	0	1274	0.1172176006608101	1.4357118430601434	0.41304012038467647	302.1414489746094	302.143798828125
771	302.2850646972656	11.601516666666667					1	DETECTED	302.2851 m/z @11.60 [CD8145_1.mzXML]	302.2850646972656	11.601516666666667	11.557366666666667	11.631033333333333	0.0736666666666661	46982.5546875	161338.5794287099	0	1274	0.1054504370784759	0.8342770856927053	0.6685541713854106	302.28485107421875	302.2852478027344
772	302.3034362792969	11.660816666666667					1	DETECTED	302.3034 m/z @11.66 [CD8145_1.mzXML]	302.3034362792969	11.660816666666667	11.645933333333334	11.7843	0.1383666666666663	35505.109375	188701.46761035247	0	1274	0.29572611069882626	4.648376259798343	8.296752519596685	302.3029479980469	302.3034362792969
773	302.65380859375	11.989433333333332					1	DETECTED	302.6538 m/z @11.99 [CD8145_1.mzXML]	302.65380859375	11.989433333333332	11.768866666666666	12.187833333333334	0.4189666666666678	7452.232421875	148616.1264827882	0	1274	0.22948083978738687	0.9497506422850264	0.8995012845700529	302.6537780761719	302.65496826171875
774	303.0254211425781	1.4585000000000001					1	DETECTED	303.0254 m/z @1.46 [CD8145_1.mzXML]	303.0254211425781	1.4585000000000001	0.10083333333333333	20.008166666666668	19.907333333333334	12138.1005859375	2567925.9822046813	0	1274	0.048964734489677975	7.320047120965331	11.879679328870886	303.0177307128906	303.02606201171875
775	303.07244873046875	9.738916666666666					1	DETECTED	303.0724 m/z @9.74 [CD8145_1.mzXML]	303.07244873046875	9.738916666666666	9.679316666666667	9.828983333333333	0.14966666666666661	11816.0341796875	58999.382609009204	0	1274	0.07252851305360508	1.255592841163318	1.6572512597904363	303.07177734375	303.0726623535156
776	303.2274475097656	14.432366666666667					1	DETECTED	303.2274 m/z @14.43 [CD8145_1.mzXML]	303.2274475097656	14.432366666666667	9.873866666666666	16.7915	6.917633333333333	238149.5	1.3088513931333994E7	1	1274	0.4218603137700878	0.7519013578885922	0.33933165654422126	303.2265930175781	303.2283935546875
777	303.25048828125	13.072733333333334					1	DETECTED	303.2505 m/z @13.07 [CD8145_1.mzXML]	303.25048828125	13.072733333333334	13.002116666666666	13.128966666666667	0.12685000000000102	20094.9140625	121704.1987133807	0	1274	0.0465528236692343	0.8981590748170794	0.7963181496341586	303.25048828125	303.251220703125
778	304.0472717285156	16.1357					1	DETECTED	304.0473 m/z @16.14 [CD8145_1.mzXML]	304.0472717285156	16.1357	0.47213333333333335	19.791999999999998	19.319866666666666	4144.9111328125	1583652.3153175644	0	1274	6.872073038400682	0.6167135199092586	0.16488354724679002	304.0455017089844	304.0531921386719
779	304.1278991699219	9.768400000000002					1	DETECTED	304.1279 m/z @9.77 [CD8145_1.mzXML]	304.1278991699219	9.768400000000002	8.6232	9.828983333333333	1.2057833333333328	2626.93359375	126295.45537158201	0	1274	1.1607054612154517	0.5264509838165088	0.05290196763301767	304.12652587890625	304.12835693359375
780	304.1487121582031	9.347583333333334					1	DETECTED	304.1487 m/z @9.35 [CD8145_1.mzXML]	304.1487121582031	9.347583333333334	9.261433333333335	9.4069	0.14546666666666574	7351.04296875	34756.610202026364	0	1274	0.11363274777595933	0.8442638808280083	0.6885277616560166	304.1482849121094	304.14910888671875
781	304.2101745605469	10.089083333333333					1	DETECTED	304.2102 m/z @10.09 [CD8145_1.mzXML]	304.2101745605469	10.089083333333333	4.47095	10.324766666666667	5.853816666666667	20016.9921875	501256.55484326126	0	1274	0.10529151690192506	0.5211826597961047	4.407295289767191	304.2094421386719	304.2106018066406
782	304.2308044433594	14.432366666666667					1	DETECTED	304.2308 m/z @14.43 [CD8145_1.mzXML]	304.2308044433594	14.432366666666667	10.418949999999999	15.70875	5.289800000000001	50705.02734375	3817518.3878109115	0	1274	0.40992889776868324	0.6494234735173748	0.26909453891756563	304.22955322265625	304.2314453125
783	304.8939208984375	1.63675					1	DETECTED	304.8939 m/z @1.64 [CD8145_1.mzXML]	304.8939208984375	1.63675	0.43848333333333334	19.658166666666666	19.219683333333332	124194.75	5060403.829588012	0	1274	0.10015048754674183	1.1450740442943304	0.9723960192098258	304.8856201171875	304.9032287597656
784	305.242919921875	12.678283333333333					1	DETECTED	305.2429 m/z @12.68 [CD8145_1.mzXML]	305.242919921875	12.678283333333333	12.513566666666666	15.465133333333334	2.9515666666666682	296362.21875	5392027.855651119	1	1274	0.22328946033213093	6.640902402582209	11.792464530539766	305.2410583496094	305.24639892578125
785	306.0820617675781	15.481133333333334					1	DETECTED	306.0821 m/z @15.48 [CD8145_1.mzXML]	306.0820617675781	15.481133333333334	5.542816666666667	18.684666666666665	13.141849999999998	6056.033203125	1602712.4677248541	0	1274	2.3600947346239227	0.6611708220204963	0.36723874555038494	306.0802307128906	306.0887145996094
786	307.1123046875	3.6642					1	DETECTED	307.1123 m/z @3.66 [CD8145_1.mzXML]	307.1123046875	3.6642	0.5732166666666667	19.081	18.507783333333332	2221.355224609375	925432.2123027648	0	1274	3.508887229862252	2.993834216727147	4.987668433454294	307.11029052734375	307.11346435546875
787	307.1662292480469	11.038					1	DETECTED	307.1662 m/z @11.04 [CD8145_1.mzXML]	307.1662292480469	11.038	9.544316666666667	19.32766666666667	9.783350000000002	405155.8125	1.4017417398074938E7	1	1274	0.39203032815499306	1.0478947818863567	2.836048480820458	307.16534423828125	307.1682434082031
788	307.26104736328125	12.140566666666667					1	DETECTED	307.2610 m/z @12.14 [CD8145_1.mzXML]	307.26104736328125	12.140566666666667	12.140566666666667	15.107483333333333	2.966916666666666	27963.76953125	949078.8759456184	0	1274	0.26553635679791476	null	null	307.25799560546875	307.26226806640625
789	308.0482177734375	10.448933333333335					1	DETECTED	308.0482 m/z @10.45 [CD8145_1.mzXML]	308.0482177734375	10.448933333333335	2.0918	10.7032	8.6114	568906.8125	1.6712154915670177E7	0	1274	0.0928982079938443	2.257159869973063	3.016081130366531	308.04638671875	308.0489196777344
790	308.1698303222656	11.083566666666666					1	DETECTED	308.1698 m/z @11.08 [CD8145_1.mzXML]	308.1698303222656	11.083566666666666	9.980133333333333	17.286333333333335	7.306200000000002	53387.578125	2974072.588409851	0	1274	1.1495358270422233	3.2039683595971704	1.2542290237835736	308.16314697265625	308.1712951660156
791	309.0522155761719	10.478466666666666					1	DETECTED	309.0522 m/z @10.48 [CD8145_1.mzXML]	309.0522155761719	10.478466666666666	1.8534833333333334	15.043583333333334	13.190100000000001	59061.27734375	1.781025526323999E7	0	1274	8.677786306309278	0.7646449558356636	0.5292899116713271	309.0444030761719	309.0586242675781
792	309.1483154296875	12.408066666666667					1	DETECTED	309.1483 m/z @12.41 [CD8145_1.mzXML]	309.1483154296875	12.408066666666667	9.275566666666666	13.9588	4.683233333333334	11306.6123046875	1574494.7060438232	0	1274	3.479849371361187	0.7475232774674115	0.49944697267327987	309.1410827636719	309.1499328613281
793	309.1622619628906	10.86925					1	DETECTED	309.1623 m/z @10.87 [CD8145_1.mzXML]	309.1622619628906	10.86925	10.804450000000001	15.80715	5.002699999999999	16486.6953125	1248367.5857042535	0	1274	1.5038019226172015	38.60108024691465	76.2021604938293	309.1614990234375	309.1695251464844
794	310.04534912109375	10.448933333333335					1	DETECTED	310.0453 m/z @10.45 [CD8145_1.mzXML]	310.04534912109375	10.448933333333335	10.38745	18.351166666666664	7.963716666666665	178551.9375	2194399.305476902	0	1274	0.09602350831769435	1.959318901880883	3.1279491046236365	310.03955078125	310.0458679199219
795	310.1995544433594	10.619016666666665					1	DETECTED	310.1996 m/z @10.62 [CD8145_1.mzXML]	310.1995544433594	10.619016666666665	10.4339	16.41345	5.9795500000000015	13424.568359375	1549462.5298746955	0	1274	0.09107987748422808	12.225421381949994	22.965588294448487	310.1953430175781	310.19976806640625
796	310.9106750488281	1.6661					1	DETECTED	310.9107 m/z @1.67 [CD8145_1.mzXML]	310.9106750488281	1.6661	1.5776333333333334	1.76845	0.19081666666666663	94478.0703125	527531.6794775386	0	1274	0.0809625043166251	1.0784664657121348	1.0900004513095976	310.9104919433594	310.91119384765625
797	311.00299072265625	12.171966666666666					1	DETECTED	311.0030 m/z @12.17 [CD8145_1.mzXML]	311.00299072265625	12.171966666666666	2.0351166666666667	18.55183333333333	16.516716666666664	9415.3935546875	2857803.3840932027	0	1274	4.547025811166796	0.7446270283040106	0.4996911087891696	311.001953125	311.0091857910156
798	311.04876708984375	10.448933333333335					1	DETECTED	311.0488 m/z @10.45 [CD8145_1.mzXML]	311.04876708984375	10.448933333333335	10.4032	10.619016666666665	0.2158166666666652	26392.791015625	162344.39060290516	0	1274	0.10719324619412696	2.3595116618075034	3.7190233236150068	311.04876708984375	311.04962158203125
799	311.12225341796875	8.777466666666667					1	DETECTED	311.1223 m/z @8.78 [CD8145_1.mzXML]	311.12225341796875	8.777466666666667	8.53155	10.057416666666667	1.5258666666666674	18630.373046875	245968.87742648332	0	1274	0.09817502014992385	0.9043908671536983	0.5324178292194758	311.1194763183594	311.1237487792969
800	311.16448974609375	12.346166666666667					1	DETECTED	311.1645 m/z @12.35 [CD8145_1.mzXML]	311.16448974609375	12.346166666666667	12.20355	15.840183333333332	3.6366333333333323	195387.0625	3228833.978096071	1	1274	0.3048788636754889	1.8198013180660177	4.670135258542645	311.1634826660156	311.1744689941406
801	311.6309509277344	12.876100000000001					1	DETECTED	311.6310 m/z @12.88 [CD8145_1.mzXML]	311.6309509277344	12.876100000000001	5.217866666666667	12.9324	7.714533333333333	29382.0390625	2110347.173828368	0	1274	0.09157294871371491	0.503675782491175	0.0073515649823499485	311.6261901855469	311.6312561035156
802	312.0272521972656	13.225283333333334					1	DETECTED	312.0273 m/z @13.23 [CD8145_1.mzXML]	312.0272521972656	13.225283333333334	11.18805	17.552500000000002	6.3644500000000015	69960.8671875	2746622.425248352	0	1274	0.11142536354542365	1.3037474387361134	2.739110470294182	312.0204772949219	312.0283508300781
803	312.0418395996094	10.49355					1	DETECTED	312.0418 m/z @10.49 [CD8145_1.mzXML]	312.0418395996094	10.49355	10.478466666666666	10.538466666666666	0.0600000000000005	5854.85400390625	16950.71708483906	0	1274	0.20932604963792656	1.988950276242905	2.97790055248581	312.04144287109375	312.0418395996094
804	312.15716552734375	12.171966666666666					1	DETECTED	312.1572 m/z @12.17 [CD8145_1.mzXML]	312.15716552734375	12.171966666666666	12.124766666666666	12.267050000000001	0.1422833333333351	36761.40234375	216411.5379033209	0	1274	0.16478328047625723	1.5072387005649863	1.9182131594705445	312.1569519042969	312.15789794921875
805	312.2141418457031	10.77095					1	DETECTED	312.2141 m/z @10.77 [CD8145_1.mzXML]	312.2141418457031	10.77095	10.1362	10.837266666666666	0.7010666666666658	9871.9697265625	88781.01254571501	0	1274	0.13692335870274341	0.5522384140737829	0.1044768281475658	312.2134704589844	312.21514892578125
806	312.287353515625	13.627216666666667					1	DETECTED	312.2874 m/z @13.63 [CD8145_1.mzXML]	312.287353515625	13.627216666666667	13.5057	14.142683333333334	0.636983333333335	42200.28125	882206.5249416498	0	1274	0.3444986825207863	2.6209710602111915	4.241942120422383	312.2870178222656	312.2885437011719
807	312.36029052734375	12.093883333333334					1	DETECTED	312.3603 m/z @12.09 [CD8145_1.mzXML]	312.36029052734375	12.093883333333334	12.033833333333332	12.20355	0.16971666666666785	29243.146484375	189406.8253142088	0	1274	0.1290096602057993	1.413127948931405	1.7518599336824374	312.359130859375	312.36065673828125
808	312.6564025878906	2.47365					1	DETECTED	312.6564 m/z @2.47 [CD8145_1.mzXML]	312.6564025878906	2.47365	1.8534833333333334	19.72533333333333	17.87185	15110.6328125	1423548.678783204	0	1274	0.5488811478979949	2.8922046033623174	9.890988555746597	312.6539001464844	312.6661682128906
809	313.0944519042969	1.4585000000000001					1	DETECTED	313.0945 m/z @1.46 [CD8145_1.mzXML]	313.0944519042969	1.4585000000000001	1.3935666666666668	18.618	17.22443333333333	25272.5078125	2088158.8193471984	0	1274	0.10845566279363128	66.81783794786875	141.15325837715642	313.0932922363281	313.0956726074219
810	313.1533203125	10.07315					1	DETECTED	313.1533 m/z @10.07 [CD8145_1.mzXML]	313.1533203125	10.07315	10.010783333333334	10.120766666666666	0.10998333333333221	5158.03515625	25634.688820068244	0	1274	0.09649562449731874	0.8817477284874432	0.7634954569748864	313.1524963378906	313.1535339355469
811	313.1650085449219	12.377199999999998					1	DETECTED	313.1650 m/z @12.38 [CD8145_1.mzXML]	313.1650085449219	12.377199999999998	12.156133333333335	12.606466666666668	0.45033333333333303	42661.1015625	659283.1853283695	0	1274	0.26019144082620294	1.2546528539919246	1.6975067142980407	313.1588134765625	313.1654357910156
812	313.2713317871094	13.74345					1	DETECTED	313.2713 m/z @13.74 [CD8145_1.mzXML]	313.2713317871094	13.74345	0.11725000000000001	19.841666666666665	19.724416666666666	957799.75	1.955499978961219E7	1	1274	0.31466101056549256	1.3560672239864022	1.4327445655165827	313.2705383300781	313.2734680175781
813	313.7821350097656	2.4459500000000003					1	DETECTED	313.7821 m/z @2.45 [CD8145_1.mzXML]	313.7821350097656	2.4459500000000003	2.1060666666666665	10.230633333333333	8.124566666666666	11596.0634765625	846301.046860199	0	1274	0.4212672182490751	11.907594950816922	18.8884217990436	313.7810974121094	313.78509521484375
814	314.23028564453125	10.992683333333334					1	DETECTED	314.2303 m/z @10.99 [CD8145_1.mzXML]	314.23028564453125	10.992683333333334	10.884816666666667	11.218133333333332	0.33331666666666493	199501.875	1636436.3881948208	1	1274	0.5453112604364438	1.1972731543690083	1.244300683050675	314.23004150390625	314.2304992675781
815	314.2748107910156	13.74345					1	DETECTED	314.2748 m/z @13.74 [CD8145_1.mzXML]	314.2748107910156	13.74345	13.490816666666666	14.387599999999999	0.8967833333333335	206664.875	3311380.2365141613	0	1274	0.23791837273331495	1.774871355060032	3.6422822088188207	314.2743835449219	314.27520751953125
816	314.33984375	12.140566666666667					1	DETECTED	314.3398 m/z @12.14 [CD8145_1.mzXML]	314.33984375	12.140566666666667	12.078583333333334	12.187833333333334	0.1092499999999994	12028.6572265625	57295.23138183556	0	1274	0.08725225350013588	0.8812852917451045	0.762570583490209	314.33935546875	314.34002685546875
817	314.7772216796875	1.93675					1	DETECTED	314.7772 m/z @1.94 [CD8145_1.mzXML]	314.7772216796875	1.93675	1.9088833333333333	2.134583333333333	0.2256999999999998	12164.1328125	97146.44625830074	0	1274	0.08328454373901772	4.04964114832535	7.099282296650698	314.77691650390625	314.77813720703125
818	315.01593017578125	1.5628666666666668					1	DETECTED	315.0159 m/z @1.56 [CD8145_1.mzXML]	315.01593017578125	1.5628666666666668	1.5479999999999998	2.4459500000000003	0.8979500000000005	8709.7119140625	232638.4050532227	0	1274	0.08276247408197768	30.2001121076226	59.4002242152452	315.0121765136719	315.0162048339844
819	315.077392578125	2.4459500000000003					1	DETECTED	315.0774 m/z @2.45 [CD8145_1.mzXML]	315.077392578125	2.4459500000000003	0.10083333333333333	20.008166666666668	19.907333333333334	4398840.0	3.2600751927749366E8	1	1274	0.5025893301983326	2.779834951234056	1.6939527423162684	315.0765075683594	315.07861328125
820	315.1311340332031	11.3551					1	DETECTED	315.1311 m/z @11.36 [CD8145_1.mzXML]	315.1311340332031	11.3551	2.33405	11.989433333333332	9.655383333333333	44198.51171875	5748078.812666019	0	1274	0.2397392777776588	0.5198684700307218	0.0328982213085506	315.1224060058594	315.13232421875
821	315.1604309082031	12.438183333333335					1	DETECTED	315.1604 m/z @12.44 [CD8145_1.mzXML]	315.1604309082031	12.438183333333335	2.33405	13.596283333333334	11.262233333333334	22248.546875	2691204.461326416	0	1274	0.16766396049849241	0.5573082302951927	0.11461646059038536	315.1512451171875	315.1649475097656
822	315.23358154296875	10.9622					1	DETECTED	315.2336 m/z @10.96 [CD8145_1.mzXML]	315.23358154296875	10.9622	10.916116666666666	12.848066666666666	1.9319500000000005	41180.2734375	971417.6748789066	0	1274	0.057585251778416335	20.961482820976332	40.922965641952665	315.2262268066406	315.2339782714844
823	315.2779235839844	13.729433333333333					1	DETECTED	315.2779 m/z @13.73 [CD8145_1.mzXML]	315.2779235839844	13.729433333333333	12.7063	13.988466666666666	1.2821666666666651	19547.294921875	485298.5260748289	0	1274	0.10669002341361455	0.6265882582915228	0.2531765165830455	315.2771301269531	315.2873229980469
824	316.0814514160156	2.4459500000000003					1	DETECTED	316.0815 m/z @2.45 [CD8145_1.mzXML]	316.0814514160156	2.4459500000000003	0.3029833333333333	19.908166666666666	19.605183333333333	379619.75	3.2909719385787092E7	0	1274	0.5028424587464406	0.3071164447407397	null	316.0802001953125	316.08197021484375
825	316.2458190917969	11.143516666666667					1	DETECTED	316.2458 m/z @11.14 [CD8145_1.mzXML]	316.2458190917969	11.143516666666667	10.94695	11.815233333333333	0.8682833333333342	433086.125	3313326.8690085425	1	1274	0.09474379183021142	0.8509318322353084	0.6612900037336228	316.23626708984375	316.2460632324219
826	317.0541687011719	15.0593					1	DETECTED	317.0542 m/z @15.06 [CD8145_1.mzXML]	317.0541687011719	15.0593	0.4890666666666667	19.674833333333332	19.185766666666666	7906.673828125	2608242.8038600157	0	1274	1.2388769750345343	0.658389135840881	0.316778271681762	317.0533752441406	317.0631408691406
827	317.0824279785156	2.47365					1	DETECTED	317.0824 m/z @2.47 [CD8145_1.mzXML]	317.0824279785156	2.47365	0.11725000000000001	20.008166666666668	19.89091666666667	48065.18359375	5392640.5329885315	0	1274	0.9136079220020576	4.061762971163718	3.1065666981152678	317.080810546875	317.0885009765625
828	317.1127624511719	1.63675					1	DETECTED	317.1128 m/z @1.64 [CD8145_1.mzXML]	317.1127624511719	1.63675	0.9799833333333333	10.9622	9.982216666666666	29756.6328125	3992683.566313781	0	1274	0.18015085210750237	8.879552815856723	74.16914099388617	317.1119384765625	317.1141052246094
829	317.2425537109375	13.61195					1	DETECTED	317.2426 m/z @13.61 [CD8145_1.mzXML]	317.2425537109375	13.61195	11.158216666666668	14.585383333333334	3.4271666666666665	153677.28125	6307044.195522701	1	1274	0.1681074833145253	0.7965665099370711	0.5444949541840253	317.24200439453125	317.2492980957031
830	317.5261535644531	2.47365					1	DETECTED	317.5262 m/z @2.47 [CD8145_1.mzXML]	317.5261535644531	2.47365	1.9088833333333333	19.658166666666666	17.749283333333334	16056.4970703125	1404795.1639789427	0	1274	0.5830541063793682	5.618659394096026	11.051881441013286	317.5255126953125	317.5292053222656
831	318.06268310546875	15.988266666666668					1	DETECTED	318.0627 m/z @15.99 [CD8145_1.mzXML]	318.06268310546875	15.988266666666668	9.859016666666667	19.228833333333334	9.369816666666667	5572.29638671875	923359.3582386783	0	1274	1.5741725148187555	0.764352626068986	0.42060331748165436	318.0614318847656	318.0640563964844
832	318.1895446777344	9.347583333333334					1	DETECTED	318.1895 m/z @9.35 [CD8145_1.mzXML]	318.1895446777344	9.347583333333334	9.3182	10.07315	0.7549500000000009	5092.36474609375	131175.1955681153	0	1274	0.06907242020750104	12.846568349403572	24.693136698807145	318.17987060546875	318.1898498535156
833	318.2459716796875	13.61195					1	DETECTED	318.2460 m/z @13.61 [CD8145_1.mzXML]	318.2459716796875	13.61195	12.575833333333332	14.205166666666665	1.6293333333333333	32474.962890625	1115559.3200764165	0	1274	0.19672809072626052	0.7358957730822763	0.4753011632244782	318.2440490722656	318.2480773925781
834	318.2977294921875	11.368983333333334					1	DETECTED	318.2977 m/z @11.37 [CD8145_1.mzXML]	318.2977294921875	11.368983333333334	11.31075	12.876100000000001	1.5653500000000005	430061.0625	2836700.9841640573	1	1274	0.12793023042281249	2.0219630357159484	2.5284689545733587	318.2969055175781	318.298828125
835	318.9676513671875	1.9509333333333332					1	DETECTED	318.9677 m/z @1.95 [CD8145_1.mzXML]	318.9676513671875	1.9509333333333332	1.7540833333333334	4.064066666666666	2.309983333333333	26103.921875	680080.6252848813	0	1274	0.22732102666824883	5.867369401405476	1.88690942108416	318.9634094238281	318.96893310546875
836	319.05889892578125	15.988266666666668					1	DETECTED	319.0589 m/z @15.99 [CD8145_1.mzXML]	319.05889892578125	15.988266666666668	9.934750000000001	18.882833333333334	8.948083333333333	3752.81298828125	806933.1085013427	0	1274	2.97769092493834	0.7390814154857644	0.44647448369833553	319.056884765625	319.06036376953125
837	319.12701416015625	10.652966666666666					1	DETECTED	319.1270 m/z @10.65 [CD8145_1.mzXML]	319.12701416015625	10.652966666666666	10.3717	18.701166666666666	8.329466666666665	8299.2490234375	1211012.936210663	0	1274	0.1385048104469515	14.80706328513872	28.61412657027744	319.1256103515625	319.1337585449219
838	319.16619873046875	11.172966666666667					1	DETECTED	319.1662 m/z @11.17 [CD8145_1.mzXML]	319.16619873046875	11.172966666666667	9.544316666666667	12.298583333333333	2.754266666666666	50262.53125	1754743.6755754387	0	1274	0.15559363193020204	0.8174192577217393	0.5188777328194332	319.16265869140625	319.1671447753906
839	319.1923828125	14.432366666666667					1	DETECTED	319.1924 m/z @14.43 [CD8145_1.mzXML]	319.1923828125	14.432366666666667	10.07315	15.922983333333333	5.849833333333333	87632.703125	4604051.571948456	0	1274	0.44068971011406965	2.0161514927174187	0.23459175402576907	319.1832275390625	319.1935729980469
840	319.26116943359375	13.266566666666668					1	DETECTED	319.2612 m/z @13.27 [CD8145_1.mzXML]	319.26116943359375	13.266566666666668	13.197816666666666	14.079716666666666	0.8818999999999999	72572.6015625	1253461.0441373282	0	1274	0.2885856921608454	6.413818181818049	7.311267735814411	319.26019287109375	319.26153564453125
841	319.30108642578125	11.3551					1	DETECTED	319.3011 m/z @11.36 [CD8145_1.mzXML]	319.30108642578125	11.3551	11.3262	11.675999999999998	0.34979999999999833	81372.734375	718438.6138369121	0	1274	0.09246220825098206	6.051903114186792	11.103806228373584	319.2927551269531	319.3012390136719
842	320.0030212402344	15.790816666666666					1	DETECTED	320.0030 m/z @15.79 [CD8145_1.mzXML]	320.0030212402344	15.790816666666666	9.514016666666667	19.924833333333332	10.410816666666665	2804.984619140625	735484.2929790037	0	1274	0.6517759516763348	0.8293092552468349	0.6586185104936697	320.001708984375	320.00506591796875
843	320.19561767578125	14.357750000000001					1	DETECTED	320.1956 m/z @14.36 [CD8145_1.mzXML]	320.19561767578125	14.357750000000001	11.0685	15.758233333333333	4.689733333333333	16386.599609375	1770494.7879241938	0	1274	0.539123260175975	0.6289030479710405	0.2721567397280903	320.1953430175781	320.1968688964844
844	320.8677673339844	1.63675					1	DETECTED	320.8678 m/z @1.64 [CD8145_1.mzXML]	320.8677673339844	1.63675	1.5628666666666668	1.6954666666666667	0.13259999999999983	25107.751953125	126622.27961889628	0	1274	0.059094245666092116	0.8973607038123187	0.7654194350471943	320.8666687011719	320.86822509765625
845	320.9655456542969	1.9509333333333332					1	DETECTED	320.9655 m/z @1.95 [CD8145_1.mzXML]	320.9655456542969	1.9509333333333332	1.76845	2.3055833333333333	0.5371333333333332	17333.984375	260872.86491870115	0	1274	0.08774275177128876	1.4717325783176562	1.4402840456945514	320.963134765625	320.9655456542969
846	321.2074890136719	12.734966666666667					1	DETECTED	321.2075 m/z @12.73 [CD8145_1.mzXML]	321.2074890136719	12.734966666666667	9.055116666666667	15.725283333333334	6.670166666666667	55440.48046875	2159868.5586412963	0	1274	0.33711863796852093	0.6332118750594041	4.93964424569649	321.20050048828125	321.209228515625
847	322.2115478515625	12.720683333333334					1	DETECTED	322.2115 m/z @12.72 [CD8145_1.mzXML]	322.2115478515625	12.720683333333334	12.575833333333332	12.806133333333333	0.2303000000000015	11558.490234375	123814.55402148496	0	1274	0.2708863744040748	0.7949603037625088	0.5899206075250176	322.21026611328125	322.2115478515625
848	322.2716064453125	14.018616666666667					1	DETECTED	322.2716 m/z @14.02 [CD8145_1.mzXML]	322.2716064453125	14.018616666666667	11.974583333333333	14.4924	2.5178166666666666	11199.427734375	1109248.3035434566	0	1274	0.2927164539847844	0.6158942287307774	0.23178845746155485	322.2669982910156	322.2725830078125
849	323.0164489746094	1.8108333333333335					1	DETECTED	323.0164 m/z @1.81 [CD8145_1.mzXML]	323.0164489746094	1.8108333333333335	1.76845	2.3199833333333335	0.5515333333333334	9638.736328125	170215.44283959962	0	1274	0.3735035207120143	6.506488399528101	12.012976799056203	323.0092468261719	323.0185241699219
850	323.1646728515625	11.768866666666666					1	DETECTED	323.1647 m/z @11.77 [CD8145_1.mzXML]	323.1646728515625	11.768866666666666	9.768400000000002	12.1092	2.340799999999998	11989.4873046875	468177.43414440966	0	1274	0.3069651135365259	0.597832589864665	0.17695456833724574	323.1609191894531	323.1656188964844
851	323.1811218261719	16.0215					1	DETECTED	323.1811 m/z @16.02 [CD8145_1.mzXML]	323.1811218261719	16.0215	6.135466666666667	20.008166666666668	13.872700000000002	4247.724609375	1272239.4507684933	0	1274	2.0430023707007834	0.7016312575653869	0.4032625151307739	323.1773681640625	323.1903991699219
852	323.2232666015625	14.064233333333334					1	DETECTED	323.2233 m/z @14.06 [CD8145_1.mzXML]	323.2232666015625	14.064233333333334	1.42745	15.627483333333334	14.200033333333334	50355.48046875	4578716.608727784	0	1274	0.6890223411832377	0.5616337123577582	4.316070727281516	323.22265625	323.2242431640625
853	323.9996643066406	11.888366666666666					1	DETECTED	323.9997 m/z @11.89 [CD8145_1.mzXML]	323.9996643066406	11.888366666666666	0.16778333333333334	19.791999999999998	19.624216666666666	13971.9248046875	3655317.61931955	0	1274	1.9975136710285462	1.7476068273678325	2.3972042912060854	323.9977722167969	324.001220703125
854	324.04412841796875	9.332716666666666					1	DETECTED	324.0441 m/z @9.33 [CD8145_1.mzXML]	324.04412841796875	9.332716666666666	9.289633333333335	9.843733333333335	0.5541	4577.7138671875	66077.92502648923	0	1274	0.11174433522786664	6.430560928433497	11.861121856866994	324.0437316894531	324.0447998046875
855	324.1774597167969	16.315649999999998					1	DETECTED	324.1775 m/z @16.32 [CD8145_1.mzXML]	324.1774597167969	16.315649999999998	0.20143333333333333	20.008166666666668	19.806733333333334	16848.66796875	5331151.790263917	0	1274	2.8494125702170603	0.6145732598440509	0.46027210117382017	324.17633056640625	324.1788635253906
856	324.1899108886719	9.723633333333334					1	DETECTED	324.1899 m/z @9.72 [CD8145_1.mzXML]	324.1899108886719	9.723633333333334	9.694083333333333	9.7841	0.09001666666666708	27157.55859375	115858.14780371249	0	1274	0.08688120911853758	1.5231246474901157	2.0462492949802313	324.1897888183594	324.190185546875
857	325.1737976074219	16.315649999999998					1	DETECTED	325.1738 m/z @16.32 [CD8145_1.mzXML]	325.1737976074219	16.315649999999998	0.21831666666666666	19.9415	19.723183333333335	26100.662109375	6371326.414886748	0	1274	2.2147289790973144	0.6126226911289656	0.527907975080496	325.1711730957031	325.17437744140625
858	325.2322998046875	13.030433333333333					1	DETECTED	325.2323 m/z @13.03 [CD8145_1.mzXML]	325.2322998046875	13.030433333333333	12.904033333333333	13.170266666666667	0.266233333333334	73335.2734375	568166.8670200208	0	1274	0.12545221956398045	1.4079129329522633	1.8523025829011217	325.2308349609375	325.2327880859375
859	327.012939453125	1.7395666666666665					1	DETECTED	327.0129 m/z @1.74 [CD8145_1.mzXML]	327.012939453125	1.7395666666666665	0.10083333333333333	19.9915	19.890666666666664	16303.857421875	5817090.254083737	0	1274	19.014228513059635	6.068915015662504	9.329465585561687	327.0036315917969	327.01300048828125
860	327.0493469238281	1.63675					1	DETECTED	327.0493 m/z @1.64 [CD8145_1.mzXML]	327.0493469238281	1.63675	1.60745	11.675999999999998	10.068549999999998	33764.79296875	6426756.2421528315	0	1274	0.09439944103477282	171.81825938566618	341.26550980238255	327.0487365722656	327.0511169433594
861	327.1717834472656	14.018616666666667					1	DETECTED	327.1718 m/z @14.02 [CD8145_1.mzXML]	327.1717834472656	14.018616666666667	9.828983333333333	19.841666666666665	10.012683333333332	7817.9462890625	2217609.2834001477	0	1274	5.16718852745854	1.1949355154389005	1.3898710308778013	327.1713562011719	327.1727600097656
862	327.22711181640625	14.049000000000001					1	DETECTED	327.2271 m/z @14.05 [CD8145_1.mzXML]	327.22711181640625	14.049000000000001	3.330433333333333	14.523083333333334	11.19265	35000.0234375	5964378.344844853	0	1274	1.3269925853658417	1.0104370435747987	1.0882190220802734	327.2176818847656	327.236083984375
863	327.2508239746094	12.2512					1	DETECTED	327.2508 m/z @12.25 [CD8145_1.mzXML]	327.2508239746094	12.2512	12.187833333333334	12.2828	0.0949666666666662	9148.26953125	43417.40667236299	0	1274	0.9162211664262134	0.7493424513413914	0.4986849026827829	327.250244140625	327.2508850097656
864	327.2872619628906	11.888366666666666					1	DETECTED	327.2873 m/z @11.89 [CD8145_1.mzXML]	327.2872619628906	11.888366666666666	4.213766666666666	14.8063	10.592533333333334	19542.27734375	3481500.540100342	0	1274	0.40315916313289435	0.6901032844274186	0.3802065688548373	327.2854919433594	327.2884521484375
865	328.2301940917969	14.049000000000001					1	DETECTED	328.2302 m/z @14.05 [CD8145_1.mzXML]	328.2301940917969	14.049000000000001	13.929599999999999	14.29785	0.3682500000000015	7604.8818359375	109339.32674328651	0	1274	0.1753355029821524	1.5420854271356539	2.0841708542713078	328.2297058105469	328.2309875488281
866	328.2460021972656	11.143516666666667					1	DETECTED	328.2460 m/z @11.14 [CD8145_1.mzXML]	328.2460021972656	11.143516666666667	11.098700000000001	11.233266666666667	0.13456666666666628	34712.015625	180348.53546581988	0	1274	0.09739895631427586	1.5013015991074983	2.0026031982149965	328.24566650390625	328.24652099609375
867	328.8962097167969	1.5479999999999998					1	DETECTED	328.8962 m/z @1.55 [CD8145_1.mzXML]	328.8962097167969	1.5479999999999998	1.44335	1.6221833333333333	0.1788333333333334	66937.7421875	347362.8353054201	0	1274	0.07661919191432598	0.8450800579022482	0.7455502060744741	328.89593505859375	328.89666748046875
868	328.9963073730469	1.78285					1	DETECTED	328.9963 m/z @1.78 [CD8145_1.mzXML]	328.9963073730469	1.78285	0.11725000000000001	20.008166666666668	19.89091666666667	30008.18359375	5569478.809902405	0	1274	5.694584215963965	4.410147800801424	5.659557975471233	328.9954528808594	329.004638671875
869	329.24517822265625	13.799816666666667					1	DETECTED	329.2452 m/z @13.80 [CD8145_1.mzXML]	329.24517822265625	13.799816666666667	11.128766666666667	14.313183333333335	3.1844166666666673	46543.66015625	2486793.642844604	0	1274	1.610339619732649	0.5922645551777768	0.16577042793574667	329.2418518066406	329.25018310546875
870	330.2479553222656	13.729433333333333					1	DETECTED	330.2480 m/z @13.73 [CD8145_1.mzXML]	330.2479553222656	13.729433333333333	11.737666666666666	13.929599999999999	2.191933333333333	11447.943359375	974464.2729711909	0	1274	1.7783736002210482	0.5502485230867068	0.10049704617341362	330.2430725097656	330.2486267089844
871	330.3347473144531	11.916699999999999					1	DETECTED	330.3347 m/z @11.92 [CD8145_1.mzXML]	330.3347473144531	11.916699999999999	11.84555	12.004283333333332	0.15873333333333228	20250.20703125	114799.68989819345	0	1274	0.22939222516756175	1.1154837198407144	1.3096993269443284	330.3341064453125	330.3347473144531
872	331.0519714355469	2.4459500000000003					1	DETECTED	331.0520 m/z @2.45 [CD8145_1.mzXML]	331.0519714355469	2.4459500000000003	0.11725000000000001	20.008166666666668	19.89091666666667	505602.28125	2.814836489027399E7	1	1274	0.48100721326508067	1.1743061379683633	1.6426380639644176	331.04248046875	331.05279541015625
873	331.20269775390625	11.158216666666668					1	DETECTED	331.2027 m/z @11.16 [CD8145_1.mzXML]	331.20269775390625	11.158216666666668	11.113766666666667	11.233266666666667	0.11950000000000038	35472.45703125	204712.59695214758	0	1274	0.11582263539896687	1.3442069741282017	1.6884139482564033	331.20208740234375	331.20269775390625
874	331.26080322265625	11.46875					1	DETECTED	331.2608 m/z @11.47 [CD8145_1.mzXML]	331.26080322265625	11.46875	10.5695	15.80715	5.23765	74872.734375	3178649.09940088	0	1274	0.11338664078715865	3.421415525071346	1.2855126450368815	331.257568359375	331.26220703125
875	331.2818908691406	13.74345					1	DETECTED	331.2819 m/z @13.74 [CD8145_1.mzXML]	331.2818908691406	13.74345	0.15086666666666665	19.924833333333332	19.773966666666666	658196.3125	1.7433108006496403E7	1	1274	0.2497901088141976	1.34030659994923	2.4883183384066667	331.28155517578125	331.283203125
876	332.05517578125	1.86755					1	DETECTED	332.0552 m/z @1.87 [CD8145_1.mzXML]	332.05517578125	1.86755	1.4108833333333335	9.679316666666667	8.268433333333334	49135.3671875	3214261.4217063915	0	1274	0.4473464526091444	2.9307048143968255	3.876723302464126	332.04583740234375	332.0564880371094
877	332.162109375	10.214983333333333					1	DETECTED	332.1621 m/z @10.21 [CD8145_1.mzXML]	332.162109375	10.214983333333333	8.4122	19.048166666666667	10.635966666666667	92466.171875	4042217.561142269	0	1274	0.594288790639169	7.76109753340059	1.0323841706931651	332.1607971191406	332.16729736328125
878	332.2853088378906	13.74345					1	DETECTED	332.2853 m/z @13.74 [CD8145_1.mzXML]	332.2853088378906	13.74345	1.3244833333333332	14.432366666666667	13.107883333333334	132729.65625	6278631.079341431	0	1274	0.2582305956429778	1.964136629272954	3.5940478545891006	332.2835388183594	332.2943115234375
879	332.3288269042969	11.799633333333333					1	DETECTED	332.3288 m/z @11.80 [CD8145_1.mzXML]	332.3288269042969	11.799633333333333	11.753433333333334	11.902483333333333	0.14904999999999902	11808.6181640625	74011.45028625462	0	1274	0.09111512551545964	1.6130952380952654	2.226190476190531	332.32843017578125	332.32928466796875
880	332.86981201171875	9.147983333333334					1	DETECTED	332.8698 m/z @9.15 [CD8145_1.mzXML]	332.86981201171875	9.147983333333334	9.132583333333335	9.289633333333335	0.1570499999999999	6755.18310546875	30884.887880370923	0	1274	0.06480284426606353	5.099025974026092	9.198051948052184	332.86883544921875	332.8699951171875
881	333.0499267578125	1.86755					1	DETECTED	333.0499 m/z @1.87 [CD8145_1.mzXML]	333.0499267578125	1.86755	1.86755	11.557366666666667	9.689816666666667	31422.453125	2478326.8631432494	0	1274	0.2851608653822084	null	null	333.0484619140625	333.0589294433594
882	333.1490173339844	12.591583333333334					1	DETECTED	333.1490 m/z @12.59 [CD8145_1.mzXML]	333.1490173339844	12.591583333333334	10.720083333333333	15.939116666666667	5.219033333333334	24376.6328125	1939372.8174108588	0	1274	0.792422606926035	1.042015789296748	1.0081165122233864	333.1392822265625	333.1500549316406
883	333.1656799316406	10.27765					1	DETECTED	333.1657 m/z @10.28 [CD8145_1.mzXML]	333.1656799316406	10.27765	9.889433333333333	11.586783333333333	1.6973500000000001	14078.0166015625	638281.9937943117	0	1274	0.378470735186653	2.18608594856824	3.306219439524248	333.16497802734375	333.1692810058594
884	333.181640625	12.140566666666667					1	DETECTED	333.1816 m/z @12.14 [CD8145_1.mzXML]	333.181640625	12.140566666666667	11.799633333333333	12.346166666666667	0.5465333333333344	16603.84765625	350135.44941113325	0	1274	0.34462826759046195	0.801525224872898	0.603050449745796	333.1814270019531	333.1829833984375
885	333.20184326171875	12.438183333333335					1	DETECTED	333.2018 m/z @12.44 [CD8145_1.mzXML]	333.20184326171875	12.438183333333335	9.132583333333335	12.528966666666667	3.3963833333333326	16513.275390625	1373196.7141671763	0	1274	0.029544954208788	0.5136946980159319	0.027476828068146063	333.2010498046875	333.2048034667969
886	333.2882385253906	13.799816666666667					1	DETECTED	333.2882 m/z @13.80 [CD8145_1.mzXML]	333.2882385253906	13.799816666666667	13.658199999999999	14.095516666666667	0.4373166666666677	12500.0771484375	200255.65580822763	0	1274	0.25882873440317766	1.544015534894662	2.088031069789324	333.28753662109375	333.2890930175781
887	334.13775634765625	9.75365					1	DETECTED	334.1378 m/z @9.75 [CD8145_1.mzXML]	334.13775634765625	9.75365	9.708816666666667	9.843733333333335	0.13491666666666724	10852.427734375	52570.87982897957	0	1274	0.08019196423288122	1.5046468401487145	1.9777638340483605	334.1376953125	334.1382141113281
888	334.9128112792969	1.5925166666666668					1	DETECTED	334.9128 m/z @1.59 [CD8145_1.mzXML]	334.9128112792969	1.5925166666666668	1.5330333333333332	7.595166666666667	6.062133333333334	78173.34375	1608174.1422602537	0	1274	0.08295600339695675	1.1394473233302513	1.1677880894315995	334.91241455078125	334.9215393066406
889	335.1220397949219	10.356150000000001					1	DETECTED	335.1220 m/z @10.36 [CD8145_1.mzXML]	335.1220397949219	10.356150000000001	9.79905	10.418949999999999	0.6198999999999995	4812.232421875	79669.36607855205	0	1274	0.09947801050512162	0.5563633099982026	0.11272661999640515	335.1206970214844	335.1231994628906
890	335.1643371582031	11.601516666666667					1	DETECTED	335.1643 m/z @11.60 [CD8145_1.mzXML]	335.1643371582031	11.601516666666667	10.787683333333332	15.74155	4.953866666666668	174305.953125	8246775.377631468	0	1274	0.6642949681314843	2.8826093622203577	4.812698893002086	335.1626892089844	335.1658020019531
891	335.21661376953125	12.591583333333334					1	DETECTED	335.2166 m/z @12.59 [CD8145_1.mzXML]	335.21661376953125	12.591583333333334	12.528966666666667	12.606466666666668	0.07750000000000057	26303.751953125	91044.76113574201	0	1274	0.09986763228396178	0.6188448229970736	0.23768964599414702	335.21636962890625	335.217041015625
892	336.0738525390625	15.823783333333333					1	DETECTED	336.0739 m/z @15.82 [CD8145_1.mzXML]	336.0738525390625	15.823783333333333	10.199166666666667	19.72533333333333	9.526166666666665	2932.388427734375	688991.181388184	0	1274	0.6725715458412918	0.8468280801358313	0.6936561602716628	336.07183837890625	336.0755615234375
893	336.2869873046875	13.375866666666667					1	DETECTED	336.2870 m/z @13.38 [CD8145_1.mzXML]	336.2869873046875	13.375866666666667	13.266566666666668	13.535783333333335	0.2692166666666669	15403.96484375	176848.57283886708	0	1274	0.16576692450219177	1.231549252820991	1.463098505641982	336.2864074707031	336.288330078125
894	336.6617126464844	13.184066666666666					1	DETECTED	336.6617 m/z @13.18 [CD8145_1.mzXML]	336.6617126464844	13.184066666666666	13.115166666666665	13.915249999999999	0.8000833333333333	48980.38671875	751537.5952453613	0	1274	0.23049287622540326	5.806119980648192	6.456733454810025	336.6615295410156	336.66290283203125
895	337.059814453125	1.8534833333333334					1	DETECTED	337.0598 m/z @1.85 [CD8145_1.mzXML]	337.059814453125	1.8534833333333334	1.725	19.195833333333333	17.47083333333333	874374.0625	2.2214966833145075E7	1	1274	0.36848076411919317	5.504196815564631	10.61417598273638	337.05340576171875	337.06976318359375
896	337.16436767578125	11.616366666666666					1	DETECTED	337.1644 m/z @11.62 [CD8145_1.mzXML]	337.16436767578125	11.616366666666666	10.931566666666667	15.286	4.354433333333333	28408.26953125	2944399.842701782	0	1274	3.195176406572523	3.0491408288166215	4.8231027297769735	337.1633605957031	337.1659240722656
897	337.179931640625	12.650016666666666					1	DETECTED	337.1799 m/z @12.65 [CD8145_1.mzXML]	337.179931640625	12.650016666666666	4.2890500000000005	14.049000000000001	9.75995	281768.59375	6586442.903372071	0	1274	0.26539431110492195	2.190416408151944	2.8291144320892756	337.174560546875	337.1814880371094
898	338.0633239746094	2.2632499999999998					1	DETECTED	338.0633 m/z @2.26 [CD8145_1.mzXML]	338.0633239746094	2.2632499999999998	1.93675	2.68205	0.7452999999999999	51076.6796875	1515798.7314790043	0	1274	0.7063805622793695	1.1413476263399698	1.2826952526799398	338.0630187988281	338.0636291503906
899	338.2301940917969	12.453583333333334					1	DETECTED	338.2302 m/z @12.45 [CD8145_1.mzXML]	338.2301940917969	12.453583333333334	0.10083333333333333	20.008166666666668	19.907333333333334	636368.875	2.2614863281002555E7	0	1274	0.17762774114016544	0.9982745447089675	4.108187775243723	338.2293395996094	338.2367248535156
900	338.3393249511719	12.591583333333334					1	DETECTED	338.3393 m/z @12.59 [CD8145_1.mzXML]	338.3393249511719	12.591583333333334	12.171966666666666	13.128966666666667	0.9570000000000007	590459.5	9329531.073219744	1	1274	0.15114942209198468	0.9421634680570352	1.0749582673126854	338.339111328125	338.3395690917969
901	339.1955261230469	11.753433333333334					1	DETECTED	339.1955 m/z @11.75 [CD8145_1.mzXML]	339.1955261230469	11.753433333333334	11.542616666666667	16.6269	5.084283333333332	21140.59375	1544030.4454394528	0	1274	0.38873883360514405	12.058542177247235	13.732448093193787	339.1871337890625	339.20147705078125
902	339.2336120605469	12.438183333333335					1	DETECTED	339.2336 m/z @12.44 [CD8145_1.mzXML]	339.2336120605469	12.438183333333335	0.21831666666666666	20.008166666666668	19.78985	97573.6171875	4697356.041181026	0	1274	1.172800948049101	1.7373814698907462	4.679892413697779	339.23223876953125	339.2351379394531
903	339.2654724121094	12.048733333333333					1	DETECTED	339.2655 m/z @12.05 [CD8145_1.mzXML]	339.2654724121094	12.048733333333333	12.004283333333332	14.774666666666667	2.770383333333335	18341.47265625	1186133.3111105962	0	1274	0.09211008608839322	31.16291713535725	61.3258342707145	339.2648620605469	339.26751708984375
904	339.2871398925781	14.064233333333334					1	DETECTED	339.2871 m/z @14.06 [CD8145_1.mzXML]	339.2871398925781	14.064233333333334	14.033733333333334	14.8063	0.7725666666666662	5626.595703125	162091.1715786134	0	1274	0.44090576020334993	12.665027322404375	24.33005464480875	339.2862854003906	339.2885437011719
905	339.342529296875	12.591583333333334					1	DETECTED	339.3425 m/z @12.59 [CD8145_1.mzXML]	339.342529296875	12.591583333333334	12.2828	15.384216666666667	3.101416666666667	148541.3125	3102205.3796025408	0	1274	0.15002319883258153	1.037694984597708	1.1821730934397918	339.3345947265625	339.3431701660156
906	340.245849609375	11.218133333333332					1	DETECTED	340.2458 m/z @11.22 [CD8145_1.mzXML]	340.245849609375	11.218133333333332	11.158216666666668	16.56126666666667	5.40305	17270.6328125	1943927.979021881	0	1274	0.0891323402312576	45.088038942978066	89.17607788595613	340.2371520996094	340.2460021972656
907	340.9297180175781	1.6221833333333333					1	DETECTED	340.9297 m/z @1.62 [CD8145_1.mzXML]	340.9297180175781	1.6221833333333333	1.5628666666666668	1.6661	0.10323333333333307	39424.16015625	191783.93539648407	0	1274	0.09594972347861375	0.8701882551278457	0.7403765102556913	340.9295959472656	340.9299011230469
908	340.9952087402344	11.72225					1	DETECTED	340.9952 m/z @11.72 [CD8145_1.mzXML]	340.9952087402344	11.72225	2.00655	15.368083333333335	13.361533333333334	6892.37109375	3485679.6684860233	0	1274	0.30610031656904013	0.6876258701551783	0.3752517403103568	340.98541259765625	340.9962158203125
909	341.02923583984375	11.557366666666667					1	DETECTED	341.0292 m/z @11.56 [CD8145_1.mzXML]	341.02923583984375	11.557366666666667	11.52815	11.660816666666667	0.13266666666666715	24242.62109375	135708.15851709	0	1274	0.1085831884223758	2.270393610952661	3.5407872219053216	341.0286560058594	341.0296936035156
910	341.2425537109375	13.266566666666668					1	DETECTED	341.2426 m/z @13.27 [CD8145_1.mzXML]	341.2425537109375	13.266566666666668	13.225283333333334	14.758666666666667	1.533383333333333	40040.796875	852134.5489372544	0	1274	0.28921152612137035	12.901512856141691	25.717854680893122	341.23333740234375	341.2431335449219
911	341.3023376464844	12.692333333333332					1	DETECTED	341.3023 m/z @12.69 [CD8145_1.mzXML]	341.3023376464844	12.692333333333332	1.2381833333333332	17.668	16.429816666666667	946195.3125	1.8157037361934382E7	1	1274	0.21064546760774583	0.9532426625843701	2.2764031489772623	341.3019714355469	341.30426025390625
912	341.35009765625	14.003266666666667					1	DETECTED	341.3501 m/z @14.00 [CD8145_1.mzXML]	341.35009765625	14.003266666666667	13.828133333333334	14.553966666666668	0.725833333333334	31301.26953125	586153.5170251464	0	1274	0.26802581609821274	2.0722306813856153	2.326706431565901	341.3496398925781	341.3509826660156
913	342.0132141113281	9.132583333333335					1	DETECTED	342.0132 m/z @9.13 [CD8145_1.mzXML]	342.0132141113281	9.132583333333335	0.10083333333333333	20.008166666666668	19.907333333333334	12090.95703125	5286157.853069334	0	1274	1.576779221392071	1.1020750869617368	0.772016067738325	342.0115966796875	342.01416015625
914	342.2614440917969	11.3551					1	DETECTED	342.2614 m/z @11.36 [CD8145_1.mzXML]	342.2614440917969	11.3551	11.3262	13.929599999999999	2.603399999999999	79986.5546875	1730213.5140266109	0	1274	0.12134876584442544	41.35934285570246	87.22812231161137	342.2601318359375	342.2672424316406
915	342.86639404296875	1.6954666666666667					1	DETECTED	342.8664 m/z @1.70 [CD8145_1.mzXML]	342.86639404296875	1.6954666666666667	1.6806333333333332	1.76845	0.08781666666666688	43742.00390625	190014.4106738284	0	1274	0.08603676529581294	2.9601123595505405	4.920224719101081	342.8658447265625	342.8666076660156
916	343.1904296875	12.468466666666666					1	DETECTED	343.1904 m/z @12.47 [CD8145_1.mzXML]	343.1904296875	12.468466666666666	11.691116666666666	14.695500000000001	3.004383333333335	220438.96875	4838009.8210884975	1	1274	0.295126458256485	3.5795656621636236	7.024210650565482	343.1900329589844	343.1931457519531
917	343.2605285644531	13.086933333333333					1	DETECTED	343.2605 m/z @13.09 [CD8145_1.mzXML]	343.2605285644531	13.086933333333333	12.377199999999998	14.079716666666666	1.7025166666666678	53378.85546875	1142521.249707764	0	1274	0.17498504185843267	1.1994058801427758	1.4274485798796737	343.25775146484375	343.2679748535156
918	343.3089904785156	12.692333333333332					1	DETECTED	343.3090 m/z @12.69 [CD8145_1.mzXML]	343.3089904785156	12.692333333333332	12.635816666666667	12.848066666666666	0.21224999999999916	22874.798828125	214366.84456543002	0	1274	0.1313707308405352	1.8777646711884808	2.7555293423769616	343.30865478515625	343.309814453125
919	344.01141357421875	10.837266666666666					1	DETECTED	344.0114 m/z @10.84 [CD8145_1.mzXML]	344.01141357421875	10.837266666666666	0.13404999999999997	19.974666666666668	19.84061666666667	16478.2578125	4919683.715881103	1	1274	4.192457190488893	1.2152099862126329	6.137536935955923	344.0103454589844	344.0132751464844
920	344.1937255859375	12.453583333333334					1	DETECTED	344.1937 m/z @12.45 [CD8145_1.mzXML]	344.1937255859375	12.453583333333334	12.2512	12.591583333333334	0.3403833333333335	44098.37890625	557522.3204238279	0	1274	0.22528720272107172	0.8409371654451118	0.6818743308902235	344.19293212890625	344.19427490234375
921	344.27685546875	11.52815					1	DETECTED	344.2769 m/z @11.53 [CD8145_1.mzXML]	344.27685546875	11.52815	11.46875	11.691116666666666	0.22236666666666594	110212.3515625	605314.216201904	0	1274	0.0733860477412911	1.8717732884399452	1.7585757524670476	344.2763977050781	344.2771911621094
922	344.8738708496094	1.5479999999999998					1	DETECTED	344.8739 m/z @1.55 [CD8145_1.mzXML]	344.8738708496094	1.5479999999999998	1.44335	1.60745	0.16410000000000013	80631.796875	488013.8632666017	0	1274	0.10361079358246461	0.779234591529725	0.5810915332419985	344.87286376953125	344.8740234375
923	345.2150573730469	11.916699999999999					1	DETECTED	345.2151 m/z @11.92 [CD8145_1.mzXML]	345.2150573730469	11.916699999999999	11.888366666666666	12.019083333333333	0.13071666666666637	29671.611328125	157161.0831689445	0	1274	0.09300867535876556	2.3067647058824208	3.613529411764842	345.2144470214844	345.2152099609375
924	346.0068664550781	11.022883333333334					1	DETECTED	346.0069 m/z @11.02 [CD8145_1.mzXML]	346.0068664550781	11.022883333333334	0.10083333333333333	20.008166666666668	19.907333333333334	267976.09375	7.396019181962806E7	1	1274	4.822934776405802	1.0601056285267998	0.4477363965785748	346.0063781738281	346.0094909667969
925	346.90606689453125	1.5628666666666668					1	DETECTED	346.9061 m/z @1.56 [CD8145_1.mzXML]	346.90606689453125	1.5628666666666668	1.4734166666666666	1.5925166666666668	0.1191000000000002	9966.4619140625	41256.008094116245	0	1274	0.08934677744209485	0.6657350475125762	0.3314700950251523	346.90606689453125	346.90789794921875
926	347.015380859375	11.022883333333334					1	DETECTED	347.0154 m/z @11.02 [CD8145_1.mzXML]	347.015380859375	11.022883333333334	0.1847	20.008166666666668	19.82346666666667	76680.9765625	1.1087226043106869E7	0	1274	4.3951315186610085	5.031362881829046	7.5936804641104185	347.0079040527344	347.0182800292969
927	347.1322021484375	1.4734166666666666					1	DETECTED	347.1322 m/z @1.47 [CD8145_1.mzXML]	347.1322021484375	1.4734166666666666	1.4108833333333335	1.5330333333333332	0.12214999999999976	6966.3291015625	32875.61518872068	0	1274	0.7582870400343794	0.9766791044776135	0.953358208955227	347.13214111328125	347.1329040527344
928	347.1578063964844	11.263833333333334					1	DETECTED	347.1578 m/z @11.26 [CD8145_1.mzXML]	347.1578063964844	11.263833333333334	9.64945	11.3551	1.7056500000000003	62218.171875	1788456.9438770728	0	1274	0.10142178121359002	0.5389311212372552	0.06417784550755284	347.156982421875	347.15869140625
929	348.0190734863281	10.900216666666667					1	DETECTED	348.0191 m/z @10.90 [CD8145_1.mzXML]	348.0190734863281	10.900216666666667	0.20143333333333333	19.32766666666667	19.126233333333335	9309.4375	1902100.7811008603	0	1274	0.41725495404819135	0.8938508584309431	0.5953188726949529	348.00982666015625	348.0208435058594
930	348.28717041015625	12.063633333333334					1	DETECTED	348.2872 m/z @12.06 [CD8145_1.mzXML]	348.28717041015625	12.063633333333334	11.645933333333334	12.219316666666666	0.5733833333333322	14401.09765625	283260.3845112307	0	1274	0.4973048491892076	0.6863578325752122	0.3727156651504245	348.2864685058594	348.287841796875
931	348.30841064453125	13.729433333333333					1	DETECTED	348.3084 m/z @13.73 [CD8145_1.mzXML]	348.30841064453125	13.729433333333333	13.490816666666666	14.313183333333335	0.8223666666666691	126975.046875	2076045.9830949728	0	1274	0.2822476332649231	1.4973106342596574	3.9772366063977707	348.3076171875	348.30999755859375
932	348.81134033203125	1.7540833333333334					1	DETECTED	348.8113 m/z @1.75 [CD8145_1.mzXML]	348.81134033203125	1.7540833333333334	1.7540833333333334	1.8108333333333335	0.05675000000000008	23880.966796875	48103.95994018552	0	1274	0.029160996841800513	null	null	348.8110656738281	348.81170654296875
933	349.015380859375	15.123700000000001					1	DETECTED	349.0154 m/z @15.12 [CD8145_1.mzXML]	349.015380859375	15.123700000000001	0.10083333333333333	20.008166666666668	19.907333333333334	16864.439453125	5774978.627798278	0	1274	4.707981229707322	0.764255086141643	0.558784611987474	349.0135192871094	349.0169982910156
934	350.2553405761719	13.74345					1	DETECTED	350.2553 m/z @13.74 [CD8145_1.mzXML]	350.2553405761719	13.74345	13.658199999999999	14.049000000000001	0.39080000000000226	93083.53125	1085294.629368164	0	1274	0.19764304547760858	2.239139185623654	2.9083512833902314	350.25457763671875	350.2557373046875
935	350.75677490234375	13.75745					1	DETECTED	350.7568 m/z @13.76 [CD8145_1.mzXML]	350.75677490234375	13.75745	13.687166666666666	13.871683333333333	0.1845166666666671	44242.5703125	326864.082174805	0	1274	0.46548823434775066	1.3126630305904552	1.6253260611809104	350.756591796875	350.75750732421875
936	350.8086242675781	1.725					1	DETECTED	350.8086 m/z @1.73 [CD8145_1.mzXML]	350.8086242675781	1.725	1.6954666666666667	16.824333333333335	15.128866666666669	35743.140625	3549585.168032349	0	1274	0.05227291581383442	256.1320541760716	511.2641083521432	350.8061828613281	350.8099670410156
937	350.8904113769531	1.5776333333333334					1	DETECTED	350.8904 m/z @1.58 [CD8145_1.mzXML]	350.8904113769531	1.5776333333333334	1.5330333333333332	1.6806333333333332	0.14759999999999995	88780.625	435388.8281606445	0	1274	0.09124650016249003	1.6730869445171692	2.131164656568691	350.8892822265625	350.890869140625
938	351.01092529296875	14.8063					1	DETECTED	351.0109 m/z @14.81 [CD8145_1.mzXML]	351.01092529296875	14.8063	0.13404999999999997	19.9915	19.85745	7641.892578125	2602847.52008954	0	1274	2.956148401205578	0.676700914992588	0.7019319404377635	351.0082092285156	351.01275634765625
939	351.2272644042969	13.8864					1	DETECTED	351.2273 m/z @13.89 [CD8145_1.mzXML]	351.2272644042969	13.8864	9.362166666666667	15.043583333333334	5.681416666666667	23955.91015625	3569316.7719768705	0	1274	0.17730441687433895	0.6113610938279311	0.08086846188842671	351.21746826171875	351.2279052734375
940	352.1636962890625	10.010783333333334					1	DETECTED	352.1637 m/z @10.01 [CD8145_1.mzXML]	352.1636962890625	10.010783333333334	0.11725000000000001	19.75883333333333	19.641583333333333	14475.8115234375	1104230.9708908394	0	1274	0.08782630031216598	1.2887176859281164	1.4944018557289975	352.162109375	352.172607421875
941	352.8953552246094	1.6661					1	DETECTED	352.8954 m/z @1.67 [CD8145_1.mzXML]	352.8953552246094	1.6661	1.4885	1.7540833333333334	0.2655833333333335	67039.703125	377198.42223230004	0	1274	0.08327128910766723	0.7371556905888637	0.38039368420569886	352.89495849609375	352.8988342285156
942	353.033447265625	1.86755					1	DETECTED	353.0334 m/z @1.87 [CD8145_1.mzXML]	353.033447265625	1.86755	1.78285	17.486	15.70315	292977.875	7472929.585922728	0	1274	0.36712862457552764	5.687566946812402	8.30107001039975	353.0234680175781	353.0395812988281
943	353.1759948730469	15.906366666666665					1	DETECTED	353.1760 m/z @15.91 [CD8145_1.mzXML]	353.1759948730469	15.906366666666665	9.965333333333332	18.034166666666668	8.068833333333336	3099.024658203125	844535.0396526186	0	1274	0.45795596426776264	0.6790765916142536	0.3581531832285072	353.1668395996094	353.1783142089844
944	353.24249267578125	12.140566666666667					1	DETECTED	353.2425 m/z @12.14 [CD8145_1.mzXML]	353.24249267578125	12.140566666666667	10.837266666666666	12.86205	2.0247833333333336	31895.798828125	1492568.4876142587	0	1274	0.5905322908678059	0.7767909665208829	0.6982017898929348	353.2328796386719	353.24462890625
945	353.2635192871094	13.74345					1	DETECTED	353.2635 m/z @13.74 [CD8145_1.mzXML]	353.2635192871094	13.74345	13.41825	15.774416666666667	2.3561666666666667	1139568.5	2.1189008727408633E7	1	1274	0.2558570960045685	1.3130907180919051	2.50473084711571	353.2622985839844	353.2645568847656
946	354.200927734375	10.214983333333333					1	DETECTED	354.2009 m/z @10.21 [CD8145_1.mzXML]	354.200927734375	10.214983333333333	10.1362	10.230633333333333	0.09443333333333293	2720.611083984375	10960.796187255719	0	1274	0.03213029353457131	0.5993230378675761	0.19864607573515222	354.2000732421875	354.20111083984375
947	354.2669982910156	13.799816666666667					1	DETECTED	354.2670 m/z @13.80 [CD8145_1.mzXML]	354.2669982910156	13.799816666666667	13.475966666666666	14.12675	0.650783333333333	220269.109375	4149295.574552731	0	1274	0.3767217512599004	1.004760434357469	1.009520868714938	354.2668151855469	354.2672424316406
948	355.009765625	19.0315					1	DETECTED	355.0098 m/z @19.03 [CD8145_1.mzXML]	355.009765625	19.0315	0.10083333333333333	20.008166666666668	19.907333333333334	7858.056640625	2451258.7067852495	0	1274	16.84221668173705	0.5388339514279392	0.08352531940358889	355.0074768066406	355.0118713378906
949	355.1234130859375	10.77095					1	DETECTED	355.1234 m/z @10.77 [CD8145_1.mzXML]	355.1234130859375	10.77095	10.736983333333335	15.611266666666667	4.874283333333333	9614.009765625	500723.36732171616	0	1274	0.11184918877860461	71.7509813542735	3.9871408053673076	355.123046875	355.13323974609375
950	355.19073486328125	12.678283333333333					1	DETECTED	355.1907 m/z @12.68 [CD8145_1.mzXML]	355.19073486328125	12.678283333333333	11.7843	12.9463	1.1620000000000008	19285.52734375	542523.6476859131	0	1274	0.22294117041405492	0.6499002591398058	0.2998005182796115	355.189453125	355.1914978027344
951	355.2494812011719	14.142683333333334					1	DETECTED	355.2495 m/z @14.14 [CD8145_1.mzXML]	355.2494812011719	14.142683333333334	14.018616666666667	15.530149999999999	1.5115333333333325	19662.81640625	627227.7951210327	0	1274	0.3874967677318253	4.915814460880128	7.538379494429501	355.2488098144531	355.25079345703125
952	355.260986328125	12.267050000000001					1	DETECTED	355.2610 m/z @12.27 [CD8145_1.mzXML]	355.260986328125	12.267050000000001	11.737666666666666	15.188116666666668	3.450450000000002	25542.41015625	2254133.941105102	0	1274	0.2198041332895997	3.258933350124348	5.4385066749866615	355.2511291503906	355.2709655761719
953	356.0700988769531	10.120766666666666					1	DETECTED	356.0701 m/z @10.12 [CD8145_1.mzXML]	356.0700988769531	10.120766666666666	10.057416666666667	10.230633333333333	0.1732166666666668	4115.89990234375	23423.990287475488	0	1274	0.07959790374560605	1.3671402262562538	1.6056041204506146	356.0693359375	356.0709228515625
954	356.9070739746094	1.60745					1	DETECTED	356.9071 m/z @1.61 [CD8145_1.mzXML]	356.9070739746094	1.60745	1.5479999999999998	2.80685	1.25885	102987.5078125	875674.1452205199	0	1274	0.08416144079653809	10.189368204586133	20.753256144573378	356.90283203125	356.9082946777344
955	357.006591796875	19.06433333333333					1	DETECTED	357.0066 m/z @19.06 [CD8145_1.mzXML]	357.006591796875	19.06433333333333	0.11725000000000001	20.008166666666668	19.89091666666667	4671.7939453125	1430046.6725764468	0	1274	0.6123321223445544	0.5249070877223848	1.088005856389988	357.0045166015625	357.008056640625
956	357.2126770019531	9.347583333333334					1	DETECTED	357.2127 m/z @9.35 [CD8145_1.mzXML]	357.2126770019531	9.347583333333334	9.289633333333335	11.70665	2.4170166666666653	4405.18701171875	382405.76765490713	0	1274	0.11492309702784631	20.85432844406098	40.70865688812196	357.20587158203125	357.21331787109375
957	357.27618408203125	12.048733333333333					1	DETECTED	357.2762 m/z @12.05 [CD8145_1.mzXML]	357.27618408203125	12.048733333333333	11.753433333333334	17.23616666666667	5.482733333333336	270875.0625	5660010.190735324	1	1274	0.13148180704097356	3.0384207242512553	9.215048073748788	357.2750549316406	357.2803039550781
958	357.29766845703125	12.575833333333332					1	DETECTED	357.2977 m/z @12.58 [CD8145_1.mzXML]	357.29766845703125	12.575833333333332	6.2342	18.434666666666665	12.200466666666664	15674.6435546875	2733374.295634217	0	1274	7.966959113942544	0.9619340968940705	0.3519893180387297	357.2926025390625	357.2991027832031
959	358.24114990234375	13.71525					1	DETECTED	358.2411 m/z @13.72 [CD8145_1.mzXML]	358.24114990234375	13.71525	11.18805	17.335833333333333	6.147783333333333	9900.2294921875	1082980.2150889577	0	1274	2.641523903405062	1.0480846175903724	0.9898508393161966	358.2350158691406	358.2423095703125
960	358.2561950683594	11.0685					1	DETECTED	358.2562 m/z @11.07 [CD8145_1.mzXML]	358.2561950683594	11.0685	10.636283333333333	11.172966666666667	0.5366833333333343	11440.564453125	143076.61301263445	0	1274	0.16083145006163058	0.6208498823892342	0.27734066084679254	358.25555419921875	358.2569580078125
961	358.2925720214844	11.601516666666667					1	DETECTED	358.2926 m/z @11.60 [CD8145_1.mzXML]	358.2925720214844	11.601516666666667	11.557366666666667	11.660816666666667	0.10345000000000049	21362.611328125	102459.08434667948	0	1274	0.10328939758783662	1.1715741789354492	1.3431483578708987	358.2923583984375	358.293212890625
962	359.0416259765625	1.8534833333333334					1	DETECTED	359.0416 m/z @1.85 [CD8145_1.mzXML]	359.0416259765625	1.8534833333333334	1.6515333333333333	10.5235	8.871966666666667	458407.21875	1.0165325420524923E7	0	1274	0.390591093489588	1.862116114563365	4.6122260315126935	359.0399169921875	359.0444030761719
963	359.3128662109375	12.692333333333332					1	DETECTED	359.3129 m/z @12.69 [CD8145_1.mzXML]	359.3128662109375	12.692333333333332	0.4553333333333333	19.958000000000002	19.50266666666667	1056435.375	1.9617628278172247E7	1	1274	0.21538240527069874	1.0410209011286689	0.986720452475467	359.3104553222656	359.3155212402344
964	360.23583984375	4.243833333333333					1	DETECTED	360.2358 m/z @4.24 [CD8145_1.mzXML]	360.23583984375	4.243833333333333	3.330433333333333	5.071316666666666	1.7408833333333331	6038.14599609375	318942.3905753783	0	1274	0.9200839355453727	0.9529687614042772	0.6431142065472475	360.2352600097656	360.23724365234375
965	360.31610107421875	12.74955					1	DETECTED	360.3161 m/z @12.75 [CD8145_1.mzXML]	360.31610107421875	12.74955	12.298583333333333	13.086933333333333	0.7883499999999994	195670.421875	3130769.653568844	0	1274	null	0.9170931896038181	7.097969678572796	360.31402587890625	360.3230895996094
966	361.1798095703125	12.20355					1	DETECTED	361.1798 m/z @12.20 [CD8145_1.mzXML]	361.1798095703125	12.20355	12.019083333333333	12.468466666666666	0.44938333333333347	36954.7890625	553649.884679443	0	1274	0.2547731218595999	1.218061076978674	1.2600630331778084	361.1792907714844	361.18121337890625
967	361.1982116699219	11.172966666666667					1	DETECTED	361.1982 m/z @11.17 [CD8145_1.mzXML]	361.1982116699219	11.172966666666667	11.158216666666668	12.483283333333333	1.3250666666666646	16543.509765625	725984.5237221669	0	1274	1.2708190298128947	44.91751412429562	88.83502824859124	361.1978454589844	361.2024230957031
968	361.3193664550781	12.83405					1	DETECTED	361.3194 m/z @12.83 [CD8145_1.mzXML]	361.3193664550781	12.83405	11.815233333333333	15.091533333333333	3.276299999999999	17357.267578125	1253781.0228983762	0	1274	1.295747678910839	1.5620769931395826	2.1667693285928635	361.30963134765625	361.3197937011719
969	362.32354736328125	11.39715					1	DETECTED	362.3235 m/z @11.40 [CD8145_1.mzXML]	362.32354736328125	11.39715	11.39715	14.4621	3.0649499999999996	51189.6328125	751465.9828464361	0	1274	0.04394356110891984	null	null	362.31494140625	362.32476806640625
970	362.9238586425781	1.6515333333333333					1	DETECTED	362.9239 m/z @1.65 [CD8145_1.mzXML]	362.9238586425781	1.6515333333333333	1.5628666666666668	1.76845	0.20558333333333323	171045.25	840131.7615693347	0	1274	0.07095648993838544	1.2935302608048855	0.7029838408493364	362.9234924316406	362.92462158203125
971	363.10980224609375	1.4585000000000001					1	DETECTED	363.1098 m/z @1.46 [CD8145_1.mzXML]	363.10980224609375	1.4585000000000001	1.4108833333333335	16.988833333333336	15.577950000000001	13307.7060546875	2768845.849286072	0	1274	0.08735138854256697	163.57665383269173	326.15330766538347	363.10662841796875	363.1105651855469
972	363.2139587402344	11.340716666666667					1	DETECTED	363.2140 m/z @11.34 [CD8145_1.mzXML]	363.2139587402344	11.340716666666667	11.098700000000001	11.645933333333334	0.5472333333333328	94541.7734375	796059.560535158	0	1274	0.0731510495953831	1.1305695200055097	1.2611390400110194	363.2133483886719	363.21563720703125
973	365.197509765625	14.342916666666667					1	DETECTED	365.1975 m/z @14.34 [CD8145_1.mzXML]	365.197509765625	14.342916666666667	14.189833333333333	15.20435	1.0145166666666672	6657.8125	176968.83114129648	0	1274	0.14516298646729453	3.313609145345642	4.144362713768867	365.1962585449219	365.1991882324219
974	365.2424011230469	13.044283333333334					1	DETECTED	365.2424 m/z @13.04 [CD8145_1.mzXML]	365.2424011230469	13.044283333333334	9.070616666666666	13.520833333333334	4.450216666666668	27353.076171875	1532674.5634906008	0	1274	0.09104599805187341	0.55996350977267	0.11992701954534	365.23260498046875	365.24365234375
975	367.1189270019531	1.86755					1	DETECTED	367.1189 m/z @1.87 [CD8145_1.mzXML]	367.1189270019531	1.86755	1.8534833333333334	11.9452	10.091716666666667	60157.75390625	5564507.736338746	0	1274	8.598689871837518	7.722426853991512	13.909103068241956	367.1183166503906	367.127197265625
976	367.1517333984375	11.84555					1	DETECTED	367.1517 m/z @11.85 [CD8145_1.mzXML]	367.1517333984375	11.84555	6.7143999999999995	11.84555	5.13115	27163.279296875	3220093.199839049	0	1274	4.0057972196805345	0.5	null	367.1480407714844	367.1517333984375
977	367.19146728515625	13.771433333333333					1	DETECTED	367.1915 m/z @13.77 [CD8145_1.mzXML]	367.19146728515625	13.771433333333333	13.672666666666666	15.417	1.7443333333333335	8978.91796875	317182.2664060056	0	1274	0.2977896669147295	8.830577117786069	16.661154235572138	367.1859130859375	367.1925354003906
978	367.242431640625	12.33065					1	DETECTED	367.2424 m/z @12.33 [CD8145_1.mzXML]	367.242431640625	12.33065	12.171966666666666	12.361666666666668	0.18970000000000198	11899.7568359375	110121.26666333071	0	1274	0.1270518170364081	0.5977313307425721	0.19546266148514424	367.2424011230469	367.243408203125
979	367.9886779785156	12.140566666666667					1	DETECTED	367.9887 m/z @12.14 [CD8145_1.mzXML]	367.9886779785156	12.140566666666667	0.10083333333333333	20.008166666666668	19.907333333333334	39184.8046875	9855927.357809441	0	1274	3.129295526935124	0.8209872160055411	3.539227091827592	367.9872131347656	367.9933166503906
980	368.2763366699219	11.512916666666666					1	DETECTED	368.2763 m/z @11.51 [CD8145_1.mzXML]	368.2763366699219	11.512916666666666	6.399733333333333	11.860066666666667	5.460333333333334	83369.9765625	5414762.99649646	0	1274	0.11092074295968679	0.5339465629695788	0.06789312593915747	368.27459716796875	368.2832336425781
981	368.86883544921875	1.6806333333333332					1	DETECTED	368.8688 m/z @1.68 [CD8145_1.mzXML]	368.86883544921875	1.6806333333333332	1.6515333333333333	1.78285	0.13131666666666675	68398.453125	299233.9134306644	0	1274	0.08856272548775079	2.256300114547546	3.2142892984197413	368.8675537109375	368.8699035644531
982	369.0072326660156	1.86755					1	DETECTED	369.0072 m/z @1.87 [CD8145_1.mzXML]	369.0072326660156	1.86755	1.8249833333333332	17.519166666666667	15.694183333333333	26132.701171875	1521588.974765167	0	1274	0.39997385975850897	184.34827721221527	367.6965544244306	368.9974365234375	369.0081481933594
983	369.1185607910156	10.448933333333335					1	DETECTED	369.1186 m/z @10.45 [CD8145_1.mzXML]	369.1185607910156	10.448933333333335	7.213783333333334	10.5695	3.355716666666666	10409.599609375	256493.66980041505	0	1274	0.08727244757704078	0.5186338603568096	0.03992982320076533	369.11822509765625	369.1282653808594
984	369.1800231933594	16.331599999999998					1	DETECTED	369.1800 m/z @16.33 [CD8145_1.mzXML]	369.1800231933594	16.331599999999998	14.980133333333333	18.317999999999998	3.337866666666665	1898.9700927734375	242177.2653424376	0	1274	0.69870838005256	1.2349052880820843	1.4698105761641687	369.178466796875	369.1817932128906
985	369.23748779296875	13.729433333333333					1	DETECTED	369.2375 m/z @13.73 [CD8145_1.mzXML]	369.23748779296875	13.729433333333333	13.658199999999999	14.758666666666667	1.1004666666666676	35435.78125	794066.9849530031	0	1274	0.22659359719220973	7.724379971923224	9.54282989174896	369.2281799316406	369.23760986328125
986	369.28009033203125	11.52815					1	DETECTED	369.2801 m/z @11.53 [CD8145_1.mzXML]	369.28009033203125	11.52815	11.52815	11.586783333333333	0.05863333333333287	14932.41796875	34401.94787109421	0	1274	0.03914316935006035	null	null	369.27935791015625	369.2812805175781
987	369.3487854003906	12.635816666666667					1	DETECTED	369.3488 m/z @12.64 [CD8145_1.mzXML]	369.3487854003906	12.635816666666667	0.20143333333333333	19.8915	19.690066666666667	150683.3125	6751970.280619255	0	1274	0.2747604172509952	2.091871359549326	0.9956741742873105	369.3478088378906	369.35113525390625
988	370.08477783203125	11.815233333333333					1	DETECTED	370.0848 m/z @11.82 [CD8145_1.mzXML]	370.08477783203125	11.815233333333333	11.799633333333333	11.930883333333332	0.13124999999999964	30112.328125	146708.5959462896	0	1274	0.13207431573935224	4.206730769230503	7.413461538461005	370.0844421386719	370.0856628417969
989	370.2924499511719	11.616366666666666					1	DETECTED	370.2924 m/z @11.62 [CD8145_1.mzXML]	370.2924499511719	11.616366666666666	11.586783333333333	11.799633333333333	0.21284999999999954	151762.015625	1076011.7097783189	0	1274	0.11995097873751348	3.5974647887324185	5.127837911810715	370.2923583984375	370.2928161621094
990	370.3519592285156	12.591583333333334					1	DETECTED	370.3520 m/z @12.59 [CD8145_1.mzXML]	370.3519592285156	12.591583333333334	0.26905	17.833833333333335	17.564783333333335	41736.59765625	4275012.644052489	0	1274	0.27647353039657396	0.6031929085328612	5.29185128039299	370.3475036621094	370.3536376953125
991	371.1881408691406	16.1195					1	DETECTED	371.1881 m/z @16.12 [CD8145_1.mzXML]	371.1881408691406	16.1195	10.538466666666666	17.104499999999998	6.566033333333332	1787.2718505859375	410608.14080328366	0	1274	0.9952214873334597	0.5882453070219971	0.1764906140439942	371.1849670410156	371.18914794921875
992	371.22174072265625	11.830466666666666					1	DETECTED	371.2217 m/z @11.83 [CD8145_1.mzXML]	371.22174072265625	11.830466666666666	11.18805	15.171466666666667	3.983416666666667	19586.58203125	1298377.3224475703	0	1274	0.47136505373720894	2.8751939770568598	4.959728230061515	371.2206726074219	371.23089599609375
993	371.2613220214844	13.5057					1	DETECTED	371.2613 m/z @13.51 [CD8145_1.mzXML]	371.2613220214844	13.5057	13.307166666666665	14.387599999999999	1.0804333333333336	22192.41015625	590736.2724720467	0	1274	0.1975127806877648	2.7382107567155223	4.426082813553398	371.2606201171875	371.2635498046875
994	371.2958068847656	11.616366666666666					1	DETECTED	371.2958 m/z @11.62 [CD8145_1.mzXML]	371.2958068847656	11.616366666666666	11.601516666666667	16.64305	5.041533333333332	35703.1015625	2578586.687527709	0	1274	2.157248535567522	84.32762949572192	171.25037435964887	371.2911376953125	371.30157470703125
995	372.0816650390625	11.799633333333333					1	DETECTED	372.0817 m/z @11.80 [CD8145_1.mzXML]	372.0816650390625	11.799633333333333	9.261433333333335	11.799633333333333	2.538199999999998	10599.4384765625	427495.5411076654	0	1274	0.01948322252960466	0.5	null	372.0816650390625	372.0912780761719
996	372.30810546875	11.768866666666666					1	DETECTED	372.3081 m/z @11.77 [CD8145_1.mzXML]	372.30810546875	11.768866666666666	3.870233333333333	12.2512	8.380966666666668	40415.7109375	1716133.5980188593	0	1274	0.10519865245839988	0.5305327081900245	2.609776060433444	372.2983703613281	372.31640625
997	372.7361755371094	1.93675					1	DETECTED	372.7362 m/z @1.94 [CD8145_1.mzXML]	372.7361755371094	1.93675	1.8951	2.23475	0.33965	13917.30859375	143086.26172985835	0	1274	0.1300007449317695	4.077430972388959	5.885883804756427	372.7350158691406	372.73675537109375
998	372.8809509277344	1.63675					1	DETECTED	372.8810 m/z @1.64 [CD8145_1.mzXML]	372.8809509277344	1.63675	1.5479999999999998	1.6661	0.1181000000000001	37879.234375	167698.84408447242	0	1274	0.1619317771038309	0.6579059758444253	0.3438272374665632	372.88037109375	372.8828430175781
999	373.2709655761719	12.298583333333333					1	DETECTED	373.2710 m/z @12.30 [CD8145_1.mzXML]	373.2709655761719	12.298583333333333	11.916699999999999	12.438183333333335	0.521483333333336	21266.50390625	256730.60049938943	0	1274	0.19935908044884698	0.6827783354427632	0.5862729008434868	373.2704162597656	373.2718811035156
1000	373.3116760253906	11.753433333333334					1	DETECTED	373.3117 m/z @11.75 [CD8145_1.mzXML]	373.3116760253906	11.753433333333334	11.753433333333334	11.815233333333333	0.061799999999999855	9245.970703125	28060.080093749704	0	1274	0.06834733599354159	null	null	373.3111877441406	373.31207275390625
1001	375.01531982421875	1.86755					1	DETECTED	375.0153 m/z @1.87 [CD8145_1.mzXML]	375.01531982421875	1.86755	1.6661	10.262016666666666	8.595916666666666	194271.109375	5164696.954889893	0	1274	0.4342170779556982	2.3100129531581475	3.466137566860304	375.0060729980469	375.01605224609375
1002	375.2165832519531	12.453583333333334					1	DETECTED	375.2166 m/z @12.45 [CD8145_1.mzXML]	375.2165832519531	12.453583333333334	12.267050000000001	12.560133333333333	0.2930833333333318	24960.76171875	313010.507479979	0	1274	0.12472301913561878	0.7856057898498892	0.5712115796997783	375.2158203125	375.2171325683594
1003	375.2867736816406	12.048733333333333					1	DETECTED	375.2868 m/z @12.05 [CD8145_1.mzXML]	375.2867736816406	12.048733333333333	5.104	12.7063	7.6023000000000005	33889.61328125	1176320.8631708692	0	1274	0.11613677533346056	0.5473428305382497	8.497985017686855	375.2857971191406	375.2901306152344
1004	376.3393859863281	12.7063					1	DETECTED	376.3394 m/z @12.71 [CD8145_1.mzXML]	376.3393859863281	12.7063	12.33065	14.695500000000001	2.3648500000000006	142942.640625	2452767.189923645	0	1274	0.22965704997030656	1.0113281679252086	4.608915548409493	376.3359069824219	376.3399353027344
1005	376.62225341796875	10.58545					1	DETECTED	376.6223 m/z @10.59 [CD8145_1.mzXML]	376.62225341796875	10.58545	4.718816666666667	10.916116666666666	6.1972999999999985	33087.87890625	580447.1767840886	0	1274	0.10755460736304912	0.969286198690545	6.18560054238127	376.6209716796875	376.6239013671875
1006	376.900390625	1.5330333333333332					1	DETECTED	376.9004 m/z @1.53 [CD8145_1.mzXML]	376.900390625	1.5330333333333332	1.4734166666666666	1.5330333333333332	0.05961666666666665	4054.896728515625	9990.590457641598	0	1274	0.04300067845551081	0.5	null	376.8981018066406	376.90069580078125
1007	376.9259948730469	1.9786499999999998					1	DETECTED	376.9260 m/z @1.98 [CD8145_1.mzXML]	376.9259948730469	1.9786499999999998	1.79685	5.608233333333334	3.8113833333333336	14675.0078125	764973.9878807372	0	1274	0.06195975115106833	10.482352401906873	19.964704803813746	376.9251708984375	376.9287414550781
1008	377.0133361816406	1.8951					1	DETECTED	377.0133 m/z @1.90 [CD8145_1.mzXML]	377.0133361816406	1.8951	1.8951	17.569000000000003	15.673900000000003	13458.6845703125	3696552.7312090457	0	1274	0.26637908282720146	null	null	377.0125732421875	377.0216979980469
1009	377.6293640136719	12.298583333333333					1	DETECTED	377.6294 m/z @12.30 [CD8145_1.mzXML]	377.6293640136719	12.298583333333333	9.664466666666668	12.33065	2.6661833333333327	13610.09765625	578664.6587313846	0	1274	0.04953682136130588	0.5070840993117338	0.014133899720701901	377.62640380859375	377.6313781738281
1010	378.2374572753906	12.408066666666667					1	DETECTED	378.2375 m/z @12.41 [CD8145_1.mzXML]	378.2374572753906	12.408066666666667	12.219316666666666	13.101083333333333	0.8817666666666675	66046.5546875	707145.4726700446	0	1274	0.2020787824559509	2.3358057395143432	0.7653959153269719	378.2373962402344	378.2416076660156
1011	378.8974914550781	1.63675					1	DETECTED	378.8975 m/z @1.64 [CD8145_1.mzXML]	378.8974914550781	1.63675	1.5776333333333334	1.725	0.14736666666666665	112961.7265625	503212.12150244066	0	1274	0.06503642164121115	1.2464054130250952	1.461391690716654	378.8973083496094	378.8982238769531
1012	378.923095703125	1.9786499999999998					1	DETECTED	378.9231 m/z @1.98 [CD8145_1.mzXML]	378.923095703125	1.9786499999999998	1.9509333333333332	2.1492	0.1982666666666668	10579.0390625	78795.23754748527	0	1274	0.09898962606204553	3.5766686710763778	6.1533373421527555	378.92236328125	378.9242248535156
1013	379.212890625	13.61195					1	DETECTED	379.2129 m/z @13.61 [CD8145_1.mzXML]	379.212890625	13.61195	8.128483333333334	13.988466666666666	5.859983333333332	15703.5810546875	1385486.8916504518	0	1274	0.13244919430454516	0.5343319919272479	0.06986639313093898	379.20635986328125	379.2139587402344
1014	379.2795104980469	14.205166666666665					1	DETECTED	379.2795 m/z @14.21 [CD8145_1.mzXML]	379.2795104980469	14.205166666666665	11.959783333333332	15.123700000000001	3.163916666666669	7488.37744140625	579268.4941224365	0	1274	0.4720292779438999	0.7045382006042034	0.3732003533208089	379.2764587402344	379.28173828125
1015	380.147216796875	8.6847					1	DETECTED	380.1472 m/z @8.68 [CD8145_1.mzXML]	380.147216796875	8.6847	8.576983333333335	8.79285	0.2158666666666651	3270.64404296875	26964.861106994616	0	1274	0.30649673709582004	1.0020114497911277	1.0040228995822555	380.14617919921875	380.1476745605469
1016	380.2531433105469	12.650016666666666					1	DETECTED	380.2531 m/z @12.65 [CD8145_1.mzXML]	380.2531433105469	12.650016666666666	12.635816666666667	17.23616666666667	4.600350000000002	54848.51171875	1774338.9067958992	0	1274	0.1369092800938887	161.98415492959032	322.96830985918064	380.2531433105469	380.2547302246094
1017	381.0235595703125	1.8392000000000002					1	DETECTED	381.0236 m/z @1.84 [CD8145_1.mzXML]	381.0235595703125	1.8392000000000002	1.63675	6.267399999999999	4.630649999999999	159979.953125	3801555.9560418087	0	1274	0.28838008457868436	2.005360729415541	4.202549629310928	381.0223388671875	381.0256652832031
1018	381.2945251464844	12.720683333333334					1	DETECTED	381.2945 m/z @12.72 [CD8145_1.mzXML]	381.2945251464844	12.720683333333334	12.219316666666666	17.369333333333334	5.150016666666668	1138000.375	1.8081349658382587E7	1	1274	0.22072428188359972	0.9338267868037176	1.1016882202263176	381.2934875488281	381.2965393066406
1019	382.29779052734375	12.692333333333332					1	DETECTED	382.2978 m/z @12.69 [CD8145_1.mzXML]	382.29779052734375	12.692333333333332	12.298583333333333	14.980133333333333	2.6815499999999997	239316.25	4349245.6342583	0	1274	0.5652909885474315	1.0249328762616	0.9882298178679338	382.2970886230469	382.3004455566406
1020	383.113525390625	1.78285					1	DETECTED	383.1135 m/z @1.78 [CD8145_1.mzXML]	383.113525390625	1.78285	1.7395666666666665	2.390066666666667	0.6505000000000003	343726.375	2729483.6282060547	0	1274	0.06971748444254455	4.121659783828509	6.961792452027277	383.1132507324219	383.114501953125
1021	383.3010559082031	12.74955					1	DETECTED	383.3011 m/z @12.75 [CD8145_1.mzXML]	383.3010559082031	12.74955	12.650016666666666	12.904033333333333	0.2540166666666668	34539.67578125	316030.58691357455	0	1274	0.1993033634039456	1.2760381781647676	1.5520763563295354	383.3001403808594	383.30126953125
1022	383.62957763671875	10.686200000000001					1	DETECTED	383.6296 m/z @10.69 [CD8145_1.mzXML]	383.62957763671875	10.686200000000001	10.66955	10.821166666666667	0.1516166666666674	8397.205078125	49671.101035033935	0	1274	0.13784311335890287	4.553053053052514	8.106106106105027	383.6278991699219	383.6301574707031
1023	384.117431640625	1.79685					1	DETECTED	384.1174 m/z @1.80 [CD8145_1.mzXML]	384.117431640625	1.79685	1.79685	9.132583333333335	7.3357333333333345	45291.09765625	1058164.0294199828	0	1274	7.614916342081101	null	null	384.1128234863281	384.117431640625
1024	385.3069763183594	14.679866666666667					1	DETECTED	385.3070 m/z @14.68 [CD8145_1.mzXML]	385.3069763183594	14.679866666666667	10.010783333333334	17.651666666666664	7.6408833333333295	40836.4765625	6725316.578825563	0	1274	3.445745514809335	0.7744399228464199	0.5891952748143621	385.30059814453125	385.30877685546875
1025	386.0794372558594	13.475966666666666					1	DETECTED	386.0794 m/z @13.48 [CD8145_1.mzXML]	386.0794372558594	13.475966666666666	0.15086666666666665	19.9915	19.840633333333333	5150.52783203125	2337379.5869674687	0	1274	6.750509939610279	0.7444834685418246	1.2353514574084152	386.07672119140625	386.0833435058594
1026	386.28759765625	11.39715					1	DETECTED	386.2876 m/z @11.40 [CD8145_1.mzXML]	386.28759765625	11.39715	11.39715	17.005333333333333	5.608183333333333	13868.6005859375	2588886.486415772	0	1274	0.07925438167512766	null	null	386.2845153808594	386.29681396484375
1027	386.3102722167969	14.553966666666668					1	DETECTED	386.3103 m/z @14.55 [CD8145_1.mzXML]	386.3102722167969	14.553966666666668	11.799633333333333	16.56126666666667	4.761633333333336	9282.7333984375	1319619.0771234143	0	1274	2.3817559930359824	0.8643894469321068	0.7287788938642138	386.3076171875	386.311767578125
1028	387.17724609375	11.557366666666667					1	DETECTED	387.1772 m/z @11.56 [CD8145_1.mzXML]	387.17724609375	11.557366666666667	11.512916666666666	15.0593	3.5463833333333348	285583.875	2527425.7083848254	1	1274	0.11819456007089535	3.3590387236862247	3.652361647637997	387.1769104003906	387.17828369140625
1029	388.0755310058594	12.560133333333333					1	DETECTED	388.0755 m/z @12.56 [CD8145_1.mzXML]	388.0755310058594	12.560133333333333	0.13404999999999997	20.008166666666668	19.87411666666667	5595.08544921875	2024712.5189653619	0	1274	6.86795672930973	0.7996935210209708	2.1115455669351175	388.07421875	388.078369140625
1030	388.1805419921875	11.557366666666667					1	DETECTED	388.1805 m/z @11.56 [CD8145_1.mzXML]	388.1805419921875	11.557366666666667	11.52815	11.799633333333333	0.2714833333333324	74251.5859375	475116.0004782726	0	1274	0.31272759351882584	3.365016432042052	5.407038592520499	388.18035888671875	388.1817321777344
1031	388.71002197265625	1.9509333333333332					1	DETECTED	388.7100 m/z @1.95 [CD8145_1.mzXML]	388.71002197265625	1.9509333333333332	1.8951	2.23475	0.33965	19403.142578125	198182.8794567871	0	1274	0.15371962624790103	3.0416417910447846	3.6647534282529257	388.7085266113281	388.71044921875
1032	389.9702453613281	12.513566666666666					1	DETECTED	389.9702 m/z @12.51 [CD8145_1.mzXML]	389.9702453613281	12.513566666666666	2.2491166666666667	19.31116666666667	17.062050000000003	16982.33203125	3154507.9406708986	0	1274	1.4439707871030443	1.3290192121845492	1.5983011356221652	389.9689025878906	389.9733581542969
1033	390.35516357421875	13.729433333333333					1	DETECTED	390.3552 m/z @13.73 [CD8145_1.mzXML]	390.35516357421875	13.729433333333333	11.645933333333334	14.174266666666666	2.5283333333333324	45212.1171875	1190834.873070801	0	1274	0.3312566836533257	0.6067514598832094	4.0988528880492465	390.3541564941406	390.3557434082031
1034	390.7959289550781	1.7540833333333334					1	DETECTED	390.7959 m/z @1.75 [CD8145_1.mzXML]	390.7959289550781	1.7540833333333334	1.725	1.78285	0.05784999999999996	21256.888671875	61470.63811230474	0	1274	0.05867535852606731	0.9945558739255002	0.9891117478510002	390.7959289550781	390.7963562011719
1035	390.9895935058594	1.88125					1	DETECTED	390.9896 m/z @1.88 [CD8145_1.mzXML]	390.9895935058594	1.88125	1.8108333333333335	2.4459500000000003	0.6351166666666668	26271.47265625	481109.80236401345	0	1274	0.13909283744832823	4.5097041420118416	8.019408284023683	390.9884338378906	390.9902038574219
1036	391.28118896484375	13.086933333333333					1	DETECTED	391.2812 m/z @13.09 [CD8145_1.mzXML]	391.28118896484375	13.086933333333333	0.10083333333333333	20.008166666666668	19.907333333333334	37566.45703125	8407313.04397718	0	1274	0.11022756774308284	0.5743669166055796	0.04950148387261512	391.2786865234375	391.28350830078125
1037	391.35906982421875	13.729433333333333					1	DETECTED	391.3591 m/z @13.73 [CD8145_1.mzXML]	391.35906982421875	13.729433333333333	12.31475	13.988466666666666	1.6737166666666656	10353.361328125	578817.4158790285	0	1274	0.30068035143777827	0.5915517017942766	0.18310340358855323	391.3536071777344	391.35986328125
1038	392.79296875	1.7395666666666665					1	DETECTED	392.7930 m/z @1.74 [CD8145_1.mzXML]	392.79296875	1.7395666666666665	1.6954666666666667	1.76845	0.0729833333333334	24196.8359375	83452.94515332038	0	1274	0.07519128339747616	0.8274754346182962	0.6549508692365923	392.7920227050781	392.79351806640625
1039	394.0732421875	9.289633333333335					1	DETECTED	394.0732 m/z @9.29 [CD8145_1.mzXML]	394.0732421875	9.289633333333335	9.233616666666668	9.483316666666667	0.24969999999999892	8733.1787109375	70601.41028662083	0	1274	0.13190972658185096	2.2288009520975915	3.4576019041951835	394.07171630859375	394.0735778808594
1040	394.29168701171875	11.616366666666666					1	DETECTED	394.2917 m/z @11.62 [CD8145_1.mzXML]	394.29168701171875	11.616366666666666	11.601516666666667	13.475966666666666	1.8744499999999995	22904.47265625	871740.6977172849	0	1274	0.13148147813153344	63.11279461279825	125.2255892255965	394.29168701171875	394.293212890625
1041	394.87152099609375	1.6661					1	DETECTED	394.8715 m/z @1.67 [CD8145_1.mzXML]	394.87152099609375	1.6661	1.60745	1.6954666666666667	0.08801666666666663	36779.703125	120368.88835400366	0	1274	0.0538801518371832	0.7503552145495893	0.5007104290991786	394.8690490722656	394.8719787597656
1042	395.2737121582031	12.635816666666667					1	DETECTED	395.2737 m/z @12.64 [CD8145_1.mzXML]	395.2737121582031	12.635816666666667	12.544516666666668	13.2936	0.7490833333333313	33684.9296875	745930.8552299787	0	1274	0.15661190429235994	4.102318364366609	7.204636728733218	395.2734069824219	395.2756652832031
1043	395.38568115234375	13.9588					1	DETECTED	395.3857 m/z @13.96 [CD8145_1.mzXML]	395.38568115234375	13.9588	13.857133333333334	14.742966666666666	0.8858333333333324	7817.421875	194920.02857806397	0	1274	0.23677433706134643	4.35655737704918	7.713114754098359	395.38409423828125	395.3863830566406
1044	396.3077697753906	11.737666666666666					1	DETECTED	396.3078 m/z @11.74 [CD8145_1.mzXML]	396.3077697753906	11.737666666666666	10.86925	11.799633333333333	0.9303833333333333	14162.765625	227284.46364489736	0	1274	0.10426797466646853	0.5356779579694847	0.07135591593896946	396.30706787109375	396.3089904785156
1045	396.8831481933594	1.5628666666666668					1	DETECTED	396.8831 m/z @1.56 [CD8145_1.mzXML]	396.8831481933594	1.5628666666666668	1.5330333333333332	8.173350000000001	6.640316666666668	26848.626953125	1159843.9850629885	0	1274	0.0631443569645449	111.29022346368617	204.80565261339493	396.8749084472656	396.88336181640625
1046	396.9974670410156	1.88125					1	DETECTED	396.9975 m/z @1.88 [CD8145_1.mzXML]	396.9974670410156	1.88125	1.6954666666666667	2.4459500000000003	0.7504833333333336	51869.7265625	1024512.5384468995	0	1274	0.2513925812550679	2.0094545889033113	3.420217701841361	396.9880676269531	396.9984130859375
1047	397.2682189941406	12.692333333333332					1	DETECTED	397.2682 m/z @12.69 [CD8145_1.mzXML]	397.2682189941406	12.692333333333332	12.31475	14.079716666666666	1.7649666666666661	61811.9453125	1254916.9385382077	0	1274	0.20611071330631425	2.1332972883288055	3.315741011360293	397.26800537109375	397.2708435058594
1048	397.4124755859375	12.468466666666666					1	DETECTED	397.4125 m/z @12.47 [CD8145_1.mzXML]	397.4124755859375	12.468466666666666	12.156133333333335	13.55105	1.3949166666666653	79837.7265625	1511265.8384937742	0	1274	0.4460147274237407	2.4969265347650826	2.1683247047956717	397.410888671875	397.4130859375
1049	398.04931640625	9.919916666666667					1	DETECTED	398.0493 m/z @9.92 [CD8145_1.mzXML]	398.04931640625	9.919916666666667	9.873866666666666	9.980133333333333	0.10626666666666651	2787.053466796875	12307.357420288088	0	1274	0.0871444266992647	1.1538183134274063	1.3076366268548127	398.0478210449219	398.050048828125
1050	398.32366943359375	11.84555					1	DETECTED	398.3237 m/z @11.85 [CD8145_1.mzXML]	398.32366943359375	11.84555	11.799633333333333	12.76385	0.9642166666666672	63650.2109375	622994.987475587	0	1274	0.11067284941096034	2.560013118994724	3.1361892364556687	398.322509765625	398.3285217285156
1051	398.75909423828125	13.446833333333332					1	DETECTED	398.7591 m/z @13.45 [CD8145_1.mzXML]	398.75909423828125	13.446833333333332	11.691116666666666	15.075266666666666	3.38415	41773.21875	1923173.6426063206	0	1274	0.3635677681820173	1.0952726812508735	0.6243197868110967	398.7574768066406	398.7604064941406
1052	399.256103515625	13.701266666666667					1	DETECTED	399.2561 m/z @13.70 [CD8145_1.mzXML]	399.256103515625	13.701266666666667	11.439699999999998	15.318883333333334	3.8791833333333354	23921.966796875	1873115.2824736943	0	1274	2.4533086349206368	0.8576318776069684	0.7152637552139366	399.2549743652344	399.2618408203125
1053	399.3248596191406	12.734966666666667					1	DETECTED	399.3249 m/z @12.73 [CD8145_1.mzXML]	399.3248596191406	12.734966666666667	11.799633333333333	16.6269	4.827266666666667	22462.6953125	1353733.9692783807	0	1274	2.3160504273910334	1.8428737805084277	2.2434460135871626	399.3211975097656	399.328125
1054	400.3394470214844	11.974583333333333					1	DETECTED	400.3394 m/z @11.97 [CD8145_1.mzXML]	400.3394470214844	11.974583333333333	11.930883333333332	12.7063	0.7754166666666684	266829.75	2055566.593133548	1	1274	0.10729662297130638	3.2768398945306094	3.6089727060265115	400.3296203613281	400.34088134765625
1055	401.3384094238281	13.642666666666665					1	DETECTED	401.3384 m/z @13.64 [CD8145_1.mzXML]	401.3384094238281	13.642666666666665	1.0999833333333333	19.492	18.392016666666667	21031.091796875	2875692.0301975114	0	1274	0.35562198012287993	0.8322815438263127	0.04648205201834011	401.335205078125	401.34283447265625
1056	401.6218566894531	10.916116666666666					1	DETECTED	401.6219 m/z @10.92 [CD8145_1.mzXML]	401.6218566894531	10.916116666666666	10.246333333333332	11.007783333333332	0.76145	9634.8310546875	121664.11778939811	0	1274	0.062331484722390584	0.5684300893323713	0.13686017866474254	401.6211242675781	401.62371826171875
1057	402.89990234375	1.5776333333333334					1	DETECTED	402.8999 m/z @1.58 [CD8145_1.mzXML]	402.89990234375	1.5776333333333334	1.5330333333333332	1.63675	0.10371666666666668	49776.59765625	233225.17952001948	0	1274	0.09852752460409975	1.1510410364438524	1.4043894221110862	402.8995666503906	402.9007568359375
1058	403.0054016113281	1.88125					1	DETECTED	403.0054 m/z @1.88 [CD8145_1.mzXML]	403.0054016113281	1.88125	1.6661	19.974666666666668	18.308566666666668	159542.5625	4349261.639738312	0	1274	0.18059851963877804	1.7120211222284711	2.373813735131086	402.9966735839844	403.00616455078125
1059	404.2038269042969	11.557366666666667					1	DETECTED	404.2038 m/z @11.56 [CD8145_1.mzXML]	404.2038269042969	11.557366666666667	11.542616666666667	13.490816666666666	1.9481999999999982	33750.48046875	514275.0279803454	0	1274	0.12091441063897435	6.340990958179814	10.717647724289428	404.1961364746094	404.2059020996094
1060	404.68341064453125	1.9509333333333332					1	DETECTED	404.6834 m/z @1.95 [CD8145_1.mzXML]	404.68341064453125	1.9509333333333332	1.92295	2.0918	0.16885000000000017	10812.2333984375	77346.22819714363	0	1274	0.13400687044106285	3.016974389517582	5.033948779035164	404.6824645996094	404.6848449707031
1061	405.0794982910156	12.74955					1	DETECTED	405.0795 m/z @12.75 [CD8145_1.mzXML]	405.0794982910156	12.74955	10.884816666666667	19.459166666666665	8.574349999999997	5117.93994140625	1119642.5800769343	0	1274	3.166678877948568	2.2990820850166256	2.0029874728882016	405.07781982421875	405.0846252441406
1062	405.13348388671875	10.553683333333334					1	DETECTED	405.1335 m/z @10.55 [CD8145_1.mzXML]	405.13348388671875	10.553683333333334	10.49355	10.652966666666666	0.1594166666666652	6962.8037109375	43183.32129040496	0	1274	0.13639295101258853	1.3255266075387995	1.5980173371254165	405.13226318359375	405.1349792480469
1063	405.4172668457031	12.187833333333334					1	DETECTED	405.4173 m/z @12.19 [CD8145_1.mzXML]	405.4172668457031	12.187833333333334	12.140566666666667	12.267050000000001	0.1264833333333346	9994.6904296875	47729.99425000014	0	1274	0.08937428865804264	1.3379760225669932	1.6759520451339864	405.4171447753906	405.4190979003906
1064	406.6714782714844	12.033833333333332					1	DETECTED	406.6715 m/z @12.03 [CD8145_1.mzXML]	406.6714782714844	12.033833333333332	1.9648	12.033833333333332	10.069033333333332	35977.6015625	1.2020770303625733E7	0	1274	11.049052216616476	0.5	null	406.6714782714844	406.6806945800781
1065	406.744873046875	12.2512					1	DETECTED	406.7449 m/z @12.25 [CD8145_1.mzXML]	406.744873046875	12.2512	11.128766666666667	14.901633333333333	3.7728666666666655	60850.40234375	3839913.20855017	0	1274	1.0711545491088703	1.2722994476447174	1.9334591812461037	406.7368469238281	406.7474365234375
1066	408.7669677734375	1.7395666666666665					1	DETECTED	408.7670 m/z @1.74 [CD8145_1.mzXML]	408.7669677734375	1.7395666666666665	1.6954666666666667	13.900683333333335	12.205216666666669	37330.5546875	8530692.562819945	0	1274	0.07017019214256259	138.3811413454277	275.7622826908554	408.7661437988281	408.7728271484375
1067	408.9165954589844	1.60745					1	DETECTED	408.9166 m/z @1.61 [CD8145_1.mzXML]	408.9165954589844	1.60745	1.5479999999999998	1.6661	0.1181000000000001	64741.8671875	304723.85087890597	0	1274	0.08572783668935369	0.9743092255568544	1.0213282545136704	408.9162292480469	408.9170837402344
1068	409.15899658203125	11.557366666666667					1	DETECTED	409.1590 m/z @11.56 [CD8145_1.mzXML]	409.15899658203125	11.557366666666667	11.512916666666666	11.989433333333332	0.4765166666666669	234511.265625	1711792.3730583484	1	1274	0.10886111281601707	2.856216858406317	3.6387332780613106	409.15838623046875	409.1604309082031
1069	409.185546875	9.219516666666667					1	DETECTED	409.1855 m/z @9.22 [CD8145_1.mzXML]	409.185546875	9.219516666666667	9.162683333333332	12.124766666666666	2.962083333333334	75431.6484375	1008178.3792491481	0	1274	0.0687508075243084	25.944349843816116	1.4692082708970648	409.17938232421875	409.18597412109375
1070	410.2511901855469	4.004083333333333					1	DETECTED	410.2512 m/z @4.00 [CD8145_1.mzXML]	410.2511901855469	4.004083333333333	1.44335	4.829283333333334	3.385933333333334	4259.802734375	390753.33177212527	0	1274	0.8095530405492881	0.6611257191950224	0.31659394155091036	410.2493591308594	410.2601623535156
1071	410.3233947753906	12.2512					1	DETECTED	410.3234 m/z @12.25 [CD8145_1.mzXML]	410.3233947753906	12.2512	12.033833333333332	12.734966666666667	0.7011333333333347	12882.15625	374805.9646914062	0	1274	0.28461709909250565	1.612789449470928	2.225578898941856	410.322265625	410.32501220703125
1072	410.75909423828125	13.389800000000001					1	DETECTED	410.7591 m/z @13.39 [CD8145_1.mzXML]	410.75909423828125	13.389800000000001	1.725	14.838033333333334	13.113033333333334	15803.958984375	3269841.768417296	0	1274	0.4740939208289543	0.562077075189173	0.054342331692386635	410.75628662109375	410.7651672363281
1073	411.1954040527344	12.033833333333332					1	DETECTED	411.1954 m/z @12.03 [CD8145_1.mzXML]	411.1954040527344	12.033833333333332	3.1163666666666665	12.377199999999998	9.260833333333332	24435.59375	2147536.323452393	0	1274	0.2870064148120015	0.5192524782823223	0.02406158739546617	411.1938171386719	411.1957702636719
1074	411.7663879394531	13.475966666666666					1	DETECTED	411.7664 m/z @13.48 [CD8145_1.mzXML]	411.7663879394531	13.475966666666666	2.1060666666666665	14.822049999999999	12.715983333333332	15105.68359375	4451562.8638349315	0	1274	0.07193252535626726	0.5591950383615217	0.06345737601246297	411.7614440917969	411.76910400390625
1075	412.9703674316406	1.8249833333333332					1	DETECTED	412.9704 m/z @1.82 [CD8145_1.mzXML]	412.9703674316406	1.8249833333333332	1.79685	15.465133333333334	13.668283333333335	11612.90234375	2704064.3935578614	0	1274	0.3252062604510315	242.9197274881535	484.83945497630697	412.9700927734375	412.9741516113281
1076	413.1394958496094	9.3771					1	DETECTED	413.1395 m/z @9.38 [CD8145_1.mzXML]	413.1394958496094	9.3771	9.332716666666666	15.318883333333334	5.9861666666666675	5291.72265625	1156210.5951357728	0	1274	0.23504182984479804	67.43710101389294	133.87420202778588	413.13348388671875	413.14666748046875
1077	413.26348876953125	13.058466666666668					1	DETECTED	413.2635 m/z @13.06 [CD8145_1.mzXML]	413.26348876953125	13.058466666666668	0.13404999999999997	20.008166666666668	19.87411666666667	23663.140625	3145530.7460840154	0	1274	0.08691379601314786	1.1887814586731473	0.6043672009273361	413.25750732421875	413.2676086425781
1078	413.3377990722656	12.140566666666667					1	DETECTED	413.3378 m/z @12.14 [CD8145_1.mzXML]	413.3377990722656	12.140566666666667	11.143516666666667	16.610383333333335	5.466866666666668	46470.66796875	4233042.738079805	0	1274	0.6191047468060091	3.6247704514152486	5.2016062289126745	413.330078125	413.3407897949219
1079	414.29766845703125	12.219316666666666					1	DETECTED	414.2977 m/z @12.22 [CD8145_1.mzXML]	414.29766845703125	12.219316666666666	11.675999999999998	16.72533333333333	5.049333333333333	43738.69921875	1610812.9261750204	0	1274	0.2599206525038156	3.715523322669368	0.3474102594743574	414.2950134277344	414.3000793457031
1080	414.99542236328125	1.4585000000000001					1	DETECTED	414.9954 m/z @1.46 [CD8145_1.mzXML]	414.99542236328125	1.4585000000000001	1.4108833333333335	1.5330333333333332	0.12214999999999976	4233.88623046875	18449.40563183593	0	1274	0.05353704718491281	1.282639131956596	1.565278263913192	414.99407958984375	414.9959411621094
1081	415.20867919921875	11.874316666666665					1	DETECTED	415.2087 m/z @11.87 [CD8145_1.mzXML]	415.20867919921875	11.874316666666665	11.815233333333333	18.784	6.968766666666665	570854.25	6522507.580011446	1	1274	0.11401409402475338	3.1943944700123295	4.004512507567949	415.2079772949219	415.2125549316406
1082	415.2337646484375	13.729433333333333					1	DETECTED	415.2338 m/z @13.73 [CD8145_1.mzXML]	415.2337646484375	13.729433333333333	13.461333333333332	14.2211	0.7597666666666676	100924.0078125	1817791.4021926275	0	1274	0.25836048622256236	1.3074212804963548	2.9737691359232246	415.23284912109375	415.2345275878906
1083	415.2791748046875	12.2828					1	DETECTED	415.2792 m/z @12.28 [CD8145_1.mzXML]	415.2791748046875	12.2828	12.219316666666666	13.348283333333335	1.1289666666666687	38997.15625	1017954.5815944822	0	1274	0.45312998915461655	8.89183512732993	16.78367025465986	415.27850341796875	415.2796325683594
1084	415.3544006347656	12.408066666666667					1	DETECTED	415.3544 m/z @12.41 [CD8145_1.mzXML]	415.3544006347656	12.408066666666667	12.1092	14.679866666666667	2.5706666666666678	16573.763671875	850982.8430727544	0	1274	0.13426062872459354	4.300691501226853	7.601383002453707	415.3517761230469	415.3570861816406
1085	416.7578125	13.184066666666666					1	DETECTED	416.7578 m/z @13.18 [CD8145_1.mzXML]	416.7578125	13.184066666666666	11.202783333333334	13.32085	2.1180666666666657	18966.681640625	1032683.9060617677	0	1274	0.03735533758135823	0.5345188724479926	0.06903774489598516	416.7554931640625	416.7596130371094
1086	416.7986145019531	1.7101333333333335					1	DETECTED	416.7986 m/z @1.71 [CD8145_1.mzXML]	416.7986145019531	1.7101333333333335	1.7101333333333335	1.76845	0.05831666666666657	37245.9765625	110254.73324804673	0	1274	0.03196638783439165	null	null	416.7984924316406	416.79949951171875
1087	416.99981689453125	1.8534833333333334					1	DETECTED	416.9998 m/z @1.85 [CD8145_1.mzXML]	416.99981689453125	1.8534833333333334	1.78285	2.459766666666667	0.6769166666666668	80131.1953125	1456465.8608559568	0	1274	0.3888357415004713	4.784724678799016	8.399375497321092	416.9996032714844	417.0008544921875
1088	418.3860168457031	12.74955					1	DETECTED	418.3860 m/z @12.75 [CD8145_1.mzXML]	418.3860168457031	12.74955	12.621283333333334	12.9463	0.3250166666666665	42733.75	469089.53068457067	0	1274	0.19806739131739093	1.2669568607068769	1.5342517241364784	418.3855285644531	418.3878173828125
1089	418.7449035644531	12.20355					1	DETECTED	418.7449 m/z @12.20 [CD8145_1.mzXML]	418.7449035644531	12.20355	11.586783333333333	13.642666666666665	2.055883333333332	18605.373046875	1070269.884728027	0	1274	0.5493383088241988	1.6666621628925022	2.3333243257850045	418.74346923828125	418.7470703125
1090	418.79541015625	1.7395666666666665					1	DETECTED	418.7954 m/z @1.74 [CD8145_1.mzXML]	418.79541015625	1.7395666666666665	1.6806333333333332	1.76845	0.08781666666666688	40026.58203125	155812.22494140637	0	1274	0.09855264492355076	0.745050904977378	0.490101809954756	418.7946472167969	418.796142578125
1091	418.8773498535156	1.60745					1	DETECTED	418.8773 m/z @1.61 [CD8145_1.mzXML]	418.8773498535156	1.60745	1.5330333333333332	1.63675	0.10371666666666668	61996.0859375	254108.02906640622	0	1274	0.06618458117160642	0.6908279149675731	0.4016476458204833	418.8770751953125	418.8778076171875
1092	418.9796447753906	1.8534833333333334					1	DETECTED	418.9796 m/z @1.85 [CD8145_1.mzXML]	418.9796447753906	1.8534833333333334	1.78285	2.3199833333333335	0.5371333333333335	37116.96484375	621097.4744851076	0	1274	0.22944757652506986	3.802265219443135	6.60453043888627	418.978759765625	418.9801940917969
1093	418.9969482421875	1.86755					1	DETECTED	418.9969 m/z @1.87 [CD8145_1.mzXML]	418.9969482421875	1.86755	1.86755	2.4182166666666665	0.5506666666666664	21188.955078125	394591.70979528816	0	1274	0.41627121167558645	null	null	418.9962158203125	418.9976806640625
1094	419.3100280761719	12.591583333333334					1	DETECTED	419.3100 m/z @12.59 [CD8145_1.mzXML]	419.3100280761719	12.591583333333334	0.11725000000000001	20.008166666666668	19.89091666666667	9670.568359375	1928614.509302979	0	1274	7.310133044317616	0.8790351055402962	1.1210239070800843	419.30877685546875	419.3164978027344
1095	420.15582275390625	11.143516666666667					1	DETECTED	420.1558 m/z @11.14 [CD8145_1.mzXML]	420.15582275390625	11.143516666666667	10.463683333333334	11.233266666666667	0.7695833333333333	17118.072265625	235183.75572906496	0	1274	0.02828004016291885	0.566008825692572	0.1308902975526658	420.1548156738281	420.1574401855469
1096	420.8821716308594	1.6661					1	DETECTED	420.8822 m/z @1.67 [CD8145_1.mzXML]	420.8821716308594	1.6661	1.6515333333333333	1.76845	0.11691666666666678	92437.0859375	314319.82981152344	0	1274	0.08296853568491858	4.013157894736859	7.461452342977677	420.8818359375	420.88238525390625
1097	421.3067321777344	12.74955					1	DETECTED	421.3067 m/z @12.75 [CD8145_1.mzXML]	421.3067321777344	12.74955	12.635816666666667	12.83405	0.1982333333333326	17637.6015625	143119.29217626993	0	1274	0.28925265440533643	0.8714830011723372	0.7429660023446744	421.3059387207031	421.3069763183594
1098	421.7802429199219	14.32805					1	DETECTED	421.7802 m/z @14.33 [CD8145_1.mzXML]	421.7802429199219	14.32805	1.5181499999999999	14.885916666666667	13.367766666666666	11937.9208984375	2122291.351074585	0	1274	0.3277477209387989	0.5217748252003008	0.04246520321684056	421.7749328613281	421.78179931640625
1099	422.1365966796875	9.347583333333334					1	DETECTED	422.1366 m/z @9.35 [CD8145_1.mzXML]	422.1365966796875	9.347583333333334	9.289633333333335	10.619016666666665	1.3293833333333307	4705.15625	100100.9445022888	0	1274	1.1519971302793977	11.470089157319515	15.135398162535578	422.1342468261719	422.1390686035156
1100	422.3232116699219	11.815233333333333					1	DETECTED	422.3232 m/z @11.82 [CD8145_1.mzXML]	422.3232116699219	11.815233333333333	9.275566666666666	11.902483333333333	2.6269166666666663	12932.892578125	846055.2032607421	0	1274	0.17594357646665237	0.5171774511090692	0.03435490221813853	422.319580078125	422.3249206542969
1101	423.79620361328125	14.342916666666667					1	DETECTED	423.7962 m/z @14.34 [CD8145_1.mzXML]	423.79620361328125	14.342916666666667	14.111066666666666	14.933016666666667	0.8219500000000011	9185.4296875	155046.0698116456	0	1274	0.1315511296497256	1.7725900366616258	2.5451800733232517	423.7925109863281	423.7975158691406
1102	424.3395690917969	11.930883333333332					1	DETECTED	424.3396 m/z @11.93 [CD8145_1.mzXML]	424.3395690917969	11.930883333333332	11.860066666666667	12.2828	0.4227333333333334	236761.34375	1634555.8210051258	0	1274	0.10630068010231852	2.0505559696201994	2.0012563737201683	424.3388671875	424.3414611816406
1103	424.74200439453125	1.7395666666666665					1	DETECTED	424.7420 m/z @1.74 [CD8145_1.mzXML]	424.74200439453125	1.7395666666666665	1.725	19.442833333333333	17.71783333333333	15518.775390625	5019617.713123107	0	1274	0.08389455966593595	608.163615560652	1215.3272311213043	424.7397155761719	424.74200439453125
1104	424.8939514160156	1.60745					1	DETECTED	424.8940 m/z @1.61 [CD8145_1.mzXML]	424.8939514160156	1.60745	1.5479999999999998	1.6661	0.1181000000000001	130602.1171875	604589.331706054	0	1274	0.08184215506144765	0.989776269191659	1.0474193246540473	424.8937683105469	424.8944396972656
1105	426.35504150390625	12.019083333333333					1	DETECTED	426.3550 m/z @12.02 [CD8145_1.mzXML]	426.35504150390625	12.019083333333333	11.989433333333332	12.483283333333333	0.4938500000000001	449945.78125	3087348.548287367	1	1274	0.10379934410222624	4.113841006906285	5.201386700070962	426.3542785644531	426.3553771972656
1106	426.8277893066406	1.725					1	DETECTED	426.8278 m/z @1.73 [CD8145_1.mzXML]	426.8277893066406	1.725	1.6661	19.8915	18.2254	50001.66015625	1.2668914688269533E7	0	1274	0.08342526492312774	154.7147707979622	308.4295415959244	426.8273010253906	426.82916259765625
1107	427.3586120605469	12.019083333333333					1	DETECTED	427.3586 m/z @12.02 [CD8145_1.mzXML]	427.3586120605469	12.019083333333333	12.019083333333333	15.971749999999998	3.9526666666666657	112036.03125	1271743.000748385	0	1274	0.08174961872220265	null	null	427.3495788574219	427.3605041503906
1108	427.43096923828125	12.621283333333334					1	DETECTED	427.4310 m/z @12.62 [CD8145_1.mzXML]	427.43096923828125	12.621283333333334	3.8853	15.774416666666667	11.889116666666666	17547.755859375	2422651.5517956233	0	1274	0.2227467569976973	0.6804681403925145	0.12085515291125444	427.4278869628906	427.4396057128906
1109	428.3706970214844	12.140566666666667					1	DETECTED	428.3707 m/z @12.14 [CD8145_1.mzXML]	428.3706970214844	12.140566666666667	12.019083333333333	12.392716666666667	0.37363333333333415	87773.4375	718002.2050439462	0	1274	0.09684172800038837	2.032954485766438	1.4047845979837545	428.36199951171875	428.37127685546875
1110	429.3326721191406	13.672666666666666					1	DETECTED	429.3327 m/z @13.67 [CD8145_1.mzXML]	429.3326721191406	13.672666666666666	11.815233333333333	15.922983333333333	4.107749999999999	8053.11181640625	961381.3511296995	0	1274	2.125729875881623	1.1057597401432084	0.6118714868499053	429.33013916015625	429.33538818359375
1111	429.3741455078125	12.140566666666667					1	DETECTED	429.3741 m/z @12.14 [CD8145_1.mzXML]	429.3741455078125	12.140566666666667	4.004083333333333	15.075266666666666	11.071183333333334	27121.32421875	2109638.4083098765	0	1274	0.37191375046932684	0.6514680437123409	61.03647551997591	429.36724853515625	429.37457275390625
1112	430.24169921875	9.634716666666666					1	DETECTED	430.2417 m/z @9.63 [CD8145_1.mzXML]	430.24169921875	9.634716666666666	9.604816666666666	10.167933333333334	0.5631166666666676	6320.05322265625	50289.71987454226	0	1274	0.0697328581586234	9.41666666666681	2.6584419530882664	430.24090576171875	430.24835205078125
1113	430.3775329589844	13.55105					1	DETECTED	430.3775 m/z @13.55 [CD8145_1.mzXML]	430.3775329589844	13.55105	11.815233333333333	14.12675	2.311516666666666	23008.046875	947049.8321217041	0	1274	0.21765052732173906	0.6658297247213126	0.22160491745345334	430.3747863769531	430.3785095214844
1114	430.91094970703125	1.63675					1	DETECTED	430.9109 m/z @1.64 [CD8145_1.mzXML]	430.91094970703125	1.63675	1.5628666666666668	1.7395666666666665	0.17669999999999964	190713.625	841353.2739140611	0	1274	0.06861755216799992	0.9881539074666237	1.0166461000201468	430.9103088378906	430.9115905761719
1115	431.1758728027344	12.591583333333334					1	DETECTED	431.1759 m/z @12.59 [CD8145_1.mzXML]	431.1758728027344	12.591583333333334	9.332716666666666	15.562683333333332	6.229966666666666	129685.7734375	2834868.824194215	0	1274	0.25169177527914854	1.0734848595373565	1.3894588703646902	431.16680908203125	431.17669677734375
1116	431.20635986328125	13.701266666666667					1	DETECTED	431.2064 m/z @13.70 [CD8145_1.mzXML]	431.20635986328125	13.701266666666667	12.86205	14.003266666666667	1.1412166666666668	30278.0390625	832463.90385791	0	1274	0.040901810901843305	0.6799296963438123	0.3217918892135846	431.2048034667969	431.2082824707031
1117	431.32708740234375	12.346166666666667					1	DETECTED	431.3271 m/z @12.35 [CD8145_1.mzXML]	431.32708740234375	12.346166666666667	11.916699999999999	15.659983333333335	3.743283333333336	7887.81982421875	845558.4091234741	0	1274	2.1272491236930904	4.358060384973598	6.734228738943543	431.3257141113281	431.3316345214844
1118	432.2358093261719	11.916699999999999					1	DETECTED	432.2358 m/z @11.92 [CD8145_1.mzXML]	432.2358093261719	11.916699999999999	11.830466666666666	17.286333333333335	5.455866666666669	85333.640625	1684680.0323334958	0	1274	0.12962135664698415	1.5799814015852218	1.6332387365238372	432.2350769042969	432.2365417480469
1119	432.308349609375	12.267050000000001					1	DETECTED	432.3083 m/z @12.27 [CD8145_1.mzXML]	432.308349609375	12.267050000000001	11.645933333333334	15.676350000000001	4.030416666666667	39734.1640625	1567578.5364882518	0	1274	0.6677498551280969	3.2444924464002973	35.66249054635023	432.307373046875	432.3166198730469
1120	432.782470703125	13.74345					1	DETECTED	432.7825 m/z @13.74 [CD8145_1.mzXML]	432.782470703125	13.74345	13.475966666666666	13.871683333333333	0.39571666666666694	12328.53515625	190266.67481909227	0	1274	0.37877654386330484	0.7397034083120462	0.4794068166240924	432.7822570800781	432.78338623046875
1121	432.9742126464844	1.8951					1	DETECTED	432.9742 m/z @1.90 [CD8145_1.mzXML]	432.9742126464844	1.8951	1.78285	2.459766666666667	0.6769166666666668	46519.703125	789603.1273809813	0	1274	0.21049126368167825	2.9983477327908563	4.4510192424979635	432.9734191894531	432.9767150878906
1122	433.3639221191406	12.468466666666666					1	DETECTED	433.3639 m/z @12.47 [CD8145_1.mzXML]	433.3639221191406	12.468466666666666	12.063633333333334	13.101083333333333	1.0374499999999998	11643.9580078125	486501.8433354498	0	1274	0.14652743680778357	1.2813297653355313	1.562659530671063	433.36077880859375	433.37347412109375
1123	435.1476745605469	12.004283333333332					1	DETECTED	435.1477 m/z @12.00 [CD8145_1.mzXML]	435.1476745605469	12.004283333333332	0.53965	12.048733333333333	11.509083333333333	14709.0693359375	2418252.7946596364	0	1274	0.09620267768885782	0.5019385705023275	0.0038771410046550014	435.1466064453125	435.1483154296875
1124	435.33135986328125	10.49355					1	DETECTED	435.3314 m/z @10.49 [CD8145_1.mzXML]	435.33135986328125	10.49355	8.173350000000001	11.72225	3.5488999999999997	10188.7255859375	459874.1804287718	0	1274	0.10926809880623978	0.7647832083441083	0.5295664166882166	435.32952880859375	435.3365783691406
1125	436.8562927246094	1.6661					1	DETECTED	436.8563 m/z @1.67 [CD8145_1.mzXML]	436.8562927246094	1.6661	0.1847	1.78285	1.59815	52560.15625	1059152.2549541625	0	1274	0.06189575940689318	0.539405292291076	0.07881058458215212	436.8479919433594	436.85687255859375
1126	437.1907653808594	11.888366666666666					1	DETECTED	437.1908 m/z @11.89 [CD8145_1.mzXML]	437.1907653808594	11.888366666666666	11.815233333333333	12.31475	0.4995166666666666	418206.25	3339529.9067670912	1	1274	0.11460395692461312	2.2360679719582666	2.762549715884116	437.19024658203125	437.1925048828125
1127	438.2325439453125	10.27765					1	DETECTED	438.2325 m/z @10.28 [CD8145_1.mzXML]	438.2325439453125	10.27765	10.27765	10.3717	0.09405000000000108	1973.7353515625	7445.70405834959	0	1274	0.015375516812531131	null	null	438.23126220703125	438.2346496582031
1128	438.2953186035156	13.362					1	DETECTED	438.2953 m/z @13.36 [CD8145_1.mzXML]	438.2953186035156	13.362	13.32085	13.672666666666666	0.3518166666666662	15960.4345703125	133340.72430175828	0	1274	0.11010136416740224	4.274807614418785	7.549615228837571	438.292724609375	438.2955322265625
1129	438.9820861816406	1.8534833333333334					1	DETECTED	438.9821 m/z @1.85 [CD8145_1.mzXML]	438.9820861816406	1.8534833333333334	1.7395666666666665	2.390066666666667	0.6505000000000003	39358.0234375	670276.1074998779	0	1274	0.18993527180192604	2.9740437962951933	4.943885886965393	438.9808044433594	438.9831848144531
1130	440.8677062988281	1.60745					1	DETECTED	440.8677 m/z @1.61 [CD8145_1.mzXML]	440.8677062988281	1.60745	1.5628666666666668	7.363183333333334	5.800316666666667	54322.30078125	4924304.310432586	0	1274	0.07227191505336705	65.05028037383198	122.73490130163852	440.8677062988281	440.8714599609375
1131	442.31341552734375	11.815233333333333					1	DETECTED	442.3134 m/z @11.82 [CD8145_1.mzXML]	442.31341552734375	11.815233333333333	5.3152333333333335	11.930883333333332	6.615649999999999	10113.623046875	1026024.280241699	0	1274	0.1182216908335949	0.5088961538461537	0.017792307692307493	442.3128662109375	442.3203430175781
1132	442.8016662597656	1.725					1	DETECTED	442.8017 m/z @1.73 [CD8145_1.mzXML]	442.8016662597656	1.725	1.6954666666666667	1.76845	0.0729833333333334	17559.908203125	58392.03904931649	0	1274	0.08613357389622212	1.235609480812639	1.471218961625278	442.8011474609375	442.8022766113281
1133	442.8765869140625	1.5330333333333332					1	DETECTED	442.8766 m/z @1.53 [CD8145_1.mzXML]	442.8765869140625	1.5330333333333332	1.4734166666666666	1.5925166666666668	0.1191000000000002	10296.650390625	45677.91437841799	0	1274	0.08342226318952117	0.9988817444786153	0.9977634889572307	442.8758544921875	442.8775634765625
1134	443.4178161621094	12.267050000000001					1	DETECTED	443.4178 m/z @12.27 [CD8145_1.mzXML]	443.4178161621094	12.267050000000001	1.1171499999999999	19.791999999999998	18.67485	23740.033203125	3873529.1682248833	0	1274	0.17327720503870303	0.8374447304460129	0.022740943545800557	443.416259765625	443.41943359375
1135	444.1854553222656	9.2476					1	DETECTED	444.1855 m/z @9.25 [CD8145_1.mzXML]	444.1854553222656	9.2476	9.177083333333334	9.3182	0.14111666666666522	8710.1982421875	39968.02891821292	0	1274	0.06821975044500661	1.0005908768612566	0.9415898553897323	444.182373046875	444.1866455078125
1136	444.2210693359375	9.738916666666666					1	DETECTED	444.2211 m/z @9.74 [CD8145_1.mzXML]	444.2210693359375	9.738916666666666	9.679316666666667	9.934750000000001	0.2554333333333343	5800.6181640625	41438.349552795546	0	1274	0.17929632504378468	2.1428970917226158	1.0889146166026455	444.2190246582031	444.2224426269531
1137	444.2363586425781	8.382933333333334					1	DETECTED	444.2364 m/z @8.38 [CD8145_1.mzXML]	444.2363586425781	8.382933333333334	8.021733333333334	8.516483333333333	0.4947499999999998	2977.564697265625	55065.63562683108	0	1274	0.34625384399249093	0.684869878183831	0.3697397563676621	444.235107421875	444.2372741699219
1138	445.3426818847656	13.915249999999999					1	DETECTED	445.3427 m/z @13.92 [CD8145_1.mzXML]	445.3426818847656	13.915249999999999	11.7843	19.34416666666667	7.55986666666667	6095.8779296875	1025001.388752838	0	1274	0.3968272529399961	1.7738254456150249	2.5476508912300497	445.3396301269531	445.35076904296875
1139	445.3647766113281	13.058466666666668					1	DETECTED	445.3648 m/z @13.06 [CD8145_1.mzXML]	445.3647766113281	13.058466666666668	12.528966666666667	14.29785	1.7688833333333331	10576.6728515625	666225.9465390625	0	1274	0.5910151726075483	1.6703336480956859	2.3406672961913717	445.3621826171875	445.3679504394531
1140	445.39678955078125	12.438183333333335					1	DETECTED	445.3968 m/z @12.44 [CD8145_1.mzXML]	445.39678955078125	12.438183333333335	11.902483333333333	14.838033333333334	2.935550000000001	36839.9921875	1494655.38557663	0	1274	0.5109512129516034	2.7399197311928223	4.479839462385645	445.39556884765625	445.4012145996094
1141	446.25054931640625	11.557366666666667					1	DETECTED	446.2505 m/z @11.56 [CD8145_1.mzXML]	446.25054931640625	11.557366666666667	11.512916666666666	12.004283333333332	0.49136666666666606	718993.4375	4913517.053162106	1	1274	0.12961527744641899	2.8454928054778086	3.5447904776621715	446.2502746582031	446.2515869140625
1142	446.7987365722656	13.729433333333333					1	DETECTED	446.7987 m/z @13.73 [CD8145_1.mzXML]	446.7987365722656	13.729433333333333	13.128966666666667	13.915249999999999	0.7862833333333317	12703.3330078125	334791.8817370601	0	1274	0.1062406582058042	0.6547268790940375	0.309453758188075	446.79486083984375	446.7995300292969
1143	446.8850402832031	1.63675					1	DETECTED	446.8850 m/z @1.64 [CD8145_1.mzXML]	446.8850402832031	1.63675	1.5925166666666668	3.31615	1.7236333333333331	98773.90625	847307.4193706659	0	1274	0.06764947760806117	1.4169789946423277	1.4423484440977339	446.8809814453125	446.8859558105469
1144	447.3433837890625	11.2949					1	DETECTED	447.3434 m/z @11.29 [CD8145_1.mzXML]	447.3433837890625	11.2949	11.24845	15.676350000000001	4.427900000000001	15340.728515625	1448175.7422744448	0	1274	3.065444751916244	47.66307857911724	80.38648627765878	447.34246826171875	447.345947265625
1145	448.25634765625	11.557366666666667					1	DETECTED	448.2563 m/z @11.56 [CD8145_1.mzXML]	448.25634765625	11.557366666666667	11.52815	11.660816666666667	0.13266666666666715	33257.0234375	168568.6513955083	0	1274	0.09184185593051097	2.270393610952661	3.5407872219053216	448.2559509277344	448.25787353515625
1146	448.3384704589844	11.930883333333332					1	DETECTED	448.3385 m/z @11.93 [CD8145_1.mzXML]	448.3384704589844	11.930883333333332	11.888366666666666	12.019083333333333	0.13071666666666637	19559.71484375	101178.23211865185	0	1274	0.16022069288097462	1.5372402979224087	2.0744805958448174	448.33831787109375	448.3391418457031
1147	449.1987609863281	12.346166666666667					1	DETECTED	449.1988 m/z @12.35 [CD8145_1.mzXML]	449.1987609863281	12.346166666666667	1.5776333333333334	12.606466666666668	11.028833333333335	38741.26171875	5072877.918333739	0	1274	0.3287915580858911	0.512086139864296	2.180775839268394	449.19085693359375	449.1995849609375
1148	450.3181457519531	12.2512					1	DETECTED	450.3181 m/z @12.25 [CD8145_1.mzXML]	450.3181457519531	12.2512	11.675999999999998	12.361666666666668	0.6856666666666698	22718.73046875	447185.0683637704	0	1274	0.15467240893399037	0.5960245711636535	0.19204914232730688	450.3174133300781	450.3204650878906
1149	450.35479736328125	13.101083333333333					1	DETECTED	450.3548 m/z @13.10 [CD8145_1.mzXML]	450.35479736328125	13.101083333333333	0.10083333333333333	20.008166666666668	19.907333333333334	260731.890625	6590661.475870883	1	1274	0.16437158440969846	0.7577844519852959	1.9851723728288881	450.3521423339844	450.35968017578125
1150	452.3706970214844	12.093883333333334					1	DETECTED	452.3707 m/z @12.09 [CD8145_1.mzXML]	452.3706970214844	12.093883333333334	12.048733333333333	13.3346	1.2858666666666672	13623.029296875	443214.9854572756	0	1274	0.09481685832818165	14.239940937614934	27.479881875229868	452.3621520996094	452.3795166015625
1151	453.1648864746094	11.874316666666665					1	DETECTED	453.1649 m/z @11.87 [CD8145_1.mzXML]	453.1648864746094	11.874316666666665	11.84555	12.004283333333332	0.15873333333333228	25300.4609375	161999.99915869138	0	1274	0.10997192913097464	2.7589803012746748	4.5179606025493495	453.1643371582031	453.165283203125
1152	453.3410949707031	10.508616666666667					1	DETECTED	453.3411 m/z @10.51 [CD8145_1.mzXML]	453.3410949707031	10.508616666666667	9.859016666666667	17.486	7.6269833333333334	184540.796875	2233161.7563627264	1	1274	0.11721210904014612	1.8774248433824205	2.581855276680345	453.33905029296875	453.34283447265625
1153	454.28997802734375	13.086933333333333					1	DETECTED	454.2900 m/z @13.09 [CD8145_1.mzXML]	454.28997802734375	13.086933333333333	11.753433333333334	15.513816666666665	3.7603833333333316	52362.94921875	1299834.3828323968	0	1274	0.0844014868513181	1.0883191155159722	0.41032204740055167	454.2889709472656	454.292724609375
1154	454.38592529296875	12.20355					1	DETECTED	454.3859 m/z @12.20 [CD8145_1.mzXML]	454.38592529296875	12.20355	2.8486166666666666	12.2828	9.434183333333333	12374.724609375	2816882.48627185	0	1274	0.08590993790482493	0.504235733017873	0.00847146603574585	454.3848571777344	454.3924255371094
1155	454.9569396972656	1.86755					1	DETECTED	454.9569 m/z @1.87 [CD8145_1.mzXML]	454.9569396972656	1.86755	1.7540833333333334	2.347983333333333	0.5938999999999997	23561.263671875	411475.54841564945	0	1274	0.24790088152835432	2.617068155111633	3.870600883628104	454.9554748535156	454.95782470703125
1156	456.40216064453125	12.346166666666667					1	DETECTED	456.4022 m/z @12.35 [CD8145_1.mzXML]	456.40216064453125	12.346166666666667	12.31475	12.377199999999998	0.06244999999999834	8833.91015625	26102.37810522424	0	1274	0.1001868510268924	0.993899204243999	0.9877984084879979	456.39935302734375	456.4032897949219
1157	457.0188293457031	2.0351166666666667					1	DETECTED	457.0188 m/z @2.04 [CD8145_1.mzXML]	457.0188293457031	2.0351166666666667	0.1847	2.4459500000000003	2.2612500000000004	6986.4072265625	477859.6560392151	0	1274	0.5397842856988799	0.6110110335510022	0.2220220671020042	457.01165771484375	457.0285339355469
1158	458.85406494140625	1.5330333333333332					1	DETECTED	458.8541 m/z @1.53 [CD8145_1.mzXML]	458.85406494140625	1.5330333333333332	1.4734166666666666	1.5925166666666668	0.1191000000000002	21102.916015625	98514.71739367681	0	1274	0.08712922062365269	0.9988817444786153	0.9461912679633036	458.85284423828125	458.8548583984375
1159	459.23760986328125	12.692333333333332					1	DETECTED	459.2376 m/z @12.69 [CD8145_1.mzXML]	459.23760986328125	12.692333333333332	12.298583333333333	13.446833333333332	1.148249999999999	33264.2421875	1021488.5286636958	0	1274	0.6492715262643909	1.458095238095241	1.9247094447717568	459.23626708984375	459.2469787597656
1160	460.41168212890625	13.55105					1	DETECTED	460.4117 m/z @13.55 [CD8145_1.mzXML]	460.41168212890625	13.55105	2.063483333333333	14.018616666666667	11.955133333333333	21743.41796875	5620931.611839108	0	1274	0.21777116388856932	0.5203509881698184	0.04199467402851489	460.40972900390625	460.4135437011719
1161	460.96337890625	1.8108333333333335					1	DETECTED	460.9634 m/z @1.81 [CD8145_1.mzXML]	460.96337890625	1.8108333333333335	1.725	5.921116666666666	4.196116666666667	23959.53125	651682.05074823	0	1274	0.22901114537106482	24.443398058252402	2.2421046657814188	460.958984375	460.9655456542969
1162	462.85894775390625	1.6661					1	DETECTED	462.8589 m/z @1.67 [CD8145_1.mzXML]	462.85894775390625	1.6661	1.60745	1.6661	0.05864999999999987	28107.029296875	70199.45089746075	0	1274	0.05228054760318401	0.5	null	462.85888671875	462.8594970703125
1163	464.1529541015625	11.172966666666667					1	DETECTED	464.1530 m/z @11.17 [CD8145_1.mzXML]	464.1529541015625	11.172966666666667	0.10083333333333333	20.008166666666668	19.907333333333334	15462.7783203125	3730171.7017498775	0	1274	4.254842550562385	0.9043077488536367	0.8108773956417796	464.148193359375	464.1573181152344
1164	464.1883544921875	10.837266666666666					1	DETECTED	464.1884 m/z @10.84 [CD8145_1.mzXML]	464.1883544921875	10.837266666666666	10.448933333333335	10.916116666666666	0.46718333333333106	15516.7939453125	139421.4324874265	0	1274	0.12198013520553452	0.601523605150214	0.20304721030042788	464.18359375	464.18878173828125
1165	464.21600341796875	10.619016666666665					1	DETECTED	464.2160 m/z @10.62 [CD8145_1.mzXML]	464.21600341796875	10.619016666666665	10.5695	10.7032	0.13370000000000104	13051.1025390625	74281.38877294985	0	1274	0.10523474076843264	1.3500504880512023	1.7001009761024046	464.2150573730469	464.2160339355469
1166	465.13800048828125	11.691116666666666					1	DETECTED	465.1380 m/z @11.69 [CD8145_1.mzXML]	465.13800048828125	11.691116666666666	11.645933333333334	11.799633333333333	0.15369999999999884	7309.3837890625	47207.83153002931	0	1274	0.03995430472838635	1.7008483954260702	2.4016967908521405	465.1357727050781	465.1396179199219
1167	466.32598876953125	12.124766666666666					1	DETECTED	466.3260 m/z @12.12 [CD8145_1.mzXML]	466.32598876953125	12.124766666666666	11.7843	12.31475	0.5304500000000001	18569.8046875	325158.0561539306	0	1274	0.27650127492425547	0.7790043078128075	0.6873150183288536	466.32513427734375	466.327392578125
1168	466.7835998535156	12.9463					1	DETECTED	466.7836 m/z @12.95 [CD8145_1.mzXML]	466.7835998535156	12.9463	12.876100000000001	12.988366666666668	0.11226666666666674	24617.98828125	100097.09050634752	0	1274	0.0545112412065869	0.7996201329534689	0.5992402659069377	466.7833557128906	466.784423828125
1169	468.30535888671875	12.692333333333332					1	DETECTED	468.3054 m/z @12.69 [CD8145_1.mzXML]	468.30535888671875	12.692333333333332	2.9739666666666666	12.9463	9.972333333333335	221040.0	4044897.1397485347	0	1274	0.18715032190112346	1.030505052528022	1.1232749160163966	468.30450439453125	468.31134033203125
1170	469.3255310058594	12.078583333333334					1	DETECTED	469.3255 m/z @12.08 [CD8145_1.mzXML]	469.3255310058594	12.078583333333334	4.425533333333333	15.107483333333333	10.68195	15645.00390625	3277081.2458328255	0	1274	2.535699980945033	0.6805316263667037	0.3524220247458464	469.32318115234375	469.328125
1171	469.3855895996094	12.408066666666667					1	DETECTED	469.3856 m/z @12.41 [CD8145_1.mzXML]	469.3855895996094	12.408066666666667	3.796266666666667	12.635816666666667	8.83955	74355.984375	3169492.3839866333	0	1274	0.31663369783561635	0.5132231356975313	0.9067758639140385	469.3849182128906	469.392578125
1172	470.8865661621094	1.60745					1	DETECTED	470.8866 m/z @1.61 [CD8145_1.mzXML]	470.8865661621094	1.60745	1.5628666666666668	1.63675	0.07388333333333308	30710.978515625	88485.29280859366	0	1274	0.06392943544101759	0.8285981308411212	0.6571962616822423	470.88543701171875	470.8870544433594
1173	472.24664306640625	11.557366666666667					1	DETECTED	472.2466 m/z @11.56 [CD8145_1.mzXML]	472.24664306640625	11.557366666666667	11.512916666666666	11.753433333333334	0.24051666666666804	61040.9609375	381628.62117797794	0	1274	0.10563796017462934	2.705474315710478	3.3487706198412615	472.24578857421875	472.24737548828125
1174	472.3001403808594	12.235233333333333					1	DETECTED	472.3001 m/z @12.24 [CD8145_1.mzXML]	472.3001403808594	12.235233333333333	11.737666666666666	12.346166666666667	0.6085000000000012	32930.18359375	433148.12762353517	0	1274	0.14694179619670678	0.6114758491324446	0.22295169826488914	472.2994689941406	472.3011169433594
1175	473.3587951660156	12.83405					1	DETECTED	473.3588 m/z @12.83 [CD8145_1.mzXML]	473.3587951660156	12.83405	11.989433333333332	15.123700000000001	3.1342666666666688	8260.806640625	636342.0974511717	0	1274	2.0104085025182155	1.8554373779031912	1.775737122246931	473.3559875488281	473.3612365722656
1176	474.2813720703125	11.888366666666666					1	DETECTED	474.2814 m/z @11.89 [CD8145_1.mzXML]	474.2813720703125	11.888366666666666	11.815233333333333	15.091533333333333	3.276299999999999	1774367.375	1.5285252588219E7	1	1274	0.11715435487356807	2.117616503096787	2.7327478633646036	474.2803955078125	474.2825622558594
1177	474.8316345214844	1.5479999999999998					1	DETECTED	474.8316 m/z @1.55 [CD8145_1.mzXML]	474.8316345214844	1.5479999999999998	1.4585000000000001	1.5628666666666668	0.10436666666666672	14582.9130859375	58286.91952008062	0	1274	0.1600885627013371	0.5830540037243971	0.16233291315544074	474.8298034667969	474.8320007324219
1178	475.2855224609375	11.874316666666665					1	DETECTED	475.2855 m/z @11.87 [CD8145_1.mzXML]	475.2855224609375	11.874316666666665	11.860066666666667	12.219316666666666	0.3592499999999994	464776.96875	3255940.932922831	0	1274	0.12904550474748255	9.491426184412646	12.328814643906206	475.28485107421875	475.28717041015625
1179	475.3228454589844	10.508616666666667					1	DETECTED	475.3228 m/z @10.51 [CD8145_1.mzXML]	475.3228454589844	10.508616666666667	10.057416666666667	10.94695	0.8895333333333326	86891.6015625	625261.4308315704	0	1274	0.10507872363877446	1.4427998409555658	2.108506566751739	475.3209533691406	475.3253173828125
1180	476.90399169921875	1.6221833333333333					1	DETECTED	476.9040 m/z @1.62 [CD8145_1.mzXML]	476.90399169921875	1.6221833333333333	1.5776333333333334	9.4373	7.8596666666666675	21743.4453125	3007862.3188027344	0	1274	0.05781899266288848	88.21174710063626	175.42349420127252	476.896484375	476.90478515625
1181	476.9366455078125	1.8249833333333332					1	DETECTED	476.9366 m/z @1.82 [CD8145_1.mzXML]	476.9366455078125	1.8249833333333332	1.78285	2.33405	0.5511999999999999	14105.2353515625	221417.3770036621	0	1274	0.9624921930627865	6.541139240506359	10.624705811525208	476.9352111816406	476.94000244140625
1182	478.2893371582031	12.904033333333333					1	DETECTED	478.2893 m/z @12.90 [CD8145_1.mzXML]	478.2893371582031	12.904033333333333	12.74955	13.156383333333334	0.40683333333333493	118850.78125	1135730.6426972689	0	1274	0.11690760554378521	1.3167547739777807	1.5657251768930414	478.2890625	478.292724609375
1183	478.3253479003906	13.184066666666666					1	DETECTED	478.3253 m/z @13.18 [CD8145_1.mzXML]	478.3253479003906	13.184066666666666	11.557366666666667	15.302366666666668	3.745000000000001	120453.734375	4248083.104208219	0	1274	0.18241395577285147	0.7332594359428685	0.29589704052634846	478.3226318359375	478.3284606933594
1184	478.99920654296875	1.8534833333333334					1	DETECTED	478.9992 m/z @1.85 [CD8145_1.mzXML]	478.99920654296875	1.8534833333333334	1.8534833333333334	2.3760833333333333	0.5226	10044.8408203125	137172.1199629516	0	1274	0.20918326147069988	null	null	478.9986877441406	479.004150390625
1185	480.3056335449219	13.225283333333334					1	DETECTED	480.3056 m/z @13.23 [CD8145_1.mzXML]	480.3056335449219	13.225283333333334	6.135466666666667	16.446166666666667	10.3107	51068.61328125	4395875.8751827385	0	1274	0.09845584990850753	0.7271485628448315	0.45429712568966285	480.297607421875	480.3090515136719
1186	480.3416442871094	13.475966666666666					1	DETECTED	480.3416 m/z @13.48 [CD8145_1.mzXML]	480.3416442871094	13.475966666666666	13.362	14.111066666666666	0.7490666666666659	169841.84375	2547126.880346675	0	1274	0.20105213743974026	2.4438583067343522	7.8812774962990995	480.3408203125	480.3424377441406
1187	482.3207702636719	12.9324					1	DETECTED	482.3208 m/z @12.93 [CD8145_1.mzXML]	482.3207702636719	12.9324	12.76385	14.901633333333333	2.137783333333333	56776.4765625	1185966.0803156751	0	1274	0.14131023648879903	6.158996437865044	1.4673808003778015	482.31982421875	482.3237609863281
1188	482.3573303222656	13.799816666666667					1	DETECTED	482.3573 m/z @13.80 [CD8145_1.mzXML]	482.3573303222656	13.799816666666667	9.101716666666666	15.513816666666665	6.412099999999999	117762.0078125	3231596.528710938	0	1274	0.252084881568841	2.2404607699257846	2.67117118459151	482.35540771484375	482.3666687011719
1189	483.3240966796875	12.988366666666668					1	DETECTED	483.3241 m/z @12.99 [CD8145_1.mzXML]	483.3240966796875	12.988366666666668	12.890016666666666	19.574833333333334	6.684816666666668	15592.0546875	1123869.5852012339	0	1274	6.675559305541736	33.98483307913855	66.9696661582771	483.31695556640625	483.3301696777344
1190	483.3606872558594	13.771433333333333					1	DETECTED	483.3607 m/z @13.77 [CD8145_1.mzXML]	483.3606872558594	13.771433333333333	13.771433333333333	14.236366666666667	0.46493333333333453	25472.080078125	370208.27041089	0	1274	0.2746607940299963	null	null	483.3600769042969	483.3617858886719
1191	486.86444091796875	1.5776333333333334					1	DETECTED	486.8644 m/z @1.58 [CD8145_1.mzXML]	486.86444091796875	1.5776333333333334	1.5479999999999998	1.6515333333333333	0.10353333333333348	26629.244140625	125165.44007275387	0	1274	0.09435969562581858	1.7469066366704016	2.4600530214654937	486.8635559082031	486.86566162109375
1192	487.1016540527344	11.557366666666667					1	DETECTED	487.1017 m/z @11.56 [CD8145_1.mzXML]	487.1016540527344	11.557366666666667	9.3182	11.660816666666667	2.342616666666668	11371.076171875	682169.7837850341	0	1274	0.1116512343141789	0.5231001116486789	0.04659821928476259	487.0968933105469	487.10186767578125
1193	487.3175048828125	14.8063					1	DETECTED	487.3175 m/z @14.81 [CD8145_1.mzXML]	487.3175048828125	14.8063	11.631033333333333	16.692333333333334	5.061300000000001	58725.37109375	3028056.859047119	0	1274	0.46917161882684866	1.0948457651444503	1.0643966649502072	487.3143615722656	487.3195495605469
1194	489.333740234375	15.043583333333334					1	DETECTED	489.3337 m/z @15.04 [CD8145_1.mzXML]	489.333740234375	15.043583333333334	9.859016666666667	18.201	8.341983333333333	18500.0625	3305542.2755362573	0	1274	4.188960763312036	0.7471908707066616	0.49659278810047747	489.3311462402344	489.3356628417969
1195	490.2868347167969	12.678283333333333					1	DETECTED	490.2868 m/z @12.68 [CD8145_1.mzXML]	490.2868347167969	12.678283333333333	2.5016499999999997	12.792200000000001	10.290550000000001	22248.748046875	4802673.584448975	0	1274	0.10296875353119717	0.505596972148615	0.011193944297230082	490.279541015625	490.2875061035156
1196	491.3671569824219	12.408066666666667					1	DETECTED	491.3672 m/z @12.41 [CD8145_1.mzXML]	491.3671569824219	12.408066666666667	5.00595	12.792200000000001	7.786250000000001	53207.734375	1871220.9588050535	0	1274	0.2106667990412312	0.5259475330254635	1.0419953709041956	491.3658142089844	491.3742370605469
1197	491.55340576171875	13.225283333333334					1	DETECTED	491.5534 m/z @13.23 [CD8145_1.mzXML]	491.55340576171875	13.225283333333334	13.072733333333334	13.475966666666666	0.40323333333333267	35600.78125	445085.38897241163	0	1274	0.19157965895168338	1.3216431771004042	1.2789606749676392	491.5527038574219	491.5579833984375
1198	492.8807067871094	1.6221833333333333					1	DETECTED	492.8807 m/z @1.62 [CD8145_1.mzXML]	492.8807067871094	1.6221833333333333	1.5628666666666668	1.6661	0.10323333333333307	48172.4296875	187112.1716323239	0	1274	0.10264768709755945	0.8701882551278457	0.596639362869109	492.8804016113281	492.88287353515625
1199	494.32049560546875	12.83405					1	DETECTED	494.3205 m/z @12.83 [CD8145_1.mzXML]	494.32049560546875	12.83405	12.33065	14.033733333333334	1.7030833333333337	468470.6875	5076088.721145992	1	1274	0.1433646549471579	1.0973055715036244	1.0734894863038618	494.3193359375	494.3227233886719
1200	494.8146057128906	1.6954666666666667					1	DETECTED	494.8146 m/z @1.70 [CD8145_1.mzXML]	494.8146057128906	1.6954666666666667	1.6954666666666667	1.7540833333333334	0.05861666666666676	19454.056640625	37704.883980957165	0	1274	0.04087363483668671	null	null	494.8139343261719	494.815673828125
1201	496.3348083496094	13.184066666666666					1	DETECTED	496.3348 m/z @13.18 [CD8145_1.mzXML]	496.3348083496094	13.184066666666666	0.25225	19.908166666666666	19.655916666666666	1.1475501E7	1.705740090806404E8	1	1274	0.1895529500436517	1.4332856496869746	1.8252217831843751	496.33099365234375	496.340576171875
1202	497.3398742675781	13.211566666666666					1	DETECTED	497.3399 m/z @13.21 [CD8145_1.mzXML]	497.3398742675781	13.211566666666666	11.52815	16.72533333333333	5.1971833333333315	2300548.75	4.174863290645062E7	0	1274	0.1950902652255504	0.6362154823901541	1.271582909046636	497.3373718261719	497.3411865234375
1203	499.3443908691406	13.184066666666666					1	DETECTED	499.3444 m/z @13.18 [CD8145_1.mzXML]	499.3443908691406	13.184066666666666	13.0164	13.475966666666666	0.45956666666666557	53790.890625	639886.8238635254	0	1274	0.18108844366580712	1.3704771371769444	2.896090676437066	499.3431396484375	499.3470458984375
1204	500.07525634765625	9.4373					1	DETECTED	500.0753 m/z @9.44 [CD8145_1.mzXML]	500.07525634765625	9.4373	9.4069	10.4339	1.0269999999999992	2821.152587890625	121229.72607507327	0	1274	0.17323495483499407	16.891447368420927	32.782894736841854	500.0733337402344	500.0758056640625
1205	500.2780456542969	11.888366666666666					1	DETECTED	500.2780 m/z @11.89 [CD8145_1.mzXML]	500.2780456542969	11.888366666666666	11.830466666666666	13.002116666666666	1.1716499999999996	105571.8515625	1354494.9179171142	0	1274	0.1253812214235488	2.0263381715811946	2.81846549776905	500.27032470703125	500.27886962890625
1206	501.18646240234375	13.211566666666666					1	DETECTED	501.1865 m/z @13.21 [CD8145_1.mzXML]	501.18646240234375	13.211566666666666	2.80685	13.389800000000001	10.58295	35599.484375	1.1132894551820682E7	0	1274	0.17771942487111048	0.5085650257975951	0.017130051595190144	501.1767578125	501.1878967285156
1207	502.289306640625	12.848066666666666					1	DETECTED	502.2893 m/z @12.85 [CD8145_1.mzXML]	502.289306640625	12.848066666666666	12.734966666666667	12.9324	0.19743333333333268	97126.40625	545575.3659123507	0	1274	0.09486993485544915	0.8976762745399743	0.7898077572619675	502.2886657714844	502.290771484375
1208	502.3255615234375	12.988366666666668					1	DETECTED	502.3256 m/z @12.99 [CD8145_1.mzXML]	502.3255615234375	12.988366666666668	9.814150000000001	13.658199999999999	3.8440499999999975	31588.142578125	1173632.0837502438	0	1274	0.09599884439959894	0.6055115960368171	0.21102319207363435	502.3185119628906	502.3277587890625
1209	503.4068603515625	12.346166666666667					1	DETECTED	503.4069 m/z @12.35 [CD8145_1.mzXML]	503.4068603515625	12.346166666666667	11.753433333333334	14.553966666666668	2.800533333333334	7391.427734375	750305.0594028938	0	1274	2.2855070854552277	2.3623889326285012	3.6395467300039894	503.4042663574219	503.4087829589844
1210	504.2382507324219	12.2512					1	DETECTED	504.2383 m/z @12.25 [CD8145_1.mzXML]	504.2382507324219	12.2512	6.7143999999999995	18.0845	11.370099999999999	10239.0146484375	1954476.819864593	0	1274	0.04916581099456252	1.0267753937292297	1.053550787458459	504.2362976074219	504.24517822265625
1211	504.33990478515625	13.3346					1	DETECTED	504.3399 m/z @13.33 [CD8145_1.mzXML]	504.33990478515625	13.3346	13.2529	19.5915	6.3386	28059.470703125	1038074.9266070563	0	1274	0.08945308047817058	38.79192166462684	7.248832688433245	504.3349304199219	504.34381103515625
1212	505.273193359375	12.1092					1	DETECTED	505.2732 m/z @12.11 [CD8145_1.mzXML]	505.273193359375	12.1092	12.078583333333334	12.187833333333334	0.1092499999999994	8555.083984375	39726.01986718712	0	1274	0.05685420733999891	1.7841589548177141	2.5683179096354283	505.2726745605469	505.27471923828125
1213	506.3570556640625	13.672666666666666					1	DETECTED	506.3571 m/z @13.67 [CD8145_1.mzXML]	506.3570556640625	13.672666666666666	10.804450000000001	16.070133333333334	5.2656833333333335	18350.912109375	1443095.5657901617	0	1274	2.6559899475593856	0.7125392038680209	0.4281119389022621	506.3503723144531	506.3622131347656
1214	507.3212890625	13.142633333333333					1	DETECTED	507.3213 m/z @13.14 [CD8145_1.mzXML]	507.3212890625	13.142633333333333	5.136416666666666	19.875	14.738583333333334	22155.3828125	6432698.780785035	0	1274	0.23593186049558312	0.9204461949360185	0.840892389872037	507.3133544921875	507.3309020996094
1215	508.3728942871094	14.018616666666667					1	DETECTED	508.3729 m/z @14.02 [CD8145_1.mzXML]	508.3728942871094	14.018616666666667	10.66955	15.611266666666667	4.941716666666668	37494.4609375	2327413.1175423283	0	1274	2.002613039286926	0.7015477329858182	5.598577294100041	508.368408203125	508.3769226074219
1216	508.8541259765625	1.6221833333333333					1	DETECTED	508.8541 m/z @1.62 [CD8145_1.mzXML]	508.8541259765625	1.6221833333333333	1.5628666666666668	8.6232	7.060333333333334	15771.912109375	1721199.357434021	0	1274	0.08182043633864922	59.51390840123651	114.24164792340362	508.8459167480469	508.85894775390625
1217	510.35162353515625	13.55105					1	DETECTED	510.3516 m/z @13.55 [CD8145_1.mzXML]	510.35162353515625	13.55105	13.3346	14.003266666666667	0.6686666666666667	94730.0078125	1542088.5596745606	0	1274	0.24039837833950628	1.449271312027279	1.7126009330293788	510.35113525390625	510.35302734375
1218	510.388427734375	12.806133333333333					1	DETECTED	510.3884 m/z @12.81 [CD8145_1.mzXML]	510.388427734375	12.806133333333333	12.678283333333333	16.29955	3.621266666666667	30298.373046875	938301.758089843	0	1274	0.22374386766582788	14.162169208708072	27.324338417416143	510.37921142578125	510.390625
1219	512.3316040039062	11.974583333333333					1	DETECTED	512.3316 m/z @11.97 [CD8145_1.mzXML]	512.3316040039062	11.974583333333333	1.5330333333333332	12.778250000000002	11.245216666666668	78889.4921875	2308209.73318152	0	1274	0.1236143726651946	1.3380165329429006	2.909899481259824	512.3216552734375	512.3330078125
1220	514.8716430664062	1.6515333333333333					1	DETECTED	514.8716 m/z @1.65 [CD8145_1.mzXML]	514.8716430664062	1.6515333333333333	1.5776333333333334	1.6806333333333332	0.10299999999999976	30477.361328125	117779.57016577125	0	1274	0.06919597838559244	0.6849238864950767	0.39988249666277337	514.871337890625	514.8751220703125
1221	515.1333618164062	11.874316666666665					1	DETECTED	515.1334 m/z @11.87 [CD8145_1.mzXML]	515.1333618164062	11.874316666666665	11.830466666666666	15.1552	3.3247333333333344	22096.583984375	742666.3806918338	0	1274	0.05663329083542301	37.91030026605936	7.565222886827632	515.1324462890625	515.1369018554688
1222	515.2070922851562	12.9324					1	DETECTED	515.2071 m/z @12.93 [CD8145_1.mzXML]	515.2070922851562	12.9324	2.2063333333333333	13.058466666666668	10.852133333333335	17459.89453125	6291951.821549073	0	1274	10.827101440036973	0.5058766494086059	0.011753298817211807	515.2059326171875	515.2147216796875
1223	515.3095092773438	13.197816666666666					1	DETECTED	515.3095 m/z @13.20 [CD8145_1.mzXML]	515.3095092773438	13.197816666666666	13.115166666666665	13.565883333333334	0.45071666666666843	132340.109375	1156860.3466264643	0	1274	0.12255368087025076	1.8321797548118006	2.341049306048	515.30859375	515.3104858398438
1224	516.3020629882812	12.83405					1	DETECTED	516.3021 m/z @12.83 [CD8145_1.mzXML]	516.3020629882812	12.83405	4.2890500000000005	18.134333333333334	13.845283333333334	42442.953125	4900553.300355833	0	1274	0.1285833903308653	0.8101394577725768	0.6202789155451534	516.298828125	516.30419921875
1225	517.3638916015625	15.302366666666668					1	DETECTED	517.3639 m/z @15.30 [CD8145_1.mzXML]	517.3638916015625	15.302366666666668	7.611716666666666	16.1357	8.523983333333334	2951.81787109375	547742.6760018922	0	1274	0.6826673325308423	0.554178342099389	0.10835668419877799	517.35791015625	517.3677368164062
1226	518.3182983398438	13.211566666666666					1	DETECTED	518.3183 m/z @13.21 [CD8145_1.mzXML]	518.3182983398438	13.211566666666666	8.715683333333335	14.033733333333334	5.3180499999999995	686384.875	1.3847290192143328E7	1	1274	0.20166846630107038	0.5380863301700652	1.2532428750319526	518.3134765625	518.3204956054688
1227	518.4564819335938	12.591583333333334					1	DETECTED	518.4565 m/z @12.59 [CD8145_1.mzXML]	518.4564819335938	12.591583333333334	11.70665	15.091533333333333	3.384883333333333	79074.0859375	6419107.972814089	0	1274	1.1613792046405091	1.7392676738576343	2.447647325853784	518.455810546875	518.4591674804688
1228	519.321044921875	13.184066666666666					1	DETECTED	519.3210 m/z @13.18 [CD8145_1.mzXML]	519.321044921875	13.184066666666666	4.845216666666667	13.55105	8.705833333333333	186148.65625	7783882.101065942	0	1274	0.19075303086209594	0.5220044330653107	0.04400886613062157	519.3153686523438	519.3220825195312
1229	520.3353271484375	12.9324					1	DETECTED	520.3353 m/z @12.93 [CD8145_1.mzXML]	520.3353271484375	12.9324	0.43848333333333334	18.051166666666667	17.612683333333333	5033637.0	5.209388594916799E7	1	1274	0.13078582340663658	1.3088634662418015	1.5572709247203143	520.332275390625	520.34130859375
1230	521.339599609375	12.9324					1	DETECTED	521.3396 m/z @12.93 [CD8145_1.mzXML]	521.339599609375	12.9324	0.87775	19.0315	18.153750000000002	1244940.0	2.0580781906495176E7	0	1274	0.1350718326134892	0.7529770669409731	140.58714522494162	521.3299560546875	521.3434448242188
1231	521.4170532226562	11.959783333333332					1	DETECTED	521.4171 m/z @11.96 [CD8145_1.mzXML]	521.4170532226562	11.959783333333332	11.631033333333333	14.313183333333335	2.682150000000002	14871.6181640625	1182690.933308228	0	1274	0.5275461019882197	4.079315589353622	7.158631178707244	521.4154663085938	521.4181518554688
1232	522.3516235351562	13.348283333333335					1	DETECTED	522.3516 m/z @13.35 [CD8145_1.mzXML]	522.3516235351562	13.348283333333335	11.557366666666667	17.635166666666667	6.0778	2213408.0	3.715028770959462E7	1	1274	0.19198404983108297	1.3134388573276332	1.6734746521836967	522.3419799804688	522.3545532226562
1233	523.3450927734375	12.9605					1	DETECTED	523.3451 m/z @12.96 [CD8145_1.mzXML]	523.3450927734375	12.9605	12.904033333333333	13.030433333333333	0.1264000000000003	26665.072265625	157185.41092627015	0	1274	0.12078119745711291	1.1192443919716586	1.238488783943317	523.3436889648438	523.3453369140625
1234	523.3553466796875	13.348283333333335					1	DETECTED	523.3553 m/z @13.35 [CD8145_1.mzXML]	523.3553466796875	13.348283333333335	7.147633333333333	14.387599999999999	7.239966666666666	630877.4375	1.314805331354157E7	0	1274	0.20587786260728969	0.5838070739895547	4.183045789693423	523.3547973632812	523.3578491210938
1235	524.3673706054688	14.357750000000001					1	DETECTED	524.3674 m/z @14.36 [CD8145_1.mzXML]	524.3673706054688	14.357750000000001	9.843733333333335	18.267833333333332	8.424099999999997	1047263.1875	8.245513363143083E7	1	1274	2.9521149098490387	0.6785320609103972	0.6191087204568502	524.357421875	524.3713989257812
1236	525.3712768554688	14.313183333333335					1	DETECTED	525.3713 m/z @14.31 [CD8145_1.mzXML]	525.3712768554688	14.313183333333335	10.324766666666667	15.578933333333334	5.254166666666666	281219.59375	2.1768585044615716E7	0	1274	0.4139375175829798	0.6586782557823696	0.3173565115647392	525.3699340820312	525.373779296875
1237	526.2890014648438	12.848066666666666					1	DETECTED	526.2890 m/z @12.85 [CD8145_1.mzXML]	526.2890014648438	12.848066666666666	12.76385	13.211566666666666	0.44771666666666654	41319.15625	473428.12280175573	0	1274	0.13454427271788028	2.658123886799929	4.316247773599858	526.2882690429688	526.2977905273438
1238	527.3760986328125	14.447083333333333					1	DETECTED	527.3761 m/z @14.45 [CD8145_1.mzXML]	527.3760986328125	14.447083333333333	11.660816666666667	15.027833333333332	3.3670166666666645	7219.11962890625	661530.1399108279	0	1274	0.22481521326219323	0.6042165143322005	0.2061048189891312	527.3753662109375	527.37841796875
1239	528.3169555664062	13.3346					1	DETECTED	528.3170 m/z @13.33 [CD8145_1.mzXML]	528.3169555664062	13.3346	13.225283333333334	13.475966666666666	0.2506833333333329	45948.265625	358696.32892846747	0	1274	0.08121074367485726	1.1465924683640798	1.143304386812378	528.3162841796875	528.3182373046875
1240	528.458740234375	12.468466666666666					1	DETECTED	528.4587 m/z @12.47 [CD8145_1.mzXML]	528.458740234375	12.468466666666666	8.20345	17.486	9.28255	70115.75	3573201.3921820056	0	1274	0.28759515928908286	5.364911261478615	0.4764730802848344	528.4500732421875	528.4682006835938
1241	532.3330078125	13.55105					1	DETECTED	532.3330 m/z @13.55 [CD8145_1.mzXML]	532.3330078125	13.55105	3.9301000000000004	13.627216666666667	9.697116666666666	8452.6416015625	2434370.077541503	0	1274	0.19953825561888117	0.5039583755588931	0.007916751117786433	532.3234252929688	532.3358764648438
1242	534.291259765625	13.184066666666666					1	DETECTED	534.2913 m/z @13.18 [CD8145_1.mzXML]	534.291259765625	13.184066666666666	1.18605	19.8915	18.70545	37714.42578125	4361940.505671478	0	1274	0.17869650069213172	0.7795225877610327	0.5590451755220656	534.2896118164062	534.2992553710938
1243	536.3034057617188	13.266566666666668					1	DETECTED	536.3034 m/z @13.27 [CD8145_1.mzXML]	536.3034057617188	13.266566666666668	13.086933333333333	13.375866666666667	0.2889333333333344	18635.939453125	231366.8486049807	0	1274	0.201603982175925	0.8042308406012197	0.6084616812024395	536.2943115234375	536.3046875
1244	538.3832397460938	12.423083333333333					1	DETECTED	538.3832 m/z @12.42 [CD8145_1.mzXML]	538.3832397460938	12.423083333333333	12.063633333333334	12.621283333333334	0.5576500000000006	10715.8916015625	209242.61638439988	0	1274	0.4463042265929005	0.7756989845597473	0.5513979691194945	538.3800659179688	538.385498046875
1245	539.1040649414062	1.8392000000000002					1	DETECTED	539.1041 m/z @1.84 [CD8145_1.mzXML]	539.1040649414062	1.8392000000000002	1.79685	2.33405	0.5371999999999999	10880.03125	137153.4464746093	0	1274	0.07287122669998403	6.342384887839415	11.68476977567883	539.0992431640625	539.1101684570312
1246	542.3179321289062	12.9324					1	DETECTED	542.3179 m/z @12.93 [CD8145_1.mzXML]	542.3179321289062	12.9324	12.560133333333333	13.581216666666668	1.0210833333333351	412771.8125	4316565.915357799	1	1274	0.13108051459759906	1.1622763703125736	0.7210239351727494	542.3154907226562	542.3209838867188
1247	544.336181640625	12.9324					1	DETECTED	544.3362 m/z @12.93 [CD8145_1.mzXML]	544.336181640625	12.9324	11.815233333333333	14.523083333333334	2.7078500000000005	866209.4375	1.1479030849934516E7	1	1274	0.26643637883160665	1.9861559404678513	1.0087498059522253	544.3331909179688	544.33935546875
1248	546.3516235351562	13.115166666666665					1	DETECTED	546.3516 m/z @13.12 [CD8145_1.mzXML]	546.3516235351562	13.115166666666665	10.5235	16.577666666666666	6.054166666666665	322487.09375	6691571.558732723	1	1274	0.12153385425273555	0.8252735732250375	7.543648605729802	546.346435546875	546.3557739257812
1249	547.3555908203125	13.101083333333333					1	DETECTED	547.3556 m/z @13.10 [CD8145_1.mzXML]	547.3555908203125	13.101083333333333	11.860066666666667	14.711366666666667	2.8513	91135.5234375	2468057.4505281947	0	1274	1.6388946955635593	1.1487758692469883	1.2975517384939765	547.3519897460938	547.3566284179688
1250	548.366455078125	13.565883333333334					1	DETECTED	548.3665 m/z @13.57 [CD8145_1.mzXML]	548.366455078125	13.565883333333334	13.432516666666666	14.018616666666667	0.5861000000000001	34859.3125	506487.3728980712	0	1274	0.38144245799091614	2.0497643348111576	2.506682807921746	548.3659057617188	548.3713989257812
1251	550.3829345703125	11.52815					1	DETECTED	550.3829 m/z @11.53 [CD8145_1.mzXML]	550.3829345703125	11.52815	11.172966666666667	14.079716666666666	2.906749999999999	25968.201171875	1572974.9899123544	0	1274	0.705035996358994	4.091900896250768	1.8398656635269972	550.3788452148438	550.385009765625
1252	550.4451904296875	13.086933333333333					1	DETECTED	550.4452 m/z @13.09 [CD8145_1.mzXML]	550.4451904296875	13.086933333333333	12.33065	14.357750000000001	2.027100000000001	13230.9404296875	723328.5905043331	0	1274	0.8630290643401306	1.3401723340018095	1.680344668003619	550.44384765625	550.4488525390625
1253	555.4091796875	13.170266666666667					1	DETECTED	555.4092 m/z @13.17 [CD8145_1.mzXML]	555.4091796875	13.170266666666667	13.142633333333333	13.2936	0.15096666666666714	14308.5146484375	105601.60183886712	0	1274	0.11217482846727478	2.7316043425813596	4.463208685162719	555.4080810546875	555.41162109375
1254	556.4885864257812	13.535783333333335					1	DETECTED	556.4886 m/z @13.54 [CD8145_1.mzXML]	556.4885864257812	13.535783333333335	13.41825	14.142683333333334	0.7244333333333337	11952.2607421875	216603.6672600095	0	1274	0.06731652266957511	3.081820760068046	5.163641520136092	556.4876098632812	556.4921875
1255	558.2911376953125	12.91835					1	DETECTED	558.2911 m/z @12.92 [CD8145_1.mzXML]	558.2911376953125	12.91835	5.805266666666666	13.058466666666668	7.253200000000001	17723.041015625	2873951.146270631	0	1274	0.1610096514826047	0.5098492215049732	0.019698443009946585	558.2894287109375	558.2940063476562
1256	561.408935546875	12.063633333333334					1	DETECTED	561.4089 m/z @12.06 [CD8145_1.mzXML]	561.408935546875	12.063633333333334	0.40476666666666666	15.417	15.012233333333333	10683.779296875	1922289.703805787	0	1274	0.33721144550658266	0.6438118627882642	0.28762372557652827	561.4060668945312	561.4154663085938
1257	566.3177490234375	12.890016666666666					1	DETECTED	566.3177 m/z @12.89 [CD8145_1.mzXML]	566.3177490234375	12.890016666666666	9.950483333333333	15.433416666666666	5.482933333333333	82071.359375	2720287.3337977286	0	1274	0.1423658241310619	0.9326196902002586	0.06008265124406734	566.3138427734375	566.3240966796875
1258	567.4024658203125	12.408066666666667					1	DETECTED	567.4025 m/z @12.41 [CD8145_1.mzXML]	567.4024658203125	12.408066666666667	12.267050000000001	12.575833333333332	0.30878333333333075	31122.09765625	353767.68760864274	0	1274	0.19876915626434943	1.0948469448055786	1.1654289165416425	567.4011840820312	567.4046020507812
1259	568.33544921875	12.83405					1	DETECTED	568.3354 m/z @12.83 [CD8145_1.mzXML]	568.33544921875	12.83405	9.55945	13.266566666666668	3.7071166666666677	148794.84375	2268061.7196368673	0	1274	0.1397676568954882	2.19282450883885	2.830111339941073	568.3291625976562	568.3365478515625
1260	570.3516235351562	13.101083333333333					1	DETECTED	570.3516 m/z @13.10 [CD8145_1.mzXML]	570.3516235351562	13.101083333333333	13.0164	13.627216666666667	0.6108166666666666	21135.388671875	349886.61171057075	0	1274	0.11721660768817976	3.6064751033261495	6.212950206652299	570.3477172851562	570.352783203125
1261	572.3670654296875	13.2936					1	DETECTED	572.3671 m/z @13.29 [CD8145_1.mzXML]	572.3670654296875	13.2936	13.280033333333334	13.535783333333335	0.2557500000000008	13482.4755859375	117208.70213635253	0	1274	0.10726402445364513	9.425675675676281	17.851351351352562	572.3637084960938	572.3695068359375
1262	572.710205078125	9.391916666666667					1	DETECTED	572.7102 m/z @9.39 [CD8145_1.mzXML]	572.710205078125	9.391916666666667	9.362166666666667	10.636283333333333	1.2741166666666661	16730.9609375	179792.9018218387	0	1274	0.26198012847045327	3.6243562536459395	7.638478734635997	572.7060546875	572.7110595703125
1263	583.25048828125	11.439699999999998					1	DETECTED	583.2505 m/z @11.44 [CD8145_1.mzXML]	583.25048828125	11.439699999999998	8.930883333333332	11.52815	2.597266666666668	16811.134765625	497513.08967089787	0	1274	0.30748045305582217	0.5806614192688297	0.16423098145532294	583.2457275390625	583.2539672851562
1264	585.1864013671875	2.7930333333333333					1	DETECTED	585.1864 m/z @2.79 [CD8145_1.mzXML]	585.1864013671875	2.7930333333333333	2.529116666666667	5.854666666666666	3.325549999999999	8486.5283203125	318977.4710575867	0	1274	0.42940891878888143	6.300378907483428	2.6124922101272086	585.180908203125	585.1918334960938
1265	585.2666625976562	10.992683333333334					1	DETECTED	585.2667 m/z @10.99 [CD8145_1.mzXML]	585.2666625976562	10.992683333333334	10.324766666666667	13.475966666666666	3.1511999999999993	39569.5	1926727.1520187363	0	1274	1.4481793493579005	2.365772800154747	3.3228153669076343	585.2647705078125	585.274658203125
1266	593.418701171875	12.591583333333334					1	DETECTED	593.4187 m/z @12.59 [CD8145_1.mzXML]	593.418701171875	12.591583333333334	12.560133333333333	12.635816666666667	0.07568333333333399	17705.361328125	54640.86424462998	0	1274	0.0544115527689506	1.2032326444090753	1.4064652888181506	593.4168701171875	593.420654296875
1267	599.4290771484375	12.408066666666667					1	DETECTED	599.4291 m/z @12.41 [CD8145_1.mzXML]	599.4290771484375	12.408066666666667	12.2828	14.477166666666667	2.1943666666666672	11066.5244140625	443965.64254412876	0	1274	0.1514650064735008	8.75878126663119	16.51756253326238	599.426025390625	599.4322509765625
1268	616.1718139648438	11.2949					1	DETECTED	616.1718 m/z @11.29 [CD8145_1.mzXML]	616.1718139648438	11.2949	9.859016666666667	11.645933333333334	1.7869166666666665	148383.234375	2364069.48990967	1	1274	0.24214005530990512	0.5786243139690125	0.11696217232177421	616.166015625	616.1763305664062
1269	619.4337158203125	12.650016666666666					1	DETECTED	619.4337 m/z @12.65 [CD8145_1.mzXML]	619.4337158203125	12.650016666666666	12.591583333333334	12.848066666666666	0.25648333333333184	27672.244140625	250366.93357202093	0	1274	0.136245682576023	2.194666286366283	3.3893325727325663	619.4328002929688	619.4349975585938
1270	619.4865112304688	13.565883333333334					1	DETECTED	619.4865 m/z @13.57 [CD8145_1.mzXML]	619.4865112304688	13.565883333333334	12.171966666666666	14.507883333333332	2.335916666666666	9263.3447265625	665643.400825622	0	1274	0.35319987304539957	0.8378968135350024	0.5564395457030746	619.48291015625	619.4894409179688
1271	629.1497192382812	2.47365					1	DETECTED	629.1497 m/z @2.47 [CD8145_1.mzXML]	629.1497192382812	2.47365	1.8534833333333334	5.608233333333334	3.7547500000000005	14116.73828125	510633.3265365908	0	1274	0.21725691814801484	3.027210427304488	1.0200232482883895	629.1468505859375	629.1515502929688
1272	633.2509765625	11.72225					1	DETECTED	633.2510 m/z @11.72 [CD8145_1.mzXML]	633.2509765625	11.72225	10.5695	11.860066666666667	1.2905666666666669	18315.041015625	299807.26823962433	0	1274	0.11853213505482252	0.5597773440323859	0.10994644815016355	633.2494506835938	633.255615234375
1273	651.1299438476562	1.8534833333333334					1	DETECTED	651.1299 m/z @1.85 [CD8145_1.mzXML]	651.1299438476562	1.8534833333333334	1.8534833333333334	2.5153000000000003	0.6618166666666669	12624.5087890625	163530.1250982665	0	1274	0.031219614971790266	null	null	651.1292114257812	651.1348876953125
1274	675.5382080078125	13.55105					1	DETECTED	675.5382 m/z @13.55 [CD8145_1.mzXML]	675.5382080078125	13.55105	12.048733333333333	14.417399999999999	2.368666666666666	11051.8857421875	618868.7995426633	0	1274	0.48381820438664036	0.7883380112936682	0.42972898826398404	675.5354614257812	675.5424194335938
1275	683.5391845703125	13.729433333333333					1	DETECTED	683.5392 m/z @13.73 [CD8145_1.mzXML]	683.5391845703125	13.729433333333333	13.687166666666666	13.871683333333333	0.1845166666666671	7632.06640625	48622.00885791014	0	1274	0.05693804523383861	2.1827681388012783	3.365536277602556	683.5360717773438	683.5420532226562
1276	701.554443359375	12.591583333333334					1	DETECTED	701.5544 m/z @12.59 [CD8145_1.mzXML]	701.554443359375	12.591583333333334	12.2828	13.115166666666665	0.8323666666666654	42820.75	846535.4161459974	0	1274	0.21401599835936835	1.1491837002044722	2.0421818898574045	701.5498657226562	701.5576782226562
1277	703.5698852539062	13.55105					1	DETECTED	703.5699 m/z @13.55 [CD8145_1.mzXML]	703.5698852539062	13.55105	11.498050000000001	15.481133333333334	3.983083333333333	53323.42578125	2759727.470456755	0	1274	0.5566302085073396	0.9244730901179742	0.6051814731207205	703.5670166015625	703.5778198242188
1278	722.5223388671875	13.184066666666666					1	DETECTED	722.5223 m/z @13.18 [CD8145_1.mzXML]	722.5223388671875	13.184066666666666	12.124766666666666	14.189833333333333	2.0650666666666666	16720.2890625	752909.8505253902	0	1274	0.8934295844267126	0.9747317410868809	0.800596418093351	722.5192260742188	722.5255737304688
1279	739.6024780273438	12.720683333333334					1	DETECTED	739.6025 m/z @12.72 [CD8145_1.mzXML]	739.6024780273438	12.720683333333334	12.664183333333334	12.820133333333333	0.15594999999999892	13342.6455078125	70954.91020068323	0	1274	0.04382696370085881	1.3800884955752173	1.7601769911504346	739.599853515625	739.603759765625
1280	758.5640258789062	12.591583333333334					1	DETECTED	758.5640 m/z @12.59 [CD8145_1.mzXML]	758.5640258789062	12.591583333333334	11.2949	15.95545	4.660550000000001	556444.5	2.1848603096419696E7	1	1274	0.23187059307240077	1.4879666094609685	2.1945261064362036	758.5615844726562	758.5701904296875
1281	780.5469970703125	12.591583333333334					1	DETECTED	780.5470 m/z @12.59 [CD8145_1.mzXML]	780.5469970703125	12.591583333333334	11.737666666666666	14.033733333333334	2.2960666666666683	82468.5859375	2786949.9468341083	0	1274	0.29440541395932307	1.8799907311108461	1.5578908780006082	780.5441284179688	780.5516967773438
1282	782.5638427734375	12.591583333333334					1	DETECTED	782.5638 m/z @12.59 [CD8145_1.mzXML]	782.5638427734375	12.591583333333334	11.645933333333334	15.220216666666666	3.574283333333332	102280.2734375	4314608.172080082	0	1274	0.37504542229709337	1.568811333110582	2.6007342923456087	782.5586547851562	782.5711669921875
1283	784.5809326171875	13.432516666666666					1	DETECTED	784.5809 m/z @13.43 [CD8145_1.mzXML]	784.5809326171875	13.432516666666666	12.078583333333334	15.107483333333333	3.0288999999999984	41252.74609375	2548438.4416130986	0	1274	0.866563350848141	0.9317657719854575	0.6274697492183556	784.5735473632812	784.58447265625
1284	786.594970703125	12.591583333333334					1	DETECTED	786.5950 m/z @12.59 [CD8145_1.mzXML]	786.594970703125	12.591583333333334	11.860066666666667	14.96435	3.104283333333333	58404.29296875	3008338.5686090686	0	1274	0.38760153832204836	1.8452345671133403	2.8898018850707685	786.5917358398438	786.6011352539062
1285	806.5618896484375	12.606466666666668					1	DETECTED	806.5619 m/z @12.61 [CD8145_1.mzXML]	806.5618896484375	12.606466666666668	7.396483333333333	14.4025	7.006016666666667	41801.30078125	2023236.2347268683	0	1274	0.1313975669923959	0.633343529114521	3.5184453978677417	806.5592041015625	806.5676879882812
1286	808.578125	12.591583333333334					1	DETECTED	808.5781 m/z @12.59 [CD8145_1.mzXML]	808.578125	12.591583333333334	9.023816666666667	14.4621	5.438283333333333	28698.025390625	1665665.4651115125	0	1274	0.256257260079515	0.7621411153569457	0.40956466642120143	808.5720825195312	808.586181640625
1287	810.5946044921875	12.591583333333334					1	DETECTED	810.5946 m/z @12.59 [CD8145_1.mzXML]	810.5946044921875	12.591583333333334	8.293033333333334	14.357750000000001	6.064716666666667	26906.529296875	1793736.6745656128	0	1274	0.4261917525916381	0.7054374924877769	4.672440392703991	810.5859985351562	810.6021728515625
1288	991.6630859375	13.197816666666666					1	DETECTED	991.6631 m/z @13.20 [CD8145_1.mzXML]	991.6630859375	13.197816666666666	13.142633333333333	13.362	0.2193666666666676	26315.330078125	204859.50925695768	0	1274	0.19282766591615363	1.9876170341286534	2.975234068257307	991.6571044921875	991.6713256835938
1289	1133.2115478515625	11.3551					1	DETECTED	1133.2115 m/z @11.36 [CD8145_1.mzXML]	1133.2115478515625	11.3551	0.16778333333333334	19.9415	19.77371666666667	9615.6123046875	2397510.4637646787	0	1274	10.016335928369678	1.5878932286435377	1.2001532399345172	1133.2003173828125	1133.213134765625
1290	1223.0037841796875	3.8553833333333336					1	DETECTED	1223.0038 m/z @3.86 [CD8145_1.mzXML]	1223.0037841796875	3.8553833333333336	3.5179666666666667	4.578550000000001	1.060583333333334	2496.552001953125	91494.04832788088	0	1274	0.9688408693322548	1.5716226228698444	2.143245245739689	1222.9970703125	1223.0152587890625
