# Supplementary material for: MSFC: a new feature construction method for accurate diagnosis of mass spectrometry data
Source: Sci Rep. 2023 Sep 21;13:15694. doi: 10.1038/s41598-023-42395-5 (PMC10514077; doi:10.1038/s41598-023-42395-5)
Supplement: Supplementary file 1 — Supplementary Information. [file 41598_2023_42395_MOESM1_ESM.zip › dataset/CHD dataset/2-batch/N/N1271_2.mzXML_chromatograms.csv]

row ID	row m/z	row retention time	row identity (main ID)	row identity (all IDs)	row identity (main ID + details)	row comment	row number of detected peaks	N1271_2.mzXML Peak status	N1271_2.mzXML Peak name	N1271_2.mzXML Peak m/z	N1271_2.mzXML Peak RT	N1271_2.mzXML Peak RT start	N1271_2.mzXML Peak RT end	N1271_2.mzXML Peak duration time	N1271_2.mzXML Peak height	N1271_2.mzXML Peak area	N1271_2.mzXML Peak charge	N1271_2.mzXML Peak # data points	N1271_2.mzXML Peak FWHM	N1271_2.mzXML Peak tailing factor	N1271_2.mzXML Peak asymmetry factor	N1271_2.mzXML Peak m/z min	N1271_2.mzXML Peak m/z max
1	55.053932189941406	10.833916666666665					1	DETECTED	55.0539 m/z @10.83 [N1271_2.mzXML]	55.053932189941406	10.833916666666665	0.11966666666666666	19.937666666666665	19.817999999999998	2187.213134765625	1162684.6387768255	0	1187	14.238300944157652	0.924843082810276	0.8496861656205522	55.04690933227539	55.063316345214844
2	57.069671630859375	6.6772833333333335					1	DETECTED	57.0697 m/z @6.68 [N1271_2.mzXML]	57.069671630859375	6.6772833333333335	0.5932	19.9745	19.3813	1240.8443603515625	733099.0041861419	0	1187	1.277222702340346	1.5927871906203344	2.1855743812406687	57.06953048706055	57.07047653198242
3	60.08058166503906	15.086383333333334					1	DETECTED	60.0806 m/z @15.09 [N1271_2.mzXML]	60.08058166503906	15.086383333333334	0.10113333333333333	19.992833333333333	19.8917	111448.5234375	2.7202849727910087E7	0	1187	2.161996937424094	0.6727389921263215	0.31820109652092493	60.0776252746582	60.08464431762695
4	61.03947448730469	1.8403333333333334					1	DETECTED	61.0395 m/z @1.84 [N1271_2.mzXML]	61.03947448730469	1.8403333333333334	0.10113333333333333	19.9745	19.873366666666666	125185.9921875	2716817.5269910865	0	1187	0.05676684831308809	0.8769611248292546	0.37322571610223215	61.03605270385742	61.039695739746094
5	61.08387756347656	12.483616666666668					1	DETECTED	61.0839 m/z @12.48 [N1271_2.mzXML]	61.08387756347656	12.483616666666668	3.01455	19.7	16.68545	2645.982177734375	1094596.9662234199	0	1187	8.189256625177403	0.8810504027148045	0.762100805429609	61.07791519165039	61.0885009765625
6	68.98210906982422	1.5086833333333334					1	DETECTED	68.9821 m/z @1.51 [N1271_2.mzXML]	68.98210906982422	1.5086833333333334	1.4326666666666665	12.976233333333333	11.543566666666667	12893.970703125	1559595.434956787	0	1187	0.1372510794871904	75.92786669589985	150.85573339179967	68.98185729980469	68.99150848388672
7	69.06969451904297	7.1347					1	DETECTED	69.0697 m/z @7.13 [N1271_2.mzXML]	69.06969451904297	7.1347	0.10113333333333333	19.992833333333333	19.8917	7816.529296875	4577608.401399659	0	1187	13.862361046973362	1.4140549839578782	0.7975993432496521	69.06873321533203	69.07003021240234
8	71.04895782470703	11.157416666666668					1	DETECTED	71.0490 m/z @11.16 [N1271_2.mzXML]	71.04895782470703	11.157416666666668	0.15614999999999998	19.335166666666666	19.179016666666666	1827.2066650390625	1012329.4906375884	0	1187	13.482368454424186	0.8716731103691089	0.7433462207382178	71.03905487060547	71.0586929321289
9	72.04895782470703	14.170833333333333					1	DETECTED	72.0490 m/z @14.17 [N1271_2.mzXML]	72.04895782470703	14.170833333333333	0.10113333333333333	19.992833333333333	19.8917	4689.8935546875	1519425.3615213626	0	1187	3.059226843823957	0.7068985124060926	1.0045125042904002	72.04470825195312	72.04924011230469
10	72.08064270019531	1.8968666666666667					1	DETECTED	72.0806 m/z @1.90 [N1271_2.mzXML]	72.08064270019531	1.8968666666666667	1.8687666666666667	7.4155	5.546733333333333	46516.421875	1034031.3859288641	0	1187	0.13169011939810082	14.239490750760412	25.219897898182353	72.07421875	72.087890625
11	73.04536437988281	14.199983333333334					1	DETECTED	73.0454 m/z @14.20 [N1271_2.mzXML]	73.04536437988281	14.199983333333334	0.10113333333333333	19.992833333333333	19.8917	17871.09765625	5522833.131817421	0	1187	1.6241843274435617	0.7160686916491913	1.065257450524581	73.04505157470703	73.0469741821289
12	75.94770812988281	2.4397499999999996					1	DETECTED	75.9477 m/z @2.44 [N1271_2.mzXML]	75.94770812988281	2.4397499999999996	2.3043666666666667	17.479	15.174633333333333	5478.02734375	661522.8010586547	0	1187	0.373858953283257	56.04321063646451	6.31917499248141	75.93914031982422	75.94788360595703
13	80.94767761230469	1.7693333333333332					1	DETECTED	80.9477 m/z @1.77 [N1271_2.mzXML]	80.94767761230469	1.7693333333333332	1.6423333333333334	18.642	16.999666666666666	139484.984375	2854151.316345643	0	1187	0.2861186607717843	2.478247670839201	3.9660955743478303	80.94400024414062	80.95296478271484
14	81.06967163085938	6.976983333333334					1	DETECTED	81.0697 m/z @6.98 [N1271_2.mzXML]	81.06967163085938	6.976983333333334	0.10113333333333333	19.992833333333333	19.8917	5085.205078125	2209362.7948620594	0	1187	6.460458646264887	1.446490252114284	1.305059719876727	81.06907653808594	81.06999969482422
15	82.0174331665039	1.4491666666666667					1	DETECTED	82.0174 m/z @1.45 [N1271_2.mzXML]	82.0174331665039	1.4491666666666667	1.4326666666666665	19.7	18.267333333333333	5717.017578125	1933775.0553387147	0	1187	0.04399590446513657	553.5555555555495	1106.1111111110988	82.00839233398438	82.02676391601562
16	83.02132415771484	1.82615					1	DETECTED	83.0213 m/z @1.83 [N1271_2.mzXML]	83.02132415771484	1.82615	0.6658833333333334	19.919500000000003	19.25361666666667	1816400.25	1.0271693166455584E7	0	1187	0.05588338545940452	1.9567808256272974	2.638670013976138	83.02127075195312	83.02175903320312
17	83.08534240722656	11.353299999999999					1	DETECTED	83.0853 m/z @11.35 [N1271_2.mzXML]	83.08534240722656	11.353299999999999	0.10113333333333333	19.992833333333333	19.8917	17828.25	4571249.498753299	0	1187	0.15006718620164783	0.6506036494883121	0.33730436890239335	83.08502960205078	83.08564758300781
18	84.02488708496094	1.82615					1	DETECTED	84.0249 m/z @1.83 [N1271_2.mzXML]	84.02488708496094	1.82615	0.8847166666666666	14.199983333333334	13.315266666666668	16399.693359375	3673371.252458618	0	1187	0.044938900582721875	7.071805403108735	13.14361080621747	84.01570129394531	84.03280639648438
19	84.04428100585938	1.994					1	DETECTED	84.0443 m/z @1.99 [N1271_2.mzXML]	84.04428100585938	1.994	0.1377833333333333	19.901166666666665	19.76338333333333	15555.7958984375	2419723.200138978	0	1187	4.60493475324758	2.9606418196514834	2.985069790101219	84.03910827636719	84.05187225341797
20	84.6192626953125	1.5383					1	DETECTED	84.6193 m/z @1.54 [N1271_2.mzXML]	84.6192626953125	1.5383	1.4491666666666667	1.5973166666666667	0.14815	5821.767578125	39757.35700720214	0	1187	0.11491288101347075	0.8310583395661935	0.6621166791323868	84.61924743652344	84.6194076538086
21	84.95942687988281	1.5238166666666666					1	DETECTED	84.9594 m/z @1.52 [N1271_2.mzXML]	84.95942687988281	1.5238166666666666	0.10113333333333333	19.992833333333333	19.8917	1936096.625	2.625166162139718E7	0	1187	0.12650407052175683	1.1939345480791899	1.1488191286812182	84.94992065429688	84.95977783203125
22	85.02831268310547	1.9525000000000001					1	DETECTED	85.0283 m/z @1.95 [N1271_2.mzXML]	85.02831268310547	1.9525000000000001	1.81195	17.238666666666667	15.426716666666668	59956.29296875	4442311.075745879	0	1187	0.3123298668033798	18.78134821814091	34.19043129299206	85.0281982421875	85.02847290039062
23	85.06924438476562	5.520433333333333					1	DETECTED	85.0692 m/z @5.52 [N1271_2.mzXML]	85.06924438476562	5.520433333333333	0.11966666666666666	19.992833333333333	19.873166666666666	6751.24169921875	2855647.7569934684	0	1187	6.279445864152839	1.3961613591705042	1.7900673584994677	85.06391143798828	85.06924438476562
24	85.96304321289062	1.5530666666666666					1	DETECTED	85.9630 m/z @1.55 [N1271_2.mzXML]	85.96304321289062	1.5530666666666666	1.4141833333333333	18.457666666666668	17.043483333333334	9601.416015625	1500913.3534670107	0	1187	0.10625779559831128	61.358994359774435	121.1376938194611	85.96294403076172	85.9666748046875
25	86.06002807617188	2.575283333333333					1	DETECTED	86.0600 m/z @2.58 [N1271_2.mzXML]	86.06002807617188	2.575283333333333	0.6476666666666666	19.919500000000003	19.271833333333337	11537.0830078125	1509428.4465310667	0	1187	1.2468163830627625	2.0350495250105993	3.1500365452029357	86.05967712402344	86.06809997558594
26	86.09638977050781	3.965933333333333					1	DETECTED	86.0964 m/z @3.97 [N1271_2.mzXML]	86.09638977050781	3.965933333333333	1.9245333333333332	14.763283333333334	12.838750000000001	96696.9765625	6759952.350393682	1	1187	1.0424356762362716	0.7779013555423906	0.7669681835706664	86.09584045410156	86.09648132324219
27	86.95575714111328	1.5675833333333336					1	DETECTED	86.9558 m/z @1.57 [N1271_2.mzXML]	86.95575714111328	1.5675833333333336	0.21073333333333333	19.608666666666668	19.397933333333334	4804.4296875	1816804.2470682373	0	1187	0.14573034061347379	7.1481495129650785	11.355178017683667	86.95223236083984	86.96109771728516
28	86.9926986694336	1.5383					1	DETECTED	86.9927 m/z @1.54 [N1271_2.mzXML]	86.9926986694336	1.5383	1.4141833333333333	10.461716666666666	9.047533333333332	39487.921875	1208278.2159391786	0	1187	0.5638131266580464	36.11732407998928	74.22853276024436	86.9889907836914	86.9927749633789
29	87.08025360107422	7.275033333333334					1	DETECTED	87.0803 m/z @7.28 [N1271_2.mzXML]	87.08025360107422	7.275033333333334	0.10113333333333333	19.992833333333333	19.8917	114285.9140625	6.938300153628683E7	1	1187	13.171431071372167	1.6720640857979048	1.0638907941451474	87.08013153076172	87.08048248291016
30	88.08367156982422	6.501233333333333					1	DETECTED	88.0837 m/z @6.50 [N1271_2.mzXML]	88.08367156982422	6.501233333333333	0.10113333333333333	19.992833333333333	19.8917	6553.71240234375	3681549.6283671823	0	1187	15.535918290293363	1.5540147810190466	0.6599803268794266	88.07390594482422	88.08397674560547
31	88.9526138305664	1.5383					1	DETECTED	88.9526 m/z @1.54 [N1271_2.mzXML]	88.9526138305664	1.5383	1.4141833333333333	10.3337	8.919516666666667	26460.490234375	2627607.492448883	0	1187	0.1228451581170571	36.53153976983497	74.82022991280161	88.95233154296875	88.95265197753906
32	88.96831512451172	11.79255					1	DETECTED	88.9683 m/z @11.79 [N1271_2.mzXML]	88.96831512451172	11.79255	0.28345000000000004	19.992833333333333	19.709383333333335	16784.150390625	2855389.345064728	0	1187	1.303701299087459	0.7510520219033077	0.6331137260913186	88.96802520751953	88.96851348876953
33	89.03849792480469	9.187083333333334					1	DETECTED	89.0385 m/z @9.19 [N1271_2.mzXML]	89.03849792480469	9.187083333333334	0.50225	19.846166666666665	19.343916666666665	7314.7109375	1359894.195720581	0	1187	2.6272161349961793	1.1136607879636913	0.06414055780304702	89.0342788696289	89.04165649414062
34	89.05964660644531	10.199466666666666					1	DETECTED	89.0596 m/z @10.20 [N1271_2.mzXML]	89.05964660644531	10.199466666666666	0.10113333333333333	19.992833333333333	19.8917	19761.490234375	5168907.352981073	0	1187	1.185772713220798	0.8386591033028832	1.2124582481356765	89.0512924194336	89.06771850585938
35	90.05487823486328	1.8403333333333334					1	DETECTED	90.0549 m/z @1.84 [N1271_2.mzXML]	90.05487823486328	1.8403333333333334	0.10113333333333333	19.992833333333333	19.8917	121877.421875	5610577.881270112	0	1187	0.2096988111648237	0.9335386955636903	0.2858008626793561	90.0463638305664	90.05982971191406
36	90.97640991210938	1.6575333333333333					1	DETECTED	90.9764 m/z @1.66 [N1271_2.mzXML]	90.97640991210938	1.6575333333333333	1.5675833333333336	4.029433333333333	2.46185	381780.75	4480364.803219482	0	1187	0.1485158479637576	0.7397281366974364	4.993176366384576	90.97640991210938	90.97737121582031
37	91.03887176513672	10.0592					1	DETECTED	91.0389 m/z @10.06 [N1271_2.mzXML]	91.03887176513672	10.0592	0.10113333333333333	19.992833333333333	19.8917	43257.62890625	2.1865446589227285E7	0	1187	15.012234664868615	1.0772693377268014	0.4276932066124541	91.03050231933594	91.04378509521484
38	91.05411529541016	9.216550000000002					1	DETECTED	91.0541 m/z @9.22 [N1271_2.mzXML]	91.05411529541016	9.216550000000002	0.10113333333333333	19.992833333333333	19.8917	95938.3828125	1.5739631205053192E7	0	1187	0.11940490064453613	3.803044738081302	89.44528015932303	91.04524993896484	91.056640625
39	92.04227447509766	2.770233333333333					1	DETECTED	92.0423 m/z @2.77 [N1271_2.mzXML]	92.04227447509766	2.770233333333333	0.33818333333333334	19.992833333333333	19.65465	1858.8167724609375	1159453.626273987	0	1187	10.012679985592587	4.040757796920294	7.081515593840588	92.0418930053711	92.04241943359375
40	92.05760192871094	9.201600000000001					1	DETECTED	92.0576 m/z @9.20 [N1271_2.mzXML]	92.05760192871094	9.201600000000001	3.6999666666666666	19.353666666666665	15.653699999999999	6095.18115234375	904389.8507051696	0	1187	0.9080222112089782	1.422641155050924	1.2060954242125952	92.05363464355469	92.05970001220703
41	93.06985473632812	8.379533333333333					1	DETECTED	93.0699 m/z @8.38 [N1271_2.mzXML]	93.06985473632812	8.379533333333333	0.15614999999999998	19.8645	19.70835	5535.34423828125	1179286.5975761865	0	1187	6.143575404076428	1.1983115222242264	7.164768075352317	93.06210327148438	93.07881927490234
42	94.04124450683594	8.331083333333334					1	DETECTED	94.0412 m/z @8.33 [N1271_2.mzXML]	94.04124450683594	8.331083333333334	3.5748333333333333	18.879833333333334	15.305	7654.71484375	812834.9107641906	0	1187	0.19783347023346742	3.0840946656719774	0.5884850233072408	94.03666687011719	94.04985046386719
43	95.01602935791016	2.0079000000000002					1	DETECTED	95.0160 m/z @2.01 [N1271_2.mzXML]	95.01602935791016	2.0079000000000002	0.6658833333333334	16.702333333333332	16.03645	6717.3125	1235858.6499698178	0	1187	1.5417817028338492	5.974758137628692	0.8087698399536563	95.01042938232422	95.02378845214844
44	95.0490951538086	8.248616666666667					1	DETECTED	95.0491 m/z @8.25 [N1271_2.mzXML]	95.0490951538086	8.248616666666667	3.3137833333333333	19.68166666666667	16.367883333333335	4263.30322265625	1099548.9841481019	0	1187	0.4182579401371349	1.65840285048465	2.6781030061978583	95.0466079711914	95.0495376586914
45	95.08540344238281	14.405733333333334					1	DETECTED	95.0854 m/z @14.41 [N1271_2.mzXML]	95.08540344238281	14.405733333333334	0.10113333333333333	19.9745	19.873366666666666	4191.056640625	1485606.3279752804	0	1187	0.47493303367296846	0.6946495066854951	1.1372642775662816	95.08027648925781	95.0888900756836
46	96.92162322998047	1.7542666666666666					1	DETECTED	96.9216 m/z @1.75 [N1271_2.mzXML]	96.92162322998047	1.7542666666666666	1.6575333333333333	10.978216666666667	9.320683333333333	128856.9921875	4772912.566834716	0	1187	0.279461883172357	48.17720537560303	4.449375387341407	96.91455841064453	96.92182922363281
47	97.0284194946289	2.3179333333333334					1	DETECTED	97.0284 m/z @2.32 [N1271_2.mzXML]	97.0284194946289	2.3179333333333334	0.24713333333333332	19.846166666666665	19.59903333333333	14931.986328125	3691631.2395825787	0	1187	1.0554407193545878	3.8360755311944263	6.403105237878483	97.0190200805664	97.03020477294922
48	97.06456756591797	11.273283333333334					1	DETECTED	97.0646 m/z @11.27 [N1271_2.mzXML]	97.06456756591797	11.273283333333334	0.10113333333333333	19.9745	19.873366666666666	6454.93994140625	2251435.2699082643	0	1187	9.48067242456488	0.889415495972873	7.540436726429276	97.05473327636719	97.06778717041016
49	97.1009292602539	11.61555					1	DETECTED	97.1009 m/z @11.62 [N1271_2.mzXML]	97.1009292602539	11.61555	0.10113333333333333	19.956333333333337	19.855200000000004	4996.73193359375	2212555.4467896423	0	1187	14.014767855539965	0.8621887054634408	0.32755497084274193	97.09709167480469	97.1014404296875
50	98.91867065429688	1.7542666666666666					1	DETECTED	98.9187 m/z @1.75 [N1271_2.mzXML]	98.91867065429688	1.7542666666666666	0.9028333333333334	10.041816666666668	9.138983333333334	37465.8046875	2787429.194518067	0	1187	0.26310814456941056	0.8094402566729714	0.48118361620321976	98.91777038574219	98.92616271972656
51	98.98399353027344	13.050483333333334					1	DETECTED	98.9840 m/z @13.05 [N1271_2.mzXML]	98.98399353027344	13.050483333333334	0.10113333333333333	19.9745	19.873366666666666	11121.0830078125	4598094.814747373	0	1187	14.772707376622314	2.30615942482175	0.6476367835355984	98.97533416748047	98.98438262939453
52	98.99546813964844	1.81195					1	DETECTED	98.9955 m/z @1.81 [N1271_2.mzXML]	98.99546813964844	1.81195	0.2653166666666667	9.941416666666667	9.6761	77635.0	2835864.004260254	0	1187	0.14866496109257876	3.1281169852798554	0.09125506944562042	98.98750305175781	98.99547576904297
53	99.0439682006836	1.9525000000000001					1	DETECTED	99.0440 m/z @1.95 [N1271_2.mzXML]	99.0439682006836	1.9525000000000001	0.24713333333333332	19.208000000000002	18.960866666666668	20332.0	4753473.799910977	0	1187	0.9586191479669794	21.638248627525183	12.76912717672451	99.04163360595703	99.04428100585938
54	100.07563781738281	8.825666666666667					1	DETECTED	100.0756 m/z @8.83 [N1271_2.mzXML]	100.07563781738281	8.825666666666667	0.11966666666666666	19.9745	19.854833333333332	19017.623046875	1920652.4481099243	0	1187	0.19329247533660698	1.9936370900412055	0.09606105218847483	100.07515716552734	100.07682800292969
55	101.00811004638672	1.5238166666666666					1	DETECTED	101.0081 m/z @1.52 [N1271_2.mzXML]	101.00811004638672	1.5238166666666666	0.19256666666666666	19.992833333333333	19.800266666666666	980706.1875	1.4834535713889064E7	1	1187	0.139984622198996	1.2073736431576523	1.37000840086667	101.00794219970703	101.00868225097656
56	101.09600830078125	6.976983333333334					1	DETECTED	101.0960 m/z @6.98 [N1271_2.mzXML]	101.09600830078125	6.976983333333334	0.10113333333333333	19.992833333333333	19.8917	19485.5703125	1.1049337231486073E7	0	1187	5.2515917585652785	0.7061053078380927	0.4012955340950597	101.09520721435547	101.09639739990234
57	102.0091552734375	1.5086833333333334					1	DETECTED	102.0092 m/z @1.51 [N1271_2.mzXML]	102.0091552734375	1.5086833333333334	1.4326666666666665	19.7185	18.285833333333333	81232.1328125	5972006.261245943	0	1187	0.16920609541531517	120.27515895636894	239.55031791273785	102.00858306884766	102.01786041259766
58	102.05488586425781	2.58925					1	DETECTED	102.0549 m/z @2.59 [N1271_2.mzXML]	102.05488586425781	2.58925	1.9106666666666667	17.534666666666666	15.623999999999999	22031.173828125	3044959.423262389	0	1187	0.6784862544072827	4.96534318105213	4.678152644961668	102.0461196899414	102.06404113769531
59	102.09129333496094	1.8403333333333334					1	DETECTED	102.0913 m/z @1.84 [N1271_2.mzXML]	102.09129333496094	1.8403333333333334	0.10113333333333333	19.9745	19.873366666666666	9522.279296875	2148931.2504815687	0	1187	1.0440535147504881	2.5032685062599427	3.7778306034376996	102.09085845947266	102.09959411621094
60	102.12748718261719	12.618116666666667					1	DETECTED	102.1275 m/z @12.62 [N1271_2.mzXML]	102.12748718261719	12.618116666666667	0.11966666666666666	19.956333333333337	19.83666666666667	5830.724609375	1961059.621884674	0	1187	0.3131136820707816	0.79356506873519	0.9876745932575063	102.1256103515625	102.13094329833984
61	102.9701919555664	1.5383					1	DETECTED	102.9702 m/z @1.54 [N1271_2.mzXML]	102.9701919555664	1.5383	1.4141833333333333	12.225333333333333	10.81115	264379.09375	3267018.1388891907	0	1187	0.13212775925486864	1.6437046056531415	2.2280178541805786	102.96910858154297	102.97040557861328
62	103.03883361816406	2.065					1	DETECTED	103.0388 m/z @2.06 [N1271_2.mzXML]	103.03883361816406	2.065	0.5932	19.4995	18.9063	85697.140625	7452812.395022581	0	1187	0.5324642759053069	2.5572110746001124	23.021210071891375	103.03871154785156	103.03974151611328
63	103.05412292480469	8.379533333333333					1	DETECTED	103.0541 m/z @8.38 [N1271_2.mzXML]	103.05412292480469	8.379533333333333	2.92785	10.880916666666668	7.953066666666668	104051.8359375	8085972.459385807	1	1187	0.1999098696433066	0.7294138507678058	5.350354719929461	103.04422760009766	103.0638656616211
64	103.0750732421875	11.026583333333333					1	DETECTED	103.0751 m/z @11.03 [N1271_2.mzXML]	103.0750732421875	11.026583333333333	0.10113333333333333	19.992833333333333	19.8917	105072.78125	1.879752107329761E7	0	1187	0.41491177680216396	0.6166326706880257	1.2266224948871027	103.07498931884766	103.07878875732422
65	104.05120849609375	1.8547833333333335					1	DETECTED	104.0512 m/z @1.85 [N1271_2.mzXML]	104.05120849609375	1.8547833333333335	1.8547833333333335	9.523200000000001	7.668416666666667	68999.140625	2161609.227159149	0	1187	6.686071116132073	null	null	104.04206848144531	104.05783081054688
66	104.07518768310547	13.483283333333333					1	DETECTED	104.0752 m/z @13.48 [N1271_2.mzXML]	104.07518768310547	13.483283333333333	0.10113333333333333	19.9745	19.873366666666666	21952.330078125	4772927.509243475	0	1187	2.4588721745679507	0.8569627487282382	0.4157204550320397	104.0701675415039	104.07891082763672
67	104.10684967041016	1.7836					1	DETECTED	104.1068 m/z @1.78 [N1271_2.mzXML]	104.10684967041016	1.7836	1.73795	15.241333333333333	13.503383333333334	404275.84375	4917212.941560638	1	1187	0.05562697677495643	2.776009755741763	3.371914260485421	104.106689453125	104.11095428466797
68	105.00326538085938	1.5383					1	DETECTED	105.0033 m/z @1.54 [N1271_2.mzXML]	105.00326538085938	1.5383	1.4326666666666665	4.04525	2.6125833333333337	23724.44921875	874316.6487955323	0	1187	0.1556556329872656	12.366282739034382	23.732565478068764	105.00300598144531	105.00810241699219
69	105.03343963623047	9.7396					1	DETECTED	105.0334 m/z @9.74 [N1271_2.mzXML]	105.03343963623047	9.7396	9.671883333333334	10.0592	0.387316666666667	26200.205078125	178613.71834503196	0	1187	0.10160845528341511	2.859832635983304	4.719665271966608	105.03336334228516	105.03348541259766
70	105.05459594726562	4.329					1	DETECTED	105.0546 m/z @4.33 [N1271_2.mzXML]	105.05459594726562	4.329	3.3137833333333333	19.992833333333333	16.67905	8477.802734375	1741208.9142163699	0	1187	0.28569314935044865	8.214527276607622	0.6324142123028644	105.05218505859375	105.05723571777344
71	105.0715103149414	13.483283333333333					1	DETECTED	105.0715 m/z @13.48 [N1271_2.mzXML]	105.0715103149414	13.483283333333333	0.10113333333333333	19.9745	19.873366666666666	94019.3125	2.037375433602942E7	1	1187	3.013327174069289	0.9400079047423582	1.5360834990958778	105.0713882446289	105.07319641113281
72	106.04979705810547	1.8687666666666667					1	DETECTED	106.0498 m/z @1.87 [N1271_2.mzXML]	106.04979705810547	1.8687666666666667	0.22895000000000001	19.9745	19.745549999999998	10511.9697265625	1460985.072362426	0	1187	0.1840869046634619	1.6365825488209218	1.77671906847022	106.0418701171875	106.05043029785156
73	106.07491302490234	13.390016666666666					1	DETECTED	106.0749 m/z @13.39 [N1271_2.mzXML]	106.07491302490234	13.390016666666666	4.536883333333334	19.262333333333334	14.72545	4821.2958984375	1082641.7976886595	0	1187	1.3288314356108621	0.8316518821961341	0.9108375413757387	106.06492614746094	106.07526397705078
74	106.95038604736328	1.6575333333333333					1	DETECTED	106.9504 m/z @1.66 [N1271_2.mzXML]	106.95038604736328	1.6575333333333333	1.5973166666666667	11.290266666666668	9.692950000000002	49175.10546875	5385261.92301709	0	1187	0.11823821310729632	80.48394685856641	159.9678937171328	106.95036315917969	106.95281219482422
75	107.01555633544922	11.776866666666667					1	DETECTED	107.0156 m/z @11.78 [N1271_2.mzXML]	107.01555633544922	11.776866666666667	11.715816666666665	16.3524	4.636583333333334	2513.64404296875	387295.967699341	0	1187	3.7025469952516765	37.97365547365448	74.94731094730896	107.0151596069336	107.01618957519531
76	107.04905700683594	8.363433333333333					1	DETECTED	107.0491 m/z @8.36 [N1271_2.mzXML]	107.04905700683594	8.363433333333333	0.11966666666666666	19.956333333333337	19.83666666666667	2015.799072265625	1017747.3500057373	0	1187	1.6680155555990552	1.203131254725793	1.4062625094515862	107.04872131347656	107.05265045166016
77	108.08064270019531	5.1047666666666665					1	DETECTED	108.0806 m/z @5.10 [N1271_2.mzXML]	108.08064270019531	5.1047666666666665	0.10113333333333333	19.9745	19.873366666666666	2578.239990234375	1576474.5510697349	0	1187	6.848288759725748	1.9858935839956298	2.9717871679912595	108.07304382324219	108.08110046386719
78	109.02820587158203	1.9382833333333334					1	DETECTED	109.0282 m/z @1.94 [N1271_2.mzXML]	109.02820587158203	1.9382833333333334	1.9382833333333334	19.208000000000002	17.269716666666667	4516.728515625	945100.7044939271	0	1187	0.37146060205462317	null	null	109.02754974365234	109.02880096435547
79	109.06919860839844	11.256400000000001					1	DETECTED	109.0692 m/z @11.26 [N1271_2.mzXML]	109.06919860839844	11.256400000000001	1.5973166666666667	19.4815	17.884183333333333	7544.67578125	1588976.6258421938	0	1187	17.85263065344194	0.9257702162903655	2.8868544976359902	109.06211853027344	109.07445526123047
80	110.0599594116211	2.1643666666666665					1	DETECTED	110.0600 m/z @2.16 [N1271_2.mzXML]	110.0599594116211	2.1643666666666665	0.24713333333333332	19.992833333333333	19.7457	2677.02490234375	1263780.4282848814	0	1187	2.8108027582493085	5.149529704261349	9.299059408522698	110.05955505371094	110.0604019165039
81	110.09635162353516	11.490466666666666					1	DETECTED	110.0964 m/z @11.49 [N1271_2.mzXML]	110.09635162353516	11.490466666666666	11.476766666666666	11.672316666666667	0.19555000000000078	11019.4140625	69464.69096936098	0	1187	0.15186626339495568	7.136861313868618	13.273722627737236	110.0959243774414	110.09638977050781
82	111.04391479492188	1.9801499999999999					1	DETECTED	111.0439 m/z @1.98 [N1271_2.mzXML]	111.04391479492188	1.9801499999999999	0.10113333333333333	19.992833333333333	19.8917	7165.29443359375	3759699.1076187734	0	1187	3.763014246717029	5.2931143062417405	6.9935855954831485	111.04348754882812	111.04425811767578
83	111.12564849853516	2.88465					1	DETECTED	111.1256 m/z @2.88 [N1271_2.mzXML]	111.12564849853516	2.88465	1.3228166666666668	17.035333333333334	15.712516666666668	4538.10888671875	1419564.485537842	0	1187	13.264113023827154	5.03015153132003	9.06030306264006	111.11634826660156	111.12886810302734
84	112.0368423461914	1.7976999999999999					1	DETECTED	112.0368 m/z @1.80 [N1271_2.mzXML]	112.0368423461914	1.7976999999999999	1.5238166666666666	13.080733333333335	11.556916666666668	93140.5	2733678.5288177487	0	1187	0.0948284734415008	0.8802122762404307	0.7219511737500629	112.02810668945312	112.04118347167969
85	112.0503921508789	1.2132166666666668					1	DETECTED	112.0504 m/z @1.21 [N1271_2.mzXML]	112.0503921508789	1.2132166666666668	0.10113333333333333	19.992833333333333	19.8917	7398.49365234375	4385578.2803352345	0	1187	7.300609284917104	8.943439490445858	12.303863933477922	112.04975128173828	112.05243682861328
86	112.89557647705078	1.7542666666666666					1	DETECTED	112.8956 m/z @1.75 [N1271_2.mzXML]	112.89557647705078	1.7542666666666666	1.6575333333333333	13.876583333333334	12.219050000000001	108584.1953125	4023471.7748880615	0	1187	0.1773375193312532	2.825319151857803	4.510470608485014	112.89268493652344	112.90324401855469
87	113.0207290649414	2.1643666666666665					1	DETECTED	113.0207 m/z @2.16 [N1271_2.mzXML]	113.0207290649414	2.1643666666666665	0.3564	19.9745	19.6181	694407.0625	2.416817316304487E7	0	1187	0.3292484673085161	2.2999838211339214	5.252387762486828	113.01235961914062	113.02766418457031
88	113.03591918945312	1.4491666666666667					1	DETECTED	113.0359 m/z @1.45 [N1271_2.mzXML]	113.03591918945312	1.4491666666666667	1.2861333333333334	17.534666666666666	16.248533333333334	8010.654296875	1615785.6051560673	0	1187	0.06448364922784533	44.14329423869716	90.67577546994318	113.03358459472656	113.0384292602539
89	113.05973052978516	10.18175					1	DETECTED	113.0597 m/z @10.18 [N1271_2.mzXML]	113.05973052978516	10.18175	0.10113333333333333	19.992833333333333	19.8917	3922.556640625	1283750.1606916194	0	1187	0.2559667442372131	0.9866311088772678	1.4225954264722729	113.05570983886719	113.06010437011719
90	114.02427673339844	2.249016666666667					1	DETECTED	114.0243 m/z @2.25 [N1271_2.mzXML]	114.02427673339844	2.249016666666667	2.093233333333333	19.190166666666666	17.096933333333332	18831.6484375	6065212.456987366	0	1187	0.17634030144834645	54.87407724403534	108.7481544880707	114.01866149902344	114.0255126953125
91	114.0550308227539	2.643866666666667					1	DETECTED	114.0550 m/z @2.64 [N1271_2.mzXML]	114.0550308227539	2.643866666666667	0.10113333333333333	19.828	19.726866666666666	26922.068359375	3762227.993662475	0	1187	0.27117866313674455	1.6907998742508277	2.274527168828284	114.04976654052734	114.05526733398438
92	114.06597137451172	1.82615					1	DETECTED	114.0660 m/z @1.83 [N1271_2.mzXML]	114.06597137451172	1.82615	0.3564	19.901166666666665	19.544766666666664	1197845.25	1.0533457156919064E7	1	1187	0.049582230214152645	0.5890718032143956	5.134223160162212	114.05731964111328	114.07227325439453
93	114.08540344238281	2.58925					1	DETECTED	114.0854 m/z @2.59 [N1271_2.mzXML]	114.08540344238281	2.58925	0.11966666666666666	19.937666666666665	19.817999999999998	23929.87890625	3181610.5963643505	0	1187	7.215917575927623	3.4573747726185697	6.54197991262904	114.08206176757812	114.09162902832031
94	114.89247131347656	1.7045					1	DETECTED	114.8925 m/z @1.70 [N1271_2.mzXML]	114.89247131347656	1.7045	1.6575333333333333	2.1927833333333333	0.53525	28320.28515625	274343.8156218263	0	1187	0.13747449140789647	5.6981902058197385	10.396380411639477	114.89237976074219	114.89259338378906
95	114.98777770996094	1.5238166666666666					1	DETECTED	114.9878 m/z @1.52 [N1271_2.mzXML]	114.98777770996094	1.5238166666666666	1.4141833333333333	16.590616666666666	15.176433333333332	50166.1796875	3107443.1020455933	0	1187	0.1724681515229367	70.15452118739675	1.438096805596113	114.9874496459961	114.99637603759766
96	115.03655242919922	1.8547833333333335					1	DETECTED	115.0366 m/z @1.85 [N1271_2.mzXML]	115.03655242919922	1.8547833333333335	0.11966666666666666	19.846166666666665	19.726499999999998	198716.25	3689525.2062198156	0	1187	0.042789849731267315	0.6195988483297606	3.9942411845216497	115.03628540039062	115.03923797607422
97	115.05424499511719	9.216550000000002					1	DETECTED	115.0542 m/z @9.22 [N1271_2.mzXML]	115.05424499511719	9.216550000000002	0.83005	19.608666666666668	18.778616666666668	53912.80078125	2101541.9150894475	0	1187	0.11412042840652248	1.9849797452390587	7.502787731113451	115.0500259399414	115.0595474243164
98	115.06948852539062	1.82615					1	DETECTED	115.0695 m/z @1.83 [N1271_2.mzXML]	115.06948852539062	1.82615	1.7976999999999999	19.919500000000003	18.121800000000004	43042.1015625	2263893.0296412343	0	1187	8.233469357784761	146.99287705590962	264.67921381092594	115.06880187988281	115.0789566040039
99	115.11170196533203	11.672316666666667					1	DETECTED	115.1117 m/z @11.67 [N1271_2.mzXML]	115.11170196533203	11.672316666666667	0.10113333333333333	19.9745	19.873366666666666	4347.42578125	2019772.833980134	0	1187	15.847033779770166	0.8587439198814295	0.290489271945721	115.10619354248047	115.11209106445312
100	116.0703353881836	1.8547833333333335					1	DETECTED	116.0703 m/z @1.85 [N1271_2.mzXML]	116.0703353881836	1.8547833333333335	0.11966666666666666	19.883	19.763333333333332	2106601.5	1.3227892987025587E7	1	1187	0.03328613209288167	4.710224954263079	6.5914164711010725	116.07025146484375	116.07879638671875
101	116.4364242553711	1.5086833333333334					1	DETECTED	116.4364 m/z @1.51 [N1271_2.mzXML]	116.4364242553711	1.5086833333333334	1.4326666666666665	17.072333333333333	15.639666666666667	7826.95947265625	3776586.0767532345	0	1187	0.2764393296869396	102.86998465248826	194.0355401977317	116.43631744384766	116.44278717041016
102	116.69019317626953	11.715816666666665					1	DETECTED	116.6902 m/z @11.72 [N1271_2.mzXML]	116.69019317626953	11.715816666666665	0.24713333333333332	11.715816666666665	11.468683333333331	27461.361328125	1.1025957209778808E7	0	1187	18.669603576101114	0.5	null	116.68740844726562	116.69274139404297
103	116.985595703125	1.5383					1	DETECTED	116.9856 m/z @1.54 [N1271_2.mzXML]	116.985595703125	1.5383	0.11966666666666666	19.9745	19.854833333333332	2401130.75	3.6854038727146946E7	0	1187	0.13306957071312753	0.9762426464725918	0.8534937734379029	116.98114013671875	116.98637390136719
104	117.0572509765625	9.216550000000002					1	DETECTED	117.0573 m/z @9.22 [N1271_2.mzXML]	117.0572509765625	9.216550000000002	0.10113333333333333	19.68166666666667	19.580533333333335	120131.734375	1.2619419881419685E7	0	1187	7.278353854543489	0.5101089506109656	0.1444210468352402	117.05440521240234	117.05744934082031
105	117.09083557128906	11.518466666666665					1	DETECTED	117.0908 m/z @11.52 [N1271_2.mzXML]	117.09083557128906	11.518466666666665	0.5205833333333333	19.7915	19.270916666666665	63065.84375	4100440.817981138	0	1187	0.26736913511960125	2.1627905048527603	0.797751080217748	117.09062957763672	117.09173583984375
106	117.98929595947266	1.5238166666666666					1	DETECTED	117.9893 m/z @1.52 [N1271_2.mzXML]	117.98929595947266	1.5238166666666666	1.4491666666666667	9.589733333333333	8.140566666666667	28705.2890625	5453627.744616699	0	1187	0.15001469591140704	54.524893949542395	108.04978789908478	117.98649597167969	117.98932647705078
107	118.06461334228516	9.216550000000002					1	DETECTED	118.0646 m/z @9.22 [N1271_2.mzXML]	118.06461334228516	9.216550000000002	1.3228166666666668	13.228900000000001	11.906083333333335	1040923.6875	9969128.804210989	1	1187	0.09625135062222867	1.332789670997761	1.2734844453714123	118.05766296386719	118.06532287597656
108	118.08599090576172	1.9245333333333332					1	DETECTED	118.0860 m/z @1.92 [N1271_2.mzXML]	118.08599090576172	1.9245333333333332	0.10113333333333333	19.992833333333333	19.8917	1498956.125	4.4213752334129766E7	1	1187	0.15711225986330857	3.193373041899397	5.045019624896969	118.0855941772461	118.09424591064453
109	118.6318130493164	10.007983333333334					1	DETECTED	118.6318 m/z @10.01 [N1271_2.mzXML]	118.6318130493164	10.007983333333334	9.156916666666666	10.007983333333334	0.851066666666668	16522.662109375	401529.6735809945	0	1187	0.9528749035006836	0.5	null	118.6253890991211	118.6318130493164
110	118.97888946533203	11.672316666666667					1	DETECTED	118.9789 m/z @11.67 [N1271_2.mzXML]	118.97888946533203	11.672316666666667	0.3564	19.846166666666665	19.489766666666664	17320.0703125	3122216.5860327757	0	1187	0.1943829591142343	0.717342299721134	0.3951691525939081	118.97706604003906	118.98211669921875
111	119.01887512207031	1.5086833333333334					1	DETECTED	119.0189 m/z @1.51 [N1271_2.mzXML]	119.01887512207031	1.5086833333333334	1.4141833333333333	19.190166666666666	17.775983333333333	195891.453125	3165094.315565553	0	1187	0.16690183334001607	1.461423937447652	1.8436274215103037	119.01859283447266	119.01944732666016
112	119.06830596923828	9.216550000000002					1	DETECTED	119.0683 m/z @9.22 [N1271_2.mzXML]	119.06830596923828	9.216550000000002	3.298583333333333	10.3337	7.035116666666667	52670.09765625	924159.9085287482	0	1187	0.11079737530030975	0.6249572545162966	1.41884649784292	119.05987548828125	119.07316589355469
113	119.08946228027344	1.9106666666666667					1	DETECTED	119.0895 m/z @1.91 [N1271_2.mzXML]	119.08946228027344	1.9106666666666667	0.5932	19.572499999999998	18.9793	56168.921875	3287350.2617977294	0	1187	0.11979713862003583	1.2979455527265091	1.3138680089212542	119.08478546142578	119.08997344970703
114	119.15418243408203	14.317833333333335					1	DETECTED	119.1542 m/z @14.32 [N1271_2.mzXML]	119.15418243408203	14.317833333333335	0.11966666666666666	19.992833333333333	19.873166666666666	46737.984375	1.0570292017891882E7	0	1187	6.747843435545283	0.9869815858870881	1.0063553323174195	119.15383911132812	119.15462493896484
115	120.0654525756836	1.8403333333333334					1	DETECTED	120.0655 m/z @1.84 [N1271_2.mzXML]	120.0654525756836	1.8403333333333334	1.7693333333333332	10.49625	8.726916666666666	39923.2578125	1089316.274646057	0	1187	0.37310312450523075	12.601792780088765	6.954746601930886	120.0650634765625	120.06914520263672
116	120.08052825927734	8.363433333333333					1	DETECTED	120.0805 m/z @8.36 [N1271_2.mzXML]	120.08052825927734	8.363433333333333	0.5387166666666666	19.773333333333333	19.234616666666668	370825.625	1.0217856808203027E7	1	1187	0.24420088696367692	0.8494217382066774	0.42283763951358605	120.072509765625	120.08525085449219
117	121.02825927734375	12.4511					1	DETECTED	121.0283 m/z @12.45 [N1271_2.mzXML]	121.02825927734375	12.4511	0.10113333333333333	19.992833333333333	19.8917	16801.28125	6403725.1333172675	0	1187	1.8062454439796234	0.9012759827252999	0.46964279424415084	121.02709197998047	121.03350830078125
118	121.07185363769531	1.8403333333333334					1	DETECTED	121.0719 m/z @1.84 [N1271_2.mzXML]	121.07185363769531	1.8403333333333334	0.11966666666666666	19.9745	19.854833333333332	403613.21875	6748055.441489195	0	1187	0.04802389111713801	0.7767025229296677	0.4081346943125912	121.06474304199219	121.07228088378906
119	121.08407592773438	8.379533333333333					1	DETECTED	121.0841 m/z @8.38 [N1271_2.mzXML]	121.08407592773438	8.379533333333333	7.906549999999999	8.825666666666667	0.9191166666666675	25831.279296875	507702.95573016326	0	1187	0.23213531477176197	0.9716163360231161	0.22748694860372518	121.08399200439453	121.08414459228516
120	122.0963363647461	8.633383333333335					1	DETECTED	122.0963 m/z @8.63 [N1271_2.mzXML]	122.0963363647461	8.633383333333335	0.11966666666666666	19.937666666666665	19.817999999999998	52433.203125	2722648.94388571	0	1187	0.09126674478740426	13.584104001092388	69.41456976652549	122.08737182617188	122.09661865234375
121	122.9242935180664	1.6575333333333333					1	DETECTED	122.9243 m/z @1.66 [N1271_2.mzXML]	122.9242935180664	1.6575333333333333	0.8118833333333334	18.439	17.627116666666666	39558.48046875	3607995.5245290524	0	1187	0.14577105607742236	10.422229448747512	19.844458897495027	122.92420959472656	122.92981719970703
122	123.04403686523438	9.3068					1	DETECTED	123.0440 m/z @9.31 [N1271_2.mzXML]	123.04403686523438	9.3068	0.1377833333333333	19.901166666666665	19.76338333333333	2849.29345703125	1046398.5292968903	0	1187	5.800684755858056	1.0777264374042288	5.591547183610774	123.04332733154297	123.04722595214844
123	123.05535888671875	3.2834999999999996					1	DETECTED	123.0554 m/z @3.28 [N1271_2.mzXML]	123.05535888671875	3.2834999999999996	0.32001666666666667	18.586833333333335	18.266816666666667	2080.295166015625	793498.7912781679	0	1187	0.30240908998588223	3.081984039053142	5.163968078106284	123.05488586425781	123.05554962158203
124	123.09971618652344	8.633383333333335					1	DETECTED	123.0997 m/z @8.63 [N1271_2.mzXML]	123.09971618652344	8.633383333333335	8.581616666666667	15.79975	7.218133333333332	4372.07763671875	416593.03600885	0	1187	0.08063520652642353	69.71796522858882	2.70480412057695	123.09712982177734	123.10084533691406
125	124.03684997558594	1.8830833333333332					1	DETECTED	124.0368 m/z @1.88 [N1271_2.mzXML]	124.03684997558594	1.8830833333333332	0.24713333333333332	7.662066666666666	7.414933333333333	22184.96484375	1182313.6294223936	0	1187	0.09656343959286295	1.3832978733755585	0.34539810698553847	124.02796173095703	124.0396499633789
126	124.05056762695312	9.355250000000002					1	DETECTED	124.0506 m/z @9.36 [N1271_2.mzXML]	124.05056762695312	9.355250000000002	8.298333333333334	15.79975	7.501416666666666	34647.0703125	1264339.3055971381	0	1187	0.07346218715492903	0.3913976716131783	4.497741284317602	124.04183197021484	124.05072021484375
127	124.97561645507812	1.4940166666666668					1	DETECTED	124.9756 m/z @1.49 [N1271_2.mzXML]	124.97561645507812	1.4940166666666668	1.4491666666666667	17.94183333333333	16.492666666666665	3241.140869140625	1978456.477175354	0	1187	0.1998529958899271	183.86473429951667	366.7294685990333	124.97372436523438	124.98469543457031
128	124.99969482421875	13.228900000000001					1	DETECTED	124.9997 m/z @13.23 [N1271_2.mzXML]	124.99969482421875	13.228900000000001	4.748383333333334	14.317833333333335	9.56945	7755.560546875	1023921.3541269228	0	1187	0.14833828008142014	0.56420206316046	0.1284041263209199	124.99848937988281	124.99987030029297
129	125.02090454101562	2.643866666666667					1	DETECTED	125.0209 m/z @2.64 [N1271_2.mzXML]	125.02090454101562	2.643866666666667	0.10113333333333333	19.9745	19.873366666666666	22236.36328125	3653175.154917111	0	1187	0.7279783661125396	3.6721165689293764	5.883980546606408	125.01679992675781	125.02692413330078
130	125.06172943115234	1.7836					1	DETECTED	125.0617 m/z @1.78 [N1271_2.mzXML]	125.06172943115234	1.7836	1.5825166666666666	14.2879	12.705383333333334	13407.7919921875	2073927.8303555602	0	1187	7.821086970136159	31.59233319519268	37.56076200891793	125.05376434326172	125.07102966308594
131	125.10698699951172	11.490466666666666					1	DETECTED	125.1070 m/z @11.49 [N1271_2.mzXML]	125.10698699951172	11.490466666666666	9.071216666666666	11.490466666666666	2.41925	6514.94287109375	392518.2475616759	0	1187	2.365187715817269	0.5	null	125.10698699951172	125.10769653320312
132	127.0009765625	7.082283333333334					1	DETECTED	127.0010 m/z @7.08 [N1271_2.mzXML]	127.0009765625	7.082283333333334	7.082283333333334	9.858383333333334	2.7761000000000005	9300.2939453125	1039949.5836029663	0	1187	2.5677494953569093	null	null	127.0009765625	127.00269317626953
133	127.03652954101562	4.171316666666667					1	DETECTED	127.0365 m/z @4.17 [N1271_2.mzXML]	127.03652954101562	4.171316666666667	0.83005	19.627166666666668	18.797116666666668	133402.390625	1.3814116980598208E7	1	1187	1.1282974958083107	1.5297810654352122	2.9829685550841374	127.03456115722656	127.03917694091797
134	127.0500717163086	7.257499999999999					1	DETECTED	127.0501 m/z @7.26 [N1271_2.mzXML]	127.0500717163086	7.257499999999999	0.10113333333333333	19.992833333333333	19.8917	10802.7822265625	4985077.248271125	0	1187	19.00068625104426	1.1859228364811778	1.5483083467526428	127.04952239990234	127.0544662475586
135	127.12276458740234	11.518466666666665					1	DETECTED	127.1228 m/z @11.52 [N1271_2.mzXML]	127.12276458740234	11.518466666666665	9.275516666666666	11.776866666666667	2.5013500000000004	16392.685546875	1056306.6922043462	0	1187	0.16243864699800348	0.5576027107157988	0.11520542143159762	127.12252044677734	127.12982940673828
136	128.01246643066406	10.232750000000001					1	DETECTED	128.0125 m/z @10.23 [N1271_2.mzXML]	128.01246643066406	10.232750000000001	0.15614999999999998	19.992833333333333	19.836683333333333	6983.1240234375	3014979.167635225	0	1187	6.5999438791102225	0.9681807506240054	13.49927051903912	128.01068115234375	128.0176544189453
137	128.07040405273438	1.9525000000000001					1	DETECTED	128.0704 m/z @1.95 [N1271_2.mzXML]	128.07040405273438	1.9525000000000001	0.2653166666666667	19.809833333333334	19.544516666666667	15818.09765625	2923961.2329201354	0	1187	2.0338749415992643	3.4165596627613106	3.5634895787008776	128.06161499023438	128.0709991455078
138	129.01348876953125	14.558716666666667					1	DETECTED	129.0135 m/z @14.56 [N1271_2.mzXML]	129.01348876953125	14.558716666666667	0.3564	19.919500000000003	19.563100000000002	10408.34765625	4703551.430517397	0	1187	3.3833746174197987	0.6887291862008429	2.110650742609762	129.0123291015625	129.02008056640625
139	129.05442810058594	1.9525000000000001					1	DETECTED	129.0544 m/z @1.95 [N1271_2.mzXML]	129.05442810058594	1.9525000000000001	0.10113333333333333	19.992833333333333	19.8917	17420.900390625	6503757.647596866	0	1187	3.4606066312945143	5.372166507624997	23.290718644251907	129.05343627929688	129.054931640625
140	129.06573486328125	1.8403333333333334					1	DETECTED	129.0657 m/z @1.84 [N1271_2.mzXML]	129.06573486328125	1.8403333333333334	1.82615	11.61555	9.7894	109005.6953125	4238484.4053647155	0	1187	0.03627684972306877	345.10223266744754	5.556175780555347	129.0625762939453	129.07354736328125
141	130.04966735839844	1.9662833333333334					1	DETECTED	130.0497 m/z @1.97 [N1271_2.mzXML]	130.04966735839844	1.9662833333333334	0.10113333333333333	19.992833333333333	19.8917	34014.65234375	3190917.5279695727	0	1187	1.230760111867306	2.1397490343090335	1.883611306824959	130.04925537109375	130.05087280273438
142	130.06471252441406	10.81805					1	DETECTED	130.0647 m/z @10.82 [N1271_2.mzXML]	130.06471252441406	10.81805	0.6658833333333334	19.13566666666667	18.469783333333336	205590.234375	3398739.93503229	1	1187	0.07962970601312414	0.5667863570467071	0.09404157618879846	130.06451416015625	130.07225036621094
143	130.08607482910156	1.8830833333333332					1	DETECTED	130.0861 m/z @1.88 [N1271_2.mzXML]	130.08607482910156	1.8830833333333332	0.10113333333333333	19.809833333333334	19.7087	39064.5546875	2584383.1618649904	0	1187	0.7992210013362058	1.7579831740413339	7.473547719044203	130.0858612060547	130.086669921875
144	130.93296813964844	1.5675833333333336					1	DETECTED	130.9330 m/z @1.57 [N1271_2.mzXML]	130.93296813964844	1.5675833333333336	1.4491666666666667	17.294333333333334	15.845166666666668	17083.97265625	7039693.101865479	0	1187	0.09676649280488481	66.9042927515833	131.96565039112164	130.9327850341797	130.9429473876953
145	130.96475219726562	1.5383					1	DETECTED	130.9648 m/z @1.54 [N1271_2.mzXML]	130.96475219726562	1.5383	0.10113333333333333	19.992833333333333	19.8917	1366586.375	1.5084338827376656E7	0	1187	0.12183410872442901	1.0337616768730211	0.8931208519503938	130.95811462402344	130.96865844726562
146	131.018798828125	1.4792166666666666					1	DETECTED	131.0188 m/z @1.48 [N1271_2.mzXML]	131.018798828125	1.4792166666666666	1.4491666666666667	19.883	18.433833333333332	37735.296875	8556762.904568968	0	1187	0.10954708890439857	306.7193566278434	4.69595609925841	131.012451171875	131.0189666748047
147	131.04910278320312	8.411783333333334					1	DETECTED	131.0491 m/z @8.41 [N1271_2.mzXML]	131.04910278320312	8.411783333333334	3.4360833333333334	14.763283333333334	11.327200000000001	3742.26220703125	882134.5872125244	0	1187	0.07731879338779457	1.1382519042546777	1.2765038085093552	131.04891967773438	131.05343627929688
148	131.0680694580078	10.81805					1	DETECTED	131.0681 m/z @10.82 [N1271_2.mzXML]	131.0680694580078	10.81805	0.22895000000000001	19.846166666666665	19.617216666666664	18267.537109375	2109257.2616067515	0	1187	0.34330850097675203	1.0102341517859423	13.380878736315477	131.0675506591797	131.070556640625
149	131.081298828125	2.4263					1	DETECTED	131.0813 m/z @2.43 [N1271_2.mzXML]	131.081298828125	2.4263	2.3994666666666666	12.225333333333333	9.825866666666666	5531.2021484375	738831.6808607789	0	1187	0.4248459625743104	183.09068322981412	365.1813664596283	131.08067321777344	131.08531188964844
150	131.44317626953125	4.344633333333333					1	DETECTED	131.4432 m/z @4.34 [N1271_2.mzXML]	131.44317626953125	4.344633333333333	3.32905	4.6502	1.3211499999999998	5079.486328125	268561.49994403083	0	1187	1.0911320197859542	0.6504389923689177	0.3008779847378353	131.44259643554688	131.44326782226562
151	131.95016479492188	1.3409833333333334					1	DETECTED	131.9502 m/z @1.34 [N1271_2.mzXML]	131.95016479492188	1.3409833333333334	0.10113333333333333	19.992833333333333	19.8917	4985.14208984375	2338187.9395601507	0	1187	6.6083683604679155	8.021817155301044	5.493263223366743	131.94749450683594	131.95486450195312
152	131.9684295654297	1.5383					1	DETECTED	131.9684 m/z @1.54 [N1271_2.mzXML]	131.9684295654297	1.5383	1.4326666666666665	19.080166666666667	17.6475	20455.77734375	2864934.2325740056	0	1187	10.37233783835213	42.79183324234499	151.612892437347	131.96047973632812	131.9685516357422
153	132.0443115234375	9.523200000000001					1	DETECTED	132.0443 m/z @9.52 [N1271_2.mzXML]	132.0443115234375	9.523200000000001	9.187083333333334	10.282866666666667	1.0957833333333333	36110.69140625	342939.69222564786	0	1187	0.09231851271940528	1.0524353577190249	0.4199483893615275	132.0439910888672	132.04840087890625
154	132.06521606445312	2.4666333333333332					1	DETECTED	132.0652 m/z @2.47 [N1271_2.mzXML]	132.06521606445312	2.4666333333333332	0.6295166666666667	16.942333333333334	16.312816666666667	149848.515625	1.0757353439928193E7	0	1187	0.82776300015896	0.9297938112290484	2.9861088944990066	132.06280517578125	132.06576538085938
155	132.0765380859375	1.8403333333333334					1	DETECTED	132.0765 m/z @1.84 [N1271_2.mzXML]	132.0765380859375	1.8403333333333334	1.82615	17.238666666666667	15.412516666666667	266661.84375	4761598.512670258	0	1187	0.037704065460556935	263.1402719823214	515.7872872442307	132.07582092285156	132.0862579345703
156	132.10171508789062	4.092366666666667					1	DETECTED	132.1017 m/z @4.09 [N1271_2.mzXML]	132.10171508789062	4.092366666666667	0.32001666666666667	19.68166666666667	19.36165	1389709.75	9.234089928581728E7	1	1187	1.1534154142231992	0.8675563296479126	0.5680233793137557	132.09906005859375	132.1021728515625
157	132.11489868164062	4.218999999999999					1	DETECTED	132.1149 m/z @4.22 [N1271_2.mzXML]	132.11489868164062	4.218999999999999	3.513383333333333	4.585266666666667	1.0718833333333335	2494.615234375	90351.41957247915	0	1187	0.7369696842335394	0.759536575572195	0.51907315114439	132.11190795898438	132.12411499023438
158	132.76516723632812	4.329					1	DETECTED	132.7652 m/z @4.33 [N1271_2.mzXML]	132.76516723632812	4.329	3.3137833333333333	4.585266666666667	1.2714833333333333	5075.38134765625	258516.4273473511	0	1187	1.012402407275947	0.6262127952982123	0.25242559059642466	132.76502990722656	132.76560974121094
159	132.9578857421875	11.730833333333333					1	DETECTED	132.9579 m/z @11.73 [N1271_2.mzXML]	132.9578857421875	11.730833333333333	0.10113333333333333	19.992833333333333	19.8917	338429.59375	4.407415029369095E7	0	1187	0.8534919649537311	0.8802356711564392	6.270850005455146	132.9576873779297	132.96107482910156
160	132.99810791015625	1.5238166666666666					1	DETECTED	132.9981 m/z @1.52 [N1271_2.mzXML]	132.99810791015625	1.5238166666666666	1.4326666666666665	1.5825166666666666	0.14985000000000004	27697.751953125	177686.14694726554	0	1187	0.13463153733457367	0.8219967087218867	0.6439934174437733	132.9978790283203	132.9981231689453
161	133.03416442871094	1.5086833333333334					1	DETECTED	133.0342 m/z @1.51 [N1271_2.mzXML]	133.03416442871094	1.5086833333333334	1.4141833333333333	19.353666666666665	17.93948333333333	813663.5625	1.3206529860285161E7	0	1187	0.1666017987160371	1.3890267409596841	1.7729519970566452	133.03123474121094	133.03480529785156
162	133.0493927001953	2.3179333333333334					1	DETECTED	133.0494 m/z @2.32 [N1271_2.mzXML]	133.0493927001953	2.3179333333333334	0.17441666666666666	9.557183333333334	9.382766666666669	9475.40625	1339622.7018666374	0	1187	1.5575465384048628	2.188638607895126	2.345583457993162	133.0474853515625	133.05760192871094
163	133.06861877441406	2.4263					1	DETECTED	133.0686 m/z @2.43 [N1271_2.mzXML]	133.06861877441406	2.4263	2.3994666666666666	10.6087	8.209233333333334	8198.2998046875	688301.4818267517	0	1187	0.6316945854678533	152.967080745342	304.93416149068406	133.060546875	133.06912231445312
164	133.1051483154297	3.965933333333333					1	DETECTED	133.1051 m/z @3.97 [N1271_2.mzXML]	133.1051483154297	3.965933333333333	1.1950666666666665	19.335166666666666	18.1401	61470.10546875	6195339.395632142	0	1187	1.9564038558417511	0.9012913845243822	0.798700344782907	133.0965576171875	133.10670471191406
165	133.96124267578125	11.61555					1	DETECTED	133.9612 m/z @11.62 [N1271_2.mzXML]	133.96124267578125	11.61555	0.11966666666666666	19.992833333333333	19.873166666666666	9161.0498046875	1757110.506829834	0	1187	1.0803035473451157	1.571981701971253	1.3727492782082897	133.9581756591797	133.9662628173828
166	134.01852416992188	1.7836					1	DETECTED	134.0185 m/z @1.78 [N1271_2.mzXML]	134.01852416992188	1.7836	1.7213166666666666	10.880916666666668	9.159600000000001	17404.771484375	1895719.0163442385	0	1187	0.09133866777001787	73.53170992774938	146.06341985549878	134.0120391845703	134.01950073242188
167	134.03517150878906	1.4940166666666668					1	DETECTED	134.0352 m/z @1.49 [N1271_2.mzXML]	134.03517150878906	1.4940166666666668	1.4141833333333333	18.530666666666665	17.11648333333333	74898.4140625	2176878.6687676706	0	1187	0.15710725413212678	8.774785340841069	19.027264837700866	134.03466796875	134.0450897216797
168	134.05984497070312	10.0592					1	DETECTED	134.0598 m/z @10.06 [N1271_2.mzXML]	134.05984497070312	10.0592	8.77235	19.828	11.05565	10979.689453125	884977.0241720274	0	1187	0.39125790180672304	8.917401070283297	1.2782759493832392	134.05963134765625	134.06739807128906
169	134.10623168945312	4.092366666666667					1	DETECTED	134.1062 m/z @4.09 [N1271_2.mzXML]	134.10623168945312	4.092366666666667	3.0884666666666667	9.141016666666667	6.05255	4086.136474609375	529523.2804136354	0	1187	0.6661385114315639	3.0145183783245337	5.0290367566490675	134.09628295898438	134.10650634765625
170	134.95823669433594	11.7613					1	DETECTED	134.9582 m/z @11.76 [N1271_2.mzXML]	134.95823669433594	11.7613	0.10113333333333333	19.992833333333333	19.8917	54626.0390625	8437941.321363797	0	1187	1.4751162995343883	1.5461092769995006	5.580325069959491	134.9580078125	134.95901489257812
171	134.99623107910156	1.4940166666666668					1	DETECTED	134.9962 m/z @1.49 [N1271_2.mzXML]	134.99623107910156	1.4940166666666668	1.4141833333333333	16.66525	15.251066666666667	96445.859375	3399116.144773651	0	1187	0.7990033523135818	1.7168783440195867	11.674384669621567	134.99073791503906	135.0041046142578
172	135.0318603515625	1.4792166666666666					1	DETECTED	135.0319 m/z @1.48 [N1271_2.mzXML]	135.0318603515625	1.4792166666666666	1.4326666666666665	18.052666666666667	16.62	73842.9921875	2075120.0840821846	0	1187	0.2079204754407633	2.8560495776153294	3.7774997686442684	135.03118896484375	135.03233337402344
173	136.0478973388672	1.81195					1	DETECTED	136.0479 m/z @1.81 [N1271_2.mzXML]	136.0478973388672	1.81195	1.7976999999999999	17.534666666666666	15.736966666666667	303193.28125	5917161.003441529	0	1187	0.08448793894842965	6.854851325304815	10.239782002882547	136.0477294921875	136.05076599121094
174	136.06161499023438	7.4155					1	DETECTED	136.0616 m/z @7.42 [N1271_2.mzXML]	136.06161499023438	7.4155	0.10113333333333333	19.992833333333333	19.8917	7493.00732421875	3669046.4300074764	0	1187	19.343531072447092	1.0305017662711629	1.0579254911953424	136.0609588623047	136.06997680664062
175	136.07565307617188	3.8873666666666664					1	DETECTED	136.0757 m/z @3.89 [N1271_2.mzXML]	136.07565307617188	3.8873666666666664	2.0079000000000002	15.598883333333333	13.590983333333334	7406.59716796875	2134756.475358551	0	1187	0.23640760134768835	3.615648942962544	6.231297885925087	136.07537841796875	136.07579040527344
176	136.95375061035156	11.745966666666668					1	DETECTED	136.9538 m/z @11.75 [N1271_2.mzXML]	136.95375061035156	11.745966666666668	0.24713333333333332	19.883	19.635866666666665	23570.94921875	3500390.9590323507	0	1187	1.319483449619808	1.0424220855272333	4.571265335326134	136.953369140625	136.95423889160156
177	136.9692840576172	1.6274000000000002					1	DETECTED	136.9693 m/z @1.63 [N1271_2.mzXML]	136.9692840576172	1.6274000000000002	1.5530666666666666	15.5626	14.009533333333334	31403.07421875	2382704.094234253	0	1187	0.06828205753910677	91.53158202939362	194.05309230542977	136.96900939941406	136.9761505126953
178	137.0457763671875	3.3749333333333333					1	DETECTED	137.0458 m/z @3.37 [N1271_2.mzXML]	137.0457763671875	3.3749333333333333	2.87005	14.9382	12.06815	4583.74755859375	1346820.4109490663	0	1187	0.3521143952672028	11.95142442148351	22.90284884296702	137.0442657470703	137.04588317871094
179	137.0594940185547	10.18175					1	DETECTED	137.0595 m/z @10.18 [N1271_2.mzXML]	137.0594940185547	10.18175	3.7312000000000003	10.81805	7.086849999999999	24509.154296875	875542.6634560239	0	1187	0.0810091851403616	1.0524170134169575	1.9443414401642751	137.058837890625	137.05984497070312
180	137.13232421875	6.080233333333334					1	DETECTED	137.1323 m/z @6.08 [N1271_2.mzXML]	137.13232421875	6.080233333333334	0.10113333333333333	19.9745	19.873366666666666	7557.353515625	3678466.2814638373	0	1187	6.439972340024923	1.6619028504847437	0.8742548278724435	137.13145446777344	137.13267517089844
181	138.05227661132812	1.8687666666666667					1	DETECTED	138.0523 m/z @1.87 [N1271_2.mzXML]	138.05227661132812	1.8687666666666667	0.21073333333333333	19.9745	19.763766666666665	264510.09375	3939610.8180753468	0	1187	0.052208250543167134	0.6384369395634052	0.05441139757999811	138.05206298828125	138.05520629882812
182	138.06602478027344	9.908466666666667					1	DETECTED	138.0660 m/z @9.91 [N1271_2.mzXML]	138.06602478027344	9.908466666666667	1.30425	10.369166666666667	9.064916666666667	18105.5625	738901.4213377074	0	1187	0.11863249115715568	0.5116081781536288	0.23999693000460037	138.06275939941406	138.06614685058594
183	138.90618896484375	1.7542666666666666					1	DETECTED	138.9062 m/z @1.75 [N1271_2.mzXML]	138.90618896484375	1.7542666666666666	1.6728333333333334	2.2066666666666666	0.5338333333333332	28952.787109375	499483.6815549316	0	1187	0.10835179339288081	3.2777322963569406	5.455008570799857	138.90603637695312	138.90640258789062
184	139.00233459472656	3.3443666666666667					1	DETECTED	139.0023 m/z @3.34 [N1271_2.mzXML]	139.00233459472656	3.3443666666666667	2.9853666666666667	5.607583333333333	2.6222166666666666	3020.099365234375	160493.2300681152	0	1187	0.2570231274891914	3.65211234911792	6.30422469823584	139.00155639648438	139.00283813476562
185	139.04176330566406	14.558716666666667					1	DETECTED	139.0418 m/z @14.56 [N1271_2.mzXML]	139.04176330566406	14.558716666666667	0.11966666666666666	19.992833333333333	19.873166666666666	133419.921875	2.1511481912962046E7	1	1187	1.7217463749023185	0.8087989920625421	0.4945414459844276	139.03457641601562	139.05059814453125
186	140.04148864746094	14.668833333333334					1	DETECTED	140.0415 m/z @14.67 [N1271_2.mzXML]	140.04148864746094	14.668833333333334	9.156916666666666	16.278683333333333	7.121766666666668	6954.1884765625	1166149.8124607238	0	1187	1.0864039203597908	0.6460335938799268	0.30472835728026243	140.041015625	140.0496826171875
187	140.06787109375	1.7836					1	DETECTED	140.0679 m/z @1.78 [N1271_2.mzXML]	140.06787109375	1.7836	0.24713333333333332	19.663333333333334	19.4162	870487.0	5823656.657779694	1	1187	0.059664675505833875	3.0501878048420923	4.195226672150902	140.06773376464844	140.0709686279297
188	140.1067352294922	10.66015					1	DETECTED	140.1067 m/z @10.66 [N1271_2.mzXML]	140.1067352294922	10.66015	10.6087	10.81805	0.20934999999999881	13187.720703125	109151.6906420894	0	1187	0.1338722704456039	2.028835532142639	3.1733643746567632	140.1063995361328	140.1068572998047
189	140.9523162841797	17.868499999999997					1	DETECTED	140.9523 m/z @17.87 [N1271_2.mzXML]	140.9523162841797	17.868499999999997	0.24713333333333332	19.919500000000003	19.67236666666667	1894.06787109375	1028321.292316528	0	1187	0.6661108508502736	0.5581963941502837	0.11639278830056726	140.95205688476562	140.9526824951172
190	140.9945831298828	2.9133333333333336					1	DETECTED	140.9946 m/z @2.91 [N1271_2.mzXML]	140.9945831298828	2.9133333333333336	2.9133333333333336	3.5748333333333333	0.6614999999999998	1502.021484375	44142.149404052725	0	1187	0.7525357151943375	null	null	140.9945068359375	140.9951171875
191	141.01588439941406	3.8873666666666664					1	DETECTED	141.0159 m/z @3.89 [N1271_2.mzXML]	141.01588439941406	3.8873666666666664	3.177333333333333	10.3337	7.156366666666667	2712.38720703125	301480.3001002198	0	1187	0.27954951361898583	5.039458241397116	9.078916482794233	141.0134735107422	141.01611328125
192	141.0384521484375	14.558716666666667					1	DETECTED	141.0385 m/z @14.56 [N1271_2.mzXML]	141.0384521484375	14.558716666666667	1.5086833333333334	16.370533333333334	14.86185	5071.89111328125	2413446.0726331165	0	1187	2.5184822869596317	0.5694180857775587	0.11318882327586428	141.0303192138672	141.040771484375
193	141.0521240234375	9.355250000000002					1	DETECTED	141.0521 m/z @9.36 [N1271_2.mzXML]	141.0521240234375	9.355250000000002	0.10113333333333333	19.773333333333333	19.6722	72068.203125	2109408.2547959303	0	1187	0.10271273894781174	0.9717477337538533	0.42368659385172475	141.04324340820312	141.05905151367188
194	141.07127380371094	1.7836					1	DETECTED	141.0713 m/z @1.78 [N1271_2.mzXML]	141.07127380371094	1.7836	0.1377833333333333	19.7915	19.653716666666664	40777.859375	2610105.065231842	0	1187	0.05800369614776413	0.9883929237707978	0.8863663697512801	141.06483459472656	141.0714874267578
195	141.08998107910156	2.3043666666666667					1	DETECTED	141.0900 m/z @2.30 [N1271_2.mzXML]	141.08998107910156	2.3043666666666667	0.10113333333333333	19.9745	19.873366666666666	2144.08154296875	1443757.6615190122	0	1187	4.702269739599832	4.510045841717475	8.02009168343495	141.08998107910156	141.09130859375
196	141.10214233398438	9.489016666666666					1	DETECTED	141.1021 m/z @9.49 [N1271_2.mzXML]	141.10214233398438	9.489016666666666	9.404433333333333	16.6092	7.204766666666668	15834.107421875	546292.43631485	0	1187	0.09960813935139434	1.7140291173281323	2.1001561224399867	141.1017608642578	141.1101837158203
197	142.00958251953125	10.249216666666666					1	DETECTED	142.0096 m/z @10.25 [N1271_2.mzXML]	142.00958251953125	10.249216666666666	10.199466666666666	16.997833333333332	6.7983666666666664	2520.418701171875	523012.73026458727	0	1187	0.06297671256188586	68.32529313232897	135.65058626465793	142.0094757080078	142.00987243652344
198	142.06495666503906	9.216550000000002					1	DETECTED	142.0650 m/z @9.22 [N1271_2.mzXML]	142.06495666503906	9.216550000000002	8.281983333333333	12.08845	3.806466666666667	57959.578125	721789.0740903334	0	1187	0.09739333938440886	1.7470235655821351	1.5768244704976582	142.05799865722656	142.0726776123047
199	142.94775390625	1.6575333333333333					1	DETECTED	142.9478 m/z @1.66 [N1271_2.mzXML]	142.94775390625	1.6575333333333333	0.3016833333333333	19.46333333333333	19.161649999999998	18541.353515625	2383904.990946715	0	1187	0.08102826439995114	2.537033298676753	25.683819913618976	142.93783569335938	142.9501495361328
200	143.01043701171875	4.218999999999999					1	DETECTED	143.0104 m/z @4.22 [N1271_2.mzXML]	143.01043701171875	4.218999999999999	1.4643666666666666	16.315350000000002	14.850983333333335	5494.81103515625	1573018.7917835696	0	1187	0.6123303683961194	2.695637047882962	4.391274095765924	143.001220703125	143.01756286621094
201	143.03128051757812	1.7976999999999999					1	DETECTED	143.0313 m/z @1.80 [N1271_2.mzXML]	143.03128051757812	1.7976999999999999	0.10113333333333333	19.956333333333337	19.855200000000004	317671.0625	4716429.584194887	0	1187	null	61.25286793273121	5.746819356540282	143.02410888671875	143.0343017578125
202	143.0537109375	1.82615					1	DETECTED	143.0537 m/z @1.83 [N1271_2.mzXML]	143.0537109375	1.82615	1.81195	10.18175	8.3698	487370.09375	6371169.853020479	0	1187	0.05237148870559305	null	null	143.05079650878906	143.06304931640625
203	143.07278442382812	9.216550000000002					1	DETECTED	143.0728 m/z @9.22 [N1271_2.mzXML]	143.07278442382812	9.216550000000002	0.10113333333333333	19.992833333333333	19.8917	71053.5546875	2926389.9399921	0	1187	0.10154851637415696	0.5567505132161144	0.01930307760416632	143.0690155029297	143.08192443847656
204	143.106201171875	11.092533333333334					1	DETECTED	143.1062 m/z @11.09 [N1271_2.mzXML]	143.106201171875	11.092533333333334	3.653233333333333	16.702333333333332	13.0491	12988.3203125	1223118.8550205994	0	1187	0.08815923818895044	0.7501199789310842	3.452372524797446	143.09799194335938	143.10772705078125
205	144.04432678222656	9.216550000000002					1	DETECTED	144.0443 m/z @9.22 [N1271_2.mzXML]	144.04432678222656	9.216550000000002	1.81195	13.25795	11.446	15944.810546875	3197378.572574341	0	1187	0.08786815921944857	0.7728979283148311	0.016901847260178956	144.03466796875	144.04733276367188
206	144.0570831298828	1.82615					1	DETECTED	144.0571 m/z @1.83 [N1271_2.mzXML]	144.0570831298828	1.82615	0.11966666666666666	19.956333333333337	19.83666666666667	10374.44140625	1598866.8436663202	0	1187	0.9500605066990686	2.2613360763525	5.683474917531772	144.0570831298828	144.06581115722656
207	144.0803680419922	9.216550000000002					1	DETECTED	144.0804 m/z @9.22 [N1271_2.mzXML]	144.0803680419922	9.216550000000002	0.7023166666666667	18.586833333333335	17.884516666666666	658989.5625	5769354.616028975	1	1187	0.10013245062104481	1.40890362100491	1.314210819876648	144.0728759765625	144.0808563232422
208	144.10171508789062	1.8687666666666667					1	DETECTED	144.1017 m/z @1.87 [N1271_2.mzXML]	144.10171508789062	1.8687666666666667	0.17441666666666666	18.200666666666667	18.02625	140733.140625	3936328.2859788206	0	1187	0.058504984544844874	0.5827236447438339	0.10940837850981698	144.1011199951172	144.10861206054688
209	144.98086547851562	1.5238166666666666					1	DETECTED	144.9809 m/z @1.52 [N1271_2.mzXML]	144.98086547851562	1.5238166666666666	1.4491666666666667	18.9345	17.485333333333333	58543.91796875	2865168.8058272097	0	1187	0.06609881378249982	74.43442004510139	1.4137644914516945	144.9795684814453	144.9814453125
210	144.99188232421875	1.82615					1	DETECTED	144.9919 m/z @1.83 [N1271_2.mzXML]	144.99188232421875	1.82615	1.4141833333333333	16.33386666666667	14.919683333333335	82566.3671875	5491248.68904474	0	1187	0.07680956862101773	18.17201321591803	331.5307092217021	144.9915313720703	144.9926300048828
211	145.03456115722656	1.4940166666666668					1	DETECTED	145.0346 m/z @1.49 [N1271_2.mzXML]	145.03456115722656	1.4940166666666668	1.4326666666666665	16.813499999999998	15.380833333333332	4603.6044921875	1396951.2774908445	0	1187	0.15956969369706364	125.35316490084166	249.70632980168332	145.02792358398438	145.03465270996094
212	145.04933166503906	1.9662833333333334					1	DETECTED	145.0493 m/z @1.97 [N1271_2.mzXML]	145.04933166503906	1.9662833333333334	0.10113333333333333	19.992833333333333	19.8917	222482.40625	1.6881760331298262E7	0	1187	0.8065683130417776	17.109847746131003	26.82550342181644	145.0463409423828	145.05014038085938
213	145.083984375	9.216550000000002					1	DETECTED	145.0840 m/z @9.22 [N1271_2.mzXML]	145.083984375	9.216550000000002	9.141016666666667	10.26575	1.1247333333333334	55946.56640625	456503.6999338998	0	1187	0.09689378157068695	2.3848744094929692	1.4217180590877132	145.08377075195312	145.0859375
214	146.0596466064453	9.216550000000002					1	DETECTED	146.0596 m/z @9.22 [N1271_2.mzXML]	146.0596466064453	9.216550000000002	0.575	19.190166666666666	18.615166666666667	529341.5	6850407.544543286	0	1187	0.10498058370589192	1.4628338570723645	1.3141015949182695	146.0524444580078	146.06057739257812
215	146.08099365234375	1.9801499999999999					1	DETECTED	146.0810 m/z @1.98 [N1271_2.mzXML]	146.08099365234375	1.9801499999999999	0.11966666666666666	19.828	19.708333333333332	53100.35546875	5436029.017208559	0	1187	1.0484526517756645	2.1055982209241915	2.6581199032755096	146.0806884765625	146.08773803710938
216	146.11741638183594	1.82615					1	DETECTED	146.1174 m/z @1.83 [N1271_2.mzXML]	146.11741638183594	1.82615	1.81195	9.404433333333333	7.592483333333334	108193.90625	6205094.0824634405	0	1187	0.04203393536410149	252.7054906385852	523.5572451453535	146.11712646484375	146.1175994873047
217	147.0138397216797	1.5238166666666666					1	DETECTED	147.0138 m/z @1.52 [N1271_2.mzXML]	147.0138397216797	1.5238166666666666	1.4643666666666666	19.317	17.852633333333333	225265.078125	4836006.377223232	0	1187	0.15056263228082511	89.51035432971331	179.91427222419486	147.0077362060547	147.0139923095703
218	147.02865600585938	3.177333333333333					1	DETECTED	147.0287 m/z @3.18 [N1271_2.mzXML]	147.02865600585938	3.177333333333333	2.713783333333333	3.5905666666666667	0.8767833333333335	7816.29052734375	186075.4173583679	0	1187	0.3231946956373668	0.9457268183942769	0.8408673047065349	147.02841186523438	147.02899169921875
219	147.0631866455078	9.216550000000002					1	DETECTED	147.0632 m/z @9.22 [N1271_2.mzXML]	147.0631866455078	9.216550000000002	0.10113333333333333	19.9745	19.873366666666666	41153.4765625	3264715.0959439394	0	1187	0.1181671750875406	1.0615226121918195	0.09694645712190457	147.05323791503906	147.06565856933594
220	147.0762481689453	1.8403333333333334					1	DETECTED	147.0762 m/z @1.84 [N1271_2.mzXML]	147.0762481689453	1.8403333333333334	1.7836	17.96066666666667	16.17706666666667	198632.859375	7116344.1737698605	0	1187	0.21933457947290158	17.67995847278618	15.705495447834538	147.0721435546875	147.0861053466797
221	147.11264038085938	1.6122166666666666					1	DETECTED	147.1126 m/z @1.61 [N1271_2.mzXML]	147.11264038085938	1.6122166666666666	1.4940166666666668	15.7082	14.214183333333333	153254.15625	3762662.942139861	0	1187	0.12799005204282587	4.729275039084602	6.272042692002553	147.1053924560547	147.11685180664062
222	148.0146484375	1.5383					1	DETECTED	148.0146 m/z @1.54 [N1271_2.mzXML]	148.0146484375	1.5383	1.4326666666666665	19.098333333333336	17.66566666666667	27245.56640625	9457589.212023439	0	1187	2.0142014826519574	83.61786052382446	166.23572104764892	148.01454162597656	148.01934814453125
223	148.0425262451172	2.136016666666667					1	DETECTED	148.0425 m/z @2.14 [N1271_2.mzXML]	148.0425262451172	2.136016666666667	0.42916666666666664	10.093316666666668	9.664150000000001	35474.62109375	1923157.1488864135	0	1187	0.37763284215845005	2.9729753100881378	7.388188519829274	148.0383758544922	148.0428009033203
224	148.07945251464844	1.9662833333333334					1	DETECTED	148.0795 m/z @1.97 [N1271_2.mzXML]	148.07945251464844	1.9662833333333334	0.1377833333333333	19.9745	19.836716666666664	8877.05078125	2695341.988935027	0	1187	17.155636746996326	1.5190412114190242	3.7029907927190524	148.0754852294922	148.08274841308594
225	148.0965118408203	1.9106666666666667					1	DETECTED	148.0965 m/z @1.91 [N1271_2.mzXML]	148.0965118408203	1.9106666666666667	1.8968666666666667	5.712000000000001	3.8151333333333337	14523.251953125	454328.69070974726	0	1187	0.22898335155150584	48.9663547047643	74.88453082286415	148.0965118408203	148.09713745117188
226	148.10841369628906	1.5973166666666667					1	DETECTED	148.1084 m/z @1.60 [N1271_2.mzXML]	148.10841369628906	1.5973166666666667	1.5973166666666667	9.08865	7.4913333333333325	16904.46484375	2327382.3468909306	0	1187	7.517736910602811	null	null	148.10841369628906	148.11602783203125
227	148.93502807617188	1.7542666666666666					1	DETECTED	148.9350 m/z @1.75 [N1271_2.mzXML]	148.93502807617188	1.7542666666666666	1.6575333333333333	1.9106666666666667	0.25313333333333343	62708.15625	487397.88681103516	0	1187	0.1228238205465868	1.3084079944865614	0.8193832367103799	148.93496704101562	148.9351806640625
228	148.97576904296875	1.5238166666666666					1	DETECTED	148.9758 m/z @1.52 [N1271_2.mzXML]	148.97576904296875	1.5238166666666666	1.4141833333333333	7.662066666666666	6.247883333333332	97918.8203125	6053273.229382291	0	1187	null	9.185800796390277	15.758912606146252	148.97496032714844	148.97601318359375
229	149.01205444335938	1.5086833333333334					1	DETECTED	149.0121 m/z @1.51 [N1271_2.mzXML]	149.01205444335938	1.5086833333333334	0.15614999999999998	19.536	19.37985	161960.9375	4237204.842663788	0	1187	0.14042703182351812	5.336767518640914	0.25166255380197183	149.0021209716797	149.01210021972656
230	149.0229949951172	12.4511					1	DETECTED	149.0230 m/z @12.45 [N1271_2.mzXML]	149.0229949951172	12.4511	0.10113333333333333	19.992833333333333	19.8917	119535.0546875	3.737120500213181E7	1	1187	11.780806600525144	0.5395595471069032	0.07610126331928825	149.022705078125	149.02345275878906
231	149.05958557128906	8.347133333333334					1	DETECTED	149.0596 m/z @8.35 [N1271_2.mzXML]	149.05958557128906	8.347133333333334	7.958600000000001	8.512816666666668	0.554216666666667	4978.2041015625	90155.87455093376	0	1187	0.33330449451273125	0.7132163692518881	0.4264327385037764	149.05908203125	149.05975341796875
232	149.0785675048828	17.220333333333333					1	DETECTED	149.0786 m/z @17.22 [N1271_2.mzXML]	149.0785675048828	17.220333333333333	0.11966666666666666	19.956333333333337	19.83666666666667	9667.552734375	3910946.2295408333	0	1187	8.878865785578345	0.6595567067581466	0.17036306482809666	149.07821655273438	149.07879638671875
233	149.96078491210938	7.082283333333334					1	DETECTED	149.9608 m/z @7.08 [N1271_2.mzXML]	149.96078491210938	7.082283333333334	0.575	7.975783333333334	7.400783333333334	2823.20654296875	667454.8272930911	0	1187	1.6172915695831689	0.5686538417209435	0.13730768344188696	149.9605255126953	149.9611358642578
234	149.9971466064453	12.08845					1	DETECTED	149.9971 m/z @12.09 [N1271_2.mzXML]	149.9971466064453	12.08845	0.19256666666666666	19.992833333333333	19.800266666666666	9342.6181640625	4238999.208839236	0	1187	7.040720230982634	0.8322318785350113	0.20396699590282047	149.99244689941406	149.99778747558594
235	150.0151824951172	1.4940166666666668					1	DETECTED	150.0152 m/z @1.49 [N1271_2.mzXML]	150.0151824951172	1.4940166666666668	0.4655166666666667	19.773333333333333	19.307816666666668	5956.1865234375	4321353.736607544	0	1187	0.04281100265393212	9.386396046021714	17.772792092043424	150.01051330566406	150.0157012939453
236	150.02638244628906	12.467216666666667					1	DETECTED	150.0264 m/z @12.47 [N1271_2.mzXML]	150.02638244628906	12.467216666666667	0.10113333333333333	19.7915	19.690366666666666	8992.34375	3795845.623623232	0	1187	14.773935437626221	0.7961440229660428	0.22746240366235995	150.02145385742188	150.027099609375
237	150.05824279785156	2.643866666666667					1	DETECTED	150.0582 m/z @2.64 [N1271_2.mzXML]	150.05824279785156	2.643866666666667	1.9245333333333332	18.67866666666667	16.754133333333336	34140.66015625	3492367.6661993414	0	1187	0.1581772101721164	5.3757575131758815	35.07098802748089	150.05238342285156	150.05853271484375
238	150.93203735351562	1.7045					1	DETECTED	150.9320 m/z @1.70 [N1271_2.mzXML]	150.93203735351562	1.7045	1.6728333333333334	1.9662833333333334	0.29345	21414.5	173424.9804261474	0	1187	0.05190625031845442	4.6334210526316015	8.266842105263203	150.9320068359375	150.93258666992188
239	150.97677612304688	2.2066666666666666					1	DETECTED	150.9768 m/z @2.21 [N1271_2.mzXML]	150.97677612304688	2.2066666666666666	0.19256666666666666	19.9745	19.78193333333333	24728.462890625	2705972.907326602	0	1187	0.1947268029131073	3.9435095946820136	10.952545147611293	150.9677734375	150.9768524169922
240	151.0386199951172	10.8654					1	DETECTED	151.0386 m/z @10.87 [N1271_2.mzXML]	151.0386199951172	10.8654	1.4326666666666665	11.010533333333333	9.577866666666667	17065.1796875	874488.3896586763	0	1187	9.4615491245699	0.507693068817098	0.01426541400747567	151.03855895996094	151.04747009277344
241	151.0613250732422	8.53025					1	DETECTED	151.0613 m/z @8.53 [N1271_2.mzXML]	151.0613250732422	8.53025	6.483766666666667	9.54005	3.056283333333334	6858.37060546875	173103.4318960878	0	1187	0.11549635868325225	0.7467159110343761	4.963264331671276	151.05828857421875	151.06163024902344
242	152.02194213867188	1.81195					1	DETECTED	152.0219 m/z @1.81 [N1271_2.mzXML]	152.02194213867188	1.81195	1.7693333333333332	13.75895	11.989616666666667	179009.28125	2069931.1880193183	0	1187	0.09495516736863596	16.892522687633612	7.224637562957338	152.0123748779297	152.0319366455078
243	152.0472869873047	7.906549999999999					1	DETECTED	152.0473 m/z @7.91 [N1271_2.mzXML]	152.0472869873047	7.906549999999999	0.10113333333333333	19.992833333333333	19.8917	2282.885009765625	1424151.6081951289	0	1187	17.49853280384203	1.274224096514173	1.548448193028346	152.04214477539062	152.04769897460938
244	152.94696044921875	1.5973166666666667					1	DETECTED	152.9470 m/z @1.60 [N1271_2.mzXML]	152.94696044921875	1.5973166666666667	1.5383	12.737416666666666	11.199116666666667	92219.859375	2253252.4790369268	0	1187	0.060452853571569376	2.2803765173848003	4.061086721761419	152.9466094970703	152.9470977783203
245	153.05752563476562	13.199233333333332					1	DETECTED	153.0575 m/z @13.20 [N1271_2.mzXML]	153.05752563476562	13.199233333333332	0.2653166666666667	19.8645	19.599183333333333	86460.984375	1.2917157097873209E7	0	1187	2.39439092137094	0.769418695665308	0.39277898815009266	153.05166625976562	153.06610107421875
246	153.08677673339844	1.8403333333333334					1	DETECTED	153.0868 m/z @1.84 [N1271_2.mzXML]	153.08677673339844	1.8403333333333334	0.83005	19.736666666666668	18.906616666666668	4405.96044921875	2017169.1492421879	0	1187	9.802555867209009	9.357086295923585	17.71417259184717	153.08677673339844	153.0912322998047
247	154.02633666992188	1.8547833333333335					1	DETECTED	154.0263 m/z @1.85 [N1271_2.mzXML]	154.02633666992188	1.8547833333333335	1.7976999999999999	10.801116666666667	9.003416666666666	37182.1796875	2481097.7717292486	0	1187	0.06655857289661449	78.86204379562007	1.746911483573515	154.01983642578125	154.0264892578125
248	154.08389282226562	3.9976					1	DETECTED	154.0839 m/z @4.00 [N1271_2.mzXML]	154.08389282226562	3.9976	2.942333333333333	10.443033333333334	7.500700000000001	7310.33203125	674155.4585699462	0	1187	0.8273818065679412	3.553935814012256	10.031285546406925	154.0836181640625	154.08628845214844
249	155.0282745361328	2.7562					1	DETECTED	155.0283 m/z @2.76 [N1271_2.mzXML]	155.0282745361328	2.7562	2.093233333333333	16.241566666666667	14.148333333333333	41195.37890625	1693284.1082776797	0	1187	0.25634933778676183	0.6265099541175114	0.6559155460073339	155.02780151367188	155.031494140625
250	155.06781005859375	10.024633333333332					1	DETECTED	155.0678 m/z @10.02 [N1271_2.mzXML]	155.06781005859375	10.024633333333332	9.187083333333334	10.49625	1.3091666666666661	17703.236328125	247693.760390228	0	1187	0.08609976732886082	0.5689503183801053	0.16507172157344008	155.060302734375	155.0681915283203
251	155.0789031982422	1.6888833333333333					1	DETECTED	155.0789 m/z @1.69 [N1271_2.mzXML]	155.0789031982422	1.6888833333333333	1.5825166666666666	11.140833333333335	9.558316666666668	30850.97265625	1279653.758680603	0	1187	0.08143005107166457	40.57835572042853	81.12252137405622	155.06973266601562	155.08555603027344
252	155.1306610107422	15.086383333333334					1	DETECTED	155.1307 m/z @15.09 [N1271_2.mzXML]	155.1306610107422	15.086383333333334	0.10113333333333333	19.992833333333333	19.8917	366241.71875	8.478284585430937E7	1	1187	0.5961215595755984	0.8312158393929034	0.32734404257218913	155.1239471435547	155.1311492919922
253	156.04193115234375	1.7836					1	DETECTED	156.0419 m/z @1.78 [N1271_2.mzXML]	156.04193115234375	1.7836	1.73795	10.369166666666667	8.631216666666667	371596.0	1.4868082728741363E7	1	1187	0.04836771022125519	94.37959471711142	1.0207864780654554	156.0414581298828	156.04209899902344
254	156.07672119140625	1.8830833333333332					1	DETECTED	156.0767 m/z @1.88 [N1271_2.mzXML]	156.07672119140625	1.8830833333333332	1.5383	15.346300000000001	13.808000000000002	51544.29296875	2395894.8760783686	0	1187	0.4846516894339583	15.578429376915576	5.599091685375837	156.06809997558594	156.07728576660156
255	156.10179138183594	10.145999999999999					1	DETECTED	156.1018 m/z @10.15 [N1271_2.mzXML]	156.10179138183594	10.145999999999999	6.378666666666667	10.443033333333334	4.064366666666667	47529.01171875	645599.1223315111	0	1187	0.0877021272536993	0.866793575909619	0.29206341639096267	156.10134887695312	156.1100616455078
256	156.13414001464844	14.89055					1	DETECTED	156.1341 m/z @14.89 [N1271_2.mzXML]	156.13414001464844	14.89055	0.11966666666666666	19.992833333333333	19.873166666666666	17241.314453125	5177545.500539676	0	1187	6.072218637325591	0.6751406594668445	0.7523273187363453	156.13368225097656	156.13455200195312
257	157.0106658935547	1.9106666666666667					1	DETECTED	157.0107 m/z @1.91 [N1271_2.mzXML]	157.0106658935547	1.9106666666666667	1.4643666666666666	5.7817	4.317333333333333	4495.654296875	481647.2617877199	0	1187	1.7049623899173505	4.836806333557396	8.673612667114792	157.01055908203125	157.01739501953125
258	157.12786865234375	15.086383333333334					1	DETECTED	157.1279 m/z @15.09 [N1271_2.mzXML]	157.12786865234375	15.086383333333334	0.10113333333333333	19.992833333333333	19.8917	101229.546875	2.4818281608113684E7	0	1187	3.717321738388085	0.6752214562392552	0.3282788101326449	157.12451171875	157.12843322753906
259	158.04014587402344	1.7693333333333332					1	DETECTED	158.0401 m/z @1.77 [N1271_2.mzXML]	158.04014587402344	1.7693333333333332	1.7693333333333332	4.10795	2.338616666666667	20494.88671875	349695.86607586674	0	1187	0.040638979388580854	null	null	158.03692626953125	158.04025268554688
260	158.1312255859375	14.89055					1	DETECTED	158.1312 m/z @14.89 [N1271_2.mzXML]	158.1312255859375	14.89055	0.7023166666666667	19.992833333333333	19.290516666666665	5618.8193359375	1987017.3771976007	0	1187	6.446627267119261	0.6798068587350551	1.1518634432986417	158.1304473876953	158.13174438476562
261	158.1536865234375	11.730833333333333					1	DETECTED	158.1537 m/z @11.73 [N1271_2.mzXML]	158.1536865234375	11.730833333333333	11.686516666666668	11.808449999999999	0.121933333333331	10348.6396484375	56198.563873656945	0	1187	0.10888071636257735	1.375705152312918	1.751410304625836	158.1534881591797	158.15380859375
262	158.927734375	1.5530666666666666					1	DETECTED	158.9277 m/z @1.55 [N1271_2.mzXML]	158.927734375	1.5530666666666666	1.4643666666666666	2.136016666666667	0.6716500000000003	44991.52734375	425671.5302036135	0	1187	0.08584646301641419	3.7860766629086826	4.905190967849269	158.92140197753906	158.9278564453125
263	158.96377563476562	1.6423333333333334					1	DETECTED	158.9638 m/z @1.64 [N1271_2.mzXML]	158.96377563476562	1.6423333333333334	1.5825166666666666	12.40015	10.817633333333333	359722.40625	6741505.284662963	0	1187	0.08983362424623054	2.7137564840240738	4.434236639208709	158.9636688232422	158.9640655517578
264	159.013671875	2.249016666666667					1	DETECTED	159.0137 m/z @2.25 [N1271_2.mzXML]	159.013671875	2.249016666666667	1.4141833333333333	3.2224166666666667	1.8082333333333334	9404.9716796875	627202.5615202637	0	1187	0.7734502412668016	1.0829906168895984	1.165981233779197	159.0054168701172	159.01394653320312
265	159.07496643066406	14.2879					1	DETECTED	159.0750 m/z @14.29 [N1271_2.mzXML]	159.07496643066406	14.2879	0.10113333333333333	19.627166666666668	19.526033333333334	34789.73828125	8156715.542903075	0	1187	17.087829247205548	0.7895798652046854	0.5042706907178607	159.06497192382812	159.07496643066406
266	159.091552734375	9.216550000000002					1	DETECTED	159.0916 m/z @9.22 [N1271_2.mzXML]	159.091552734375	9.216550000000002	0.7204833333333334	17.9975	17.277016666666665	47287.3359375	9751863.702782745	0	1187	0.11694148203586785	1.2897067173073404	1.595883852046598	159.08663940429688	159.1011505126953
267	159.98190307617188	11.629516666666666					1	DETECTED	159.9819 m/z @11.63 [N1271_2.mzXML]	159.98190307617188	11.629516666666666	0.11966666666666666	19.9745	19.854833333333332	4566.76611328125	1755714.0447811885	0	1187	18.397933322214573	0.8625148604600987	0.7250297209201975	159.98085021972656	159.98251342773438
268	160.06028747558594	2.5617333333333336					1	DETECTED	160.0603 m/z @2.56 [N1271_2.mzXML]	160.06028747558594	2.5617333333333336	0.7204833333333334	19.736666666666668	19.016183333333334	275124.21875	1.9133760767876234E7	1	1187	0.6926109170732855	2.3324540257202164	2.3949518485893626	160.05067443847656	160.0633544921875
269	160.07562255859375	9.216550000000002					1	DETECTED	160.0756 m/z @9.22 [N1271_2.mzXML]	160.07562255859375	9.216550000000002	0.28345000000000004	10.6087	10.32525	28212.4921875	1863582.1217265937	0	1187	0.1065170105954909	0.5635947454661742	14.271544393515656	160.07530212402344	160.07640075683594
270	160.1331024169922	1.8830833333333332					1	DETECTED	160.1331 m/z @1.88 [N1271_2.mzXML]	160.1331024169922	1.8830833333333332	1.8830833333333332	10.232750000000001	8.349666666666668	28222.9921875	4992382.639594727	0	1187	8.211493039042091	null	null	160.1328887939453	160.13323974609375
271	161.0118865966797	1.5383					1	DETECTED	161.0119 m/z @1.54 [N1271_2.mzXML]	161.0118865966797	1.5383	1.4141833333333333	3.298583333333333	1.8843999999999999	15614.0732421875	322554.3693746949	0	1187	0.26910542327634235	7.591244796562374	13.855428490040813	161.01022338867188	161.01231384277344
272	161.0237274169922	12.348					1	DETECTED	161.0237 m/z @12.35 [N1271_2.mzXML]	161.0237274169922	12.348	1.5238166666666666	16.278683333333333	14.754866666666667	58609.41796875	9088343.032291146	0	1187	1.20523034423125	1.9851106296386734	3.929317462421849	161.01698303222656	161.029541015625
273	161.0636749267578	2.5617333333333336					1	DETECTED	161.0637 m/z @2.56 [N1271_2.mzXML]	161.0636749267578	2.5617333333333336	0.37456666666666666	19.956333333333337	19.58176666666667	15153.3125	2320608.607832246	0	1187	2.261711854089008	4.208867808889167	6.918342752429529	161.05380249023438	161.06454467773438
274	161.12820434570312	1.7693333333333332					1	DETECTED	161.1282 m/z @1.77 [N1271_2.mzXML]	161.12820434570312	1.7693333333333332	1.5825166666666666	16.5538	14.971283333333332	10119.6513671875	1423934.2786488035	0	1187	0.05703593160781373	40.06945311803016	72.21834848068174	161.1199188232422	161.13665771484375
275	161.981201171875	0.24713333333333332					1	DETECTED	161.9812 m/z @0.25 [N1271_2.mzXML]	161.981201171875	0.24713333333333332	0.10113333333333333	19.992833333333333	19.8917	3381.780517578125	1643308.9240865482	0	1187	17.710884442369863	68.12226027397261	58.61350013643224	161.98033142089844	161.98793029785156
276	162.04989624023438	1.8830833333333332					1	DETECTED	162.0499 m/z @1.88 [N1271_2.mzXML]	162.04989624023438	1.8830833333333332	1.8687666666666667	9.756383333333334	7.887616666666667	12740.443359375	959361.2996214601	0	1187	4.194618027389494	71.75580826850008	314.0884534225415	162.04989624023438	162.0588836669922
277	162.097900390625	15.763283333333334					1	DETECTED	162.0979 m/z @15.76 [N1271_2.mzXML]	162.097900390625	15.763283333333334	5.485833333333333	19.9745	14.488666666666667	9386.857421875	3009503.9644288328	0	1187	3.3917048567570447	0.8233004911371954	0.5136385404090524	162.09706115722656	162.10166931152344
278	162.112060546875	1.82615					1	DETECTED	162.1121 m/z @1.83 [N1271_2.mzXML]	162.112060546875	1.82615	1.7693333333333332	8.428166666666666	6.658833333333333	1811777.125	1.2739646926200485E7	1	1187	0.061933055074725685	3.257646434444613	3.742691438996252	162.1119384765625	162.1129150390625
279	162.5092010498047	15.69					1	DETECTED	162.5092 m/z @15.69 [N1271_2.mzXML]	162.5092010498047	15.69	10.199466666666666	18.586833333333335	8.387366666666669	10729.12109375	2913142.750783206	0	1187	6.853552824810528	0.7638025449865224	0.5276050899730448	162.50177001953125	162.51821899414062
280	162.95899963378906	15.929083333333333					1	DETECTED	162.9590 m/z @15.93 [N1271_2.mzXML]	162.95899963378906	15.929083333333333	0.10113333333333333	15.929083333333333	15.82795	4959.72900390625	1237069.1117398068	0	1187	15.109767599955402	0.5	null	162.9506072998047	162.968994140625
281	162.9912872314453	1.5383					1	DETECTED	162.9913 m/z @1.54 [N1271_2.mzXML]	162.9912872314453	1.5383	0.575	19.9745	19.3995	381602.875	6371102.286117769	0	1187	0.1293557202356419	1.039714085725499	0.8955198190168384	162.9830322265625	162.99557495117188
282	163.0386962890625	10.914033333333332					1	DETECTED	163.0387 m/z @10.91 [N1271_2.mzXML]	163.0386962890625	10.914033333333332	1.0308833333333334	19.4995	18.46861666666667	31351.921875	3129224.9808266005	0	1187	0.9662216134402293	4.508186298012499	10.106875568375383	163.03762817382812	163.0455322265625
283	163.06004333496094	2.0225					1	DETECTED	163.0600 m/z @2.02 [N1271_2.mzXML]	163.06004333496094	2.0225	0.10113333333333333	19.992833333333333	19.8917	63542.6796875	9245784.742194885	0	1187	0.7998128407523397	4.842993741205891	9.240989275489008	163.05970764160156	163.0673065185547
284	163.07504272460938	11.559683333333334					1	DETECTED	163.0750 m/z @11.56 [N1271_2.mzXML]	163.07504272460938	11.559683333333334	7.45085	11.672316666666667	4.221466666666667	16829.14453125	1545736.208509766	0	1187	0.1327443443747054	0.5137062426479536	0.02741248529590714	163.07492065429688	163.08277893066406
285	163.09425354003906	16.370533333333334					1	DETECTED	163.0943 m/z @16.37 [N1271_2.mzXML]	163.09425354003906	16.370533333333334	0.50225	19.956333333333337	19.454083333333337	20418.73046875	6302922.771701415	0	1187	3.9111685520887978	0.7369969734984895	0.6274313758846666	163.08494567871094	163.1026611328125
286	163.11569213867188	1.8403333333333334					1	DETECTED	163.1157 m/z @1.84 [N1271_2.mzXML]	163.11569213867188	1.8403333333333334	1.7836	12.312933333333332	10.529333333333332	92825.7578125	3877104.168272949	0	1187	0.12782261672548345	92.79670975323153	184.59341950646305	163.1114959716797	163.11605834960938
287	163.9764404296875	0.6476666666666666					1	DETECTED	163.9764 m/z @0.65 [N1271_2.mzXML]	163.9764404296875	0.6476666666666666	0.10113333333333333	19.992833333333333	19.8917	54250.56640625	1.742964674660811E7	1	1187	17.807538409404962	3.713061696994021	6.677977117077526	163.97589111328125	163.97727966308594
288	163.99481201171875	1.5238166666666666					1	DETECTED	163.9948 m/z @1.52 [N1271_2.mzXML]	163.99481201171875	1.5238166666666666	1.5086833333333334	16.48045	14.971766666666667	11936.458984375	1258290.0936435242	0	1187	0.1697644486761991	494.66189427313145	988.3237885462629	163.9874725341797	164.0032958984375
289	164.0631866455078	2.0509833333333334					1	DETECTED	164.0632 m/z @2.05 [N1271_2.mzXML]	164.0631866455078	2.0509833333333334	0.6476666666666666	10.093316666666668	9.445650000000002	5211.4638671875	854469.0604992369	0	1187	3.044995086032811	3.365473461680068	1.068955342631135	164.06301879882812	164.07098388671875
290	164.09153747558594	1.9662833333333334					1	DETECTED	164.0915 m/z @1.97 [N1271_2.mzXML]	164.09153747558594	1.9662833333333334	1.9245333333333332	18.586833333333335	16.662300000000002	9330.7041015625	1048069.939108429	0	1187	0.37178490587895885	30.637174544613945	63.04016131266971	164.09115600585938	164.09803771972656
291	164.90892028808594	1.7213166666666666					1	DETECTED	164.9089 m/z @1.72 [N1271_2.mzXML]	164.90892028808594	1.7213166666666666	1.6728333333333334	1.7693333333333332	0.09649999999999981	17779.087890625	84699.52531787101	0	1187	0.13844004734554805	0.9951873496046757	0.9903746992093513	164.90892028808594	164.90908813476562
292	164.92974853515625	1.6728333333333334					1	DETECTED	164.9297 m/z @1.67 [N1271_2.mzXML]	164.92974853515625	1.6728333333333334	1.6423333333333334	6.378666666666667	4.7363333333333335	25695.798828125	742617.3226091918	0	1187	0.31327131101496475	77.64480874316948	154.28961748633895	164.92005920410156	164.9306182861328
293	164.98419189453125	12.009433333333334					1	DETECTED	164.9842 m/z @12.01 [N1271_2.mzXML]	164.98419189453125	12.009433333333334	0.10113333333333333	19.992833333333333	19.8917	91106.671875	1.2265622140207268E7	1	1187	1.4813379344760662	0.8304712066605309	2.4010792235148406	164.97718811035156	164.98484802246094
294	165.02427673339844	1.4792166666666666					1	DETECTED	165.0243 m/z @1.48 [N1271_2.mzXML]	165.02427673339844	1.4792166666666666	1.4326666666666665	1.6122166666666666	0.1795500000000001	7287.06591796875	59325.01210449221	0	1187	0.13374223504156668	1.928571428571426	2.857142857142852	165.02394104003906	165.02464294433594
295	165.05465698242188	9.323266666666665					1	DETECTED	165.0547 m/z @9.32 [N1271_2.mzXML]	165.05465698242188	9.323266666666665	1.4792166666666666	10.642533333333335	9.163316666666669	14202.083984375	891600.6127733766	0	1187	5.498412464401267	0.6315940690952299	0.20433074681934021	165.05406188964844	165.06103515625
296	165.1597442626953	16.167983333333332					1	DETECTED	165.1597 m/z @16.17 [N1271_2.mzXML]	165.1597442626953	16.167983333333332	0.10113333333333333	19.992833333333333	19.8917	17197.400390625	4977029.2030564	0	1187	1.8650218807907208	0.7323905997912612	0.4487510418554601	165.15724182128906	165.16580200195312
297	165.58978271484375	8.379533333333333					1	DETECTED	165.5898 m/z @8.38 [N1271_2.mzXML]	165.58978271484375	8.379533333333333	8.096416666666666	8.6161	0.519683333333333	6090.07275390625	102823.44581637582	0	1187	0.2688232716070029	0.9177900747630543	0.8355801495261086	165.58949279785156	165.58985900878906
298	166.02609252929688	2.3859666666666666					1	DETECTED	166.0261 m/z @2.39 [N1271_2.mzXML]	166.02609252929688	2.3859666666666666	1.82615	9.2911	7.46495	33839.73046875	1925818.8520650337	0	1187	0.7668189821237554	2.0176532916945806	2.3341252956860243	166.0250244140625	166.0302276611328
299	166.05316162109375	2.136016666666667					1	DETECTED	166.0532 m/z @2.14 [N1271_2.mzXML]	166.05316162109375	2.136016666666667	2.0079000000000002	12.9617	10.953800000000001	13233.5673828125	1574763.8172578122	0	1187	6.399308552184409	24.391010660524646	47.955706669782835	166.04795837402344	166.0626678466797
300	166.07167053222656	17.682833333333335					1	DETECTED	166.0717 m/z @17.68 [N1271_2.mzXML]	166.07167053222656	17.682833333333335	3.3443666666666667	17.682833333333335	14.338466666666669	7962.1787109375	3243803.844662049	0	1187	9.451471816964846	0.5	null	166.06533813476562	166.07498168945312
301	166.08590698242188	8.379533333333333					1	DETECTED	166.0859 m/z @8.38 [N1271_2.mzXML]	166.08590698242188	8.379533333333333	0.10113333333333333	19.883	19.781866666666666	2124592.5	4.689416147255602E7	1	1187	0.29480744768827094	0.7962037398696188	0.39598175304734057	166.08554077148438	166.08682250976562
302	166.0973358154297	14.89055					1	DETECTED	166.0973 m/z @14.89 [N1271_2.mzXML]	166.0973358154297	14.89055	7.958600000000001	14.89055	6.931949999999999	8630.763671875	1861144.3415860902	0	1187	6.660357267495517	0.5	null	166.09664916992188	166.10643005371094
303	166.1145782470703	18.971					1	DETECTED	166.1146 m/z @18.97 [N1271_2.mzXML]	166.1145782470703	18.971	8.164250000000001	18.971	10.80675	4749.96337890625	2067367.1232467042	0	1187	10.605220512570565	0.5	null	166.10801696777344	166.1161346435547
304	166.52761840820312	2.4397499999999996					1	DETECTED	166.5276 m/z @2.44 [N1271_2.mzXML]	166.52761840820312	2.4397499999999996	1.1950666666666665	7.55655	6.361483333333333	6671.2294921875	767249.4392703857	0	1187	1.4774737200195553	2.5554625674535694	0.6947306342719193	166.52723693847656	166.53683471679688
305	166.584228515625	8.379533333333333					1	DETECTED	166.5842 m/z @8.38 [N1271_2.mzXML]	166.584228515625	8.379533333333333	7.975783333333334	8.4959	0.5201166666666666	6066.4755859375	104606.92084545882	0	1187	0.2719321416060101	0.6441073271413847	0.28821465428276954	166.5840301513672	166.58438110351562
306	166.98455810546875	12.08845					1	DETECTED	166.9846 m/z @12.09 [N1271_2.mzXML]	166.98455810546875	12.08845	0.10113333333333333	19.992833333333333	19.8917	46219.6796875	7190939.397256078	0	1187	1.208833933434029	1.5019605792596538	0.44711969611790353	166.98365783691406	166.9854278564453
307	167.02166748046875	8.379533333333333					1	DETECTED	167.0217 m/z @8.38 [N1271_2.mzXML]	167.02166748046875	8.379533333333333	7.958600000000001	8.461916666666665	0.5033166666666649	7792.81787109375	124739.9239953609	0	1187	0.23778256474638582	0.597857934748178	0.19571586949635603	167.02154541015625	167.02218627929688
308	167.03369140625	9.606266666666667					1	DETECTED	167.0337 m/z @9.61 [N1271_2.mzXML]	167.03369140625	9.606266666666667	1.7693333333333332	10.694583333333332	8.925249999999998	305761.21875	3010910.061599264	1	1187	0.09287622697853415	0.5115634019569095	0.013222634563983322	167.03073120117188	167.0341796875
309	167.05630493164062	8.73755					1	DETECTED	167.0563 m/z @8.74 [N1271_2.mzXML]	167.05630493164062	8.73755	7.9409833333333335	9.187083333333334	1.2461000000000002	23287.423828125	443256.0741405946	0	1187	0.18616808136593477	0.7821693099552243	0.8024585738199166	167.05108642578125	167.0565185546875
310	167.08935546875	8.379533333333333					1	DETECTED	167.0894 m/z @8.38 [N1271_2.mzXML]	167.08935546875	8.379533333333333	7.644666666666667	9.489016666666666	1.8443499999999995	143231.796875	3046724.9560719575	0	1187	0.24485044039533044	0.8235802663705925	0.4229640773093473	167.08502197265625	167.0900421142578
311	168.09555053710938	10.849866666666665					1	DETECTED	168.0956 m/z @10.85 [N1271_2.mzXML]	168.09555053710938	10.849866666666665	3.4981666666666666	10.94625	7.448083333333333	6798.88427734375	721199.025896698	0	1187	2.660861177798182	0.5065551731798995	0.03245466086120719	168.08998107910156	168.10211181640625
312	168.98007202148438	11.730833333333333					1	DETECTED	168.9801 m/z @11.73 [N1271_2.mzXML]	168.98007202148438	11.730833333333333	0.11966666666666666	19.9745	19.854833333333332	17887.2265625	3130585.598153259	0	1187	0.45316759567704423	0.863002936153256	0.5632992855464948	168.97915649414062	168.9808807373047
313	169.0355682373047	2.9853666666666667					1	DETECTED	169.0356 m/z @2.99 [N1271_2.mzXML]	169.0355682373047	2.9853666666666667	0.33818333333333334	19.8645	19.526316666666666	120690.7890625	6802805.482102506	0	1187	0.33398384390908653	1.480462121420804	1.1431365200552341	169.0330352783203	169.03836059570312
314	169.04867553710938	10.849866666666665					1	DETECTED	169.0487 m/z @10.85 [N1271_2.mzXML]	169.04867553710938	10.849866666666665	1.1585833333333333	19.883	18.724416666666666	1991137.375	2.2070752721586566E7	1	1187	0.10478261246644216	3.463260086701387	4.883011578038678	169.0423126220703	169.05856323242188
315	169.09454345703125	1.6728333333333334					1	DETECTED	169.0945 m/z @1.67 [N1271_2.mzXML]	169.09454345703125	1.6728333333333334	0.21073333333333333	10.880916666666668	10.670183333333334	21588.873046875	1911059.0689602052	0	1187	7.1178237327540215	2.9525543102807985	4.865704597914033	169.0848846435547	169.09744262695312
316	170.0388641357422	2.9998500000000003					1	DETECTED	170.0389 m/z @3.00 [N1271_2.mzXML]	170.0388641357422	2.9998500000000003	2.8128333333333333	10.26575	7.452916666666667	7287.69921875	514797.08307257085	0	1187	0.1860831208930449	19.925808751448137	38.851617502896275	170.03501892089844	170.04014587402344
317	170.0598907470703	9.216550000000002					1	DETECTED	170.0599 m/z @9.22 [N1271_2.mzXML]	170.0598907470703	9.216550000000002	3.965933333333333	11.173316666666667	7.2073833333333335	148183.0625	4519616.109695439	0	1187	0.10873862047105654	1.419749149332771	11.959325447396921	170.05250549316406	170.06045532226562
318	170.09225463867188	1.8968666666666667					1	DETECTED	170.0923 m/z @1.90 [N1271_2.mzXML]	170.09225463867188	1.8968666666666667	0.11966666666666666	19.992833333333333	19.873166666666666	20891.1953125	5648604.865853212	0	1187	0.2227229554036272	3.4328624482116394	0.48847380646135957	170.0920867919922	170.09886169433594
319	171.03292846679688	1.5530666666666666					1	DETECTED	171.0329 m/z @1.55 [N1271_2.mzXML]	171.03292846679688	1.5530666666666666	1.4491666666666667	17.3495	15.900333333333332	8198.685546875	2245497.0046189874	0	1187	15.895560145014318	76.51748476098821	152.03496952197642	171.02755737304688	171.0331573486328
320	171.06338500976562	9.216550000000002					1	DETECTED	171.0634 m/z @9.22 [N1271_2.mzXML]	171.06338500976562	9.216550000000002	0.9211333333333334	10.962433333333333	10.0413	18544.146484375	2705449.323032106	0	1187	0.12724040897810696	0.561045771318487	0.011211729642506713	171.0533905029297	171.0690155029297
321	171.13784790039062	11.715816666666665					1	DETECTED	171.1378 m/z @11.72 [N1271_2.mzXML]	171.13784790039062	11.715816666666665	11.715816666666665	15.328650000000001	3.6128333333333362	10584.228515625	480585.0698708197	0	1187	0.03173538746897542	null	null	171.1375732421875	171.1382598876953
322	171.14926147460938	11.353299999999999					1	DETECTED	171.1493 m/z @11.35 [N1271_2.mzXML]	171.14926147460938	11.353299999999999	0.10113333333333333	19.937666666666665	19.836533333333332	8264.9619140625	4714828.845753357	0	1187	12.750106533918022	0.8814539422037238	0.09312586796995355	171.14833068847656	171.15733337402344
323	172.0241241455078	16.112983333333332					1	DETECTED	172.0241 m/z @16.11 [N1271_2.mzXML]	172.0241241455078	16.112983333333332	8.861766666666666	19.992833333333333	11.131066666666667	3792.75244140625	1281083.2583346553	0	1187	3.6900454368405953	0.7675309660677634	0.5350619321355269	172.02398681640625	172.0247802734375
324	172.03701782226562	9.523200000000001					1	DETECTED	172.0370 m/z @9.52 [N1271_2.mzXML]	172.03701782226562	9.523200000000001	9.471833333333333	13.6276	4.155766666666667	9313.326171875	441449.9716080325	0	1187	0.08829253085688116	40.45197923426215	1.7587042281874923	172.03294372558594	172.0372772216797
325	172.0753173828125	10.833916666666665					1	DETECTED	172.0753 m/z @10.83 [N1271_2.mzXML]	172.0753173828125	10.833916666666665	9.171899999999999	10.94625	1.77435	16003.869140625	206959.58965756223	0	1187	0.10282985895848462	0.5337942860581023	2.189066414936819	172.067138671875	172.07557678222656
326	172.1332550048828	10.26575					1	DETECTED	172.1333 m/z @10.27 [N1271_2.mzXML]	172.1332550048828	10.26575	10.18175	10.783283333333333	0.6015333333333341	12567.486328125	121912.32591491708	0	1187	0.08924844772859686	3.5805555555555	6.161111111111	172.13296508789062	172.1333465576172
327	172.97804260253906	1.4940166666666668					1	DETECTED	172.9780 m/z @1.49 [N1271_2.mzXML]	172.97804260253906	1.4940166666666668	1.4141833333333333	12.417499999999999	11.003316666666665	5206.52294921875	1707309.0198374633	0	1187	0.1249782849705301	68.91430062630471	136.82860125260942	172.97764587402344	172.98709106445312
328	173.0207977294922	15.79975					1	DETECTED	173.0208 m/z @15.80 [N1271_2.mzXML]	173.0207977294922	15.79975	0.11966666666666666	19.992833333333333	19.873166666666666	5134.21337890625	2042756.3229560854	0	1187	8.255633412415765	0.6337073038514889	0.6360985730387502	173.01931762695312	173.03036499023438
329	173.04185485839844	1.8687666666666667					1	DETECTED	173.0419 m/z @1.87 [N1271_2.mzXML]	173.04185485839844	1.8687666666666667	1.8547833333333335	8.702916666666665	6.848133333333331	9940.46484375	1142533.7650192261	0	1187	0.06930242109919171	244.86769964243308	485.5978449162733	173.03775024414062	173.0421905517578
330	173.96160888671875	11.206416666666666					1	DETECTED	173.9616 m/z @11.21 [N1271_2.mzXML]	173.96160888671875	11.206416666666666	0.10113333333333333	19.992833333333333	19.8917	6801.037109375	1977221.7761532916	0	1187	11.822643521674799	0.8955962402279997	0.548734756844014	173.9603729248047	173.96246337890625
331	174.07887268066406	15.6353					1	DETECTED	174.0789 m/z @15.64 [N1271_2.mzXML]	174.07887268066406	15.6353	9.323266666666665	19.937666666666665	10.6144	9726.771484375	2430049.898820068	0	1187	3.42359489143003	0.8474305188321128	0.6068131755427905	174.07737731933594	174.07908630371094
332	174.9378204345703	1.6423333333333334					1	DETECTED	174.9378 m/z @1.64 [N1271_2.mzXML]	174.9378204345703	1.6423333333333334	1.5973166666666667	1.8968666666666667	0.29955	77617.34375	619932.0560468746	0	1187	0.09616179018471249	3.3271010736764133	4.979511374038376	174.93772888183594	174.93798828125
333	174.99151611328125	1.5086833333333334					1	DETECTED	174.9915 m/z @1.51 [N1271_2.mzXML]	174.99151611328125	1.5086833333333334	0.37456666666666666	19.883	19.508433333333333	49649.6484375	3787826.4018635564	0	1187	1.032643310520762	1.479601892798114	0.9583185892270826	174.99058532714844	174.99215698242188
334	175.00802612304688	14.045800000000002					1	DETECTED	175.0080 m/z @14.05 [N1271_2.mzXML]	175.00802612304688	14.045800000000002	9.7396	18.696833333333334	8.957233333333335	5180.6845703125	1238629.2125901484	0	1187	4.288646037678527	1.0400391683309334	1.2371768244801629	175.0079803466797	175.00914001464844
335	175.02369689941406	3.2834999999999996					1	DETECTED	175.0237 m/z @3.28 [N1271_2.mzXML]	175.02369689941406	3.2834999999999996	2.6299333333333332	19.937666666666665	17.30773333333333	12537.83984375	1575916.7441696778	0	1187	0.21994322160564517	13.240985362370585	0.8037117676587927	175.01898193359375	175.0318603515625
336	175.05349731445312	9.071216666666666					1	DETECTED	175.0535 m/z @9.07 [N1271_2.mzXML]	175.05349731445312	9.071216666666666	9.0368	9.106150000000001	0.0693500000000018	1856.7259521484375	5571.3568859253355	0	1187	0.07597726888992185	1.007506053268782	1.015012106537564	175.0531005859375	175.05361938476562
337	175.07528686523438	15.67175					1	DETECTED	175.0753 m/z @15.67 [N1271_2.mzXML]	175.07528686523438	15.67175	9.260383333333333	19.919500000000003	10.65911666666667	13559.1240234375	3369045.943172029	0	1187	3.094118250897818	0.7702726102095823	0.6166437939802846	175.06988525390625	175.07557678222656
338	175.09661865234375	10.405883333333332					1	DETECTED	175.0966 m/z @10.41 [N1271_2.mzXML]	175.09661865234375	10.405883333333332	0.10113333333333333	19.956333333333337	19.855200000000004	2893.336669921875	1264043.402068725	0	1187	2.9402965501447396	0.9634003736141104	0.9268007472282206	175.08692932128906	175.09686279296875
339	175.11900329589844	1.81195					1	DETECTED	175.1190 m/z @1.81 [N1271_2.mzXML]	175.11900329589844	1.81195	1.7836	9.019749999999998	7.2361499999999985	35836.1015625	757554.0192689514	0	1187	0.18139740391662973	127.62169312169365	9.975972771632753	175.11166381835938	175.12313842773438
340	176.0706024169922	10.543766666666667					1	DETECTED	176.0706 m/z @10.54 [N1271_2.mzXML]	176.0706024169922	10.543766666666667	8.897333333333334	18.126666666666665	9.229333333333331	66851.734375	1445085.2543207111	0	1187	0.0925386954000409	0.6100114363296905	0.13248534387313088	176.070068359375	176.07847595214844
341	176.97080993652344	1.5238166666666666					1	DETECTED	176.9708 m/z @1.52 [N1271_2.mzXML]	176.97080993652344	1.5238166666666666	1.4141833333333333	11.686516666666668	10.272333333333334	29854.306640625	2635407.3665518193	0	1187	0.14230245214635362	46.84858619641232	92.69717239282464	176.97032165527344	176.9802703857422
342	177.00152587890625	11.7613					1	DETECTED	177.0015 m/z @11.76 [N1271_2.mzXML]	177.00152587890625	11.7613	1.4643666666666666	18.402833333333334	16.938466666666667	6177.76025390625	2280272.947512391	0	1187	4.0791283567472085	0.8225005503256633	2.61786592129587	176.99481201171875	177.0072479248047
343	177.0609130859375	1.6888833333333333					1	DETECTED	177.0609 m/z @1.69 [N1271_2.mzXML]	177.0609130859375	1.6888833333333333	1.6122166666666666	10.677216666666668	9.065000000000001	38226.6640625	4190732.5271229255	0	1187	0.05990693377124057	53.60487434727998	106.30493994026685	177.05377197265625	177.06097412109375
344	177.0758514404297	2.0225					1	DETECTED	177.0759 m/z @2.02 [N1271_2.mzXML]	177.0758514404297	2.0225	1.8968666666666667	16.7395	14.842633333333334	11818.78515625	1730436.6932138675	0	1187	0.12655486238149205	59.07123905545241	117.1424781109048	177.07366943359375	177.08404541015625
345	177.08718872070312	2.643866666666667					1	DETECTED	177.0872 m/z @2.64 [N1271_2.mzXML]	177.08718872070312	2.643866666666667	2.3994666666666666	15.171666666666665	12.772199999999998	5762.68701171875	1398640.9518767702	0	1187	1.1367654649502947	26.129705400981972	13.89642518330344	177.08639526367188	177.09097290039062
346	177.15980529785156	19.098333333333336					1	DETECTED	177.1598 m/z @19.10 [N1271_2.mzXML]	177.15980529785156	19.098333333333336	0.11966666666666666	19.992833333333333	19.873166666666666	3768.02490234375	1559874.3444417748	0	1187	2.223308664746437	0.5235659336799212	0.2802603754625051	177.1590576171875	177.1655731201172
347	177.95565795898438	1.3409833333333334					1	DETECTED	177.9557 m/z @1.34 [N1271_2.mzXML]	177.95565795898438	1.3409833333333334	0.10113333333333333	19.7915	19.690366666666666	2550.305419921875	1280523.4605736393	0	1187	6.549379589545814	7.940624537914531	14.881249075829063	177.95484924316406	177.95635986328125
348	178.0860595703125	10.677216666666668					1	DETECTED	178.0861 m/z @10.68 [N1271_2.mzXML]	178.0860595703125	10.677216666666668	3.8873666666666664	18.126666666666665	14.239299999999998	6198.74658203125	1421974.2601054378	0	1187	0.6285779822816124	1.0485725016016552	1.09714500320331	178.08364868164062	178.08963012695312
349	179.03993225097656	1.4940166666666668					1	DETECTED	179.0399 m/z @1.49 [N1271_2.mzXML]	179.03993225097656	1.4940166666666668	1.4326666666666665	16.721	15.288333333333334	12231.5810546875	2325152.8566085207	0	1187	0.12079756662629415	124.59929367019784	248.19858734039568	179.03475952148438	179.04026794433594
350	179.05413818359375	15.346300000000001					1	DETECTED	179.0541 m/z @15.35 [N1271_2.mzXML]	179.05413818359375	15.346300000000001	0.33818333333333334	19.262333333333334	18.92415	4523.6318359375	1498814.0151072994	0	1187	1.5147851567124722	0.6304638490061488	0.26092769801229776	179.0533905029297	179.05873107910156
351	179.0702667236328	10.5121					1	DETECTED	179.0703 m/z @10.51 [N1271_2.mzXML]	179.0702667236328	10.5121	0.1377833333333333	19.992833333333333	19.85505	74958.0234375	2281790.041690096	0	1187	0.08925276001002125	0.6509352433469894	0.5450432328550887	179.06289672851562	179.07456970214844
352	180.0154266357422	9.355250000000002					1	DETECTED	180.0154 m/z @9.36 [N1271_2.mzXML]	180.0154266357422	9.355250000000002	9.0368	9.4382	0.40140000000000065	3142.58349609375	32465.881469299406	0	1187	0.07673724085663913	0.6302402260951452	0.26048045219029037	180.01507568359375	180.01568603515625
353	180.06520080566406	9.722966666666668					1	DETECTED	180.0652 m/z @9.72 [N1271_2.mzXML]	180.06520080566406	9.722966666666668	1.9662833333333334	10.642533333333335	8.676250000000001	279390.25	3135215.920938656	1	1187	0.09411095441014261	1.4595242876760566	1.7480527899955243	180.06517028808594	180.07394409179688
354	180.08802795410156	8.825666666666667					1	DETECTED	180.0880 m/z @8.83 [N1271_2.mzXML]	180.08802795410156	8.825666666666667	0.19256666666666666	19.9745	19.78193333333333	3094.615966796875	1018910.5441582948	0	1187	2.544257762323986	1.145702779611804	1.2914055592236082	180.07940673828125	180.0882110595703
355	180.90377807617188	1.9662833333333334					1	DETECTED	180.9038 m/z @1.97 [N1271_2.mzXML]	180.90377807617188	1.9662833333333334	1.6423333333333334	2.0364666666666666	0.3941333333333332	10514.2626953125	147032.27949206537	0	1187	0.11625273412607662	0.6083243298862993	0.21664865977259848	180.90347290039062	180.90476989746094
356	180.9475860595703	16.204666666666665					1	DETECTED	180.9476 m/z @16.20 [N1271_2.mzXML]	180.9475860595703	16.204666666666665	9.002616666666666	19.7915	10.788883333333333	2179.602294921875	629547.2069067684	0	1187	1.7147765372594073	0.7490147481156987	0.4980294962313974	180.94696044921875	180.94810485839844
357	181.0716552734375	9.355250000000002					1	DETECTED	181.0717 m/z @9.36 [N1271_2.mzXML]	181.0716552734375	9.355250000000002	3.8089999999999997	19.7915	15.9825	957706.5625	9711117.213747773	1	1187	0.08735191056812219	1.157005502910925	0.9445635362343883	181.07054138183594	181.0775146484375
358	181.08563232421875	11.546066666666666					1	DETECTED	181.0856 m/z @11.55 [N1271_2.mzXML]	181.08563232421875	11.546066666666666	2.1074666666666664	17.96066666666667	15.853200000000001	708907.75	6959960.456547592	1	1187	0.09877531416796259	4.230971337699969	5.995709123532352	181.0817413330078	181.09373474121094
359	182.0812530517578	3.8873666666666664					1	DETECTED	182.0813 m/z @3.89 [N1271_2.mzXML]	182.0812530517578	3.8873666666666664	1.9245333333333332	11.7613	9.836766666666668	134167.734375	8149759.939004734	1	1187	7.883818616873433	0.6410552014464483	0.25664503982392456	182.07516479492188	182.08901977539062
360	182.14987182617188	17.201833333333333					1	DETECTED	182.1499 m/z @17.20 [N1271_2.mzXML]	182.14987182617188	17.201833333333333	0.10113333333333333	19.992833333333333	19.8917	75623.4921875	2.028246025367938E7	1	1187	9.186724482830025	0.7885397664490956	0.8307206273862903	182.14889526367188	182.1579132080078
361	182.96240234375	1.5383					1	DETECTED	182.9624 m/z @1.54 [N1271_2.mzXML]	182.96240234375	1.5383	1.4491666666666667	8.096416666666666	6.64725	17372.087890625	1382373.4196989746	0	1187	0.11385989784835338	37.288238593866886	1.0644423113325052	182.95986938476562	182.9625701904297
362	183.0585174560547	14.3028					1	DETECTED	183.0585 m/z @14.30 [N1271_2.mzXML]	183.0585174560547	14.3028	4.932333333333333	19.901166666666665	14.968833333333333	23708.30859375	4573926.210499386	0	1187	8.195157630326946	0.5581380881044512	1.0847681816787884	183.0486297607422	183.06539916992188
363	183.1531982421875	17.775666666666666					1	DETECTED	183.1532 m/z @17.78 [N1271_2.mzXML]	183.1531982421875	17.775666666666666	0.11966666666666666	19.992833333333333	19.873166666666666	5040.49267578125	1926303.9147558266	0	1187	0.567147711289401	0.5627879096813171	0.24805841109329982	183.15203857421875	183.15374755859375
364	184.0729522705078	12.9617					1	DETECTED	184.0730 m/z @12.96 [N1271_2.mzXML]	184.0729522705078	12.9617	9.0368	16.9055	7.8687000000000005	76782.9453125	3754633.604431274	0	1187	0.29932295443147616	1.739086938629352	2.767941656858888	184.0725555419922	184.07862854003906
365	185.04409790039062	10.232750000000001					1	DETECTED	185.0441 m/z @10.23 [N1271_2.mzXML]	185.04409790039062	10.232750000000001	0.22895000000000001	19.828	19.59905	1286310.25	1.6818581358010933E7	1	1187	0.08884893902449775	0.510441051418703	0.01625792415658405	185.0393524169922	185.0486602783203
366	185.1282501220703	9.123983333333333					1	DETECTED	185.1283 m/z @9.12 [N1271_2.mzXML]	185.1282501220703	9.123983333333333	9.019749999999998	9.573533333333334	0.5537833333333353	28745.708984375	232591.365876709	0	1187	0.0966533195041297	1.5611115910405855	2.0772121347823624	185.12815856933594	185.12872314453125
367	186.04762268066406	10.232750000000001					1	DETECTED	186.0476 m/z @10.23 [N1271_2.mzXML]	186.04762268066406	10.232750000000001	1.8547833333333335	13.27265	11.417866666666667	79060.59375	2343326.6677315067	0	1187	0.08676437959764982	0.626384400966544	0.3828655908570101	186.03770446777344	186.0525360107422
368	186.07357788085938	1.8830833333333332					1	DETECTED	186.0736 m/z @1.88 [N1271_2.mzXML]	186.07357788085938	1.8830833333333332	0.33818333333333334	8.010683333333334	7.672500000000001	32305.162109375	932350.2789883121	0	1187	0.16331400937823348	2.4831704317431553	3.9364998382701817	186.0725555419922	186.07664489746094
369	186.92245483398438	1.5530666666666666					1	DETECTED	186.9225 m/z @1.55 [N1271_2.mzXML]	186.92245483398438	1.5530666666666666	1.4491666666666667	10.316833333333333	8.867666666666667	19243.224609375	1566759.6125103761	0	1187	0.10129893806317858	42.67404555662501	84.34809111325002	186.92239379882812	186.92544555664062
370	186.9520721435547	9.187083333333334					1	DETECTED	186.9521 m/z @9.19 [N1271_2.mzXML]	186.9520721435547	9.187083333333334	9.141016666666667	9.2911	0.1500833333333329	5342.19775390625	32652.47768566899	0	1187	0.11078190839763025	1.6289797395079615	2.257959479015923	186.9517059326172	186.9522705078125
371	187.05746459960938	1.8687666666666667					1	DETECTED	187.0575 m/z @1.87 [N1271_2.mzXML]	187.05746459960938	1.8687666666666667	1.8403333333333334	15.507683333333334	13.66735	201302.65625	4604233.397440489	0	1187	0.058780432298912944	142.2764260476794	6.456587935687737	187.04815673828125	187.05789184570312
372	187.07113647460938	2.4129					1	DETECTED	187.0711 m/z @2.41 [N1271_2.mzXML]	187.07113647460938	2.4129	2.358616666666667	8.379533333333333	6.0209166666666665	12946.68359375	973763.786801941	0	1187	0.727939052753853	55.45824378262214	34.306170114709325	187.07089233398438	187.0720977783203
373	187.1260986328125	18.879833333333334					1	DETECTED	187.1261 m/z @18.88 [N1271_2.mzXML]	187.1260986328125	18.879833333333334	0.10113333333333333	19.992833333333333	19.8917	3767.60888671875	2583892.8765142225	0	1187	14.79044463653451	0.5296346392455281	0.05926927849105633	187.12518310546875	187.13340759277344
374	187.47259521484375	9.187083333333334					1	DETECTED	187.4726 m/z @9.19 [N1271_2.mzXML]	187.47259521484375	9.187083333333334	9.156916666666666	9.2911	0.13418333333333443	4739.349609375	26920.27223565691	0	1187	0.1048718083262834	2.22403314917119	3.44806629834238	187.4722442626953	187.4727325439453
375	188.070068359375	9.216550000000002					1	DETECTED	188.0701 m/z @9.22 [N1271_2.mzXML]	188.070068359375	9.216550000000002	1.8687666666666667	10.801116666666667	8.93235	1834150.75	1.451889206828672E7	1	1187	0.10244104347497363	1.3472067553437737	1.3023336641422367	188.06011962890625	188.07069396972656
376	188.0835723876953	9.216550000000002					1	DETECTED	188.0836 m/z @9.22 [N1271_2.mzXML]	188.0835723876953	9.216550000000002	2.0225	19.46333333333333	17.44083333333333	4434.94140625	1458115.240239319	0	1187	0.058571281319583335	1.2121707058842603	1.424341411768521	188.08340454101562	188.09295654296875
377	188.09420776367188	15.311183333333334					1	DETECTED	188.0942 m/z @15.31 [N1271_2.mzXML]	188.09420776367188	15.311183333333334	9.201600000000001	18.475666666666665	9.274066666666664	2968.11376953125	1021309.3028629759	0	1187	1.0523973297987101	0.758977016981518	0.5179540339630359	188.09364318847656	188.10098266601562
378	188.6707763671875	9.216550000000002					1	DETECTED	188.6708 m/z @9.22 [N1271_2.mzXML]	188.6707763671875	9.216550000000002	9.156916666666666	9.3068	0.14988333333333514	5428.43798828125	28626.039714294668	0	1187	0.09926122956341032	1.2567076579094083	2.167106097359541	188.67063903808594	188.6709442138672
379	189.02394104003906	13.33165					1	DETECTED	189.0239 m/z @13.33 [N1271_2.mzXML]	189.02394104003906	13.33165	0.68415	15.929083333333333	15.244933333333332	6263.1357421875	1761155.7621516737	0	1187	0.7054957089194982	0.6026856427488964	2.5372623240182954	189.01927185058594	189.02902221679688
380	189.0520477294922	10.249216666666666					1	DETECTED	189.0520 m/z @10.25 [N1271_2.mzXML]	189.0520477294922	10.249216666666666	0.75695	13.791933333333333	13.034983333333333	10868.4423828125	1643985.032361969	0	1187	8.964551180172755	0.6866106795707383	0.40075091648283095	189.04666137695312	189.05636596679688
381	189.07363891601562	9.216550000000002					1	DETECTED	189.0736 m/z @9.22 [N1271_2.mzXML]	189.07363891601562	9.216550000000002	9.123983333333333	10.093316666666668	0.9693333333333349	173103.296875	1266867.0405831647	0	1187	0.10542409739024627	1.3580349602893484	1.9785143379978296	189.0734405517578	189.07420349121094
382	189.08685302734375	2.58925					1	DETECTED	189.0869 m/z @2.59 [N1271_2.mzXML]	189.08685302734375	2.58925	1.9662833333333334	18.715333333333334	16.74905	42401.4296875	4910209.355019803	0	1187	1.0037848421612123	11.887074316325217	4.742043631725376	189.08624267578125	189.0913543701172
383	189.1592254638672	1.7542666666666666					1	DETECTED	189.1592 m/z @1.75 [N1271_2.mzXML]	189.1592254638672	1.7542666666666666	1.5973166666666667	15.241333333333333	13.644016666666667	7587.611328125	4682338.234148864	0	1187	12.768440483970998	43.46612509291709	85.93225018583418	189.1591339111328	189.16383361816406
384	190.0514373779297	11.206416666666666					1	DETECTED	190.0514 m/z @11.21 [N1271_2.mzXML]	190.0514373779297	11.206416666666666	4.092366666666667	19.7915	15.699133333333332	6717.23291015625	2211737.307268616	0	1187	9.867169481949814	1.1033893023898718	6.201529586908849	190.0494842529297	190.05992126464844
385	190.0857696533203	10.81805					1	DETECTED	190.0858 m/z @10.82 [N1271_2.mzXML]	190.0857696533203	10.81805	0.6476666666666666	11.239683333333334	10.592016666666668	207309.375	3569391.025659545	1	1187	0.10954013062687373	0.5836581452702561	6.047494325284288	190.07737731933594	190.0908660888672
386	190.1436309814453	10.316833333333333					1	DETECTED	190.1436 m/z @10.32 [N1271_2.mzXML]	190.1436309814453	10.316833333333333	0.7204833333333334	10.6087	9.888216666666667	14751.8466796875	696590.5665926514	0	1187	0.2331580812455467	0.5165028208504845	0.9930194606023449	190.14263916015625	190.1438751220703
387	190.96795654296875	14.125383333333334					1	DETECTED	190.9680 m/z @14.13 [N1271_2.mzXML]	190.96795654296875	14.125383333333334	0.11966666666666666	19.937666666666665	19.817999999999998	4354.77783203125	1572853.7497409368	0	1187	2.271712928515244	0.7074968197509826	0.6836121255669294	190.96212768554688	190.9685821533203
388	191.01731872558594	3.0293166666666664					1	DETECTED	191.0173 m/z @3.03 [N1271_2.mzXML]	191.01731872558594	3.0293166666666664	2.1074666666666664	16.758	14.650533333333332	10973.9521484375	1857120.2653750922	0	1187	0.34910507479879227	0.7421162492373126	13.103960507401071	191.0144500732422	191.0180206298828
389	191.031005859375	10.8654					1	DETECTED	191.0310 m/z @10.87 [N1271_2.mzXML]	191.031005859375	10.8654	1.4326666666666665	15.873816666666666	14.44115	76859.65625	6081205.363927735	0	1187	9.213652347428408	0.5188994697206116	0.03363613537728362	191.0211944580078	191.0404815673828
390	191.07643127441406	1.6888833333333333					1	DETECTED	191.0764 m/z @1.69 [N1271_2.mzXML]	191.07643127441406	1.6888833333333333	1.5825166666666666	12.668716666666667	11.0862	76989.78125	2.150154792243201E7	0	1187	9.63531196559544	43.916150536717446	91.65578653336013	191.06967163085938	191.07839965820312
391	191.97181701660156	1.2132166666666668					1	DETECTED	191.9718 m/z @1.21 [N1271_2.mzXML]	191.97181701660156	1.2132166666666668	0.11966666666666666	19.956333333333337	19.83666666666667	2085.596923828125	887544.5670873106	0	1187	0.7529813450292476	9.06984896285797	17.13969792571594	191.9708709716797	191.9725341796875
392	192.0649871826172	7.6970833333333335					1	DETECTED	192.0650 m/z @7.70 [N1271_2.mzXML]	192.0649871826172	7.6970833333333335	4.617733333333334	9.489016666666666	4.8712833333333325	1959.4453125	254779.8616528625	0	1187	1.6896688483804496	0.7909596722251989	0.581919344450398	192.06442260742188	192.0690460205078
393	192.10520935058594	9.557183333333334					1	DETECTED	192.1052 m/z @9.56 [N1271_2.mzXML]	192.10520935058594	9.557183333333334	9.523200000000001	18.843166666666665	9.319966666666664	5024.12109375	474882.08323187236	0	1187	0.05879617869994114	137.12555174104892	2.217101447312167	192.1009979248047	192.1054229736328
394	192.96127319335938	2.136016666666667					1	DETECTED	192.9613 m/z @2.14 [N1271_2.mzXML]	192.96127319335938	2.136016666666667	2.0079000000000002	18.200666666666667	16.192766666666667	15896.677734375	1261818.0754221808	0	1187	0.14119824618641408	58.055683854105816	110.45404548303368	192.96051025390625	192.96600341796875
395	193.03482055664062	1.6888833333333333					1	DETECTED	193.0348 m/z @1.69 [N1271_2.mzXML]	193.03482055664062	1.6888833333333333	1.6274000000000002	17.441666666666666	15.814266666666667	11488.4638671875	1095683.5171842955	0	1187	1.6773712643841296	128.60612632149682	31.098288630464015	193.03399658203125	193.03634643554688
396	193.05560302734375	1.4792166666666666					1	DETECTED	193.0556 m/z @1.48 [N1271_2.mzXML]	193.05560302734375	1.4792166666666666	1.4141833333333333	18.788333333333334	17.37415	15036.482421875	6505161.681861266	0	1187	0.04193129991941036	128.11701665203745	268.78613830713186	193.04571533203125	193.0558319091797
397	193.0857391357422	10.49625					1	DETECTED	193.0857 m/z @10.50 [N1271_2.mzXML]	193.0857391357422	10.49625	10.480066666666666	17.831	7.350933333333334	72438.5	1873058.8273975546	0	1187	0.09018163873652085	6.588986897037937	10.325880754889203	193.0846710205078	193.0858612060547
398	193.15823364257812	14.214833333333333					1	DETECTED	193.1582 m/z @14.21 [N1271_2.mzXML]	193.15823364257812	14.214833333333333	0.84835	15.89255	15.0442	5274.6240234375	1156521.812186645	0	1187	0.27878637589786237	0.5627583420720235	0.12551668414404688	193.1511688232422	193.15890502929688
399	193.90635681152344	9.908466666666667					1	DETECTED	193.9064 m/z @9.91 [N1271_2.mzXML]	193.90635681152344	9.908466666666667	9.875300000000001	10.007983333333334	0.1326833333333326	4423.796875	22553.352626220716	0	1187	0.09944988697907675	2.000251256281415	3.000502512562831	193.90570068359375	193.9063720703125
400	194.03240966796875	1.8830833333333332					1	DETECTED	194.0324 m/z @1.88 [N1271_2.mzXML]	194.03240966796875	1.8830833333333332	0.1377833333333333	19.937666666666665	19.79988333333333	4871.18212890625	2502191.6295505995	0	1187	16.897430016842215	5.672343818636719	10.065873660575445	194.03201293945312	194.0339813232422
401	194.08921813964844	10.5121					1	DETECTED	194.0892 m/z @10.51 [N1271_2.mzXML]	194.08921813964844	10.5121	4.123833333333334	10.66015	6.536316666666666	7461.90234375	571256.2714836124	0	1187	0.09024522443059624	0.511587650275505	0.02441679504319799	194.0806121826172	194.08934020996094
402	194.1174774169922	1.8687666666666667					1	DETECTED	194.1175 m/z @1.87 [N1271_2.mzXML]	194.1174774169922	1.8687666666666667	0.11966666666666666	19.956333333333337	19.83666666666667	5276.80859375	1405117.494518341	0	1187	7.927051105949016	5.670535322927982	2.8094540063306384	194.11636352539062	194.11801147460938
403	194.95860290527344	2.0509833333333334					1	DETECTED	194.9586 m/z @2.05 [N1271_2.mzXML]	194.95860290527344	2.0509833333333334	2.0509833333333334	17.738666666666667	15.687683333333334	5805.451171875	2464324.8475366826	0	1187	12.905095246243357	null	null	194.95860290527344	194.96377563476562
404	195.0296630859375	16.832166666666666					1	DETECTED	195.0297 m/z @16.83 [N1271_2.mzXML]	195.0296630859375	16.832166666666666	0.1377833333333333	19.992833333333333	19.85505	7505.5283203125	2428340.1757703866	0	1187	8.360260030379553	0.594662576135886	0.18366698558020192	195.02870178222656	195.03028869628906
405	195.08731079101562	9.908466666666667					1	DETECTED	195.0873 m/z @9.91 [N1271_2.mzXML]	195.08731079101562	9.908466666666667	0.10113333333333333	19.992833333333333	19.8917	1272857.75	2.2164726726511005E7	1	1187	0.10438924831183272	0.5203197702238588	2.39975323071016	195.0857696533203	195.0908203125
406	195.10128784179688	11.573516666666666					1	DETECTED	195.1013 m/z @11.57 [N1271_2.mzXML]	195.10128784179688	11.573516666666666	7.380016666666666	16.4436	9.063583333333334	34431.22265625	2787592.534783935	0	1187	0.5189153224823606	1.942108275868235	0.15111059559811066	195.0974578857422	195.1090850830078
407	195.11282348632812	9.323266666666665					1	DETECTED	195.1128 m/z @9.32 [N1271_2.mzXML]	195.11282348632812	9.323266666666665	9.275516666666666	9.941416666666667	0.6659000000000006	16769.931640625	159431.79567495803	0	1187	0.11901863850615868	6.972774869110122	12.945549738220244	195.11276245117188	195.115234375
408	196.060302734375	9.141016666666667					1	DETECTED	196.0603 m/z @9.14 [N1271_2.mzXML]	196.060302734375	9.141016666666667	8.7202	17.868499999999997	9.148299999999997	9301.197265625	1113433.197602264	0	1187	0.09220057044027463	10.869697809814237	27.367453925860115	196.05953979492188	196.06884765625
409	196.0907745361328	9.908466666666667					1	DETECTED	196.0908 m/z @9.91 [N1271_2.mzXML]	196.0907745361328	9.908466666666667	0.3016833333333333	19.919500000000003	19.61781666666667	90587.8984375	2519903.39917642	0	1187	0.10499243281451065	0.5422450321434046	3.563393330246936	196.09019470214844	196.0994873046875
410	196.27911376953125	9.908466666666667					1	DETECTED	196.2791 m/z @9.91 [N1271_2.mzXML]	196.27911376953125	9.908466666666667	9.8921	9.991333333333333	0.09923333333333417	4128.03125	17781.895940429935	0	1187	0.120327870697718	3.031568228105649	5.063136456211298	196.27896118164062	196.27955627441406
411	196.8648681640625	1.7542666666666666					1	DETECTED	196.8649 m/z @1.75 [N1271_2.mzXML]	196.8648681640625	1.7542666666666666	1.6888833333333333	2.1643666666666665	0.47548333333333326	17784.94921875	279167.45976965333	0	1187	0.16988034501400273	3.636120316084628	6.272240632169256	196.8645782470703	196.8651885986328
412	196.95608520507812	11.629516666666666					1	DETECTED	196.9561 m/z @11.63 [N1271_2.mzXML]	196.95608520507812	11.629516666666666	11.189833333333333	16.058433333333333	4.868600000000001	7509.9326171875	681569.4326259769	0	1187	0.8191281594097148	5.536484591183053	10.072969182366107	196.95498657226562	196.9567413330078
413	197.06480407714844	15.617166666666666					1	DETECTED	197.0648 m/z @15.62 [N1271_2.mzXML]	197.06480407714844	15.617166666666666	7.7855	19.9745	12.189	10218.1953125	2685346.00442212	0	1187	2.7851823797541577	0.7654257604132447	0.6996246615659979	197.05755615234375	197.06842041015625
414	197.10047912597656	1.7542666666666666					1	DETECTED	197.1005 m/z @1.75 [N1271_2.mzXML]	197.10047912597656	1.7542666666666666	1.73795	12.277683333333332	10.539733333333333	20441.76171875	6084844.623244936	0	1187	8.572197618099986	253.10293631020255	502.38314790473135	197.09063720703125	197.1072235107422
415	197.12843322753906	9.7396					1	DETECTED	197.1284 m/z @9.74 [N1271_2.mzXML]	197.12843322753906	9.7396	9.123983333333333	10.007983333333334	0.8840000000000003	24333.12109375	254490.6552849118	0	1187	0.08682475487658792	0.6169390173344849	0.27238349670875933	197.1279754638672	197.12863159179688
416	197.153076171875	14.3028					1	DETECTED	197.1531 m/z @14.30 [N1271_2.mzXML]	197.153076171875	14.3028	1.3409833333333334	14.9382	13.597216666666666	5896.6142578125	1320281.6276568302	0	1187	0.16600775102744691	0.5245104531386419	0.04902090627728371	197.15245056152344	197.15455627441406
417	198.05250549316406	10.543766666666667					1	DETECTED	198.0525 m/z @10.54 [N1271_2.mzXML]	198.05250549316406	10.543766666666667	9.002616666666666	10.642533333333335	1.639916666666668	19568.75390625	638099.6884982612	0	1187	0.08833387153517869	0.5328030096587638	0.06443796946765151	198.05235290527344	198.05589294433594
418	198.08473205566406	1.8403333333333334					1	DETECTED	198.0847 m/z @1.84 [N1271_2.mzXML]	198.08473205566406	1.8403333333333334	1.7976999999999999	13.050483333333334	11.252783333333333	29059.2265625	889368.0293494263	0	1187	0.067485623845851	131.9716575449564	262.94331508991286	198.0836181640625	198.08807373046875
419	198.10519409179688	11.0591					1	DETECTED	198.1052 m/z @11.06 [N1271_2.mzXML]	198.10519409179688	11.0591	2.2348166666666667	11.0591	8.824283333333334	5678.609375	760505.0316515812	0	1187	2.46235759940412	0.5	null	198.09640502929688	198.1125946044922
420	198.13162231445312	9.756383333333334					1	DETECTED	198.1316 m/z @9.76 [N1271_2.mzXML]	198.13162231445312	9.756383333333334	9.706233333333333	9.772966666666667	0.06673333333333353	2379.34912109375	7849.744249633832	0	1187	0.1079260951122123	0.6653373213692229	0.3306746427384457	198.131591796875	198.13180541992188
421	198.86195373535156	1.994					1	DETECTED	198.8620 m/z @1.99 [N1271_2.mzXML]	198.86195373535156	1.994	1.7045	13.876583333333334	12.172083333333335	15795.3994140625	1407038.8459830321	0	1187	0.07545165419181066	21.022596430627516	41.04519286125503	198.86122131347656	198.8685760498047
422	198.94003295898438	1.5383					1	DETECTED	198.9400 m/z @1.54 [N1271_2.mzXML]	198.94003295898438	1.5383	1.4326666666666665	1.8547833333333335	0.4221166666666669	321073.15625	2133580.399739624	0	1187	0.11297519149561319	0.9745431249041833	0.8496936304552436	198.93341064453125	198.94009399414062
423	199.01707458496094	14.668833333333334					1	DETECTED	199.0171 m/z @14.67 [N1271_2.mzXML]	199.01707458496094	14.668833333333334	10.093316666666668	18.347666666666665	8.254349999999997	2688.063720703125	681126.3386029361	0	1187	5.025914252122714	0.9020128874334774	0.8040257748669548	199.0162353515625	199.02345275878906
424	199.09649658203125	10.559816666666668					1	DETECTED	199.0965 m/z @10.56 [N1271_2.mzXML]	199.09649658203125	10.559816666666668	10.16375	10.66015	0.4963999999999995	8543.146484375	89800.84748596215	0	1187	0.11914587695865464	0.626662178084495	0.25332435616898996	199.09625244140625	199.09669494628906
425	199.1689453125	12.821033333333332					1	DETECTED	199.1689 m/z @12.82 [N1271_2.mzXML]	199.1689453125	12.821033333333332	0.33818333333333334	16.66525	16.327066666666667	6959.30517578125	1421142.8675672296	0	1187	2.3198439437371583	0.6539799271266845	0.15595988272060748	199.16815185546875	199.1743927001953
426	200.04029846191406	1.6888833333333333					1	DETECTED	200.0403 m/z @1.69 [N1271_2.mzXML]	200.04029846191406	1.6888833333333333	1.6274000000000002	9.156916666666666	7.529516666666666	40058.890625	807203.7446786801	0	1187	0.1279481715176083	8.610276973927661	10.018109778323632	200.03472900390625	200.044921875
427	200.12786865234375	2.0225					1	DETECTED	200.1279 m/z @2.02 [N1271_2.mzXML]	200.12786865234375	2.0225	1.9382833333333334	4.8147	2.8764166666666666	10282.5556640625	418160.54258670047	0	1187	0.4486808403197937	17.07747872550961	17.093704819697948	200.12728881835938	200.12872314453125
428	200.20082092285156	10.405883333333332					1	DETECTED	200.2008 m/z @10.41 [N1271_2.mzXML]	200.20082092285156	10.405883333333332	0.1377833333333333	19.956333333333337	19.818550000000002	9735.0458984375	1791238.2660892333	0	1187	0.13817295323784862	1.147886560547931	1.7358100599935915	200.19964599609375	200.2014923095703
429	200.93771362304688	1.5383					1	DETECTED	200.9377 m/z @1.54 [N1271_2.mzXML]	200.93771362304688	1.5383	1.4491666666666667	1.5973166666666667	0.14815	38900.83203125	241124.2325263671	0	1187	0.1234208925459428	0.8310583395661935	0.6621166791323868	200.93740844726562	200.9377899169922
430	200.97303771972656	1.5530666666666666					1	DETECTED	200.9730 m/z @1.55 [N1271_2.mzXML]	200.97303771972656	1.5530666666666666	1.4491666666666667	1.6122166666666666	0.16304999999999992	51401.25390625	348664.63898242195	0	1187	0.11637395537250117	0.7846487006737253	0.5692974013474504	200.9728546142578	200.97323608398438
431	201.01589965820312	1.9106666666666667					1	DETECTED	201.0159 m/z @1.91 [N1271_2.mzXML]	201.01589965820312	1.9106666666666667	1.7045	3.4670666666666667	1.7625666666666668	53159.55078125	971248.8241215822	0	1187	0.11787135308708163	2.1710257512674325	3.285989102032713	201.01564025878906	201.01646423339844
432	201.11196899414062	1.2132166666666668					1	DETECTED	201.1120 m/z @1.21 [N1271_2.mzXML]	201.11196899414062	1.2132166666666668	0.10113333333333333	19.992833333333333	19.8917	41778.9140625	2.970923038985988E7	0	1187	15.013440470696972	8.943439490445858	0.3780487671417103	201.11148071289062	201.11239624023438
433	202.04734802246094	9.722966666666668					1	DETECTED	202.0473 m/z @9.72 [N1271_2.mzXML]	202.04734802246094	9.722966666666668	1.73795	10.0592	8.321250000000001	77967.8203125	8078155.777098145	1	1187	0.10038078485339774	0.5148628233535614	0.037851679319996064	202.046875	202.04779052734375
434	202.11524963378906	0.83005					1	DETECTED	202.1152 m/z @0.83 [N1271_2.mzXML]	202.11524963378906	0.83005	0.10113333333333333	19.992833333333333	19.8917	4916.44091796875	3156550.1733679827	0	1187	0.7114870011054896	13.644701040356694	26.289402080713387	202.11476135253906	202.1161651611328
435	202.97067260742188	1.5383					1	DETECTED	202.9707 m/z @1.54 [N1271_2.mzXML]	202.97067260742188	1.5383	1.4326666666666665	1.6274000000000002	0.19473333333333365	15397.046875	105800.82431030278	0	1187	0.10941512409628373	0.8751859218370346	0.8502237882992321	202.9701690673828	202.9709014892578
436	203.03152465820312	1.8687666666666667					1	DETECTED	203.0315 m/z @1.87 [N1271_2.mzXML]	203.03152465820312	1.8687666666666667	1.4326666666666665	9.421616666666667	7.988950000000001	50846.0234375	1945565.625183838	0	1187	0.052603579715620574	9.540786286832317	17.918060875781883	203.02249145507812	203.0380401611328
437	203.0520782470703	1.81195					1	DETECTED	203.0521 m/z @1.81 [N1271_2.mzXML]	203.0520782470703	1.81195	1.6423333333333334	19.226166666666664	17.58383333333333	3133107.25	4.848731281519507E7	1	1187	0.18622308689111744	3.786543484441438	6.411110920491202	203.0499725341797	203.05381774902344
438	203.10617065429688	12.190066666666667					1	DETECTED	203.1062 m/z @12.19 [N1271_2.mzXML]	203.10617065429688	12.190066666666667	3.40575	18.6235	15.21775	6144.84423828125	1511705.3017410277	0	1187	0.07045874742207658	0.8661886050707795	0.7323772101415591	203.10125732421875	203.11468505859375
439	203.1499786376953	1.8403333333333334					1	DETECTED	203.1500 m/z @1.84 [N1271_2.mzXML]	203.1499786376953	1.8403333333333334	1.82615	13.140466666666667	11.314316666666667	54320.1875	2437954.5359819946	0	1187	0.052058743336873325	5.560685184407295	8.516477675373396	203.13999938964844	203.15016174316406
440	203.82342529296875	9.216550000000002					1	DETECTED	203.8234 m/z @9.22 [N1271_2.mzXML]	203.82342529296875	9.216550000000002	9.141016666666667	9.323266666666665	0.18224999999999802	10006.900390625	63927.23606518563	0	1187	0.10635286215623907	1.2064210061782585	1.56675261675201	203.82327270507812	203.82388305664062
441	204.01783752441406	10.232750000000001					1	DETECTED	204.0178 m/z @10.23 [N1271_2.mzXML]	204.01783752441406	10.232750000000001	9.37115	10.316833333333333	0.9456833333333332	17236.21484375	207890.704787903	0	1187	0.06937785559713916	0.5487948777468269	0.10460621139134722	204.01763916015625	204.02659606933594
442	204.05581665039062	1.81195					1	DETECTED	204.0558 m/z @1.81 [N1271_2.mzXML]	204.05581665039062	1.81195	0.5932	10.625733333333333	10.032533333333333	176560.203125	3888826.231283539	0	1187	0.17638728499258027	1.5685419093478443	5.179095459380678	204.0525360107422	204.06556701660156
443	204.06582641601562	10.5121					1	DETECTED	204.0658 m/z @10.51 [N1271_2.mzXML]	204.06582641601562	10.5121	0.22895000000000001	19.883	19.654049999999998	2733.044677734375	1412038.3200897516	0	1187	5.472155772079592	0.9556434555559336	0.9112869111118673	204.06582641601562	204.07054138183594
444	204.12249755859375	1.8830833333333332					1	DETECTED	204.1225 m/z @1.88 [N1271_2.mzXML]	204.12249755859375	1.8830833333333332	1.8547833333333335	9.875300000000001	8.020516666666667	2603645.75	1.7312406518117048E7	1	1187	0.05551283213687297	7.25802080811519	5.412315000408093	204.12245178222656	204.12464904785156
445	204.41607666015625	9.216550000000002					1	DETECTED	204.4161 m/z @9.22 [N1271_2.mzXML]	204.41607666015625	9.216550000000002	9.156916666666666	9.275516666666666	0.1186000000000007	7998.16357421875	43347.36488061537	0	1187	0.10745800402376737	0.9944102850754247	0.9888205701508496	204.41607666015625	204.41639709472656
446	204.95664978027344	1.6274000000000002					1	DETECTED	204.9566 m/z @1.63 [N1271_2.mzXML]	204.95664978027344	1.6274000000000002	1.5973166666666667	1.6575333333333333	0.060216666666666585	65730.421875	176691.7747558594	0	1187	0.08099404371507757	1.0008310249307424	1.0016620498614845	204.95660400390625	204.9568328857422
447	204.99612426757812	11.715816666666665					1	DETECTED	204.9961 m/z @11.72 [N1271_2.mzXML]	204.99612426757812	11.715816666666665	11.643566666666667	15.276383333333333	3.632816666666667	6226.7958984375	499133.0903002929	0	1187	0.33971032707867543	25.140599769319984	49.28119953863997	204.9957275390625	204.9969024658203
448	205.02426147460938	1.82615					1	DETECTED	205.0243 m/z @1.83 [N1271_2.mzXML]	205.02426147460938	1.82615	1.4141833333333333	15.189183333333334	13.775	22801.78515625	5983606.805333131	0	1187	13.876742008594542	16.669136110822947	32.67701409518933	205.02029418945312	205.03076171875
449	205.04714965820312	9.323266666666665					1	DETECTED	205.0471 m/z @9.32 [N1271_2.mzXML]	205.04714965820312	9.323266666666665	1.7693333333333332	10.424383333333333	8.65505	36437.578125	1596801.4842589118	0	1187	0.08894201241653832	2.5111587131365654	0.074049425138214	205.03805541992188	205.05709838867188
450	205.08563232421875	12.467216666666667					1	DETECTED	205.0856 m/z @12.47 [N1271_2.mzXML]	205.08563232421875	12.467216666666667	0.10113333333333333	19.992833333333333	19.8917	17002.177734375	4365734.953720032	0	1187	3.316449065499903	0.5907647277657576	0.21782363622346243	205.07725524902344	205.0865478515625
451	205.09674072265625	9.216550000000002					1	DETECTED	205.0967 m/z @9.22 [N1271_2.mzXML]	205.09674072265625	9.216550000000002	9.106150000000001	10.642533333333335	1.5363833333333332	2924454.75	2.2583637040176935E7	1	1187	0.1079062282251595	1.4756715311012185	1.3732589824111263	205.0966796875	205.09719848632812
452	205.1261444091797	1.8830833333333332					1	DETECTED	205.1261 m/z @1.88 [N1271_2.mzXML]	205.1261444091797	1.8830833333333332	1.8403333333333334	9.260383333333333	7.42005	215554.96875	2076588.863051757	0	1187	0.05662573171127261	5.683668805301985	5.225189726197888	205.1179656982422	205.12916564941406
453	205.98687744140625	11.338216666666666					1	DETECTED	205.9869 m/z @11.34 [N1271_2.mzXML]	205.98687744140625	11.338216666666666	0.10113333333333333	19.992833333333333	19.8917	15900.34765625	3812379.0766405957	0	1187	1.1494117526128118	0.773719356329221	3.037753639645093	205.98626708984375	205.99505615234375
454	206.08108520507812	10.316833333333333					1	DETECTED	206.0811 m/z @10.32 [N1271_2.mzXML]	206.08108520507812	10.316833333333333	4.7980833333333335	19.572499999999998	14.774416666666664	77310.7890625	1411500.5006022933	1	1187	0.09280513215036912	2.7049045137437617	2.323131284422379	206.0806121826172	206.08956909179688
455	206.10009765625	9.216550000000002					1	DETECTED	206.1001 m/z @9.22 [N1271_2.mzXML]	206.10009765625	9.216550000000002	3.6999666666666666	10.11065	6.410683333333333	298201.9375	3191364.174079473	0	1187	0.10791687766391611	1.4892295924483872	1.338810879397952	206.10009765625	206.1006622314453
456	206.8935546875	1.7542666666666666					1	DETECTED	206.8936 m/z @1.75 [N1271_2.mzXML]	206.8935546875	1.7542666666666666	1.6728333333333334	2.0079000000000002	0.33506666666666685	63214.7109375	500853.4272460937	0	1187	0.112091072919835	2.057306590257883	2.4489224373449074	206.89346313476562	206.8938446044922
457	206.99612426757812	10.849866666666665					1	DETECTED	206.9961 m/z @10.85 [N1271_2.mzXML]	206.99612426757812	10.849866666666665	0.17441666666666666	19.992833333333333	19.818416666666668	6782.078125	2254142.1122734076	0	1187	7.664672733224366	0.9282239468437711	0.88576210780155	206.9871368408203	206.99655151367188
458	207.02618408203125	10.232750000000001					1	DETECTED	207.0262 m/z @10.23 [N1271_2.mzXML]	207.02618408203125	10.232750000000001	1.4326666666666665	15.276383333333333	13.843716666666667	188584.59375	5161886.705066287	1	1187	0.6663078102027242	2.7074683702193787	0.24143515889988745	207.0161895751953	207.0265350341797
459	207.10438537597656	9.187083333333334					1	DETECTED	207.1044 m/z @9.19 [N1271_2.mzXML]	207.10438537597656	9.187083333333334	5.087583333333333	9.355250000000002	4.267666666666669	10695.5517578125	391976.5850279543	0	1187	0.17540163458459368	0.5205106313778104	1.0598735164368172	207.0982666015625	207.1130828857422
460	208.04908752441406	15.873816666666666					1	DETECTED	208.0491 m/z @15.87 [N1271_2.mzXML]	208.04908752441406	15.873816666666666	0.28345000000000004	19.919500000000003	19.636050000000004	13482.0283203125	3908431.822758637	0	1187	2.1233711828945516	0.6297494606712266	0.2594989213424531	208.0470733642578	208.049560546875
461	208.1331787109375	8.79015					1	DETECTED	208.1332 m/z @8.79 [N1271_2.mzXML]	208.1331787109375	8.79015	8.363433333333333	10.1282	1.7647666666666666	3259.570068359375	188466.96147943116	0	1187	0.15690679358687376	2.0678436120767056	3.1356872241534113	208.12722778320312	208.13345336914062
462	208.89065551757812	1.7542666666666666					1	DETECTED	208.8907 m/z @1.75 [N1271_2.mzXML]	208.89065551757812	1.7542666666666666	1.6728333333333334	9.260383333333333	7.58755	46480.6171875	1544851.6262961428	0	1187	0.09807416242864764	46.587494883340206	2.046914647837485	208.88568115234375	208.89097595214844
463	208.93516540527344	2.0791166666666667					1	DETECTED	208.9352 m/z @2.08 [N1271_2.mzXML]	208.93516540527344	2.0791166666666667	2.0364666666666666	2.3043666666666667	0.2679	9385.51171875	109431.17199890135	0	1187	0.18720715023198808	3.140679953106677	5.281359906213354	208.93516540527344	208.93569946289062
464	208.97842407226562	13.82565					1	DETECTED	208.9784 m/z @13.83 [N1271_2.mzXML]	208.97842407226562	13.82565	11.60135	15.293800000000001	3.692450000000001	5282.7509765625	630759.6496300051	0	1187	0.6639954565412793	0.8300251764600103	0.6600503529200206	208.97799682617188	208.97921752929688
465	209.0334014892578	1.5238166666666666					1	DETECTED	209.0334 m/z @1.52 [N1271_2.mzXML]	209.0334014892578	1.5238166666666666	1.4326666666666665	5.712000000000001	4.279333333333334	62231.9140625	666987.86024585	0	1187	0.06098702612448381	23.47412689705612	45.94825379411224	209.032470703125	209.0339813232422
466	209.04537963867188	16.1312					1	DETECTED	209.0454 m/z @16.13 [N1271_2.mzXML]	209.04537963867188	16.1312	0.10113333333333333	19.9745	19.873366666666666	26946.7578125	7638175.623801274	0	1187	2.9413834634357006	0.7427073127180538	0.5018669735047315	209.04429626464844	209.04598999023438
467	209.09197998046875	7.679516666666667					1	DETECTED	209.0920 m/z @7.68 [N1271_2.mzXML]	209.09197998046875	7.679516666666667	4.234633333333333	8.581616666666667	4.346983333333334	13387.265625	861277.8901113282	0	1187	0.6067358956306768	0.628597181168784	0.5671707585804416	209.0913848876953	209.1016082763672
468	209.1168670654297	12.056666666666667					1	DETECTED	209.1169 m/z @12.06 [N1271_2.mzXML]	209.1168670654297	12.056666666666667	11.239683333333334	12.550033333333333	1.3103499999999997	234028.90625	2087971.3540328364	1	1187	0.10141398044438787	0.6462072151285317	3.0299580280195717	209.1134796142578	209.11827087402344
469	210.04501342773438	15.873816666666666					1	DETECTED	210.0450 m/z @15.87 [N1271_2.mzXML]	210.04501342773438	15.873816666666666	1.4643666666666666	18.493833333333335	17.029466666666668	2366.485107421875	1259851.0036035776	0	1187	0.11366145925678772	0.5909131391783402	0.1818262783566804	210.03570556640625	210.0504150390625
470	210.9352264404297	11.745966666666668					1	DETECTED	210.9352 m/z @11.75 [N1271_2.mzXML]	210.9352264404297	11.745966666666668	11.0591	19.9745	8.915399999999998	10108.1611328125	1065246.727956024	0	1187	0.418063502170952	4.316501592781672	6.444619308646333	210.9287109375	210.93588256835938
471	211.04177856445312	2.48					1	DETECTED	211.0418 m/z @2.48 [N1271_2.mzXML]	211.04177856445312	2.48	2.1074666666666664	17.072333333333333	14.964866666666666	27290.2421875	2157697.2017196957	0	1187	0.4275245297343977	10.99257247959545	1.9116080144196594	211.0404815673828	211.04791259765625
472	211.05775451660156	9.3878					1	DETECTED	211.0578 m/z @9.39 [N1271_2.mzXML]	211.05775451660156	9.3878	9.355250000000002	15.0033	5.648049999999998	5769.923828125	812752.099623535	0	1187	12.799458951764882	86.75960061444263	172.51920122888527	211.05690002441406	211.0598907470703
473	211.08030700683594	14.54285					1	DETECTED	211.0803 m/z @14.54 [N1271_2.mzXML]	211.08030700683594	14.54285	13.6927	19.809833333333334	6.117133333333333	4251.57275390625	710873.0690300291	0	1187	0.7445940265293771	3.597678840988848	6.195357681977696	211.07962036132812	211.08358764648438
474	211.1324920654297	12.190066666666667					1	DETECTED	211.1325 m/z @12.19 [N1271_2.mzXML]	211.1324920654297	12.190066666666667	0.10113333333333333	19.992833333333333	19.8917	6212.75537109375	3508469.890197816	0	1187	7.1090349500131005	0.8227235377811111	0.9406619347287146	211.1225128173828	211.1334991455078
475	211.1439666748047	10.282866666666667					1	DETECTED	211.1440 m/z @10.28 [N1271_2.mzXML]	211.1439666748047	10.282866666666667	10.232750000000001	10.443033333333334	0.21028333333333293	19660.669921875	151283.86780200148	0	1187	0.1297279769439772	2.097938144329924	3.664305373971467	211.14389038085938	211.1441650390625
476	211.16946411132812	14.317833333333335					1	DETECTED	211.1695 m/z @14.32 [N1271_2.mzXML]	211.16946411132812	14.317833333333335	14.1408	15.171666666666665	1.0308666666666646	6604.1982421875	224211.10051123032	0	1187	0.3542632749222303	2.9115044247787436	4.823008849557487	211.1686248779297	211.1695098876953
477	212.01934814453125	11.3833					1	DETECTED	212.0193 m/z @11.38 [N1271_2.mzXML]	212.01934814453125	11.3833	11.323083333333333	11.546066666666666	0.22298333333333353	33041.3984375	235704.1780947268	0	1187	0.09951730238705103	1.8515084417381513	2.7030168834763026	212.01907348632812	212.0197296142578
478	212.0676727294922	10.81805					1	DETECTED	212.0677 m/z @10.82 [N1271_2.mzXML]	212.0676727294922	10.81805	10.783283333333333	16.813499999999998	6.030216666666664	33215.125	628155.7157904662	0	1187	0.09052979026778196	3.183356398446767	4.600158267267893	212.06765747070312	212.07275390625
479	212.8389129638672	1.7693333333333332					1	DETECTED	212.8389 m/z @1.77 [N1271_2.mzXML]	212.8389129638672	1.7693333333333332	1.7213166666666666	2.1643666666666665	0.44304999999999994	15012.146484375	237577.06837219244	0	1187	0.38073006663738407	4.613502256161062	8.227004512322123	212.83836364746094	212.8395538330078
480	212.99937438964844	1.8968666666666667					1	DETECTED	212.9994 m/z @1.90 [N1271_2.mzXML]	212.99937438964844	1.8968666666666667	1.8687666666666667	18.696833333333334	16.82806666666667	26436.548828125	4991401.648855346	0	1187	0.04575848632967605	299.4317912218267	597.8635824436533	212.9989013671875	213.0054931640625
481	213.11224365234375	10.6087					1	DETECTED	213.1122 m/z @10.61 [N1271_2.mzXML]	213.11224365234375	10.6087	10.543766666666667	16.00316666666667	5.459400000000002	5233.5947265625	390789.5556819766	0	1187	0.05953061268666637	42.03850102669352	83.07700205338703	213.11187744140625	213.11830139160156
482	213.5514373779297	1.5383					1	DETECTED	213.5514 m/z @1.54 [N1271_2.mzXML]	213.5514373779297	1.5383	1.4940166666666668	13.45185	11.957833333333333	3655.384765625	1324823.9222877806	0	1187	0.05064563864933702	135.0150545728268	269.0301091456536	213.55116271972656	213.55303955078125
483	213.95884704589844	19.13566666666667					1	DETECTED	213.9588 m/z @19.14 [N1271_2.mzXML]	213.95884704589844	19.13566666666667	0.10113333333333333	19.9745	19.873366666666666	3361.124755859375	1501700.769772338	0	1187	1.5384054289697602	0.5220345127102318	0.044069025420463676	213.95826721191406	213.96009826660156
484	214.0587158203125	1.8403333333333334					1	DETECTED	214.0587 m/z @1.84 [N1271_2.mzXML]	214.0587158203125	1.8403333333333334	1.6888833333333333	9.4382	7.749316666666667	17176.294921875	676843.0279871217	0	1187	0.12762741589480875	25.583746010784626	1.8797083792273073	214.05001831054688	214.05918884277344
485	214.1072998046875	10.18175					1	DETECTED	214.1073 m/z @10.18 [N1271_2.mzXML]	214.1072998046875	10.18175	3.1031666666666666	10.387516666666667	7.28435	7596.5830078125	811648.8965487364	0	1187	0.2488161741135837	0.5145344525152161	0.03001663826484795	214.10696411132812	214.1078338623047
486	214.9173126220703	1.5530666666666666					1	DETECTED	214.9173 m/z @1.55 [N1271_2.mzXML]	214.9173126220703	1.5530666666666666	1.4326666666666665	1.6575333333333333	0.22486666666666677	1115448.625	6530612.050759764	0	1187	0.09643143917445407	0.8097843457769625	0.5562713848372521	214.91650390625	214.91754150390625
487	214.98875427246094	1.5530666666666666					1	DETECTED	214.9888 m/z @1.55 [N1271_2.mzXML]	214.98875427246094	1.5530666666666666	1.4326666666666665	1.5825166666666666	0.14985000000000004	50469.5390625	320703.4942802733	0	1187	0.12111286164031498	0.6227552275247843	0.25304357450748727	214.9886016845703	214.98892211914062
488	215.01609802246094	1.9525000000000001					1	DETECTED	215.0161 m/z @1.95 [N1271_2.mzXML]	215.01609802246094	1.9525000000000001	1.8830833333333332	10.5121	8.629016666666667	113670.2265625	3633782.8592036446	0	1187	1.3004092225936754	13.092127378970007	10.787696900750225	215.01519775390625	215.02297973632812
489	215.12742614746094	11.108533333333332					1	DETECTED	215.1274 m/z @11.11 [N1271_2.mzXML]	215.12742614746094	11.108533333333332	1.2676833333333335	19.68166666666667	18.413983333333334	6179.15185546875	1162093.8148337402	0	1187	9.901550900429928	0.9355890666626022	0.8711781333252044	215.12506103515625	215.12796020507812
490	215.1639404296875	12.190066666666667					1	DETECTED	215.1639 m/z @12.19 [N1271_2.mzXML]	215.1639404296875	12.190066666666667	11.978399999999999	13.741833333333334	1.7634333333333352	10420.5908203125	234787.0230568854	0	1187	0.2204659165224072	4.165590551181085	1.0032746759348052	215.16114807128906	215.16429138183594
491	216.92239379882812	1.6888833333333333					1	DETECTED	216.9224 m/z @1.69 [N1271_2.mzXML]	216.92239379882812	1.6888833333333333	1.4491666666666667	1.9245333333333332	0.4753666666666665	199418.515625	1436861.7611882314	0	1187	0.08516081765632566	1.5185568382414487	2.9378832577085188	216.91363525390625	216.9226837158203
492	216.95062255859375	1.5530666666666666					1	DETECTED	216.9506 m/z @1.55 [N1271_2.mzXML]	216.95062255859375	1.5530666666666666	0.33818333333333334	4.4402	4.102016666666667	158519.75	2734960.7221267093	0	1187	0.10788521469081513	0.8418045551718547	0.6175854828398948	216.9458770751953	216.9507598876953
493	217.06954956054688	9.908466666666667					1	DETECTED	217.0695 m/z @9.91 [N1271_2.mzXML]	217.06954956054688	9.908466666666667	9.84135	10.26575	0.42440000000000033	25765.5078125	194799.35150601185	0	1187	0.10357456098890871	1.8941150194093277	2.335864372586674	217.0693817138672	217.07022094726562
494	217.08203125	1.8687666666666667					1	DETECTED	217.0820 m/z @1.87 [N1271_2.mzXML]	217.08203125	1.8687666666666667	0.17441666666666666	16.6092	16.434783333333336	29885.650390625	3232968.1587133496	0	1187	1.709689667164554	1.3767581382958802	0.9970821717060575	217.0741729736328	217.09185791015625
495	217.1213836669922	18.696833333333334					1	DETECTED	217.1214 m/z @18.70 [N1271_2.mzXML]	217.1213836669922	18.696833333333334	0.11966666666666666	19.992833333333333	19.873166666666666	7519.05224609375	2595486.0936235683	0	1187	1.837699664559846	0.5701858599345853	0.1405028279090825	217.12074279785156	217.12229919433594
496	217.9510040283203	1.5530666666666666					1	DETECTED	217.9510 m/z @1.55 [N1271_2.mzXML]	217.9510040283203	1.5530666666666666	1.4491666666666667	15.241333333333333	13.792166666666667	15999.9599609375	2585802.534491333	0	1187	0.1361942550349977	66.37231312159135	131.7446262431827	217.94235229492188	217.951171875
497	218.02142333984375	9.722966666666668					1	DETECTED	218.0214 m/z @9.72 [N1271_2.mzXML]	218.02142333984375	9.722966666666668	1.4326666666666665	15.1197	13.687033333333334	7023.197265625	1279893.4759380491	0	1187	0.13712540848230148	0.825484803525405	0.6509696070508101	218.0176544189453	218.02474975585938
498	218.07273864746094	9.908466666666667					1	DETECTED	218.0727 m/z @9.91 [N1271_2.mzXML]	218.07273864746094	9.908466666666667	9.858383333333334	9.941416666666667	0.08303333333333285	1808.3753662109375	7789.338538970918	0	1187	0.31679596060046045	0.8289517470881828	0.6579034941763655	218.07266235351562	218.0730438232422
499	218.0842742919922	1.8687666666666667					1	DETECTED	218.0843 m/z @1.87 [N1271_2.mzXML]	218.0842742919922	1.8687666666666667	1.8687666666666667	19.317	17.448233333333334	5111.48583984375	2564135.2239987194	0	1187	14.298601621099234	null	null	218.0808563232422	218.09339904785156
500	218.13870239257812	1.9662833333333334					1	DETECTED	218.1387 m/z @1.97 [N1271_2.mzXML]	218.13870239257812	1.9662833333333334	0.10113333333333333	19.992833333333333	19.8917	25161.822265625	3062443.259696166	0	1187	0.20150602861006184	2.8135526916720117	16.027631123024285	218.13694763183594	218.13970947265625
501	218.21128845214844	10.405883333333332					1	DETECTED	218.2113 m/z @10.41 [N1271_2.mzXML]	218.21128845214844	10.405883333333332	10.369166666666667	10.461716666666666	0.09254999999999924	6729.78759765625	27166.08594042965	0	1187	0.09189570793914292	1.2603268270540582	1.5206536541081161	218.2111358642578	218.21145629882812
502	218.91941833496094	1.6888833333333333					1	DETECTED	218.9194 m/z @1.69 [N1271_2.mzXML]	218.91941833496094	1.6888833333333333	1.4326666666666665	1.7976999999999999	0.3650333333333333	52057.07421875	578404.5056079099	0	1187	0.26856627405357103	1.3444763171071727	2.5352607683909363	218.9103546142578	218.9196014404297
503	218.9700164794922	9.639266666666666					1	DETECTED	218.9700 m/z @9.64 [N1271_2.mzXML]	218.9700164794922	9.639266666666666	9.523200000000001	9.941416666666667	0.418216666666666	4730.6181640625	69563.8134589844	0	1187	0.26854035935192044	1.8016226306720509	2.6032452613441017	218.96922302246094	218.9700164794922
504	218.98370361328125	1.5530666666666666					1	DETECTED	218.9837 m/z @1.55 [N1271_2.mzXML]	218.98370361328125	1.5530666666666666	1.4643666666666666	1.6122166666666666	0.14785000000000004	25757.884765625	144547.8398583986	0	1187	0.10162105760154572	0.8334272829763248	0.6668545659526498	218.98304748535156	218.98377990722656
505	219.0259552001953	1.7693333333333332					1	DETECTED	219.0260 m/z @1.77 [N1271_2.mzXML]	219.0259552001953	1.7693333333333332	1.7045	10.527983333333333	8.823483333333334	2363014.75	2.3403551638177667E7	1	1187	0.06849327315724296	4.572250824755743	8.288671647603243	219.01602172851562	219.02694702148438
506	219.04342651367188	8.702916666666665					1	DETECTED	219.0434 m/z @8.70 [N1271_2.mzXML]	219.04342651367188	8.702916666666665	1.7976999999999999	8.825666666666667	7.027966666666667	6729.34912109375	1391727.5659310299	0	1187	0.13568797878995653	0.5088882077076994	0.01694371063211019	219.0375518798828	219.04380798339844
507	219.06259155273438	10.18175					1	DETECTED	219.0626 m/z @10.18 [N1271_2.mzXML]	219.06259155273438	10.18175	10.1282	10.443033333333334	0.3148333333333344	20937.033203125	159019.82403472863	0	1187	0.07680098538718205	3.1783448403035264	4.649063022699025	219.06248474121094	219.06285095214844
508	219.08226013183594	1.7693333333333332					1	DETECTED	219.0823 m/z @1.77 [N1271_2.mzXML]	219.08226013183594	1.7693333333333332	1.6274000000000002	19.372	17.7446	11502.9287109375	3034287.3255006117	0	1187	15.343855015268472	29.6773651626613	60.961771453415686	219.07595825195312	219.08901977539062
509	219.11724853515625	14.9062					1	DETECTED	219.1172 m/z @14.91 [N1271_2.mzXML]	219.11724853515625	14.9062	9.37115	19.117166666666666	9.746016666666666	9901.3330078125	1312844.0157877502	0	1187	0.9497519443149969	0.880391023266878	0.6196334665075361	219.10975646972656	219.12278747558594
510	219.17396545410156	12.260166666666667					1	DETECTED	219.1740 m/z @12.26 [N1271_2.mzXML]	219.17396545410156	12.260166666666667	0.15614999999999998	19.992833333333333	19.836683333333333	17395.115234375	2094667.5461251528	0	1187	1.6234025007203705	1.7702710759288505	3.6895217923407904	219.17344665527344	219.17506408691406
511	220.02964782714844	1.7693333333333332					1	DETECTED	220.0296 m/z @1.77 [N1271_2.mzXML]	220.02964782714844	1.7693333333333332	1.7213166666666666	5.904466666666666	4.1831499999999995	134076.09375	2053667.029386444	0	1187	0.21901884725211795	20.07344235392777	6.102361538655166	220.02943420410156	220.0379180908203
512	220.11782836914062	8.9152					1	DETECTED	220.1178 m/z @8.92 [N1271_2.mzXML]	220.11782836914062	8.9152	8.754783333333334	14.986883333333333	6.232099999999999	13638.8056640625	460954.20191943325	0	1187	0.08060959633189313	19.4247272727273	0.6441810873807605	220.1176300048828	220.11996459960938
513	220.93438720703125	1.6122166666666666					1	DETECTED	220.9344 m/z @1.61 [N1271_2.mzXML]	220.93438720703125	1.6122166666666666	1.5675833333333336	1.7045	0.13691666666666635	105353.2578125	473131.31183984404	0	1187	0.06727587914632438	1.533793876026891	1.9186880327451437	220.9341278076172	220.93467712402344
514	220.9813995361328	1.5383					1	DETECTED	220.9814 m/z @1.54 [N1271_2.mzXML]	220.9813995361328	1.5383	1.4491666666666667	4.313116666666667	2.86395	8523.55078125	274869.694390686	0	1187	0.11463148401157852	16.065538519072557	29.7639737952136	220.97723388671875	220.98170471191406
515	221.00653076171875	15.726799999999999					1	DETECTED	221.0065 m/z @15.73 [N1271_2.mzXML]	221.00653076171875	15.726799999999999	1.4326666666666665	18.126666666666665	16.694	2749.956298828125	1221957.5030608831	0	1187	1.1176405313888527	0.5839458612391097	0.16789172247821949	220.99661254882812	221.0079345703125
516	221.02442932128906	1.7693333333333332					1	DETECTED	221.0244 m/z @1.77 [N1271_2.mzXML]	221.02442932128906	1.7693333333333332	1.7213166666666666	16.5538	14.832483333333332	149532.78125	2844670.570810669	0	1187	0.0677897074223115	5.411013791509896	8.75095879240221	221.02090454101562	221.0316619873047
517	221.0531463623047	11.587466666666668					1	DETECTED	221.0531 m/z @11.59 [N1271_2.mzXML]	221.0531463623047	11.587466666666668	11.532316666666667	11.658016666666667	0.12570000000000014	10179.94921875	57601.30058544943	0	1187	0.2667290462923191	1.1396192203082278	1.2792384406164559	221.0529022216797	221.0533905029297
518	221.08074951171875	10.49625					1	DETECTED	221.0807 m/z @10.50 [N1271_2.mzXML]	221.08074951171875	10.49625	5.763933333333333	15.470916666666666	9.706983333333334	23075.763671875	860024.9556698004	0	1187	0.06182550674601295	2.670622478408412	4.377483943336993	221.07725524902344	221.0904998779297
519	221.09193420410156	9.230916666666667					1	DETECTED	221.0919 m/z @9.23 [N1271_2.mzXML]	221.09193420410156	9.230916666666667	5.555533333333333	9.3068	3.751266666666668	2140.578857421875	228637.90265213017	0	1187	0.7700061894331753	0.5103231862436118	0.0206463724872236	221.09149169921875	221.0927276611328
520	222.06454467773438	16.112983333333332					1	DETECTED	222.0645 m/z @16.11 [N1271_2.mzXML]	222.06454467773438	16.112983333333332	8.985533333333333	19.353666666666665	10.368133333333333	11366.6953125	2617070.4871862177	0	1187	2.58426453151845	0.7433498503974053	0.40949835680671237	222.06402587890625	222.06517028808594
521	222.86749267578125	1.7542666666666666					1	DETECTED	222.8675 m/z @1.75 [N1271_2.mzXML]	222.86749267578125	1.7542666666666666	1.6888833333333333	18.752	17.063116666666666	79080.2578125	4592973.292012695	0	1187	0.09348190063366157	130.48521539638028	259.97043079276057	222.86746215820312	222.87454223632812
522	222.994140625	11.932383333333332					1	DETECTED	222.9941 m/z @11.93 [N1271_2.mzXML]	222.994140625	11.932383333333332	10.282866666666667	17.441666666666666	7.158799999999999	19300.4296875	2748097.0523598637	0	1187	0.5402585842243486	2.169968980812563	0.7478594876829064	222.992431640625	223.0001983642578
523	223.06100463867188	16.0948					1	DETECTED	223.0610 m/z @16.09 [N1271_2.mzXML]	223.06100463867188	16.0948	9.421616666666667	19.919500000000003	10.497883333333336	23388.474609375	5681730.803567263	0	1187	2.36524349919077	0.7865723755029462	0.5243775742266137	223.0599365234375	223.06134033203125
524	223.09625244140625	11.546066666666666					1	DETECTED	223.0963 m/z @11.55 [N1271_2.mzXML]	223.09625244140625	11.546066666666666	0.10113333333333333	19.992833333333333	19.8917	498830.5625	9047716.089765457	1	1187	0.11624374646717328	0.5174827836881143	0.02444206672312334	223.09214782714844	223.09674072265625
525	224.86444091796875	1.7542666666666666					1	DETECTED	224.8644 m/z @1.75 [N1271_2.mzXML]	224.86444091796875	1.7542666666666666	1.6888833333333333	1.7542666666666666	0.06538333333333335	38258.2265625	125336.72238671881	0	1187	0.08306228020319617	0.5	null	224.86444091796875	224.86463928222656
526	224.9509735107422	11.902116666666666					1	DETECTED	224.9510 m/z @11.90 [N1271_2.mzXML]	224.9509735107422	11.902116666666666	11.010533333333333	16.33386666666667	5.323333333333336	28650.041015625	2101286.093779512	0	1187	1.2424754966370664	2.880061265894105	2.403828098167539	224.9496612548828	224.95172119140625
527	225.03431701660156	1.7693333333333332					1	DETECTED	225.0343 m/z @1.77 [N1271_2.mzXML]	225.03431701660156	1.7693333333333332	1.7693333333333332	2.1643666666666665	0.39503333333333335	76629.2890625	551236.4350168459	0	1187	0.10816857431707994	null	null	225.0340576171875	225.03504943847656
528	225.05661010742188	9.639266666666666					1	DETECTED	225.0566 m/z @9.64 [N1271_2.mzXML]	225.05661010742188	9.639266666666666	9.557183333333334	16.869166666666665	7.31198333333333	3025.808837890625	739802.2393090818	0	1187	6.447184230544135	44.54000000000097	88.08000000000195	225.05628967285156	225.06581115722656
529	225.07603454589844	10.26575					1	DETECTED	225.0760 m/z @10.27 [N1271_2.mzXML]	225.07603454589844	10.26575	10.199466666666666	10.351216666666666	0.15174999999999983	3612.843505859375	19558.82644470226	0	1187	0.04040009647495424	1.1447070656273344	1.289414131254669	225.0755615234375	225.07603454589844
530	225.14808654785156	12.40015					1	DETECTED	225.1481 m/z @12.40 [N1271_2.mzXML]	225.14808654785156	12.40015	0.2653166666666667	12.5162	12.250883333333332	8855.8125	831074.8680560914	0	1187	0.0635445048753418	0.5047816890768998	0.00956337815379963	225.14808654785156	225.1486358642578
531	225.18460083007812	14.36165					1	DETECTED	225.1846 m/z @14.36 [N1271_2.mzXML]	225.18460083007812	14.36165	5.57285	19.8645	14.29165	6998.2080078125	1343803.6261167903	0	1187	0.34037641311504174	0.8130603722920082	0.0945121523683345	225.18209838867188	225.18548583984375
532	226.9511260986328	1.6423333333333334					1	DETECTED	226.9511 m/z @1.64 [N1271_2.mzXML]	226.9511260986328	1.6423333333333334	1.5825166666666666	19.755166666666664	18.172649999999997	569205.625	1.0671218546160523E7	0	1187	0.06038967915195537	1.6776241642603336	1.3965244445880547	226.94630432128906	226.95208740234375
533	227.05477905273438	10.914033333333332					1	DETECTED	227.0548 m/z @10.91 [N1271_2.mzXML]	227.05477905273438	10.914033333333332	10.8654	15.223700000000001	4.358300000000002	9366.3876953125	413000.15211315925	0	1187	0.08277406893181727	44.807745030843286	88.61549006168657	227.04843139648438	227.05479431152344
534	227.0792694091797	9.201600000000001					1	DETECTED	227.0793 m/z @9.20 [N1271_2.mzXML]	227.0792694091797	9.201600000000001	9.123983333333333	12.434050000000001	3.3100666666666676	24428.625	784446.4350460209	0	1187	0.11767254621558365	21.323169422374683	33.141229010394696	227.0719757080078	227.08261108398438
535	227.12490844726562	1.8403333333333334					1	DETECTED	227.1249 m/z @1.84 [N1271_2.mzXML]	227.12490844726562	1.8403333333333334	1.81195	2.220883333333333	0.40893333333333315	164953.390625	645650.0121551516	0	1187	0.034586026158367034	7.972779035133024	3.7983399145224386	227.12486267089844	227.12525939941406
536	227.17535400390625	9.79015					1	DETECTED	227.1754 m/z @9.79 [N1271_2.mzXML]	227.17535400390625	9.79015	0.7936833333333334	19.4995	18.705816666666667	74551.9609375	2723529.6977127697	1	1187	0.7831498517021078	1.7255862688619976	3.590641412144232	227.17381286621094	227.17578125
537	228.06309509277344	10.316833333333333					1	DETECTED	228.0631 m/z @10.32 [N1271_2.mzXML]	228.06309509277344	10.316833333333333	10.26575	10.559816666666668	0.2940666666666676	26453.353515625	175869.25237176433	0	1187	0.0901036645151514	2.6437920116698113	5.233319544990517	228.0626678466797	228.0631561279297
538	228.08230590820312	9.187083333333334					1	DETECTED	228.0823 m/z @9.19 [N1271_2.mzXML]	228.08230590820312	9.187083333333334	9.0544	9.3068	0.2524000000000015	3280.451904296875	29816.83604364022	0	1187	0.13192695943616783	0.9511367918603173	0.9022735837206346	228.08184814453125	228.0867156982422
539	229.14309692382812	0.7023166666666667					1	DETECTED	229.1431 m/z @0.70 [N1271_2.mzXML]	229.14309692382812	0.7023166666666667	0.10113333333333333	19.992833333333333	19.8917	82850.5859375	6.058405497170458E7	1	1187	3.5415590081978605	16.543788639072936	32.08757727814587	229.1426544189453	229.14369201660156
540	229.15444946289062	1.8830833333333332					1	DETECTED	229.1544 m/z @1.88 [N1271_2.mzXML]	229.15444946289062	1.8830833333333332	1.8547833333333335	5.799066666666667	3.944283333333333	112296.75	4306677.623463378	0	1187	0.12305386832805043	69.68698468786864	138.3739693757373	229.154296875	229.16226196289062
541	230.1465301513672	0.24713333333333332					1	DETECTED	230.1465 m/z @0.25 [N1271_2.mzXML]	230.1465301513672	0.24713333333333332	0.15614999999999998	19.937666666666665	19.781516666666665	10958.6572265625	7530295.122616088	0	1187	10.278581302416868	108.70956219087743	24.88770589729033	230.1458740234375	230.14718627929688
542	230.1573944091797	1.8968666666666667					1	DETECTED	230.1574 m/z @1.90 [N1271_2.mzXML]	230.1573944091797	1.8968666666666667	1.8968666666666667	14.79505	12.898183333333334	11670.7607421875	2705176.9472214356	0	1187	0.12475193903638782	null	null	230.1573944091797	230.16636657714844
543	230.24732971191406	11.4145					1	DETECTED	230.2473 m/z @11.41 [N1271_2.mzXML]	230.24732971191406	11.4145	11.368083333333335	11.776866666666667	0.40878333333333217	139353.703125	800389.9085449161	1	1187	0.07843880318567287	2.8395754475101858	3.939287772740839	230.2471160888672	230.24778747558594
544	230.96627807617188	1.5383					1	DETECTED	230.9663 m/z @1.54 [N1271_2.mzXML]	230.96627807617188	1.5383	1.4326666666666665	1.6274000000000002	0.19473333333333365	170272.078125	1155799.758834473	0	1187	0.11559773168961707	0.9625066364013994	0.875081529986591	230.96592712402344	230.96636962890625
545	230.99000549316406	1.9245333333333332					1	DETECTED	230.9900 m/z @1.92 [N1271_2.mzXML]	230.99000549316406	1.9245333333333332	1.8968666666666667	3.8399833333333335	1.9431166666666668	26245.8125	605664.4696926882	0	1187	0.11357869501053464	35.11656626506045	50.392540342443475	230.98965454101562	230.99093627929688
546	231.13702392578125	15.086383333333334					1	DETECTED	231.1370 m/z @15.09 [N1271_2.mzXML]	231.13702392578125	15.086383333333334	0.11966666666666666	19.992833333333333	19.873166666666666	277235.3125	2.2564153826573268E7	1	1187	0.6110930593979802	0.8160580122538558	0.4317035352819845	231.13629150390625	231.1451873779297
547	232.1405792236328	15.086383333333334					1	DETECTED	232.1406 m/z @15.09 [N1271_2.mzXML]	232.1405792236328	15.086383333333334	9.002616666666666	19.663333333333334	10.660716666666668	17799.55859375	1646902.421170015	0	1187	0.24473370251438276	0.8085036830184157	0.31701888476056717	232.13873291015625	232.14108276367188
548	232.1541290283203	8.4959					1	DETECTED	232.1541 m/z @8.50 [N1271_2.mzXML]	232.1541290283203	8.4959	7.8896	9.141016666666667	1.2514166666666675	30840.333984375	530231.2285932619	0	1187	0.21572790043492063	0.78908870598281	0.7332098188163694	232.1539764404297	232.1545867919922
549	232.89625549316406	1.6888833333333333					1	DETECTED	232.8963 m/z @1.69 [N1271_2.mzXML]	232.89625549316406	1.6888833333333333	1.6423333333333334	1.9382833333333334	0.29594999999999994	130578.03125	931744.0075541987	0	1187	0.12508691719432896	2.9606612784219255	2.9073323147007724	232.89599609375	232.896728515625
550	232.92811584472656	1.5530666666666666					1	DETECTED	232.9281 m/z @1.55 [N1271_2.mzXML]	232.92811584472656	1.5530666666666666	1.4326666666666665	1.6122166666666666	0.1795500000000001	89663.9453125	499360.56240087893	0	1187	0.09983917956838373	0.7510202098413038	0.5598548842317306	232.92774963378906	232.92835998535156
551	232.98538208007812	10.559816666666668					1	DETECTED	232.9854 m/z @10.56 [N1271_2.mzXML]	232.98538208007812	10.559816666666668	9.54005	17.128	7.587949999999999	10027.8505859375	846145.6413354798	0	1187	0.14793615033965501	3.7204344131010334	0.41513613170017316	232.98411560058594	232.9878387451172
552	233.14669799804688	14.6848					1	DETECTED	233.1467 m/z @14.68 [N1271_2.mzXML]	233.14669799804688	14.6848	1.0672	19.809833333333334	18.742633333333334	11472.916015625	1945217.310432158	0	1187	0.223697421831357	0.9004628625342468	0.7449564502225002	233.1455841064453	233.15489196777344
553	234.89344787597656	1.6888833333333333					1	DETECTED	234.8934 m/z @1.69 [N1271_2.mzXML]	234.89344787597656	1.6888833333333333	1.6575333333333333	1.82615	0.16861666666666664	39366.70703125	271227.9097185058	0	1187	0.07747346271010414	2.689261031366295	14.519441382732705	234.89328002929688	234.89418029785156
554	234.98110961914062	1.8968666666666667					1	DETECTED	234.9811 m/z @1.90 [N1271_2.mzXML]	234.98110961914062	1.8968666666666667	1.8687666666666667	19.298833333333334	17.43006666666667	20467.46875	2168453.2336822515	0	1187	0.031881026867015994	310.14353499406866	619.2870699881373	234.98101806640625	234.9879608154297
555	234.9966278076172	1.5383					1	DETECTED	234.9966 m/z @1.54 [N1271_2.mzXML]	234.9966278076172	1.5383	1.4643666666666666	18.475666666666665	17.0113	7449.06005859375	2076971.659709198	0	1187	16.997545463526855	115.04486023444532	229.08972046889065	234.9966278076172	234.99752807617188
556	235.06849670410156	11.871783333333333					1	DETECTED	235.0685 m/z @11.87 [N1271_2.mzXML]	235.06849670410156	11.871783333333333	1.8547833333333335	12.08845	10.233666666666666	16343.6064453125	4022127.4918650505	0	1187	0.04518780998558469	0.5108149479218662	4.725553449464527	235.06309509277344	235.0783233642578
557	235.0924530029297	2.602816666666667					1	DETECTED	235.0925 m/z @2.60 [N1271_2.mzXML]	235.0924530029297	2.602816666666667	1.8403333333333334	19.773333333333333	17.933	49903.91015625	6503756.990069671	0	1187	1.1827158786195242	4.797894783718863	9.043448112771626	235.0915985107422	235.0934295654297
558	235.1475372314453	8.985533333333333					1	DETECTED	235.1475 m/z @8.99 [N1271_2.mzXML]	235.1475372314453	8.985533333333333	8.985533333333333	10.591983333333333	1.6064500000000006	4104.39208984375	247545.2971706545	0	1187	1.5591292920786533	null	null	235.14349365234375	235.1475372314453
559	235.16885375976562	12.295366666666666					1	DETECTED	235.1689 m/z @12.30 [N1271_2.mzXML]	235.16885375976562	12.295366666666666	0.11966666666666666	19.9745	19.854833333333332	11143.630859375	1410552.664864654	0	1187	0.10746164236569022	0.813140734637536	0.6524688653001021	235.16766357421875	235.1702117919922
560	236.08035278320312	15.241333333333333					1	DETECTED	236.0804 m/z @15.24 [N1271_2.mzXML]	236.08035278320312	15.241333333333333	10.316833333333333	19.098333333333336	8.781500000000003	3337.34619140625	901172.287626709	0	1187	1.3505005354995614	0.8916133617626157	0.7832267235252316	236.07933044433594	236.0811309814453
561	236.09585571289062	2.9709					1	DETECTED	236.0959 m/z @2.97 [N1271_2.mzXML]	236.09585571289062	2.9709	2.3994666666666666	10.66015	8.260683333333333	3989.6025390625	536120.8157074279	0	1187	1.3187135633770959	7.228037683019309	2.583034137353893	236.0883331298828	236.09678649902344
562	236.90850830078125	1.6274000000000002					1	DETECTED	236.9085 m/z @1.63 [N1271_2.mzXML]	236.90850830078125	1.6274000000000002	1.5973166666666667	1.6575333333333333	0.060216666666666585	7991.98779296875	25937.983526123047	0	1187	0.09952487833083601	1.0008310249307424	1.0016620498614845	236.9080810546875	236.90850830078125
563	236.99786376953125	1.9382833333333334					1	DETECTED	236.9979 m/z @1.94 [N1271_2.mzXML]	236.99786376953125	1.9382833333333334	1.8968666666666667	18.420666666666666	16.523799999999998	43762.58984375	1440450.616916931	0	1187	0.1153161301220631	14.327221825651872	34.674935770444065	236.98838806152344	237.00778198242188
564	237.07656860351562	15.086383333333334					1	DETECTED	237.0766 m/z @15.09 [N1271_2.mzXML]	237.07656860351562	15.086383333333334	8.53025	18.034333333333333	9.504083333333332	6323.07080078125	1521188.3795954587	0	1187	0.3526738080658376	0.72482382908625	0.44964765817249985	237.0753173828125	237.08628845214844
565	237.1115264892578	11.824366666666666					1	DETECTED	237.1115 m/z @11.82 [N1271_2.mzXML]	237.1115264892578	11.824366666666666	0.17441666666666666	19.992833333333333	19.818416666666668	14856.0166015625	2688584.2163326424	0	1187	3.3187118167010983	2.3942365592192303	5.195102622985665	237.10891723632812	237.11575317382812
566	237.14552307128906	12.172616666666666					1	DETECTED	237.1455 m/z @12.17 [N1271_2.mzXML]	237.14552307128906	12.172616666666666	11.643566666666667	12.3305	0.6869333333333341	5617.44482421875	175468.67535784893	0	1187	0.5482688786609984	0.6492139999369949	0.2984279998739898	237.14466857910156	237.1488037109375
567	237.2207489013672	13.791933333333333					1	DETECTED	237.2207 m/z @13.79 [N1271_2.mzXML]	237.2207489013672	13.791933333333333	0.1377833333333333	13.91165	13.773866666666667	5492.3388671875	1219138.0087035215	0	1187	0.1727785288054271	0.504383893053272	0.008767786106543956	237.2196807861328	237.22122192382812
568	238.10696411132812	14.317833333333335					1	DETECTED	238.1070 m/z @14.32 [N1271_2.mzXML]	238.10696411132812	14.317833333333335	5.035683333333334	19.937666666666665	14.90198333333333	12513.2021484375	2665005.9033179013	0	1187	6.50418600591075	1.1109263586280997	1.0167557811698313	238.1058807373047	238.11630249023438
569	238.84158325195312	1.7693333333333332					1	DETECTED	238.8416 m/z @1.77 [N1271_2.mzXML]	238.84158325195312	1.7693333333333332	1.6888833333333333	6.6421166666666664	4.953233333333333	17609.71875	581979.0594687804	0	1187	0.10840930148083094	30.78454526621093	60.56909053242186	238.8340606689453	238.8419647216797
570	238.96653747558594	11.993866666666666					1	DETECTED	238.9665 m/z @11.99 [N1271_2.mzXML]	238.96653747558594	11.993866666666666	10.443033333333334	17.423166666666667	6.980133333333333	66203.7890625	5230611.262268158	0	1187	0.9706762479241231	1.3235616860737656	3.3879533470100314	238.961669921875	238.97103881835938
571	239.06361389160156	1.8547833333333335					1	DETECTED	239.0636 m/z @1.85 [N1271_2.mzXML]	239.06361389160156	1.8547833333333335	1.5675833333333336	10.527983333333333	8.9604	102153.5859375	1048157.147563598	0	1187	0.03973906212308487	1.515464736919426	7.264587059040753	239.05799865722656	239.0720672607422
572	239.0908966064453	10.5121					1	DETECTED	239.0909 m/z @10.51 [N1271_2.mzXML]	239.0908966064453	10.5121	4.155666666666667	14.496733333333333	10.341066666666666	1065500.75	9306998.010993872	1	1187	0.09050592697376203	2.1937197327534146	2.7830397471559785	239.0867919921875	239.1001739501953
573	239.13897705078125	9.7396					1	DETECTED	239.1390 m/z @9.74 [N1271_2.mzXML]	239.13897705078125	9.7396	9.655333333333335	10.527983333333333	0.8726499999999984	15893.98828125	151522.3802319334	0	1187	0.09961824104275685	2.3063539302143408	1.4013879262182134	239.13711547851562	239.1395263671875
574	240.0945587158203	10.5121					1	DETECTED	240.0946 m/z @10.51 [N1271_2.mzXML]	240.0945587158203	10.5121	0.9755833333333332	15.0199	14.044316666666667	108267.03125	2805911.3601289694	0	1187	0.09159533329031966	0.760632835675575	2.758363205307404	240.08639526367188	240.09957885742188
575	240.83847045898438	1.7542666666666666					1	DETECTED	240.8385 m/z @1.75 [N1271_2.mzXML]	240.83847045898438	1.7542666666666666	1.6888833333333333	1.9106666666666667	0.22178333333333344	13508.8525390625	129533.34605224611	0	1187	0.23502972410840406	1.6960234514402248	2.3920469028804496	240.83837890625	240.83876037597656
576	240.96726989746094	11.932383333333332					1	DETECTED	240.9673 m/z @11.93 [N1271_2.mzXML]	240.96726989746094	11.932383333333332	11.173316666666667	19.153666666666666	7.98035	9265.1025390625	955842.2166219477	0	1187	0.3072492787788228	3.753403734895717	3.7981803296226375	240.95947265625	240.96820068359375
577	241.00833129882812	1.7836					1	DETECTED	241.0083 m/z @1.78 [N1271_2.mzXML]	241.00833129882812	1.7836	1.7693333333333332	14.87435	13.105016666666666	25447.8203125	2222921.0439713746	0	1187	0.08695880142766765	21.389260868823932	20.73557523192386	240.99928283691406	241.0083770751953
578	241.02520751953125	8.7202					1	DETECTED	241.0252 m/z @8.72 [N1271_2.mzXML]	241.02520751953125	8.7202	2.093233333333333	16.535616666666666	14.442383333333332	3750.88671875	1038597.5255419617	0	1187	0.07939897215964642	1.0896677212802235	52.75174571950339	241.02418518066406	241.03204345703125
579	241.09506225585938	10.5121					1	DETECTED	241.0951 m/z @10.51 [N1271_2.mzXML]	241.09506225585938	10.5121	10.461716666666666	10.625733333333333	0.16401666666666692	6614.806640625	33904.40303125014	0	1187	0.0626417340965375	1.62768772742306	2.120020343166669	241.0943145751953	241.09527587890625
580	241.10690307617188	11.546066666666666					1	DETECTED	241.1069 m/z @11.55 [N1271_2.mzXML]	241.10690307617188	11.546066666666666	1.8403333333333334	12.788450000000001	10.948116666666667	125028.03125	3292255.4282258963	0	1187	0.1173698911957235	0.5173498879499893	0.024074962540527968	241.09898376464844	241.10707092285156
581	241.1546173095703	1.9245333333333332					1	DETECTED	241.1546 m/z @1.92 [N1271_2.mzXML]	241.1546173095703	1.9245333333333332	1.8687666666666667	10.282866666666667	8.414100000000001	15136.556640625	727992.8617254333	0	1187	0.03944883186742598	12.47467698402466	21.382156827500495	241.1449737548828	241.1555938720703
582	242.01853942871094	2.065					1	DETECTED	242.0185 m/z @2.06 [N1271_2.mzXML]	242.01853942871094	2.065	2.0364666666666666	18.89816666666667	16.861700000000003	4255.5458984375	2367088.369978423	0	1187	13.205328223899706	295.47371495327144	503.6715516722678	242.01844787597656	242.02845764160156
583	242.09982299804688	8.932833333333333					1	DETECTED	242.0998 m/z @8.93 [N1271_2.mzXML]	242.09982299804688	8.932833333333333	8.754783333333334	10.527983333333333	1.7731999999999992	6360.43017578125	232713.93505944812	0	1187	0.2683304730094278	4.979500140410025	8.95900028082005	242.09939575195312	242.10003662109375
584	242.9250030517578	1.6575333333333333					1	DETECTED	242.9250 m/z @1.66 [N1271_2.mzXML]	242.9250030517578	1.6575333333333333	1.5825166666666666	1.8687666666666667	0.2862500000000001	206546.75	1111641.7584721677	0	1187	0.07082004840474587	1.933086782900345	1.3308668104582322	242.92494201660156	242.92539978027344
585	242.9618682861328	11.338216666666666					1	DETECTED	242.9619 m/z @11.34 [N1271_2.mzXML]	242.9618682861328	11.338216666666666	1.5383	13.18435	11.64605	6695.07373046875	2851013.157739929	0	1187	10.222506331515511	0.5941912771367104	0.1883825542734208	242.96121215820312	242.96641540527344
586	242.99501037597656	1.4940166666666668					1	DETECTED	242.9950 m/z @1.49 [N1271_2.mzXML]	242.99501037597656	1.4940166666666668	1.4326666666666665	18.77	17.337333333333333	17135.875	3990130.324556488	0	1187	0.07105734586274193	141.29856017386524	281.5971203477305	242.99476623535156	243.00433349609375
587	243.0238800048828	15.7814					1	DETECTED	243.0239 m/z @15.78 [N1271_2.mzXML]	243.0238800048828	15.7814	9.756383333333334	18.916333333333334	9.15995	1674.3372802734375	548687.117880432	0	1187	1.2737149802622039	0.7601597229329934	0.5203194458659868	243.0146026611328	243.02474975585938
588	243.09716796875	7.1521333333333335					1	DETECTED	243.0972 m/z @7.15 [N1271_2.mzXML]	243.09716796875	7.1521333333333335	0.10113333333333333	19.992833333333333	19.8917	2229.858154296875	1368232.0663622436	0	1187	1.0873085853615594	1.410558785987803	1.8211175719756063	243.09518432617188	243.10348510742188
589	243.13389587402344	9.958133333333334					1	DETECTED	243.1339 m/z @9.96 [N1271_2.mzXML]	243.13389587402344	9.958133333333334	9.772966666666667	11.808449999999999	2.0354833333333318	6232.36083984375	313344.21647161857	0	1187	0.09274656587165353	5.496354635463521	0.39231467294923983	243.13339233398438	243.13763427734375
590	243.21009826660156	12.104566666666667					1	DETECTED	243.2101 m/z @12.10 [N1271_2.mzXML]	243.21009826660156	12.104566666666667	12.056666666666667	12.155316666666666	0.09864999999999924	7245.8056640625	29749.097014892413	0	1187	0.06896548567829264	1.0297494780793182	1.059498956158636	243.2099151611328	243.21054077148438
591	244.11790466308594	9.557183333333334					1	DETECTED	244.1179 m/z @9.56 [N1271_2.mzXML]	244.11790466308594	9.557183333333334	2.855933333333333	13.228900000000001	10.372966666666668	5967.2607421875	1142309.5371739503	0	1187	0.08660301215656574	0.7739575949760616	0.5479151899521232	244.1131134033203	244.1237335205078
592	244.20199584960938	9.156916666666666					1	DETECTED	244.2020 m/z @9.16 [N1271_2.mzXML]	244.20199584960938	9.156916666666666	9.0368	9.8921	0.8552999999999997	32042.759765625	306129.0962806395	0	1187	0.13062076873226758	1.461513394580079	1.6401777758719345	244.20135498046875	244.20257568359375
593	244.9231414794922	1.6423333333333334					1	DETECTED	244.9231 m/z @1.64 [N1271_2.mzXML]	244.9231414794922	1.6423333333333334	1.5086833333333334	1.7045	0.19581666666666653	15817.5771484375	80143.17007153314	0	1187	0.05299201704429879	0.7325726399800466	0.4881332430244341	244.92286682128906	244.9284210205078
594	245.07395935058594	1.81195					1	DETECTED	245.0740 m/z @1.81 [N1271_2.mzXML]	245.07395935058594	1.81195	1.81195	3.965933333333333	2.153983333333333	9780.966796875	298957.62110040284	0	1187	0.0546711315059254	null	null	245.07395935058594	245.0776824951172
595	245.09190368652344	10.316833333333333					1	DETECTED	245.0919 m/z @10.32 [N1271_2.mzXML]	245.09190368652344	10.316833333333333	10.299883333333334	13.020366666666666	2.7204833333333323	5601.80615234375	255516.36294555635	0	1187	0.17518279729106467	80.25024582104426	159.50049164208852	245.0907745361328	245.1011962890625
596	245.14950561523438	10.199466666666666					1	DETECTED	245.1495 m/z @10.20 [N1271_2.mzXML]	245.14950561523438	10.199466666666666	10.18175	14.77955	4.597800000000001	7480.544921875	633040.5108681032	0	1187	0.10660814196210744	129.7591721542792	258.5183443085584	245.14927673339844	245.1519012451172
597	245.22610473632812	14.3028					1	DETECTED	245.2261 m/z @14.30 [N1271_2.mzXML]	245.22610473632812	14.3028	1.4792166666666666	18.475666666666665	16.99645	70066.0703125	5377072.292759522	0	1187	0.5577215552238002	3.6504616479945295	5.282400797294906	245.2252197265625	245.23434448242188
598	246.17022705078125	9.2455					1	DETECTED	246.1702 m/z @9.25 [N1271_2.mzXML]	246.17022705078125	9.2455	0.10113333333333333	19.992833333333333	19.8917	31308.484375	3621309.3511162107	0	1187	0.15190516379328578	0.7208084626271157	2.1261057786776756	246.16769409179688	246.17068481445312
599	246.22909545898438	14.273200000000001					1	DETECTED	246.2291 m/z @14.27 [N1271_2.mzXML]	246.22909545898438	14.273200000000001	14.093816666666667	15.580633333333333	1.486816666666666	12054.873046875	503538.79261315917	0	1187	0.6653747509074694	4.144244169841108	5.363451209640213	246.22891235351562	246.22988891601562
600	246.24215698242188	10.978216666666667					1	DETECTED	246.2422 m/z @10.98 [N1271_2.mzXML]	246.24215698242188	10.978216666666667	10.94625	11.0591	0.11285000000000167	10283.623046875	41639.38704980509	0	1187	0.061909344454834425	1.7651199165797582	2.5302398331595164	246.2421417236328	246.2426300048828
601	246.94390869140625	1.5530666666666666					1	DETECTED	246.9439 m/z @1.55 [N1271_2.mzXML]	246.94390869140625	1.5530666666666666	1.4326666666666665	1.6274000000000002	0.19473333333333365	87812.1171875	459735.66012817394	0	1187	0.0939075230554558	0.8417444982278446	0.62235620424444	246.94361877441406	246.94410705566406
602	247.0925750732422	2.6163833333333333					1	DETECTED	247.0926 m/z @2.62 [N1271_2.mzXML]	247.0925750732422	2.6163833333333333	1.8547833333333335	11.715816666666665	9.861033333333332	82566.1015625	5724214.967098413	0	1187	0.7030401680603253	2.693591764789738	2.273914528124392	247.0891571044922	247.09759521484375
603	247.14401245117188	9.230916666666667					1	DETECTED	247.1440 m/z @9.23 [N1271_2.mzXML]	247.14401245117188	9.230916666666667	9.156916666666666	9.323266666666665	0.16634999999999955	17926.4375	88003.35271972649	0	1187	0.08218821042501467	1.1239864864864588	1.3542029551026935	247.143798828125	247.144287109375
604	248.0609893798828	16.628049999999998					1	DETECTED	248.0610 m/z @16.63 [N1271_2.mzXML]	248.0609893798828	16.628049999999998	10.282866666666667	17.720333333333333	7.437466666666666	1970.7919921875	458301.0627377318	0	1187	0.27776867843551756	0.5860718497758143	0.17214369955162862	248.06024169921875	248.0618896484375
605	248.8702850341797	1.6888833333333333					1	DETECTED	248.8703 m/z @1.69 [N1271_2.mzXML]	248.8702850341797	1.6888833333333333	1.6575333333333333	14.156266666666665	12.498733333333332	38822.76953125	3182315.131020386	0	1187	0.13974390588453223	199.34183944710264	3.5487502850634547	248.86672973632812	248.8705291748047
606	249.0023651123047	11.353299999999999					1	DETECTED	249.0024 m/z @11.35 [N1271_2.mzXML]	249.0023651123047	11.353299999999999	11.0591	19.208000000000002	8.148900000000001	9637.625	918108.0206144407	0	1187	0.6280020804466275	7.142135993527753	13.75142346949295	249.00233459472656	249.0049591064453
607	249.04556274414062	1.7836					1	DETECTED	249.0456 m/z @1.78 [N1271_2.mzXML]	249.04556274414062	1.7836	1.7836	18.016166666666667	16.232566666666667	10147.7841796875	1617941.7923070677	0	1187	0.9424500013991837	null	null	249.03619384765625	249.05361938476562
608	249.0590057373047	1.5530666666666666					1	DETECTED	249.0590 m/z @1.55 [N1271_2.mzXML]	249.0590057373047	1.5530666666666666	1.5530666666666666	18.530666666666665	16.9776	9091.337890625	3406296.683734862	0	1187	7.666156572839979	null	null	249.05616760253906	249.0619659423828
609	249.10693359375	1.81195					1	DETECTED	249.1069 m/z @1.81 [N1271_2.mzXML]	249.10693359375	1.81195	1.81195	3.8714166666666667	2.059466666666667	45067.34765625	452842.2296685793	0	1187	0.03990391080672562	null	null	249.10693359375	249.1088409423828
610	249.15724182128906	9.79015					1	DETECTED	249.1572 m/z @9.79 [N1271_2.mzXML]	249.15724182128906	9.79015	9.323266666666665	18.052666666666667	8.729400000000002	16578.615234375	563095.526502777	0	1187	0.20699691636483664	0.787267509799178	1.4482120747551694	249.15667724609375	249.1606903076172
611	249.18453979492188	12.3305					1	DETECTED	249.1845 m/z @12.33 [N1271_2.mzXML]	249.18453979492188	12.3305	12.172616666666666	14.58985	2.417233333333334	6582.45458984375	373919.96968072513	0	1187	0.21715212582294363	7.655125092367738	14.310250184735477	249.18409729003906	249.18553161621094
612	249.21726989746094	10.316833333333333					1	DETECTED	249.2173 m/z @10.32 [N1271_2.mzXML]	249.21726989746094	10.316833333333333	10.093316666666668	12.901216666666667	2.8078999999999983	9579.6396484375	466371.00587573193	0	1187	0.20296637680266905	6.281187085228586	1.195098086977373	249.2169647216797	249.22329711914062
613	251.12745666503906	12.056666666666667					1	DETECTED	251.1275 m/z @12.06 [N1271_2.mzXML]	251.12745666503906	12.056666666666667	0.10113333333333333	19.992833333333333	19.8917	68314.75	1.0815597036671745E7	0	1187	10.205502544586043	0.5808600846630195	1.508423216255995	251.12278747558594	251.12777709960938
614	252.1129913330078	1.81195					1	DETECTED	252.1130 m/z @1.81 [N1271_2.mzXML]	252.1129913330078	1.81195	0.10113333333333333	19.992833333333333	19.8917	45196.34375	4050779.8736738604	0	1187	5.936882772630984	3.6031697671770884	5.242859423686582	252.1082763671875	252.1229705810547
615	252.13063049316406	12.072316666666667					1	DETECTED	252.1306 m/z @12.07 [N1271_2.mzXML]	252.13063049316406	12.072316666666667	1.6122166666666666	19.7	18.087783333333334	7749.92578125	2306118.244786926	0	1187	9.470491998756895	0.8646085282804817	1.6272695145562297	252.12303161621094	252.1399383544922
616	253.01556396484375	11.587466666666668					1	DETECTED	253.0156 m/z @11.59 [N1271_2.mzXML]	253.01556396484375	11.587466666666668	10.216166666666668	11.643566666666667	1.4273999999999987	3771.299560546875	222983.64191967776	0	1187	1.4244861989642192	0.520455042660249	0.04091008532049802	253.0148468017578	253.01939392089844
617	253.04689025878906	1.5973166666666667					1	DETECTED	253.0469 m/z @1.60 [N1271_2.mzXML]	253.04689025878906	1.5973166666666667	0.17441666666666666	19.9745	19.800083333333333	5024.8076171875	2638543.5402759095	0	1187	16.93397700094232	6.95765104130063	5.810212657491509	253.0370330810547	253.05325317382812
618	253.12693786621094	1.7976999999999999					1	DETECTED	253.1269 m/z @1.80 [N1271_2.mzXML]	253.12693786621094	1.7976999999999999	1.7976999999999999	11.79255	9.99485	17410.109375	1516298.336774109	0	1187	7.806289100343537	null	null	253.1177215576172	253.1317901611328
619	253.19461059570312	14.42075					1	DETECTED	253.1946 m/z @14.42 [N1271_2.mzXML]	253.19461059570312	14.42075	8.010683333333334	15.137	7.126316666666666	7133.833984375	1024996.4784178468	0	1187	0.48793237373256204	0.5558691537269503	0.11173830745390073	253.18746948242188	253.19528198242188
620	254.17562866210938	13.946					1	DETECTED	254.1756 m/z @13.95 [N1271_2.mzXML]	254.17562866210938	13.946	9.505933333333333	18.420666666666666	8.914733333333333	5465.40380859375	1205404.472327668	0	1187	2.524860647009346	1.0038963378928243	1.2697107207692795	254.17417907714844	254.17681884765625
621	254.99461364746094	10.914033333333332					1	DETECTED	254.9946 m/z @10.91 [N1271_2.mzXML]	254.99461364746094	10.914033333333332	2.150116666666667	16.112983333333332	13.962866666666665	15626.2783203125	2659132.2934637154	0	1187	0.5024720929262081	0.7966111042437267	0.5932222084874534	254.9879608154297	254.99635314941406
622	255.01747131347656	10.232750000000001					1	DETECTED	255.0175 m/z @10.23 [N1271_2.mzXML]	255.01747131347656	10.232750000000001	10.216166666666668	10.282866666666667	0.0666999999999991	4249.24853515625	11854.898597350933	0	1187	0.053894301493986774	2.0110552763819016	3.0221105527638037	255.01699829101562	255.01747131347656
623	255.1226806640625	11.546066666666666					1	DETECTED	255.1227 m/z @11.55 [N1271_2.mzXML]	255.1226806640625	11.546066666666666	11.22315	13.643483333333334	2.4203333333333337	49647.1875	1571001.7086706567	0	1187	0.3635982996237104	0.8797634629527025	0.9270266043482825	255.12185668945312	255.123046875
624	255.1720428466797	14.317833333333335					1	DETECTED	255.1720 m/z @14.32 [N1271_2.mzXML]	255.1720428466797	14.317833333333335	8.897333333333334	19.992833333333333	11.0955	29482.859375	4546280.302586304	0	1187	1.3623679879050243	1.0432988447169025	1.0434918956449382	255.17018127441406	255.17318725585938
625	255.2314453125	13.7253					1	DETECTED	255.2314 m/z @13.73 [N1271_2.mzXML]	255.2314453125	13.7253	0.44738333333333336	19.9745	19.527116666666664	24468.845703125	2611306.171763123	0	1187	0.19213943079453166	1.0196084187861023	0.09510540041243694	255.2303009033203	255.23533630371094
626	256.0577087402344	2.34505					1	DETECTED	256.0577 m/z @2.35 [N1271_2.mzXML]	256.0577087402344	2.34505	0.7204833333333334	4.155666666666667	3.4351833333333337	18762.97265625	945647.9766303098	0	1187	0.2696155037958756	0.8696696539403369	0.3589056227640582	256.05670166015625	256.0646057128906
627	256.1830139160156	2.1643666666666665					1	DETECTED	256.1830 m/z @2.16 [N1271_2.mzXML]	256.1830139160156	2.1643666666666665	2.1643666666666665	18.182166666666667	16.0178	7020.0263671875	3489016.3547190237	0	1187	12.391640073056953	null	null	256.17401123046875	256.1830139160156
628	256.2628479003906	11.368083333333335					1	DETECTED	256.2628 m/z @11.37 [N1271_2.mzXML]	256.2628479003906	11.368083333333335	0.3016833333333333	19.7185	19.416816666666666	36916.4609375	1938055.631971834	0	1187	0.30664301995092735	0.9758724580071384	0.092288316577381	256.2622985839844	256.26495361328125
629	256.8204345703125	1.9525000000000001					1	DETECTED	256.8204 m/z @1.95 [N1271_2.mzXML]	256.8204345703125	1.9525000000000001	1.7045	2.093233333333333	0.38873333333333315	13535.947265625	179093.10031603999	0	1187	0.12559553118851285	0.7837365591397839	0.552095549051102	256.8122253417969	256.8210754394531
630	257.0746154785156	2.150116666666667					1	DETECTED	257.0746 m/z @2.15 [N1271_2.mzXML]	257.0746154785156	2.150116666666667	1.82615	12.277683333333332	10.451533333333332	7563.791015625	1548107.757924561	0	1187	10.159368692088819	16.130568988579057	4.9854918351314925	257.0731201171875	257.0833435058594
631	257.2259826660156	12.056666666666667					1	DETECTED	257.2260 m/z @12.06 [N1271_2.mzXML]	257.2259826660156	12.056666666666667	11.978399999999999	15.470916666666666	3.492516666666667	12023.0859375	573570.5486179815	0	1187	0.13817863061729696	22.311648211243284	43.62329642248657	257.2256774902344	257.2273254394531
632	257.2475280761719	6.483766666666667					1	DETECTED	257.2475 m/z @6.48 [N1271_2.mzXML]	257.2475280761719	6.483766666666667	0.11966666666666666	19.937666666666665	19.817999999999998	4461.59521484375	1818626.3730372945	0	1187	1.6951604370599451	1.557015131754686	2.2812495709759606	257.2448425292969	257.2486267089844
633	257.9809875488281	10.093316666666668					1	DETECTED	257.9810 m/z @10.09 [N1271_2.mzXML]	257.9809875488281	10.093316666666668	9.84135	17.404666666666667	7.563316666666667	3531.990966796875	610993.4813413392	0	1187	0.36740582167925595	15.008565947876624	29.01713189575325	257.97979736328125	257.9811706542969
634	258.62274169921875	12.901216666666667					1	DETECTED	258.6227 m/z @12.90 [N1271_2.mzXML]	258.62274169921875	12.901216666666667	12.853916666666667	12.94645	0.0925333333333338	7258.65576171875	26553.24711840835	0	1187	0.03803563355822526	0.978153629316427	0.9563072586328542	258.6213073730469	258.62384033203125
635	258.8992004394531	1.6423333333333334					1	DETECTED	258.8992 m/z @1.64 [N1271_2.mzXML]	258.8992004394531	1.6423333333333334	1.5973166666666667	6.4487000000000005	4.851383333333334	43438.35546875	1795163.4948188476	0	1187	0.05355095858132297	53.884302110329465	3.126969644379817	258.88946533203125	258.8993835449219
636	258.944091796875	1.5530666666666666					1	DETECTED	258.9441 m/z @1.55 [N1271_2.mzXML]	258.944091796875	1.5530666666666666	0.9941166666666666	1.5825166666666666	0.5883999999999999	12436.4443359375	158947.48463391114	0	1187	0.11243447837353093	0.5263440379282583	0.05268807585651664	258.9436340332031	258.9505920410156
637	258.9725036621094	1.4643666666666666					1	DETECTED	258.9725 m/z @1.46 [N1271_2.mzXML]	258.9725036621094	1.4643666666666666	1.4326666666666665	5.7817	4.349033333333333	8988.609375	1029324.787701416	0	1187	0.06223736173301142	68.59674027339628	136.19348054679259	258.96917724609375	258.98065185546875
638	259.02734375	1.7836					1	DETECTED	259.0273 m/z @1.78 [N1271_2.mzXML]	259.02734375	1.7836	1.7836	18.237333333333332	16.453733333333332	3436.968994140625	1758587.100133575	0	1187	14.40039434624294	null	null	259.0265197753906	259.0283203125
639	259.0937194824219	11.824366666666666					1	DETECTED	259.0937 m/z @11.82 [N1271_2.mzXML]	259.0937194824219	11.824366666666666	0.42916666666666664	12.483616666666668	12.054450000000001	8692.287109375	844415.4403797	0	1187	0.03932351301440029	0.528926653327717	0.05785330665543404	259.0870056152344	259.09906005859375
640	259.6575622558594	13.140466666666667					1	DETECTED	259.6576 m/z @13.14 [N1271_2.mzXML]	259.6575622558594	13.140466666666667	12.991083333333334	13.675916666666666	0.6848333333333319	9131.3251953125	189307.581065185	0	1187	0.1290434164885781	2.2922012718955744	3.5844025437911493	259.6484680175781	259.6584167480469
641	260.18560791015625	9.875300000000001					1	DETECTED	260.1856 m/z @9.88 [N1271_2.mzXML]	260.18560791015625	9.875300000000001	9.655333333333335	10.642533333333335	0.9871999999999996	77868.6484375	540308.7371287838	1	1187	0.09342709251013837	2.4167703293233247	2.7189984673556267	260.1848449707031	260.1867980957031
642	260.9769592285156	1.5238166666666666					1	DETECTED	260.9770 m/z @1.52 [N1271_2.mzXML]	260.9769592285156	1.5238166666666666	0.50225	17.238666666666667	16.736416666666667	7341.94580078125	2937222.357594391	0	1187	1.6673405847210288	8.191544033673768	15.383088067347538	260.9692077636719	260.9848937988281
643	261.01116943359375	1.9662833333333334					1	DETECTED	261.0112 m/z @1.97 [N1271_2.mzXML]	261.01116943359375	1.9662833333333334	1.4326666666666665	3.2224166666666667	1.7897500000000002	68959.203125	1444655.6719257203	0	1187	0.2779438744548828	3.0429470409758923	0.6771774650033481	261.0054931640625	261.0116271972656
644	261.07342529296875	10.49625					1	DETECTED	261.0734 m/z @10.50 [N1271_2.mzXML]	261.07342529296875	10.49625	10.480066666666666	10.625733333333333	0.14566666666666706	6556.572265625	36927.25209045434	0	1187	0.0942162204707877	4.5005149330585	8.366491378860108	261.0730285644531	261.0736999511719
645	261.1445007324219	9.557183333333334					1	DETECTED	261.1445 m/z @9.56 [N1271_2.mzXML]	261.1445007324219	9.557183333333334	0.11966666666666666	19.8645	19.744833333333332	63153.859375	2230493.8535169372	1	1187	0.08759555397468155	0.5117406567289332	0.6826536193201971	261.1434020996094	261.1460266113281
646	261.1890869140625	9.875300000000001					1	DETECTED	261.1891 m/z @9.88 [N1271_2.mzXML]	261.1890869140625	9.875300000000001	0.1377833333333333	19.992833333333333	19.85505	12403.951171875	1776518.1598287963	0	1187	0.07762831733389497	1.2374528096191786	1.4254838651379345	261.18341064453125	261.1893005371094
647	262.039306640625	3.3443666666666667					1	DETECTED	262.0393 m/z @3.34 [N1271_2.mzXML]	262.039306640625	3.3443666666666667	2.942333333333333	19.590666666666667	16.648333333333333	2908.84033203125	1858486.575012146	0	1187	0.07623389936009373	20.705165409170036	40.41033081834007	262.03765869140625	262.0402526855469
648	262.14776611328125	9.557183333333334					1	DETECTED	262.1478 m/z @9.56 [N1271_2.mzXML]	262.14776611328125	9.557183333333334	7.047	9.639266666666666	2.5922666666666663	8335.4697265625	340879.97176269535	0	1187	0.08967963183203764	0.5163500673921556	0.032700134784311156	262.147705078125	262.14862060546875
649	262.2528076171875	12.40015					1	DETECTED	262.2528 m/z @12.40 [N1271_2.mzXML]	262.2528076171875	12.40015	12.365383333333334	12.703266666666668	0.337883333333334	5817.677734375	60888.684105957036	0	1187	0.1564621908613546	4.859300095877356	8.718600191754712	262.2518615722656	262.2528076171875
650	263.00823974609375	1.994					1	DETECTED	263.0082 m/z @1.99 [N1271_2.mzXML]	263.00823974609375	1.994	1.4491666666666667	17.59016666666667	16.141000000000002	18336.95703125	2880912.4464459233	0	1187	0.4673327350671075	14.693108374913221	29.427528200332095	263.0035095214844	263.0180969238281
651	263.0849304199219	1.81195					1	DETECTED	263.0849 m/z @1.81 [N1271_2.mzXML]	263.0849304199219	1.81195	1.7836	12.295366666666666	10.511766666666666	227588.328125	4739421.9592307815	0	1187	0.13257428160841944	179.21571264041324	334.35354197925864	263.08447265625	263.0932922363281
652	263.1390380859375	9.655333333333335					1	DETECTED	263.1390 m/z @9.66 [N1271_2.mzXML]	263.1390380859375	9.655333333333335	9.54005	9.756383333333334	0.21633333333333304	15553.8798828125	89383.68174569756	0	1187	0.10061760042266954	0.9382680352754011	0.8765360705508023	263.1387634277344	263.1476135253906
653	263.16156005859375	12.242516666666667					1	DETECTED	263.1616 m/z @12.24 [N1271_2.mzXML]	263.16156005859375	12.242516666666667	12.207600000000001	12.3305	0.12289999999999957	7221.6279296875	36154.748050537244	0	1187	0.05604196320962096	1.7599045346062419	2.5198090692124837	263.1607971191406	263.1617431640625
654	263.2366638183594	14.317833333333335					1	DETECTED	263.2367 m/z @14.32 [N1271_2.mzXML]	263.2366638183594	14.317833333333335	0.6658833333333334	19.736666666666668	19.070783333333335	163647.59375	8629330.171830654	0	1187	0.49679312922136987	1.0490012060838534	4.620641787148582	263.2325134277344	263.2413635253906
655	264.1708068847656	9.187083333333334					1	DETECTED	264.1708 m/z @9.19 [N1271_2.mzXML]	264.1708068847656	9.187083333333334	9.141016666666667	12.242516666666667	3.1014999999999997	17184.212890625	314544.5498149416	0	1187	0.09019237802229618	2.1484945913086437	3.5809074335976505	264.16424560546875	264.17095947265625
656	264.8522033691406	1.7542666666666666					1	DETECTED	264.8522 m/z @1.75 [N1271_2.mzXML]	264.8522033691406	1.7542666666666666	1.6728333333333334	12.348	10.675166666666668	18322.490234375	3353019.0587871093	0	1187	0.03890486297661733	65.54543593941882	130.09087187883765	264.8435974121094	264.8546142578125
657	265.0228576660156	1.7836					1	DETECTED	265.0229 m/z @1.78 [N1271_2.mzXML]	265.0228576660156	1.7836	1.7542666666666666	17.96066666666667	16.206400000000002	46595.546875	1939855.7526514279	0	1187	0.40794695117094837	22.66789136659837	37.577280507087835	265.01446533203125	265.0328063964844
658	265.0851135253906	18.512166666666666					1	DETECTED	265.0851 m/z @18.51 [N1271_2.mzXML]	265.0851135253906	18.512166666666666	0.10113333333333333	19.992833333333333	19.8917	4642.23583984375	1969011.2156156318	0	1187	0.4025716963184287	0.5402113949787356	0.1469111872006269	265.07513427734375	265.09124755859375
659	265.1181640625	9.722966666666668					1	DETECTED	265.1182 m/z @9.72 [N1271_2.mzXML]	265.1181640625	9.722966666666668	9.639266666666666	12.172616666666666	2.5333500000000004	96110.140625	834316.8043134757	1	1187	0.10072998654622722	1.563683088629254	1.7966893777006083	265.117919921875	265.1226501464844
660	265.1770324707031	12.4511					1	DETECTED	265.1770 m/z @12.45 [N1271_2.mzXML]	265.1770324707031	12.4511	9.156916666666666	12.532866666666667	3.3759500000000013	7708.45068359375	301668.01845095836	0	1187	0.06664796962942177	0.5124107644282093	0.024821528856418657	265.1733093261719	265.1794738769531
661	265.2520446777344	12.600716666666667					1	DETECTED	265.2520 m/z @12.60 [N1271_2.mzXML]	265.2520446777344	12.600716666666667	0.19256666666666666	15.276383333333333	15.083816666666667	9479.9189453125	1282807.4019708252	0	1187	0.07942546317214472	0.6180501285478207	0.18231431146203658	265.2422790527344	265.2535095214844
662	265.9810485839844	10.232750000000001					1	DETECTED	265.9810 m/z @10.23 [N1271_2.mzXML]	265.9810485839844	10.232750000000001	10.199466666666666	11.010533333333333	0.811066666666667	12539.412109375	153193.85377172864	0	1187	0.07562472828637468	12.184276414621289	23.368552829242578	265.9798583984375	265.98126220703125
663	266.1216735839844	9.7396					1	DETECTED	266.1217 m/z @9.74 [N1271_2.mzXML]	266.1216735839844	9.7396	9.655333333333335	9.8072	0.15186666666666504	13720.904296875	74538.72200964346	0	1187	0.09423316965601103	0.9011075949367224	0.8860175236332187	266.1211853027344	266.1218566894531
664	266.63861083984375	12.788450000000001					1	DETECTED	266.6386 m/z @12.79 [N1271_2.mzXML]	266.63861083984375	12.788450000000001	1.7045	12.91615	11.21165	18650.185546875	5162811.405062988	0	1187	0.11948848309484106	0.5057605817420684	0.011521163484136884	266.6373291015625	266.63909912109375
665	266.9272766113281	1.5973166666666667					1	DETECTED	266.9273 m/z @1.60 [N1271_2.mzXML]	266.9272766113281	1.5973166666666667	1.5675833333333336	1.6274000000000002	0.05981666666666663	33200.9921875	86631.10891015638	0	1187	0.057079857404110035	1.0058856502242202	1.0117713004484405	266.92706298828125	266.9278869628906
666	267.058349609375	1.8968666666666667					1	DETECTED	267.0583 m/z @1.90 [N1271_2.mzXML]	267.058349609375	1.8968666666666667	1.8547833333333335	19.992833333333333	18.13805	11753.615234375	2500022.4780147388	0	1187	14.332948952657963	212.74568525727238	40.27386576160918	267.05816650390625	267.0683288574219
667	267.6465148925781	13.199233333333332					1	DETECTED	267.6465 m/z @13.20 [N1271_2.mzXML]	267.6465148925781	13.199233333333332	6.237983333333333	14.986883333333333	8.748899999999999	186980.046875	6701233.053100394	2	1187	0.2659174748587869	1.553314259186725	2.030242336217742	267.64581298828125	267.6474914550781
668	268.9585876464844	11.206416666666666					1	DETECTED	268.9586 m/z @11.21 [N1271_2.mzXML]	268.9585876464844	11.206416666666666	11.026583333333333	18.274333333333335	7.247750000000002	7526.90283203125	770203.2477475278	0	1187	0.7829762992909206	15.951052493975821	30.8660542796613	268.9568176269531	268.9588928222656
669	268.996826171875	10.232750000000001					1	DETECTED	268.9968 m/z @10.23 [N1271_2.mzXML]	268.996826171875	10.232750000000001	9.589733333333333	10.387516666666667	0.7977833333333333	7525.10546875	169959.51852539057	0	1187	1.0244467587920791	0.6203442108810023	0.22049907658755397	268.9955749511719	268.9971008300781
670	269.0483703613281	1.8830833333333332					1	DETECTED	269.0484 m/z @1.88 [N1271_2.mzXML]	269.0483703613281	1.8830833333333332	1.81195	11.947433333333333	10.135483333333333	8266.46875	2425948.7473317874	0	1187	0.3714048269435952	71.24285379568892	141.4857075913778	269.0461120605469	269.04864501953125
671	269.13787841796875	12.056666666666667					1	DETECTED	269.1379 m/z @12.06 [N1271_2.mzXML]	269.13787841796875	12.056666666666667	11.978399999999999	12.365383333333334	0.386983333333335	35059.765625	226979.19653918472	0	1187	0.09837133489877203	1.6954598866018793	2.5903367819147287	269.13763427734375	269.13836669921875
672	269.22601318359375	13.946					1	DETECTED	269.2260 m/z @13.95 [N1271_2.mzXML]	269.22601318359375	13.946	11.672316666666667	15.544649999999999	3.872333333333332	34998.2109375	1541517.7624906008	0	1187	0.4341111472306469	0.742333227861358	7.69160193093528	269.22479248046875	269.22686767578125
673	269.289794921875	12.172616666666666					1	DETECTED	269.2898 m/z @12.17 [N1271_2.mzXML]	269.289794921875	12.172616666666666	0.411	19.992833333333333	19.581833333333332	7513.71923828125	1743474.0139426882	0	1187	0.4486373852413159	0.8324465032443101	0.26647170947137216	269.2806396484375	269.289794921875
674	270.229248046875	13.96255					1	DETECTED	270.2292 m/z @13.96 [N1271_2.mzXML]	270.229248046875	13.96255	13.91165	14.346866666666667	0.43521666666666725	8938.7958984375	138399.4210595706	0	1187	0.1969184414173597	4.275212835625382	7.550425671250765	270.2289123535156	270.2296142578125
675	270.7972412109375	1.9525000000000001					1	DETECTED	270.7972 m/z @1.95 [N1271_2.mzXML]	270.7972412109375	1.9525000000000001	1.7213166666666666	2.0791166666666667	0.3578000000000001	9241.00390625	131280.8788270264	0	1187	0.2811140478127183	0.7738447119890415	0.5476894239780831	270.7972412109375	270.7986145019531
676	271.0398864746094	1.7836					1	DETECTED	271.0399 m/z @1.78 [N1271_2.mzXML]	271.0398864746094	1.7836	1.7542666666666666	15.69	13.935733333333333	85173.0390625	2257267.090260498	0	1187	0.08530972889621125	237.5409090909083	6.924637519536152	271.03924560546875	271.04644775390625
677	271.205078125	14.496733333333333					1	DETECTED	271.2051 m/z @14.50 [N1271_2.mzXML]	271.205078125	14.496733333333333	12.072316666666667	15.154266666666667	3.081949999999999	17920.46484375	906024.4639517817	0	1187	0.5709006067658926	0.6356065032825766	0.27293761524610327	271.2047119140625	271.2058410644531
678	271.2625732421875	12.4511					1	DETECTED	271.2626 m/z @12.45 [N1271_2.mzXML]	271.2625732421875	12.4511	0.10113333333333333	19.992833333333333	19.8917	14729.703125	5127712.375105654	0	1187	11.195316406752351	0.8053341574471186	0.12772259401872646	271.2615966796875	271.2640380859375
679	271.65771484375	12.93125					1	DETECTED	271.6577 m/z @12.93 [N1271_2.mzXML]	271.65771484375	12.93125	12.788450000000001	13.302283333333332	0.5138333333333307	31367.64453125	351940.96573290945	0	1187	0.12742806865012923	1.6114878996097706	1.4036922633394744	271.6492919921875	271.6583557128906
680	272.2089538574219	14.747716666666667					1	DETECTED	272.2090 m/z @14.75 [N1271_2.mzXML]	272.2089538574219	14.747716666666667	14.2879	15.069899999999999	0.7819999999999983	3701.647705078125	118426.36188812242	0	1187	0.480790415204563	0.8503389031860503	0.7006778063721006	272.2081298828125	272.2101135253906
681	272.6650695800781	13.316966666666668					1	DETECTED	272.6651 m/z @13.32 [N1271_2.mzXML]	272.6650695800781	13.316966666666668	12.94645	13.562816666666667	0.6163666666666661	11919.689453125	252545.90143103007	0	1187	0.04168730088771255	0.831766452251359	0.6635329045027181	272.65557861328125	272.6660461425781
682	272.7947692871094	1.9801499999999999					1	DETECTED	272.7948 m/z @1.98 [N1271_2.mzXML]	272.7947692871094	1.9801499999999999	1.7542666666666666	16.4255	14.671233333333333	13248.3798828125	3071558.4371018065	0	1187	0.1380760296153325	32.47524533313659	0.78440584823798	272.7939147949219	272.79632568359375
683	272.9438781738281	1.6274000000000002					1	DETECTED	272.9439 m/z @1.63 [N1271_2.mzXML]	272.9438781738281	1.6274000000000002	1.5675833333333336	1.6888833333333333	0.12129999999999974	66465.328125	232535.94653674334	0	1187	0.05952420033399419	1.0025236659327152	1.0304551653110245	272.9427185058594	272.944580078125
684	274.20123291015625	10.232750000000001					1	DETECTED	274.2012 m/z @10.23 [N1271_2.mzXML]	274.20123291015625	10.232750000000001	10.145999999999999	10.351216666666666	0.20521666666666682	3689.80810546875	25346.797188415512	0	1187	0.16807721443971957	1.1828049951968982	1.3656099903937966	274.2010498046875	274.2015686035156
685	274.2372131347656	12.190066666666667					1	DETECTED	274.2372 m/z @12.19 [N1271_2.mzXML]	274.2372131347656	12.190066666666667	12.172616666666666	12.383049999999999	0.21043333333333258	19844.505859375	109887.86126245145	0	1187	0.08287129938437232	6.029608404966485	11.05921680993297	274.2362060546875	274.23748779296875
686	274.27325439453125	11.353299999999999					1	DETECTED	274.2733 m/z @11.35 [N1271_2.mzXML]	274.27325439453125	11.353299999999999	11.290266666666668	12.600716666666667	1.3104499999999994	1630967.25	1.0419966277611243E7	1	1187	0.07988900757145068	1.974123474569505	2.493081808608474	274.2730407714844	274.27398681640625
687	274.6251220703125	12.771983333333333					1	DETECTED	274.6251 m/z @12.77 [N1271_2.mzXML]	274.6251220703125	12.771983333333333	11.962816666666667	13.213899999999999	1.251083333333332	14040.3779296875	434751.19116748055	0	1187	0.10496361789378916	0.7730690010298658	0.5461380020597316	274.62396240234375	274.63494873046875
688	274.8807678222656	1.7542666666666666					1	DETECTED	274.8808 m/z @1.75 [N1271_2.mzXML]	274.8807678222656	1.7542666666666666	1.6575333333333333	1.7836	0.12606666666666677	20839.427734375	109843.34251757819	0	1187	0.052681045799180204	0.6516195727084774	0.30323914541695485	274.87384033203125	274.8812255859375
689	274.95318603515625	1.9382833333333334					1	DETECTED	274.9532 m/z @1.94 [N1271_2.mzXML]	274.95318603515625	1.9382833333333334	1.4326666666666665	2.0509833333333334	0.6183166666666668	11939.890625	177018.4584223633	0	1187	0.14905386780225305	0.61144806671721	0.22150108855292008	274.94964599609375	274.9541931152344
690	274.999267578125	11.157416666666668					1	DETECTED	274.9993 m/z @11.16 [N1271_2.mzXML]	274.999267578125	11.157416666666668	1.4491666666666667	19.226166666666664	17.776999999999997	9943.6396484375	2816746.56609436	0	1187	1.0402636590661114	0.8439024552700707	0.7306513604230566	274.9920959472656	275.0014343261719
691	275.1997375488281	12.40015					1	DETECTED	275.1997 m/z @12.40 [N1271_2.mzXML]	275.1997375488281	12.40015	12.3305	12.499516666666667	0.16901666666666593	8733.126953125	59586.73028344719	0	1187	0.08912785081449215	1.2133285474994082	1.4266570949988164	275.19927978515625	275.20050048828125
692	275.2765197753906	11.353299999999999					1	DETECTED	275.2765 m/z @11.35 [N1271_2.mzXML]	275.2765197753906	11.353299999999999	11.323083333333333	11.686516666666668	0.36343333333333483	244828.46875	1530609.7500908277	0	1187	null	4.675043221358143	2.7323248076134714	275.2763671875	275.2772216796875
693	275.63262939453125	13.199233333333332					1	DETECTED	275.6326 m/z @13.20 [N1271_2.mzXML]	275.63262939453125	13.199233333333332	12.024583333333334	14.125383333333334	2.1007999999999996	112235.015625	1777819.3299192474	0	1187	0.14229616047611593	0.6970093255808972	1.291845885287859	275.6316833496094	275.6332702636719
694	276.13433837890625	13.199233333333332					1	DETECTED	276.1343 m/z @13.20 [N1271_2.mzXML]	276.13433837890625	13.199233333333332	1.8968666666666667	13.578783333333332	11.681916666666666	31094.484375	1980207.7576930532	0	1187	0.20049130293890371	0.5167907311448044	0.03358146228960897	276.12554931640625	276.1443176269531
695	276.1803894042969	8.861766666666666					1	DETECTED	276.1804 m/z @8.86 [N1271_2.mzXML]	276.1803894042969	8.861766666666666	8.77235	9.156916666666666	0.3845666666666663	5615.69482421875	63285.059132324175	0	1187	0.08090528616166992	2.1504193849021407	3.701699962039326	276.1794128417969	276.18084716796875
696	276.6516418457031	13.155216666666666					1	DETECTED	276.6516 m/z @13.16 [N1271_2.mzXML]	276.6516418457031	13.155216666666666	13.095883333333335	13.859649999999998	0.7637666666666636	27809.22265625	393184.5640982655	0	1187	0.1770014326256799	3.7607069480228543	6.276127218273516	276.6508483886719	276.6518249511719
697	276.9850769042969	1.81195					1	DETECTED	276.9851 m/z @1.81 [N1271_2.mzXML]	276.9850769042969	1.81195	1.7542666666666666	19.2805	17.526233333333334	27938.158203125	1439318.5252898259	0	1187	0.27115446481509853	121.2522743316933	7.1693831056814386	276.9836730957031	276.9949951171875
698	277.0383605957031	10.5121					1	DETECTED	277.0384 m/z @10.51 [N1271_2.mzXML]	277.0383605957031	10.5121	10.461716666666666	16.260483333333333	5.798766666666667	7861.15478515625	407629.1409200747	0	1187	0.08774270351438673	55.307641369039374	1.6147380934770441	277.03704833984375	277.03857421875
699	277.15301513671875	13.155216666666666					1	DETECTED	277.1530 m/z @13.16 [N1271_2.mzXML]	277.15301513671875	13.155216666666666	10.007983333333334	19.117166666666666	9.109183333333332	7715.6748046875	1502351.4607876893	0	1187	5.452888753140941	1.4368292397955067	1.0503355667202074	277.1529846191406	277.1591796875
700	277.178955078125	12.172616666666666					1	DETECTED	277.1790 m/z @12.17 [N1271_2.mzXML]	277.178955078125	12.172616666666666	0.37456666666666666	19.883	19.508433333333333	9258.533203125	1532501.3317447205	0	1187	0.09287902879972165	0.8267651575189685	0.653530315037937	277.17657470703125	277.18017578125
701	277.2155456542969	12.567216666666667					1	DETECTED	277.2155 m/z @12.57 [N1271_2.mzXML]	277.2155456542969	12.567216666666667	1.4491666666666667	14.346866666666667	12.8977	33531.9296875	2491757.4266573493	0	1187	1.1748522895588938	0.5800342685992598	1.174442874228535	277.2073974609375	277.2161865234375
702	278.0515441894531	16.721					1	DETECTED	278.0515 m/z @16.72 [N1271_2.mzXML]	278.0515441894531	16.721	9.404433333333333	19.645166666666668	10.240733333333335	2901.442138671875	741471.6274649961	0	1187	1.847081628129736	0.699831888362939	0.399663776725878	278.05047607421875	278.05303955078125
703	278.62689208984375	12.901216666666667					1	DETECTED	278.6269 m/z @12.90 [N1271_2.mzXML]	278.62689208984375	12.901216666666667	12.788450000000001	14.621583333333332	1.8331333333333308	34586.3359375	603774.6500989997	0	1187	6.256403241974283	8.127992905705064	18.91572538287944	278.6264343261719	278.6279296875
704	279.0543212890625	11.60135					1	DETECTED	279.0543 m/z @11.60 [N1271_2.mzXML]	279.0543212890625	11.60135	0.15614999999999998	19.9745	19.81835	4233.634765625	2228686.5511502083	0	1187	6.420236487404194	0.8657930835634152	0.7315861671268303	279.04736328125	279.05645751953125
705	279.08349609375	10.5121					1	DETECTED	279.0835 m/z @10.51 [N1271_2.mzXML]	279.08349609375	10.5121	7.117366666666666	19.13566666666667	12.018300000000004	233213.734375	2517357.8053537686	1	1187	0.0890113401879109	57.10482786384177	126.189032686216	279.0826416015625	279.0934753417969
706	279.1584167480469	12.4511					1	DETECTED	279.1584 m/z @12.45 [N1271_2.mzXML]	279.1584167480469	12.4511	0.10113333333333333	19.992833333333333	19.8917	121752.15625	3.468451164859473E7	1	1187	11.847449426809206	0.5410582075971931	0.07747938730168064	279.1576232910156	279.15948486328125
707	279.2311706542969	13.467233333333333					1	DETECTED	279.2312 m/z @13.47 [N1271_2.mzXML]	279.2311706542969	13.467233333333333	12.225333333333333	19.080166666666667	6.854833333333334	50917.8984375	2331862.7136158138	0	1187	0.2206093835520253	1.01212574809532	0.8367579264505098	279.2298583984375	279.2322692871094
708	279.6463317871094	12.9617					1	DETECTED	279.6463 m/z @12.96 [N1271_2.mzXML]	279.6463317871094	12.9617	12.754816666666667	14.54285	1.788033333333333	204424.609375	2731473.8266523434	2	1187	0.15601782740476366	1.899118842571621	0.8257037803719203	279.6459045410156	279.6466979980469
709	280.0914611816406	1.7542666666666666					1	DETECTED	280.0915 m/z @1.75 [N1271_2.mzXML]	280.0914611816406	1.7542666666666666	1.6728333333333334	19.062	17.389166666666668	77285.765625	4855746.295344911	0	1187	0.05830249971653667	97.9973731626369	182.0702858555652	280.086181640625	280.0921325683594
710	280.1617736816406	12.4511					1	DETECTED	280.1618 m/z @12.45 [N1271_2.mzXML]	280.1617736816406	12.4511	0.10113333333333333	19.956333333333337	19.855200000000004	22653.927734375	6050793.178137702	0	1187	0.1650258384551364	0.5916235714251553	26.10713162287603	280.1593933105469	280.1629333496094
711	280.6541748046875	13.33165					1	DETECTED	280.6542 m/z @13.33 [N1271_2.mzXML]	280.6541748046875	13.33165	12.837366666666666	14.763283333333334	1.9259166666666676	91223.3671875	1598726.6607973615	0	1187	0.21823111472115464	1.2282409000968766	0.9094175540071471	280.64874267578125	280.65472412109375
712	281.08349609375	15.67175					1	DETECTED	281.0835 m/z @15.67 [N1271_2.mzXML]	281.08349609375	15.67175	9.106150000000001	19.755166666666664	10.649016666666663	12447.625	2856345.290748414	0	1187	6.5344599019554614	0.8109705637463953	0.48799268125362183	281.0821228027344	281.0849609375
713	281.1158752441406	13.595216666666666					1	DETECTED	281.1159 m/z @13.60 [N1271_2.mzXML]	281.1158752441406	13.595216666666666	9.421616666666667	15.171666666666665	5.750049999999998	17178.203125	3212113.507167632	0	1187	5.93276303693683	0.6888095549112687	0.37976516463719406	281.1123046875	281.11602783203125
714	281.1714172363281	12.056666666666667					1	DETECTED	281.1714 m/z @12.06 [N1271_2.mzXML]	281.1714172363281	12.056666666666667	1.1222999999999999	19.755166666666664	18.632866666666665	11253.98046875	1522337.1879019774	0	1187	0.11297472566474553	0.8520322774371933	0.7040645548743866	281.1631164550781	281.1726989746094
715	281.2469482421875	14.317833333333335					1	DETECTED	281.2469 m/z @14.32 [N1271_2.mzXML]	281.2469482421875	14.317833333333335	0.15614999999999998	19.846166666666665	19.690016666666665	370351.65625	1.6227748798440862E7	1	1187	0.4295041037060976	0.9864035012494505	4.617267074895763	281.2409362792969	281.24835205078125
716	281.661865234375	14.045800000000002					1	DETECTED	281.6619 m/z @14.05 [N1271_2.mzXML]	281.661865234375	14.045800000000002	11.0591	15.929083333333333	4.869983333333332	43641.6484375	2152435.39010913	0	1187	0.155793071194255	0.9442879490973654	0.9848748228138616	281.6574401855469	281.66278076171875
717	282.22125244140625	8.599033333333333					1	DETECTED	282.2213 m/z @8.60 [N1271_2.mzXML]	282.22125244140625	8.599033333333333	0.11966666666666666	19.992833333333333	19.873166666666666	3886.007568359375	2647505.307338107	0	1187	18.248808703374085	1.171854423089775	1.3437088461795499	282.21856689453125	282.22271728515625
718	282.2503662109375	14.317833333333335					1	DETECTED	282.2504 m/z @14.32 [N1271_2.mzXML]	282.2503662109375	14.317833333333335	11.323083333333333	16.5538	5.230716666666666	69330.4296875	4886174.5308103	0	1187	0.522179315712318	0.7658543647864927	0.3967789970796347	282.2499084472656	282.2591552734375
719	282.27850341796875	13.946					1	DETECTED	282.2785 m/z @13.95 [N1271_2.mzXML]	282.27850341796875	13.946	11.824366666666666	14.077966666666667	2.2536000000000005	32993.87890625	834049.8852004398	0	1187	0.30006434297539286	0.6781317870067052	0.06727154035956164	282.2775573730469	282.2795715332031
720	282.90478515625	1.5973166666666667					1	DETECTED	282.9048 m/z @1.60 [N1271_2.mzXML]	282.90478515625	1.5973166666666667	1.5530666666666666	3.8873666666666664	2.3343	59219.3125	2714388.452088379	0	1187	0.039418109554462344	26.376271186440604	51.33695240029585	282.904052734375	282.9093017578125
721	283.0074462890625	10.232750000000001					1	DETECTED	283.0074 m/z @10.23 [N1271_2.mzXML]	283.0074462890625	10.232750000000001	10.199466666666666	10.351216666666666	0.15174999999999983	8000.15673828125	39457.74008776882	0	1187	0.3727221896865256	2.2796695042562605	2.851961385270326	283.0071105957031	283.00823974609375
722	283.02734375	1.8547833333333335					1	DETECTED	283.0273 m/z @1.85 [N1271_2.mzXML]	283.02734375	1.8547833333333335	1.8547833333333335	19.190166666666666	17.335383333333333	15888.0322265625	1536897.5628373416	0	1187	14.932797087526996	null	null	283.0265197753906	283.03460693359375
723	283.1532287597656	12.08845					1	DETECTED	283.1532 m/z @12.09 [N1271_2.mzXML]	283.1532287597656	12.08845	3.3137833333333333	12.172616666666666	8.858833333333333	9978.25390625	1610331.4393519287	0	1187	0.03364357547017427	0.5047960036468622	0.00959200729372434	283.1507873535156	283.15386962890625
724	283.2413024902344	14.842616666666666					1	DETECTED	283.2413 m/z @14.84 [N1271_2.mzXML]	283.2413024902344	14.842616666666666	14.668833333333334	16.167983333333332	1.4991499999999984	4811.833984375	194811.69425973506	0	1187	0.4808908745401972	4.313273232952921	7.626546465905842	283.24090576171875	283.242919921875
725	283.26239013671875	12.584016666666667					1	DETECTED	283.2624 m/z @12.58 [N1271_2.mzXML]	283.26239013671875	12.584016666666667	0.1377833333333333	19.9745	19.836716666666664	18406.927734375	2028706.9652218618	0	1187	0.3523733992938354	0.8947422119234559	0.8815904165462987	283.2529296875	283.26446533203125
726	283.2821044921875	13.996316666666667					1	DETECTED	283.2821 m/z @14.00 [N1271_2.mzXML]	283.2821044921875	13.996316666666667	13.859649999999998	14.558716666666667	0.6990666666666687	7015.515625	143371.76797247326	0	1187	0.1847398062025256	2.5575609756097295	4.115121951219459	283.2812194824219	283.2825927734375
727	284.1887512207031	9.557183333333334					1	DETECTED	284.1888 m/z @9.56 [N1271_2.mzXML]	284.1887512207031	9.557183333333334	9.339133333333333	16.462033333333334	7.122900000000001	2742.79345703125	362320.81866146874	0	1187	0.4441100861249154	16.333180463196395	31.66636092639279	284.18475341796875	284.1893005371094
728	284.2943115234375	11.730833333333333					1	DETECTED	284.2943 m/z @11.73 [N1271_2.mzXML]	284.2943115234375	11.730833333333333	1.3778000000000001	15.544649999999999	14.166849999999998	10604.669921875	2094150.4131987605	0	1187	0.1153939959402237	0.6841883699141315	0.09928991087058399	284.2915954589844	284.2946472167969
729	284.3303527832031	11.902116666666666					1	DETECTED	284.3304 m/z @11.90 [N1271_2.mzXML]	284.3303527832031	11.902116666666666	11.856266666666667	12.104566666666667	0.2483000000000004	14944.9375	95228.04945166036	0	1187	0.1585431858799673	2.7077426390403696	2.6831433857921705	284.329833984375	284.3309020996094
730	284.90960693359375	1.6888833333333333					1	DETECTED	284.9096 m/z @1.69 [N1271_2.mzXML]	284.90960693359375	1.6888833333333333	1.6575333333333333	1.7542666666666666	0.09673333333333334	26936.533203125	99483.50419287104	0	1187	0.09774271750872288	1.5427963849016486	2.085592769803297	284.9092102050781	284.9096984863281
731	285.0054626464844	10.216166666666668					1	DETECTED	285.0055 m/z @10.22 [N1271_2.mzXML]	285.0054626464844	10.216166666666668	9.756383333333334	10.351216666666666	0.594833333333332	8227.892578125	83959.66463293486	0	1187	0.07931513781399602	0.6468626526987323	0.33708480249604394	285.00347900390625	285.0058898925781
732	285.06451416015625	1.5086833333333334					1	DETECTED	285.0645 m/z @1.51 [N1271_2.mzXML]	285.06451416015625	1.5086833333333334	1.4141833333333333	16.7395	15.325316666666666	14363.951171875	1772869.168846863	0	1187	0.20825722539389702	81.08633156966488	156.9818370182584	285.05792236328125	285.0694580078125
733	285.2774353027344	14.496733333333333					1	DETECTED	285.2774 m/z @14.50 [N1271_2.mzXML]	285.2774353027344	14.496733333333333	0.15614999999999998	19.9745	19.81835	2171.735107421875	1356974.1905092467	0	1187	12.020535641768468	0.690988279184366	0.38197655836873207	285.2763977050781	285.2803649902344
734	286.1031188964844	8.73755					1	DETECTED	286.1031 m/z @8.74 [N1271_2.mzXML]	286.1031188964844	8.73755	8.599033333333333	8.807666666666668	0.208633333333335	2356.515869140625	17398.182495422378	0	1187	0.41593917509557166	0.753098303453255	0.5061966069065099	286.1028747558594	286.103759765625
735	286.2010498046875	10.369166666666667					1	DETECTED	286.2010 m/z @10.37 [N1271_2.mzXML]	286.2010498046875	10.369166666666667	10.282866666666667	10.978216666666667	0.6953499999999995	61415.6953125	677534.9342003155	1	1187	0.12282083679065892	2.2739290737137274	3.278380950248784	286.2001647949219	286.201904296875
736	286.24884033203125	9.772966666666667					1	DETECTED	286.2488 m/z @9.77 [N1271_2.mzXML]	286.24884033203125	9.772966666666667	8.843616666666666	19.2805	10.436883333333334	79064.875	1960667.284905639	1	1187	0.15695907252095154	1.1955432301884878	1.791621777108143	286.246826171875	286.250244140625
737	287.0135192871094	1.7693333333333332					1	DETECTED	287.0135 m/z @1.77 [N1271_2.mzXML]	287.0135192871094	1.7693333333333332	1.73795	1.9382833333333334	0.20033333333333325	38434.5859375	254805.79442041006	0	1187	0.07324322650867665	3.1917153478491995	4.845699569502888	287.0132141113281	287.0140075683594
738	287.10015869140625	9.7396					1	DETECTED	287.1002 m/z @9.74 [N1271_2.mzXML]	287.10015869140625	9.7396	8.77235	10.093316666666668	1.3209666666666688	68485.4140625	1267286.350015716	0	1187	0.4140003925048603	0.6828465581114856	4.041439700553425	287.0999450683594	287.1080627441406
739	287.2039794921875	10.3337					1	DETECTED	287.2040 m/z @10.33 [N1271_2.mzXML]	287.2039794921875	10.3337	10.282866666666667	10.5121	0.22923333333333318	9739.8291015625	83814.62184472648	0	1187	0.15913153979010808	2.254754098360656	3.5095081967213124	287.2039794921875	287.2046203613281
740	287.2521057128906	9.84135					1	DETECTED	287.2521 m/z @9.84 [N1271_2.mzXML]	287.2521057128906	9.84135	3.0884666666666667	16.961	13.872533333333331	10283.2861328125	1597158.0752521972	0	1187	6.7870637892467425	1.0271563011355642	0.021781491871303797	287.2501220703125	287.2524719238281
741	287.63238525390625	12.9617					1	DETECTED	287.6324 m/z @12.96 [N1271_2.mzXML]	287.63238525390625	12.9617	12.295366666666666	14.5738	2.278433333333334	144071.59375	2007190.1028295306	0	1187	0.14840476078448894	1.0230014274783537	0.9521906744483135	287.63055419921875	287.6329650878906
742	288.2160949707031	10.66015					1	DETECTED	288.2161 m/z @10.66 [N1271_2.mzXML]	288.2160949707031	10.66015	0.1377833333333333	19.956333333333337	19.818550000000002	401299.96875	4431196.641831444	1	1187	0.11247322381052349	0.5863735977085788	3.0091153947221496	288.2137756347656	288.2183532714844
743	288.6402282714844	13.33165					1	DETECTED	288.6402 m/z @13.33 [N1271_2.mzXML]	288.6402282714844	13.33165	12.8047	19.298833333333334	6.494133333333334	47431.80078125	1487363.1425734246	0	1187	0.18424941925631622	1.5141415822612263	1.6664598424191845	288.6324768066406	288.6407165527344
744	288.7682800292969	1.9801499999999999					1	DETECTED	288.7683 m/z @1.98 [N1271_2.mzXML]	288.7682800292969	1.9801499999999999	1.9245333333333332	2.065	0.14046666666666674	7382.818359375	49560.414268798806	0	1187	0.20156362276746131	1.2628109080011998	1.5256218160023995	288.7673645019531	288.7685852050781
745	288.9217529296875	1.5973166666666667					1	DETECTED	288.9218 m/z @1.60 [N1271_2.mzXML]	288.9217529296875	1.5973166666666667	1.5675833333333336	3.4360833333333334	1.8684999999999998	217667.40625	1550094.6379152844	0	1187	0.05578104481256485	30.297679169324308	3.3005678695725864	288.9209899902344	288.9289245605469
746	289.17523193359375	1.3409833333333334					1	DETECTED	289.1752 m/z @1.34 [N1271_2.mzXML]	289.17523193359375	1.3409833333333334	0.10113333333333333	19.992833333333333	19.8917	6721.609375	1566668.495898407	0	1187	5.319869900907232	8.021817155301044	5.574599773461235	289.1737365722656	289.17694091796875
747	289.2198486328125	10.66015					1	DETECTED	289.2198 m/z @10.66 [N1271_2.mzXML]	289.2198486328125	10.66015	10.6087	17.57133333333333	6.962633333333331	54969.08203125	2207078.9042661414	0	1187	0.34445089239911475	16.45952692487621	30.767991728528234	289.21484375	289.22235107421875
748	289.6302185058594	12.91615					1	DETECTED	289.6302 m/z @12.92 [N1271_2.mzXML]	289.6302185058594	12.91615	8.861766666666666	13.065366666666668	4.203600000000002	11758.2646484375	579527.3303631593	0	1187	0.3770018913712647	0.5184018942461452	0.036803788492290476	289.6241760253906	289.63079833984375
749	289.6478271484375	14.061900000000001					1	DETECTED	289.6478 m/z @14.06 [N1271_2.mzXML]	289.6478271484375	14.061900000000001	11.140833333333335	15.79975	4.658916666666665	23840.091796875	1300478.9306762693	0	1187	0.12566088593665192	4.122363560613456	7.102196204382723	289.640625	289.6498107910156
750	290.2222595214844	10.677216666666668					1	DETECTED	290.2223 m/z @10.68 [N1271_2.mzXML]	290.2222595214844	10.677216666666668	1.3959666666666666	12.104566666666667	10.7086	4402.62255859375	1656520.8510996092	0	1187	0.08542122311976996	0.576894276094276	0.15378855218855203	290.21368408203125	290.2232360839844
751	290.2680358886719	11.4145					1	DETECTED	290.2680 m/z @11.41 [N1271_2.mzXML]	290.2680358886719	11.4145	10.9299	11.546066666666666	0.6161666666666665	33492.58203125	390544.68645898416	0	1187	0.05328368251902482	0.6357476956940425	0.2432077399956419	290.26702880859375	290.26885986328125
752	290.6271667480469	12.869833333333334					1	DETECTED	290.6272 m/z @12.87 [N1271_2.mzXML]	290.6271667480469	12.869833333333334	12.737416666666666	13.005633333333332	0.26821666666666566	19234.4453125	146352.26104394524	0	1187	0.12940136681271852	1.0127753303964637	0.5631390010978027	290.6263427734375	290.62744140625
753	290.669921875	1.7045					1	DETECTED	290.6699 m/z @1.70 [N1271_2.mzXML]	290.669921875	1.7045	1.7045	15.653666666666668	13.949166666666668	16432.14453125	7249010.838251681	0	1187	12.357420980486308	null	null	290.6666564941406	290.669921875
754	290.9246826171875	2.493466666666667					1	DETECTED	290.9247 m/z @2.49 [N1271_2.mzXML]	290.9246826171875	2.493466666666667	1.5973166666666667	17.79416666666667	16.19685	35870.50390625	3032572.340052552	0	1187	0.6701265073452944	1.6759005984591986	17.51561137525486	290.9156188964844	290.9270324707031
755	291.11956787109375	12.056666666666667					1	DETECTED	291.1196 m/z @12.06 [N1271_2.mzXML]	291.11956787109375	12.056666666666667	3.91885	12.499516666666667	8.580666666666666	99736.1953125	3893605.2038926994	0	1187	0.09939099120860462	2.706121723065211	3.387486412093249	291.1183166503906	291.12420654296875
756	291.173583984375	9.958133333333334					1	DETECTED	291.1736 m/z @9.96 [N1271_2.mzXML]	291.173583984375	9.958133333333334	9.722966666666668	14.390833333333335	4.667866666666667	2512.911865234375	354141.3938130188	0	1187	0.2536264723643544	9.924592487597465	18.84918497519493	291.168701171875	291.17437744140625
757	291.6463928222656	12.869833333333334					1	DETECTED	291.6464 m/z @12.87 [N1271_2.mzXML]	291.6463928222656	12.869833333333334	12.737416666666666	14.842616666666666	2.1052	52611.15625	716559.9241610116	0	1187	0.16269667429799206	7.949150409062239	3.3373264308999384	291.6446228027344	291.6469421386719
758	291.93505859375	2.5617333333333336					1	DETECTED	291.9351 m/z @2.56 [N1271_2.mzXML]	291.93505859375	2.5617333333333336	1.9382833333333334	8.968	7.029716666666666	29409.974609375	1813780.9993759766	0	1187	0.7413230147302388	2.3532763155375522	2.694363589378528	291.93426513671875	291.9365539550781
759	292.0680847167969	16.590616666666666					1	DETECTED	292.0681 m/z @16.59 [N1271_2.mzXML]	292.0680847167969	16.590616666666666	9.455033333333335	19.408333333333335	9.9533	3825.20703125	934034.5610892029	0	1187	7.585318936628584	0.6974412276501574	0.31976536609563966	292.06536865234375	292.0693359375
760	292.9355163574219	2.6163833333333333					1	DETECTED	292.9355 m/z @2.62 [N1271_2.mzXML]	292.9355163574219	2.6163833333333333	2.3859666666666666	3.4670666666666667	1.0811000000000002	3627.046875	147685.92844860847	0	1187	0.5459589820998225	2.3459674502712478	3.691934900542495	292.928466796875	292.9429931640625
761	292.9663391113281	2.643866666666667					1	DETECTED	292.9663 m/z @2.64 [N1271_2.mzXML]	292.9663391113281	2.643866666666667	2.5209166666666665	3.4981666666666666	0.9772500000000002	4374.1884765625	100570.75812869264	0	1187	0.21340090348270513	3.9741764945099534	6.948352989019907	292.95794677734375	292.9701232910156
762	293.0038757324219	2.6858666666666666					1	DETECTED	293.0039 m/z @2.69 [N1271_2.mzXML]	293.0038757324219	2.6858666666666666	2.358616666666667	15.45275	13.094133333333334	5893.2109375	896993.7584972229	0	1187	0.43958991968021355	20.006315253374087	2.210462697653076	292.9959411621094	293.0115966796875
763	293.02166748046875	1.7836					1	DETECTED	293.0217 m/z @1.78 [N1271_2.mzXML]	293.02166748046875	1.7836	1.7836	3.513383333333333	1.729783333333333	9814.4091796875	479464.2904904175	0	1187	0.79024458801249	null	null	293.0116882324219	293.02349853515625
764	293.03448486328125	2.6299333333333332					1	DETECTED	293.0345 m/z @2.63 [N1271_2.mzXML]	293.03448486328125	2.6299333333333332	2.3043666666666667	3.8714166666666667	1.56705	11634.0712890625	387722.002994446	0	1187	0.38334435579501625	2.184425766891293	3.3312227651106667	293.02606201171875	293.0422058105469
765	293.0567932128906	2.6163833333333333					1	DETECTED	293.0568 m/z @2.62 [N1271_2.mzXML]	293.0567932128906	2.6163833333333333	2.276683333333333	4.344633333333333	2.06795	12928.0751953125	563088.3778270262	0	1187	0.7290618742943296	3.043788637032675	3.433816286612994	293.04901123046875	293.0609130859375
766	293.0717468261719	2.7277833333333334					1	DETECTED	293.0717 m/z @2.73 [N1271_2.mzXML]	293.0717468261719	2.7277833333333334	2.12175	19.208000000000002	17.086250000000003	25335.91796875	2289517.2475252077	0	1187	0.3389089005260826	10.614704597314239	24.369877362719535	293.062744140625	293.0722351074219
767	293.0973205566406	2.6163833333333333					1	DETECTED	293.0973 m/z @2.62 [N1271_2.mzXML]	293.0973205566406	2.6163833333333333	0.1377833333333333	19.9745	19.836716666666664	1.0104568E7	6.302959308366514E8	1	1187	0.6895280565009174	2.127103935676455	2.024056863674604	293.09259033203125	293.1058349609375
768	293.1386413574219	10.369166666666667					1	DETECTED	293.1386 m/z @10.37 [N1271_2.mzXML]	293.1386413574219	10.369166666666667	2.1643666666666665	16.2231	14.058733333333333	74582.40625	1.1427594057847807E7	2	1187	0.0541030420072417	0.6399817695495905	0.2465573335835553	293.12969970703125	293.1419982910156
769	293.152587890625	9.639266666666666					1	DETECTED	293.1526 m/z @9.64 [N1271_2.mzXML]	293.152587890625	9.639266666666666	2.3179333333333334	10.591983333333333	8.274049999999999	264840.25	1.4064306905547062E7	0	1187	0.31794101565958144	0.5485890345491523	0.1143511397455628	293.1447448730469	293.1610107421875
770	293.1679382324219	2.6163833333333333					1	DETECTED	293.1679 m/z @2.62 [N1271_2.mzXML]	293.1679382324219	2.6163833333333333	2.276683333333333	12.155316666666666	9.878633333333333	12203.154296875	1423989.3020181574	0	1187	0.294718235538622	2.169880050006765	2.743609670564781	293.1629333496094	293.1759033203125
771	293.18658447265625	9.54005					1	DETECTED	293.1866 m/z @9.54 [N1271_2.mzXML]	293.18658447265625	9.54005	2.3179333333333334	15.293800000000001	12.975866666666668	117821.515625	1.7849680681836188E7	0	1187	11.249964115216558	0.8556581740832806	0.6540507508958283	293.1776123046875	293.1950378417969
772	293.20965576171875	12.467216666666667					1	DETECTED	293.2097 m/z @12.47 [N1271_2.mzXML]	293.20965576171875	12.467216666666667	1.6274000000000002	12.550033333333333	10.922633333333334	6711.45263671875	1861490.5331103206	0	1187	10.065683997078226	0.5038200215563301	0.008937193138323401	293.20123291015625	293.2178039550781
773	293.640380859375	10.369166666666667					1	DETECTED	293.6404 m/z @10.37 [N1271_2.mzXML]	293.640380859375	10.369166666666667	2.770233333333333	14.668833333333334	11.8986	23851.62109375	5670041.979399139	0	1187	0.07244036897487227	0.7829125140370579	0.5658250280741157	293.6316833496094	293.6470947265625
774	294.1004333496094	2.58925					1	DETECTED	294.1004 m/z @2.59 [N1271_2.mzXML]	294.1004333496094	2.58925	1.8687666666666667	18.071166666666667	16.2024	1009721.5	5.914873221459311E7	0	1187	0.6537351165861915	2.0423095451495064	1.8816411232111065	294.0909729003906	294.1041564941406
775	294.1561584472656	9.655333333333335					1	DETECTED	294.1562 m/z @9.66 [N1271_2.mzXML]	294.1561584472656	9.655333333333335	9.606266666666667	9.991333333333333	0.3850666666666669	29789.955078125	428492.07544287224	0	1187	0.28304117305837906	3.923913043478127	6.847826086956254	294.1559753417969	294.1563720703125
776	294.9187927246094	12.13805					1	DETECTED	294.9188 m/z @12.14 [N1271_2.mzXML]	294.9187927246094	12.13805	0.19256666666666666	19.9745	19.78193333333333	14808.1005859375	4739600.514564306	0	1187	0.9975264800383528	0.812267090191913	0.4827853872654084	294.9182434082031	294.92059326171875
777	294.9382019042969	1.6423333333333334					1	DETECTED	294.9382 m/z @1.64 [N1271_2.mzXML]	294.9382019042969	1.6423333333333334	1.5825166666666666	1.7045	0.12198333333333333	92116.984375	350415.3367685545	0	1187	0.056792713298615904	1.0316890719647132	1.1901908406443382	294.93804931640625	294.9386291503906
778	295.05755615234375	10.5121					1	DETECTED	295.0576 m/z @10.51 [N1271_2.mzXML]	295.05755615234375	10.5121	10.480066666666666	10.66015	0.18008333333333404	6505.21728515625	38585.37484606966	0	1187	0.09814068488509342	2.8108740894900257	4.621748178980051	295.05670166015625	295.0577697753906
779	295.1016845703125	2.643866666666667					1	DETECTED	295.1017 m/z @2.64 [N1271_2.mzXML]	295.1016845703125	2.643866666666667	1.9382833333333334	19.044	17.105716666666666	115496.59375	8382124.661800167	0	1187	0.716696215315288	9.346140202301767	2.5121987355527673	295.0972900390625	295.1031494140625
780	295.128662109375	9.639266666666666					1	DETECTED	295.1287 m/z @9.64 [N1271_2.mzXML]	295.128662109375	9.639266666666666	9.606266666666667	9.722966666666668	0.11670000000000158	34505.55859375	159687.0848930683	0	1187	0.07874039590146076	1.7681818181818703	2.5363636363637405	295.1282653808594	295.128662109375
781	295.1484375	9.756383333333334					1	DETECTED	295.1484 m/z @9.76 [N1271_2.mzXML]	295.1484375	9.756383333333334	9.489016666666666	10.249216666666666	0.7601999999999993	9403.1806640625	206051.38600747674	0	1187	0.32093335177248505	1.4216431866350765	1.843286373270153	295.14801025390625	295.1488342285156
782	295.19390869140625	12.242516666666667					1	DETECTED	295.1939 m/z @12.24 [N1271_2.mzXML]	295.19390869140625	12.242516666666667	1.4326666666666665	15.8366	14.403933333333335	19682.10546875	2969900.628096925	0	1187	10.954052491627571	0.6402621509475579	0.2826931934459107	295.18902587890625	295.2037048339844
783	295.2250061035156	12.550033333333333					1	DETECTED	295.2250 m/z @12.55 [N1271_2.mzXML]	295.2250061035156	12.550033333333333	11.700966666666666	12.720416666666667	1.0194500000000009	19766.546875	324118.74489758356	0	1187	1.4584668763468542	0.6003356626884423	0.20067132537688454	295.22369384765625	295.2263488769531
784	295.2946472167969	2.5617333333333336					1	DETECTED	295.2946 m/z @2.56 [N1271_2.mzXML]	295.2946472167969	2.5617333333333336	2.093233333333333	5.763933333333333	3.6707	35304.1484375	1909299.7814084778	0	1187	0.6884510801611361	2.111664680551063	2.605471233987033	295.2933654785156	295.2956237792969
785	296.0652160644531	1.7542666666666666					1	DETECTED	296.0652 m/z @1.75 [N1271_2.mzXML]	296.0652160644531	1.7542666666666666	1.6728333333333334	13.27265	11.599816666666667	70377.4453125	3478354.9331687014	0	1187	0.1010686052111005	0.7815100193874459	0.5555004814591417	296.0559387207031	296.06549072265625
786	296.1849060058594	11.840533333333333					1	DETECTED	296.1849 m/z @11.84 [N1271_2.mzXML]	296.1849060058594	11.840533333333333	9.908466666666667	19.809833333333334	9.901366666666666	23090.517578125	2043991.648190979	0	1187	0.08779569175524315	2.3265232553137607	0.42323520655246255	296.18133544921875	296.1851806640625
787	296.2574157714844	13.467233333333333					1	DETECTED	296.2574 m/z @13.47 [N1271_2.mzXML]	296.2574157714844	13.467233333333333	13.405116666666666	13.808933333333332	0.4038166666666658	27805.08984375	274488.04925085395	0	1187	0.13714546039150122	3.2504695465521953	4.7293977629606765	296.257080078125	296.25799560546875
788	297.1180419921875	1.4491666666666667					1	DETECTED	297.1180 m/z @1.45 [N1271_2.mzXML]	297.1180419921875	1.4491666666666667	1.4141833333333333	9.573533333333334	8.15935	7943.11376953125	1299923.2111583252	0	1187	0.058571457518542314	116.61767508337293	211.62681675992417	297.1080627441406	297.1186828613281
789	297.14404296875	9.421616666666667					1	DETECTED	297.1440 m/z @9.42 [N1271_2.mzXML]	297.14404296875	9.421616666666667	1.81195	9.523200000000001	7.7112500000000015	12227.755859375	2222475.684698303	0	1187	0.0808899903187843	1.2560791924000814	0.27214794109045615	297.1438293457031	297.1527404785156
790	297.17974853515625	14.405733333333334					1	DETECTED	297.1797 m/z @14.41 [N1271_2.mzXML]	297.17974853515625	14.405733333333334	9.557183333333334	19.68166666666667	10.124483333333334	12170.6259765625	2357343.5391049497	0	1187	3.178876709976363	1.0363334039525005	1.0389181277275583	297.178955078125	297.1816711425781
791	297.24169921875	12.618116666666667					1	DETECTED	297.2417 m/z @12.62 [N1271_2.mzXML]	297.24169921875	12.618116666666667	4.89855	12.668716666666667	7.770166666666666	7381.15966796875	702717.8464793094	0	1187	0.1096463330137798	0.5032773860363492	0.006554772072698291	297.2408447265625	297.2419738769531
792	298.2734069824219	14.317833333333335					1	DETECTED	298.2734 m/z @14.32 [N1271_2.mzXML]	298.2734069824219	14.317833333333335	12.104566666666667	19.4995	7.394933333333334	233490.078125	9565135.80456482	1	1187	0.5040241341089704	3.1292896482050536	4.203326113228892	298.2723388671875	298.27471923828125
793	299.1380310058594	10.801116666666667					1	DETECTED	299.1380 m/z @10.80 [N1271_2.mzXML]	299.1380310058594	10.801116666666667	10.249216666666666	13.96255	3.7133333333333347	38025.1875	2465246.3994211117	0	1187	0.5095309851205432	2.2066898503465904	3.469106803966676	299.13739013671875	299.14569091796875
794	299.2767639160156	14.317833333333335					1	DETECTED	299.2768 m/z @14.32 [N1271_2.mzXML]	299.2767639160156	14.317833333333335	14.061900000000001	16.315350000000002	2.253450000000001	42996.16015625	1683396.6904179084	0	1187	0.4380939739139986	3.157308788603468	4.074455060962974	299.2763366699219	299.27764892578125
795	299.6325378417969	12.869833333333334					1	DETECTED	299.6325 m/z @12.87 [N1271_2.mzXML]	299.6325378417969	12.869833333333334	12.737416666666666	13.050483333333334	0.3130666666666677	39618.66015625	350452.7825419928	0	1187	0.10562024195713882	1.1821271239773385	1.3574274757205467	299.63165283203125	299.6329040527344
796	300.1800537109375	11.587466666666668					1	DETECTED	300.1801 m/z @11.59 [N1271_2.mzXML]	300.1800537109375	11.587466666666668	9.3068	15.726799999999999	6.419999999999998	26725.1171875	2603451.9189978032	0	1187	0.17981440188280295	1.5269609810587372	2.130771313062783	300.1793212890625	300.1845703125
797	300.21630859375	10.642533333333335					1	DETECTED	300.2163 m/z @10.64 [N1271_2.mzXML]	300.21630859375	10.642533333333335	10.527983333333333	10.694583333333332	0.16659999999999897	6753.8291015625	46511.24466857901	0	1187	0.18138326254275938	0.7271933653426327	0.45438673068526525	300.21630859375	300.2168273925781
798	301.1170959472656	10.801116666666667					1	DETECTED	301.1171 m/z @10.80 [N1271_2.mzXML]	301.1170959472656	10.801116666666667	10.559816666666668	10.833916666666665	0.2740999999999971	16489.14453125	139339.45646777292	0	1187	0.1277874094254603	0.5679651885619525	0.13593037712390513	301.1168212890625	301.1181945800781
799	301.1401672363281	12.4511					1	DETECTED	301.1402 m/z @12.45 [N1271_2.mzXML]	301.1401672363281	12.4511	0.10113333333333333	19.992833333333333	19.8917	125667.046875	1.3111990725942751E7	1	1187	10.743087739727336	2.3380572610768993	0.025424890214880216	301.13946533203125	301.1416931152344
800	301.2129211425781	13.467233333333333					1	DETECTED	301.2129 m/z @13.47 [N1271_2.mzXML]	301.2129211425781	13.467233333333333	12.686350000000001	14.170833333333333	1.4844833333333316	59545.16796875	995162.1142309564	0	1187	0.2053778924480376	4.10744059330309	3.9684020257365504	301.212646484375	301.2155456542969
801	302.1018981933594	10.625733333333333					1	DETECTED	302.1019 m/z @10.63 [N1271_2.mzXML]	302.1018981933594	10.625733333333333	10.57555	10.712250000000001	0.13670000000000115	3157.008056640625	19315.907687133753	0	1187	0.1302712221756206	1.362005978080392	1.7240119561607836	302.1016540527344	302.1026611328125
802	302.1434631347656	12.4511					1	DETECTED	302.1435 m/z @12.45 [N1271_2.mzXML]	302.1434631347656	12.4511	0.11966666666666666	19.992833333333333	19.873166666666666	19696.986328125	3191111.558787627	0	1187	17.507609579004136	1.5487287138208967	2.8929597960848032	302.14263916015625	302.1507873535156
803	302.1963195800781	10.041816666666668					1	DETECTED	302.1963 m/z @10.04 [N1271_2.mzXML]	302.1963195800781	10.041816666666668	8.599033333333333	10.075916666666666	1.4768833333333333	4572.47265625	165894.09352493283	0	1187	0.11022956856538357	0.511817436205482	0.023634872410963986	302.1955871582031	302.1963195800781
804	302.23162841796875	10.81805					1	DETECTED	302.2316 m/z @10.82 [N1271_2.mzXML]	302.23162841796875	10.81805	10.747783333333333	11.010533333333333	0.2627500000000005	23340.841796875	164268.26779003898	0	1187	0.1266948837536006	1.8696631878557841	2.7393263757115682	302.2308654785156	302.232421875
805	302.2867126464844	11.60135					1	DETECTED	302.2867 m/z @11.60 [N1271_2.mzXML]	302.2867126464844	11.60135	11.490466666666666	15.171666666666665	3.6811999999999987	203299.6875	2512837.892168645	0	1187	0.12008402794912598	3.0161826116096977	2.4718748255611067	302.2855529785156	302.28765869140625
806	303.0271301269531	1.4792166666666666					1	DETECTED	303.0271 m/z @1.48 [N1271_2.mzXML]	303.0271301269531	1.4792166666666666	1.4326666666666665	1.5238166666666666	0.09115000000000006	6154.35302734375	25535.182779541065	0	1187	0.0601802874681574	0.9790547798066582	0.9581095596133166	303.0263366699219	303.0271301269531
807	303.0739440917969	9.7396					1	DETECTED	303.0739 m/z @9.74 [N1271_2.mzXML]	303.0739440917969	9.7396	9.671883333333334	9.824316666666666	0.15243333333333275	6392.05126953125	38003.03906982416	0	1187	0.10167351336307995	1.1255230125523121	1.251046025104624	303.0735168457031	303.0743408203125
808	303.2286071777344	14.3028					1	DETECTED	303.2286 m/z @14.30 [N1271_2.mzXML]	303.2286071777344	14.3028	6.81775	17.3865	10.568750000000001	711521.125	2.5026750040094797E7	1	1187	0.4668162245747407	2.7491392701648776	3.722150483110643	303.2270812988281	303.2381896972656
809	303.290771484375	11.60135					1	DETECTED	303.2908 m/z @11.60 [N1271_2.mzXML]	303.290771484375	11.60135	11.559683333333334	12.4511	0.8914166666666663	33871.578125	357241.3212772216	0	1187	0.14075653260414	10.697000000000148	20.394000000000297	303.2901611328125	303.2911682128906
810	303.64593505859375	12.869833333333334					1	DETECTED	303.6459 m/z @12.87 [N1271_2.mzXML]	303.64593505859375	12.869833333333334	12.703266666666668	13.005633333333332	0.30236666666666423	21824.666015625	171798.75262597654	0	1187	0.09907946586972649	1.0714020475928088	1.206049900776473	303.6453552246094	303.6465148925781
811	304.04852294921875	16.869166666666665					1	DETECTED	304.0485 m/z @16.87 [N1271_2.mzXML]	304.04852294921875	16.869166666666665	0.6658833333333334	19.956333333333337	19.290450000000003	4696.04248046875	1465825.2773335567	0	1187	1.7009145657290112	0.5952636142674789	0.4215641831965388	304.0469970703125	304.0497741699219
812	304.1502380371094	9.323266666666665					1	DETECTED	304.1502 m/z @9.32 [N1271_2.mzXML]	304.1502380371094	9.323266666666665	9.260383333333333	9.404433333333333	0.14405	7232.2822265625	32880.676801940805	0	1187	0.07710662874789342	1.1453750331301624	1.2907500662603246	304.14947509765625	304.150390625
813	304.1752624511719	8.9152					1	DETECTED	304.1753 m/z @8.92 [N1271_2.mzXML]	304.1752624511719	8.9152	7.380016666666666	8.968	1.5879833333333337	4157.41064453125	114122.13498001109	0	1187	0.11035383542806265	0.5171966431805103	0.034393286361020604	304.17376708984375	304.1755065917969
814	304.21148681640625	10.075916666666666					1	DETECTED	304.2115 m/z @10.08 [N1271_2.mzXML]	304.21148681640625	10.075916666666666	10.024633333333332	16.979333333333333	6.954700000000001	91249.7734375	1729781.7197690129	1	1187	0.08944270031527246	3.146909078869227	4.158724591649618	304.2107238769531	304.2197570800781
815	304.2322082519531	14.3028					1	DETECTED	304.2322 m/z @14.30 [N1271_2.mzXML]	304.2322082519531	14.3028	14.029733333333333	16.498733333333334	2.469000000000001	128681.1796875	4314514.41697217	0	1187	0.47121660991240333	3.0402953530148413	3.5516941371867268	304.2317810058594	304.2328796386719
816	304.89556884765625	1.6274000000000002					1	DETECTED	304.8956 m/z @1.63 [N1271_2.mzXML]	304.89556884765625	1.6274000000000002	1.5825166666666666	5.1047666666666665	3.5222499999999997	56555.421875	776105.0438158574	0	1187	0.06471532079922437	39.23783884144053	77.47567768288106	304.8952941894531	304.9039001464844
817	305.04498291015625	16.535616666666666					1	DETECTED	305.0450 m/z @16.54 [N1271_2.mzXML]	305.04498291015625	16.535616666666666	0.5205833333333333	19.846166666666665	19.32558333333333	3562.1748046875	1301449.0659113459	0	1187	1.8733905086897238	0.6033575744456771	0.17018157774635023	305.04290771484375	305.0461120605469
818	305.1325378417969	11.446733333333333					1	DETECTED	305.1325 m/z @11.45 [N1271_2.mzXML]	305.1325378417969	11.446733333333333	11.446733333333333	12.467216666666667	1.0204833333333347	6928.0732421875	332335.7480220949	0	1187	0.9566507048003174	null	null	305.1325378417969	305.1358947753906
819	305.1717224121094	12.072316666666667					1	DETECTED	305.1717 m/z @12.07 [N1271_2.mzXML]	305.1717224121094	12.072316666666667	12.024583333333334	18.237333333333332	6.212749999999998	4113.11767578125	717916.6742030028	0	1187	0.20792366782323768	65.07768854748592	129.15537709497184	305.1708679199219	305.179443359375
820	305.2148132324219	10.0592					1	DETECTED	305.2148 m/z @10.06 [N1271_2.mzXML]	305.2148132324219	10.0592	10.024633333333332	15.189183333333334	5.164550000000002	15075.177734375	674312.8717948914	0	1187	0.08281035121773428	72.56019054352409	7.297690057627346	305.2137451171875	305.2158508300781
821	305.24407958984375	12.584016666666667					1	DETECTED	305.2441 m/z @12.58 [N1271_2.mzXML]	305.24407958984375	12.584016666666667	5.277833333333334	19.9745	14.696666666666665	41818.94921875	2255531.564992158	0	1187	1.6403964815370955	0.43206366073461666	20.535334716302792	305.234619140625	305.2479553222656
822	306.0830993652344	16.646516666666667					1	DETECTED	306.0831 m/z @16.65 [N1271_2.mzXML]	306.0830993652344	16.646516666666667	9.323266666666665	19.098333333333336	9.775066666666671	5177.71337890625	1172195.281596802	0	1187	2.6637792141113916	0.6673994924839838	0.36815607093265224	306.08172607421875	306.0843505859375
823	306.2476806640625	12.550033333333333					1	DETECTED	306.2477 m/z @12.55 [N1271_2.mzXML]	306.2476806640625	12.550033333333333	12.550033333333333	14.716033333333334	2.1660000000000004	7119.9140625	356788.6349864507	0	1187	1.7673781759518423	null	null	306.2468566894531	306.2513427734375
824	307.0799560546875	15.6353					1	DETECTED	307.0800 m/z @15.64 [N1271_2.mzXML]	307.0799560546875	15.6353	3.2679166666666664	19.46333333333333	16.195416666666667	5739.7431640625	1619366.9856766663	0	1187	2.440102418698716	0.6547632684359261	0.41472842282202527	307.07830810546875	307.0858154296875
825	307.1676940917969	10.559816666666668					1	DETECTED	307.1677 m/z @10.56 [N1271_2.mzXML]	307.1676940917969	10.559816666666668	9.54005	17.479	7.938949999999998	712729.3125	7940957.328069487	1	1187	0.13402482346284472	1.3051588825908922	2.511385552273556	307.1662292480469	307.169189453125
826	308.17169189453125	10.559816666666668					1	DETECTED	308.1717 m/z @10.56 [N1271_2.mzXML]	308.17169189453125	10.559816666666668	7.574166666666667	12.3305	4.756333333333334	82201.5859375	2836669.2699530674	0	1187	0.07059106930225667	0.7965323017321742	4.223038708913764	308.17095947265625	308.1806335449219
827	309.04974365234375	2.249016666666667					1	DETECTED	309.0497 m/z @2.25 [N1271_2.mzXML]	309.04974365234375	2.249016666666667	2.178633333333333	11.60135	9.422716666666666	7987.57470703125	1351249.6171820683	0	1187	0.13896635141986646	66.93855079327437	9.701253209878708	309.04107666015625	309.0505676269531
828	309.15020751953125	13.7253					1	DETECTED	309.1502 m/z @13.73 [N1271_2.mzXML]	309.15020751953125	13.7253	8.861766666666666	14.156266666666665	5.294499999999999	27064.232421875	1434768.6208729253	0	1187	4.615208912429315	0.5566867905961695	0.09235045460131332	309.14666748046875	309.1508483886719
829	309.1640625	10.559816666666668					1	DETECTED	309.1641 m/z @10.56 [N1271_2.mzXML]	309.1640625	10.559816666666668	10.461716666666666	12.260166666666667	1.7984500000000008	27649.94921875	498432.8966567392	0	1187	4.376112813147904	9.166411824668495	15.340079170044412	309.1628723144531	309.1708679199219
830	309.2028503417969	12.40015					1	DETECTED	309.2029 m/z @12.40 [N1271_2.mzXML]	309.2028503417969	12.40015	4.585266666666667	12.91615	8.330883333333333	15054.7119140625	981328.1914062506	0	1187	0.10118970304412578	0.5330139285508634	1.6581026131610495	309.2024230957031	309.2062072753906
831	310.1123962402344	0.7023166666666667					1	DETECTED	310.1124 m/z @0.70 [N1271_2.mzXML]	310.1123962402344	0.7023166666666667	0.10113333333333333	19.937666666666665	19.836533333333332	1799.052734375	1106816.5219340515	0	1187	0.8351022964876004	16.49790690582462	31.99581381164924	310.11114501953125	310.1148681640625
832	310.15338134765625	13.709116666666667					1	DETECTED	310.1534 m/z @13.71 [N1271_2.mzXML]	310.15338134765625	13.709116666666667	9.2455	13.928766666666666	4.6832666666666665	3928.91943359375	546962.1119213562	0	1187	4.412173002913299	0.5246044873925105	0.049208974785021044	310.15069580078125	310.1546936035156
833	310.2008056640625	10.6087					1	DETECTED	310.2008 m/z @10.61 [N1271_2.mzXML]	310.2008056640625	10.6087	10.405883333333332	17.868499999999997	7.462616666666666	34017.99609375	1074254.7022724308	0	1187	0.18997749226844718	12.09595173464843	0.7972373148631714	310.19818115234375	310.2059326171875
834	310.2733154296875	14.25845					1	DETECTED	310.2733 m/z @14.26 [N1271_2.mzXML]	310.2733154296875	14.25845	13.595216666666666	15.817966666666667	2.2227500000000013	6673.009765625	313457.5190846561	0	1187	0.3946268828610613	1.6756923154244345	1.4666590526262517	310.2662353515625	310.2748107910156
835	310.9120788574219	1.6423333333333334					1	DETECTED	310.9121 m/z @1.64 [N1271_2.mzXML]	310.9120788574219	1.6423333333333334	1.6122166666666666	1.7542666666666666	0.14205	59368.02734375	239740.4371124265	0	1187	0.06893218140855217	3.0624988799664186	0.8007161333432358	310.9120788574219	310.9127197265625
836	311.0936584472656	11.886933333333333					1	DETECTED	311.0937 m/z @11.89 [N1271_2.mzXML]	311.0936584472656	11.886933333333333	11.856266666666667	11.978399999999999	0.12213333333333232	8508.291015625	43408.88516613767	0	1187	0.0911448391464944	1.991304347826059	2.982608695652118	311.0931701660156	311.0937805175781
837	311.1232604980469	8.77235					1	DETECTED	311.1233 m/z @8.77 [N1271_2.mzXML]	311.1232604980469	8.77235	8.428166666666666	19.536	11.107833333333335	20029.51171875	1155945.5471128235	0	1187	0.10485180767807378	0.7850283857157664	0.5636497130454573	311.1140441894531	311.131103515625
838	311.166259765625	12.242516666666667					1	DETECTED	311.1663 m/z @12.24 [N1271_2.mzXML]	311.166259765625	12.242516666666667	12.120849999999999	17.128	5.007150000000001	36068.0625	938314.7088084719	0	1187	0.18236937773937534	1.8658313082535236	4.569150451557325	311.1654357910156	311.17559814453125
839	311.6322937011719	12.837366666666666					1	DETECTED	311.6323 m/z @12.84 [N1271_2.mzXML]	311.6322937011719	12.837366666666666	12.703266666666668	12.93125	0.22798333333333254	21344.10546875	146541.15347485355	0	1187	0.20905279681804778	0.8500497141436815	0.7000994282873629	311.6316223144531	311.63250732421875
840	311.993408203125	17.94183333333333					1	DETECTED	311.9934 m/z @17.94 [N1271_2.mzXML]	311.993408203125	17.94183333333333	15.1027	19.9745	4.871799999999999	2522.975830078125	333553.4531424255	0	1187	0.8874257808104957	0.8579730903796937	0.7159461807593875	311.99017333984375	311.9955139160156
841	312.0286865234375	13.199233333333332					1	DETECTED	312.0287 m/z @13.20 [N1271_2.mzXML]	312.0286865234375	13.199233333333332	9.505933333333333	17.868499999999997	8.362566666666664	31750.69921875	1580144.9429378028	0	1187	0.3276960822446391	0.6072330717502537	0.2918092207027304	312.0215759277344	312.0377502441406
842	312.1632385253906	2.220883333333333					1	DETECTED	312.1632 m/z @2.22 [N1271_2.mzXML]	312.1632385253906	2.220883333333333	2.220883333333333	13.876583333333334	11.655700000000001	12818.1826171875	2287095.780173095	0	1187	10.018145877968262	null	null	312.15557861328125	312.1705322265625
843	312.2157897949219	10.747783333333333					1	DETECTED	312.2158 m/z @10.75 [N1271_2.mzXML]	312.2157897949219	10.747783333333333	10.642533333333335	10.94625	0.30371666666666464	23912.5234375	222642.27452661085	0	1187	0.1472684455689599	1.4428345209818063	1.8856690419636124	312.2156066894531	312.2165832519531
844	312.36163330078125	12.08845					1	DETECTED	312.3616 m/z @12.09 [N1271_2.mzXML]	312.36163330078125	12.08845	12.040600000000001	12.584016666666667	0.5434166666666655	15817.12890625	163862.71935229487	0	1187	0.06507745844228197	5.678335074886951	9.774701584699867	312.36041259765625	312.3622131347656
845	312.658203125	2.4397499999999996					1	DETECTED	312.6582 m/z @2.44 [N1271_2.mzXML]	312.658203125	2.4397499999999996	1.8403333333333334	4.9154333333333335	3.0751	24924.345703125	982141.7464880365	0	1187	0.42450879595254065	1.631772781769518	1.9554993616208223	312.65533447265625	312.660400390625
846	313.0353088378906	1.6423333333333334					1	DETECTED	313.0353 m/z @1.64 [N1271_2.mzXML]	313.0353088378906	1.6423333333333334	1.6122166666666666	1.6888833333333333	0.07666666666666666	13934.8466796875	46200.323129882745	0	1187	0.2674496931450072	1.272827891532922	1.5456557830658442	313.0351867675781	313.0356750488281
847	313.0960693359375	1.4940166666666668					1	DETECTED	313.0961 m/z @1.49 [N1271_2.mzXML]	313.0960693359375	1.4940166666666668	1.4141833333333333	19.44516666666667	18.030983333333335	18303.921875	3456922.14610611	0	1187	0.25756796759612444	112.92891440501032	224.85782881002066	313.0948791503906	313.1009521484375
848	313.1390380859375	8.879733333333332					1	DETECTED	313.1390 m/z @8.88 [N1271_2.mzXML]	313.1390380859375	8.879733333333332	3.3905000000000003	8.897333333333334	5.506833333333334	3549.886474609375	565509.4071562501	0	1187	0.052351767384379855	0.501603138264603	0.003206276529205952	313.1362609863281	313.1395568847656
849	313.1542053222656	10.024633333333332					1	DETECTED	313.1542 m/z @10.02 [N1271_2.mzXML]	313.1542053222656	10.024633333333332	10.007983333333334	13.675916666666666	3.667933333333332	5310.9033203125	536942.5217248532	0	1187	0.08032535157025045	110.14814814815804	219.2962962963161	313.14630126953125	313.1543884277344
850	313.16632080078125	12.312933333333332					1	DETECTED	313.1663 m/z @12.31 [N1271_2.mzXML]	313.16632080078125	12.312933333333332	3.965933333333333	13.18435	9.218416666666666	6783.140625	1225980.911559143	0	1187	null	0.5521993929954875	0.10439878599097505	313.16534423828125	313.17449951171875
851	313.2364807128906	12.567216666666667					1	DETECTED	313.2365 m/z @12.57 [N1271_2.mzXML]	313.2364807128906	12.567216666666667	12.225333333333333	12.720416666666667	0.49508333333333354	10980.3798828125	110752.60366870173	0	1187	0.10208041899023002	0.7240530395359039	2.163392133443806	313.23516845703125	313.23736572265625
852	313.27313232421875	14.405733333333334					1	DETECTED	313.2731 m/z @14.41 [N1271_2.mzXML]	313.27313232421875	14.405733333333334	0.10113333333333333	19.992833333333333	19.8917	6656.50439453125	1271358.7903364564	0	1187	0.08298395279658699	0.7715750641724436	0.9163373350834615	313.2705383300781	313.275634765625
853	313.7838134765625	2.4397499999999996					1	DETECTED	313.7838 m/z @2.44 [N1271_2.mzXML]	313.7838134765625	2.4397499999999996	1.994	4.89855	2.9045500000000004	19601.12890625	791430.1897508547	0	1187	0.4071940829627354	1.9903689862509872	2.0637717142117733	313.7828674316406	313.7850646972656
854	314.02911376953125	13.125416666666666					1	DETECTED	314.0291 m/z @13.13 [N1271_2.mzXML]	314.02911376953125	13.125416666666666	13.095883333333335	13.302283333333332	0.2063999999999968	6754.07275390625	60469.13053991658	0	1187	0.09235998709325521	3.4943566591423854	5.988713318284771	314.0282287597656	314.0293884277344
855	314.23162841796875	10.962433333333333					1	DETECTED	314.2316 m/z @10.96 [N1271_2.mzXML]	314.23162841796875	10.962433333333333	10.801116666666667	12.618116666666667	1.8170000000000002	475382.28125	4050517.831946785	1	1187	0.12417507012492379	1.9237847147341203	2.6442166829594367	314.2304382324219	314.2387390136719
856	315.0791320800781	2.34505					1	DETECTED	315.0791 m/z @2.35 [N1271_2.mzXML]	315.0791320800781	2.34505	0.5205833333333333	16.813499999999998	16.292916666666663	6885514.5	3.1297206743264955E8	1	1187	0.5129099574653888	2.0149625766912758	1.9660861286446896	315.0784912109375	315.0880432128906
857	315.1332702636719	11.338216666666666					1	DETECTED	315.1333 m/z @11.34 [N1271_2.mzXML]	315.1332702636719	11.338216666666666	2.249016666666667	11.902116666666666	9.653099999999998	11695.9619140625	1963580.2156802367	0	1187	9.217240535092753	0.5310203318223826	0.8387223058452531	315.12353515625	315.14080810546875
858	315.23486328125	10.962433333333333					1	DETECTED	315.2349 m/z @10.96 [N1271_2.mzXML]	315.23486328125	10.962433333333333	2.3859666666666666	11.140833333333335	8.754866666666668	86198.390625	1958426.3964961562	0	1187	0.14528116201296548	0.5119415165505086	0.01887906809864662	315.23345947265625	315.2358093261719
859	316.08233642578125	2.4129					1	DETECTED	316.0823 m/z @2.41 [N1271_2.mzXML]	316.08233642578125	2.4129	1.82615	10.232750000000001	8.406600000000001	615257.5625	2.765148186895808E7	0	1187	0.4350747377086748	1.8265087561870477	1.6108944311936946	316.0822448730469	316.08367919921875
860	316.1750183105469	10.5121					1	DETECTED	316.1750 m/z @10.51 [N1271_2.mzXML]	316.1750183105469	10.5121	9.156916666666666	10.6087	1.451783333333335	8552.796875	289067.9652492069	0	1187	0.09925369266801631	0.535640934190946	0.07128186838189203	316.1747131347656	316.1755065917969
861	316.2469482421875	11.125083333333333					1	DETECTED	316.2469 m/z @11.13 [N1271_2.mzXML]	316.2469482421875	11.125083333333333	11.026583333333333	12.417499999999999	1.3909166666666657	853536.875	5288309.633291898	1	1187	0.07449171826266365	2.374561313493488	2.8737865811558625	316.237548828125	316.2486877441406
862	317.0836181640625	2.3859666666666666					1	DETECTED	317.0836 m/z @2.39 [N1271_2.mzXML]	317.0836181640625	2.3859666666666666	1.8403333333333334	9.156916666666666	7.316583333333332	84607.8671875	3655520.177157137	0	1187	0.4195751269398875	2.2370396049159216	2.43524811788099	317.08270263671875	317.0849304199219
863	317.1147155761719	1.5973166666666667					1	DETECTED	317.1147 m/z @1.60 [N1271_2.mzXML]	317.1147155761719	1.5973166666666667	1.5530666666666666	19.992833333333333	18.439766666666667	17252.224609375	2427117.0237785038	0	1187	0.14234043685360742	68.06785601061003	91.84258567717178	317.11297607421875	317.1155700683594
864	317.177734375	13.45185					1	DETECTED	317.1777 m/z @13.45 [N1271_2.mzXML]	317.177734375	13.45185	10.527983333333333	14.700266666666666	4.172283333333333	19195.634765625	844958.9858766175	0	1187	0.19749290451625612	0.9738188767452203	0.36042614643761584	317.1708984375	317.1790771484375
865	317.52783203125	2.4397499999999996					1	DETECTED	317.5278 m/z @2.44 [N1271_2.mzXML]	317.52783203125	2.4397499999999996	1.9245333333333332	4.601366666666666	2.676833333333333	23667.658203125	936091.8304259336	0	1187	0.5138332075781782	1.8788764824204234	2.00034325790489	317.5269775390625	317.52960205078125
866	318.06439208984375	15.9658					1	DETECTED	318.0644 m/z @15.97 [N1271_2.mzXML]	318.06439208984375	15.9658	0.1377833333333333	19.554333333333332	19.416549999999997	4375.36083984375	1551477.0823973105	0	1187	1.8939881145228892	0.6133601704151183	0.5542604529004038	318.0600891113281	318.0733337402344
867	318.1807861328125	10.041816666666668					1	DETECTED	318.1808 m/z @10.04 [N1271_2.mzXML]	318.1807861328125	10.041816666666668	10.007983333333334	10.093316666666668	0.0853333333333346	4942.365234375	19265.325929870676	0	1187	0.09998755662553904	1.2610837438423648	1.5221674876847295	318.18048095703125	318.1809997558594
868	318.1910095214844	9.339133333333333					1	DETECTED	318.1910 m/z @9.34 [N1271_2.mzXML]	318.1910095214844	9.339133333333333	9.2911	13.546733333333332	4.255633333333332	29131.138671875	653692.1143035891	0	1187	0.08719148913052166	2.0327874459023514	2.0995894360673177	318.18157958984375	318.1912536621094
869	318.2991027832031	11.353299999999999					1	DETECTED	318.2991 m/z @11.35 [N1271_2.mzXML]	318.2991027832031	11.353299999999999	11.306999999999999	17.534666666666666	6.227666666666668	215028.625	1876479.87319306	1	1187	0.4305209118306852	3.25022070610047	2.867253588107252	318.29864501953125	318.3003234863281
870	318.9694519042969	1.9525000000000001					1	DETECTED	318.9695 m/z @1.95 [N1271_2.mzXML]	318.9694519042969	1.9525000000000001	1.7693333333333332	2.249016666666667	0.4796833333333337	24267.8515625	341296.3243010254	0	1187	0.17314414458057947	1.3094176524112822	1.234439774756377	318.968505859375	318.97015380859375
871	319.06036376953125	16.3524					1	DETECTED	319.0604 m/z @16.35 [N1271_2.mzXML]	319.06036376953125	16.3524	9.875300000000001	19.645166666666668	9.769866666666667	3856.823974609375	1179466.2997199707	0	1187	7.65916747508672	0.7541852578057054	0.5657629651638401	319.0584411621094	319.06195068359375
872	319.12841796875	10.677216666666668					1	DETECTED	319.1284 m/z @10.68 [N1271_2.mzXML]	319.12841796875	10.677216666666668	9.772966666666667	10.783283333333333	1.0103166666666663	4965.837890625	119735.61657498144	0	1187	0.48471220297581397	0.558648972444935	0.11729794488987014	319.1278381347656	319.129150390625
873	319.1651916503906	9.557183333333334					1	DETECTED	319.1652 m/z @9.56 [N1271_2.mzXML]	319.1651916503906	9.557183333333334	9.54005	11.157416666666668	1.6173666666666673	6054.81201171875	228118.8779289551	0	1187	1.6225806574764867	47.19941634241155	93.3988326848231	319.1645812988281	319.1678161621094
874	319.193603515625	14.376283333333333					1	DETECTED	319.1936 m/z @14.38 [N1271_2.mzXML]	319.193603515625	14.376283333333333	9.339133333333333	16.4436	7.104466666666667	155586.828125	7678843.034495846	0	1187	0.7033299060264646	1.0580377477302518	2.9888446658489114	319.1864013671875	319.1955261230469
875	320.1970520019531	14.435599999999999					1	DETECTED	320.1971 m/z @14.44 [N1271_2.mzXML]	320.1970520019531	14.435599999999999	14.045800000000002	16.0948	2.0489999999999977	25830.001953125	1190009.2099884015	0	1187	0.704470749321219	2.181983427693078	2.9809152675476835	320.1962585449219	320.1988525390625
876	320.96612548828125	1.9662833333333334					1	DETECTED	320.9661 m/z @1.97 [N1271_2.mzXML]	320.96612548828125	1.9662833333333334	1.7693333333333332	2.2066666666666666	0.43733333333333335	15041.3740234375	213952.39705712884	0	1187	0.16420402589175076	1.1102648726411093	1.2205297452822186	320.9659118652344	320.9671936035156
877	321.2091369628906	12.584016666666667					1	DETECTED	321.2091 m/z @12.58 [N1271_2.mzXML]	321.2091369628906	12.584016666666667	1.4491666666666667	15.036333333333333	13.587166666666667	34196.40625	2035810.097447326	0	1187	0.12012680812451393	14.469402962861844	11.203142577807652	321.1999206542969	321.210693359375
878	322.0592346191406	16.498733333333334					1	DETECTED	322.0592 m/z @16.50 [N1271_2.mzXML]	322.0592346191406	16.498733333333334	0.6658833333333334	19.9745	19.308616666666666	1879.3089599609375	929905.9128934633	0	1187	2.2704203249520525	0.6097644033344175	0.21952880666883504	322.05694580078125	322.06036376953125
879	322.1208190917969	11.323083333333333					1	DETECTED	322.1208 m/z @11.32 [N1271_2.mzXML]	322.1208190917969	11.323083333333333	10.299883333333334	12.08845	1.7885666666666662	165219.734375	2174180.1741019287	1	1187	0.11960155046853771	0.43723134428034754	4.8435614727971394	322.12060546875	322.1224060058594
880	322.2729797363281	13.894283333333334					1	DETECTED	322.2730 m/z @13.89 [N1271_2.mzXML]	322.2729797363281	13.894283333333334	9.421616666666667	14.763283333333334	5.341666666666667	11893.740234375	1572591.8204705815	0	1187	0.29172397891709956	0.5971456252794753	0.1942912505589506	322.2679443359375	322.276611328125
881	323.1631164550781	9.84135					1	DETECTED	323.1631 m/z @9.84 [N1271_2.mzXML]	323.1631164550781	9.84135	9.606266666666667	10.591983333333333	0.9857166666666668	9456.412109375	265825.06950073224	0	1187	0.3952301378251555	2.096526054590567	1.6121579017542635	323.1624755859375	323.1636047363281
882	323.225341796875	13.775633333333333					1	DETECTED	323.2253 m/z @13.78 [N1271_2.mzXML]	323.225341796875	13.775633333333333	1.4792166666666666	15.311183333333334	13.831966666666668	7706.16015625	1783993.99598056	0	1187	0.2885520002588464	0.562438921908144	0.10784916320108691	323.2236022949219	323.226806640625
883	324.0018310546875	3.60605					1	DETECTED	324.0018 m/z @3.61 [N1271_2.mzXML]	324.0018310546875	3.60605	2.88465	19.554333333333332	16.66968333333333	2540.2958984375	928385.1867102355	0	1187	0.48499308282255216	11.5537034470012	22.107406894002402	323.9989318847656	324.0029296875
884	324.1361389160156	11.490466666666666					1	DETECTED	324.1361 m/z @11.49 [N1271_2.mzXML]	324.1361389160156	11.490466666666666	3.2074	13.859649999999998	10.652249999999999	7463847.5	1.131267647137166E8	1	1187	0.12355762156482086	3.9659020307427424	5.127796032960891	324.1282653808594	324.1429443359375
885	324.17852783203125	16.4255					1	DETECTED	324.1785 m/z @16.43 [N1271_2.mzXML]	324.17852783203125	16.4255	0.15614999999999998	19.992833333333333	19.836683333333333	9517.23828125	2827255.3472024514	0	1187	2.0653480574644014	0.7353143053582688	0.48840974910947177	324.1780090332031	324.1796875
886	324.1913757324219	9.722966666666668					1	DETECTED	324.1914 m/z @9.72 [N1271_2.mzXML]	324.1913757324219	9.722966666666668	9.671883333333334	11.518466666666665	1.8465833333333315	19525.17578125	686861.5924355468	0	1187	0.09553083788878958	18.07422512234868	2.1338935915671544	324.18701171875	324.1918640136719
887	325.1402587890625	11.490466666666666					1	DETECTED	325.1403 m/z @11.49 [N1271_2.mzXML]	325.1402587890625	11.490466666666666	8.062183333333333	12.499516666666667	4.437333333333333	951742.4375	1.4741974113300676E7	1	1187	0.410861108215828	0.5231147379027176	0.01842040873253521	325.1390686035156	325.14300537109375
888	325.1750793457031	16.4255					1	DETECTED	325.1751 m/z @16.43 [N1271_2.mzXML]	325.1750793457031	16.4255	0.2653166666666667	19.956333333333337	19.69101666666667	12992.6435546875	3367783.1167866806	0	1187	1.2383376932389254	0.6110837897667937	0.44665047563644483	325.1709289550781	325.1768493652344
889	326.1325378417969	11.490466666666666					1	DETECTED	326.1325 m/z @11.49 [N1271_2.mzXML]	326.1325378417969	11.490466666666666	11.476766666666666	12.207600000000001	0.7308333333333348	247936.5	2017573.2516163345	0	1187	0.2573469243470754	18.299974700158998	95.5074275459855	326.13214111328125	326.1330871582031
890	326.1777648925781	14.558716666666667					1	DETECTED	326.1778 m/z @14.56 [N1271_2.mzXML]	326.1777648925781	14.558716666666667	10.480066666666666	18.163166666666665	7.6831	4354.1630859375	927017.2263750001	0	1187	5.817312706638656	0.9418680200556553	0.8837360401113106	326.1765441894531	326.1788635253906
891	327.0072326660156	1.3409833333333334					1	DETECTED	327.0072 m/z @1.34 [N1271_2.mzXML]	327.0072326660156	1.3409833333333334	0.10113333333333333	19.992833333333333	19.8917	7611.00927734375	4124530.481057624	0	1187	17.84901025164443	8.021817155301044	8.926255125528225	327.0022888183594	327.0107421875
892	327.13580322265625	11.476766666666666					1	DETECTED	327.1358 m/z @11.48 [N1271_2.mzXML]	327.13580322265625	11.476766666666666	11.462416666666666	11.856266666666667	0.3938500000000005	40822.984375	342166.2785665283	0	1187	0.14728501314758624	13.722996515679165	26.44599303135833	327.13580322265625	327.14410400390625
893	327.1734619140625	16.4255					1	DETECTED	327.1735 m/z @16.43 [N1271_2.mzXML]	327.1734619140625	16.4255	9.3068	19.062	9.7552	6076.94091796875	1546579.6794478744	0	1187	0.3667060845840169	0.6851812830994425	0.3703625661988849	327.1709899902344	327.1749267578125
894	327.22857666015625	13.894283333333334					1	DETECTED	327.2286 m/z @13.89 [N1271_2.mzXML]	327.22857666015625	13.894283333333334	12.225333333333333	14.79505	2.5697166666666664	31648.9765625	939385.0249218151	0	1187	0.24696762102739278	0.7131107056597569	0.6151333850483953	327.2201232910156	327.2293395996094
895	328.2112731933594	12.056666666666667					1	DETECTED	328.2113 m/z @12.06 [N1271_2.mzXML]	328.2112731933594	12.056666666666667	4.329	12.348	8.019000000000002	19540.20703125	3094420.091654541	0	1187	0.0949211873728224	0.5188500194107752	0.02006378659216959	328.2098693847656	328.2173767089844
896	328.247314453125	11.125083333333333					1	DETECTED	328.2473 m/z @11.13 [N1271_2.mzXML]	328.247314453125	11.125083333333333	0.8847166666666666	12.467216666666667	11.582500000000001	62366.4765625	8429506.562416751	0	1187	0.08491061825236379	0.5655315076608586	0.13106301532171713	328.24432373046875	328.2481689453125
897	328.6747741699219	13.213899999999999					1	DETECTED	328.6748 m/z @13.21 [N1271_2.mzXML]	328.6747741699219	13.213899999999999	13.095883333333335	13.546733333333332	0.4508499999999973	12143.1396484375	122401.6940404662	0	1187	0.07255566491767418	1.9101115661630033	2.8202231323260065	328.67291259765625	328.6753845214844
898	328.8978271484375	1.5675833333333336					1	DETECTED	328.8978 m/z @1.57 [N1271_2.mzXML]	328.8978271484375	1.5675833333333336	1.4491666666666667	1.6122166666666666	0.16304999999999992	83853.3046875	517726.4234326171	0	1187	0.10982110716036986	0.6823181582617112	0.3779936854625939	328.8974304199219	328.8981628417969
899	328.99786376953125	1.7836					1	DETECTED	328.9979 m/z @1.78 [N1271_2.mzXML]	328.99786376953125	1.7836	0.10113333333333333	19.992833333333333	19.8917	30235.3359375	4466515.487906685	0	1187	0.04503907767177817	4.389982166353959	5.593400705564517	328.9972229003906	329.00665283203125
900	329.24639892578125	13.709116666666667					1	DETECTED	329.2464 m/z @13.71 [N1271_2.mzXML]	329.24639892578125	13.709116666666667	11.092533333333334	14.9382	3.8456666666666663	57724.14453125	1825252.5353446654	0	1187	0.2339241017296665	0.8095863566123376	0.3048452874869664	329.2431335449219	329.2508850097656
901	330.25042724609375	13.82565					1	DETECTED	330.2504 m/z @13.83 [N1271_2.mzXML]	330.25042724609375	13.82565	11.730833333333333	14.199983333333334	2.469150000000001	12152.5810546875	1270480.0049749753	0	1187	2.165192011306223	0.5893475164891122	0.1786950329782245	330.2447204589844	330.25042724609375
902	330.2619934082031	11.338216666666666					1	DETECTED	330.2620 m/z @11.34 [N1271_2.mzXML]	330.2619934082031	11.338216666666666	11.273283333333334	12.668716666666667	1.395433333333333	15094.7900390625	386932.9549418947	0	1187	1.2691506079451162	10.745123203285573	19.96558057791552	330.26165771484375	330.2641906738281
903	330.3357849121094	11.902116666666666					1	DETECTED	330.3358 m/z @11.90 [N1271_2.mzXML]	330.3357849121094	11.902116666666666	11.856266666666667	11.978399999999999	0.12213333333333232	8829.357421875	44502.855397216685	0	1187	0.07301557481203602	1.3318793166121379	1.663758633224276	330.3349914550781	330.33642578125
904	330.89569091796875	1.5383					1	DETECTED	330.8957 m/z @1.54 [N1271_2.mzXML]	330.89569091796875	1.5383	1.4792166666666666	16.997833333333332	15.518616666666667	11726.9130859375	4516829.366414642	0	1187	0.08958197203187912	131.32820874471076	261.65641748942153	330.894287109375	330.8969421386719
905	331.0528869628906	2.3859666666666666					1	DETECTED	331.0529 m/z @2.39 [N1271_2.mzXML]	331.0528869628906	2.3859666666666666	1.6575333333333333	9.8072	8.149666666666667	1043564.0	4.052070017127002E7	1	1187	0.46102412614782873	1.5271995005636276	1.4648839623360936	331.04595947265625	331.0541076660156
906	331.16461181640625	8.379533333333333					1	DETECTED	331.1646 m/z @8.38 [N1271_2.mzXML]	331.16461181640625	8.379533333333333	8.130366666666667	9.260383333333333	1.1300166666666662	4908.93994140625	122184.24537933356	0	1187	0.11380427220859346	2.2675919732441554	3.5351839464883112	331.16461181640625	331.16558837890625
907	331.18707275390625	12.13805					1	DETECTED	331.1871 m/z @12.14 [N1271_2.mzXML]	331.18707275390625	12.13805	12.13805	12.4511	0.3130500000000005	8321.8974609375	87566.30170416248	0	1187	0.1745998844319665	null	null	331.1861267089844	331.1883544921875
908	331.2261047363281	11.026583333333333					1	DETECTED	331.2261 m/z @11.03 [N1271_2.mzXML]	331.2261047363281	11.026583333333333	10.480066666666666	11.173316666666667	0.6932500000000008	12324.2548828125	162837.06099957315	0	1187	0.1255566251512139	0.6342441523588791	0.26848830471775814	331.22540283203125	331.23114013671875
909	331.2626037597656	14.558716666666667					1	DETECTED	331.2626 m/z @14.56 [N1271_2.mzXML]	331.2626037597656	14.558716666666667	11.902116666666666	16.4255	4.523383333333333	15433.5078125	885506.0750882569	0	1187	0.4478727394112969	0.7822650417654802	0.4379719685509531	331.2617492675781	331.26385498046875
910	332.16339111328125	10.0592					1	DETECTED	332.1634 m/z @10.06 [N1271_2.mzXML]	332.16339111328125	10.0592	8.281983333333333	10.6087	2.326716666666668	130745.484375	3120548.6802676343	1	1187	0.37572087171892754	1.1391231110704856	1.4249350224675943	332.16265869140625	332.1672058105469
911	332.2422790527344	10.801116666666667					1	DETECTED	332.2423 m/z @10.80 [N1271_2.mzXML]	332.2422790527344	10.801116666666667	10.712250000000001	11.189833333333333	0.4775833333333317	83894.984375	653286.5747436518	1	1187	0.11254267241625371	1.6779807851957018	1.9675834933534735	332.2414245605469	332.2426452636719
912	333.0511779785156	2.4397499999999996					1	DETECTED	333.0512 m/z @2.44 [N1271_2.mzXML]	333.0511779785156	2.4397499999999996	1.9106666666666667	5.07015	3.159483333333333	66139.40625	2422727.9770355234	0	1187	0.5378949494175242	1.605949736106091	2.0510433110077764	333.05078125	333.0525817871094
913	333.1505126953125	13.467233333333333					1	DETECTED	333.1505 m/z @13.47 [N1271_2.mzXML]	333.1505126953125	13.467233333333333	10.994316666666666	15.617166666666666	4.62285	18755.4921875	1260261.355704529	0	1187	0.7350629787804923	0.8339542643224159	0.6603652317769728	333.1406555175781	333.15228271484375
914	333.1672668457031	10.11065					1	DETECTED	333.1673 m/z @10.11 [N1271_2.mzXML]	333.1672668457031	10.11065	9.84135	15.947533333333332	6.106183333333332	17271.615234375	1471927.7967846976	0	1187	0.48891632000591123	10.561628132475017	19.190645947246832	333.1668701171875	333.1724548339844
915	333.202880859375	12.365383333333334					1	DETECTED	333.2029 m/z @12.37 [N1271_2.mzXML]	333.202880859375	12.365383333333334	9.123983333333333	12.567216666666667	3.4432333333333336	14865.0322265625	547357.7520162354	0	1187	0.16179100205557084	0.5311336665226959	2.927384883250507	333.2021179199219	333.2055358886719
916	333.2452697753906	10.81805					1	DETECTED	333.2453 m/z @10.82 [N1271_2.mzXML]	333.2452697753906	10.81805	10.729983333333333	11.993866666666666	1.2638833333333324	15352.228515625	504505.86308032204	0	1187	0.5325203688539641	7.175719152157481	13.351438304314962	333.2444152832031	333.2497253417969
917	334.1395263671875	9.756383333333334					1	DETECTED	334.1395 m/z @9.76 [N1271_2.mzXML]	334.1395263671875	9.756383333333334	9.689316666666667	9.824316666666666	0.1349999999999998	12989.607421875	61947.04574041711	0	1187	0.1026835360492786	1.0064612326043632	1.000084954915322	334.1392517089844	334.13995361328125
918	334.91461181640625	1.5973166666666667					1	DETECTED	334.9146 m/z @1.60 [N1271_2.mzXML]	334.91461181640625	1.5973166666666667	1.5675833333333336	1.6575333333333333	0.08994999999999975	58453.73828125	191683.44629882838	0	1187	0.05276157627665601	1.5126121076233228	1.8247178557857966	334.9139404296875	334.9146423339844
919	335.16595458984375	14.170833333333333					1	DETECTED	335.1660 m/z @14.17 [N1271_2.mzXML]	335.16595458984375	14.170833333333333	11.108533333333332	16.887333333333334	5.778800000000002	185018.8125	6661384.60720926	0	1187	0.25106059622707555	0.7938079433862125	0.9699153913422334	335.16473388671875	335.16815185546875
920	335.21832275390625	12.550033333333333					1	DETECTED	335.2183 m/z @12.55 [N1271_2.mzXML]	335.21832275390625	12.550033333333333	12.312933333333332	12.737416666666666	0.42448333333333466	61282.78515625	474284.7441062647	0	1187	0.08225533744352198	1.173068367612761	3.218999608890527	335.2181396484375	335.2209167480469
921	336.0749816894531	16.535616666666666					1	DETECTED	336.0750 m/z @16.54 [N1271_2.mzXML]	336.0749816894531	16.535616666666666	9.54005	19.42683333333333	9.88678333333333	3607.746337890625	981941.5873571174	0	1187	1.0363615708015494	0.7066463522135447	0.35727847305519583	336.07305908203125	336.0760803222656
922	336.1695861816406	14.317833333333335					1	DETECTED	336.1696 m/z @14.32 [N1271_2.mzXML]	336.1695861816406	14.317833333333335	1.7693333333333332	15.7082	13.938866666666666	23240.068359375	3559429.6167159406	0	1187	12.79868678070104	0.5480107330278616	0.09770303891851377	336.16070556640625	336.1706237792969
923	336.25274658203125	12.190066666666667					1	DETECTED	336.2527 m/z @12.19 [N1271_2.mzXML]	336.25274658203125	12.190066666666667	11.932383333333332	12.348	0.4156166666666685	9457.75	109028.83203479016	0	1187	0.14320089823032767	0.8064484832805126	0.6128969665610252	336.2514953613281	336.2530517578125
924	336.6634216308594	13.169483333333334					1	DETECTED	336.6634 m/z @13.17 [N1271_2.mzXML]	336.6634216308594	13.169483333333334	13.020366666666666	13.91165	0.8912833333333339	21646.328125	463275.8335237418	0	1187	0.2144880743512232	2.988543645914809	2.773869254839868	336.6630859375	336.6646423339844
925	337.06134033203125	1.8547833333333335					1	DETECTED	337.0613 m/z @1.85 [N1271_2.mzXML]	337.06134033203125	1.8547833333333335	1.6423333333333334	19.13566666666667	17.493333333333336	659159.0625	2.326094126152957E7	1	1187	1.0500546508531068	4.24525271479976	11.085621908045859	337.0602722167969	337.0713195800781
926	337.1662902832031	14.170833333333333					1	DETECTED	337.1663 m/z @14.17 [N1271_2.mzXML]	337.1662902832031	14.170833333333333	11.947433333333333	15.8552	3.9077666666666673	63172.703125	2285010.4523488153	0	1187	0.2548590525804162	0.776416567734312	6.799312782142057	337.1639404296875	337.16741943359375
927	337.1815185546875	12.618116666666667					1	DETECTED	337.1815 m/z @12.62 [N1271_2.mzXML]	337.1815185546875	12.618116666666667	5.6252	12.94645	7.32125	38984.18359375	1391870.6386085218	0	1187	0.17871473729547738	1.3262322302377927	1.4475069805626237	337.1809387207031	337.1880187988281
928	338.231689453125	12.4511					1	DETECTED	338.2317 m/z @12.45 [N1271_2.mzXML]	338.231689453125	12.4511	0.10113333333333333	19.992833333333333	19.8917	482351.78125	1.78822852693194E7	1	1187	0.14618245129647178	2.166134570029239	0.7412095203809049	338.23077392578125	338.23504638671875
929	338.341064453125	12.277683333333332					1	DETECTED	338.3411 m/z @12.28 [N1271_2.mzXML]	338.341064453125	12.277683333333332	8.512816666666668	13.095883333333335	4.583066666666667	79475.203125	6152581.325611392	0	1187	0.3115455685586017	0.608662546703735	0.2173250934074699	338.34063720703125	338.3486633300781
930	339.1618957519531	14.170833333333333					1	DETECTED	339.1619 m/z @14.17 [N1271_2.mzXML]	339.1618957519531	14.170833333333333	9.573533333333334	15.328650000000001	5.755116666666668	30205.466796875	1487602.208773376	0	1187	0.12586244503823707	0.6082157365634542	4.033641187853775	339.15753173828125	339.16259765625
931	339.23492431640625	12.483616666666668					1	DETECTED	339.2349 m/z @12.48 [N1271_2.mzXML]	339.23492431640625	12.483616666666668	0.19256666666666666	19.992833333333333	19.800266666666666	94772.796875	3800805.486480504	0	1187	0.18664322079571782	3.6043158179322874	1.7347678294468558	339.229736328125	339.23663330078125
932	339.34423828125	12.225333333333333					1	DETECTED	339.3442 m/z @12.23 [N1271_2.mzXML]	339.34423828125	12.225333333333333	12.024583333333334	12.93125	0.9066666666666663	18514.158203125	564991.0124207761	0	1187	0.6325070379713083	2.258198422581991	3.5163968451639818	339.34375	339.3447265625
933	340.13201904296875	10.625733333333333					1	DETECTED	340.1320 m/z @10.63 [N1271_2.mzXML]	340.13201904296875	10.625733333333333	10.316833333333333	11.026583333333333	0.7097499999999997	67477.1953125	1179572.0752894303	1	1187	0.408831692664716	1.1462212213894731	2.9369938775150515	340.1313171386719	340.1326599121094
934	340.2469787597656	11.206416666666666					1	DETECTED	340.2470 m/z @11.21 [N1271_2.mzXML]	340.2469787597656	11.206416666666666	11.075833333333332	19.372	8.296166666666668	34827.484375	1447203.2031827697	0	1187	0.09091207013256408	31.765794511805858	70.44549800669627	340.2384948730469	340.2499084472656
935	340.93115234375	1.6274000000000002					1	DETECTED	340.9312 m/z @1.63 [N1271_2.mzXML]	340.93115234375	1.6274000000000002	1.5973166666666667	1.6728333333333334	0.07551666666666668	38792.4375	123095.10276708995	0	1187	0.057859118353799976	1.255124653739607	1.6737871135108244	340.93115234375	340.931396484375
936	341.0310363769531	11.587466666666668					1	DETECTED	341.0310 m/z @11.59 [N1271_2.mzXML]	341.0310363769531	11.587466666666668	11.518466666666665	12.104566666666667	0.5861000000000018	51177.40234375	530209.8843995992	0	1187	0.15673589432332946	2.671125450353479	4.14945564671581	341.0303039550781	341.03228759765625
937	341.1348876953125	10.849866666666665					1	DETECTED	341.1349 m/z @10.85 [N1271_2.mzXML]	341.1348876953125	10.849866666666665	10.5121	10.89745	0.38534999999999897	11627.5283203125	157414.93813891622	0	1187	0.21685582169564732	0.5704381723083005	0.1408763446166011	341.1339111328125	341.1359558105469
938	341.1766052246094	13.7253					1	DETECTED	341.1766 m/z @13.73 [N1271_2.mzXML]	341.1766052246094	13.7253	12.567216666666667	16.48045	3.9132333333333342	5930.85888671875	541226.5080437318	0	1187	0.4243600321432073	1.6895301144131825	2.379060228826365	341.17572021484375	341.18646240234375
939	341.35162353515625	13.894283333333334					1	DETECTED	341.3516 m/z @13.89 [N1271_2.mzXML]	341.35162353515625	13.894283333333334	13.405116666666666	14.496733333333333	1.091616666666667	16170.5791015625	346060.8616287232	0	1187	0.1269741160608131	1.1157921635434394	1.0375488618887299	341.3511657714844	341.35284423828125
940	342.0147705078125	8.9504					1	DETECTED	342.0148 m/z @8.95 [N1271_2.mzXML]	342.0147705078125	8.9504	0.9755833333333332	19.007333333333335	18.031750000000002	6046.95751953125	2067313.4923592522	0	1187	2.5869637332354944	1.1305432308788708	1.6990200056691227	342.01220703125	342.0168151855469
941	342.2627258300781	11.353299999999999					1	DETECTED	342.2627 m/z @11.35 [N1271_2.mzXML]	342.2627258300781	11.353299999999999	0.9755833333333332	11.917383333333333	10.9418	184284.328125	4844891.849237914	1	1187	0.14659580313566067	1.8493896024111325	1.6686147874206143	342.2528991699219	342.2633972167969
942	343.1922912597656	12.277683333333332					1	DETECTED	343.1923 m/z @12.28 [N1271_2.mzXML]	343.1922912597656	12.277683333333332	12.155316666666666	16.5538	4.398483333333333	21474.056640625	783658.5635590209	0	1187	1.638285878878646	17.940277862190168	5.231022155157554	343.1842956542969	343.19464111328125
943	343.29498291015625	12.056666666666667					1	DETECTED	343.2950 m/z @12.06 [N1271_2.mzXML]	343.29498291015625	12.056666666666667	12.024583333333334	14.95415	2.929566666666666	9406.2138671875	302584.90941964707	0	1187	0.10443907757994886	45.65558441558549	90.31116883117097	343.28564453125	343.2950439453125
944	344.20654296875	9.941416666666667					1	DETECTED	344.2065 m/z @9.94 [N1271_2.mzXML]	344.20654296875	9.941416666666667	9.858383333333334	13.91165	4.053266666666666	9682.6318359375	554458.1642551271	0	1187	0.08900656685099229	24.40746688077091	47.81493376154182	344.19842529296875	344.206787109375
945	344.27862548828125	11.490466666666666					1	DETECTED	344.2786 m/z @11.49 [N1271_2.mzXML]	344.27862548828125	11.490466666666666	11.462416666666666	12.94645	1.4840333333333344	146965.40625	1231664.440599303	0	1187	0.1009574995613427	5.0074285231951245	6.981916598980666	344.2779235839844	344.2856140136719
946	344.6496276855469	13.2433					1	DETECTED	344.6496 m/z @13.24 [N1271_2.mzXML]	344.6496276855469	13.2433	12.991083333333334	13.546733333333332	0.5556499999999982	14673.080078125	237252.14666613715	0	1187	0.22889752755030024	1.101533073415715	1.0378111400717516	344.64874267578125	344.65045166015625
947	344.8753662109375	1.5530666666666666					1	DETECTED	344.8754 m/z @1.55 [N1271_2.mzXML]	344.8753662109375	1.5530666666666666	1.4491666666666667	1.7542666666666666	0.3050999999999999	199885.734375	1070065.484583496	0	1187	0.07040130534759115	1.461647562692888	0.576785613969769	344.8655700683594	344.87567138671875
948	345.87884521484375	1.5530666666666666					1	DETECTED	345.8788 m/z @1.55 [N1271_2.mzXML]	345.87884521484375	1.5530666666666666	1.4792166666666666	1.5825166666666666	0.10329999999999995	11414.744140625	46415.09100634762	0	1187	0.07220186088441038	0.6993906567366283	0.39878131347325646	345.8784484863281	345.8794860839844
949	346.0093078613281	4.666433333333333					1	DETECTED	346.0093 m/z @4.67 [N1271_2.mzXML]	346.0093078613281	4.666433333333333	0.10113333333333333	19.992833333333333	19.8917	19801.29296875	8666511.981544022	0	1187	4.73145943277969	2.5511425372680163	2.980289307180764	346.00726318359375	346.0099792480469
950	346.11865234375	11.518466666666665					1	DETECTED	346.1187 m/z @11.52 [N1271_2.mzXML]	346.11865234375	11.518466666666665	11.446733333333333	12.40015	0.9534166666666675	434836.25	4484191.708644354	1	1187	0.1321628356008091	3.3270102052790076	3.8151579374105205	346.1179504394531	346.1193542480469
951	346.2731628417969	13.775633333333333					1	DETECTED	346.2732 m/z @13.78 [N1271_2.mzXML]	346.2731628417969	13.775633333333333	13.6276	14.496733333333333	0.869133333333334	21396.916015625	397017.3536712045	0	1187	0.22548761889379243	2.9356000900697907	4.836533906774644	346.2718200683594	346.27410888671875
952	346.2941589355469	12.771983333333333					1	DETECTED	346.2942 m/z @12.77 [N1271_2.mzXML]	346.2941589355469	12.771983333333333	11.368083333333335	12.885683333333333	1.517599999999998	14466.8056640625	765336.1363905024	0	1187	0.06654221367492674	0.5404943372035045	0.08098867440700892	346.2940673828125	346.2948913574219
953	346.9083557128906	1.5530666666666666					1	DETECTED	346.9084 m/z @1.55 [N1271_2.mzXML]	346.9083557128906	1.5530666666666666	1.5086833333333334	1.5973166666666667	0.08863333333333334	11615.0302734375	47174.981517333974	0	1187	0.08381499023651551	0.9984979346601603	0.9969958693203208	346.9076843261719	346.9090881347656
954	347.122314453125	11.60135					1	DETECTED	347.1223 m/z @11.60 [N1271_2.mzXML]	347.122314453125	11.60135	9.7396	15.069899999999999	5.330299999999999	36650.88671875	2200156.812300384	0	1187	2.082648857945779	1.432549799392266	0.3860190930715874	347.1180725097656	347.124267578125
955	347.2205505371094	11.140833333333335					1	DETECTED	347.2206 m/z @11.14 [N1271_2.mzXML]	347.2205505371094	11.140833333333335	9.002616666666666	12.5162	3.513583333333333	11501.6630859375	693187.0611361086	0	1187	0.1411267563213734	0.8216153648289455	0.7005036646794144	347.2188415527344	347.22564697265625
956	348.813232421875	1.7542666666666666					1	DETECTED	348.8132 m/z @1.75 [N1271_2.mzXML]	348.813232421875	1.7542666666666666	1.6888833333333333	1.7976999999999999	0.10881666666666656	12552.603515625	58673.52187109375	0	1187	0.06786387242505443	0.8321437675248524	0.6642875350497048	348.81268310546875	348.81414794921875
957	348.9892272949219	1.81195					1	DETECTED	348.9892 m/z @1.81 [N1271_2.mzXML]	348.9892272949219	1.81195	1.5675833333333336	19.117166666666666	17.54958333333333	5902.85791015625	1217420.7512244568	0	1187	0.6590687529180717	35.90830036829904	9.676312690087862	348.98809814453125	348.9921569824219
958	349.0178527832031	2.9566500000000002					1	DETECTED	349.0179 m/z @2.96 [N1271_2.mzXML]	349.0178527832031	2.9566500000000002	2.7987333333333333	19.901166666666665	17.10243333333333	2248.771728515625	982059.5198078614	0	1187	6.098235081497892	54.15018469656982	107.30036939313966	349.01531982421875	349.0205383300781
959	349.18304443359375	9.589733333333333					1	DETECTED	349.1830 m/z @9.59 [N1271_2.mzXML]	349.18304443359375	9.589733333333333	9.557183333333334	9.706233333333333	0.14904999999999902	4319.5224609375	24728.129149413893	0	1187	0.07174322986722359	2.2895545314900883	3.579109062980177	349.1819152832031	349.18353271484375
960	349.2340087890625	12.720416666666667					1	DETECTED	349.2340 m/z @12.72 [N1271_2.mzXML]	349.2340087890625	12.720416666666667	8.331083333333334	12.869833333333334	4.53875	9620.8486328125	729197.4025095213	0	1187	0.1106328249322921	0.5170204283110572	0.03404085662211434	349.2336730957031	349.2412109375
961	350.0904846191406	16.058433333333333					1	DETECTED	350.0905 m/z @16.06 [N1271_2.mzXML]	350.0904846191406	16.058433333333333	9.655333333333335	19.153666666666666	9.498333333333331	3266.822998046875	757058.0659725652	0	1187	1.1083074455311177	0.7416980316825704	0.4833960633651409	350.0885314941406	350.091552734375
962	350.81048583984375	1.7693333333333332					1	DETECTED	350.8105 m/z @1.77 [N1271_2.mzXML]	350.81048583984375	1.7693333333333332	1.6888833333333333	17.072333333333333	15.38345	16677.478515625	2314740.757092041	0	1187	0.05413819088090266	95.60876320696094	190.2175264139219	350.80560302734375	350.8108215332031
963	350.8923034667969	1.5973166666666667					1	DETECTED	350.8923 m/z @1.60 [N1271_2.mzXML]	350.8923034667969	1.5973166666666667	1.5530666666666666	1.6274000000000002	0.07433333333333358	64200.7578125	168285.59671179234	0	1187	0.04882420793093889	0.8457957220369834	0.7570890201124392	350.8919982910156	350.8924865722656
964	350.9859313964844	2.2066666666666666					1	DETECTED	350.9859 m/z @2.21 [N1271_2.mzXML]	350.9859313964844	2.2066666666666666	0.37456666666666666	19.4995	19.124933333333335	2901.34375	1456419.1818683476	0	1187	5.1809927207804405	5.219402143260012	9.438804286520023	350.9842224121094	350.9893798828125
965	351.2285461425781	13.709116666666667					1	DETECTED	351.2285 m/z @13.71 [N1271_2.mzXML]	351.2285461425781	13.709116666666667	9.323266666666665	15.293800000000001	5.970533333333336	60030.62109375	1907421.3601847538	0	1187	0.13328417085778455	3.7583450074076676	9.21119885966567	351.2195129394531	351.2288513183594
966	352.1651306152344	9.991333333333333					1	DETECTED	352.1651 m/z @9.99 [N1271_2.mzXML]	352.1651306152344	9.991333333333333	9.941416666666667	12.788450000000001	2.847033333333334	28217.833984375	329433.0140567621	0	1187	0.0872037810308921	2.3179474902674992	2.6760333299520274	352.1647033691406	352.1734924316406
967	353.0352478027344	1.8547833333333335					1	DETECTED	353.0352 m/z @1.85 [N1271_2.mzXML]	353.0352478027344	1.8547833333333335	1.6888833333333333	17.516000000000002	15.827116666666669	272920.25	8975163.370763764	0	1187	0.1681066073386046	5.155456370998221	10.332713819592943	353.0292663574219	353.0368347167969
968	353.1766357421875	12.703266666666668					1	DETECTED	353.1766 m/z @12.70 [N1271_2.mzXML]	353.1766357421875	12.703266666666668	9.858383333333334	18.163166666666665	8.304783333333331	5641.40380859375	942703.8963655999	0	1187	3.430593844409504	1.4595999835962805	1.4175857816048223	353.1670227050781	353.1795654296875
969	353.24371337890625	14.558716666666667					1	DETECTED	353.2437 m/z @14.56 [N1271_2.mzXML]	353.24371337890625	14.558716666666667	11.856266666666667	15.470916666666666	3.6146499999999993	8027.8291015625	547907.6621311647	0	1187	0.23038831849289387	0.6687727802549536	0.3375455605099071	353.2358703613281	353.2461242675781
970	354.1108703613281	10.962433333333333					1	DETECTED	354.1109 m/z @10.96 [N1271_2.mzXML]	354.1108703613281	10.962433333333333	10.18175	11.189833333333333	1.0080833333333334	51420.64453125	469075.23220147775	0	1187	0.07250053744831497	0.6263833267142412	3.3065128676318896	354.10986328125	354.1134338378906
971	355.2624206542969	12.277683333333332					1	DETECTED	355.2624 m/z @12.28 [N1271_2.mzXML]	355.2624206542969	12.277683333333332	11.840533333333333	14.668833333333334	2.8283000000000005	11378.8974609375	589868.0656754146	0	1187	0.43676206092626835	3.234930801784292	5.469861603568584	355.2605895996094	355.2630920410156
972	356.9090881347656	1.6274000000000002					1	DETECTED	356.9091 m/z @1.63 [N1271_2.mzXML]	356.9090881347656	1.6274000000000002	1.5825166666666666	1.6575333333333333	0.07501666666666673	48885.90625	157266.89531835963	0	1187	0.06196758945740011	0.8356851095432559	0.6713702190865118	356.90850830078125	356.9095764160156
973	357.2230529785156	11.871783333333333					1	DETECTED	357.2231 m/z @11.87 [N1271_2.mzXML]	357.2230529785156	11.871783333333333	8.843616666666666	11.871783333333333	3.0281666666666673	5732.341796875	609264.3733620606	0	1187	2.5827401394299194	0.5	null	357.2138671875	357.22979736328125
974	357.2779846191406	12.056666666666667					1	DETECTED	357.2780 m/z @12.06 [N1271_2.mzXML]	357.2779846191406	12.056666666666667	11.776866666666667	15.45275	3.675883333333333	59088.0703125	1489527.292050019	0	1187	0.19225132771876297	1.8350107177366695	2.6459847326231727	357.2742614746094	357.27923583984375
975	358.2579345703125	11.042366666666668					1	DETECTED	358.2579 m/z @11.04 [N1271_2.mzXML]	358.2579345703125	11.042366666666668	10.559816666666668	11.189833333333333	0.6300166666666644	25499.978515625	244924.7840294192	0	1187	0.1040894832815411	0.6994954627750746	0.3946502177319704	358.2568359375	358.2586975097656
976	358.2945251464844	11.629516666666666					1	DETECTED	358.2945 m/z @11.63 [N1271_2.mzXML]	358.2945251464844	11.629516666666666	11.573516666666666	11.745966666666668	0.17245000000000132	34289.38671875	216311.95815771638	0	1187	0.13469193260388224	1.5397321428571777	2.3826623948415	358.2940979003906	358.29486083984375
977	359.04327392578125	1.8547833333333335					1	DETECTED	359.0433 m/z @1.85 [N1271_2.mzXML]	359.04327392578125	1.8547833333333335	1.6423333333333334	19.062	17.419666666666668	362058.5625	9153888.99805517	0	1187	0.3415692876994898	2.0757556176879595	4.282163476639761	359.0400085449219	359.0450134277344
978	359.16619873046875	14.029733333333333					1	DETECTED	359.1662 m/z @14.03 [N1271_2.mzXML]	359.16619873046875	14.029733333333333	11.993866666666666	14.9062	2.9123333333333346	6133.384765625	406235.5007946781	0	1187	0.13219213583653122	0.7152564018599779	0.4305128037199557	359.1649169921875	359.1681823730469
979	360.23809814453125	4.10795					1	DETECTED	360.2381 m/z @4.11 [N1271_2.mzXML]	360.23809814453125	4.10795	3.5595333333333334	4.731966666666667	1.1724333333333332	3004.819091796875	124357.22419512938	0	1187	0.3786826403034378	1.0689256951831034	1.1378513903662069	360.2368469238281	360.2391357421875
980	360.3228759765625	12.348					1	DETECTED	360.3229 m/z @12.35 [N1271_2.mzXML]	360.3228759765625	12.348	12.120849999999999	12.754816666666667	0.6339666666666677	7519.3935546875	161274.34885144045	0	1187	0.3432490026052193	1.395480225988692	1.761350266200308	360.3214111328125	360.32366943359375
981	361.1999816894531	11.206416666666666					1	DETECTED	361.2000 m/z @11.21 [N1271_2.mzXML]	361.1999816894531	11.206416666666666	3.71575	11.206416666666666	7.490666666666666	20849.41796875	2931973.4279022207	0	1187	0.06743252698968938	0.5	null	361.1995849609375	361.2079162597656
982	361.31280517578125	12.277683333333332					1	DETECTED	361.3128 m/z @12.28 [N1271_2.mzXML]	361.31280517578125	12.277683333333332	11.745966666666668	15.311183333333334	3.5652166666666663	5601.4521484375	566441.3877669374	0	1187	0.30565843480972	3.352553051437183	5.352699382662004	361.3108215332031	361.3155517578125
983	362.0928039550781	11.518466666666665					1	DETECTED	362.0928 m/z @11.52 [N1271_2.mzXML]	362.0928039550781	11.518466666666665	9.123983333333333	11.700966666666666	2.5769833333333327	28884.8125	1621629.111519287	0	1187	0.12017336442106341	0.5381084297934838	0.07621685958696774	362.0842590332031	362.09344482421875
984	362.114013671875	10.625733333333333					1	DETECTED	362.1140 m/z @10.63 [N1271_2.mzXML]	362.114013671875	10.625733333333333	10.5121	10.9299	0.4177999999999997	8244.7607421875	106614.86457318123	0	1187	0.38592737333178384	1.8383690231739622	2.622799967916688	362.11297607421875	362.11474609375
985	362.88604736328125	1.5383					1	DETECTED	362.8860 m/z @1.54 [N1271_2.mzXML]	362.88604736328125	1.5383	1.5086833333333334	1.5825166666666666	0.0738333333333332	16434.255859375	55464.909123046804	0	1187	0.49083711456924783	1.2464828362408549	1.4929656724817097	362.88580322265625	362.8866882324219
986	362.9258117675781	1.6423333333333334					1	DETECTED	362.9258 m/z @1.64 [N1271_2.mzXML]	362.9258117675781	1.6423333333333334	1.5973166666666667	2.220883333333333	0.6235666666666664	102049.640625	422105.3944873045	0	1187	0.05114916444569029	1.1903295852450477	0.9984335411857173	362.9250793457031	362.9349670410156
987	363.11187744140625	1.4792166666666666					1	DETECTED	363.1119 m/z @1.48 [N1271_2.mzXML]	363.11187744140625	1.4792166666666666	1.4326666666666665	19.026	17.593333333333334	10038.30859375	3480665.6656294554	0	1187	0.12968661387457292	188.97243107769387	376.94486215538774	363.10882568359375	363.1180419921875
988	363.21551513671875	11.306999999999999					1	DETECTED	363.2155 m/z @11.31 [N1271_2.mzXML]	363.21551513671875	11.306999999999999	8.754783333333334	12.242516666666667	3.487733333333333	118727.046875	1558691.9248536376	1	1187	0.11914618140909816	0.6843444103203898	0.3752831398431657	363.2058410644531	363.2157897949219
989	365.23052978515625	11.157416666666668					1	DETECTED	365.2305 m/z @11.16 [N1271_2.mzXML]	365.23052978515625	11.157416666666668	11.092533333333334	11.173316666666667	0.08078333333333276	7627.4501953125	30170.928835449173	0	1187	0.07658119561455301	0.62252761366554	0.24505522733107993	365.2300109863281	365.2315368652344
990	366.1843566894531	14.170833333333333					1	DETECTED	366.1844 m/z @14.17 [N1271_2.mzXML]	366.1843566894531	14.170833333333333	14.061900000000001	15.947533333333332	1.885633333333331	16282.1201171875	515182.57782125805	0	1187	0.37779482403901277	6.811524625541485	10.831156506870924	366.18353271484375	366.1860656738281
991	366.2054138183594	9.421616666666667					1	DETECTED	366.2054 m/z @9.42 [N1271_2.mzXML]	366.2054138183594	9.421616666666667	9.3878	9.471833333333333	0.0840333333333323	3452.137939453125	13233.549560668815	0	1187	0.11587718415867698	1.2424839822572564	1.4849679645145129	366.205078125	366.20623779296875
992	367.15478515625	12.550033333333333					1	DETECTED	367.1548 m/z @12.55 [N1271_2.mzXML]	367.15478515625	12.550033333333333	6.519166666666666	12.754816666666667	6.235650000000001	12666.88671875	1119080.3852976693	0	1187	0.12875320841521365	0.5218089943504461	0.046071837860649625	367.1471862792969	367.1563720703125
993	367.1935119628906	13.709116666666667					1	DETECTED	367.1935 m/z @13.71 [N1271_2.mzXML]	367.1935119628906	13.709116666666667	12.788450000000001	14.731666666666666	1.9432166666666646	13746.7578125	391605.29021350114	0	1187	0.1327734621229606	1.055331281679942	0.31392937285635264	367.18646240234375	367.19549560546875
994	367.24493408203125	12.312933333333332					1	DETECTED	367.2449 m/z @12.31 [N1271_2.mzXML]	367.24493408203125	12.312933333333332	12.172616666666666	12.4511	0.27848333333333386	4166.69189453125	45683.87677954122	0	1187	0.11729813281159629	0.9923387575721697	0.9846775151443393	367.2437744140625	367.2452087402344
995	367.99114990234375	3.4360833333333334					1	DETECTED	367.9911 m/z @3.44 [N1271_2.mzXML]	367.99114990234375	3.4360833333333334	2.643866666666667	19.901166666666665	17.257299999999997	3870.964111328125	1537287.079409058	0	1187	1.1933694407764732	10.891780447268212	4.768391410496834	367.9855041503906	367.99517822265625
996	368.2785949707031	11.490466666666666					1	DETECTED	368.2786 m/z @11.49 [N1271_2.mzXML]	368.2785949707031	11.490466666666666	11.446733333333333	12.242516666666667	0.7957833333333344	201800.03125	1726605.785504765	1	1187	0.13052781730397278	3.7935491602929314	6.279418495416956	368.278076171875	368.2791748046875
997	368.6266784667969	10.0592					1	DETECTED	368.6267 m/z @10.06 [N1271_2.mzXML]	368.6266784667969	10.0592	9.991333333333333	12.348	2.3566666666666674	7388.46484375	448360.0415997924	0	1187	2.304675942720655	17.362475442043095	33.72495088408619	368.6255187988281	368.627197265625
998	368.8705139160156	1.6888833333333333					1	DETECTED	368.8705 m/z @1.69 [N1271_2.mzXML]	368.8705139160156	1.6888833333333333	1.6575333333333333	1.7836	0.12606666666666677	25968.728515625	98259.97362646485	0	1187	0.300313186654674	2.010632642211592	3.3041252562829584	368.870361328125	368.8716735839844
999	369.0091552734375	2.1927833333333333					1	DETECTED	369.0092 m/z @2.19 [N1271_2.mzXML]	369.0091552734375	2.1927833333333333	1.6728333333333334	2.6858666666666666	1.0130333333333332	22186.783203125	637321.2980754395	0	1187	0.24612220655671635	0.974164182453441	0.10030222510888676	369.00006103515625	369.010009765625
1000	369.3501281738281	11.3833					1	DETECTED	369.3501 m/z @11.38 [N1271_2.mzXML]	369.3501281738281	11.3833	0.15614999999999998	19.9745	19.81835	122143.09375	9810158.18736716	1	1187	1.3995539136491608	4.56142776237868	8.88328217519424	369.34771728515625	369.3524475097656
1001	370.2943420410156	11.672316666666667					1	DETECTED	370.2943 m/z @11.67 [N1271_2.mzXML]	370.2943420410156	11.672316666666667	3.2224166666666667	12.072316666666667	8.849900000000002	373014.375	6953657.704873016	1	1187	0.10944357931456317	0.5229159136339591	2.343905833970795	370.29412841796875	370.30316162109375
1002	370.35345458984375	11.306999999999999					1	DETECTED	370.3535 m/z @11.31 [N1271_2.mzXML]	370.35345458984375	11.306999999999999	0.7204833333333334	17.553333333333335	16.83285	33529.484375	4151446.322648225	0	1187	11.839413741515305	0.7272244075344749	0.3995800899146224	370.35345458984375	370.35589599609375
1003	371.29766845703125	11.672316666666667					1	DETECTED	371.2977 m/z @11.67 [N1271_2.mzXML]	371.29766845703125	11.672316666666667	11.587466666666668	12.024583333333334	0.4371166666666664	89235.515625	688926.783557495	0	1187	0.10365058025877438	2.4380074336025106	2.015906296053733	371.2969665527344	371.29876708984375
1004	371.31475830078125	1.30425					1	DETECTED	371.3148 m/z @1.30 [N1271_2.mzXML]	371.31475830078125	1.30425	0.10113333333333333	19.992833333333333	19.8917	12346.0859375	6476280.724982964	0	1187	17.92488307922794	8.266737778270326	1.2475435665206513	371.3127746582031	371.31707763671875
1005	372.30987548828125	11.776866666666667					1	DETECTED	372.3099 m/z @11.78 [N1271_2.mzXML]	372.30987548828125	11.776866666666667	0.4841	19.828	19.343899999999998	72330.4453125	2526903.9846582627	0	1187	0.08288198786273959	0.5391707413929471	1.4024267118445564	372.2999267578125	372.3197326660156
1006	372.8825378417969	1.6274000000000002					1	DETECTED	372.8825 m/z @1.63 [N1271_2.mzXML]	372.8825378417969	1.6274000000000002	1.5973166666666667	1.6575333333333333	0.060216666666666585	17385.748046875	49257.07466162111	0	1187	0.05996451388880897	1.0008310249307424	1.0016620498614845	372.8821716308594	372.8829650878906
1007	373.2735290527344	12.277683333333332					1	DETECTED	373.2735 m/z @12.28 [N1271_2.mzXML]	373.2735290527344	12.277683333333332	12.024583333333334	12.584016666666667	0.5594333333333328	7157.58544921875	145910.89794409162	0	1187	0.10738120733493162	1.1051626498090419	1.2103252996180835	373.2713317871094	373.2735595703125
1008	373.3136291503906	11.79255					1	DETECTED	373.3136 m/z @11.79 [N1271_2.mzXML]	373.3136291503906	11.79255	11.745966666666668	17.423166666666667	5.677199999999999	18664.80859375	1017273.6268730467	0	1187	0.10476204329972916	60.93595706619066	120.87191413238132	373.3128356933594	373.3199157714844
1009	375.01715087890625	1.81195					1	DETECTED	375.0172 m/z @1.81 [N1271_2.mzXML]	375.01715087890625	1.81195	1.6575333333333333	4.881666666666666	3.2241333333333326	165740.0625	4327226.429263733	0	1187	0.2627970771789325	2.878891083958215	4.159744373127285	375.0140075683594	375.0220031738281
1010	376.6239929199219	10.6087					1	DETECTED	376.6240 m/z @10.61 [N1271_2.mzXML]	376.6239929199219	10.6087	10.16375	10.962433333333333	0.798683333333333	37864.98046875	299054.88418682775	0	1187	0.08542076395288234	0.9607817802186103	0.8229588668009535	376.6226806640625	376.6267395019531
1011	376.9280090332031	1.9525000000000001					1	DETECTED	376.9280 m/z @1.95 [N1271_2.mzXML]	376.9280090332031	1.9525000000000001	1.9382833333333334	2.0364666666666666	0.09818333333333329	13143.880859375	55834.642818847715	0	1187	0.06498889240566075	3.4531066822977468	5.9062133645954935	376.9272766113281	376.928466796875
1012	377.6316833496094	11.125083333333333					1	DETECTED	377.6317 m/z @11.13 [N1271_2.mzXML]	377.6316833496094	11.125083333333333	9.622866666666665	12.3305	2.7076333333333356	4634.2880859375	480960.5007017216	0	1187	2.203748048769169	0.9012126524136557	0.8024253048273113	377.63031005859375	377.6324768066406
1013	378.2393493652344	12.40015					1	DETECTED	378.2393 m/z @12.40 [N1271_2.mzXML]	378.2393493652344	12.40015	11.824366666666666	14.390833333333335	2.5664666666666687	40347.828125	601464.811133729	0	1187	0.10667032334077042	0.7304023578107	0.5492737360115717	378.2373046875	378.2427978515625
1014	379.0268859863281	15.929083333333333					1	DETECTED	379.0269 m/z @15.93 [N1271_2.mzXML]	379.0268859863281	15.929083333333333	15.223700000000001	18.493833333333335	3.270133333333334	1955.2667236328125	170697.86267587275	0	1187	0.7726729684785649	2.3179831297403353	3.6359662594806705	379.02471923828125	379.0300598144531
1015	380.2550048828125	12.651733333333334					1	DETECTED	380.2550 m/z @12.65 [N1271_2.mzXML]	380.2550048828125	12.651733333333334	11.3833	12.93125	1.5479500000000002	53735.9921875	1159017.3375811763	0	1187	0.1784512271697487	3.025110622502867	5.2002696713595515	380.2549133300781	380.26312255859375
1016	381.0252990722656	1.81195					1	DETECTED	381.0253 m/z @1.81 [N1271_2.mzXML]	381.0252990722656	1.81195	1.6423333333333334	5.57285	3.9305166666666667	152856.03125	2842373.468630798	0	1187	0.23123730571951473	2.1587106660791826	3.011123095170349	381.0245361328125	381.03057861328125
1017	381.16900634765625	9.858383333333334					1	DETECTED	381.1690 m/z @9.86 [N1271_2.mzXML]	381.16900634765625	9.858383333333334	9.489016666666666	10.145999999999999	0.6569833333333328	3270.271484375	72903.4349100952	0	1187	0.32980630383345577	0.8893376049093004	0.7786752098186008	381.1673583984375	381.1697998046875
1018	381.19482421875	11.323083333333333					1	DETECTED	381.1948 m/z @11.32 [N1271_2.mzXML]	381.19482421875	11.323083333333333	11.273283333333334	11.79255	0.5192666666666668	17876.322265625	262877.2031695552	0	1187	0.3092590481764006	5.213520749665392	9.468613950905846	381.1937561035156	381.19537353515625
1019	383.115478515625	1.7836					1	DETECTED	383.1155 m/z @1.78 [N1271_2.mzXML]	383.115478515625	1.7836	1.73795	9.355250000000002	7.617300000000002	375371.5	4561626.117123382	0	1187	0.1539515574637802	5.840541101662095	9.76331060783619	383.1142578125	383.1177062988281
1020	383.16583251953125	13.709116666666667					1	DETECTED	383.1658 m/z @13.71 [N1271_2.mzXML]	383.16583251953125	13.709116666666667	13.643483333333334	14.156266666666665	0.5127833333333314	8408.68359375	117728.05045214824	0	1187	0.20389766032826628	3.9064245810056186	4.244866368976305	383.16448974609375	383.1666259765625
1021	383.21014404296875	11.546066666666666					1	DETECTED	383.2101 m/z @11.55 [N1271_2.mzXML]	383.21014404296875	11.546066666666666	0.9211333333333334	16.4255	15.504366666666666	1500462.25	2.5486583209294997E7	1	1187	0.13714576961917402	3.818198115472654	5.166913459254864	383.2041015625	383.21942138671875
1022	384.1186828613281	1.7836					1	DETECTED	384.1187 m/z @1.78 [N1271_2.mzXML]	384.1186828613281	1.7836	1.7542666666666666	9.141016666666667	7.386750000000001	46163.50390625	2231941.728677307	0	1187	7.376746362731607	125.34249547598306	242.7921426294177	384.11419677734375	384.11883544921875
1023	385.2064208984375	11.60135					1	DETECTED	385.2064 m/z @11.60 [N1271_2.mzXML]	385.2064208984375	11.60135	11.338216666666666	12.13805	0.7998333333333338	46734.8046875	817269.4013409406	0	1187	0.34613089467197966	1.388237676758982	1.7712171680171596	385.197021484375	385.2071838378906
1024	385.30877685546875	14.42075					1	DETECTED	385.3088 m/z @14.42 [N1271_2.mzXML]	385.30877685546875	14.42075	10.405883333333332	18.237333333333332	7.83145	153753.59375	1.1409610234953068E7	1	1187	0.8260629065109981	2.103772870447204	3.180390405910444	385.305908203125	385.30999755859375
1025	386.0793762207031	11.157416666666668					1	DETECTED	386.0794 m/z @11.16 [N1271_2.mzXML]	386.0793762207031	11.157416666666668	0.15614999999999998	19.992833333333333	19.836683333333333	3230.667724609375	1610277.3618979487	0	1187	8.14763181580033	0.9015636078269774	0.8031272156539548	386.0791015625	386.083251953125
1026	386.2890930175781	11.43045					1	DETECTED	386.2891 m/z @11.43 [N1271_2.mzXML]	386.2890930175781	11.43045	11.3833	11.504383333333333	0.12108333333333299	26767.53125	125467.24248632758	0	1187	0.10943823652116436	1.2840226228349136	1.5680452456698273	386.2882385253906	386.2899475097656
1027	386.312255859375	14.42075					1	DETECTED	386.3123 m/z @14.42 [N1271_2.mzXML]	386.312255859375	14.42075	13.65965	17.164833333333334	3.505183333333335	27583.087890625	1970141.4229072274	0	1187	1.0741067086326321	1.8457714534981449	3.2507189103761727	386.31158447265625	386.3136901855469
1028	386.3257751464844	12.720416666666667					1	DETECTED	386.3258 m/z @12.72 [N1271_2.mzXML]	386.3257751464844	12.720416666666667	11.902116666666666	12.91615	1.0140333333333338	18932.78125	319064.79947155743	0	1187	0.1205031601504043	0.619597539614648	2.422859027241001	386.3247375488281	386.3260192871094
1029	387.1795654296875	11.573516666666666					1	DETECTED	387.1796 m/z @11.57 [N1271_2.mzXML]	387.1795654296875	11.573516666666666	11.518466666666665	12.172616666666666	0.6541500000000013	158838.5625	1396860.0227453667	0	1187	0.11029855642843422	3.782937159720217	3.964863492574599	387.17840576171875	387.1800231933594
1030	387.3045349121094	14.405733333333334					1	DETECTED	387.3045 m/z @14.41 [N1271_2.mzXML]	387.3045349121094	14.405733333333334	13.842533333333334	16.260483333333333	2.4179499999999994	7095.7490234375	419616.6197158813	0	1187	0.875776296468981	2.1466175426136354	3.2932350852272707	387.3037109375	387.3135681152344
1031	388.7110900878906	1.9525000000000001					1	DETECTED	388.7111 m/z @1.95 [N1271_2.mzXML]	388.7110900878906	1.9525000000000001	1.9525000000000001	2.065	0.11249999999999982	10757.8466796875	48050.42976977531	0	1187	0.10895123580465915	null	null	388.7110595703125	388.7117004394531
1032	390.13922119140625	9.505933333333333					1	DETECTED	390.1392 m/z @9.51 [N1271_2.mzXML]	390.13922119140625	9.505933333333333	9.505933333333333	9.772966666666667	0.2670333333333339	6426.5703125	31534.942326599303	0	1187	0.07690842021399469	null	null	390.1388244628906	390.1398620605469
1033	390.7718505859375	13.390016666666666					1	DETECTED	390.7719 m/z @13.39 [N1271_2.mzXML]	390.7718505859375	13.390016666666666	12.821033333333332	13.6276	0.8065666666666669	7335.04736328125	210726.82269958494	0	1187	0.19357829414730254	0.708778816016872	0.4175576320337441	390.76983642578125	390.77325439453125
1034	390.9912414550781	1.8547833333333335					1	DETECTED	390.9912 m/z @1.85 [N1271_2.mzXML]	390.9912414550781	1.8547833333333335	1.6575333333333333	2.4397499999999996	0.7822166666666663	35018.2578125	727456.9468090823	0	1187	0.11268613047131981	1.9548915718017748	2.4648586961109547	390.9894714355469	390.9917907714844
1035	391.2835693359375	19.554333333333332					1	DETECTED	391.2836 m/z @19.55 [N1271_2.mzXML]	391.2835693359375	19.554333333333332	0.10113333333333333	19.992833333333333	19.8917	9652.220703125	6198257.516007566	0	1187	9.898461823431855	0.5112706392778567	0.07947360864015048	391.279541015625	391.2861633300781
1036	393.2969970703125	1.6888833333333333					1	DETECTED	393.2970 m/z @1.69 [N1271_2.mzXML]	393.2969970703125	1.6888833333333333	0.2653166666666667	19.956333333333337	19.69101666666667	12094.08203125	3054111.8946976913	0	1187	4.091791901146223	5.599604296838164	10.031167514203194	393.29461669921875	393.29949951171875
1037	394.294189453125	11.629516666666666					1	DETECTED	394.2942 m/z @11.63 [N1271_2.mzXML]	394.294189453125	11.629516666666666	2.8128333333333333	18.274333333333335	15.461500000000001	28490.001953125	2491408.981196777	0	1187	0.16760955496148	0.9975622620742027	1.0036079134650921	394.29296875	394.3025817871094
1038	394.7585144042969	13.6927					1	DETECTED	394.7585 m/z @13.69 [N1271_2.mzXML]	394.7585144042969	13.6927	13.643483333333334	13.808933333333332	0.1654499999999981	6716.9111328125	36500.19890771463	0	1187	0.10686091657702868	1.6808330511344347	2.3616661022688694	394.75701904296875	394.7590637207031
1039	395.09466552734375	9.505933333333333					1	DETECTED	395.0947 m/z @9.51 [N1271_2.mzXML]	395.09466552734375	9.505933333333333	9.421616666666667	16.7395	7.317883333333333	16800.02734375	651461.4413521426	0	1187	0.10718297121557363	1.263920528149323	1.894113518906168	395.0931701660156	395.09503173828125
1040	395.18414306640625	10.0592					1	DETECTED	395.1841 m/z @10.06 [N1271_2.mzXML]	395.18414306640625	10.0592	9.875300000000001	10.387516666666667	0.5122166666666654	4506.845703125	68141.14037023917	0	1187	0.24488594988776313	1.392649990937104	1.7852999818742077	395.1837463378906	395.186767578125
1041	396.3097839355469	11.730833333333333					1	DETECTED	396.3098 m/z @11.73 [N1271_2.mzXML]	396.3097839355469	11.730833333333333	11.686516666666668	12.08845	0.40193333333333214	60651.19921875	437404.303468749	0	1187	0.12029539433136804	2.879452950932982	3.81054442619086	396.3093566894531	396.31134033203125
1042	396.8844909667969	1.5973166666666667					1	DETECTED	396.8845 m/z @1.60 [N1271_2.mzXML]	396.8844909667969	1.5973166666666667	1.5675833333333336	14.986883333333333	13.4193	24240.548828125	2586389.11155896	0	1187	0.04997996394321835	225.66087443946313	1.0515187914058617	396.8844909667969	396.8926086425781
1043	396.9994812011719	1.81195					1	DETECTED	396.9995 m/z @1.81 [N1271_2.mzXML]	396.9994812011719	1.81195	1.6423333333333334	14.496733333333333	12.8544	59627.6171875	3079054.831937378	0	1187	0.17851793544477745	2.0769573196135362	2.9090323908653075	396.9900207519531	397.0081787109375
1044	397.4143371582031	12.225333333333333					1	DETECTED	397.4143 m/z @12.23 [N1271_2.mzXML]	397.4143371582031	12.225333333333333	2.48	13.894283333333334	11.414283333333334	30908.78515625	2139144.369948487	0	1187	0.2559627894403089	0.5856281639075113	0.062054093735413575	397.4118957519531	397.4145812988281
1045	398.050537109375	9.908466666666667					1	DETECTED	398.0505 m/z @9.91 [N1271_2.mzXML]	398.050537109375	9.908466666666667	9.84135	16.167983333333332	6.326633333333332	15402.509765625	341460.7003649898	0	1187	0.09734003065472052	1.7436623427981512	2.007260544945764	398.0472717285156	398.05328369140625
1046	398.32568359375	11.840533333333333					1	DETECTED	398.3257 m/z @11.84 [N1271_2.mzXML]	398.32568359375	11.840533333333333	11.808449999999999	12.104566666666667	0.29611666666666814	125336.7578125	873140.8964555683	1	1187	0.09139526764158745	4.749011018352394	6.163576226918605	398.3252868652344	398.3261413574219
1047	398.417724609375	12.190066666666667					1	DETECTED	398.4177 m/z @12.19 [N1271_2.mzXML]	398.417724609375	12.190066666666667	12.172616666666666	12.532866666666667	0.3602500000000006	8463.7421875	111851.13697814959	0	1187	0.17502519721173115	10.32234957020048	19.64469914040096	398.41748046875	398.41839599609375
1048	398.7608642578125	13.360516666666665					1	DETECTED	398.7609 m/z @13.36 [N1271_2.mzXML]	398.7608642578125	13.360516666666665	11.978399999999999	15.653666666666668	3.675266666666669	22070.29296875	1428007.360515044	0	1187	0.6751606905267344	1.2305459521698472	1.4046973108259397	398.75970458984375	398.7630310058594
1049	399.20562744140625	10.6087					1	DETECTED	399.2056 m/z @10.61 [N1271_2.mzXML]	399.20562744140625	10.6087	10.49625	11.157416666666668	0.6611666666666682	14548.1708984375	198333.0642537847	0	1187	0.4059360851302074	0.8884405617871451	1.9049146003442858	399.20361328125	399.2061462402344
1050	399.23455810546875	8.825666666666667					1	DETECTED	399.2346 m/z @8.83 [N1271_2.mzXML]	399.23455810546875	8.825666666666667	8.77235	11.140833333333335	2.3684833333333355	3770.5810546875	329625.12738146976	0	1187	0.09918528108001468	22.211472335104457	43.42294467020891	399.2340087890625	399.2350769042969
1051	399.3287353515625	11.840533333333333					1	DETECTED	399.3287 m/z @11.84 [N1271_2.mzXML]	399.3287353515625	11.840533333333333	0.4841	18.67866666666667	18.194566666666667	29609.857421875	2691905.2555392445	0	1187	11.44832141284979	0.6183046358109114	0.02223892886751597	399.3226623535156	399.3316650390625
1052	400.3410339355469	12.009433333333334					1	DETECTED	400.3410 m/z @12.01 [N1271_2.mzXML]	400.3410339355469	12.009433333333334	2.9133333333333336	14.1408	11.227466666666666	284594.125	1.839768193211244E7	1	1187	0.10253973641975556	0.5182874645699865	0.016088025836716174	400.335693359375	400.35064697265625
1053	401.8652038574219	1.5530666666666666					1	DETECTED	401.8652 m/z @1.55 [N1271_2.mzXML]	401.8652038574219	1.5530666666666666	1.4792166666666666	1.5530666666666666	0.07384999999999997	10193.4189453125	18685.76346508786	0	1187	0.014389052064311292	0.5	null	401.8644104003906	401.8663330078125
1054	402.74267578125	13.709116666666667					1	DETECTED	402.7427 m/z @13.71 [N1271_2.mzXML]	402.74267578125	13.709116666666667	13.65965	13.791933333333333	0.13228333333333353	5570.640625	23381.299602905314	0	1187	0.09249798885636729	1.3370956873315176	1.6741913746630352	402.7418518066406	402.7454833984375
1055	402.90185546875	1.5973166666666667					1	DETECTED	402.9019 m/z @1.60 [N1271_2.mzXML]	402.90185546875	1.5973166666666667	1.5675833333333336	1.6274000000000002	0.05981666666666663	56937.7265625	135244.3352773441	0	1187	0.04271903747042183	1.0058856502242202	0.9436593391865534	402.901611328125	402.90203857421875
1056	403.00738525390625	1.81195					1	DETECTED	403.0074 m/z @1.81 [N1271_2.mzXML]	403.00738525390625	1.81195	1.6423333333333334	2.3994666666666666	0.7571333333333332	166965.171875	3080719.513348876	1	1187	0.19064667793470869	2.0657085070181336	2.84867102293901	403.0062255859375	403.0081787109375
1057	405.1351318359375	10.559816666666668					1	DETECTED	405.1351 m/z @10.56 [N1271_2.mzXML]	405.1351318359375	10.559816666666668	10.405883333333332	10.994316666666666	0.5884333333333345	18282.38671875	166272.70953418023	0	1187	0.09349655094315246	3.818244369451234	3.688055102207726	405.1327209472656	405.1361389160156
1058	406.7470397949219	13.080733333333335					1	DETECTED	406.7470 m/z @13.08 [N1271_2.mzXML]	406.7470397949219	13.080733333333335	11.658016666666667	15.580633333333333	3.9226166666666664	17483.41796875	1377456.8975174562	0	1187	0.7201129119142635	1.192563216002194	1.0350192217257845	406.74493408203125	406.7495422363281
1059	407.0289001464844	10.232750000000001					1	DETECTED	407.0289 m/z @10.23 [N1271_2.mzXML]	407.0289001464844	10.232750000000001	10.199466666666666	10.316833333333333	0.11736666666666729	3421.33056640625	15349.482703826965	0	1187	0.10922545814036155	1.7631447170755288	2.5262894341510576	407.0276794433594	407.0299072265625
1060	407.0943298339844	9.489016666666666					1	DETECTED	407.0943 m/z @9.49 [N1271_2.mzXML]	407.0943298339844	9.489016666666666	9.2911	9.589733333333333	0.2986333333333331	6732.3369140625	53269.40865506001	0	1187	0.08418162371315141	0.7544421052631595	0.4371085461246194	407.093017578125	407.0950622558594
1061	407.184814453125	9.875300000000001					1	DETECTED	407.1848 m/z @9.88 [N1271_2.mzXML]	407.184814453125	9.875300000000001	9.655333333333335	10.18175	0.5264166666666643	3980.140869140625	67617.08706353752	0	1187	0.18661993095194518	1.196582815578115	1.3931656311562302	407.1833801269531	407.1856384277344
1062	407.76580810546875	14.332233333333333					1	DETECTED	407.7658 m/z @14.33 [N1271_2.mzXML]	407.76580810546875	14.332233333333333	13.6276	14.9062	1.2786000000000008	5959.6015625	210435.32621252464	0	1187	0.2492998911992661	0.9072803822318938	0.8145607644637877	407.7612609863281	407.76751708984375
1063	408.76837158203125	1.7542666666666666					1	DETECTED	408.7684 m/z @1.75 [N1271_2.mzXML]	408.76837158203125	1.7542666666666666	1.6888833333333333	14.36165	12.672766666666666	17709.697265625	4587062.12497766	0	1187	0.08048916324736588	96.9112923782819	183.41038633389638	408.768310546875	408.7750549316406
1064	408.91864013671875	1.6274000000000002					1	DETECTED	408.9186 m/z @1.63 [N1271_2.mzXML]	408.91864013671875	1.6274000000000002	1.5825166666666666	1.6728333333333334	0.09031666666666682	68733.9453125	214807.6241411136	0	1187	0.058254610415639396	1.0308180581798536	0.9941897802884752	408.9178771972656	408.9192810058594
1065	409.1612548828125	11.587466666666668					1	DETECTED	409.1613 m/z @11.59 [N1271_2.mzXML]	409.1612548828125	11.587466666666668	11.504383333333333	12.040600000000001	0.5362166666666681	112652.0859375	1051705.358591311	0	1187	0.110466182803588	2.924003481661211	2.6677118435944775	409.157958984375	409.16259765625
1066	409.18695068359375	9.187083333333334					1	DETECTED	409.1870 m/z @9.19 [N1271_2.mzXML]	409.18695068359375	9.187083333333334	9.141016666666667	9.275516666666666	0.13449999999999918	22470.8671875	107924.94285607952	0	1187	0.07541832648029434	1.4180167322168942	2.102253343682144	409.1866455078125	409.1877746582031
1067	410.7613830566406	12.771983333333333					1	DETECTED	410.7614 m/z @12.77 [N1271_2.mzXML]	410.7613830566406	12.771983333333333	11.886933333333333	15.4348	3.547866666666666	11515.7626953125	738696.6439232483	0	1187	0.8799199001338156	2.0043312053932927	4.411654405213349	410.7570495605469	410.76239013671875
1068	410.85589599609375	1.6888833333333333					1	DETECTED	410.8559 m/z @1.69 [N1271_2.mzXML]	410.85589599609375	1.6888833333333333	1.6575333333333333	1.7836	0.12606666666666677	19392.783203125	91420.87386035154	0	1187	0.0795140448344629	2.010632642211592	3.0212652844231838	410.85498046875	410.856689453125
1069	412.9732360839844	1.7836					1	DETECTED	412.9732 m/z @1.78 [N1271_2.mzXML]	412.9732360839844	1.7836	1.73795	2.276683333333333	0.5387333333333331	15376.8857421875	221272.58260253904	0	1187	0.36989365180917466	5.900693683826215	10.80138736765243	412.97210693359375	412.9746398925781
1070	413.1418151855469	9.3878					1	DETECTED	413.1418 m/z @9.39 [N1271_2.mzXML]	413.1418151855469	9.3878	9.323266666666665	14.652916666666666	5.329650000000001	5954.45458984375	573782.6659413453	0	1187	0.10469232077193524	41.29377582644515	81.5875516528903	413.13519287109375	413.14208984375
1071	413.2656555175781	1.6575333333333333					1	DETECTED	413.2657 m/z @1.66 [N1271_2.mzXML]	413.2656555175781	1.6575333333333333	0.10113333333333333	19.809833333333334	19.7087	10411.8017578125	2113695.599969696	0	1187	0.04612160128868381	3.054126439536289	0.909628362261049	413.2633361816406	413.2691345214844
1072	413.33990478515625	11.978399999999999					1	DETECTED	413.3399 m/z @11.98 [N1271_2.mzXML]	413.33990478515625	11.978399999999999	10.480066666666666	16.646516666666667	6.166450000000001	29902.65625	2360935.3239153135	0	1187	2.3492622633713793	1.7011557437747453	4.299133129960246	413.33746337890625	413.3433837890625
1073	414.29931640625	12.225333333333333					1	DETECTED	414.2993 m/z @12.23 [N1271_2.mzXML]	414.29931640625	12.225333333333333	11.629516666666666	15.653666666666668	4.024150000000002	46718.09375	1628047.6672990124	0	1187	0.6189909516439229	2.7784998486385293	4.420151992833092	414.29248046875	414.3011474609375
1074	415.2105712890625	11.871783333333333					1	DETECTED	415.2106 m/z @11.87 [N1271_2.mzXML]	415.2105712890625	11.871783333333333	11.840533333333333	12.417499999999999	0.5769666666666655	187126.3125	1512072.6136726073	1	1187	0.10765941979057914	5.705995136154343	6.624465962837681	415.208984375	415.2109069824219
1075	415.2532958984375	9.858383333333334					1	DETECTED	415.2533 m/z @9.86 [N1271_2.mzXML]	415.2532958984375	9.858383333333334	9.84135	9.941416666666667	0.10006666666666675	4085.079345703125	16428.733344299326	0	1187	0.0796810297233641	2.937377690802253	4.874755381604506	415.25299072265625	415.2543029785156
1076	415.28076171875	12.686350000000001					1	DETECTED	415.2808 m/z @12.69 [N1271_2.mzXML]	415.28076171875	12.686350000000001	6.589216666666667	12.737416666666666	6.148199999999999	11939.916015625	1641090.5160150751	0	1187	0.4603751850514044	0.5041877603682604	0.15386443780250664	415.2795104980469	415.2840270996094
1077	415.30279541015625	12.242516666666667					1	DETECTED	415.3028 m/z @12.24 [N1271_2.mzXML]	415.30279541015625	12.242516666666667	11.745966666666668	15.293800000000001	3.547833333333333	13605.751953125	495535.92861450184	0	1187	0.12984963958754392	3.572483469271311	6.144966938542622	415.30194091796875	415.3039855957031
1078	417.0018615722656	1.8547833333333335					1	DETECTED	417.0019 m/z @1.85 [N1271_2.mzXML]	417.0018615722656	1.8547833333333335	1.6575333333333333	2.4531666666666667	0.7956333333333334	60659.91015625	1291190.5521589352	0	1187	0.42242425883479173	1.909540857915544	2.6106057855357387	417.0006103515625	417.0030212402344
1079	418.7466735839844	12.853916666666667					1	DETECTED	418.7467 m/z @12.85 [N1271_2.mzXML]	418.7466735839844	12.853916666666667	11.715816666666665	14.700266666666666	2.9844500000000007	14055.8203125	699773.0214162602	0	1187	0.6329681566363963	1.3111545558386772	0.4041112412511455	418.74530029296875	418.7491760253906
1080	418.8793640136719	1.5973166666666667					1	DETECTED	418.8794 m/z @1.60 [N1271_2.mzXML]	418.8793640136719	1.5973166666666667	1.5675833333333336	1.6423333333333334	0.07474999999999987	48401.82421875	117106.19203125026	0	1187	0.03979677435022766	1.282071562587049	1.462214485742648	418.8777160644531	418.88067626953125
1081	418.9814453125	1.82615					1	DETECTED	418.9814 m/z @1.83 [N1271_2.mzXML]	418.9814453125	1.82615	1.6575333333333333	2.34505	0.6875166666666668	36898.5625	636595.5726020508	0	1187	0.16677827088939323	2.0386972422654943	3.0773944845309886	418.9718322753906	418.9823303222656
1082	419.3148498535156	13.859649999999998					1	DETECTED	419.3148 m/z @13.86 [N1271_2.mzXML]	419.3148498535156	13.859649999999998	0.10113333333333333	19.9745	19.873366666666666	2590.483154296875	1354474.7061038523	0	1187	12.665719018067351	0.722220539762644	0.44444107952528805	419.31005859375	419.3183898925781
1083	420.1571350097656	11.157416666666668					1	DETECTED	420.1571 m/z @11.16 [N1271_2.mzXML]	420.1571350097656	11.157416666666668	10.49625	11.173316666666667	0.6770666666666667	3970.28076171875	85250.49357974253	0	1187	0.62700017913353	0.5120241996470873	0.02404839929417459	420.1566467285156	420.1589660644531
1084	420.8841552734375	1.6575333333333333					1	DETECTED	420.8842 m/z @1.66 [N1271_2.mzXML]	420.8841552734375	1.6575333333333333	1.6423333333333334	2.12175	0.4794166666666666	37517.8515625	176397.00553124986	0	1187	0.0409712847180026	4.379190251978933	5.130632178698454	420.884033203125	420.8894348144531
1085	421.10302734375	14.89055					1	DETECTED	421.1030 m/z @14.89 [N1271_2.mzXML]	421.10302734375	14.89055	9.4382	14.89055	5.452349999999999	3519.471923828125	732842.71002771	0	1187	5.4134259844841495	0.5	null	421.10302734375	421.11090087890625
1086	421.781494140625	14.109733333333333					1	DETECTED	421.7815 m/z @14.11 [N1271_2.mzXML]	421.781494140625	14.109733333333333	14.0131	15.4348	1.4216999999999995	27715.01953125	837059.0949525749	0	1187	0.06717368211607955	5.321772969669352	12.171860053070645	421.7799072265625	421.7838134765625
1087	422.3257141113281	11.808449999999999					1	DETECTED	422.3257 m/z @11.81 [N1271_2.mzXML]	422.3257141113281	11.808449999999999	11.776866666666667	12.120849999999999	0.3439833333333322	21307.453125	181328.30187890664	0	1187	0.10678645259080355	5.445646437994941	7.051053386004298	422.32470703125	422.328125
1088	422.76141357421875	13.436316666666666					1	DETECTED	422.7614 m/z @13.44 [N1271_2.mzXML]	422.76141357421875	13.436316666666666	12.312933333333332	13.996316666666667	1.6833833333333352	4537.7998046875	292935.2184459838	0	1187	1.2201400640262854	0.7492470661543253	0.49849413230865075	422.7580871582031	422.7621154785156
1089	424.0614929199219	11.490466666666666					1	DETECTED	424.0615 m/z @11.49 [N1271_2.mzXML]	424.0614929199219	11.490466666666666	11.476766666666666	11.776866666666667	0.3001000000000005	28758.73046875	232981.83450610354	0	1187	0.18385654695139309	8.931958637154432	16.444287159655836	424.0601501464844	424.0626220703125
1090	424.3412780761719	11.917383333333333					1	DETECTED	424.3413 m/z @11.92 [N1271_2.mzXML]	424.3412780761719	11.917383333333333	11.871783333333333	12.788450000000001	0.9166666666666679	450185.5625	3846644.435228762	1	1187	0.12479668017528667	4.365619976085562	16.70173601082484	424.3401184082031	424.3418273925781
1091	424.8960266113281	1.6274000000000002					1	DETECTED	424.8960 m/z @1.63 [N1271_2.mzXML]	424.8960266113281	1.6274000000000002	1.5825166666666666	1.6575333333333333	0.07501666666666673	80425.7734375	241382.28979296912	0	1187	0.07453806632670856	0.8356851095432559	0.6570470659922728	424.89501953125	424.8962097167969
1092	426.3568420410156	12.056666666666667					1	DETECTED	426.3568 m/z @12.06 [N1271_2.mzXML]	426.3568420410156	12.056666666666667	10.994316666666666	12.771983333333333	1.7776666666666667	517842.0	7847302.591315498	1	1187	0.11134768465227296	0.6358457876703034	0.18676828251705632	426.35552978515625	426.3666687011719
1093	426.82965087890625	1.6888833333333333					1	DETECTED	426.8297 m/z @1.69 [N1271_2.mzXML]	426.82965087890625	1.6888833333333333	1.6728333333333334	1.7542666666666666	0.08143333333333325	17122.984375	60234.93391943351	0	1187	0.0972651789340302	2.536863966770522	4.073727933541044	426.82891845703125	426.8297119140625
1094	428.1177673339844	9.071216666666666					1	DETECTED	428.1178 m/z @9.07 [N1271_2.mzXML]	428.1177673339844	9.071216666666666	8.9152	9.08865	0.173449999999999	2144.42333984375	12032.573394195486	0	1187	0.07360237301780259	0.5558700993483593	0.11174019869671856	428.1167907714844	428.1194152832031
1095	428.37274169921875	12.172616666666666					1	DETECTED	428.3727 m/z @12.17 [N1271_2.mzXML]	428.37274169921875	12.172616666666666	12.13805	12.5162	0.37814999999999976	69051.4453125	499582.9114173578	0	1187	0.18408815255260969	4.165304677265047	6.6723574815990405	428.3716735839844	428.37353515625
1096	429.3756408691406	12.155316666666666					1	DETECTED	429.3756 m/z @12.16 [N1271_2.mzXML]	429.3756408691406	12.155316666666666	3.4981666666666666	15.36425	11.866083333333334	15929.2529296875	1575889.5859433587	0	1187	0.7017781662064877	0.6853342805272713	0.19941067920455008	429.36920166015625	429.3813781738281
1097	429.7677307128906	14.109733333333333					1	DETECTED	429.7677 m/z @14.11 [N1271_2.mzXML]	429.7677307128906	14.109733333333333	14.061900000000001	15.206366666666666	1.1444666666666645	21837.802734375	472307.8828429562	0	1187	0.3019266379106256	9.493242981217525	15.291330478678008	429.766357421875	429.7704162597656
1098	430.3887939453125	13.346033333333333					1	DETECTED	430.3888 m/z @13.35 [N1271_2.mzXML]	430.3887939453125	13.346033333333333	0.15614999999999998	19.901166666666665	19.745016666666665	12394.8193359375	1790310.611058563	0	1187	0.20155306657824568	0.7312522653911687	1.8419431131263406	430.37890625	430.39178466796875
1099	430.9129333496094	1.6274000000000002					1	DETECTED	430.9129 m/z @1.63 [N1271_2.mzXML]	430.9129333496094	1.6274000000000002	1.5973166666666667	1.7045	0.10718333333333319	119678.90625	381464.634406494	0	1187	0.04857505999099754	1.6679755658835813	1.849671964592546	430.9127197265625	430.9134521484375
1100	431.17779541015625	12.260166666666667					1	DETECTED	431.1778 m/z @12.26 [N1271_2.mzXML]	431.17779541015625	12.260166666666667	9.201600000000001	14.58985	5.388249999999999	7023.845703125	915663.8230942381	0	1187	0.22253713482299808	0.8808456030602572	0.7616912061205142	431.16925048828125	431.1860656738281
1101	431.2397766113281	12.08845					1	DETECTED	431.2398 m/z @12.09 [N1271_2.mzXML]	431.2397766113281	12.08845	11.856266666666667	12.225333333333333	0.3690666666666669	15026.755859375	132560.53732153302	0	1187	0.09300840455518689	0.7947742444907043	0.5895484889814088	431.23828125	431.2416687011719
1102	431.3147888183594	12.720416666666667					1	DETECTED	431.3148 m/z @12.72 [N1271_2.mzXML]	431.3147888183594	12.720416666666667	6.53665	12.869833333333334	6.333183333333334	16267.4658203125	574697.3149595947	0	1187	0.13063892747207717	0.5120813635702081	2.7355931173405263	431.3081970214844	431.31561279296875
1103	432.2371826171875	11.902116666666666					1	DETECTED	432.2372 m/z @11.90 [N1271_2.mzXML]	432.2371826171875	11.902116666666666	11.840533333333333	12.120849999999999	0.2803166666666659	23667.68359375	173001.18150146477	0	1187	0.10068118817967076	2.275913396481734	3.5518267929634684	432.2356262207031	432.238525390625
1104	432.3099365234375	12.225333333333333					1	DETECTED	432.3099 m/z @12.23 [N1271_2.mzXML]	432.3099365234375	12.225333333333333	11.672316666666667	15.311183333333334	3.638866666666667	35621.73046875	741966.0180794057	0	1187	0.6648431914045005	1.0112024219557747	1.2017032733683763	432.308837890625	432.3190612792969
1105	432.9761657714844	1.8403333333333334					1	DETECTED	432.9762 m/z @1.84 [N1271_2.mzXML]	432.9761657714844	1.8403333333333334	1.6888833333333333	2.855933333333333	1.16705	35501.64453125	834122.0207065431	0	1187	0.38934082005504655	2.0673011879297887	3.162902552382571	432.97552490234375	432.97833251953125
1106	435.3330383300781	10.49625					1	DETECTED	435.3330 m/z @10.50 [N1271_2.mzXML]	435.3330383300781	10.49625	10.461716666666666	11.776866666666667	1.315150000000001	8201.6181640625	188422.8062055056	0	1187	0.09937095286895214	19.041747104246767	4.218805011464747	435.33197021484375	435.3363037109375
1107	436.8581237792969	1.6728333333333334					1	DETECTED	436.8581 m/z @1.67 [N1271_2.mzXML]	436.8581237792969	1.6728333333333334	1.6423333333333334	1.7045	0.06216666666666648	24743.61328125	65626.10817968738	0	1187	0.04933367438024261	1.0191256830601072	0.9903915590704869	436.85760498046875	436.8583068847656
1108	437.192626953125	11.871783333333333					1	DETECTED	437.1926 m/z @11.87 [N1271_2.mzXML]	437.192626953125	11.871783333333333	11.840533333333333	12.40015	0.5596166666666669	108394.546875	950217.126748291	0	1187	0.12657584343171813	7.009097363385024	6.345636515194037	437.1921081542969	437.1935119628906
1109	437.2360534667969	9.858383333333334					1	DETECTED	437.2361 m/z @9.86 [N1271_2.mzXML]	437.2360534667969	9.858383333333334	8.77235	9.941416666666667	1.1690666666666676	3543.61279296875	112544.61992919925	0	1187	0.07902885090149958	0.5382278014793895	0.07645560295877911	437.2314758300781	437.2361755371094
1110	438.9842529296875	1.8968666666666667					1	DETECTED	438.9843 m/z @1.90 [N1271_2.mzXML]	438.9842529296875	1.8968666666666667	1.6728333333333334	2.276683333333333	0.6038499999999998	30692.6796875	592917.8925888671	0	1187	0.2437259625356294	1.3476789168278527	2.027839017568801	438.98236083984375	438.9851989746094
1111	440.3367614746094	11.776866666666667					1	DETECTED	440.3368 m/z @11.78 [N1271_2.mzXML]	440.3367614746094	11.776866666666667	11.745966666666668	14.405733333333334	2.659766666666666	7390.44873046875	571880.1541925049	0	1187	0.1423503620445814	43.03829557713186	85.07659115426372	440.3352966308594	440.341064453125
1112	440.9813232421875	1.81195					1	DETECTED	440.9813 m/z @1.81 [N1271_2.mzXML]	440.9813232421875	1.81195	1.73795	2.0791166666666667	0.3411666666666666	10940.1025390625	128780.19411315916	0	1187	0.25447052749798105	2.3051801801801846	3.6103603603603696	440.9798889160156	440.9832458496094
1113	442.3518981933594	11.917383333333333					1	DETECTED	442.3519 m/z @11.92 [N1271_2.mzXML]	442.3518981933594	11.917383333333333	11.886933333333333	12.056666666666667	0.1697333333333333	11373.3759765625	67370.34414270014	0	1187	0.10243799622941552	2.787082649151606	4.574165298303212	442.3509826660156	442.3523864746094
1114	442.878662109375	1.5530666666666666					1	DETECTED	442.8787 m/z @1.55 [N1271_2.mzXML]	442.878662109375	1.5530666666666666	1.4643666666666666	1.5825166666666666	0.11814999999999998	16204.1787109375	78107.10247473136	0	1187	0.137662753268337	0.6660090191657271	0.31503073072590426	442.8775939941406	442.8790283203125
1115	444.23779296875	8.331083333333334					1	DETECTED	444.2378 m/z @8.33 [N1271_2.mzXML]	444.23779296875	8.331083333333334	7.993416666666667	8.461916666666665	0.4684999999999988	2150.142333984375	28893.270642394946	0	1187	0.31901161110014264	0.6937314906219122	0.3874629812438244	444.2359924316406	444.2408447265625
1116	445.3659973144531	12.771983333333333					1	DETECTED	445.3660 m/z @12.77 [N1271_2.mzXML]	445.3659973144531	12.771983333333333	6.6947	14.4815	7.7868	8135.048828125	1257229.9945242924	0	1187	0.5368938869675794	0.6406480966001805	0.28129619320036103	445.3613586425781	445.3692932128906
1117	446.2530212402344	11.573516666666666					1	DETECTED	446.2530 m/z @11.57 [N1271_2.mzXML]	446.2530212402344	11.573516666666666	8.77235	12.190066666666667	3.417716666666667	171132.296875	3170634.1209953646	0	1187	0.14523087210807084	4.150049883696173	5.475333168200398	446.2513122558594	446.2540588378906
1118	446.8869323730469	1.6423333333333334					1	DETECTED	446.8869 m/z @1.64 [N1271_2.mzXML]	446.8869323730469	1.6423333333333334	1.5973166666666667	1.6575333333333333	0.060216666666666585	61712.06640625	145587.2010834959	0	1187	0.043506467440590724	0.668826360607181	0.32708744786375216	446.8869323730469	446.8878173828125
1119	447.34686279296875	14.214833333333333					1	DETECTED	447.3469 m/z @14.21 [N1271_2.mzXML]	447.34686279296875	14.214833333333333	12.417499999999999	15.598883333333333	3.1813833333333346	7085.40478515625	614574.4139570313	0	1187	0.7708752829636509	0.8850287462908011	0.770057492581602	447.3450012207031	447.3484802246094
1120	448.3409118652344	11.932383333333332					1	DETECTED	448.3409 m/z @11.93 [N1271_2.mzXML]	448.3409118652344	11.932383333333332	11.871783333333333	12.634833333333335	0.7630500000000016	31739.146484375	303329.478984009	0	1187	0.09751765774841736	6.295792079208027	2.488522816167959	448.3398132324219	448.34893798828125
1121	448.9513854980469	2.0791166666666667					1	DETECTED	448.9514 m/z @2.08 [N1271_2.mzXML]	448.9513854980469	2.0791166666666667	1.7542666666666666	2.1927833333333333	0.43851666666666667	5568.05712890625	123565.56355969241	0	1187	0.848775862949809	0.6749525421989635	0.3499050843979269	448.948974609375	448.9518737792969
1122	450.32086181640625	12.225333333333333					1	DETECTED	450.3209 m/z @12.23 [N1271_2.mzXML]	450.32086181640625	12.225333333333333	11.672316666666667	12.483616666666668	0.811300000000001	21706.458984375	348663.19378088403	0	1187	0.1554289491241807	0.7335221964377219	0.4539812859076742	450.31976318359375	450.3244934082031
1123	450.35723876953125	12.9617					1	DETECTED	450.3572 m/z @12.96 [N1271_2.mzXML]	450.35723876953125	12.9617	0.11966666666666666	19.992833333333333	19.873166666666666	51721.9921875	2714014.3169137873	0	1187	1.0600751821349697	11.741660635541058	0.9548780759928248	450.3542175292969	450.3624572753906
1124	452.3726806640625	12.072316666666667					1	DETECTED	452.3727 m/z @12.07 [N1271_2.mzXML]	452.3726806640625	12.072316666666667	12.056666666666667	12.3305	0.27383333333333404	19026.578125	134179.5281523441	0	1187	0.09125789318390787	8.748668796591678	16.497337593183357	452.3723449707031	452.3731689453125
1125	453.34326171875	10.49625					1	DETECTED	453.3433 m/z @10.50 [N1271_2.mzXML]	453.34326171875	10.49625	5.312433333333333	16.7395	11.427066666666667	116757.8984375	1624716.5874081145	1	1187	0.10300692064973482	1.8377077168054439	4.30890682333291	453.3382873535156	453.3451843261719
1126	454.2922058105469	13.080733333333335					1	DETECTED	454.2922 m/z @13.08 [N1271_2.mzXML]	454.2922058105469	13.080733333333335	3.1031666666666666	15.171666666666665	12.068499999999998	18101.705078125	1492388.7954751586	0	1187	0.09896212510068558	0.6047817270075868	0.20956345401517373	454.2870178222656	454.2934875488281
1127	454.3887634277344	12.190066666666667					1	DETECTED	454.3888 m/z @12.19 [N1271_2.mzXML]	454.3887634277344	12.190066666666667	12.155316666666666	12.417499999999999	0.26218333333333277	11962.9990234375	91505.37278509539	0	1187	0.12799046921313995	3.7724220623500333	6.544844124700067	454.3877868652344	454.3893737792969
1128	454.9581298828125	1.81195					1	DETECTED	454.9581 m/z @1.81 [N1271_2.mzXML]	454.9581298828125	1.81195	1.6728333333333334	9.622866666666665	7.950033333333332	24155.05078125	1402644.3239856567	0	1187	0.4013416361015716	28.57325985383972	3.6641351713204022	454.9564514160156	454.96185302734375
1129	456.33135986328125	11.462416666666666					1	DETECTED	456.3314 m/z @11.46 [N1271_2.mzXML]	456.33135986328125	11.462416666666666	11.446733333333333	11.902116666666666	0.4553833333333337	45170.82421875	314892.59020849643	0	1187	0.06511826443632884	14.518065887353742	28.036131774707485	456.3299865722656	456.332275390625
1130	457.27044677734375	8.825666666666667					1	DETECTED	457.2704 m/z @8.83 [N1271_2.mzXML]	457.27044677734375	8.825666666666667	1.0490666666666668	8.897333333333334	7.848266666666667	3219.4384765625	887934.6226535644	0	1187	0.7880993041083606	0.5046078406158647	0.009215681231729446	457.2685546875	457.27044677734375
1131	458.3468017578125	11.60135					1	DETECTED	458.3468 m/z @11.60 [N1271_2.mzXML]	458.3468017578125	11.60135	7.3274	17.404666666666667	10.077266666666667	20362.837890625	2479516.475253937	0	1187	0.09802738875736594	1.1789172389319793	0.044719621127923964	458.344970703125	458.3539733886719
1132	458.85614013671875	1.5530666666666666					1	DETECTED	458.8561 m/z @1.55 [N1271_2.mzXML]	458.85614013671875	1.5530666666666666	1.4643666666666666	5.1909833333333335	3.7266166666666667	45651.5078125	1649634.4373851318	0	1187	0.06752029352811939	21.00685832393837	36.59003055369875	458.8540954589844	458.8568420410156
1133	459.2480773925781	13.155216666666666					1	DETECTED	459.2481 m/z @13.16 [N1271_2.mzXML]	459.2480773925781	13.155216666666666	12.9617	13.91165	0.9499499999999994	25682.275390625	384966.37714001373	0	1187	0.1458673849472163	2.454439755404369	1.6091860974745034	459.2405090332031	459.2481994628906
1134	459.27996826171875	10.007983333333334					1	DETECTED	459.2800 m/z @10.01 [N1271_2.mzXML]	459.27996826171875	10.007983333333334	9.941416666666667	10.041816666666668	0.10040000000000049	1900.731201171875	9193.998419525133	0	1187	0.19288798180744493	0.7541311967951965	0.508262393590393	459.27911376953125	459.2807922363281
1135	460.9661560058594	1.7836					1	DETECTED	460.9662 m/z @1.78 [N1271_2.mzXML]	460.9661560058594	1.7836	1.6728333333333334	2.2066666666666666	0.5338333333333332	17722.65234375	249888.73723559562	0	1187	0.1801309699613014	2.4097201324104716	2.556462093376365	460.9643249511719	460.9677734375
1136	462.3055114746094	12.668716666666667					1	DETECTED	462.3055 m/z @12.67 [N1271_2.mzXML]	462.3055114746094	12.668716666666667	12.618116666666667	12.8047	0.1865833333333331	4204.853515625	28071.698840210076	0	1187	0.056292178101452706	1.8437088274045024	2.6874176548090047	462.30419921875	462.3079528808594
1137	464.21771240234375	10.625733333333333					1	DETECTED	464.2177 m/z @10.63 [N1271_2.mzXML]	464.21771240234375	10.625733333333333	1.3778000000000001	10.783283333333333	9.405483333333333	13797.8564453125	455344.2369783934	0	1187	0.09207992515160868	0.5085181193636056	0.010690872917872296	464.20819091796875	464.2270202636719
1138	464.3127136230469	13.515016666666666					1	DETECTED	464.3127 m/z @13.52 [N1271_2.mzXML]	464.3127136230469	13.515016666666666	12.91615	13.611600000000001	0.695450000000001	4457.34228515625	115873.45511718742	0	1187	0.07923504687800254	0.5806384281420476	0.16127685628409516	464.3111877441406	464.3135681152344
1139	466.3153381347656	11.993866666666666					1	DETECTED	466.3153 m/z @11.99 [N1271_2.mzXML]	466.3153381347656	11.993866666666666	11.947433333333333	12.104566666666667	0.15713333333333424	8923.4892578125	55243.92187475589	0	1187	0.09199954687107414	1.6920315865039746	2.384063173007949	466.3153381347656	466.31768798828125
1140	466.3268737792969	11.871783333333333					1	DETECTED	466.3269 m/z @11.87 [N1271_2.mzXML]	466.3268737792969	11.871783333333333	7.55655	12.4511	4.894550000000001	4743.14990234375	508165.0293036196	0	1187	0.4199322015159517	0.567124605081224	0.13424921016244787	466.3263854980469	466.3305358886719
1141	468.30743408203125	12.703266666666668					1	DETECTED	468.3074 m/z @12.70 [N1271_2.mzXML]	468.30743408203125	12.703266666666668	12.5162	13.530816666666668	1.0146166666666687	102329.703125	1046240.0111817624	1	1187	0.11796680311681307	1.2894180601209566	1.8083845659512927	468.3064270019531	468.30975341796875
1142	469.32769775390625	14.317833333333335					1	DETECTED	469.3277 m/z @14.32 [N1271_2.mzXML]	469.32769775390625	14.317833333333335	13.96255	15.507683333333334	1.5451333333333341	5541.7646484375	230236.21522235117	0	1187	0.7160245156652323	2.1745086081531126	1.8140642388708086	469.32598876953125	469.3305969238281
1143	469.6568908691406	10.559816666666668					1	DETECTED	469.6569 m/z @10.56 [N1271_2.mzXML]	469.6568908691406	10.559816666666668	10.559816666666668	10.642533333333335	0.08271666666666633	3601.96044921875	13788.12350927722	0	1187	0.0819330936598206	null	null	469.6556701660156	469.6568908691406
1144	470.88934326171875	1.5973166666666667					1	DETECTED	470.8893 m/z @1.60 [N1271_2.mzXML]	470.88934326171875	1.5973166666666667	1.5825166666666666	1.6423333333333334	0.05981666666666685	25318.98046875	61531.47770214868	0	1187	0.043076070376449005	2.0208333333333197	3.041666666666639	470.88909912109375	470.8904724121094
1145	472.3025207519531	12.225333333333333					1	DETECTED	472.3025 m/z @12.23 [N1271_2.mzXML]	472.3025207519531	12.225333333333333	5.381683333333333	12.532866666666667	7.151183333333334	34618.77734375	1467636.8464813237	0	1187	0.10926877508896737	0.6369883710449921	1.010407965996089	472.3013916015625	472.3035888671875
1146	474.2840270996094	11.902116666666666					1	DETECTED	474.2840 m/z @11.90 [N1271_2.mzXML]	474.2840270996094	11.902116666666666	11.824366666666666	12.703266666666668	0.8789000000000016	424522.15625	3841410.003218505	1	1187	0.11227905684812178	2.2417235465953804	5.066055170110173	474.2818603515625	474.28521728515625
1147	474.76287841796875	8.825666666666667					1	DETECTED	474.7629 m/z @8.83 [N1271_2.mzXML]	474.76287841796875	8.825666666666667	1.6888833333333333	9.824316666666666	8.135433333333333	148981.390625	1.0795930222506046E7	4	1187	7.186904466090198	0.5130032508832048	0.014790243460147658	474.7591247558594	474.7649230957031
1148	474.83331298828125	1.5530666666666666					1	DETECTED	474.8333 m/z @1.55 [N1271_2.mzXML]	474.83331298828125	1.5530666666666666	1.4491666666666667	15.276383333333333	13.827216666666667	43946.9609375	7104545.936225586	0	1187	0.05363150647862347	69.45600310326643	148.61011345451323	474.83251953125	474.8368225097656
1149	475.2877502441406	11.917383333333333					1	DETECTED	475.2878 m/z @11.92 [N1271_2.mzXML]	475.2877502441406	11.917383333333333	11.917383333333333	12.365383333333334	0.4480000000000004	100166.2578125	616492.3199772952	0	1187	0.08940648902589743	null	null	475.2872009277344	475.28875732421875
1150	475.3249206542969	10.49625					1	DETECTED	475.3249 m/z @10.50 [N1271_2.mzXML]	475.3249206542969	10.49625	10.18175	10.962433333333333	0.7806833333333341	42560.13671875	313802.3622052015	0	1187	0.0979248066587477	1.8272758741272224	2.733856819965803	475.3227233886719	475.32720947265625
1151	476.94012451171875	1.7836					1	DETECTED	476.9401 m/z @1.78 [N1271_2.mzXML]	476.94012451171875	1.7836	1.6888833333333333	7.591816666666667	5.902933333333334	16173.5478515625	717437.1609300537	0	1187	0.11860160550675736	31.161006510645752	2.6833310227589955	476.93707275390625	476.9434509277344
1152	477.5947570800781	9.3878					1	DETECTED	477.5948 m/z @9.39 [N1271_2.mzXML]	477.5947570800781	9.3878	9.3878	16.29713333333333	6.909333333333331	7964.03369140625	456411.6074193419	0	1187	0.724668593033508	null	null	477.5899353027344	477.5956726074219
1153	478.29205322265625	12.869833333333334					1	DETECTED	478.2921 m/z @12.87 [N1271_2.mzXML]	478.29205322265625	12.869833333333334	9.671883333333334	13.020366666666666	3.3484833333333324	78831.828125	2307902.7270109872	0	1187	0.11814933641392322	0.5235359110263343	2.8675430229973196	478.2914123535156	478.301513671875
1154	478.32843017578125	13.155216666666666					1	DETECTED	478.3284 m/z @13.16 [N1271_2.mzXML]	478.32843017578125	13.155216666666666	5.05295	15.5626	10.50965	92765.7734375	3348424.7839050265	0	1187	0.13099965529682756	1.1281949388145607	0.7378363329797996	478.3263854980469	478.3380126953125
1155	479.33056640625	13.140466666666667					1	DETECTED	479.3306 m/z @13.14 [N1271_2.mzXML]	479.33056640625	13.140466666666667	12.072316666666667	14.716033333333334	2.6437166666666663	12928.1337890625	624756.7764844968	0	1187	1.6440169706189192	1.2375212594985106	1.611776130489615	479.3287658691406	479.3339538574219
1156	480.3073425292969	13.199233333333332					1	DETECTED	480.3073 m/z @13.20 [N1271_2.mzXML]	480.3073425292969	13.199233333333332	10.801116666666667	13.27265	2.4715333333333334	15599.72265625	1091655.94670459	0	1187	0.09219654381715614	0.5153071507502419	0.03061430150048379	480.3073425292969	480.3138732910156
1157	480.3436279296875	13.45185					1	DETECTED	480.3436 m/z @13.45 [N1271_2.mzXML]	480.3436279296875	13.45185	13.346033333333333	14.922216666666666	1.5761833333333328	112795.1953125	1999203.6785020155	0	1187	0.2736400719214842	3.743601989529552	6.432357905373722	480.3421936035156	480.345458984375
1158	481.2625732421875	9.991333333333333					1	DETECTED	481.2626 m/z @9.99 [N1271_2.mzXML]	481.2625732421875	9.991333333333333	9.37115	10.0592	0.6880500000000005	2229.0537109375	54518.51581713866	0	1187	0.07816024802110455	0.5547150036279599	0.1094300072559198	481.2582702636719	481.26318359375
1159	482.32305908203125	12.901216666666667					1	DETECTED	482.3231 m/z @12.90 [N1271_2.mzXML]	482.32305908203125	12.901216666666667	12.737416666666666	14.9382	2.2007833333333338	39796.984375	569029.0212347419	0	1187	0.09588980398384983	1.8725228729054308	2.587385546802979	482.32208251953125	482.32574462890625
1160	482.3594665527344	13.775633333333333					1	DETECTED	482.3595 m/z @13.78 [N1271_2.mzXML]	482.3594665527344	13.775633333333333	13.530816666666668	15.79975	2.2689333333333312	151510.578125	3052148.5208803127	1	1187	0.22554871060456527	2.4039280429616925	3.3093944426508957	482.3496398925781	482.3618469238281
1161	483.327392578125	12.91615					1	DETECTED	483.3274 m/z @12.92 [N1271_2.mzXML]	483.327392578125	12.91615	5.381683333333333	14.700266666666666	9.318583333333333	9313.021484375	2163196.9391078493	0	1187	0.16542394964977092	0.6183970110691311	0.23679402213826228	483.3255615234375	483.32928466796875
1162	483.36273193359375	13.808933333333332					1	DETECTED	483.3627 m/z @13.81 [N1271_2.mzXML]	483.36273193359375	13.808933333333332	13.595216666666666	14.77955	1.1843333333333348	32076.19140625	712573.9914718645	0	1187	0.15443201370734805	2.7708024643219265	4.541604928643853	483.36224365234375	483.3645324707031
1163	486.8668212890625	1.6122166666666666					1	DETECTED	486.8668 m/z @1.61 [N1271_2.mzXML]	486.8668212890625	1.6122166666666666	1.5825166666666666	1.6423333333333334	0.05981666666666685	21921.2578125	53862.00902001975	0	1187	0.04266318507620381	1.0070145903479248	1.1519403666776389	486.86553955078125	486.8668212890625
1164	487.3193054199219	14.42075					1	DETECTED	487.3193 m/z @14.42 [N1271_2.mzXML]	487.3193054199219	14.42075	13.842533333333334	16.683833333333332	2.8412999999999986	131508.0625	4091474.079796112	0	1187	0.3773389028714895	1.5245152884601552	1.5512129639862713	487.3184509277344	487.3218994140625
1165	489.33575439453125	15.311183333333334					1	DETECTED	489.3358 m/z @15.31 [N1271_2.mzXML]	489.33575439453125	15.311183333333334	10.1282	17.886833333333335	7.758633333333336	26196.9453125	2468476.466410401	0	1187	1.3850009518723922	1.2831938129193439	1.414608511799212	489.3316955566406	489.3428955078125
1166	490.28924560546875	12.686350000000001					1	DETECTED	490.2892 m/z @12.69 [N1271_2.mzXML]	490.28924560546875	12.686350000000001	12.686350000000001	12.788450000000001	0.10210000000000008	10918.244140625	39166.65823120099	0	1187	0.034936174510225015	null	null	490.2889404296875	490.28997802734375
1167	490.4236755371094	12.618116666666667					1	DETECTED	490.4237 m/z @12.62 [N1271_2.mzXML]	490.4236755371094	12.618116666666667	7.732433333333334	13.546733333333332	5.8142999999999985	8631.2939453125	862803.9709774783	0	1187	0.5514319184299463	0.5950344714659497	0.1900689429318993	490.4161071777344	490.42724609375
1168	491.5587158203125	13.155216666666666					1	DETECTED	491.5587 m/z @13.16 [N1271_2.mzXML]	491.5587158203125	13.155216666666666	13.080733333333335	13.530816666666668	0.4500833333333336	22966.873046875	240317.32159484806	0	1187	0.21180778108518794	3.021369433877903	3.5466170559123826	491.5553894042969	491.5604553222656
1169	492.88287353515625	1.6274000000000002					1	DETECTED	492.8829 m/z @1.63 [N1271_2.mzXML]	492.88287353515625	1.6274000000000002	1.5825166666666666	5.799066666666667	4.21655	30476.697265625	704393.9421636965	0	1187	0.04697681453741143	46.57931864971571	0.7298448159475411	492.88128662109375	492.88482666015625
1170	493.7791748046875	13.155216666666666					1	DETECTED	493.7792 m/z @13.16 [N1271_2.mzXML]	493.7791748046875	13.155216666666666	13.125416666666666	13.33165	0.2062333333333335	17126.22265625	131854.32549707044	0	1187	0.1289072967907554	3.460290827740515	5.92058165548103	493.77801513671875	493.7795104980469
1171	494.3230895996094	12.771983333333333					1	DETECTED	494.3231 m/z @12.77 [N1271_2.mzXML]	494.3230895996094	12.771983333333333	12.618116666666667	14.36165	1.7435333333333318	269602.84375	2905369.538553838	1	1187	0.1530508854372954	1.7104193350576826	2.0841060922389	494.3216857910156	494.324462890625
1172	496.33770751953125	13.155216666666666					1	DETECTED	496.3377 m/z @13.16 [N1271_2.mzXML]	496.33770751953125	13.155216666666666	10.424383333333333	19.645166666666668	9.220783333333335	6367966.5	9.348907990945134E7	1	1187	0.14420359756891443	1.8883377180265555	1.9026246607633233	496.3346252441406	496.342041015625
1173	496.9424743652344	1.81195					1	DETECTED	496.9425 m/z @1.81 [N1271_2.mzXML]	496.9424743652344	1.81195	1.73795	1.9382833333333334	0.20033333333333325	7595.9052734375	62345.76661621094	0	1187	0.09392275033820119	1.3536036036036059	1.7072072072072118	496.9400329589844	496.9478759765625
1174	497.341796875	13.155216666666666					1	DETECTED	497.3418 m/z @13.16 [N1271_2.mzXML]	497.341796875	13.155216666666666	11.686516666666668	16.058433333333333	4.371916666666666	1367320.125	2.1578991395081248E7	0	1187	0.12336903289464907	0.13049865933473026	3.579536931777802	497.33990478515625	497.344970703125
1175	499.0731201171875	2.942333333333333					1	DETECTED	499.0731 m/z @2.94 [N1271_2.mzXML]	499.0731201171875	2.942333333333333	2.6163833333333333	3.9345333333333334	1.3181500000000002	2413.783447265625	91326.89298385619	0	1187	0.18089387839972693	2.022012578616354	3.044025157232708	499.0731201171875	499.0820617675781
1176	499.3476257324219	13.199233333333332					1	DETECTED	499.3476 m/z @13.20 [N1271_2.mzXML]	499.3476257324219	13.199233333333332	13.050483333333334	13.578783333333332	0.528299999999998	25247.759765625	323261.05745416187	0	1187	0.16705074585591007	1.775798319327749	1.7035316397741245	499.3454895019531	499.349365234375
1177	500.27996826171875	11.886933333333333					1	DETECTED	500.2800 m/z @11.89 [N1271_2.mzXML]	500.27996826171875	11.886933333333333	1.0490666666666668	13.005633333333332	11.956566666666665	26354.099609375	3230390.8472492364	0	1187	0.0876307897015014	0.5516107105949509	0.0131545666733569	500.270751953125	500.2811584472656
1178	501.1864318847656	13.155216666666666					1	DETECTED	501.1864 m/z @13.16 [N1271_2.mzXML]	501.1864318847656	13.155216666666666	13.050483333333334	13.515016666666666	0.4645333333333319	23677.763671875	245505.1320834954	0	1187	0.10474975051872093	2.21769573520053	3.435391470401061	501.185791015625	501.1910095214844
1179	502.2916259765625	12.837366666666666					1	DETECTED	502.2916 m/z @12.84 [N1271_2.mzXML]	502.2916259765625	12.837366666666666	12.720416666666667	13.080733333333335	0.36031666666666773	52397.21875	389829.0619165052	0	1187	0.08036187407616424	1.5404731366681066	2.8151469800179396	502.2911682128906	502.2922058105469
1180	502.32806396484375	12.9617					1	DETECTED	502.3281 m/z @12.96 [N1271_2.mzXML]	502.32806396484375	12.9617	12.4511	13.96255	1.51145	29932.86328125	608607.1786426384	0	1187	0.03599459388774484	1.2521283245047121	1.2105198041505723	502.3240661621094	502.3319396972656
1181	503.2948303222656	12.837366666666666					1	DETECTED	503.2948 m/z @12.84 [N1271_2.mzXML]	503.2948303222656	12.837366666666666	12.8047	19.4995	6.694800000000001	14862.3193359375	645577.383062317	0	1187	0.0653232681226541	102.47142857143152	203.94285714286303	503.29241943359375	503.3009948730469
1182	504.3428649902344	13.33165					1	DETECTED	504.3429 m/z @13.33 [N1271_2.mzXML]	504.3428649902344	13.33165	13.228900000000001	14.700266666666666	1.4713666666666647	9286.43359375	303066.44446447724	0	1187	0.10517329238982143	7.159935117599442	13.319870235198884	504.3392333984375	504.3468933105469
1183	505.34930419921875	12.467216666666667					1	DETECTED	505.3493 m/z @12.47 [N1271_2.mzXML]	505.34930419921875	12.467216666666667	1.0123166666666665	12.737416666666666	11.7251	6358.87158203125	1040117.1815066836	0	1187	0.1344591188012405	0.5117940793896062	0.02358815877921231	505.34765625	505.357177734375
1184	506.35906982421875	14.156266666666665					1	DETECTED	506.3591 m/z @14.16 [N1271_2.mzXML]	506.35906982421875	14.156266666666665	11.573516666666666	15.726799999999999	4.1532833333333325	18877.8828125	1136405.2273275752	0	1187	0.5946257232170193	1.2294654498276913	0.3841409797521487	506.3560791015625	506.3641357421875
1185	507.3230285644531	13.125416666666666					1	DETECTED	507.3230 m/z @13.13 [N1271_2.mzXML]	507.3230285644531	13.125416666666666	13.005633333333332	13.302283333333332	0.29664999999999964	16153.876953125	121016.03479113721	0	1187	0.1767480159229322	1.2382774453874943	1.4765548907749886	507.3219299316406	507.32843017578125
1186	508.3385009765625	13.035166666666667					1	DETECTED	508.3385 m/z @13.04 [N1271_2.mzXML]	508.3385009765625	13.035166666666667	12.976233333333333	13.095883333333335	0.11965000000000181	10592.6484375	53000.19020678763	0	1187	0.1287012299421466	1.0151300904977423	1.0302601809954846	508.33697509765625	508.3401184082031
1187	508.3751525878906	13.946					1	DETECTED	508.3752 m/z @13.95 [N1271_2.mzXML]	508.3751525878906	13.946	11.715816666666665	16.03986666666667	4.324050000000003	57042.17578125	2408608.972870974	0	1187	0.5148482557325416	0.8060417244660176	0.5004870983695762	508.3710021972656	508.37744140625
1188	508.8573303222656	1.6423333333333334					1	DETECTED	508.8573 m/z @1.64 [N1271_2.mzXML]	508.8573303222656	1.6423333333333334	1.5973166666666667	1.6575333333333333	0.060216666666666585	11148.96484375	32114.0014741211	0	1187	0.05277925682804674	0.668826360607181	0.33765272121436213	508.85693359375	508.8583068847656
1189	510.3539733886719	13.467233333333333					1	DETECTED	510.3540 m/z @13.47 [N1271_2.mzXML]	510.3539733886719	13.467233333333333	12.072316666666667	14.511733333333332	2.4394166666666646	57393.91796875	1511341.0918695068	0	1187	0.28738146207826887	0.8743951251568195	2.086173240830974	510.352783203125	510.35577392578125
1190	510.39080810546875	12.668716666666667					1	DETECTED	510.3908 m/z @12.67 [N1271_2.mzXML]	510.39080810546875	12.668716666666667	12.567216666666667	19.153666666666666	6.586449999999999	10258.7861328125	847947.3665635069	0	1187	0.20559636477651821	32.445566502463144	63.89113300492629	510.38922119140625	510.3956604003906
1191	512.333740234375	11.993866666666666					1	DETECTED	512.3337 m/z @11.99 [N1271_2.mzXML]	512.333740234375	11.993866666666666	11.871783333333333	12.8047	0.9329166666666673	37925.8046875	455795.2276632089	0	1187	0.08687177164575033	1.6390319233878121	6.370499147516004	512.3321533203125	512.3366088867188
1192	512.7854614257812	8.968					1	DETECTED	512.7855 m/z @8.97 [N1271_2.mzXML]	512.7854614257812	8.968	8.9152	9.002616666666666	0.08741666666666603	2740.01904296875	9356.545672485348	0	1187	0.46828547988265434	0.8278093434343451	0.6556186868686901	512.7830200195312	512.7860717773438
1193	515.1377563476562	11.871783333333333					1	DETECTED	515.1378 m/z @11.87 [N1271_2.mzXML]	515.1377563476562	11.871783333333333	11.871783333333333	11.947433333333333	0.07564999999999955	6179.41552734375	22729.820764648317	0	1187	0.04643535903077378	null	null	515.134033203125	515.1377563476562
1194	515.3118896484375	13.155216666666666					1	DETECTED	515.3119 m/z @13.16 [N1271_2.mzXML]	515.3118896484375	13.155216666666666	13.035166666666667	13.515016666666666	0.479849999999999	60354.6875	553846.2437824089	0	1187	0.12704701994481482	1.6161753030146284	2.036727143380636	515.309814453125	515.3124389648438
1195	516.1641845703125	10.3337					1	DETECTED	516.1642 m/z @10.33 [N1271_2.mzXML]	516.1641845703125	10.3337	10.1282	10.543766666666667	0.41556666666666686	20443.94140625	209653.47793316568	0	1187	0.22767805900551785	0.9981627498507042	0.6189789760311162	516.1632080078125	516.1660766601562
1196	516.3046264648438	12.771983333333333					1	DETECTED	516.3046 m/z @12.77 [N1271_2.mzXML]	516.3046264648438	12.771983333333333	12.686350000000001	12.901216666666667	0.21486666666666565	28633.890625	196002.45862011728	0	1187	0.10881110693781082	1.2545737641105608	2.3969118850882594	516.3040771484375	516.3054809570312
1197	517.3663330078125	14.89055					1	DETECTED	517.3663 m/z @14.89 [N1271_2.mzXML]	517.3663330078125	14.89055	14.605566666666666	16.03986666666667	1.4343000000000021	12405.68359375	404120.7308140261	0	1187	0.532511135246919	2.358789526378434	3.5737767155649607	517.36572265625	517.3687133789062
1198	518.320556640625	13.155216666666666					1	DETECTED	518.3206 m/z @13.16 [N1271_2.mzXML]	518.320556640625	13.155216666666666	5.329733333333333	14.58985	9.260116666666667	347185.03125	1.0271627957583606E7	1	1187	0.234451572499486	0.571362889577305	2.098929149319869	518.315673828125	518.3223266601562
1199	518.3699951171875	14.986883333333333					1	DETECTED	518.3700 m/z @14.99 [N1271_2.mzXML]	518.3699951171875	14.986883333333333	14.763283333333334	15.086383333333334	0.32310000000000016	3771.185302734375	54085.684769409105	0	1187	0.2906706344310592	0.7224955277280883	0.4449910554561766	518.3683471679688	518.371337890625
1200	518.4588012695312	12.771983333333333					1	DETECTED	518.4588 m/z @12.77 [N1271_2.mzXML]	518.4588012695312	12.771983333333333	3.5905666666666667	14.747716666666667	11.157150000000001	45970.17578125	4173550.682587828	0	1187	1.2713075822645319	1.4493531557268748	2.1185253359535725	518.4517211914062	518.4623413085938
1201	519.3237915039062	13.155216666666666					1	DETECTED	519.3238 m/z @13.16 [N1271_2.mzXML]	519.3237915039062	13.155216666666666	1.2132166666666668	14.42075	13.207533333333334	91765.9375	1.1443783981068963E7	0	1187	0.23426054430388277	0.5529866577346062	0.10597331546921235	519.32275390625	519.3251953125
1202	519.4617309570312	13.6276					1	DETECTED	519.4617 m/z @13.63 [N1271_2.mzXML]	519.4617309570312	13.6276	12.072316666666667	13.6276	1.5552833333333318	16986.638671875	757871.3297573231	0	1187	1.0009980582562346	0.5	null	519.4609375	519.4622192382812
1203	520.3372802734375	12.9617					1	DETECTED	520.3373 m/z @12.96 [N1271_2.mzXML]	520.3372802734375	12.9617	10.299883333333334	16.795	6.495116666666668	3049522.5	3.280971677393903E7	1	1187	0.06542452749435768	1.1215442174250598	0.8118167897783112	520.3355712890625	520.3407592773438
1204	521.3419189453125	12.9617					1	DETECTED	521.3419 m/z @12.96 [N1271_2.mzXML]	521.3419189453125	12.9617	12.8047	15.653666666666668	2.8489666666666675	717735.1875	8280003.325092592	0	1187	0.14045494654831003	3.3351502442925582	4.817465140572272	521.3416137695312	521.34326171875
1205	522.3538818359375	13.33165					1	DETECTED	522.3539 m/z @13.33 [N1271_2.mzXML]	522.3538818359375	13.33165	11.856266666666667	16.850666666666665	4.994399999999999	1018842.4375	1.9167737586438995E7	1	1187	0.22667609436118497	1.6124221842175313	2.2837835875537054	522.3446655273438	522.3605346679688
1206	523.3474731445312	12.9617					1	DETECTED	523.3475 m/z @12.96 [N1271_2.mzXML]	523.3474731445312	12.9617	12.885683333333333	13.020366666666666	0.13468333333333327	17123.42578125	91977.34327197257	0	1187	0.03893223970587911	0.8858802894102042	0.7717605788204084	523.345458984375	523.3474731445312
1207	523.3574829101562	13.33165					1	DETECTED	523.3575 m/z @13.33 [N1271_2.mzXML]	523.3574829101562	13.33165	12.991083333333334	15.45275	2.461666666666666	269614.8125	5593333.242148375	0	1187	0.1965188525567001	3.585941690847412	14.656359248082012	523.3478393554688	523.3611450195312
1208	524.369140625	14.156266666666665					1	DETECTED	524.3691 m/z @14.16 [N1271_2.mzXML]	524.369140625	14.156266666666665	10.1282	17.868499999999997	7.740299999999998	1636385.25	6.321130868401123E7	1	1187	0.4676559676558103	0.7883227273317966	2.3831782344106966	524.3592529296875	524.3744506835938
1209	525.3733520507812	14.156266666666665					1	DETECTED	525.3734 m/z @14.16 [N1271_2.mzXML]	525.3733520507812	14.156266666666665	10.3337	16.887333333333334	6.553633333333334	414211.9375	1.7005974318884004E7	0	1187	0.3612544507498576	3.028911184222996	4.470156275389622	525.37158203125	525.3753662109375
1210	526.2918701171875	12.8047					1	DETECTED	526.2919 m/z @12.80 [N1271_2.mzXML]	526.2918701171875	12.8047	12.703266666666668	12.976233333333333	0.27296666666666525	30210.171875	258982.5889316406	0	1187	0.13186456102184785	1.345547157410453	2.0387883238581486	526.2910766601562	526.2918701171875
1211	527.3119506835938	13.11075					1	DETECTED	527.3120 m/z @13.11 [N1271_2.mzXML]	527.3119506835938	13.11075	8.879733333333332	19.828	10.948266666666667	11360.1962890625	2899098.5936402287	0	1187	0.10752247275321736	1.2938103923012987	1.5876207846025974	527.303955078125	527.313232421875
1212	527.3790893554688	14.317833333333335					1	DETECTED	527.3791 m/z @14.32 [N1271_2.mzXML]	527.3790893554688	14.317833333333335	13.741833333333334	15.0529	1.3110666666666653	10031.7763671875	289583.3653697507	0	1187	0.2343459466336455	1.1380787037037015	0.9126626920757933	527.376953125	527.38134765625
1213	528.3201293945312	13.302283333333332					1	DETECTED	528.3201 m/z @13.30 [N1271_2.mzXML]	528.3201293945312	13.302283333333332	13.228900000000001	13.4207	0.19179999999999886	15143.716796875	124010.22183007735	0	1187	0.15727945988584935	1.3068362480127618	1.6136724960255238	528.318359375	528.3201293945312
1214	533.3606567382812	14.229366666666666					1	DETECTED	533.3607 m/z @14.23 [N1271_2.mzXML]	533.3606567382812	14.229366666666666	13.859649999999998	14.858283333333333	0.9986333333333341	5305.65380859375	174788.63801718163	0	1187	0.48203649980770535	1.3505387008069236	1.7010774016138472	533.3589477539062	533.3631591796875
1215	534.2955932617188	13.155216666666666					1	DETECTED	534.2956 m/z @13.16 [N1271_2.mzXML]	534.2955932617188	13.155216666666666	13.11075	16.33386666666667	3.2231166666666695	9899.0986328125	524838.1666743783	0	1187	0.07648199798716426	36.241941529235426	71.48388305847085	534.2918701171875	534.3048706054688
1216	535.12451171875	11.546066666666666					1	DETECTED	535.1245 m/z @11.55 [N1271_2.mzXML]	535.12451171875	11.546066666666666	7.8896	11.60135	3.7117500000000003	5490.828125	683313.3517580568	0	1187	3.709034410686632	0.5075596659799078	0.015119331959815551	535.1170654296875	535.1254272460938
1217	535.2972412109375	13.199233333333332					1	DETECTED	535.2972 m/z @13.20 [N1271_2.mzXML]	535.2972412109375	13.199233333333332	12.009433333333334	13.213899999999999	1.204466666666665	6855.57958984375	292327.0685172114	0	1187	0.15665943819581685	0.5061635008684934	0.012327001736986762	535.2874755859375	535.299072265625
1218	538.146240234375	10.3337					1	DETECTED	538.1462 m/z @10.33 [N1271_2.mzXML]	538.146240234375	10.3337	6.571833333333333	10.443033333333334	3.871200000000001	5292.77978515625	469739.88269003277	0	1187	0.17314333603385101	0.514531792727015	1.1157321131405236	538.1383056640625	538.1483154296875
1219	539.1063842773438	1.8403333333333334					1	DETECTED	539.1064 m/z @1.84 [N1271_2.mzXML]	539.1063842773438	1.8403333333333334	1.7976999999999999	7.855216666666666	6.057516666666666	14024.25390625	803442.4802603151	0	1187	0.13277419465227247	71.0420250195462	4.984987371372711	539.1051635742188	539.1102294921875
1220	539.3121948242188	12.94645					1	DETECTED	539.3122 m/z @12.95 [N1271_2.mzXML]	539.3121948242188	12.94645	12.901216666666667	13.095883333333335	0.19466666666666832	15548.2216796875	109678.21878955106	0	1187	0.12029775570854895	2.1518054532055917	3.3036109064111834	539.3094482421875	539.3123779296875
1221	540.3656005859375	12.3305					1	DETECTED	540.3656 m/z @12.33 [N1271_2.mzXML]	540.3656005859375	12.3305	12.277683333333332	12.417499999999999	0.13981666666666648	5874.91162109375	35232.82143859871	0	1187	0.08061343499804074	1.3236036604606651	1.6472073209213303	540.3637084960938	540.3656005859375
1222	542.3203125	12.9617					1	DETECTED	542.3203 m/z @12.96 [N1271_2.mzXML]	542.3203125	12.9617	12.532866666666667	14.390833333333335	1.8579666666666679	208038.8125	2535142.987378602	1	1187	0.13607281886450195	1.1368931052634386	0.5590094854907501	542.3177490234375	542.3236083984375
1223	544.33837890625	12.901216666666667					1	DETECTED	544.3384 m/z @12.90 [N1271_2.mzXML]	544.33837890625	12.901216666666667	2.9566500000000002	14.9062	11.94955	399486.8125	6380080.264549819	1	1187	0.09681513292876431	1.1818368336961218	3.2881049546821286	544.3356323242188	544.3403930664062
1224	546.3519287109375	14.170833333333333					1	DETECTED	546.3519 m/z @14.17 [N1271_2.mzXML]	546.3519287109375	14.170833333333333	11.173316666666667	16.4255	5.252183333333333	60747.08984375	2965693.4039365225	0	1187	1.4343446070169392	0.7662475780956556	2.8456073636280452	546.3495483398438	546.3573608398438
1225	547.298583984375	12.976233333333333					1	DETECTED	547.2986 m/z @12.98 [N1271_2.mzXML]	547.298583984375	12.976233333333333	12.91615	13.020366666666666	0.10421666666666596	13188.5634765625	54668.02729223583	0	1187	0.056496535888136634	0.8672676837725364	0.7345353675450729	547.297119140625	547.2991943359375
1226	548.3696899414062	13.45185					1	DETECTED	548.3697 m/z @13.45 [N1271_2.mzXML]	548.3696899414062	13.45185	13.360516666666665	13.859649999999998	0.499133333333333	20695.90625	318883.9499637453	0	1187	0.22994378502326462	2.7324817518247713	4.4649635036495425	548.3687133789062	548.3718872070312
1227	550.3870239257812	11.476766666666666					1	DETECTED	550.3870 m/z @11.48 [N1271_2.mzXML]	550.3870239257812	11.476766666666666	11.140833333333335	16.48045	5.339616666666666	7311.58154296875	649541.5736366573	0	1187	0.7128815024677841	6.703709114983813	12.376858202744343	550.3815307617188	550.3905639648438
1228	550.4493408203125	12.618116666666667					1	DETECTED	550.4493 m/z @12.62 [N1271_2.mzXML]	550.4493408203125	12.618116666666667	12.155316666666666	17.682833333333335	5.527516666666669	7458.421875	601425.6270560002	0	1187	0.34012182589198936	5.971820080668379	26.291929052534574	550.4447631835938	550.4522094726562
1229	561.4857177734375	14.36165					1	DETECTED	561.4857 m/z @14.36 [N1271_2.mzXML]	561.4857177734375	14.36165	14.109733333333333	15.137	1.0272666666666677	4896.22998046875	120486.26913845833	0	1187	0.40474641933657374	2.0389017532252773	3.077803506450555	561.483154296875	561.4892578125
1230	566.3204345703125	12.869833333333334					1	DETECTED	566.3204 m/z @12.87 [N1271_2.mzXML]	566.3204345703125	12.869833333333334	12.754816666666667	13.095883333333335	0.3410666666666682	34018.7578125	269989.28497949295	0	1187	0.11947061012298299	1.4826836690334702	2.8449140170250917	566.3193359375	566.3212280273438
1231	568.3385009765625	12.837366666666666					1	DETECTED	568.3385 m/z @12.84 [N1271_2.mzXML]	568.3385009765625	12.837366666666666	12.703266666666668	14.273200000000001	1.5699333333333332	104920.7421875	1102769.3726927505	1	1187	0.11635697562246783	1.7881941539133686	1.6430451114381404	568.3350830078125	568.3414916992188
1232	570.3540649414062	13.050483333333334					1	DETECTED	570.3541 m/z @13.05 [N1271_2.mzXML]	570.3540649414062	13.050483333333334	12.94645	13.546733333333332	0.6002833333333317	14282.9638671875	206969.46205737293	0	1187	0.15765224083370377	2.885052867670602	4.770105735341204	570.3497924804688	570.3568725585938
1233	583.2528686523438	10.747783333333333					1	DETECTED	583.2529 m/z @10.75 [N1271_2.mzXML]	583.2528686523438	10.747783333333333	10.591983333333333	12.312933333333332	1.7209499999999984	5711.50634765625	292211.72442486545	0	1187	0.19754359251300535	5.522946084724026	10.045892169448052	583.2505493164062	583.255615234375
1234	585.1900634765625	2.6163833333333333					1	DETECTED	585.1901 m/z @2.62 [N1271_2.mzXML]	585.1900634765625	2.6163833333333333	2.3994666666666666	2.92785	0.5283833333333332	3936.068115234375	67783.74769458009	0	1187	0.0834166069612805	1.2179408374951977	1.4358816749903953	585.185302734375	585.19189453125
1235	585.2692260742188	11.026583333333333					1	DETECTED	585.2692 m/z @11.03 [N1271_2.mzXML]	585.2692260742188	11.026583333333333	6.8886666666666665	13.75895	6.870283333333334	87463.9609375	1725395.0971408708	0	1187	0.7044429045828622	1.7735791977321191	3.1942106623226882	585.2604370117188	585.2720336914062
1236	590.320556640625	12.869833333333334					1	DETECTED	590.3206 m/z @12.87 [N1271_2.mzXML]	590.320556640625	12.869833333333334	12.788450000000001	12.9617	0.17324999999999946	9205.998046875	53696.24970349121	0	1187	0.03148144250087981	1.0644071267663313	1.1288142535326628	590.3192138671875	590.3224487304688
1237	599.4314575195312	14.405733333333334					1	DETECTED	599.4315 m/z @14.41 [N1271_2.mzXML]	599.4314575195312	14.405733333333334	14.061900000000001	14.89055	0.8286499999999979	8274.2236328125	174986.19077490212	0	1187	0.30810391014429506	1.2050169655841005	0.7315022694648117	599.4297485351562	599.4347534179688
1238	601.2620239257812	11.7613					1	DETECTED	601.2620 m/z @11.76 [N1271_2.mzXML]	601.2620239257812	11.7613	10.16375	17.294333333333334	7.130583333333334	3816.287109375	603959.6451612548	0	1187	0.05185482331263458	2.231724619991028	3.1843811425740656	601.2530517578125	601.2655029296875
1239	615.4055786132812	14.170833333333333					1	DETECTED	615.4056 m/z @14.17 [N1271_2.mzXML]	615.4055786132812	14.170833333333333	14.109733333333333	15.069899999999999	0.960166666666666	10450.4970703125	168809.18182782014	0	1187	0.1547454909946211	6.8227014003729805	7.628993358388007	615.4037475585938	615.407958984375
1240	616.1752319335938	11.290266666666668					1	DETECTED	616.1752 m/z @11.29 [N1271_2.mzXML]	616.1752319335938	11.290266666666668	5.677233333333334	11.3833	5.706066666666667	29794.96484375	4042820.1202316885	0	1187	0.07415306860295878	0.5082872600079577	0.016574520015915212	616.1724243164062	616.177490234375
1241	623.1357421875	2.4397499999999996					1	DETECTED	623.1357 m/z @2.44 [N1271_2.mzXML]	623.1357421875	2.4397499999999996	2.3179333333333334	3.298583333333333	0.9806499999999998	5632.45458984375	157948.82485058595	0	1187	0.2518338161870517	4.025106033657148	5.558437141697444	623.1324462890625	623.1386108398438
1242	629.15234375	2.4397499999999996					1	DETECTED	629.1523 m/z @2.44 [N1271_2.mzXML]	629.15234375	2.4397499999999996	1.9245333333333332	3.71575	1.7912166666666667	20231.798828125	551258.4288783261	0	1187	0.2712244882051147	1.4827765835106335	2.168645677115085	629.1481323242188	629.1555786132812
1243	647.2669067382812	11.490466666666666					1	DETECTED	647.2669 m/z @11.49 [N1271_2.mzXML]	647.2669067382812	11.490466666666666	11.476766666666666	19.608666666666668	8.131900000000002	67291.984375	1483824.0722308045	0	1187	0.08542063014831847	7.861080892321579	10.244688240092295	647.265625	647.2750854492188
1244	651.1343994140625	2.276683333333333					1	DETECTED	651.1344 m/z @2.28 [N1271_2.mzXML]	651.1343994140625	2.276683333333333	1.82615	3.2224166666666667	1.3962666666666668	15015.1552734375	328721.1519842529	0	1187	0.1853676991411164	1.549570878958272	2.099141757916544	651.1312255859375	651.1361083984375
1245	669.2479248046875	11.518466666666665					1	DETECTED	669.2479 m/z @11.52 [N1271_2.mzXML]	669.2479248046875	11.518466666666665	11.504383333333333	11.60135	0.09696666666666687	12228.6298828125	41294.04744299295	0	1187	0.0782784919877848	3.442603550296217	5.885207100592434	669.2477416992188	669.2495727539062
1246	673.1156005859375	2.2348166666666667					1	DETECTED	673.1156 m/z @2.23 [N1271_2.mzXML]	673.1156005859375	2.2348166666666667	1.82615	2.358616666666667	0.5324666666666669	6763.9150390625	122974.53625097655	0	1187	0.18989850764202254	0.6514681892332791	0.3029363784665582	673.1090087890625	673.1192016601562
1247	701.558837890625	14.156266666666665					1	DETECTED	701.5588 m/z @14.16 [N1271_2.mzXML]	701.558837890625	14.156266666666665	9.3878	15.346300000000001	5.958500000000001	7470.08935546875	769381.944799652	0	1187	1.7750001965711846	0.6247815510226911	0.47041647222063115	701.5528564453125	701.56298828125
1248	703.5730590820312	13.050483333333334					1	DETECTED	703.5731 m/z @13.05 [N1271_2.mzXML]	703.5730590820312	13.050483333333334	11.886933333333333	15.206366666666666	3.3194333333333326	15982.69140625	1067098.794611267	0	1187	0.3670717350342887	1.352121394725169	2.0923701450845904	703.571044921875	703.576904296875
1249	722.5253295898438	12.901216666666667					1	DETECTED	722.5253 m/z @12.90 [N1271_2.mzXML]	722.5253295898438	12.901216666666667	11.042366666666668	13.894283333333334	2.851916666666666	9565.4873046875	561581.1835989993	0	1187	0.05929937476263625	0.7671185589656692	0.5342371179313383	722.5161743164062	722.5317993164062
1250	732.5518188476562	13.6276					1	DETECTED	732.5518 m/z @13.63 [N1271_2.mzXML]	732.5518188476562	13.6276	12.207600000000001	14.450683333333334	2.243083333333333	7744.8515625	349700.5244362184	0	1187	0.2269632841218563	0.7898180751173718	0.2653051814605803	732.5451049804688	732.5564575195312
1251	758.567138671875	13.45185					1	DETECTED	758.5671 m/z @13.45 [N1271_2.mzXML]	758.567138671875	13.45185	11.559683333333334	16.462033333333334	4.90235	172947.046875	1.1725941853830075E7	1	1187	1.2563831803011958	0.8776802743318133	0.7838941826774374	758.563720703125	758.5724487304688
1252	768.5873413085938	13.611600000000001					1	DETECTED	768.5873 m/z @13.61 [N1271_2.mzXML]	768.5873413085938	13.611600000000001	12.365383333333334	14.3028	1.9374166666666657	5416.291015625	345250.6446687008	0	1187	1.1728008584777587	0.7773193532424798	0.5546387064849597	768.58349609375	768.5931396484375
1253	782.5673828125	12.703266666666668					1	DETECTED	782.5674 m/z @12.70 [N1271_2.mzXML]	782.5673828125	12.703266666666668	11.776866666666667	15.653666666666668	3.876800000000001	87203.1796875	4339918.554892457	1	1187	0.3951529394105755	1.9856008455376044	3.1408719929087896	782.5614013671875	782.5755004882812
1254	784.5831298828125	13.6276					1	DETECTED	784.5831 m/z @13.63 [N1271_2.mzXML]	784.5831298828125	13.6276	7.855216666666666	15.206366666666666	7.35115	26152.6484375	2899385.554967407	0	1187	0.2926239418705361	0.6025566027107376	0.17241633499536804	784.5778198242188	784.591064453125
1255	786.5982055664062	13.6276					1	DETECTED	786.5982 m/z @13.63 [N1271_2.mzXML]	786.5982055664062	13.6276	11.7613	15.67175	3.910449999999999	36618.6640625	2430772.335188507	0	1187	1.352362342281456	0.8652021859703449	0.582471088409317	786.5899047851562	786.6024169921875
1256	806.567138671875	13.6276					1	DETECTED	806.5671 m/z @13.63 [N1271_2.mzXML]	806.567138671875	13.6276	11.776866666666667	15.171666666666665	3.3947999999999983	31310.287109375	1836041.359082794	0	1187	1.0890602136055634	2.2451488281228626	2.227465388126211	806.5580444335938	806.5707397460938
1257	810.5986328125	12.771983333333333					1	DETECTED	810.5986 m/z @12.77 [N1271_2.mzXML]	810.5986328125	12.771983333333333	11.962816666666667	14.6848	2.7219833333333323	16022.65234375	863442.2479114996	0	1187	0.3066170033010227	1.6819670442842436	2.9550759615931557	810.5930786132812	810.6038208007812
1258	834.5957641601562	13.546733333333332					1	DETECTED	834.5958 m/z @13.55 [N1271_2.mzXML]	834.5957641601562	13.546733333333332	12.651733333333334	14.2879	1.636166666666666	3911.123291015625	231046.85538751207	0	1187	1.157213023606122	0.9140595903165755	0.8281191806331509	834.5890502929688	834.6033325195312
1259	991.668212890625	13.155216666666666					1	DETECTED	991.6682 m/z @13.16 [N1271_2.mzXML]	991.668212890625	13.155216666666666	13.095883333333335	13.33165	0.2357666666666649	17640.7578125	110664.27270532216	0	1187	0.23424254387703058	1.986797752809044	2.6795101187852923	991.6659545898438	991.6719360351562
