# Supplementary material for: MSFC: a new feature construction method for accurate diagnosis of mass spectrometry data
Source: Sci Rep. 2023 Sep 21;13:15694. doi: 10.1038/s41598-023-42395-5 (PMC10514077; doi:10.1038/s41598-023-42395-5)
Supplement: Supplementary file 1 — Supplementary Information. [file 41598_2023_42395_MOESM1_ESM.zip › dataset/CHD dataset/2-batch/N/N1272_2.mzXML_chromatograms.csv]

row ID	row m/z	row retention time	row identity (main ID)	row identity (all IDs)	row identity (main ID + details)	row comment	row number of detected peaks	N1272_2.mzXML Peak status	N1272_2.mzXML Peak name	N1272_2.mzXML Peak m/z	N1272_2.mzXML Peak RT	N1272_2.mzXML Peak RT start	N1272_2.mzXML Peak RT end	N1272_2.mzXML Peak duration time	N1272_2.mzXML Peak height	N1272_2.mzXML Peak area	N1272_2.mzXML Peak charge	N1272_2.mzXML Peak # data points	N1272_2.mzXML Peak FWHM	N1272_2.mzXML Peak tailing factor	N1272_2.mzXML Peak asymmetry factor	N1272_2.mzXML Peak m/z min	N1272_2.mzXML Peak m/z max
1	55.05402755737305	11.657366666666666					1	DETECTED	55.0540 m/z @11.66 [N1272_2.mzXML]	55.05402755737305	11.657366666666666	0.10105	19.9965	19.89545	2846.0888671875	1196754.0623652344	0	1172	11.920959500323367	0.8608041201132426	0.9980300778065965	55.04568862915039	55.06245803833008
2	60.08057403564453	15.020299999999999					1	DETECTED	60.0806 m/z @15.02 [N1272_2.mzXML]	60.08057403564453	15.020299999999999	0.10105	19.9965	19.89545	127921.828125	2.8360705650644038E7	1	1172	5.066684745974701	0.6764818701322276	2.4383317750281255	60.080440521240234	60.080810546875
3	61.03947830200195	1.8515166666666665					1	DETECTED	61.0395 m/z @1.85 [N1272_2.mzXML]	61.03947830200195	1.8515166666666665	0.1373	19.959666666666667	19.822366666666667	204860.515625	3034001.959735597	0	1172	0.04568755658549484	0.6510928674370988	4.932112949323464	61.0330696105957	61.047332763671875
4	61.083900451660156	14.692183333333332					1	DETECTED	61.0839 m/z @14.69 [N1272_2.mzXML]	61.083900451660156	14.692183333333332	3.055966666666667	19.538166666666665	16.4822	3967.543212890625	1219858.6801930855	0	1172	5.8334364554297835	0.7082284763232035	0.5568515663000239	61.079219818115234	61.091861724853516
5	68.98210906982422	1.5237666666666667					1	DETECTED	68.9821 m/z @1.52 [N1272_2.mzXML]	68.98210906982422	1.5237666666666667	1.4319	17.587833333333332	16.155933333333333	13332.8779296875	1673613.387436279	0	1172	0.11889056209411031	87.93142235123358	163.90944558888611	68.97550201416016	68.9821548461914
6	69.03340148925781	1.9071166666666668					1	DETECTED	69.0334 m/z @1.91 [N1272_2.mzXML]	69.03340148925781	1.9071166666666668	0.5749333333333334	7.340416666666667	6.765483333333334	10993.1201171875	556314.140474457	0	1172	0.09536019133311657	2.539246349976855	2.095763066216264	69.03324127197266	69.03903198242188
7	69.06970977783203	7.340416666666667					1	DETECTED	69.0697 m/z @7.34 [N1272_2.mzXML]	69.06970977783203	7.340416666666667	0.10105	19.9965	19.89545	8308.56640625	4689929.475461637	0	1172	5.748544579636776	1.374115369208172	0.9902587851116496	69.06574249267578	69.07785034179688
8	70.06498718261719	1.8515166666666665					1	DETECTED	70.0650 m/z @1.85 [N1272_2.mzXML]	70.06498718261719	1.8515166666666665	0.48401666666666665	17.680666666666664	17.196649999999998	22715.17578125	842638.8285280457	0	1172	0.036517245585029334	2.5872427139816354	405.6413786666085	70.05570983886719	70.07467651367188
9	70.98051452636719	1.49385					1	DETECTED	70.9805 m/z @1.49 [N1272_2.mzXML]	70.98051452636719	1.49385	1.4319	10.293666666666667	8.861766666666666	2726.47265625	576490.0086619261	0	1172	0.03024961203835086	71.52354048964224	142.0470809792845	70.97301483154297	70.98051452636719
10	72.04871368408203	11.411516666666667					1	DETECTED	72.0487 m/z @11.41 [N1272_2.mzXML]	72.04871368408203	11.411516666666667	0.1373	19.959666666666667	19.822366666666667	7188.11279296875	1532683.1805544882	0	1172	4.646021006538271	0.8341055414094418	4.733376442203523	72.0403060913086	72.05247497558594
11	72.08065032958984	1.9212					1	DETECTED	72.0807 m/z @1.92 [N1272_2.mzXML]	72.08065032958984	1.9212	1.8791166666666668	7.536600000000001	5.657483333333334	59997.59765625	1172613.716657608	0	1172	0.11197009122869606	10.407907502904928	14.35781797852878	72.07797241210938	72.08087921142578
12	73.04531860351562	14.109100000000002					1	DETECTED	73.0453 m/z @14.11 [N1272_2.mzXML]	73.04531860351562	14.109100000000002	0.10105	19.9965	19.89545	16515.580078125	5605002.652118131	0	1172	4.982668269501877	1.0252335516146867	0.41671719747159147	73.03691864013672	73.05079650878906
13	75.94774627685547	2.5117833333333333					1	DETECTED	75.9477 m/z @2.51 [N1272_2.mzXML]	75.94774627685547	2.5117833333333333	2.2903000000000002	15.777466666666667	13.487166666666667	5626.09765625	611106.8113865356	0	1172	0.5214657606989004	30.447362480246863	2.9675718230599584	75.9433822631836	75.95530700683594
14	80.9476547241211	1.7507166666666667					1	DETECTED	80.9477 m/z @1.75 [N1272_2.mzXML]	80.9476547241211	1.7507166666666667	1.6572500000000001	16.10795	14.4507	166146.734375	3042160.106030092	0	1172	0.21492382972870283	3.540458735259384	4.813812971906543	80.94019317626953	80.9561767578125
15	81.06981658935547	11.411516666666667					1	DETECTED	81.0698 m/z @11.41 [N1272_2.mzXML]	81.06981658935547	11.411516666666667	0.10105	19.9965	19.89545	5421.2099609375	2229019.1376481615	0	1172	12.628741676161503	0.8795149920132974	2.315349519316843	81.06904602050781	81.06999969482422
16	82.01748657226562	1.4637					1	DETECTED	82.0175 m/z @1.46 [N1272_2.mzXML]	82.01748657226562	1.4637	0.9023	5.291383333333333	4.389083333333333	4805.98974609375	711402.0173789063	0	1172	0.09845676676766435	3.9090517753235954	6.818103550647191	82.01734924316406	82.02509307861328
17	82.94470977783203	1.7350999999999999					1	DETECTED	82.9447 m/z @1.74 [N1272_2.mzXML]	82.94470977783203	1.7350999999999999	1.6726999999999999	2.1624833333333333	0.48978333333333346	55650.48046875	611313.1368642577	0	1172	null	3.9245459401709404	1.678354914086453	82.94467163085938	82.94483947753906
18	83.02133178710938	1.8229166666666667					1	DETECTED	83.0213 m/z @1.82 [N1272_2.mzXML]	83.02133178710938	1.8229166666666667	0.6659	19.795	19.1291	1735325.625	9215061.92824167	0	1172	0.053596982661355375	1.9642130190837988	2.6612616131154527	83.02130889892578	83.02172088623047
19	83.0852279663086	11.269366666666667					1	DETECTED	83.0852 m/z @11.27 [N1272_2.mzXML]	83.0852279663086	11.269366666666667	0.10105	19.9965	19.89545	12156.009765625	4527134.606136413	0	1172	12.10942594024381	0.8907094324868415	1.123737996604306	83.08502197265625	83.08563995361328
20	84.0248794555664	1.8086666666666666					1	DETECTED	84.0249 m/z @1.81 [N1272_2.mzXML]	84.0248794555664	1.8086666666666666	0.5749333333333334	1.8791166666666668	1.3041833333333335	13337.6533203125	389611.8782858887	0	1172	0.06470438945256607	0.5285515508483736	0.0571031016967471	84.01626586914062	84.02642822265625
21	84.04441833496094	2.878916666666667					1	DETECTED	84.0444 m/z @2.88 [N1272_2.mzXML]	84.04441833496094	2.878916666666667	0.10105	19.9965	19.89545	12495.232421875	2381085.691954832	0	1172	1.2977621879299395	1.637347958086806	1.9028872906161234	84.04396057128906	84.05401611328125
22	84.6192626953125	1.5237666666666667					1	DETECTED	84.6193 m/z @1.52 [N1272_2.mzXML]	84.6192626953125	1.5237666666666667	1.4319	16.144266666666667	14.712366666666666	5809.69140625	1209747.8532640685	0	1172	0.12521426969464522	80.07456458635696	153.57714942826988	84.6192626953125	84.62366485595703
23	84.9593734741211	1.5237666666666667					1	DETECTED	84.9594 m/z @1.52 [N1272_2.mzXML]	84.9593734741211	1.5237666666666667	0.1192	19.9965	19.8773	1814114.875	2.690250811275096E7	0	1172	0.12914931200124435	1.2015541556651526	1.3000656533388548	84.95933532714844	84.95980834960938
24	85.02828979492188	1.86545					1	DETECTED	85.0283 m/z @1.87 [N1272_2.mzXML]	85.02828979492188	1.86545	1.5970166666666665	19.135166666666667	17.53815	44219.81640625	4107806.4868483893	0	1172	0.2499969649914664	9.468210988698104	50.728322417806595	85.02605438232422	85.02851104736328
25	85.06468200683594	6.610683333333333					1	DETECTED	85.0647 m/z @6.61 [N1272_2.mzXML]	85.06468200683594	6.610683333333333	0.1192	19.978	19.858800000000002	5202.03662109375	2656878.4118410638	0	1172	7.1665041179424644	1.5296041736737112	0.4183075532249624	85.06451416015625	85.0649642944336
26	86.06006622314453	2.6075999999999997					1	DETECTED	86.0601 m/z @2.61 [N1272_2.mzXML]	86.06006622314453	2.6075999999999997	0.6112833333333333	19.959666666666667	19.348383333333334	11980.548828125	1644669.2280865477	0	1172	0.26050556495412236	1.796064223628878	0.602568840442731	86.05961608886719	86.0631332397461
27	86.09634399414062	3.9907					1	DETECTED	86.0963 m/z @3.99 [N1272_2.mzXML]	86.09634399414062	3.9907	1.49385	19.08083333333333	17.586983333333333	130349.3046875	9926130.853736265	1	1172	0.950833115853488	0.9334905233251374	0.8617731504092891	86.09605407714844	86.09697723388672
28	87.04401397705078	4.353366666666667					1	DETECTED	87.0440 m/z @4.35 [N1272_2.mzXML]	87.04401397705078	4.353366666666667	0.1373	18.586666666666666	18.449366666666666	6006.12890625	1546181.2015853575	0	1172	2.799807362446241	2.1879832703467685	3.5726203733555333	87.04219055175781	87.04419708251953
29	87.08023071289062	7.411616666666666					1	DETECTED	87.0802 m/z @7.41 [N1272_2.mzXML]	87.08023071289062	7.411616666666666	0.10105	19.9965	19.89545	121310.640625	7.035228638395461E7	1	1172	7.221578808183918	1.6292018379086544	1.0481355223095166	87.08011627197266	87.08052062988281
30	88.0011215209961	11.6728					1	DETECTED	88.0011 m/z @11.67 [N1272_2.mzXML]	88.0011215209961	11.6728	1.4482666666666666	16.920666666666666	15.472399999999999	27116.486328125	8482230.00259735	0	1172	15.54046199483039	0.7567600180095648	0.5143124120912673	87.99333190917969	88.00228881835938
31	88.0391845703125	2.5117833333333333					1	DETECTED	88.0392 m/z @2.51 [N1272_2.mzXML]	88.0391845703125	2.5117833333333333	2.1909	3.6168666666666667	1.4259666666666666	6935.88330078125	233328.91055548095	0	1172	0.10507188651999844	2.2219394380096618	2.970308320270564	88.0389175415039	88.03948211669922
32	88.08369445800781	7.09095					1	DETECTED	88.0837 m/z @7.09 [N1272_2.mzXML]	88.08369445800781	7.09095	0.10105	19.9965	19.89545	6606.1396484375	3692216.047524688	0	1172	5.8992882243503635	1.4231569836478346	1.2047238190501792	88.07518768310547	88.08393859863281
33	88.95264434814453	1.5386					1	DETECTED	88.9526 m/z @1.54 [N1272_2.mzXML]	88.95264434814453	1.5386	1.4319	11.5548	10.1229	24556.6875	4189473.409143677	0	1172	0.13525334626827878	1.1000270748985386	1.0835897205412826	88.94300079345703	88.95577239990234
34	88.96819305419922	11.5101					1	DETECTED	88.9682 m/z @11.51 [N1272_2.mzXML]	88.96819305419922	11.5101	0.1373	19.959666666666667	19.822366666666667	18526.859375	3002707.1590371416	0	1172	0.7540604734686571	0.8887495806113732	0.5969922272872936	88.968017578125	88.97636413574219
35	89.03856658935547	9.2004					1	DETECTED	89.0386 m/z @9.20 [N1272_2.mzXML]	89.03856658935547	9.2004	0.26526666666666665	19.9045	19.639233333333333	11096.1279296875	1033173.364583008	0	1172	0.13152625019393227	0.5081022264402166	0.0242200801200848	89.03373718261719	89.03863525390625
36	89.05966186523438	10.203366666666666					1	DETECTED	89.0597 m/z @10.20 [N1272_2.mzXML]	89.05966186523438	10.203366666666666	0.10105	19.9965	19.89545	18995.958984375	5076653.329511808	0	1172	1.3418702114911518	1.2072733289134419	1.4073694235955347	89.05919647216797	89.05994415283203
37	90.05487823486328	1.8229166666666667					1	DETECTED	90.0549 m/z @1.82 [N1272_2.mzXML]	90.05487823486328	1.8229166666666667	0.1373	19.9965	19.8592	191897.953125	6888015.511529821	0	1172	0.18097433996375667	6.053353427006299	26.14457084247069	90.04630279541016	90.05992889404297
38	90.9764404296875	1.6572500000000001					1	DETECTED	90.9764 m/z @1.66 [N1272_2.mzXML]	90.9764404296875	1.6572500000000001	1.5822333333333334	18.051666666666666	16.46943333333333	412093.71875	1.1530162549633913E7	0	1172	0.14315620799896545	2.2672625600594496	2.9895271386302267	90.97132110595703	90.9825210571289
39	91.03890991210938	9.992616666666667					1	DETECTED	91.0389 m/z @9.99 [N1272_2.mzXML]	91.03890991210938	9.992616666666667	0.10105	19.9965	19.89545	49226.71484375	2.2053389671640135E7	0	1172	9.423311778497597	1.0056773952221927	0.4133957328417627	91.03396606445312	91.04246520996094
40	91.05413818359375	9.186200000000001					1	DETECTED	91.0541 m/z @9.19 [N1272_2.mzXML]	91.05413818359375	9.186200000000001	0.10105	19.9965	19.89545	121540.8359375	1.5683599848745491E7	0	1172	0.12483020408737211	0.7026506040944894	0.8341606769657605	91.04690551757812	91.05928039550781
41	92.05751037597656	9.2004					1	DETECTED	92.0575 m/z @9.20 [N1272_2.mzXML]	92.05751037597656	9.2004	3.6321333333333334	17.921333333333333	14.2892	9693.013671875	1034255.1625302128	0	1172	0.15721251914400192	2.9720665739205323	6.784109329838588	92.05731201171875	92.06641387939453
42	93.06573486328125	11.217783333333333					1	DETECTED	93.0657 m/z @11.22 [N1272_2.mzXML]	93.06573486328125	11.217783333333333	0.1373	19.868166666666664	19.730866666666664	6734.5810546875	1343752.4502695608	0	1172	6.234965533086736	0.9727417095193424	0.8635439867925458	93.0568618774414	93.0704116821289
43	94.04132843017578	8.386800000000001					1	DETECTED	94.0413 m/z @8.39 [N1272_2.mzXML]	94.04132843017578	8.386800000000001	1.0480500000000001	13.407183333333334	12.359133333333334	6984.00048828125	682696.4396826471	0	1172	0.0702631698253331	0.8420462158632828	0.0490577840899536	94.03326416015625	94.04988861083984
44	95.01612091064453	2.44355					1	DETECTED	95.0161 m/z @2.44 [N1272_2.mzXML]	95.01612091064453	2.44355	1.9489666666666667	16.51268333333333	14.563716666666664	3816.241943359375	870153.5744823912	0	1172	0.05440381262705829	14.723218197135633	28.446436394271267	95.01541900634766	95.0164566040039
45	95.04922485351562	8.35465					1	DETECTED	95.0492 m/z @8.35 [N1272_2.mzXML]	95.04922485351562	8.35465	1.6422666666666668	14.42275	12.780483333333335	3983.85791015625	730128.1816726377	0	1172	0.33824674071923866	0.952007856126612	0.9040157122532239	95.04862213134766	95.05780792236328
46	95.08526611328125	11.5548					1	DETECTED	95.0853 m/z @11.55 [N1272_2.mzXML]	95.08526611328125	11.5548	0.1192	19.9965	19.8773	3582.624267578125	1479665.4509490354	0	1172	12.09656721226604	0.8690973801112316	0.9295544738050382	95.08487701416016	95.08731079101562
47	96.9216079711914	1.7350999999999999					1	DETECTED	96.9216 m/z @1.74 [N1272_2.mzXML]	96.9216079711914	1.7350999999999999	1.3952166666666665	2.3744500000000004	0.9792333333333338	126232.078125	1636260.6164487924	0	1172	0.10684151034919043	3.982560254174053	6.148808447361617	96.91880798339844	96.92186737060547
48	97.02841186523438	2.4157					1	DETECTED	97.0284 m/z @2.42 [N1272_2.mzXML]	97.02841186523438	2.4157	0.10105	19.941333333333333	19.840283333333332	10898.1416015625	2322138.569590057	0	1172	0.346703207066267	4.285806349412077	2.3718618397590547	97.02049255371094	97.02915954589844
49	97.06470489501953	7.358133333333333					1	DETECTED	97.0647 m/z @7.36 [N1272_2.mzXML]	97.06470489501953	7.358133333333333	0.1192	19.9965	19.8773	3643.665771484375	2154346.994036683	0	1172	17.27251748339239	1.3729439880645402	1.3095022527524391	97.06427764892578	97.0738525390625
50	97.10096740722656	12.070466666666666					1	DETECTED	97.1010 m/z @12.07 [N1272_2.mzXML]	97.10096740722656	12.070466666666666	0.1373	19.978	19.840700000000002	4587.478515625	2089810.5309299005	0	1172	12.963862417805377	0.8313258565063758	0.6626517130127517	97.0976791381836	97.10144805908203
51	98.91864776611328	1.7350999999999999					1	DETECTED	98.9186 m/z @1.74 [N1272_2.mzXML]	98.91864776611328	1.7350999999999999	1.6572500000000001	3.726	2.0687499999999996	41330.5078125	897559.3347811281	0	1172	0.1267274939924561	12.413111252122112	4.349880920733184	98.91856384277344	98.92018127441406
52	98.98406219482422	1.9773333333333334					1	DETECTED	98.9841 m/z @1.98 [N1272_2.mzXML]	98.98406219482422	1.9773333333333334	0.10105	19.9965	19.89545	20936.892578125	5116366.702662903	0	1172	1.1631886007866694	3.9579220859965227	10.672326786991487	98.9753189086914	98.9850845336914
53	98.99551391601562	1.8229166666666667					1	DETECTED	98.9955 m/z @1.82 [N1272_2.mzXML]	98.99551391601562	1.8229166666666667	0.3562333333333333	7.144383333333334	6.788150000000001	60087.140625	5829482.7783137215	0	1172	0.11093095425284072	2.314115748684674	3.6282314973693475	98.99535369873047	99.00004577636719
54	99.04395294189453	1.9489666666666667					1	DETECTED	99.0440 m/z @1.95 [N1272_2.mzXML]	99.04395294189453	1.9489666666666667	0.7932	19.941333333333333	19.148133333333334	17298.181640625	3975604.1159240105	0	1172	0.8470983474617058	8.283736625039657	5.233458757875678	99.04145050048828	99.04420471191406
55	100.07550811767578	8.8222					1	DETECTED	100.0755 m/z @8.82 [N1272_2.mzXML]	100.07550811767578	8.8222	0.10105	19.9965	19.89545	134758.09375	2979588.5573955704	1	1172	0.15298313530740515	2.0562206140599795	1.9237407241935887	100.06616973876953	100.07587432861328
56	101.00811767578125	1.49385					1	DETECTED	101.0081 m/z @1.49 [N1272_2.mzXML]	101.00811767578125	1.49385	0.10105	19.9965	19.89545	902646.4375	1.2957915896846902E7	1	1172	0.13520396781232646	1.756672567978754	2.4385193317145806	101.00786590576172	101.0086898803711
57	101.0516357421875	11.956516666666666					1	DETECTED	101.0516 m/z @11.96 [N1272_2.mzXML]	101.0516357421875	11.956516666666666	0.3379333333333333	11.956516666666666	11.618583333333332	10570.4453125	2473771.934060851	0	1172	3.0779364451234947	0.5	null	101.04715728759766	101.05978393554688
58	101.09595489501953	7.162183333333333					1	DETECTED	101.0960 m/z @7.16 [N1272_2.mzXML]	101.09595489501953	7.162183333333333	0.10105	19.9965	19.89545	20719.736328125	1.1189950681004815E7	0	1172	13.415982263751868	1.4088000509833172	0.3754844495049591	101.0954818725586	101.1052474975586
59	102.00919342041016	1.49385					1	DETECTED	102.0092 m/z @1.49 [N1272_2.mzXML]	102.00919342041016	1.49385	1.4319	17.346999999999998	15.915099999999997	74732.2421875	2492941.9103415203	0	1172	0.14283465368310755	106.27269986086463	207.11864027997277	102.00872039794922	102.00928497314453
60	102.0464859008789	8.386800000000001					1	DETECTED	102.0465 m/z @8.39 [N1272_2.mzXML]	102.0464859008789	8.386800000000001	0.21073333333333333	9.608466666666667	9.397733333333333	20323.71484375	2289425.151476043	0	1172	0.21823801243862562	0.5635004258000386	0.11297254450375217	102.04609680175781	102.0551528930664
61	102.0911636352539	1.8229166666666667					1	DETECTED	102.0912 m/z @1.82 [N1272_2.mzXML]	102.0911636352539	1.8229166666666667	0.10105	19.978	19.87695	20272.876953125	2418667.7707338263	0	1172	1.5374303683976527	5.684860020134586	25.761602641420478	102.09022521972656	102.09944152832031
62	102.12752532958984	12.466683333333332					1	DETECTED	102.1275 m/z @12.47 [N1272_2.mzXML]	102.12752532958984	12.466683333333332	0.39295	19.9965	19.603550000000002	6879.7080078125	1969050.4787682192	0	1172	2.6609294004776807	0.8118263613574372	1.8065600315070858	102.12702178955078	102.13175964355469
63	102.97018432617188	1.49385					1	DETECTED	102.9702 m/z @1.49 [N1272_2.mzXML]	102.97018432617188	1.49385	0.4658166666666667	7.8576999999999995	7.3918833333333325	296195.8125	3245068.6187206106	0	1172	0.10267762169475492	2.227683086663206	2.6404991432966844	102.96990966796875	102.97042846679688
64	103.0388412475586	2.00575					1	DETECTED	103.0388 m/z @2.01 [N1272_2.mzXML]	103.0388412475586	2.00575	1.8086666666666666	19.428833333333333	17.620166666666666	77126.890625	5340104.736904568	0	1172	0.25831507940856047	15.71051176824399	29.81893553944822	103.03836059570312	103.04170227050781
65	103.05418395996094	8.35465					1	DETECTED	103.0542 m/z @8.35 [N1272_2.mzXML]	103.05418395996094	8.35465	2.9228333333333336	8.522533333333334	5.5997	121157.7890625	6786571.332597652	1	1172	0.18045026968819577	0.5154537002660252	0.8055388361662559	103.04596710205078	103.06306457519531
66	103.07498931884766	10.9521					1	DETECTED	103.0750 m/z @10.95 [N1272_2.mzXML]	103.07498931884766	10.9521	0.10105	19.9965	19.89545	96282.171875	1.8950950209188223E7	0	1172	0.41914616911609315	0.6226605915058989	0.9805865070633328	103.0682144165039	103.07695770263672
67	104.05757904052734	8.35465					1	DETECTED	104.0576 m/z @8.35 [N1272_2.mzXML]	104.05757904052734	8.35465	7.8576999999999995	9.590633333333333	1.7329333333333334	10540.484375	308324.34109182714	0	1172	0.3150499511960856	1.623882540671529	2.5062310467749396	104.04937744140625	104.05762481689453
68	104.0704345703125	1.86545					1	DETECTED	104.0704 m/z @1.87 [N1272_2.mzXML]	104.0704345703125	1.86545	0.10105	19.9965	19.89545	75289.8359375	7025189.379371735	0	1172	11.685863932570808	9.530219841745659	13.752411074542414	104.07002258300781	104.07905578613281
69	104.10674285888672	1.7803166666666668					1	DETECTED	104.1067 m/z @1.78 [N1272_2.mzXML]	104.10674285888672	1.7803166666666668	1.7191666666666667	14.84605	13.126883333333334	857250.0	7575149.285386109	1	1172	0.04598485959193166	2.2468828463356507	2.950817565608535	104.10668182373047	104.10733032226562
70	105.00325775146484	1.49385					1	DETECTED	105.0033 m/z @1.49 [N1272_2.mzXML]	105.00325775146484	1.49385	1.4319	1.6572500000000001	0.22535000000000016	24624.994140625	181200.94739672853	0	1172	0.13325975948715074	1.8188054882970166	2.249122631115784	105.00309753417969	105.00334930419922
71	105.03345489501953	9.710916666666666					1	DETECTED	105.0335 m/z @9.71 [N1272_2.mzXML]	105.03345489501953	9.710916666666666	8.93	10.365466666666666	1.4354666666666667	80588.6484375	1030176.7032800011	0	1172	0.09260617818982553	0.9190908120798212	0.17015979242166857	105.02396392822266	105.03353118896484
72	105.07148742675781	13.698566666666666					1	DETECTED	105.0715 m/z @13.70 [N1272_2.mzXML]	105.07148742675781	13.698566666666666	0.10105	19.9965	19.89545	102531.7109375	2.131760921107961E7	1	1172	2.518809770207346	1.2041239331274727	1.1982673191436624	105.0712661743164	105.07341003417969
73	105.11023712158203	1.7803166666666668					1	DETECTED	105.1102 m/z @1.78 [N1272_2.mzXML]	105.11023712158203	1.7803166666666668	1.7657166666666666	1.9630666666666667	0.19735000000000014	37330.73828125	158851.1565227052	0	1172	0.03908854089055591	6.758561643835543	12.517123287671087	105.1098861694336	105.11028289794922
74	106.04971313476562	1.83745					1	DETECTED	106.0497 m/z @1.84 [N1272_2.mzXML]	106.04971313476562	1.83745	0.6112833333333333	19.868166666666664	19.25688333333333	11201.34765625	1614271.979273834	0	1172	1.2104292378939188	2.8070823359461743	1.554532596141218	106.04864501953125	106.054931640625
75	106.07487487792969	13.817633333333333					1	DETECTED	106.0749 m/z @13.82 [N1272_2.mzXML]	106.07487487792969	13.817633333333333	0.5205	18.971166666666665	18.450666666666667	4562.2041015625	1442028.9948297427	0	1172	4.779405202352693	0.693783622535183	0.6100390403490611	106.06490325927734	106.08087158203125
76	106.95043182373047	1.6726999999999999					1	DETECTED	106.9504 m/z @1.67 [N1272_2.mzXML]	106.95043182373047	1.6726999999999999	1.5822333333333334	16.679666666666666	15.097433333333333	45539.796875	4937921.84057071	0	1172	0.16923211797287352	75.95776330173886	171.73847937914067	106.9404525756836	106.9505844116211
77	107.01555633544922	14.109100000000002					1	DETECTED	107.0156 m/z @14.11 [N1272_2.mzXML]	107.01555633544922	14.109100000000002	11.657366666666666	16.053466666666665	4.396099999999999	3808.055908203125	398943.20392617775	0	1172	0.9093887071092901	0.8965289862954091	0.7624587578169112	107.01094818115234	107.01617431640625
78	107.04857635498047	11.068299999999999					1	DETECTED	107.0486 m/z @11.07 [N1272_2.mzXML]	107.04857635498047	11.068299999999999	0.10105	19.9045	19.803449999999998	2929.81005859375	1362540.0557155155	0	1172	9.43895641767224	0.9028448334815018	0.8056896669630036	107.045654296875	107.05255126953125
79	108.08068084716797	5.9397166666666665					1	DETECTED	108.0807 m/z @5.94 [N1272_2.mzXML]	108.08068084716797	5.9397166666666665	0.1192	19.9965	19.8773	2875.712158203125	1482358.5725696732	0	1172	18.835779235543008	1.7075202373214293	2.024382191497976	108.07990264892578	108.08116912841797
80	109.06228637695312	1.6572500000000001					1	DETECTED	109.0623 m/z @1.66 [N1272_2.mzXML]	109.06228637695312	1.6572500000000001	1.5970166666666665	10.078966666666668	8.481950000000001	7169.25390625	579858.8121321412	0	1172	0.11063897034972592	70.40910348644134	110.02653244676935	109.06217956542969	109.06510162353516
81	109.09811401367188	13.006					1	DETECTED	109.0981 m/z @13.01 [N1272_2.mzXML]	109.09811401367188	13.006	0.10105	19.978	19.87695	2936.991455078125	1288236.4345016486	0	1172	2.801013764793945	0.7701289040251997	0.26837473956217256	109.09373474121094	109.10222625732422
82	110.06012725830078	2.806433333333333					1	DETECTED	110.0601 m/z @2.81 [N1272_2.mzXML]	110.06012725830078	2.806433333333333	0.1192	19.978	19.858800000000002	3807.035888671875	1234674.7896729433	0	1172	0.4116879120430532	3.695027103464531	0.46059946653464806	110.05955505371094	110.06046295166016
83	111.04399108886719	1.9773333333333334					1	DETECTED	111.0440 m/z @1.98 [N1272_2.mzXML]	111.04399108886719	1.9773333333333334	0.10105	19.978	19.87695	7615.22314453125	3570891.486725922	0	1172	4.649998647834197	5.2968945699387975	6.591584393261344	111.03517150878906	111.05023956298828
84	112.03681945800781	1.7803166666666668					1	DETECTED	112.0368 m/z @1.78 [N1272_2.mzXML]	112.03681945800781	1.7803166666666668	1.4637	8.136466666666667	6.672766666666667	167893.265625	2625191.518610718	0	1172	0.0832569698221215	0.798943786692461	0.5008962691963675	112.0279541015625	112.03697204589844
85	112.05046081542969	7.25145					1	DETECTED	112.0505 m/z @7.25 [N1272_2.mzXML]	112.05046081542969	7.25145	0.10105	19.9965	19.89545	6933.025390625	4021151.923062871	0	1172	7.609205904174199	1.3912123797270082	1.1296773540248506	112.04991149902344	112.05091094970703
86	112.89555358886719	1.7350999999999999					1	DETECTED	112.8956 m/z @1.74 [N1272_2.mzXML]	112.89555358886719	1.7350999999999999	1.6726999999999999	2.3463333333333334	0.6736333333333335	111457.140625	1257128.5026815804	0	1172	0.3666462037453382	4.039721070957527	7.292305763245356	112.8955307006836	112.89613342285156
87	113.02069854736328	2.2761833333333334					1	DETECTED	113.0207 m/z @2.28 [N1272_2.mzXML]	113.02069854736328	2.2761833333333334	0.1373	19.9965	19.8592	581178.75	2.113672863203861E7	0	1172	0.35376927858787166	1.7566845243835563	1.4031480212451786	113.02053833007812	113.02542877197266
88	113.03609466552734	1.5237666666666667					1	DETECTED	113.0361 m/z @1.52 [N1272_2.mzXML]	113.03609466552734	1.5237666666666667	0.6294666666666667	17.569333333333336	16.93986666666667	5962.21044921875	1988808.8178865353	0	1172	10.511249772996196	9.471020164747104	16.42376497882569	113.03430938720703	113.03823852539062
89	113.05966186523438	10.16735					1	DETECTED	113.0597 m/z @10.17 [N1272_2.mzXML]	113.05966186523438	10.16735	0.1192	19.776999999999997	19.657799999999998	4598.8515625	1380845.39196753	0	1172	0.14938378023172305	0.9781800629966708	1.3450623923818135	113.0528564453125	113.0600357055664
90	114.0240707397461	2.1909					1	DETECTED	114.0241 m/z @2.19 [N1272_2.mzXML]	114.0240707397461	2.1909	2.105366666666667	14.273133333333334	12.167766666666667	15383.8720703125	4859833.084409852	0	1172	0.16701982578586438	71.12879968823079	141.2575993764616	114.02238464355469	114.02433776855469
91	114.0550308227539	2.4979333333333336					1	DETECTED	114.0550 m/z @2.50 [N1272_2.mzXML]	114.0550308227539	2.4979333333333336	0.24708333333333332	19.538166666666665	19.291083333333333	27607.75	3233559.6029551383	0	1172	3.433300138334293	4.738828894332472	0.8425930185251236	114.0528564453125	114.05517578125
92	114.06598663330078	1.8229166666666667					1	DETECTED	114.0660 m/z @1.82 [N1272_2.mzXML]	114.06598663330078	1.8229166666666667	0.1192	19.959666666666667	19.840466666666668	1010202.3125	9003719.781749066	1	1172	0.044226785096112886	5.598488473784795	4.450597460029325	114.0593490600586	114.07520294189453
93	114.09671783447266	2.5392					1	DETECTED	114.0967 m/z @2.54 [N1272_2.mzXML]	114.09671783447266	2.5392	0.1555	19.9965	19.841	29612.607421875	3625612.767085633	0	1172	33.37807417657818	2.3584806042787627	1.542564790479909	114.09033203125	114.09671783447266
94	114.89248657226562	1.7191666666666667					1	DETECTED	114.8925 m/z @1.72 [N1272_2.mzXML]	114.89248657226562	1.7191666666666667	1.6726999999999999	4.210933333333333	2.5382333333333333	28596.560546875	508535.77372827166	0	1172	0.4255253181777783	27.31241032998553	6.336475719714275	114.89189147949219	114.89262390136719
95	114.98773956298828	1.5089000000000001					1	DETECTED	114.9877 m/z @1.51 [N1272_2.mzXML]	114.98773956298828	1.5089000000000001	1.4132333333333333	9.89265	8.479416666666665	43771.65234375	3055553.106720947	0	1172	0.15251904418364814	44.90903848213882	95.24242955886814	114.98456573486328	114.9877700805664
96	115.03658294677734	1.8515166666666665					1	DETECTED	115.0366 m/z @1.85 [N1272_2.mzXML]	115.03658294677734	1.8515166666666665	0.1555	19.9965	19.841	59863.23828125	1853741.3386727003	0	1172	null	1.2407627952954496	0.14863992876816903	115.0362319946289	115.0394058227539
97	115.05427551269531	9.2004					1	DETECTED	115.0543 m/z @9.20 [N1272_2.mzXML]	115.05427551269531	9.2004	0.9386	15.832799999999999	14.8942	68370.3125	2695368.2374085686	0	1172	0.17680053320491673	0.5154309478731511	2.3547266791839765	115.0534439086914	115.05850982666016
98	115.06954956054688	1.8229166666666667					1	DETECTED	115.0695 m/z @1.82 [N1272_2.mzXML]	115.06954956054688	1.8229166666666667	1.2670833333333333	19.795	18.52791666666667	28345.826171875	1893412.9834951176	0	1172	0.05765920086816401	16.69449100618253	14.903619221011894	115.06749725341797	115.07560729980469
99	115.1116714477539	8.084916666666667					1	DETECTED	115.1117 m/z @8.08 [N1272_2.mzXML]	115.1116714477539	8.084916666666667	0.10105	19.9965	19.89545	3844.197021484375	2075774.011202728	0	1172	11.452046395494468	1.2459783480018036	0.9393988501651632	115.11078643798828	115.11206817626953
100	115.96861267089844	15.685616666666666					1	DETECTED	115.9686 m/z @15.69 [N1272_2.mzXML]	115.96861267089844	15.685616666666666	10.538566666666666	17.514	6.975433333333333	1780.10888671875	463906.5455965576	0	1172	5.24055199792201	0.6776146854346988	0.3552293708693976	115.96802520751953	115.96931457519531
101	116.05767822265625	9.22915					1	DETECTED	116.0577 m/z @9.23 [N1272_2.mzXML]	116.05767822265625	9.22915	9.156516666666667	9.677999999999999	0.5214833333333324	6408.09521484375	62832.908410522534	0	1172	0.14150356504291572	3.5898347865993183	6.179669573198637	116.04888916015625	116.05776977539062
102	116.07024383544922	1.8515166666666665					1	DETECTED	116.0702 m/z @1.85 [N1272_2.mzXML]	116.07024383544922	1.8515166666666665	0.1373	19.978	19.840700000000002	3302146.75	2.0704977142366473E7	1	1172	0.03887196468640375	0.6061700919541492	7.763464228602468	116.0699234008789	116.07096099853516
103	116.43645477294922	1.49385					1	DETECTED	116.4365 m/z @1.49 [N1272_2.mzXML]	116.43645477294922	1.49385	1.4319	13.516933333333332	12.085033333333332	7593.9990234375	3044716.776887207	0	1172	0.07231752988783091	97.53860640301325	186.58270550859876	116.43294525146484	116.43663024902344
104	116.98567962646484	1.49385					1	DETECTED	116.9857 m/z @1.49 [N1272_2.mzXML]	116.98567962646484	1.49385	0.10105	19.978	19.87695	2491598.5	3.7758955936984435E7	0	1172	0.12759027834289993	1.719476582393391	2.4070852698381944	116.98552703857422	116.99137115478516
105	117.05726623535156	9.2004					1	DETECTED	117.0573 m/z @9.20 [N1272_2.mzXML]	117.05726623535156	9.2004	0.1192	19.85	19.730800000000002	157569.0625	9273406.90352784	0	1172	0.1165629490272817	0.5912343467391485	0.023932449349056494	117.0544204711914	117.05755615234375
106	117.07382202148438	1.8515166666666665					1	DETECTED	117.0738 m/z @1.85 [N1272_2.mzXML]	117.07382202148438	1.8515166666666665	1.83745	11.201016666666668	9.363566666666667	117225.453125	4876318.154333802	0	1172	0.04402424293013363	44.85833960146006	6.793497230441563	117.06988525390625	117.07752227783203
107	117.09066772460938	11.477166666666667					1	DETECTED	117.0907 m/z @11.48 [N1272_2.mzXML]	117.09066772460938	11.477166666666667	0.4658166666666667	19.795	19.329183333333336	87301.9921875	4237659.02704187	0	1172	0.24637618999217814	2.8121891925658202	1.6541061857185297	117.09046936035156	117.09136199951172
108	117.50808715820312	9.2004					1	DETECTED	117.5081 m/z @9.20 [N1272_2.mzXML]	117.50808715820312	9.2004	9.156516666666667	9.258633333333334	0.1021166666666673	4303.25537109375	19603.02973339865	0	1172	0.11427312708149273	1.1635017090771012	1.3270034181542025	117.50807189941406	117.50852966308594
109	117.98922729492188	1.5386					1	DETECTED	117.9892 m/z @1.54 [N1272_2.mzXML]	117.98922729492188	1.5386	1.4482666666666666	15.020299999999999	13.572033333333332	24939.078125	4357016.419549804	0	1172	0.11830459763280943	75.12195571955715	149.2439114391143	117.98892211914062	117.98930358886719
110	118.06464385986328	9.2004					1	DETECTED	118.0646 m/z @9.20 [N1272_2.mzXML]	118.06464385986328	9.2004	2.00575	10.044116666666667	8.038366666666668	1262366.375	1.2116809738784328E7	1	1172	0.09872916582870239	1.5785369848100717	1.6579824892337665	118.05773162841797	118.06525421142578
111	118.08589172363281	1.9212					1	DETECTED	118.0859 m/z @1.92 [N1272_2.mzXML]	118.08589172363281	1.9212	0.10105	19.9965	19.89545	1680523.5	4.689117592159993E7	1	1172	0.1373508505797394	3.124461733757271	4.920160949161287	118.08570098876953	118.08642578125
112	118.62506103515625	9.186200000000001					1	DETECTED	118.6251 m/z @9.19 [N1272_2.mzXML]	118.62506103515625	9.186200000000001	9.156516666666667	9.258633333333334	0.1021166666666673	3730.587646484375	18389.910388305827	0	1172	0.11920960618422427	1.7201010668163317	2.4402021336326634	118.62506103515625	118.62566375732422
113	118.97880554199219	11.627666666666666					1	DETECTED	118.9788 m/z @11.63 [N1272_2.mzXML]	118.97880554199219	11.627666666666666	0.1555	19.428833333333333	19.273333333333333	13704.9853515625	3686994.0315992725	0	1172	10.173812852425678	0.7888912350871664	0.5454195104877314	118.97823333740234	118.9820327758789
114	119.01891326904297	1.49385					1	DETECTED	119.0189 m/z @1.49 [N1272_2.mzXML]	119.01891326904297	1.49385	1.1391	17.718	16.5789	200365.21875	2961207.205040558	0	1172	0.13011157074581647	1.7507655867077707	2.5528916779569615	119.01599884033203	119.01914978027344
115	119.04936218261719	3.850983333333333					1	DETECTED	119.0494 m/z @3.85 [N1272_2.mzXML]	119.04936218261719	3.850983333333333	3.4637666666666664	5.239116666666666	1.7753499999999995	2933.13134765625	119371.84865908814	0	1172	0.4839291443638758	2.292450393836352	3.5849007876727046	119.04875183105469	119.04950714111328
116	119.06831359863281	9.186200000000001					1	DETECTED	119.0683 m/z @9.19 [N1272_2.mzXML]	119.06831359863281	9.186200000000001	4.4324666666666666	10.311583333333335	5.879116666666668	63919.671875	995129.470717866	0	1172	0.12227800413277201	0.6780549518310857	2.643036075098227	119.06824493408203	119.07315826416016
117	119.08943939208984	1.8927666666666667					1	DETECTED	119.0894 m/z @1.89 [N1272_2.mzXML]	119.08943939208984	1.8927666666666667	0.1192	19.758333333333333	19.639133333333334	73642.984375	2444291.732290528	0	1172	2.1054550314368985	0.991155621307089	0.5782841532368371	119.0851058959961	119.09002685546875
118	119.15416717529297	14.692183333333332					1	DETECTED	119.1542 m/z @14.69 [N1272_2.mzXML]	119.15416717529297	14.692183333333332	0.10105	19.9965	19.89545	53817.3203125	1.1243787035279682E7	0	1172	0.6368482080624123	0.6816030023418959	4.46087841481228	119.15343475341797	119.1545181274414
119	120.06548309326172	1.83745					1	DETECTED	120.0655 m/z @1.84 [N1272_2.mzXML]	120.06548309326172	1.83745	1.7657166666666666	9.2004	7.434683333333334	42965.9375	1093252.4309320985	0	1172	0.07575285161013956	11.616664967197805	12.93145891847668	120.06511688232422	120.06981658935547
120	120.08061981201172	8.35465					1	DETECTED	120.0806 m/z @8.35 [N1272_2.mzXML]	120.08061981201172	8.35465	7.679283333333333	18.898333333333333	11.21905	422777.28125	1.026994408070708E7	1	1172	0.23468617570722827	0.870178655867372	0.44879284267276387	120.0770492553711	120.08162689208984
121	120.96587371826172	1.9489666666666667					1	DETECTED	120.9659 m/z @1.95 [N1272_2.mzXML]	120.96587371826172	1.9489666666666667	1.9489666666666667	2.677633333333333	0.7286666666666664	18048.060546875	237787.07151806637	0	1172	0.09153382266528887	null	null	120.96577453613281	120.96621704101562
122	121.03141021728516	14.257016666666667					1	DETECTED	121.0314 m/z @14.26 [N1272_2.mzXML]	121.03141021728516	14.257016666666667	0.1373	19.978	19.840700000000002	15966.4326171875	6415325.386571412	0	1172	3.154805904980206	0.7025884608166123	0.15515921011254674	121.0277328491211	121.0372543334961
123	121.07182312011719	1.8515166666666665					1	DETECTED	121.0718 m/z @1.85 [N1272_2.mzXML]	121.07182312011719	1.8515166666666665	0.10105	19.9965	19.89545	699458.5	8344522.029144231	0	1172	0.041459118969722875	0.621944403031804	7.337011785689341	121.06462860107422	121.07230377197266
124	121.0842056274414	8.386800000000001					1	DETECTED	121.0842 m/z @8.39 [N1272_2.mzXML]	121.0842056274414	8.386800000000001	7.9457	8.876100000000001	0.9304000000000006	27016.7421875	493579.37664355343	0	1172	0.18843488561776667	0.864647653106047	0.3707343400914406	121.08395385742188	121.0842056274414
125	122.0575180053711	8.8222					1	DETECTED	122.0575 m/z @8.82 [N1272_2.mzXML]	122.0575180053711	8.8222	0.4658166666666667	13.46915	13.003333333333334	5847.583984375	1215125.973528748	0	1172	0.12007689127439036	0.778047919454788	0.5560958389095761	122.0518798828125	122.06053161621094
126	122.09616088867188	12.835183333333333					1	DETECTED	122.0962 m/z @12.84 [N1272_2.mzXML]	122.09616088867188	12.835183333333333	0.10105	19.922833333333333	19.821783333333332	7027.71923828125	2238253.428312624	0	1172	2.718437941640296	0.7873578636150175	0.5222638157044951	122.08690643310547	122.0967025756836
127	122.9243392944336	1.6572500000000001					1	DETECTED	122.9243 m/z @1.66 [N1272_2.mzXML]	122.9243392944336	1.6572500000000001	1.6269666666666667	19.978	18.351033333333334	34919.66796875	2722603.614315369	0	1172	0.11916049479351809	268.8773417619616	5.182034394857597	122.92427825927734	122.92960357666016
128	123.0436782836914	2.5392					1	DETECTED	123.0437 m/z @2.54 [N1272_2.mzXML]	123.0436782836914	2.5392	0.21073333333333333	19.922833333333333	19.7121	2820.7041015625	1093033.4483137513	0	1172	3.0591369327608446	4.232849944169267	7.465699888338533	123.0434799194336	123.0447998046875
129	123.05540466308594	3.2498666666666667					1	DETECTED	123.0554 m/z @3.25 [N1272_2.mzXML]	123.05540466308594	3.2498666666666667	2.90835	15.502266666666666	12.593916666666665	2851.607421875	667920.2394966737	0	1172	0.2264103835751281	18.438216778097697	35.876433556195394	123.04688262939453	123.05647277832031
130	124.03691101074219	1.9071166666666668					1	DETECTED	124.0369 m/z @1.91 [N1272_2.mzXML]	124.03691101074219	1.9071166666666668	0.5205	18.880166666666664	18.359666666666666	10959.7177734375	1159020.9278938596	0	1172	0.4306930470325496	6.62031082851545	0.37988064357803236	124.03617858886719	124.03972625732422
131	124.05057525634766	9.353					1	DETECTED	124.0506 m/z @9.35 [N1272_2.mzXML]	124.05057525634766	9.353	5.221316666666667	15.99845	10.777133333333333	26081.150390625	1690984.9445490711	0	1172	0.09854705235263062	1.0198183581524294	0.05916445910036885	124.04180145263672	124.05581665039062
132	124.99970245361328	12.99085					1	DETECTED	124.9997 m/z @12.99 [N1272_2.mzXML]	124.99970245361328	12.99085	12.2439	13.800199999999998	1.5562999999999985	8601.943359375	356569.2931147461	0	1172	0.31598525624133345	1.041769864114063	1.0835397282281256	124.99908447265625	125.00003051757812
133	125.02070617675781	1.7943666666666667					1	DETECTED	125.0207 m/z @1.79 [N1272_2.mzXML]	125.02070617675781	1.7943666666666667	0.10105	19.9965	19.89545	18406.4453125	2825666.5376512758	0	1172	13.1487718927666	8.305146689427984	22.320584214526136	125.02033233642578	125.02696228027344
134	125.05699920654297	1.7350999999999999					1	DETECTED	125.0570 m/z @1.74 [N1272_2.mzXML]	125.05699920654297	1.7350999999999999	1.17575	12.32995	11.1542	9875.390625	942530.8189079592	0	1172	0.07777125199972401	9.970680253866098	18.9413605077322	125.05387115478516	125.06427001953125
135	125.10724639892578	9.105983333333334					1	DETECTED	125.1072 m/z @9.11 [N1272_2.mzXML]	125.10724639892578	9.105983333333334	8.8042	18.7335	9.9293	2441.532470703125	581042.8741190186	0	1172	0.05589786145087139	16.45104103385424	31.902082067708477	125.10716247558594	125.11029052734375
136	126.05247497558594	1.8791166666666668					1	DETECTED	126.0525 m/z @1.88 [N1272_2.mzXML]	126.05247497558594	1.8791166666666668	0.24708333333333332	19.9045	19.657416666666666	19814.00390625	1275177.3842855834	0	1172	8.810100389932899	1.506466323358232	4.879244430614604	126.05216217041016	126.05535125732422
137	127.0387954711914	1.9773333333333334					1	DETECTED	127.0388 m/z @1.98 [N1272_2.mzXML]	127.0387954711914	1.9773333333333334	1.5970166666666665	19.959666666666667	18.362650000000002	34877.2265625	4993295.227232238	0	1172	2.771235358160996	12.200448233838214	32.85197091206075	127.03622436523438	127.03922271728516
138	127.05010223388672	0.775					1	DETECTED	127.0501 m/z @0.78 [N1272_2.mzXML]	127.05010223388672	0.775	0.10105	19.9965	19.89545	9594.8720703125	4461976.616965114	0	1172	8.595965908961938	11.456620269511431	21.254146234369003	127.04972839355469	127.05442810058594
139	128.0108642578125	1.7803166666666668					1	DETECTED	128.0109 m/z @1.78 [N1272_2.mzXML]	128.0108642578125	1.7803166666666668	0.1192	19.922833333333333	19.803633333333334	7410.56884765625	3789821.27315488	0	1172	9.64571570911472	2.744255260490463	6.174122589501262	128.01068115234375	128.0175323486328
140	128.07058715820312	2.360133333333333					1	DETECTED	128.0706 m/z @2.36 [N1272_2.mzXML]	128.07058715820312	2.360133333333333	0.37479999999999997	19.795	19.4202	18096.970703125	2749024.52939914	0	1172	0.25577206964682153	2.569197577965675	3.24705922198048	128.06163024902344	128.07089233398438
141	129.01365661621094	16.199716666666667					1	DETECTED	129.0137 m/z @16.20 [N1272_2.mzXML]	129.01365661621094	16.199716666666667	0.3016166666666667	19.795	19.493383333333334	9865.43359375	4517102.827156919	0	1172	3.3277733340946494	0.6130727361550541	0.8577736634796235	129.00701904296875	129.0186309814453
142	129.05445861816406	1.9071166666666668					1	DETECTED	129.0545 m/z @1.91 [N1272_2.mzXML]	129.05445861816406	1.9071166666666668	0.10105	19.9965	19.89545	31596.828125	6731311.750626164	0	1172	0.970515533549525	12.808963875232113	19.06467453012676	129.05160522460938	129.05523681640625
143	130.04995727539062	3.4024833333333335					1	DETECTED	130.0500 m/z @3.40 [N1272_2.mzXML]	130.04995727539062	3.4024833333333335	0.1192	19.8865	19.767300000000002	22495.064453125	2945273.8375403113	0	1172	0.4663799457459765	4.164687173599851	0.873908992837954	130.04925537109375	130.05462646484375
144	130.06500244140625	10.554266666666667					1	DETECTED	130.0650 m/z @10.55 [N1272_2.mzXML]	130.06500244140625	10.554266666666667	0.42941666666666667	19.868166666666664	19.438749999999995	111929.71875	2960625.7795301187	1	1172	0.08435538912247331	1.2969434244414655	1.6942655401509745	130.05775451660156	130.07215881347656
145	130.0860595703125	1.8927666666666667					1	DETECTED	130.0861 m/z @1.89 [N1272_2.mzXML]	130.0860595703125	1.8927666666666667	0.10105	19.941333333333333	19.840283333333332	73564.7421875	2779688.11900876	0	1172	0.06592210172036328	2.780811789175729	19.340699562932528	130.08575439453125	130.08668518066406
146	130.932861328125	1.55305					1	DETECTED	130.9329 m/z @1.55 [N1272_2.mzXML]	130.932861328125	1.55305	1.4482666666666666	1.5970166666666665	0.14874999999999994	17310.70703125	92546.51069030752	0	1172	0.10062393554445515	0.7097979958644812	0.41318247595876595	130.93272399902344	130.9329833984375
147	130.96473693847656	1.5237666666666667					1	DETECTED	130.9647 m/z @1.52 [N1272_2.mzXML]	130.96473693847656	1.5237666666666667	0.10105	19.978	19.87695	1239740.75	1.4782083552651959E7	0	1172	0.1271090480640802	1.256640280291554	1.3345817031846543	130.95962524414062	130.96551513671875
148	131.0189971923828	1.49385					1	DETECTED	131.0190 m/z @1.49 [N1272_2.mzXML]	131.0189971923828	1.49385	1.4319	1.6269666666666667	0.19506666666666672	33970.08203125	206718.8384147949	0	1172	0.09522114346687949	1.574387947269305	2.4918376131286637	131.0183563232422	131.0189971923828
149	131.0491943359375	8.35465					1	DETECTED	131.0492 m/z @8.35 [N1272_2.mzXML]	131.0491943359375	8.35465	0.9023	17.254166666666666	16.351866666666666	4530.7607421875	1355868.2169003906	0	1172	0.09004018358391441	1.0970946524698026	1.1941893049396053	131.04876708984375	131.0531768798828
150	131.06796264648438	11.6728					1	DETECTED	131.0680 m/z @11.67 [N1272_2.mzXML]	131.06796264648438	11.6728	0.9752500000000001	19.428833333333333	18.453583333333334	14209.12890625	3078206.6141498997	0	1172	4.789027008167501	2.066842770828981	3.021006909368194	131.06204223632812	131.07333374023438
151	131.081298828125	2.44355					1	DETECTED	131.0813 m/z @2.44 [N1272_2.mzXML]	131.081298828125	2.44355	2.3180833333333335	18.181333333333335	15.86325	5589.08349609375	1444996.7926742556	0	1172	0.4174241901327784	63.2169899043571	125.4339798087142	131.0811767578125	131.09007263183594
152	131.4431915283203	3.9907					1	DETECTED	131.4432 m/z @3.99 [N1272_2.mzXML]	131.4431915283203	3.9907	3.159666666666667	4.691316666666666	1.5316499999999995	6264.4228515625	340854.9160751647	0	1172	0.9853723968555435	0.9215334322730737	1.0724717909992425	131.44265747070312	131.44332885742188
153	131.74964904785156	4.131916666666666					1	DETECTED	131.7496 m/z @4.13 [N1272_2.mzXML]	131.74964904785156	4.131916666666666	3.0707833333333334	4.593133333333333	1.5223499999999999	4874.74267578125	277932.0033114318	0	1172	0.7968950644442421	0.7173226738707046	0.42994667097210887	131.74949645996094	131.7498016357422
154	131.9502410888672	1.0844166666666666					1	DETECTED	131.9502 m/z @1.08 [N1272_2.mzXML]	131.9502410888672	1.0844166666666666	0.10105	19.9965	19.89545	6004.27294921875	2136372.158659699	0	1172	18.93729443465072	10.115987593640893	3.1376062812751773	131.9500732421875	131.95108032226562
155	131.96823120117188	1.5089000000000001					1	DETECTED	131.9682 m/z @1.51 [N1272_2.mzXML]	131.96823120117188	1.5089000000000001	1.4319	19.703333333333333	18.271433333333334	15596.9052734375	2989763.8238361827	0	1172	9.727456442916724	49.714406161576136	181.17542116143528	131.96046447753906	131.96859741210938
156	132.0442657470703	9.522216666666667					1	DETECTED	132.0443 m/z @9.52 [N1272_2.mzXML]	132.0442657470703	9.522216666666667	3.975216666666667	15.96195	11.986733333333333	43457.73046875	1757605.5941533814	0	1172	0.08859682701695881	1.112674132049282	0.7212776345982433	132.037353515625	132.04823303222656
157	132.0653839111328	2.4979333333333336					1	DETECTED	132.0654 m/z @2.50 [N1272_2.mzXML]	132.0653839111328	2.4979333333333336	1.83745	14.708833333333333	12.871383333333332	159067.125	1.0384506625163583E7	0	1172	0.7791599667220233	2.198336451609623	1.9617240938031455	132.06044006347656	132.06581115722656
158	132.07638549804688	1.8515166666666665					1	DETECTED	132.0764 m/z @1.85 [N1272_2.mzXML]	132.07638549804688	1.8515166666666665	1.8229166666666667	10.67305	8.850133333333334	1287774.125	6857404.486123721	0	1172	0.05256569502524733	128.73094110129043	2.724164164369366	132.07591247558594	132.08615112304688
159	132.0907745361328	4.021833333333333					1	DETECTED	132.0908 m/z @4.02 [N1272_2.mzXML]	132.0907745361328	4.021833333333333	3.5863500000000004	4.560483333333334	0.9741333333333335	3381.180419921875	117267.81493505856	0	1172	0.44033314218669384	1.1184507635194623	1.2369015270389243	132.087158203125	132.09097290039062
160	132.1016387939453	4.0847					1	DETECTED	132.1016 m/z @4.08 [N1272_2.mzXML]	132.1016387939453	4.0847	0.10105	19.978	19.87695	1705035.375	1.1129482306551984E8	1	1172	1.0463194007366865	0.8760732609534883	0.6416239047038165	132.1014404296875	132.10671997070312
161	132.11172485351562	4.021833333333333					1	DETECTED	132.1117 m/z @4.02 [N1272_2.mzXML]	132.11172485351562	4.021833333333333	3.4637666666666664	17.309666666666665	13.845899999999999	4788.92919921875	1363269.3390587156	0	1172	0.45379399998137604	12.405238322781022	23.810476645562044	132.11172485351562	132.12164306640625
162	132.12408447265625	4.037466666666666					1	DETECTED	132.1241 m/z @4.04 [N1272_2.mzXML]	132.12408447265625	4.037466666666666	3.5101166666666668	4.496183333333334	0.9860666666666669	2337.872802734375	79109.30633267213	0	1172	0.33389819057724246	0.9349262033437642	0.8698524066875285	132.12173461914062	132.1310577392578
163	132.7651824951172	4.305616666666666					1	DETECTED	132.7652 m/z @4.31 [N1272_2.mzXML]	132.7651824951172	4.305616666666666	3.21995	7.465	4.24505	5918.10791015625	507455.0156608886	0	1172	0.9964934081172756	1.9550429843414188	3.394230947729696	132.7648162841797	132.76939392089844
164	132.95779418945312	11.364849999999999					1	DETECTED	132.9578 m/z @11.36 [N1272_2.mzXML]	132.95779418945312	11.364849999999999	0.10105	19.9965	19.89545	349884.0	4.817253965279495E7	0	1172	1.2555018940525642	0.9058887686378895	11.447753309766375	132.9576873779297	132.96119689941406
165	132.9981231689453	1.5237666666666667					1	DETECTED	132.9981 m/z @1.52 [N1272_2.mzXML]	132.9981231689453	1.5237666666666667	1.4319	1.5822333333333334	0.15033333333333343	23230.29296875	152271.8176074218	0	1172	0.12838603566784768	0.8182148040638604	0.5865396721231898	132.99794006347656	132.9981689453125
166	133.0341796875	1.49385					1	DETECTED	133.0342 m/z @1.49 [N1272_2.mzXML]	133.0341796875	1.49385	0.1373	19.9965	19.8592	829751.8125	1.2964929353862673E7	0	1172	0.125341720833279	1.7510249177352673	2.552761453985438	133.03143310546875	133.03469848632812
167	133.04922485351562	2.0483333333333333					1	DETECTED	133.0492 m/z @2.05 [N1272_2.mzXML]	133.04922485351562	2.0483333333333333	0.41118333333333335	10.16735	9.756166666666667	6681.9599609375	970222.8916510621	0	1172	1.309288020520586	2.979619053436358	2.053477950446205	133.04884338378906	133.05706787109375
168	133.0687255859375	2.566416666666667					1	DETECTED	133.0687 m/z @2.57 [N1272_2.mzXML]	133.0687255859375	2.566416666666667	0.1373	10.58615	10.44885	8604.72265625	995322.6129324036	0	1172	0.6216849616296551	2.1507509588533553	2.060402609676193	133.0602569580078	133.0690460205078
169	133.07981872558594	1.83745					1	DETECTED	133.0798 m/z @1.84 [N1272_2.mzXML]	133.07981872558594	1.83745	1.83745	19.465333333333334	17.627883333333333	28785.091796875	6144795.642102357	0	1172	7.375997010153245	null	null	133.0790557861328	133.0858917236328
170	133.10504150390625	4.05335					1	DETECTED	133.1050 m/z @4.05 [N1272_2.mzXML]	133.10504150390625	4.05335	1.5089000000000001	14.439683333333333	12.930783333333332	78062.0703125	6387856.25039673	0	1172	0.9766848661169512	0.9307724447856474	0.40085868126371793	133.09652709960938	133.10557556152344
171	133.96112060546875	11.443983333333334					1	DETECTED	133.9611 m/z @11.44 [N1272_2.mzXML]	133.96112060546875	11.443983333333334	0.10105	19.795	19.69395	10106.1044921875	1970018.0024282848	0	1172	0.8385207807571202	0.9612071040570803	1.1514834911624316	133.957763671875	133.9662628173828
172	134.01844787597656	1.7507166666666667					1	DETECTED	134.0184 m/z @1.75 [N1272_2.mzXML]	134.01844787597656	1.7507166666666667	1.7191666666666667	1.8229166666666667	0.10375000000000001	30544.82421875	140787.09878808595	0	1172	0.0994463228766278	1.64421553090333	2.28843106180666	134.0184326171875	134.0188446044922
173	134.0352783203125	1.49385					1	DETECTED	134.0353 m/z @1.49 [N1272_2.mzXML]	134.0352783203125	1.49385	0.1192	18.586666666666666	18.467466666666667	68841.46875	1986055.12295816	0	1172	0.16094119596957457	3.500974433194066	14.131759833004606	134.03445434570312	134.04527282714844
174	134.05995178222656	9.992616666666667					1	DETECTED	134.0600 m/z @9.99 [N1272_2.mzXML]	134.05995178222656	9.992616666666667	6.309366666666667	19.868166666666664	13.558799999999998	23663.650390625	1466283.7342098088	0	1172	0.5162628788117605	3.671698966589076	1.7753772549975997	134.05853271484375	134.0675048828125
175	134.1060333251953	4.021833333333333					1	DETECTED	134.1060 m/z @4.02 [N1272_2.mzXML]	134.1060333251953	4.021833333333333	3.0115	9.336933333333333	6.325433333333333	5069.31103515625	446906.33196835325	0	1172	0.7824241335358941	3.1303695150115463	1.01442935749055	134.09735107421875	134.10682678222656
176	134.9581756591797	11.364849999999999					1	DETECTED	134.9582 m/z @11.36 [N1272_2.mzXML]	134.9581756591797	11.364849999999999	0.10105	19.9965	19.89545	59635.953125	9092563.792443015	0	1172	0.2955417468219643	0.8024806237732354	12.006502957684397	134.95782470703125	134.95896911621094
177	134.99635314941406	1.49385					1	DETECTED	134.9964 m/z @1.49 [N1272_2.mzXML]	134.99635314941406	1.49385	1.4319	17.958833333333335	16.526933333333336	112029.0859375	2968045.2088349303	0	1172	0.136449786271853	2.3154319068547893	2.791721856921366	134.9959259033203	135.0038604736328
178	135.03195190429688	1.4789333333333334					1	DETECTED	135.0320 m/z @1.48 [N1272_2.mzXML]	135.03195190429688	1.4789333333333334	1.4132333333333333	19.337	17.923766666666666	67013.7265625	4219979.836746795	0	1172	0.21116054679081997	84.7078520527556	169.3307253521568	135.0247802734375	135.032470703125
179	135.0632781982422	10.14935					1	DETECTED	135.0633 m/z @10.15 [N1272_2.mzXML]	135.0632781982422	10.14935	0.21073333333333333	19.8865	19.675766666666668	2862.74462890625	1154598.8860183717	0	1172	8.251132849567753	0.9898644512901695	0.9797289025803392	135.0625762939453	135.06362915039062
180	135.10154724121094	9.3859					1	DETECTED	135.1015 m/z @9.39 [N1272_2.mzXML]	135.10154724121094	9.3859	9.3859	9.522216666666667	0.13631666666666753	4711.7197265625	23741.223068054172	0	1172	0.06834710670055699	null	null	135.10116577148438	135.1016845703125
181	136.04783630371094	1.8086666666666666					1	DETECTED	136.0478 m/z @1.81 [N1272_2.mzXML]	136.04783630371094	1.8086666666666666	1.7943666666666667	3.571166666666667	1.7768000000000004	138312.140625	1026531.2185472407	0	1172	0.1037324186358195	7.8703509291072224	12.808256980663328	136.04763793945312	136.05279541015625
182	136.0615692138672	5.658883333333334					1	DETECTED	136.0616 m/z @5.66 [N1272_2.mzXML]	136.0615692138672	5.658883333333334	0.10105	19.9965	19.89545	6518.91064453125	3333155.830692747	0	1172	15.208213593319261	1.7898566587699043	1.591752443630942	136.0606231689453	136.06214904785156
183	136.0755615234375	3.94405					1	DETECTED	136.0756 m/z @3.94 [N1272_2.mzXML]	136.0755615234375	3.94405	2.0483333333333333	17.088	15.039666666666667	7808.41748046875	2032073.7263572998	0	1172	0.3144971834359995	3.966749602173321	6.933499204346642	136.07440185546875	136.07574462890625
184	136.95359802246094	11.87405					1	DETECTED	136.9536 m/z @11.87 [N1272_2.mzXML]	136.95359802246094	11.87405	0.10105	19.795	19.69395	23596.60546875	3684118.3666961067	0	1172	0.8896656346185683	1.0202721080201236	0.35843674349588	136.9442901611328	136.9545135498047
185	137.05963134765625	9.3208					1	DETECTED	137.0596 m/z @9.32 [N1272_2.mzXML]	137.05963134765625	9.3208	1.9071166666666668	10.708916666666665	8.801799999999998	6616.39501953125	860191.9643605042	0	1172	0.08214276829147416	0.5936185566778546	0.25525110369946424	137.05104064941406	137.05990600585938
186	137.13218688964844	6.948449999999999					1	DETECTED	137.1322 m/z @6.95 [N1272_2.mzXML]	137.13218688964844	6.948449999999999	0.10105	19.9965	19.89545	8622.921875	3711483.7666438897	0	1172	3.9995438130259733	1.4527740456231564	0.8532567822498293	137.13148498535156	137.13275146484375
187	138.05230712890625	1.8791166666666668					1	DETECTED	138.0523 m/z @1.88 [N1272_2.mzXML]	138.05230712890625	1.8791166666666668	0.1921	17.718	17.5259	314670.625	5415459.851856354	0	1172	0.07828345744457321	0.4664876565577132	null	138.0521240234375	138.05523681640625
188	138.06610107421875	9.9256					1	DETECTED	138.0661 m/z @9.93 [N1272_2.mzXML]	138.06610107421875	9.9256	0.6112833333333333	10.16735	9.556066666666668	19328.728515625	749259.6737002262	0	1172	0.11058473895360343	0.5102746618881788	0.4471670330002902	138.06573486328125	138.06613159179688
189	139.00274658203125	3.341333333333333					1	DETECTED	139.0027 m/z @3.34 [N1272_2.mzXML]	139.00274658203125	3.341333333333333	2.9523	3.7104166666666667	0.7581166666666665	2676.86669921875	57476.28269107055	0	1172	0.09990763824303617	0.9743595236055189	0.9487190472110378	139.00213623046875	139.00289916992188
190	139.04171752929688	14.42275					1	DETECTED	139.0417 m/z @14.42 [N1272_2.mzXML]	139.04171752929688	14.42275	0.1373	19.978	19.840700000000002	152801.546875	2.347595635284809E7	0	1172	3.0245097179783826	0.8317349189824814	0.5137071724310585	139.03564453125	139.050048828125
191	140.0413055419922	14.17485					1	DETECTED	140.0413 m/z @14.17 [N1272_2.mzXML]	140.0413055419922	14.17485	1.4482666666666666	19.9965	18.548233333333336	6904.12060546875	2063066.9454397573	0	1172	2.9597242400111714	0.728720067575089	0.17197452590730927	140.04092407226562	140.04962158203125
192	140.06788635253906	1.7943666666666667					1	DETECTED	140.0679 m/z @1.79 [N1272_2.mzXML]	140.06788635253906	1.7943666666666667	0.3379333333333333	19.959666666666667	19.621733333333335	771024.8125	5019586.763555052	1	1172	0.04387769185615653	2.4448992632075384	5.970995091232137	140.06768798828125	140.0708465576172
193	140.95030212402344	11.068299999999999					1	DETECTED	140.9503 m/z @11.07 [N1272_2.mzXML]	140.95030212402344	11.068299999999999	0.42941666666666667	19.465333333333334	19.035916666666665	2825.010498046875	1798295.3276722715	0	1172	17.863682711271412	0.8946388483753778	0.7892776967507557	140.95030212402344	140.9527130126953
194	141.0157928466797	3.94405					1	DETECTED	141.0158 m/z @3.94 [N1272_2.mzXML]	141.0157928466797	3.94405	3.2952833333333333	4.2267166666666665	0.9314333333333331	1663.652099609375	58442.914197082486	0	1172	0.6793089227598181	0.7178492524276833	0.43569850485536665	141.0154571533203	141.01705932617188
195	141.03866577148438	14.60835					1	DETECTED	141.0387 m/z @14.61 [N1272_2.mzXML]	141.03866577148438	14.60835	1.5089000000000001	16.10795	14.599049999999998	5843.32958984375	1399220.3886185305	0	1172	1.2642208027796134	0.5572390443873597	0.0717975452147388	141.0304718017578	141.0408172607422
196	141.0520477294922	9.336933333333333					1	DETECTED	141.0520 m/z @9.34 [N1272_2.mzXML]	141.0520477294922	9.336933333333333	3.341333333333333	19.648500000000002	16.307166666666667	42030.6953125	1230683.4477991029	0	1172	0.11869999260876796	0.7490371162578905	0.610999966358997	141.05174255371094	141.0546875
197	141.09068298339844	1.3404166666666666					1	DETECTED	141.0907 m/z @1.34 [N1272_2.mzXML]	141.09068298339844	1.3404166666666666	0.1192	19.959666666666667	19.840466666666668	2122.234130859375	1427823.718952912	0	1172	4.106731610821732	8.123237754698184	15.246475509396369	141.08718872070312	141.10049438476562
198	142.0649871826172	9.186200000000001					1	DETECTED	142.0650 m/z @9.19 [N1272_2.mzXML]	142.0649871826172	9.186200000000001	6.76995	10.4565	3.6865500000000004	76423.8359375	1158107.2660228584	0	1172	0.10284147706194702	2.0352054959580985	2.5497893924759727	142.06454467773438	142.07252502441406
199	142.94784545898438	1.6572500000000001					1	DETECTED	142.9478 m/z @1.66 [N1272_2.mzXML]	142.94784545898438	1.6572500000000001	1.3586500000000001	18.4955	17.13685	33365.16796875	1722710.2087394716	0	1172	0.07751317049685413	10.18291613985766	25.3088090941653	142.93792724609375	142.95040893554688
200	143.03126525878906	1.7943666666666667					1	DETECTED	143.0313 m/z @1.79 [N1272_2.mzXML]	143.03126525878906	1.7943666666666667	0.5021666666666667	18.4025	17.900333333333332	284437.34375	3998538.3460715017	0	1172	0.13669500308600346	3.386217081775371	3.825606793218215	143.02532958984375	143.03421020507812
201	143.0728302001953	9.2004					1	DETECTED	143.0728 m/z @9.20 [N1272_2.mzXML]	143.0728302001953	9.2004	0.10105	19.9965	19.89545	85699.078125	2914658.4934258764	0	1172	0.09885889553087601	0.5219166503681506	0.018164279117729693	143.06944274902344	143.0818634033203
202	144.04425048828125	9.186200000000001					1	DETECTED	144.0443 m/z @9.19 [N1272_2.mzXML]	144.04425048828125	9.186200000000001	1.8086666666666666	14.863616666666667	13.05495	20623.5390625	3425387.4856779184	0	1172	0.08931011850401127	0.5168979336496163	0.019908267262078946	144.03457641601562	144.04464721679688
203	144.06532287597656	6.948449999999999					1	DETECTED	144.0653 m/z @6.95 [N1272_2.mzXML]	144.06532287597656	6.948449999999999	0.1192	19.978	19.858800000000002	2665.6845703125	1158096.845970368	0	1172	13.789458854263124	1.453951751656478	1.9079035033129559	144.06459045410156	144.06581115722656
204	144.08038330078125	9.186200000000001					1	DETECTED	144.0804 m/z @9.19 [N1272_2.mzXML]	144.08038330078125	9.186200000000001	0.8296166666666667	19.153166666666667	18.32355	786362.5	8404925.465936534	1	1172	0.09991329293369056	2.2857708166011363	2.4500515632453816	144.07989501953125	144.08119201660156
205	144.10171508789062	1.86545					1	DETECTED	144.1017 m/z @1.87 [N1272_2.mzXML]	144.10171508789062	1.86545	0.31975	19.9965	19.676750000000002	138396.875	3046421.002534058	0	1172	0.0199711002498677	null	null	144.09913635253906	144.10890197753906
206	144.9807586669922	1.5237666666666667					1	DETECTED	144.9808 m/z @1.52 [N1272_2.mzXML]	144.9807586669922	1.5237666666666667	1.4132333333333333	18.125333333333334	16.7121	44160.27734375	2505566.403027859	0	1172	2.2577953100957573	55.8778968331055	102.58430296531093	144.979736328125	144.98118591308594
207	145.0492706298828	1.9630666666666667					1	DETECTED	145.0493 m/z @1.96 [N1272_2.mzXML]	145.0492706298828	1.9630666666666667	0.10105	19.9045	19.803449999999998	163302.859375	1.1259821048986789E7	0	1172	0.22975671599121772	3.425200186910592	2.357987363459116	145.04762268066406	145.04978942871094
208	145.08399963378906	9.186200000000001					1	DETECTED	145.0840 m/z @9.19 [N1272_2.mzXML]	145.08399963378906	9.186200000000001	9.141133333333332	11.540416666666665	2.399283333333333	71835.6171875	795439.2426723036	0	1172	0.09988939012619014	3.4046278205634097	3.575365714202211	145.07460021972656	145.08602905273438
209	146.05967712402344	9.186200000000001					1	DETECTED	146.0597 m/z @9.19 [N1272_2.mzXML]	146.05967712402344	9.186200000000001	2.5117833333333333	15.7411	13.229316666666666	653279.25	6063513.450092899	0	1172	0.09619475610126926	2.083155176852953	2.436368099531183	146.0525665283203	146.06040954589844
210	146.08094787597656	1.9489666666666667					1	DETECTED	146.0809 m/z @1.95 [N1272_2.mzXML]	146.08094787597656	1.9489666666666667	0.1192	19.922833333333333	19.803633333333334	79326.0078125	6101830.4973714575	0	1172	0.5903394728648999	2.469779450595209	2.559750077608024	146.08050537109375	146.08135986328125
211	146.117431640625	1.8229166666666667					1	DETECTED	146.1174 m/z @1.82 [N1272_2.mzXML]	146.117431640625	1.8229166666666667	1.8086666666666666	9.402416666666666	7.593749999999999	91308.34375	6773025.223268159	0	1172	7.721035314487464	253.07903474135898	469.10703827244424	146.1095428466797	146.11769104003906
212	147.01377868652344	1.5237666666666667					1	DETECTED	147.0138 m/z @1.52 [N1272_2.mzXML]	147.01377868652344	1.5237666666666667	1.4319	18.384166666666665	16.952266666666667	200094.671875	5137312.711076138	0	1172	0.1316656837653889	58.461282218416635	113.23970695477185	147.00759887695312	147.01380920410156
213	147.02880859375	3.2498666666666667					1	DETECTED	147.0288 m/z @3.25 [N1272_2.mzXML]	147.02880859375	3.2498666666666667	1.4482666666666666	7.483133333333333	6.034866666666666	6689.2998046875	729076.7261054993	0	1172	0.15690196987436877	1.6748630846654822	2.349726169330965	147.02493286132812	147.0310821533203
214	147.063232421875	9.186200000000001					1	DETECTED	147.0632 m/z @9.19 [N1272_2.mzXML]	147.063232421875	9.186200000000001	0.10105	19.978	19.87695	54827.91796875	3207530.254195252	0	1172	0.0922263739229745	0.5167086112591812	6.373763611856045	147.05374145507812	147.06544494628906
215	147.0762176513672	1.83745					1	DETECTED	147.0762 m/z @1.84 [N1272_2.mzXML]	147.0762176513672	1.83745	1.7943666666666667	10.637383333333334	8.843016666666667	196425.890625	6075046.924758487	0	1172	0.17583036613970737	19.701566650492456	19.01828980938008	147.07296752929688	147.07662963867188
216	147.1125946044922	1.6269666666666667					1	DETECTED	147.1126 m/z @1.63 [N1272_2.mzXML]	147.1125946044922	1.6269666666666667	1.5089000000000001	14.8289	13.32	190152.625	3346670.3486072687	0	1172	0.23103133206384419	6.032820239949793	1.0173589706175534	147.1117401123047	147.11672973632812
217	147.98316955566406	10.554266666666667					1	DETECTED	147.9832 m/z @10.55 [N1272_2.mzXML]	147.98316955566406	10.554266666666667	10.491083333333334	10.726766666666666	0.23568333333333236	2170.72216796875	23642.316028320274	0	1172	0.20914689462581926	1.8650751780532884	2.7301503561065767	147.9826202392578	147.98316955566406
218	148.01467895507812	1.5237666666666667					1	DETECTED	148.0147 m/z @1.52 [N1272_2.mzXML]	148.01467895507812	1.5237666666666667	1.4319	14.04245	12.61055	24576.232421875	7946089.8802813105	0	1172	0.1498656592919112	68.6350689404934	136.2701378809868	148.0067596435547	148.01473999023438
219	148.0425262451172	2.1339333333333332					1	DETECTED	148.0425 m/z @2.13 [N1272_2.mzXML]	148.0425262451172	2.1339333333333332	0.21073333333333333	19.85	19.639266666666668	30755.884765625	2550767.580775331	0	1172	0.5662338096040842	1.639410345465679	0.4121592127512565	148.0386962890625	148.0430145263672
220	148.06027221679688	1.83745					1	DETECTED	148.0603 m/z @1.84 [N1272_2.mzXML]	148.06027221679688	1.83745	1.7803166666666668	9.22915	7.448833333333334	45788.45703125	1296949.8618973384	0	1172	0.10664443765855225	10.950800069570752	14.717571953069266	148.0598602294922	148.06698608398438
221	148.07984924316406	1.8515166666666665					1	DETECTED	148.0798 m/z @1.85 [N1272_2.mzXML]	148.07984924316406	1.8515166666666665	0.10105	19.9965	19.89545	5243.14599609375	2415563.4683927624	0	1172	16.17501586054934	5.682898846022014	4.325780492993612	148.0756072998047	148.08258056640625
222	148.09671020507812	1.8927666666666667					1	DETECTED	148.0967 m/z @1.89 [N1272_2.mzXML]	148.09671020507812	1.8927666666666667	0.9934666666666666	7.82175	6.828283333333333	17076.37109375	884958.0763760074	0	1172	0.9429628706780141	1.8775045314411312	1.4847960824240174	148.09637451171875	148.0973358154297
223	148.9350128173828	1.7350999999999999					1	DETECTED	148.9350 m/z @1.74 [N1272_2.mzXML]	148.9350128173828	1.7350999999999999	1.6726999999999999	12.086966666666665	10.414266666666666	66793.6171875	5253027.31463794	0	1172	0.11095488221397432	83.44764957264955	165.8952991452991	148.9344024658203	148.9351348876953
224	148.97569274902344	1.5386					1	DETECTED	148.9757 m/z @1.54 [N1272_2.mzXML]	148.97569274902344	1.5386	1.4132333333333333	8.136466666666667	6.723233333333334	114222.7578125	7357107.158909639	0	1172	null	7.373797990753662	11.319523984764349	148.9751434326172	148.9759063720703
225	149.01205444335938	1.49385					1	DETECTED	149.0121 m/z @1.49 [N1272_2.mzXML]	149.01205444335938	1.49385	0.1921	19.685	19.4929	202535.6875	5137703.276053589	0	1172	0.09622291203275779	0.5055852178146784	0.004614163585843982	149.00209045410156	149.01220703125
226	149.02294921875	12.450016666666667					1	DETECTED	149.0229 m/z @12.45 [N1272_2.mzXML]	149.02294921875	12.450016666666667	0.10105	19.9965	19.89545	90762.0	3.71884713869316E7	1	1172	12.177903562073753	0.8608289602933249	0.07280626405016878	149.022705078125	149.02345275878906
227	149.05963134765625	8.23855					1	DETECTED	149.0596 m/z @8.24 [N1272_2.mzXML]	149.05963134765625	8.23855	7.998316666666667	8.5048	0.5064833333333327	4931.33544921875	89700.96042864978	0	1172	0.34584021711794577	1.0541487442763968	1.1082974885527936	149.0591278076172	149.05978393554688
228	149.07522583007812	1.4319					1	DETECTED	149.0752 m/z @1.43 [N1272_2.mzXML]	149.07522583007812	1.4319	0.10105	19.9965	19.89545	30097.20703125	9964689.046351805	0	1172	19.338702100156244	7.314984264989936	6.564790349632963	149.07522583007812	149.0787353515625
229	149.96070861816406	7.554316666666667					1	DETECTED	149.9607 m/z @7.55 [N1272_2.mzXML]	149.96070861816406	7.554316666666667	0.26526666666666665	8.305833333333334	8.040566666666667	3564.412109375	907764.5868305359	0	1172	3.3310288534105235	0.5515510708985853	0.10310214179717071	149.9606170654297	149.96104431152344
230	149.99256896972656	1.7803166666666668					1	DETECTED	149.9926 m/z @1.78 [N1272_2.mzXML]	149.99256896972656	1.7803166666666668	0.1192	19.9965	19.8773	11316.69921875	5545574.961812138	0	1172	17.749579078952248	5.983113768850272	7.497665009631166	149.99241638183594	149.9994354248047
231	150.01547241210938	1.49385					1	DETECTED	150.0155 m/z @1.49 [N1272_2.mzXML]	150.01547241210938	1.49385	0.1373	19.868166666666664	19.730866666666664	7758.53271484375	5693852.572976318	0	1172	0.027917445903976823	7.2724435762289135	13.544887152457829	150.0070343017578	150.015625
232	150.02645874023438	12.466683333333332					1	DETECTED	150.0265 m/z @12.47 [N1272_2.mzXML]	150.02645874023438	12.466683333333332	0.10105	19.959666666666667	19.858616666666666	7638.66650390625	3627358.096981261	0	1172	15.85976472787249	0.8029761246896642	2.29788001805289	150.0260009765625	150.0325164794922
233	150.05828857421875	2.677633333333333					1	DETECTED	150.0583 m/z @2.68 [N1272_2.mzXML]	150.05828857421875	2.677633333333333	1.8791166666666668	9.625783333333334	7.746666666666668	45469.640625	2178605.213936218	0	1172	0.27732498188034427	0.9037093204782644	15.376422975508202	150.05213928222656	150.0584716796875
234	150.93197631835938	1.7350999999999999					1	DETECTED	150.9320 m/z @1.74 [N1272_2.mzXML]	150.93197631835938	1.7350999999999999	1.7034999999999998	1.9350166666666666	0.23151666666666681	20040.322265625	167376.58679589856	0	1172	0.1105158595811504	3.6632383966244664	6.326476793248933	150.93190002441406	150.9323272705078
235	150.97666931152344	2.23395					1	DETECTED	150.9767 m/z @2.23 [N1272_2.mzXML]	150.97666931152344	2.23395	0.28340000000000004	19.959666666666667	19.676266666666667	15965.71875	2611390.7457751143	0	1172	0.22361764117285965	5.680757168171843	9.811443218382992	150.9677734375	150.97695922851562
236	151.04510498046875	1.55305					1	DETECTED	151.0451 m/z @1.55 [N1272_2.mzXML]	151.04510498046875	1.55305	0.48401666666666665	19.740000000000002	19.255983333333337	7683.78515625	2370872.5426595462	0	1172	9.160587229285639	9.006259549125378	72.29104608928112	151.03518676757812	151.0479736328125
237	151.06130981445312	8.539800000000001					1	DETECTED	151.0613 m/z @8.54 [N1272_2.mzXML]	151.06130981445312	8.539800000000001	2.635383333333333	9.539299999999999	6.903916666666666	5641.1533203125	491776.54246743774	0	1172	0.08003500773090089	0.5846400293565549	0.1692800587131098	151.0576934814453	151.06175231933594
238	151.11154174804688	10.815366666666668					1	DETECTED	151.1115 m/z @10.82 [N1272_2.mzXML]	151.11154174804688	10.815366666666668	0.1555	19.9045	19.749	5058.7138671875	1202126.2600283814	0	1172	0.05898837236501109	0.9263249071282942	2.0281334931179336	151.11073303222656	151.11207580566406
239	152.0218505859375	1.8086666666666666					1	DETECTED	152.0219 m/z @1.81 [N1272_2.mzXML]	152.0218505859375	1.8086666666666666	1.7943666666666667	10.884466666666667	9.0901	80630.109375	1493568.7348699335	0	1172	0.19272759438403209	45.533671955521534	29.88093895363734	152.01565551757812	152.03184509277344
240	152.0318603515625	3.3718					1	DETECTED	152.0319 m/z @3.37 [N1272_2.mzXML]	152.0318603515625	3.3718	2.3744500000000004	9.7584	7.38395	8270.583984375	898371.7523020018	0	1172	0.3348067962582557	3.701784729533265	0.28449449220367823	152.0318603515625	152.036376953125
241	152.04617309570312	11.627666666666666					1	DETECTED	152.0462 m/z @11.63 [N1272_2.mzXML]	152.04617309570312	11.627666666666666	0.10105	19.978	19.87695	3845.08251953125	1673711.3193209234	0	1172	17.64697892314081	0.8622196163372601	0.6117340298087675	152.04617309570312	152.05340576171875
242	152.06787109375	1.9071166666666668					1	DETECTED	152.0679 m/z @1.91 [N1272_2.mzXML]	152.06787109375	1.9071166666666668	1.9071166666666668	12.752783333333333	10.845666666666666	7144.07763671875	1101285.5003138734	0	1172	7.898456502190323	null	null	152.0611114501953	152.07089233398438
243	152.94692993164062	1.6269666666666667					1	DETECTED	152.9469 m/z @1.63 [N1272_2.mzXML]	152.94692993164062	1.6269666666666667	1.55305	1.7657166666666666	0.21266666666666656	98493.359375	577590.0142348633	0	1172	0.09049888223772307	1.4074702484778805	1.6106113617297233	152.94679260253906	152.94725036621094
244	153.05743408203125	13.939283333333332					1	DETECTED	153.0574 m/z @13.94 [N1272_2.mzXML]	153.05743408203125	13.939283333333332	1.9071166666666668	19.959666666666667	18.05255	71886.921875	1.3620374483085835E7	1	1172	2.3616389837659693	0.9193505084428923	0.2790951759562005	153.05174255371094	153.0662078857422
245	154.02639770507812	1.8791166666666668					1	DETECTED	154.0264 m/z @1.88 [N1272_2.mzXML]	154.02639770507812	1.8791166666666668	1.8515166666666665	17.291166666666665	15.439649999999999	44242.96484375	1758530.344532166	0	1172	0.06704304976251318	279.7038043478231	3.207164982589455	154.02621459960938	154.0321044921875
246	154.0585479736328	1.83745					1	DETECTED	154.0585 m/z @1.84 [N1272_2.mzXML]	154.0585479736328	1.83745	1.83745	15.7411	13.903649999999999	15943.1708984375	4220415.713814483	0	1172	12.041206336380435	null	null	154.04978942871094	154.0614013671875
247	154.0838623046875	4.131916666666666					1	DETECTED	154.0839 m/z @4.13 [N1272_2.mzXML]	154.0838623046875	4.131916666666666	2.9966999999999997	5.711833333333333	2.715133333333333	8413.3046875	517135.47833563195	0	1172	1.0355121090809853	1.195865693773582	0.5152049821347785	154.08363342285156	154.08660888671875
248	155.02821350097656	2.7203500000000003					1	DETECTED	155.0282 m/z @2.72 [N1272_2.mzXML]	155.02821350097656	2.7203500000000003	1.8791166666666668	19.703333333333333	17.824216666666665	32411.341796875	1915517.154256226	0	1172	0.28484159263034314	4.085069401990205	0.39290231120668234	155.02798461914062	155.0315399169922
249	155.06773376464844	10.293666666666667					1	DETECTED	155.0677 m/z @10.29 [N1272_2.mzXML]	155.06773376464844	10.293666666666667	9.141133333333332	10.4201	1.2789666666666673	7198.38623046875	176569.91781958027	0	1172	0.3734054877387294	0.5548501850994908	0.1669556049027937	155.06016540527344	155.06809997558594
250	155.13064575195312	15.020299999999999					1	DETECTED	155.1306 m/z @15.02 [N1272_2.mzXML]	155.13064575195312	15.020299999999999	0.10105	19.9965	19.89545	434701.5625	8.321219887128109E7	0	1172	6.214092733813432	1.2271533041319087	0.7225376780539079	155.1302947998047	155.1312255859375
251	156.04193115234375	1.7943666666666667					1	DETECTED	156.0419 m/z @1.79 [N1272_2.mzXML]	156.04193115234375	1.7943666666666667	1.7507166666666667	10.365466666666666	8.614749999999999	323721.25	6440621.859300169	0	1172	0.040569906064678474	97.64701414200071	200.01337288094888	156.0396728515625	156.04200744628906
252	156.07656860351562	1.8791166666666668					1	DETECTED	156.0766 m/z @1.88 [N1272_2.mzXML]	156.07656860351562	1.8791166666666668	1.5386	15.630650000000001	14.09205	50092.1328125	2178060.1779724727	0	1172	0.5740318848110828	1.6953938122784133	2.1368475105225775	156.0677032470703	156.07742309570312
253	156.13430786132812	15.020299999999999					1	DETECTED	156.1343 m/z @15.02 [N1272_2.mzXML]	156.13430786132812	15.020299999999999	0.17391666666666666	19.9045	19.730583333333332	23162.455078125	5033948.892390012	0	1172	1.1099047445376566	0.6740013978104374	0.2989160591008654	156.1336212158203	156.13455200195312
254	157.1278533935547	15.020299999999999					1	DETECTED	157.1279 m/z @15.02 [N1272_2.mzXML]	157.1278533935547	15.020299999999999	0.10105	19.9965	19.89545	115977.4453125	2.4121550979227897E7	0	1172	0.6711812856831845	1.091710299080597	1.8285100432985597	157.12118530273438	157.1284942626953
255	158.04013061523438	1.7943666666666667					1	DETECTED	158.0401 m/z @1.79 [N1272_2.mzXML]	158.04013061523438	1.7943666666666667	1.7507166666666667	13.3173	11.566583333333332	20598.015625	1191783.8776446534	0	1172	1.4512483854821232	16.408829861654674	31.933127591450436	158.0343475341797	158.04014587402344
256	158.1313934326172	15.020299999999999					1	DETECTED	158.1314 m/z @15.02 [N1272_2.mzXML]	158.1313934326172	15.020299999999999	0.1192	19.959666666666667	19.840466666666668	6321.6513671875	1887555.5894990244	0	1172	7.021682935104746	0.6657383235689536	1.1019713232816704	158.1305694580078	158.13168334960938
257	158.9276580810547	1.55305					1	DETECTED	158.9277 m/z @1.55 [N1272_2.mzXML]	158.9276580810547	1.55305	1.4637	2.0625833333333334	0.5988833333333334	47739.71484375	398261.924968994	0	1172	0.06380980324640984	3.118301051745764	4.417177203714878	158.92138671875	158.9278564453125
258	158.96377563476562	1.6572500000000001					1	DETECTED	158.9638 m/z @1.66 [N1272_2.mzXML]	158.96377563476562	1.6572500000000001	1.5822333333333334	12.156133333333335	10.573900000000002	396606.1875	7727868.92740735	0	1172	0.09840648270494512	1.9109133726675058	1.9912119625515705	158.96371459960938	158.964111328125
259	159.0137176513672	2.1909					1	DETECTED	159.0137 m/z @2.19 [N1272_2.mzXML]	159.0137176513672	2.1909	1.4132333333333333	8.170583333333333	6.75735	9904.662109375	790200.0047373045	0	1172	1.1300388974852893	4.3446313759108435	7.689262751821688	159.00497436523438	159.0142822265625
260	159.06517028808594	1.9212					1	DETECTED	159.0652 m/z @1.92 [N1272_2.mzXML]	159.06517028808594	1.9212	1.8927666666666667	16.828	14.935233333333333	9910.806640625	1465296.6077199704	0	1172	0.1862234780067813	69.09100895237906	76.07615414330189	159.06455993652344	159.06753540039062
261	159.09170532226562	9.2004					1	DETECTED	159.0917 m/z @9.20 [N1272_2.mzXML]	159.09170532226562	9.2004	0.31975	19.776999999999997	19.45725	52441.52734375	1660428.280837128	0	1172	0.10991404641921143	0.5137592785218351	1.9958051366341614	159.08265686035156	159.10159301757812
262	159.14907836914062	8.839933333333333					1	DETECTED	159.1491 m/z @8.84 [N1272_2.mzXML]	159.14907836914062	8.839933333333333	3.5863500000000004	12.99085	9.404499999999999	12803.82421875	1395890.7773518066	0	1172	0.24512088807714605	0.8950557555953873	1.0506151339321328	159.1480712890625	159.15069580078125
263	159.98167419433594	11.3036					1	DETECTED	159.9817 m/z @11.30 [N1272_2.mzXML]	159.98167419433594	11.3036	0.10105	19.9965	19.89545	8855.8271484375	2148146.549993134	0	1172	8.731109836360739	0.8879875564045687	0.8301620136525735	159.97833251953125	159.98260498046875
264	160.0603790283203	2.5939833333333335					1	DETECTED	160.0604 m/z @2.59 [N1272_2.mzXML]	160.0603790283203	2.5939833333333335	1.83745	19.831666666666667	17.994216666666667	305720.90625	1.8245702324612636E7	1	1172	0.6179255501535179	1.646640589648462	1.911723322578014	160.05992126464844	160.06346130371094
265	160.07568359375	9.2004					1	DETECTED	160.0757 m/z @9.20 [N1272_2.mzXML]	160.07568359375	9.2004	0.1921	19.9965	19.8044	30832.861328125	3964597.5511726686	0	1172	0.09798533151796818	0.5751256994600058	0.1274328681478991	160.0725860595703	160.07591247558594
266	160.1331329345703	1.8791166666666668					1	DETECTED	160.1331 m/z @1.88 [N1272_2.mzXML]	160.1331329345703	1.8791166666666668	1.86545	10.221166666666667	8.355716666666666	38128.921875	3864714.7386723636	0	1172	8.232567109088432	305.7651772917243	609.0292185123293	160.13290405273438	160.13319396972656
267	160.95278930664062	11.657366666666666					1	DETECTED	160.9528 m/z @11.66 [N1272_2.mzXML]	160.95278930664062	11.657366666666666	9.975633333333333	16.9395	6.963866666666666	5182.96923828125	799035.6947509765	0	1172	1.096964543473936	2.0704431935304837	3.1408863870609673	160.9521026611328	160.95420837402344
268	161.01226806640625	1.49385					1	DETECTED	161.0123 m/z @1.49 [N1272_2.mzXML]	161.01226806640625	1.49385	0.1555	1.61195	1.45645	15085.767578125	227672.4560168457	0	1172	0.12134965662743302	0.5441214928830277	1.5315337651822087	161.01153564453125	161.01260375976562
269	161.02383422851562	12.17335					1	DETECTED	161.0238 m/z @12.17 [N1272_2.mzXML]	161.02383422851562	12.17335	1.5237666666666667	16.661016666666665	15.137249999999998	61916.09375	1.1783821974275956E7	0	1172	2.366093648798719	2.3324220828816133	3.3446780102420406	161.0142822265625	161.0323486328125
270	161.06390380859375	2.4979333333333336					1	DETECTED	161.0639 m/z @2.50 [N1272_2.mzXML]	161.06390380859375	2.4979333333333336	0.1373	19.9045	19.7672	17194.46875	2524617.5736456295	0	1172	0.5840812060669212	2.1625818182657555	21.53844439367777	161.05674743652344	161.06431579589844
271	161.10154724121094	15.66745					1	DETECTED	161.1015 m/z @15.67 [N1272_2.mzXML]	161.10154724121094	15.66745	0.24708333333333332	17.6435	17.396416666666667	1494.3409423828125	1057416.9495954588	0	1172	6.992943023875792	0.5640727306527514	0.12814546130550283	161.0916290283203	161.10186767578125
272	161.98126220703125	19.831666666666667					1	DETECTED	161.9813 m/z @19.83 [N1272_2.mzXML]	161.98126220703125	19.831666666666667	0.10105	19.9965	19.89545	3632.94091796875	1605908.6485946642	0	1172	19.277176381051927	0.5041770953264681	0.015248429714475464	161.98046875	161.988037109375
273	162.04995727539062	1.9630666666666667					1	DETECTED	162.0500 m/z @1.96 [N1272_2.mzXML]	162.04995727539062	1.9630666666666667	1.8791166666666668	9.824483333333335	7.9453666666666685	16914.193359375	1477404.4580183416	0	1172	7.971049695631947	26.74141096720781	51.764852003120225	162.04983520507812	162.05844116210938
274	162.0979766845703	15.630650000000001					1	DETECTED	162.0980 m/z @15.63 [N1272_2.mzXML]	162.0979766845703	15.630650000000001	1.4789333333333334	19.7215	18.242566666666665	10855.455078125	4139897.6488017566	0	1172	3.0238161752645762	0.8264951020554335	0.570540746481702	162.0888671875	162.09999084472656
275	162.11190795898438	1.8229166666666667					1	DETECTED	162.1119 m/z @1.82 [N1272_2.mzXML]	162.11190795898438	1.8229166666666667	1.7657166666666666	8.8042	7.038483333333334	3164572.5	1.78117785363989E7	1	1172	0.03490312829137898	2.259515719376726	2.400876671213327	162.11190795898438	162.1129150390625
276	162.96868896484375	7.25145					1	DETECTED	162.9687 m/z @7.25 [N1272_2.mzXML]	162.96868896484375	7.25145	0.5568000000000001	7.91065	7.35385	3171.048828125	622785.4892075802	0	1172	0.4271236453171836	0.5492333430425788	0.09846668608515759	162.9680938720703	162.96910095214844
277	162.9912872314453	1.49385					1	DETECTED	162.9913 m/z @1.49 [N1272_2.mzXML]	162.9912872314453	1.49385	0.24708333333333332	19.959666666666667	19.712583333333335	391709.9375	6305550.557604889	0	1172	0.11815924641843778	1.7447691339246103	2.4426639644777697	162.98350524902344	162.9918212890625
278	163.03854370117188	10.901399999999999					1	DETECTED	163.0385 m/z @10.90 [N1272_2.mzXML]	163.03854370117188	10.901399999999999	0.26526666666666665	19.978	19.712733333333336	26728.447265625	3852657.4260122087	0	1172	1.0078756848196768	3.2681860934511837	13.048423324905551	163.03819274902344	163.04515075683594
279	163.05996704101562	2.03405					1	DETECTED	163.0600 m/z @2.03 [N1272_2.mzXML]	163.05996704101562	2.03405	0.10105	19.9965	19.89545	45957.359375	6620853.570833009	0	1172	0.4841403124945518	5.842110937471077	3.310691965097387	163.05914306640625	163.0604705810547
280	163.07508850097656	11.540416666666665					1	DETECTED	163.0751 m/z @11.54 [N1272_2.mzXML]	163.07508850097656	11.540416666666665	6.787633333333333	11.720699999999999	4.933066666666666	34261.73046875	2902359.8191586905	0	1172	0.10644682875074984	0.5189660795253308	0.0908092944398241	163.07131958007812	163.07530212402344
281	163.09437561035156	15.630650000000001					1	DETECTED	163.0944 m/z @15.63 [N1272_2.mzXML]	163.09437561035156	15.630650000000001	0.10105	19.795	19.69395	20433.267578125	7019424.52622037	0	1172	3.028805273546947	0.6340778255718112	0.6354226827520744	163.0877227783203	163.1033935546875
282	163.11561584472656	1.8229166666666667					1	DETECTED	163.1156 m/z @1.82 [N1272_2.mzXML]	163.11561584472656	1.8229166666666667	1.7657166666666666	12.399183333333333	10.633466666666667	139630.21875	2610704.2904425664	0	1172	0.06531436690843417	92.65604953979442	192.23912804484692	163.11122131347656	163.11593627929688
283	163.9764862060547	0.9752500000000001					1	DETECTED	163.9765 m/z @0.98 [N1272_2.mzXML]	163.9764862060547	0.9752500000000001	0.10105	19.9965	19.89545	53680.38671875	1.910161541513445E7	1	1172	7.46584740333262	5.767246003527811	9.445062724559952	163.9759521484375	163.97706604003906
284	163.99453735351562	1.5089000000000001					1	DETECTED	163.9945 m/z @1.51 [N1272_2.mzXML]	163.99453735351562	1.5089000000000001	1.5089000000000001	15.66745	14.15855	9625.2763671875	2820127.610197876	0	1172	0.08710138739571316	null	null	163.98739624023438	163.99497985839844
285	164.09152221679688	2.0908666666666664					1	DETECTED	164.0915 m/z @2.09 [N1272_2.mzXML]	164.09152221679688	2.0908666666666664	1.9071166666666668	19.666666666666668	17.75955	8367.33984375	1131139.546691681	0	1172	null	48.32530612244908	18.55503355502312	164.0832061767578	164.09799194335938
286	164.92984008789062	1.6726999999999999					1	DETECTED	164.9298 m/z @1.67 [N1272_2.mzXML]	164.92984008789062	1.6726999999999999	1.6269666666666667	2.1766333333333336	0.549666666666667	35099.23828125	515080.3230113526	0	1172	0.32048481735929557	6.009475218658915	9.983270713757577	164.92970275878906	164.93016052246094
287	164.98411560058594	11.754033333333332					1	DETECTED	164.9841 m/z @11.75 [N1272_2.mzXML]	164.98411560058594	11.754033333333332	0.10105	19.9965	19.89545	101801.90625	1.3049393935277013E7	0	1172	1.2508316367012373	0.8592685925765206	6.721368548665715	164.97698974609375	164.98704528808594
288	165.02435302734375	1.5386					1	DETECTED	165.0244 m/z @1.54 [N1272_2.mzXML]	165.02435302734375	1.5386	1.4482666666666666	8.6454	7.197133333333333	7761.3759765625	1008182.3740880128	0	1172	0.10534641557069446	39.83653136531363	78.67306273062728	165.0157012939453	165.0247344970703
289	165.05491638183594	3.94405					1	DETECTED	165.0549 m/z @3.94 [N1272_2.mzXML]	165.05491638183594	3.94405	2.2903000000000002	10.554266666666667	8.263966666666667	8668.9697265625	1080127.0337694092	0	1172	0.5147445084780693	2.498553791887126	0.21010120437102572	165.05445861816406	165.05499267578125
290	165.07562255859375	1.9630666666666667					1	DETECTED	165.0756 m/z @1.96 [N1272_2.mzXML]	165.07562255859375	1.9630666666666667	1.86545	5.273883333333333	3.408433333333333	15737.712890625	504158.6140065307	0	1172	0.0449519082001939	17.458255079392174	33.91651015878435	165.07537841796875	165.0760040283203
291	165.15972900390625	16.2731					1	DETECTED	165.1597 m/z @16.27 [N1272_2.mzXML]	165.15972900390625	16.2731	0.21073333333333333	19.978	19.767266666666668	17284.91015625	8527622.947220275	0	1172	2.3769621997891175	0.6166105241110944	0.1848671041635913	165.1534423828125	165.16085815429688
292	165.58993530273438	8.35465					1	DETECTED	165.5899 m/z @8.35 [N1272_2.mzXML]	165.58993530273438	8.35465	7.928333333333333	9.9256	1.9972666666666665	6865.8427734375	407142.9031493835	0	1172	0.44659484365251423	2.342468431134915	3.68493686226983	165.58961486816406	165.5915985107422
293	166.02618408203125	2.4979333333333336					1	DETECTED	166.0262 m/z @2.50 [N1272_2.mzXML]	166.02618408203125	2.4979333333333336	1.3218999999999999	8.419183333333333	7.097283333333333	27403.017578125	1956764.8818970944	0	1172	1.0634117880000513	1.2350036878754698	1.3465149847653675	166.02337646484375	166.03506469726562
294	166.05812072753906	13.035833333333333					1	DETECTED	166.0581 m/z @13.04 [N1272_2.mzXML]	166.05812072753906	13.035833333333333	1.9913333333333334	13.407183333333334	11.41585	29667.349609375	2170713.700019593	0	1172	11.401589628593104	0.5384755861114472	0.07822397602626906	166.05287170410156	166.0678253173828
295	166.08604431152344	8.35465					1	DETECTED	166.0860 m/z @8.35 [N1272_2.mzXML]	166.08604431152344	8.35465	0.6476500000000001	18.5505	17.90285	2330608.5	5.3007278337282E7	1	1172	0.31838399235059356	0.8723347528872796	0.5515299473771295	166.08364868164062	166.0915985107422
296	166.09837341308594	8.386800000000001					1	DETECTED	166.0984 m/z @8.39 [N1272_2.mzXML]	166.09837341308594	8.386800000000001	8.084916666666667	8.469633333333332	0.38471666666666593	4815.27490234375	62980.22445217881	0	1172	0.10600029432010771	0.6371942803511256	0.29886629720628827	166.09657287597656	166.1077880859375
297	166.1175994873047	8.338583333333334					1	DETECTED	166.1176 m/z @8.34 [N1272_2.mzXML]	166.1175994873047	8.338583333333334	8.11935	8.592583333333332	0.4732333333333312	2746.468994140625	42754.753602264296	0	1172	0.1511929464313546	1.0792914702751963	1.1585829405503925	166.1094512939453	166.12750244140625
298	166.52774047851562	2.9966999999999997					1	DETECTED	166.5277 m/z @3.00 [N1272_2.mzXML]	166.52774047851562	2.9966999999999997	2.3042000000000002	3.7420833333333334	1.4378833333333332	3156.091064453125	145612.55106256102	0	1172	0.8215243434285648	1.038182912154032	1.076365824308064	166.5271759033203	166.52816772460938
299	166.5843963623047	8.35465					1	DETECTED	166.5844 m/z @8.35 [N1272_2.mzXML]	166.5843963623047	8.35465	7.9809	8.469633333333332	0.48873333333333235	6689.298828125	118276.36978424045	0	1172	0.3132284653531894	0.653823857302118	0.3010669218566207	166.5839080810547	166.58522033691406
300	166.98443603515625	11.754033333333332					1	DETECTED	166.9844 m/z @11.75 [N1272_2.mzXML]	166.98443603515625	11.754033333333332	0.10105	19.9965	19.89545	51921.9921875	7709944.854813265	0	1172	1.7591048106223894	1.7282559246719775	0.3910685807546922	166.98382568359375	166.98548889160156
301	167.02174377441406	8.35465					1	DETECTED	167.0217 m/z @8.35 [N1272_2.mzXML]	167.02174377441406	8.35465	6.9127833333333335	8.469633333333332	1.556849999999999	8467.681640625	232482.6918695066	0	1172	0.2823398907709471	0.5398730811910485	0.07974616238209709	167.01258850097656	167.022216796875
302	167.0338897705078	9.590633333333333					1	DETECTED	167.0339 m/z @9.59 [N1272_2.mzXML]	167.0338897705078	9.590633333333333	1.7803166666666668	10.726766666666666	8.946449999999999	43190.09375	1128860.9091052243	0	1172	7.723855735191188	2.392606509377923	0.017175994280396373	167.03109741210938	167.04049682617188
303	167.05331420898438	8.750599999999999					1	DETECTED	167.0533 m/z @8.75 [N1272_2.mzXML]	167.05331420898438	8.750599999999999	1.17575	8.8222	7.646450000000001	19332.779296875	934581.5901793211	0	1172	0.26427794179983266	0.5047261661947102	0.25115235495178617	167.0469970703125	167.05636596679688
304	167.06788635253906	10.257266666666668					1	DETECTED	167.0679 m/z @10.26 [N1272_2.mzXML]	167.06788635253906	10.257266666666668	6.0102166666666665	10.507283333333334	4.497066666666667	4011.846923828125	277359.2572286072	0	1172	0.14364420876228579	0.5294341562574806	0.05886831251496106	167.06747436523438	167.06886291503906
305	167.08941650390625	8.338583333333334					1	DETECTED	167.0894 m/z @8.34 [N1272_2.mzXML]	167.08941650390625	8.338583333333334	7.732749999999999	9.5733	1.8405500000000004	161103.890625	3451622.9029702125	0	1172	0.24829946629991717	1.502983022036865	0.6511194151146752	167.0814208984375	167.08998107910156
306	168.0930633544922	8.35465					1	DETECTED	168.0931 m/z @8.35 [N1272_2.mzXML]	168.0930633544922	8.35465	4.560483333333334	8.6454	4.0849166666666665	6858.93603515625	364490.49729364004	0	1172	0.16205141432962478	0.5383153964419066	0.0676593543024258	168.08987426757812	168.10191345214844
307	168.98001098632812	11.87405					1	DETECTED	168.9800 m/z @11.87 [N1272_2.mzXML]	168.98001098632812	11.87405	0.10105	19.9965	19.89545	19605.1171875	3331683.764509519	0	1172	1.5699334206606927	0.7319267613801093	0.5039906166440608	168.97463989257812	168.98828125
308	169.03562927246094	3.0115					1	DETECTED	169.0356 m/z @3.01 [N1272_2.mzXML]	169.03562927246094	3.0115	0.24708333333333332	19.978	19.73091666666667	107779.75	5710655.981878698	0	1172	0.4321264393883424	1.124299871584849	0.9185096308638018	169.03273010253906	169.03793334960938
309	169.04916381835938	10.850033333333332					1	DETECTED	169.0492 m/z @10.85 [N1272_2.mzXML]	169.04916381835938	10.850033333333332	1.7191666666666667	11.084916666666667	9.36575	96309.359375	2695940.4976181933	1	1172	0.10970476235887006	0.5696945278570328	3.557608348232243	169.0468292236328	169.05870056152344
310	169.0945281982422	1.68805					1	DETECTED	169.0945 m/z @1.69 [N1272_2.mzXML]	169.0945281982422	1.68805	1.5675999999999999	9.590633333333333	8.023033333333332	20496.353515625	4112104.188218841	0	1172	7.069387582528157	33.30441400304409	57.9772608926537	169.0853271484375	169.0972442626953
311	170.0421600341797	1.8229166666666667					1	DETECTED	170.0422 m/z @1.82 [N1272_2.mzXML]	170.0421600341797	1.8229166666666667	1.8086666666666666	8.732966666666666	6.9243	8662.22265625	608292.4164036864	0	1172	1.313240906108301	242.95789473684047	114.07842484011672	170.03268432617188	170.0445556640625
312	170.0599365234375	9.2004					1	DETECTED	170.0599 m/z @9.20 [N1272_2.mzXML]	170.0599365234375	9.2004	1.7350999999999999	10.918550000000002	9.183450000000002	180336.9375	6122562.621611395	0	1172	0.11039568854351778	1.9701016430493217	1.867670529337226	170.05233764648438	170.0612335205078
313	170.09242248535156	1.8515166666666665					1	DETECTED	170.0924 m/z @1.85 [N1272_2.mzXML]	170.09242248535156	1.8515166666666665	0.1192	19.9965	19.8773	7893.75927734375	5331653.149087643	0	1172	16.802654952809302	5.737201627877891	10.474403255755782	170.087158203125	170.09695434570312
314	170.8542022705078	1.7507166666666667					1	DETECTED	170.8542 m/z @1.75 [N1272_2.mzXML]	170.8542022705078	1.7507166666666667	1.7350999999999999	10.655116666666666	8.920016666666667	6644.5205078125	2321903.696821655	0	1172	0.3332391364379734	285.5928495197408	570.1856990394815	170.8499298095703	170.86154174804688
315	171.03297424316406	1.5089000000000001					1	DETECTED	171.0330 m/z @1.51 [N1272_2.mzXML]	171.03297424316406	1.5089000000000001	1.4482666666666666	18.144166666666667	16.6959	9872.96484375	1751440.6865662844	0	1172	0.10432521916922433	137.67921935129147	274.35843870258293	171.02499389648438	171.03311157226562
316	171.0634002685547	9.186200000000001					1	DETECTED	171.0634 m/z @9.19 [N1272_2.mzXML]	171.0634002685547	9.186200000000001	1.6269666666666667	9.289133333333332	7.662166666666666	20683.619140625	1739970.936220581	0	1172	0.08468125139624405	0.5068084505924321	0.013616901184864099	171.0542449951172	171.0658416748047
317	171.1488800048828	0.7568					1	DETECTED	171.1489 m/z @0.76 [N1272_2.mzXML]	171.1488800048828	0.7568	0.10105	19.9965	19.89545	7979.677734375	4772718.842986025	0	1172	19.424536701913233	15.169996187571481	16.961246348592564	171.14810180664062	171.14993286132812
318	172.0242156982422	16.456966666666666					1	DETECTED	172.0242 m/z @16.46 [N1272_2.mzXML]	172.0242156982422	16.456966666666666	0.24708333333333332	19.776999999999997	19.529916666666665	4157.4091796875	1887623.4836062926	0	1172	2.134229654225372	0.6024076874910677	0.19145347177170247	172.02255249023438	172.02484130859375
319	172.0369110107422	9.522216666666667					1	DETECTED	172.0369 m/z @9.52 [N1272_2.mzXML]	172.0369110107422	9.522216666666667	4.242500000000001	9.5733	5.330799999999999	11257.66796875	442007.18651104736	0	1172	0.08291952800771263	0.5048376964672977	0.9261598982408746	172.0273895263672	172.0372314453125
320	172.06912231445312	1.8229166666666667					1	DETECTED	172.0691 m/z @1.82 [N1272_2.mzXML]	172.06912231445312	1.8229166666666667	1.7943666666666667	16.9765	15.182133333333335	9968.3076171875	3718847.6658789064	0	1172	9.419240955013624	265.8867483946286	530.7734967892573	172.06246948242188	172.07537841796875
321	172.13316345214844	10.239516666666667					1	DETECTED	172.1332 m/z @10.24 [N1272_2.mzXML]	172.13316345214844	10.239516666666667	10.185133333333333	10.708916666666665	0.5237833333333324	13709.744140625	128820.53167590407	0	1172	0.12306989371761468	4.815660435182289	8.631320870364577	172.13272094726562	172.1334991455078
322	172.98687744140625	1.4789333333333334					1	DETECTED	172.9869 m/z @1.48 [N1272_2.mzXML]	172.98687744140625	1.4789333333333334	1.4132333333333333	1.55305	0.1398166666666667	3512.5810546875	20990.018392578146	0	1172	0.09994169983302714	1.0640537798072032	1.1281075596144066	172.97811889648438	172.98721313476562
323	173.0208740234375	15.649483333333334					1	DETECTED	173.0209 m/z @15.65 [N1272_2.mzXML]	173.0208740234375	15.649483333333334	0.10105	19.978	19.87695	5765.671875	2118181.8217788693	0	1172	2.6330930245520694	0.639194624110039	0.2747799378559497	173.01968383789062	173.0282440185547
324	173.0420379638672	1.9071166666666668					1	DETECTED	173.0420 m/z @1.91 [N1272_2.mzXML]	173.0420379638672	1.9071166666666668	1.4789333333333334	14.008683333333332	12.529749999999998	8454.361328125	1322074.5216669922	0	1172	0.05212423736097427	14.631291113619552	15.672217414541004	173.0373077392578	173.0482635498047
325	173.96102905273438	11.184233333333333					1	DETECTED	173.9610 m/z @11.18 [N1272_2.mzXML]	173.96102905273438	11.184233333333333	0.10105	19.9965	19.89545	6185.4169921875	1823293.1898868117	0	1172	10.829857857753439	0.8975512450544444	0.8807549685761967	173.9605712890625	173.9663543701172
326	174.07876586914062	15.759350000000001					1	DETECTED	174.0788 m/z @15.76 [N1272_2.mzXML]	174.07876586914062	15.759350000000001	9.019166666666667	19.922833333333333	10.903666666666666	10155.8359375	2474331.3027800266	0	1172	6.875074457148692	0.8088553476537481	0.478715050554902	174.07749938964844	174.0791015625
327	174.12705993652344	13.199666666666667					1	DETECTED	174.1271 m/z @13.20 [N1272_2.mzXML]	174.12705993652344	13.199666666666667	0.21073333333333333	19.9965	19.785766666666667	2215.27978515625	1462489.6094369201	0	1172	14.73489479898867	0.7616393955880391	0.5232787911760781	174.12705993652344	174.12844848632812
328	174.9379119873047	1.6422666666666668					1	DETECTED	174.9379 m/z @1.64 [N1272_2.mzXML]	174.9379119873047	1.6422666666666668	1.5970166666666665	1.8086666666666666	0.21165000000000012	81654.21875	593963.8639472657	0	1172	0.12836240160264123	2.3386740331491604	3.3206777854316782	174.93772888183594	174.9381103515625
329	174.99148559570312	1.49385					1	DETECTED	174.9915 m/z @1.49 [N1272_2.mzXML]	174.99148559570312	1.49385	0.1373	19.959666666666667	19.822366666666667	58161.35546875	3613649.9626706545	0	1172	1.0796557895216108	2.7610954513155597	19.891790559121606	174.99049377441406	174.99200439453125
330	175.00303649902344	1.86545					1	DETECTED	175.0030 m/z @1.87 [N1272_2.mzXML]	175.00303649902344	1.86545	1.86545	18.880166666666664	17.014716666666665	5636.8076171875	2861659.972352569	0	1172	11.799971264256271	null	null	175.00303649902344	175.00918579101562
331	175.02392578125	3.2952833333333333					1	DETECTED	175.0239 m/z @3.30 [N1272_2.mzXML]	175.02392578125	3.2952833333333333	1.9913333333333334	19.63	17.638666666666666	10089.1796875	1389087.1955319215	0	1172	0.6174269052691121	6.763551772179404	0.8151458960860105	175.01846313476562	175.03211975097656
332	175.0751190185547	15.777466666666667					1	DETECTED	175.0751 m/z @15.78 [N1272_2.mzXML]	175.0751190185547	15.777466666666667	8.680883333333332	19.9965	11.315616666666669	14322.9140625	3406885.4331907704	0	1172	2.8086752990082857	0.8011953829660937	0.5549361733081054	175.07411193847656	175.07554626464844
333	175.08970642089844	6.18585					1	DETECTED	175.0897 m/z @6.19 [N1272_2.mzXML]	175.08970642089844	6.18585	0.10105	19.978	19.87695	2473.574951171875	1320173.6027264406	0	1172	2.3876160238216757	1.6333281291085984	2.266656258217197	175.08895874023438	175.0962677001953
334	175.11898803710938	1.8229166666666667					1	DETECTED	175.1190 m/z @1.82 [N1272_2.mzXML]	175.11898803710938	1.8229166666666667	1.7034999999999998	11.9066	10.2031	19847.5390625	1198738.4646791075	0	1172	0.43712596927517366	42.72058618283311	2.6506670277866426	175.11109924316406	175.11927795410156
335	176.07058715820312	10.522616666666666					1	DETECTED	176.0706 m/z @10.52 [N1272_2.mzXML]	176.07058715820312	10.522616666666666	3.928633333333333	15.906166666666667	11.977533333333334	100911.90625	1498429.7374072266	0	1172	0.08657709771613042	0.5644200794877218	0.08805455188673679	176.06588745117188	176.07794189453125
336	176.10292053222656	1.8515166666666665					1	DETECTED	176.1029 m/z @1.85 [N1272_2.mzXML]	176.10292053222656	1.8515166666666665	1.8229166666666667	19.3005	17.47758333333333	38353.15234375	986554.372682831	0	1172	0.09424345436046178	9.567037643749382	9.91693179705562	176.1023712158203	176.11033630371094
337	176.9707489013672	1.5386					1	DETECTED	176.9707 m/z @1.54 [N1272_2.mzXML]	176.9707489013672	1.5386	1.4319	15.161066666666667	13.729166666666666	25021.966796875	5701051.727714477	0	1172	0.12003791395678376	64.335363948766	127.67072789753199	176.97056579589844	176.9766387939453
338	177.00112915039062	11.657366666666666					1	DETECTED	177.0011 m/z @11.66 [N1272_2.mzXML]	177.00112915039062	11.657366666666666	1.4132333333333333	18.62366666666667	17.210433333333334	6211.1044921875	2223126.975345216	0	1172	10.313674302534627	0.840014121903919	0.38299009667445566	176.99864196777344	177.00714111328125
339	177.0608673095703	1.6572500000000001					1	DETECTED	177.0609 m/z @1.66 [N1272_2.mzXML]	177.0608673095703	1.6572500000000001	1.5822333333333334	11.770633333333334	10.188400000000001	30150.46875	2835435.0940291444	0	1172	0.1099095651514106	53.98123680692566	99.58501653144302	177.05447387695312	177.0611572265625
340	177.0739288330078	10.554266666666667					1	DETECTED	177.0739 m/z @10.55 [N1272_2.mzXML]	177.0739288330078	10.554266666666667	1.9071166666666668	11.64245	9.735333333333333	9825.5146484375	781149.2497347714	0	1172	8.608378868768414	0.5629215020748647	17.076987341656803	177.07374572753906	177.08291625976562
341	177.08917236328125	11.3036					1	DETECTED	177.0892 m/z @11.30 [N1272_2.mzXML]	177.08917236328125	11.3036	2.4019166666666667	11.627666666666666	9.22575	7060.22509765625	1092033.5761946104	0	1172	8.285183420288721	0.5182025497050183	0.05434154897181897	177.08612060546875	177.09124755859375
342	177.15985107421875	18.384166666666665					1	DETECTED	177.1599 m/z @18.38 [N1272_2.mzXML]	177.15985107421875	18.384166666666665	0.1192	19.9965	19.8773	3666.5703125	1482981.136358519	0	1172	1.3405452341509623	0.5441373193490636	0.17100240545356818	177.15921020507812	177.1634521484375
343	177.95584106445312	6.823483333333333					1	DETECTED	177.9558 m/z @6.82 [N1272_2.mzXML]	177.95584106445312	6.823483333333333	0.10105	19.868166666666664	19.767116666666663	2991.864013671875	1633139.412247833	0	1172	0.9823454773097167	1.4702352322819612	1.9404704645639226	177.95523071289062	177.964111328125
344	179.0172882080078	9.710916666666666					1	DETECTED	179.0173 m/z @9.71 [N1272_2.mzXML]	179.0172882080078	9.710916666666666	8.574866666666667	9.7584	1.183533333333333	3189.135009765625	77891.96878759777	0	1172	0.09551742149189302	0.5208984346346262	0.04179686926925225	179.0171356201172	179.01759338378906
345	179.04006958007812	1.5237666666666667					1	DETECTED	179.0401 m/z @1.52 [N1272_2.mzXML]	179.04006958007812	1.5237666666666667	1.4319	1.6422666666666668	0.2103666666666668	10680.703125	89487.27181530761	0	1172	0.09290318349860782	1.1449564586357035	1.24478335119378	179.03988647460938	179.04029846191406
346	179.05418395996094	15.037049999999999					1	DETECTED	179.0542 m/z @15.04 [N1272_2.mzXML]	179.05418395996094	15.037049999999999	9.487533333333333	18.586666666666666	9.099133333333333	4636.0009765625	915845.9214777838	0	1172	1.3496802582606104	0.8198131368797884	0.7748817364742857	179.05197143554688	179.05618286132812
347	179.07025146484375	10.507283333333334					1	DETECTED	179.0703 m/z @10.51 [N1272_2.mzXML]	179.07025146484375	10.507283333333334	0.10105	19.9965	19.89545	67197.0859375	1979487.4142627881	0	1172	0.08981985841961126	0.5118485619368944	0.013767746451188504	179.0624237060547	179.0704345703125
348	180.02195739746094	11.411516666666667					1	DETECTED	180.0220 m/z @11.41 [N1272_2.mzXML]	180.02195739746094	11.411516666666667	9.336933333333333	18.825	9.488066666666667	5673.01904296875	1409829.1816024783	0	1172	2.24354421810202	2.2867403092990544	3.5734806185981087	180.01475524902344	180.0313720703125
349	180.06512451171875	9.710916666666666					1	DETECTED	180.0651 m/z @9.71 [N1272_2.mzXML]	180.06512451171875	9.710916666666666	1.9773333333333334	16.568283333333333	14.59095	917104.875	7055140.685366568	1	1172	0.09593366969264494	1.6956504690898682	1.9420582970708273	180.0580291748047	180.07374572753906
350	180.08790588378906	8.857733333333334					1	DETECTED	180.0879 m/z @8.86 [N1272_2.mzXML]	180.08790588378906	8.857733333333334	0.4658166666666667	19.978	19.512183333333336	5063.9365234375	1325003.9119041143	0	1172	0.05348523095445579	1.1625582157433245	0.024242213562139632	180.07794189453125	180.09544372558594
351	180.62759399414062	9.726650000000001					1	DETECTED	180.6276 m/z @9.73 [N1272_2.mzXML]	180.62759399414062	9.726650000000001	9.694833333333333	9.7584	0.06356666666666655	2632.25830078125	8295.476233520443	0	1172	0.22475183477850358	0.9989523310633492	0.9979046621266985	180.6275634765625	180.62791442871094
352	180.90379333496094	1.6726999999999999					1	DETECTED	180.9038 m/z @1.67 [N1272_2.mzXML]	180.90379333496094	1.6726999999999999	1.6572500000000001	2.1195833333333334	0.46233333333333326	14083.5283203125	239969.92383398436	0	1172	0.17153383106299014	14.962243797195502	28.924487594391003	180.9034881591797	180.90406799316406
353	180.94764709472656	1.4319					1	DETECTED	180.9476 m/z @1.43 [N1272_2.mzXML]	180.94764709472656	1.4319	1.4319	19.171833333333332	17.739933333333333	1957.097412109375	1287357.8166071775	0	1172	15.026761416634086	null	null	180.94700622558594	180.94818115234375
354	181.07162475585938	9.353					1	DETECTED	181.0716 m/z @9.35 [N1272_2.mzXML]	181.07162475585938	9.353	0.1373	17.829333333333334	17.692033333333335	673274.6875	8444508.213432556	1	1172	0.09647513525248996	3.7984605976227486	0.973529156813923	181.0688018798828	181.07223510742188
355	181.0850830078125	11.5548					1	DETECTED	181.0851 m/z @11.55 [N1272_2.mzXML]	181.0850830078125	11.5548	4.741683333333333	19.959666666666667	15.217983333333335	1915635.25	1.2490783153706834E7	1	1172	0.1025837345675722	2.3095525562673846	2.9769807672240023	181.07614135742188	181.0924530029297
356	182.0753173828125	9.353					1	DETECTED	182.0753 m/z @9.35 [N1272_2.mzXML]	182.0753173828125	9.353	7.839933333333334	9.790883333333333	1.9509499999999997	34206.05078125	635377.1322787162	0	1172	0.11029032580434972	1.0099187923958202	0.9528586758219431	182.0685272216797	182.07559204101562
357	182.0887451171875	11.5548					1	DETECTED	182.0887 m/z @11.55 [N1272_2.mzXML]	182.0887451171875	11.5548	1.9489666666666667	11.7371	9.788133333333333	159991.40625	1.7654257249426898E7	1	1172	7.93133829149653	0.5128150866822372	0.01727224376838783	182.08041381835938	182.0889129638672
358	182.1497802734375	17.291166666666665					1	DETECTED	182.1498 m/z @17.29 [N1272_2.mzXML]	182.1497802734375	17.291166666666665	0.10105	19.9965	19.89545	72689.3359375	2.120938626880194E7	1	1172	3.4307679636120127	0.6516201422977543	0.5023946844070399	182.1490020751953	182.15023803710938
359	182.96249389648438	1.5237666666666667					1	DETECTED	182.9625 m/z @1.52 [N1272_2.mzXML]	182.96249389648438	1.5237666666666667	1.4637	1.5970166666666665	0.13331666666666653	14711.4296875	77960.19412353511	0	1172	0.12175502941912142	1.109739178690342	1.2194783573806842	182.96237182617188	182.9626007080078
360	183.04905700683594	16.218133333333334					1	DETECTED	183.0491 m/z @16.22 [N1272_2.mzXML]	183.04905700683594	16.218133333333334	0.10105	19.978	19.87695	6334.34619140625	2566449.38760614	0	1172	3.6106560313606906	0.6166422791551408	0.41206364268272044	183.0475311279297	183.05148315429688
361	183.08001708984375	11.840066666666667					1	DETECTED	183.0800 m/z @11.84 [N1272_2.mzXML]	183.08001708984375	11.840066666666667	2.3042000000000002	17.829333333333334	15.525133333333335	35098.5390625	3249642.7491736766	0	1172	0.10014928140590129	0.8969330004024748	0.029065600941842507	183.07008361816406	183.08946228027344
362	183.15882873535156	17.143666666666665					1	DETECTED	183.1588 m/z @17.14 [N1272_2.mzXML]	183.15882873535156	17.143666666666665	0.10105	19.9965	19.89545	6173.16259765625	1910291.3481759035	0	1172	1.8121416768426588	0.5836970457392596	0.34479864399416427	183.15220642089844	183.15882873535156
363	184.07290649414062	13.006					1	DETECTED	184.0729 m/z @13.01 [N1272_2.mzXML]	184.07290649414062	13.006	1.4482666666666666	15.32255	13.874283333333333	82272.5625	4338850.808045527	0	1172	0.3966947570529271	1.3917277838079833	1.7977090899609354	184.0725860595703	184.0757598876953
364	184.09417724609375	1.7943666666666667					1	DETECTED	184.0942 m/z @1.79 [N1272_2.mzXML]	184.09417724609375	1.7943666666666667	1.4319	10.365466666666666	8.933566666666666	451243.4375	2258407.4131861255	0	1172	0.02804278594269527	0.991019000339589	0.9607802131989592	184.0845489501953	184.0973358154297
365	185.04168701171875	1.8927666666666667					1	DETECTED	185.0417 m/z @1.89 [N1272_2.mzXML]	185.04168701171875	1.8927666666666667	0.42941666666666667	10.690949999999999	10.261533333333333	258542.234375	4805637.871009038	1	1172	0.10807673388402828	2.9595277297279465	3.5628861810304415	185.04127502441406	185.04833984375
366	185.12838745117188	9.123966666666666					1	DETECTED	185.1284 m/z @9.12 [N1272_2.mzXML]	185.12838745117188	9.123966666666666	3.571166666666667	12.278433333333334	8.707266666666667	16120.181640625	682814.1298353272	0	1172	0.16049908138224467	0.5184700872796907	1.6934319833260985	185.1280517578125	185.1336212158203
367	186.07363891601562	1.9071166666666668					1	DETECTED	186.0736 m/z @1.91 [N1272_2.mzXML]	186.07363891601562	1.9071166666666668	0.3562333333333333	15.575716666666667	15.219483333333333	40138.671875	1338828.3855852354	0	1172	0.5346621603633408	2.2120854419688136	3.2913110051708516	186.06851196289062	186.07681274414062
368	186.9226531982422	1.55305					1	DETECTED	186.9227 m/z @1.55 [N1272_2.mzXML]	186.9226531982422	1.55305	0.9386	1.5970166666666665	0.6584166666666665	20035.8828125	149750.27210900869	0	1172	0.11133242972258528	0.5357772533702225	0.4149717607628994	186.92230224609375	186.92279052734375
369	186.95236206054688	9.186200000000001					1	DETECTED	186.9524 m/z @9.19 [N1272_2.mzXML]	186.95236206054688	9.186200000000001	9.141133333333332	11.201016666666668	2.0598833333333353	7703.390625	414009.4479039311	0	1172	0.09672752668510043	22.853735207099525	44.70747041419905	186.95179748535156	186.9607391357422
370	187.0574951171875	1.8791166666666668					1	DETECTED	187.0575 m/z @1.88 [N1272_2.mzXML]	187.0574951171875	1.8791166666666668	1.8515166666666665	4.60935	2.7578333333333336	441395.1875	3066509.2099535544	0	1172	0.05578907339868189	9.0230842994976	5.119082871877285	187.0572509765625	187.05877685546875
371	187.07130432128906	2.5117833333333333					1	DETECTED	187.0713 m/z @2.51 [N1272_2.mzXML]	187.07130432128906	2.5117833333333333	2.3322833333333337	5.030516666666667	2.6982333333333335	12785.365234375	807979.1916337888	0	1172	0.7420754993945495	7.515970287836603	10.956412411281109	187.07095336914062	187.07191467285156
372	187.1256866455078	11.364849999999999					1	DETECTED	187.1257 m/z @11.36 [N1272_2.mzXML]	187.1256866455078	11.364849999999999	0.10105	19.9965	19.89545	4665.166015625	2753685.056806519	0	1172	11.362408871622813	0.8831588806619437	0.7663177613238875	187.11680603027344	187.13233947753906
373	187.47244262695312	9.2004					1	DETECTED	187.4724 m/z @9.20 [N1272_2.mzXML]	187.47244262695312	9.2004	9.141133333333332	9.274016666666666	0.1328833333333339	6090.00439453125	32279.048012573483	0	1172	0.09572559267744474	1.1210629921259698	1.2421259842519394	187.472412109375	187.47280883789062
374	188.07008361816406	9.186200000000001					1	DETECTED	188.0701 m/z @9.19 [N1272_2.mzXML]	188.07008361816406	9.186200000000001	1.8515166666666665	11.084916666666667	9.2334	2174529.75	1.680415542208252E7	1	1172	0.09900382985058442	1.9399769749690823	2.4177569589779937	188.0606231689453	188.0793914794922
375	188.0941925048828	15.232816666666668					1	DETECTED	188.0942 m/z @15.23 [N1272_2.mzXML]	188.0941925048828	15.232816666666668	2.148083333333333	18.862166666666667	16.714083333333335	3165.812255859375	1982997.1297778324	0	1172	6.635067013175194	0.6386864335536069	0.27737286710721387	188.08737182617188	188.09698486328125
376	188.6707000732422	9.2004					1	DETECTED	188.6707 m/z @9.20 [N1272_2.mzXML]	188.6707000732422	9.2004	9.141133333333332	14.406016666666666	5.264883333333334	5754.53173828125	742040.5839049683	0	1172	0.11521736637293678	44.41690101237269	87.83380202474538	188.66160583496094	188.67100524902344
377	188.95584106445312	1.5675999999999999					1	DETECTED	188.9558 m/z @1.57 [N1272_2.mzXML]	188.95584106445312	1.5675999999999999	1.4319	1.5675999999999999	0.13569999999999993	5668.796875	23666.075205444304	0	1172	0.015440833046462599	0.5	null	188.95516967773438	188.95584106445312
378	189.02378845214844	13.800199999999998					1	DETECTED	189.0238 m/z @13.80 [N1272_2.mzXML]	189.02378845214844	13.800199999999998	11.184233333333333	19.831666666666667	8.647433333333334	6575.0595703125	971577.7743582765	0	1172	1.1168463883980522	1.6528179512990746	2.305635902598149	189.015625	189.0243682861328
379	189.04673767089844	1.4319					1	DETECTED	189.0467 m/z @1.43 [N1272_2.mzXML]	189.04673767089844	1.4319	1.4132333333333333	10.522616666666666	9.109383333333334	7739.62353515625	1008663.1189051816	0	1172	0.05950215852955343	244.00133928571503	446.5461180188521	189.04637145996094	189.05528259277344
380	189.07366943359375	9.2004					1	DETECTED	189.0737 m/z @9.20 [N1272_2.mzXML]	189.07366943359375	9.2004	8.338583333333334	11.64245	3.303866666666666	195197.328125	2100714.0905860015	0	1172	0.10044785926712585	1.913229915631438	1.779959564839322	189.07028198242188	189.07437133789062
381	189.0870819091797	2.5117833333333333					1	DETECTED	189.0871 m/z @2.51 [N1272_2.mzXML]	189.0870819091797	2.5117833333333333	1.8791166666666668	18.862166666666667	16.98305	47920.171875	5045293.960864834	0	1172	0.9077444155072389	12.23769962713091	4.986100085701072	189.0862579345703	189.09132385253906
382	190.04978942871094	9.942116666666667					1	DETECTED	190.0498 m/z @9.94 [N1272_2.mzXML]	190.04978942871094	9.942116666666667	9.807566666666666	18.7335	8.925933333333333	3197.669189453125	627130.9833298036	0	1172	0.18370231659175928	33.16957760436001	65.33915520872002	190.04869079589844	190.0547332763672
383	190.085693359375	10.815366666666668					1	DETECTED	190.0857 m/z @10.82 [N1272_2.mzXML]	190.085693359375	10.815366666666668	2.0483333333333333	13.974400000000001	11.926066666666667	83397.671875	2592260.5397377904	1	1172	0.08163705452386694	0.5604488267805531	0.09894758254908759	190.0773162841797	190.09095764160156
384	190.14361572265625	10.365466666666666					1	DETECTED	190.1436 m/z @10.37 [N1272_2.mzXML]	190.14361572265625	10.365466666666666	10.044116666666667	19.208666666666666	9.164549999999998	23863.193359375	1693502.4587402032	0	1172	0.2528884826700182	0.8662932016477338	0.6263447518185944	190.14337158203125	190.1469268798828
385	190.96771240234375	13.549183333333334					1	DETECTED	190.9677 m/z @13.55 [N1272_2.mzXML]	190.96771240234375	13.549183333333334	0.10105	19.9965	19.89545	5859.55615234375	1615805.693672973	0	1172	0.969314384736462	0.7397104678716253	0.5971074141598398	190.9617919921875	190.96945190429688
386	190.9803924560547	11.6728					1	DETECTED	190.9804 m/z @11.67 [N1272_2.mzXML]	190.9803924560547	11.6728	1.4319	18.365666666666666	16.933766666666667	6906.38671875	2687710.855851258	0	1172	0.34529192486640525	0.8267714100648706	0.4023676336264844	190.97671508789062	190.98745727539062
387	191.0175323486328	2.90835					1	DETECTED	191.0175 m/z @2.91 [N1272_2.mzXML]	191.0175323486328	2.90835	2.148083333333333	16.346700000000002	14.19861666666667	9365.59375	1641288.0275249938	0	1172	0.25364432564301875	8.945092945575427	0.670566103691556	191.014404296875	191.01808166503906
388	191.04006958007812	1.7943666666666667					1	DETECTED	191.0401 m/z @1.79 [N1272_2.mzXML]	191.04006958007812	1.7943666666666667	0.866	18.697	17.831	91688.96875	2632662.5892678527	0	1172	0.09912418301160275	0.9853841701767235	0.6120749906176332	191.03070068359375	191.0491485595703
389	191.0762939453125	1.68805					1	DETECTED	191.0763 m/z @1.69 [N1272_2.mzXML]	191.0762939453125	1.68805	1.5822333333333334	1.7034999999999998	0.12126666666666641	62828.1328125	284769.06821142556	0	1172	0.08914811419891833	0.5730036226177339	0.1442643067526148	191.0762939453125	191.0765380859375
390	192.06861877441406	9.435966666666667					1	DETECTED	192.0686 m/z @9.44 [N1272_2.mzXML]	192.06861877441406	9.435966666666667	5.013366666666667	9.470316666666667	4.45695	2799.140625	253169.3884684449	0	1172	2.2875613610717584	0.5038834622167956	0.007766924433591073	192.0599365234375	192.06887817382812
391	192.13429260253906	4.258066666666667					1	DETECTED	192.1343 m/z @4.26 [N1272_2.mzXML]	192.13429260253906	4.258066666666667	3.5863500000000004	8.592583333333332	5.0062333333333315	2155.9931640625	287881.9275238036	0	1172	0.542135635306134	3.7264471627422258	6.4528943254844515	192.133544921875	192.1378631591797
392	192.9613037109375	2.1909					1	DETECTED	192.9613 m/z @2.19 [N1272_2.mzXML]	192.9613037109375	2.1909	2.0625833333333334	19.740000000000002	17.67741666666667	13892.84765625	1269352.3426306157	0	1172	0.1266246955027004	59.39056172646097	112.25174473217638	192.96115112304688	192.9649200439453
393	193.00157165527344	1.55305					1	DETECTED	193.0016 m/z @1.55 [N1272_2.mzXML]	193.00157165527344	1.55305	1.5386	15.7959	14.257299999999999	6272.42724609375	1593179.605511078	0	1172	10.449822811715208	493.3321799307933	907.805109073562	193.00033569335938	193.0025177001953
394	193.0556640625	1.4637					1	DETECTED	193.0557 m/z @1.46 [N1272_2.mzXML]	193.0556640625	1.4637	1.4319	15.430100000000001	13.9982	9916.109375	3106076.25799878	0	1172	0.0764476221944328	220.09748427672923	439.19496855345847	193.050048828125	193.0559539794922
395	193.08584594726562	10.507283333333334					1	DETECTED	193.0858 m/z @10.51 [N1272_2.mzXML]	193.08584594726562	10.507283333333334	10.4565	10.832699999999999	0.376199999999999	64137.80078125	398852.69710839895	0	1172	0.08758627386234252	2.742201798820516	3.0597854143670564	193.0850372314453	193.08584594726562
396	193.906494140625	9.89265					1	DETECTED	193.9065 m/z @9.89 [N1272_2.mzXML]	193.906494140625	9.89265	9.85915	9.992616666666667	0.13346666666666707	5621.92041015625	30967.759638611074	0	1172	0.09321511465259569	1.9920398009950258	2.9840796019900515	193.90589904785156	193.906494140625
397	194.00868225097656	11.3351					1	DETECTED	194.0087 m/z @11.34 [N1272_2.mzXML]	194.00868225097656	11.3351	11.319833333333333	16.772333333333332	5.452499999999999	36829.921875	1036150.8866545395	0	1172	0.059901985916747336	178.57532751091068	356.15065502182136	194.00735473632812	194.00906372070312
398	194.03187561035156	1.8791166666666668					1	DETECTED	194.0319 m/z @1.88 [N1272_2.mzXML]	194.03187561035156	1.8791166666666668	0.17391666666666666	19.978	19.804083333333335	4723.0693359375	2381708.581730866	0	1172	16.340432280969118	5.80696790210337	4.4061615189406975	194.03187561035156	194.03433227539062
399	194.08938598632812	10.522616666666666					1	DETECTED	194.0894 m/z @10.52 [N1272_2.mzXML]	194.08938598632812	10.522616666666666	2.7628833333333334	10.619883333333332	7.856999999999999	7947.0244140625	648592.1493819886	0	1172	0.06947524880018818	0.5062673975050689	0.010859852357417241	194.07977294921875	194.08938598632812
400	194.11737060546875	8.136466666666667					1	DETECTED	194.1174 m/z @8.14 [N1272_2.mzXML]	194.11737060546875	8.136466666666667	0.3562333333333333	10.383466666666667	10.027233333333333	5587.12060546875	602327.7797043456	0	1172	0.2802360358682545	0.6444044094650117	0.04314048437826869	194.11476135253906	194.11807250976562
401	194.45591735839844	9.909066666666666					1	DETECTED	194.4559 m/z @9.91 [N1272_2.mzXML]	194.45591735839844	9.909066666666666	9.85915	9.975633333333333	0.11648333333333305	4322.7138671875	23233.015754699878	0	1172	0.13732856928036874	1.1667779632721238	1.3335559265442478	194.4556427001953	194.45599365234375
402	194.963134765625	11.151					1	DETECTED	194.9631 m/z @11.15 [N1272_2.mzXML]	194.963134765625	11.151	9.5563	16.865333333333332	7.309033333333332	4089.6416015625	952843.3276103516	0	1172	3.3258715880355734	2.2916640538450284	3.583328107690057	194.96234130859375	194.9638671875
403	194.97645568847656	11.973433333333332					1	DETECTED	194.9765 m/z @11.97 [N1272_2.mzXML]	194.97645568847656	11.973433333333332	11.6885	14.625083333333333	2.936583333333333	10136.9599609375	568931.4760626833	0	1172	0.2541673656842338	5.153105989705199	7.132974278523516	194.97616577148438	194.97686767578125
404	195.02967834472656	16.995					1	DETECTED	195.0297 m/z @17.00 [N1272_2.mzXML]	195.02967834472656	16.995	0.10105	19.9965	19.89545	7292.7021484375	2858978.332939513	0	1172	9.108950723605624	0.5888335765170372	1.17093965998243	195.02886962890625	195.0323486328125
405	195.0873565673828	9.89265					1	DETECTED	195.0874 m/z @9.89 [N1272_2.mzXML]	195.0873565673828	9.89265	0.10105	19.9965	19.89545	1507961.625	2.4351019598360892E7	1	1172	0.11104191450746903	2.726571118207567	3.338885479817142	195.08616638183594	195.09104919433594
406	195.10104370117188	11.5548					1	DETECTED	195.1010 m/z @11.55 [N1272_2.mzXML]	195.10104370117188	11.5548	9.85915	12.138766666666667	2.2796166666666675	77132.0859375	1156977.188806395	0	1172	0.07788693979371608	0.672555246018777	0.3434835455398782	195.0974884033203	195.10159301757812
407	195.1128387451172	9.304916666666665					1	DETECTED	195.1128 m/z @9.30 [N1272_2.mzXML]	195.1128387451172	9.304916666666665	9.274016666666666	9.9256	0.651583333333333	18617.0859375	163191.06052368143	0	1172	0.09413833629093382	11.213827503040449	20.00407675135258	195.1112518310547	195.11538696289062
408	196.0602264404297	9.123966666666666					1	DETECTED	196.0602 m/z @9.12 [N1272_2.mzXML]	196.0602264404297	9.123966666666666	1.7803166666666668	18.678833333333333	16.898516666666666	8410.0009765625	2903977.9487273237	0	1172	0.19886407973863918	1.1505529720688397	21.26375521022463	196.06005859375	196.06869506835938
409	196.0907745361328	9.89265					1	DETECTED	196.0908 m/z @9.89 [N1272_2.mzXML]	196.0907745361328	9.89265	0.5021666666666667	19.831666666666667	19.3295	105413.1796875	2789353.823288182	0	1172	0.09812380644341268	0.5424140117403095	0.0494567349520972	196.09011840820312	196.0993194580078
410	196.8647918701172	1.9630666666666667					1	DETECTED	196.8648 m/z @1.96 [N1272_2.mzXML]	196.8647918701172	1.9630666666666667	1.7191666666666667	11.319833333333333	9.600666666666667	19442.962890625	2298962.001722107	0	1172	0.2662855905041974	19.68156348230149	38.36312696460298	196.86180114746094	196.868408203125
411	196.955810546875	11.627666666666666					1	DETECTED	196.9558 m/z @11.63 [N1272_2.mzXML]	196.955810546875	11.627666666666666	11.134583333333333	15.649483333333334	4.514900000000001	7756.291015625	551788.2814404297	0	1172	0.5097663261642875	4.578232212269737	8.156464424539474	196.955322265625	196.95697021484375
412	197.06715393066406	9.289133333333332					1	DETECTED	197.0672 m/z @9.29 [N1272_2.mzXML]	197.06715393066406	9.289133333333332	8.732966666666666	19.941333333333333	11.208366666666667	14781.4873046875	2570494.0716139483	0	1172	6.675091139200063	11.985269357862785	24.438525836275343	197.06362915039062	197.06787109375
413	197.12843322753906	9.742533333333334					1	DETECTED	197.1284 m/z @9.74 [N1272_2.mzXML]	197.12843322753906	9.742533333333334	5.869483333333333	9.9256	4.056116666666666	17355.486328125	376359.999799896	0	1172	0.09626402089679864	0.5236333983122687	1.9858505534676933	197.1282196044922	197.12860107421875
414	198.05252075195312	10.522616666666666					1	DETECTED	198.0525 m/z @10.52 [N1272_2.mzXML]	198.05252075195312	10.522616666666666	8.94805	10.637383333333334	1.6893333333333338	23724.484375	387568.7200357665	0	1172	0.08777013220649366	0.5364438893240473	4.304132571071695	198.05227661132812	198.05545043945312
415	198.09750366210938	8.153583333333334					1	DETECTED	198.0975 m/z @8.15 [N1272_2.mzXML]	198.09750366210938	8.153583333333334	3.0707833333333334	10.329550000000001	7.258766666666668	1697.46826171875	396190.5407260437	0	1172	3.602681844073686	0.7140519661079195	0.42810393221583914	198.0960693359375	198.09799194335938
416	198.86187744140625	1.7803166666666668					1	DETECTED	198.8619 m/z @1.78 [N1272_2.mzXML]	198.86187744140625	1.7803166666666668	1.7034999999999998	2.2197166666666663	0.5162166666666665	18509.068359375	315448.243703003	0	1172	0.3482336635680532	3.360056411369046	4.897456812863365	198.86175537109375	198.8623809814453
417	198.93997192382812	1.55305					1	DETECTED	198.9400 m/z @1.55 [N1272_2.mzXML]	198.93997192382812	1.55305	1.4319	1.8229166666666667	0.3910166666666668	302869.1875	1985804.0517641588	0	1172	0.11508362034011155	0.8460798711590657	0.674515095221622	198.93833923339844	198.9401397705078
418	199.01693725585938	15.887533333333332					1	DETECTED	199.0169 m/z @15.89 [N1272_2.mzXML]	199.01693725585938	15.887533333333332	9.824483333333335	19.062666666666665	9.23818333333333	2153.7255859375	601112.9665534665	0	1172	1.0240499720983838	0.7618429118457983	0.5236858236915966	199.01577758789062	199.01792907714844
419	199.14395141601562	8.8222					1	DETECTED	199.1440 m/z @8.82 [N1272_2.mzXML]	199.14395141601562	8.8222	7.554316666666667	16.0353	8.480983333333333	3061.403076171875	494029.1353281861	0	1172	0.12145847349126981	3.3445440563669093	5.689088112733819	199.13412475585938	199.14828491210938
420	200.04031372070312	1.68805					1	DETECTED	200.0403 m/z @1.69 [N1272_2.mzXML]	200.04031372070312	1.68805	1.6269666666666667	19.813333333333333	18.186366666666665	35991.48828125	1768866.904664856	0	1172	0.06750343480103616	8.708689937237754	12.982583608533636	200.03988647460938	200.04495239257812
421	200.09182739257812	9.3208					1	DETECTED	200.0918 m/z @9.32 [N1272_2.mzXML]	200.09182739257812	9.3208	0.9934666666666666	9.3859	8.392433333333333	5955.00439453125	436582.3509240418	0	1172	0.08457758827396589	0.5039088143463293	0.007817628692658627	200.0912322998047	200.09202575683594
422	200.12779235839844	2.03405					1	DETECTED	200.1278 m/z @2.03 [N1272_2.mzXML]	200.12779235839844	2.03405	1.9489666666666667	6.486283333333334	4.537316666666667	8515.1318359375	390238.1998752136	0	1172	0.3089897858350077	26.435601253707155	10.440201458921814	200.12734985351562	200.1349639892578
423	200.2007598876953	10.365466666666666					1	DETECTED	200.2008 m/z @10.37 [N1272_2.mzXML]	200.2007598876953	10.365466666666666	0.10105	19.9965	19.89545	7516.625	1478703.6505099789	0	1172	0.10712858392739655	0.9168838829292635	9.599712570389586	200.19976806640625	200.2015838623047
424	200.9375762939453	1.55305					1	DETECTED	200.9376 m/z @1.55 [N1272_2.mzXML]	200.9375762939453	1.55305	1.4482666666666666	1.5970166666666665	0.14874999999999994	37058.41015625	227444.51709619124	0	1172	0.11981796410392231	0.7097979958644812	0.41463502287048004	200.93753051757812	200.93777465820312
425	200.97300720214844	1.55305					1	DETECTED	200.9730 m/z @1.55 [N1272_2.mzXML]	200.97300720214844	1.55305	1.4319	1.61195	0.18005000000000004	42120.390625	284019.7950024413	0	1172	0.11380197248374979	0.7430870821295911	0.4861741642591821	200.9729766845703	200.9732666015625
426	201.01571655273438	1.8927666666666667					1	DETECTED	201.0157 m/z @1.89 [N1272_2.mzXML]	201.01571655273438	1.8927666666666667	1.7657166666666666	2.58005	0.8143333333333334	43806.19921875	531627.287958252	0	1172	0.12858687102198307	3.2047750229568384	2.76787300373465	201.0155029296875	201.01620483398438
427	201.1119384765625	1.0844166666666666					1	DETECTED	201.1119 m/z @1.08 [N1272_2.mzXML]	201.1119384765625	1.0844166666666666	0.10105	19.9965	19.89545	42484.203125	2.9887195262328587E7	1	1172	14.171092425519268	0.7794646237913949	0.5494275361649446	201.1111297607422	201.11241149902344
428	202.04737854003906	9.710916666666666					1	DETECTED	202.0474 m/z @9.71 [N1272_2.mzXML]	202.04737854003906	9.710916666666666	1.9212	10.365466666666666	8.444266666666666	181250.8125	4455545.643365909	1	1172	0.11358881716982694	null	null	202.0471649169922	202.0477752685547
429	202.11514282226562	0.17391666666666666					1	DETECTED	202.1151 m/z @0.17 [N1272_2.mzXML]	202.11514282226562	0.17391666666666666	0.10105	19.9965	19.89545	5736.11767578125	3180174.1791005246	0	1172	16.85549134200024	136.51955626715463	272.03911253430925	202.10665893554688	202.11656188964844
430	202.97080993652344	1.55305					1	DETECTED	202.9708 m/z @1.55 [N1272_2.mzXML]	202.97080993652344	1.55305	1.4482666666666666	1.5675999999999999	0.11933333333333329	12693.693359375	67926.82392504878	0	1172	0.10769928789951488	0.5694289804358191	0.1388579608716382	202.9705810546875	202.9709014892578
431	203.05206298828125	1.7943666666666667					1	DETECTED	203.0521 m/z @1.79 [N1272_2.mzXML]	203.05206298828125	1.7943666666666667	1.7034999999999998	18.880166666666664	17.176666666666666	2833657.25	3.337531632099771E7	1	1172	0.12388472228201075	4.37801081339952	7.388983979685071	203.05052185058594	203.0540771484375
432	203.82395935058594	9.186200000000001					1	DETECTED	203.8240 m/z @9.19 [N1272_2.mzXML]	203.82395935058594	9.186200000000001	9.141133333333332	9.3693	0.2281666666666684	13679.91015625	86949.87478936803	0	1172	0.08783194362843894	2.5314349112425023	4.062869822485005	203.8236083984375	203.82420349121094
433	204.0557403564453	1.7943666666666667					1	DETECTED	204.0557 m/z @1.79 [N1272_2.mzXML]	204.0557403564453	1.7943666666666667	1.7657166666666666	10.637383333333334	8.871666666666668	145068.359375	2790833.0855991216	0	1172	0.11110015480694901	40.658866265625846	15.613289665428853	204.0507354736328	204.0657196044922
434	204.12257385253906	1.8791166666666668					1	DETECTED	204.1226 m/z @1.88 [N1272_2.mzXML]	204.12257385253906	1.8791166666666668	1.8515166666666665	10.491083333333334	8.639566666666667	1728299.875	1.0092660886314802E7	1	1172	0.045605147389233824	7.948955500574115	5.088006219319057	204.11740112304688	204.12342834472656
435	204.41607666015625	9.186200000000001					1	DETECTED	204.4161 m/z @9.19 [N1272_2.mzXML]	204.41607666015625	9.186200000000001	9.123966666666666	9.304916666666665	0.18094999999999928	10733.9375	65632.54111322013	0	1172	0.09208636644071966	1.4538028923406054	1.907605784681211	204.41604614257812	204.41651916503906
436	204.95675659179688	1.6269666666666667					1	DETECTED	204.9568 m/z @1.63 [N1272_2.mzXML]	204.95675659179688	1.6269666666666667	1.5675999999999999	1.68805	0.12045000000000017	52268.6640625	206754.10411523448	0	1172	0.05922371213956357	1.014458169567658	1.0429427447268584	204.95652770996094	204.9570770263672
437	204.99591064453125	11.840066666666667					1	DETECTED	204.9959 m/z @11.84 [N1272_2.mzXML]	204.99591064453125	11.840066666666667	9.214716666666668	15.34055	6.125833333333333	6243.88916015625	1091230.8089841614	0	1172	0.11183601864923176	1.1666698408466174	1.2082583734729013	204.98753356933594	204.99679565429688
438	205.0243377685547	1.4319					1	DETECTED	205.0243 m/z @1.43 [N1272_2.mzXML]	205.0243377685547	1.4319	1.4319	9.243966666666667	7.812066666666667	7766.7470703125	1095384.656393402	0	1172	0.07232621476158285	null	null	205.01930236816406	205.03311157226562
439	205.05657958984375	1.7943666666666667					1	DETECTED	205.0566 m/z @1.79 [N1272_2.mzXML]	205.05657958984375	1.7943666666666667	1.7657166666666666	19.4835	17.717783333333333	27923.5625	2097060.5432937618	0	1172	0.11744264509304503	130.1722311481959	258.0048070179317	205.04702758789062	205.0664825439453
440	205.08541870117188	12.50015					1	DETECTED	205.0854 m/z @12.50 [N1272_2.mzXML]	205.08541870117188	12.50015	0.1192	19.922833333333333	19.803633333333334	11960.8037109375	4288002.387503538	0	1172	18.384920837430027	0.7997622691850518	0.13684372311617685	205.0759735107422	205.08677673339844
441	205.09678649902344	9.186200000000001					1	DETECTED	205.0968 m/z @9.19 [N1272_2.mzXML]	205.09678649902344	9.186200000000001	9.105983333333334	10.832699999999999	1.7267166666666647	3803709.75	2.8654755619114902E7	1	1172	0.10097607809276887	2.316073021078019	2.4401064338230305	205.09620666503906	205.09718322753906
442	205.12612915039062	1.8791166666666668					1	DETECTED	205.1261 m/z @1.88 [N1272_2.mzXML]	205.12612915039062	1.8791166666666668	1.83745	9.274016666666666	7.436566666666666	143642.78125	1490900.6729331058	0	1172	0.050110066166304756	5.452745889552341	4.968893733192822	205.1163330078125	205.1337432861328
443	205.7808380126953	9.214716666666668					1	DETECTED	205.7808 m/z @9.21 [N1272_2.mzXML]	205.7808380126953	9.214716666666668	9.123966666666666	17.902833333333334	8.778866666666667	9315.8603515625	1569991.849528931	0	1172	0.11296367835381993	48.36841138659232	93.41236040094178	205.78045654296875	205.781982421875
444	205.98695373535156	11.364849999999999					1	DETECTED	205.9870 m/z @11.36 [N1272_2.mzXML]	205.98695373535156	11.364849999999999	0.10105	19.9965	19.89545	16280.013671875	3551532.6621180074	0	1172	1.1090121875978731	1.8219433693255356	2.9852229899410743	205.98631286621094	205.9949493408203
445	206.0810089111328	10.311583333333335					1	DETECTED	206.0810 m/z @10.31 [N1272_2.mzXML]	206.0810089111328	10.311583333333335	0.4476333333333333	17.866	17.418366666666667	65831.7734375	2564571.447655671	1	1172	0.09082837570420565	0.5389997482027107	0.10091004345322738	206.07757568359375	206.0900421142578
446	206.10015869140625	9.186200000000001					1	DETECTED	206.1002 m/z @9.19 [N1272_2.mzXML]	206.10015869140625	9.186200000000001	9.105983333333334	10.061350000000001	0.9553666666666665	381294.34375	2931544.246723273	0	1172	0.10272830880678896	2.2162150382163035	2.504902464660191	206.10011291503906	206.10057067871094
447	206.89349365234375	1.7350999999999999					1	DETECTED	206.8935 m/z @1.74 [N1272_2.mzXML]	206.89349365234375	1.7350999999999999	1.6726999999999999	2.0483333333333333	0.3756333333333335	77411.8046875	598564.644818726	0	1172	0.1094086709640667	3.009882478632479	3.3185963530639135	206.8934783935547	206.89430236816406
448	206.99093627929688	16.958000000000002					1	DETECTED	206.9909 m/z @16.96 [N1272_2.mzXML]	206.99093627929688	16.958000000000002	0.1192	19.978	19.858800000000002	6269.57763671875	2217350.6050399486	0	1172	7.961418721276031	0.5896738484927667	0.3427148052309116	206.98680114746094	206.99496459960938
449	207.0263671875	10.221166666666667					1	DETECTED	207.0264 m/z @10.22 [N1272_2.mzXML]	207.0263671875	10.221166666666667	1.4319	15.143049999999999	13.711149999999998	23102.54296875	3606984.341768553	0	1172	0.6496926028115926	0.7787270585840005	0.5097059950258123	207.01637268066406	207.0264434814453
450	207.1042938232422	9.186200000000001					1	DETECTED	207.1043 m/z @9.19 [N1272_2.mzXML]	207.1042938232422	9.186200000000001	2.148083333333333	10.061350000000001	7.913266666666668	14066.4609375	1158964.28678418	0	1172	0.09617093615599437	0.5121021941291045	0.9160516331728112	207.09738159179688	207.11300659179688
451	208.0489959716797	16.016883333333332					1	DETECTED	208.0490 m/z @16.02 [N1272_2.mzXML]	208.0489959716797	16.016883333333332	0.39295	19.831666666666667	19.438716666666668	14348.62890625	3953635.082011717	0	1172	6.941586291534483	0.6220814007569585	0.2271122305149968	208.04820251464844	208.0492706298828
452	208.890625	1.7507166666666667					1	DETECTED	208.8906 m/z @1.75 [N1272_2.mzXML]	208.890625	1.7507166666666667	1.6726999999999999	2.03405	0.3613500000000003	45425.23046875	367339.70004632586	0	1172	0.11023866338202382	1.9609890193225072	2.5680588830695794	208.89053344726562	208.89122009277344
453	208.97842407226562	13.92175					1	DETECTED	208.9784 m/z @13.92 [N1272_2.mzXML]	208.97842407226562	13.92175	1.4319	15.358533333333332	13.926633333333331	6855.01220703125	2310910.3815864264	0	1172	2.4665195851574495	0.5575180379801732	0.11503607596034643	208.97752380371094	208.9792938232422
454	209.03353881835938	1.49385					1	DETECTED	209.0335 m/z @1.49 [N1272_2.mzXML]	209.03353881835938	1.49385	1.3586500000000001	5.6939	4.33525	42428.140625	520941.40818792727	0	1172	0.1343930417040431	1.2335423546817863	1.3534227850381493	209.03207397460938	209.04196166992188
455	209.04539489746094	16.346700000000002					1	DETECTED	209.0454 m/z @16.35 [N1272_2.mzXML]	209.04539489746094	16.346700000000002	0.1192	19.9965	19.8773	27451.751953125	7101593.357022095	0	1172	7.535961354039211	0.7438243119146696	0.454771412922163	209.04434204101562	209.04635620117188
456	209.091796875	7.66165					1	DETECTED	209.0918 m/z @7.66 [N1272_2.mzXML]	209.091796875	7.66165	4.60935	8.592583333333332	3.983233333333332	16959.36328125	1071883.3353299566	0	1172	0.5676980348979024	0.6699896621289746	0.3755723523290402	209.0915069580078	209.09352111816406
457	209.11685180664062	12.03805					1	DETECTED	209.1169 m/z @12.04 [N1272_2.mzXML]	209.11685180664062	12.03805	11.460466666666667	12.735633333333334	1.2751666666666672	167706.625	1672083.3088054766	1	1172	0.0928307571195095	0.816992940953592	0.43091487878578466	209.1073455810547	209.11744689941406
458	210.90553283691406	1.7034999999999998					1	DETECTED	210.9055 m/z @1.70 [N1272_2.mzXML]	210.90553283691406	1.7034999999999998	1.6572500000000001	1.7191666666666667	0.06191666666666662	12291.91015625	37769.28443286137	0	1172	0.08708934839868276	0.6693693693693735	0.338738738738747	210.90533447265625	210.90573120117188
459	210.9351348876953	11.234900000000001					1	DETECTED	210.9351 m/z @11.23 [N1272_2.mzXML]	210.9351348876953	11.234900000000001	1.6572500000000001	17.958833333333335	16.301583333333333	15656.544921875	3895810.135767152	0	1172	0.6808852989950047	0.7700501244512128	0.4382191787543735	210.93258666992188	210.93605041503906
460	211.0028533935547	10.762433333333332					1	DETECTED	211.0029 m/z @10.76 [N1272_2.mzXML]	211.0028533935547	10.762433333333332	10.4565	14.523933333333334	4.067433333333334	7508.63037109375	833794.8080129398	0	1172	5.666195832715952	6.647581172368736	12.295162344737472	211.0017547607422	211.00363159179688
461	211.04183959960938	2.4157					1	DETECTED	211.0418 m/z @2.42 [N1272_2.mzXML]	211.04183959960938	2.4157	1.86545	18.458166666666667	16.592716666666668	24987.85546875	2249363.6503500664	0	1172	0.6055859788015363	15.077434499469936	4.342192570789254	211.04098510742188	211.04959106445312
462	211.07986450195312	14.591566666666667					1	DETECTED	211.0799 m/z @14.59 [N1272_2.mzXML]	211.07986450195312	14.591566666666667	9.522216666666667	17.291166666666665	7.7689499999999985	4967.96826171875	906031.1769555671	0	1172	0.6037688902401666	0.7662668783966384	0.532533756793277	211.0712432861328	211.08279418945312
463	211.13255310058594	11.350033333333332					1	DETECTED	211.1326 m/z @11.35 [N1272_2.mzXML]	211.13255310058594	11.350033333333332	0.10105	19.9965	19.89545	6480.33740234375	3530780.1688663326	0	1172	10.618563319598444	0.8843221387414272	1.1569891245139772	211.12258911132812	211.13380432128906
464	211.14390563964844	10.275616666666668					1	DETECTED	211.1439 m/z @10.28 [N1272_2.mzXML]	211.14390563964844	10.275616666666668	10.221166666666667	13.549183333333334	3.3280166666666666	16500.287109375	636414.1835157475	0	1172	0.14071626389688952	30.560299969390318	57.21381809673292	211.1340789794922	211.14405822753906
465	212.0192108154297	11.350033333333332					1	DETECTED	212.0192 m/z @11.35 [N1272_2.mzXML]	212.0192108154297	11.350033333333332	11.3036	15.851083333333333	4.547483333333334	289540.625	2372429.2042136784	1	1172	0.09364210334116585	3.284589498282372	4.012820816952646	212.01051330566406	212.019775390625
466	212.067626953125	10.832699999999999					1	DETECTED	212.0676 m/z @10.83 [N1272_2.mzXML]	212.067626953125	10.832699999999999	6.451083333333333	10.935383333333334	4.484300000000001	12606.4599609375	900118.2407211913	0	1172	0.0948397144386881	0.5117175167461023	0.02343503349220456	212.06707763671875	212.06935119628906
467	212.8388671875	1.7657166666666666					1	DETECTED	212.8389 m/z @1.77 [N1272_2.mzXML]	212.8388671875	1.7657166666666666	1.7034999999999998	17.792333333333332	16.088833333333334	13934.171875	2505824.992691284	0	1172	0.2190570949148234	129.2968122153761	257.59362443075213	212.83763122558594	212.84414672851562
468	213.0546112060547	10.569933333333333					1	DETECTED	213.0546 m/z @10.57 [N1272_2.mzXML]	213.0546112060547	10.569933333333333	10.538566666666666	10.619883333333332	0.08131666666666604	3440.02978515625	11274.982042907825	0	1172	0.060239756444287806	1.2962274176407844	1.5924548352815688	213.0543212890625	213.05508422851562
469	213.958740234375	19.044500000000003					1	DETECTED	213.9587 m/z @19.04 [N1272_2.mzXML]	213.958740234375	19.044500000000003	0.10105	19.941333333333333	19.840283333333332	3444.8583984375	1492158.656622131	0	1172	2.0754219981389	0.5236713305478498	0.047342661095699554	213.95809936523438	213.9598846435547
470	214.0587615966797	1.8515166666666665					1	DETECTED	214.0588 m/z @1.85 [N1272_2.mzXML]	214.0587615966797	1.8515166666666665	1.8086666666666666	5.030516666666667	3.2218500000000008	22087.291015625	375816.05783535785	0	1172	0.05001001955369233	37.5945157526256	74.18903150525118	214.05140686035156	214.0589141845703
471	214.83619689941406	2.00575					1	DETECTED	214.8362 m/z @2.01 [N1272_2.mzXML]	214.83619689941406	2.00575	1.7191666666666667	2.07665	0.35748333333333315	13113.7177734375	210034.86484619128	0	1172	0.14610302105912343	0.6236987496365223	0.2473974992730445	214.83551025390625	214.83619689941406
472	214.9172821044922	1.55305					1	DETECTED	214.9173 m/z @1.55 [N1272_2.mzXML]	214.9172821044922	1.55305	1.4319	14.591566666666667	13.159666666666666	1112733.875	9506018.318531703	0	1172	0.11836113312082275	0.8573372912681054	0.6538451992420636	214.91390991210938	214.9175567626953
473	214.98873901367188	1.5386					1	DETECTED	214.9887 m/z @1.54 [N1272_2.mzXML]	214.98873901367188	1.5386	1.4319	1.5970166666666665	0.16511666666666658	41689.70703125	270579.8797819823	0	1172	0.1172260500532254	0.7721757969487263	0.635740960468126	214.98861694335938	214.98892211914062
474	215.01602172851562	1.9489666666666667					1	DETECTED	215.0160 m/z @1.95 [N1272_2.mzXML]	215.01602172851562	1.9489666666666667	1.8927666666666667	10.637383333333334	8.744616666666667	68890.640625	2695132.685116515	0	1172	1.2698683494567995	17.020932492477424	9.043115925356869	215.01541137695312	215.024169921875
475	216.12289428710938	1.9913333333333334					1	DETECTED	216.1229 m/z @1.99 [N1272_2.mzXML]	216.12289428710938	1.9913333333333334	1.8791166666666668	3.726	1.8468833333333332	6859.0693359375	220796.65024536132	0	1172	0.27855825462832695	8.229095499777218	15.458190999554438	216.11639404296875	216.1233367919922
476	216.9222869873047	1.7034999999999998					1	DETECTED	216.9223 m/z @1.70 [N1272_2.mzXML]	216.9222869873047	1.7034999999999998	1.5089000000000001	1.9071166666666668	0.39821666666666666	218769.1875	1605044.138395508	0	1172	0.12091629491346945	0.8687341154280381	1.9512549798390635	216.91351318359375	216.9226837158203
477	216.95057678222656	1.55305					1	DETECTED	216.9506 m/z @1.55 [N1272_2.mzXML]	216.95057678222656	1.55305	1.4319	9.353	7.9211	124433.5390625	4492443.09008435	0	1172	0.11422255439765894	32.68164638747403	0.6672717611925796	216.94851684570312	216.9507293701172
478	217.049560546875	1.5970166666666665					1	DETECTED	217.0496 m/z @1.60 [N1272_2.mzXML]	217.049560546875	1.5970166666666665	1.5970166666666665	17.476666666666667	15.87965	5671.00048828125	2689817.8529976187	0	1172	9.279797831884784	null	null	217.0459747314453	217.05421447753906
479	217.069580078125	9.909066666666666					1	DETECTED	217.0696 m/z @9.91 [N1272_2.mzXML]	217.069580078125	9.909066666666666	1.6422666666666668	10.293666666666667	8.6514	28990.494140625	2253420.648926453	0	1172	0.10544324042546727	0.5232617215851357	2.062583996333423	217.06942749023438	217.0699462890625
480	217.12158203125	18.421					1	DETECTED	217.1216 m/z @18.42 [N1272_2.mzXML]	217.12158203125	18.421	0.10105	19.978	19.87695	11449.65625	2695548.2608140563	0	1172	2.144951746289582	0.5824030800885684	0.46990470284697533	217.12069702148438	217.1224822998047
481	218.02151489257812	9.710916666666666					1	DETECTED	218.0215 m/z @9.71 [N1272_2.mzXML]	218.02151489257812	9.710916666666666	9.661	14.968083333333334	5.307083333333335	13950.75390625	370639.25781918364	0	1172	0.10761781262654857	1.8960961598268387	2.580219774366736	218.01820373535156	218.0220489501953
482	218.0857696533203	16.716833333333334					1	DETECTED	218.0858 m/z @16.72 [N1272_2.mzXML]	218.0857696533203	16.716833333333334	6.380533333333333	19.63	13.249466666666667	3493.134033203125	1211698.4983334662	0	1172	3.22854626541203	0.6409192199658806	0.2818384399317614	218.0810546875	218.09259033203125
483	218.1385498046875	1.9350166666666666					1	DETECTED	218.1385 m/z @1.94 [N1272_2.mzXML]	218.1385498046875	1.9350166666666666	0.10105	19.978	19.87695	39189.51171875	3998205.939624817	0	1172	0.16328450539908412	3.4494040982531313	1.6699579814975969	218.13760375976562	218.142578125
484	218.21116638183594	10.4201					1	DETECTED	218.2112 m/z @10.42 [N1272_2.mzXML]	218.21116638183594	10.4201	4.274016666666666	10.491083333333334	6.217066666666668	4998.4052734375	1032671.0192715455	0	1172	0.1611236941187162	0.5057746803519858	0.011549360703971518	218.20716857910156	218.21914672851562
485	218.91937255859375	1.7034999999999998					1	DETECTED	218.9194 m/z @1.70 [N1272_2.mzXML]	218.91937255859375	1.7034999999999998	1.4482666666666666	4.961516666666666	3.5132499999999998	73964.34375	1230356.7330476074	0	1172	0.2234139770527166	6.81223518271525	13.103378286367576	218.91036987304688	218.9195098876953
486	218.98370361328125	1.55305					1	DETECTED	218.9837 m/z @1.55 [N1272_2.mzXML]	218.98370361328125	1.55305	1.4482666666666666	1.5675999999999999	0.11933333333333329	19633.103515625	101016.54603540032	0	1172	0.10907706585323806	0.5694289804358191	0.12914704331627097	218.98361206054688	218.98390197753906
487	219.02601623535156	1.7803166666666668					1	DETECTED	219.0260 m/z @1.78 [N1272_2.mzXML]	219.02601623535156	1.7803166666666668	1.7034999999999998	18.2915	16.588	1886288.375	1.6203650261217745E7	0	1172	0.059402272138391776	3.5687624590340685	5.2684314524557045	219.01626586914062	219.03590393066406
488	219.0430908203125	8.715583333333333					1	DETECTED	219.0431 m/z @8.72 [N1272_2.mzXML]	219.0430908203125	8.715583333333333	8.170583333333333	11.118083333333335	2.9475000000000016	6827.142578125	350671.7778764648	0	1172	0.1279643853650665	2.7041284403669743	0.26391115590047287	219.0425567626953	219.04656982421875
489	219.1172332763672	14.81205					1	DETECTED	219.1172 m/z @14.81 [N1272_2.mzXML]	219.1172332763672	14.81205	9.336933333333333	19.85	10.513066666666669	12764.873046875	1549523.2945081778	0	1172	0.7132443553796808	0.9346650822439653	0.8319238572356402	219.116455078125	219.11837768554688
490	219.17396545410156	12.2439					1	DETECTED	219.1740 m/z @12.24 [N1272_2.mzXML]	219.17396545410156	12.2439	0.10105	19.9965	19.89545	15074.2412109375	2032216.4878799138	0	1172	1.6289080551283792	0.8248634254524599	0.6337235713297993	219.17294311523438	219.1813201904297
491	220.02967834472656	1.7803166666666668					1	DETECTED	220.0297 m/z @1.78 [N1272_2.mzXML]	220.02967834472656	1.7803166666666668	1.7350999999999999	9.742533333333334	8.007433333333335	102985.0078125	1320816.6870372624	0	1172	0.021636444162766777	5.164686215803821	6.55821997744437	220.01988220214844	220.0377197265625
492	220.11776733398438	8.89405					1	DETECTED	220.1178 m/z @8.89 [N1272_2.mzXML]	220.11776733398438	8.89405	8.750599999999999	14.91625	6.165650000000001	18851.640625	454625.20113671845	0	1172	0.10940147470923733	21.29312862921998	1.148640698417836	220.1173553466797	220.1209716796875
493	220.93431091308594	1.6269666666666667					1	DETECTED	220.9343 m/z @1.63 [N1272_2.mzXML]	220.93431091308594	1.6269666666666667	1.55305	1.7350999999999999	0.18204999999999982	132417.0	621319.875246094	0	1172	0.06550565775145456	1.2898386369297592	2.328871074621702	220.93414306640625	220.9346466064453
494	220.98114013671875	1.5386					1	DETECTED	220.9811 m/z @1.54 [N1272_2.mzXML]	220.98114013671875	1.5386	1.4789333333333334	1.5822333333333334	0.10329999999999995	6242.05615234375	23610.46377355956	0	1172	0.05721510392582663	0.8656424581005602	0.7312849162011202	220.98098754882812	220.98155212402344
495	220.99664306640625	2.5939833333333335					1	DETECTED	220.9966 m/z @2.59 [N1272_2.mzXML]	220.99664306640625	2.5939833333333335	0.7932	18.568666666666665	17.775466666666667	2695.280517578125	1347267.8841122745	0	1172	14.87008213651574	4.935481781076754	8.870963562153506	220.99618530273438	221.0066375732422
496	221.02442932128906	1.7803166666666668					1	DETECTED	221.0244 m/z @1.78 [N1272_2.mzXML]	221.02442932128906	1.7803166666666668	1.7034999999999998	18.5135	16.810000000000002	121453.4140625	2456715.192887939	0	1172	0.2751363740538306	3.4883510342873145	5.630148197193796	221.0209197998047	221.02609252929688
497	221.0530548095703	11.540416666666665					1	DETECTED	221.0531 m/z @11.54 [N1272_2.mzXML]	221.0530548095703	11.540416666666665	11.525866666666667	15.107716666666667	3.5818499999999993	9315.1650390625	571693.173385681	0	1172	0.11137482116043884	123.08762886599573	245.17525773199145	221.04408264160156	221.05325317382812
498	221.0808868408203	10.522616666666666					1	DETECTED	221.0809 m/z @10.52 [N1272_2.mzXML]	221.0808868408203	10.522616666666666	10.474716666666666	11.569266666666666	1.09455	18148.5859375	264621.504653931	0	1172	0.09409528132577094	2.0134477939543842	4.5226724041832025	221.07418823242188	221.0809783935547
499	221.98471069335938	14.507183333333334					1	DETECTED	221.9847 m/z @14.51 [N1272_2.mzXML]	221.98471069335938	14.507183333333334	0.1555	19.9965	19.841	10338.4619140625	4483659.0272758175	0	1172	18.724044931615918	0.794870634596264	0.40851172033153493	221.98098754882812	221.98471069335938
500	222.06472778320312	15.376433333333333					1	DETECTED	222.0647 m/z @15.38 [N1272_2.mzXML]	222.06472778320312	15.376433333333333	9.5563	19.8865	10.330200000000001	12580.1513671875	2600541.2148912353	0	1172	1.9303092159896984	0.8874538956724934	0.5604614214139497	222.06356811523438	222.06536865234375
501	222.8675079345703	1.7350999999999999					1	DETECTED	222.8675 m/z @1.74 [N1272_2.mzXML]	222.8675079345703	1.7350999999999999	1.68805	2.0908666666666664	0.4028166666666664	66042.3515625	531348.0502170412	0	1172	0.11396672974201794	4.280729720155876	7.5614594403117525	222.867431640625	222.86790466308594
502	222.9937744140625	13.599					1	DETECTED	222.9938 m/z @13.60 [N1272_2.mzXML]	222.9937744140625	13.599	11.5548	16.772333333333332	5.217533333333332	23312.974609375	2916208.1936104745	0	1172	1.1888942722335667	1.2761797606235525	1.53818808194848	222.99288940429688	222.99444580078125
503	223.06101989746094	15.502266666666666					1	DETECTED	223.0610 m/z @15.50 [N1272_2.mzXML]	223.06101989746094	15.502266666666666	9.141133333333332	19.978	10.836866666666669	23894.822265625	6780602.748085637	0	1172	2.668145770058013	0.8510857640076261	0.6021470810511242	223.06016540527344	223.06512451171875
504	223.09584045410156	11.540416666666665					1	DETECTED	223.0958 m/z @11.54 [N1272_2.mzXML]	223.09584045410156	11.540416666666665	0.10105	19.9965	19.89545	1176774.875	1.265270484417744E7	1	1172	0.10035517679887285	3.781127573823273	5.557568174959628	223.09210205078125	223.09776306152344
505	223.13255310058594	12.347516666666667					1	DETECTED	223.1326 m/z @12.35 [N1272_2.mzXML]	223.13255310058594	12.347516666666667	10.832699999999999	12.534799999999999	1.7020999999999997	24330.404296875	595871.7234838866	0	1172	0.06994137388801924	0.6468028528491505	0.10811012991357426	223.12930297851562	223.13270568847656
506	223.16900634765625	14.125266666666667					1	DETECTED	223.1690 m/z @14.13 [N1272_2.mzXML]	223.16900634765625	14.125266666666667	12.0059	15.179300000000001	3.173400000000001	4124.4580078125	572596.358407776	0	1172	1.028117481473366	0.7486670546232369	0.49733410924647375	223.16848754882812	223.1695098876953
507	224.86459350585938	1.7507166666666667					1	DETECTED	224.8646 m/z @1.75 [N1272_2.mzXML]	224.86459350585938	1.7507166666666667	1.6726999999999999	10.797683333333334	9.124983333333333	48841.15234375	1.5821937055051269E7	0	1172	9.099274787609799	58.48098696859632	111.0776812443429	224.86451721191406	224.86465454101562
508	224.9507293701172	11.87405					1	DETECTED	224.9507 m/z @11.87 [N1272_2.mzXML]	224.9507293701172	11.87405	11.084916666666667	17.476666666666667	6.39175	30500.783203125	2453484.1903760685	0	1172	0.9312646614165914	2.9644565683626847	4.213098393020226	224.9423065185547	224.9518585205078
509	225.03428649902344	1.7943666666666667					1	DETECTED	225.0343 m/z @1.79 [N1272_2.mzXML]	225.03428649902344	1.7943666666666667	1.7657166666666666	14.968083333333334	13.202366666666668	77886.8125	2320507.55697757	0	1172	0.057334519090258995	230.40779522978426	459.8155904595685	225.0269012451172	225.03465270996094
510	225.1480255126953	12.382033333333334					1	DETECTED	225.1480 m/z @12.38 [N1272_2.mzXML]	225.1480255126953	12.382033333333334	0.17391666666666666	17.718	17.544083333333333	13281.59375	1470210.9502742	0	1172	0.10669171266440891	0.7185417625159217	0.4370835250318435	225.14755249023438	225.15785217285156
511	226.04466247558594	2.0625833333333334					1	DETECTED	226.0447 m/z @2.06 [N1272_2.mzXML]	226.04466247558594	2.0625833333333334	1.6422666666666668	15.649483333333334	14.007216666666668	18732.693359375	1110324.9093150022	0	1172	0.08461710912838472	10.398014913203966	19.567685814605458	226.04458618164062	226.05191040039062
512	226.11854553222656	8.386800000000001					1	DETECTED	226.1185 m/z @8.39 [N1272_2.mzXML]	226.11854553222656	8.386800000000001	7.9809	15.411966666666666	7.431066666666666	2954.15771484375	668154.6865455626	0	1172	0.16111891927891087	9.153814568448697	17.307629136897393	226.10873413085938	226.11936950683594
513	226.95114135742188	1.6422666666666668					1	DETECTED	226.9511 m/z @1.64 [N1272_2.mzXML]	226.95114135742188	1.6422666666666668	1.5822333333333334	19.7215	18.139266666666664	614309.25	9323772.134825435	0	1172	0.07259361575038947	1.7599997533566525	2.5166211617787395	226.94386291503906	226.95289611816406
514	227.0790252685547	9.186200000000001					1	DETECTED	227.0790 m/z @9.19 [N1272_2.mzXML]	227.0790252685547	9.186200000000001	9.123966666666666	11.9066	2.782633333333333	27390.15625	553198.8612327883	0	1172	0.1313386751499337	22.35645420460567	2.7644368415995237	227.07882690429688	227.08238220214844
515	227.10231018066406	8.680883333333332					1	DETECTED	227.1023 m/z @8.68 [N1272_2.mzXML]	227.10231018066406	8.680883333333332	8.539800000000001	8.732966666666666	0.1931666666666647	2722.0888671875	19515.233101745413	0	1172	0.10775989650296403	0.684583579444778	0.36916715888955604	227.10194396972656	227.10250854492188
516	227.1250457763672	1.8229166666666667					1	DETECTED	227.1250 m/z @1.82 [N1272_2.mzXML]	227.1250457763672	1.8229166666666667	1.8229166666666667	2.2622166666666668	0.4393	115637.9609375	302838.584859314	0	1172	0.013609053046351294	null	null	227.12472534179688	227.12521362304688
517	227.17547607421875	9.774666666666667					1	DETECTED	227.1755 m/z @9.77 [N1272_2.mzXML]	227.17547607421875	9.774666666666667	8.786166666666666	19.9045	11.118333333333332	78634.71875	2132007.9635230703	1	1172	0.7607649989501866	1.1468389539102062	3.7393041963569997	227.16552734375	227.17630004882812
518	228.06500244140625	1.8791166666666668					1	DETECTED	228.0650 m/z @1.88 [N1272_2.mzXML]	228.06500244140625	1.8791166666666668	1.8791166666666668	10.4201	8.540983333333333	29530.232421875	8356355.879099609	0	1172	8.468602376548596	null	null	228.0628662109375	228.06500244140625
519	229.14308166503906	0.6659					1	DETECTED	229.1431 m/z @0.67 [N1272_2.mzXML]	229.14308166503906	0.6659	0.10105	19.9965	19.89545	82121.0859375	6.199184713821029E7	1	1172	3.5974583647978307	17.611268478357083	34.222536956714166	229.142578125	229.1436767578125
520	229.15428161621094	1.8927666666666667					1	DETECTED	229.1543 m/z @1.89 [N1272_2.mzXML]	229.15428161621094	1.8927666666666667	1.8515166666666665	5.58875	3.7372333333333336	95907.15625	4489991.833555389	0	1172	0.13422414568246688	45.29979797979773	82.42389758963625	229.15428161621094	229.1575164794922
521	230.1465606689453	1.17575					1	DETECTED	230.1466 m/z @1.18 [N1272_2.mzXML]	230.1465606689453	1.17575	0.1192	19.959666666666667	19.840466666666668	10489.888671875	7485040.819397223	0	1172	15.270792935632574	9.389270108687079	17.778540217374157	230.14491271972656	230.14715576171875
522	230.24717712402344	11.379999999999999					1	DETECTED	230.2472 m/z @11.38 [N1272_2.mzXML]	230.24717712402344	11.379999999999999	11.364849999999999	11.805483333333333	0.4406333333333343	102470.9453125	655218.3814921918	1	1172	0.12159998707637243	14.10843669295923	11.41416730367758	230.24679565429688	230.2478790283203
523	230.96617126464844	1.55305					1	DETECTED	230.9662 m/z @1.55 [N1272_2.mzXML]	230.96617126464844	1.55305	1.4319	1.6422666666666668	0.2103666666666668	143378.75	1005926.3876552728	0	1172	0.11549440035699488	0.892283630404972	0.7527668423722246	230.96583557128906	230.96636962890625
524	230.9898223876953	1.9773333333333334					1	DETECTED	230.9898 m/z @1.98 [N1272_2.mzXML]	230.9898223876953	1.9773333333333334	1.9071166666666668	4.100383333333333	2.1932666666666663	13169.4873046875	433821.92739501945	0	1172	1.4868691892758603	15.617849513410885	30.235699026821774	230.98928833007812	230.9905242919922
525	231.13699340820312	15.020299999999999					1	DETECTED	231.1370 m/z @15.02 [N1272_2.mzXML]	231.13699340820312	15.020299999999999	0.10105	19.978	19.87695	296460.71875	2.230843923010271E7	1	1172	0.269663210063003	2.0159277836385745	3.329235415792832	231.13394165039062	231.14617919921875
526	232.140625	15.020299999999999					1	DETECTED	232.1406 m/z @15.02 [N1272_2.mzXML]	232.140625	15.020299999999999	9.304916666666665	19.135166666666667	9.830250000000001	16842.748046875	1549501.5760740351	0	1172	0.5776071619945196	0.7869802680301071	0.5346027552679554	232.13958740234375	232.1419219970703
527	232.1542510986328	8.4526					1	DETECTED	232.1543 m/z @8.45 [N1272_2.mzXML]	232.1542510986328	8.4526	7.928333333333333	9.105983333333334	1.1776500000000016	67139.953125	1063054.46018048	0	1172	0.22056745482050388	0.9231372998511297	0.5443544959398648	232.15383911132812	232.15444946289062
528	232.89620971679688	1.7034999999999998					1	DETECTED	232.8962 m/z @1.70 [N1272_2.mzXML]	232.89620971679688	1.7034999999999998	1.6572500000000001	4.842333333333333	3.185083333333333	143261.359375	1583140.918214478	0	1172	0.12853043953306398	3.0155526839684397	2.274388007214604	232.89614868164062	232.89865112304688
529	232.9280548095703	1.55305					1	DETECTED	232.9281 m/z @1.55 [N1272_2.mzXML]	232.9280548095703	1.55305	1.4319	1.6269666666666667	0.19506666666666672	78370.140625	459950.84509716753	0	1172	0.1032325120182187	0.8437634853976995	0.6918539021851968	232.92776489257812	232.9283905029297
530	232.98475646972656	10.815366666666668					1	DETECTED	232.9848 m/z @10.82 [N1272_2.mzXML]	232.98475646972656	10.815366666666668	10.401733333333334	19.795	9.393266666666667	19059.19140625	1286599.2933976445	0	1172	0.5082384414664158	11.207740332197009	0.548015141851452	232.9844970703125	232.98757934570312
531	233.09725952148438	15.685616666666666					1	DETECTED	233.0973 m/z @15.69 [N1272_2.mzXML]	233.09725952148438	15.685616666666666	0.8296166666666667	19.9045	19.074883333333332	2751.13330078125	1372576.3205028996	0	1172	16.590173574129537	0.6419925731466523	0.28398514629330457	233.09710693359375	233.09869384765625
532	233.14710998535156	15.020299999999999					1	DETECTED	233.1471 m/z @15.02 [N1272_2.mzXML]	233.14710998535156	15.020299999999999	9.036466666666666	19.9045	10.868033333333333	10975.6181640625	1588094.6742167978	0	1172	0.5097458116541365	0.8542798084923832	0.5640904109007199	233.13833618164062	233.14785766601562
533	234.13375854492188	9.304916666666665					1	DETECTED	234.1338 m/z @9.30 [N1272_2.mzXML]	234.13375854492188	9.304916666666665	9.258633333333334	9.435966666666667	0.17733333333333334	13043.9921875	67444.85006298819	0	1172	0.07701699150088892	2.1644816931356643	2.7413780267542767	234.13323974609375	234.13394165039062
534	234.89340209960938	1.7034999999999998					1	DETECTED	234.8934 m/z @1.70 [N1272_2.mzXML]	234.89340209960938	1.7034999999999998	1.6572500000000001	1.8229166666666667	0.16566666666666663	44303.015625	294797.19588574226	0	1172	0.11338954680652846	1.790990990991003	2.581981981982006	234.893310546875	234.89492797851562
535	234.98117065429688	1.8927666666666667					1	DETECTED	234.9812 m/z @1.89 [N1272_2.mzXML]	234.98117065429688	1.8927666666666667	1.8791166666666668	19.171833333333332	17.292716666666664	14329.0615234375	3496745.5627204888	0	1172	0.06667060022802573	633.4328449328476	722.5900014233683	234.97427368164062	234.9884796142578
536	235.06826782226562	11.890416666666665					1	DETECTED	235.0683 m/z @11.89 [N1272_2.mzXML]	235.06826782226562	11.890416666666665	11.540416666666665	12.070466666666666	0.530050000000001	10242.66015625	150468.67755566427	0	1172	0.3348162594644837	0.757214285714288	0.5144285714285759	235.06317138671875	235.0687713623047
537	235.09242248535156	2.6214					1	DETECTED	235.0924 m/z @2.62 [N1272_2.mzXML]	235.09242248535156	2.6214	0.9752500000000001	19.153166666666667	18.17791666666667	50735.8125	6474670.2780870125	0	1172	1.2248393540153852	5.00153160152645	6.121016145505138	235.084228515625	235.09356689453125
538	235.14389038085938	10.538566666666666					1	DETECTED	235.1439 m/z @10.54 [N1272_2.mzXML]	235.14389038085938	10.538566666666666	9.289133333333332	10.602783333333333	1.3136500000000009	3598.75537109375	155704.59435296644	0	1172	0.13631769688284834	0.5256983165701785	0.05139663314035705	235.1374053955078	235.1441650390625
539	235.168701171875	12.312766666666667					1	DETECTED	235.1687 m/z @12.31 [N1272_2.mzXML]	235.168701171875	12.312766666666667	0.10105	19.959666666666667	19.858616666666666	12028.7568359375	1380576.7855797433	0	1172	0.12871709140616794	0.814621873828272	0.6033258456698508	235.167724609375	235.1697998046875
540	236.08004760742188	14.60835					1	DETECTED	236.0800 m/z @14.61 [N1272_2.mzXML]	236.08004760742188	14.60835	10.239516666666667	19.410833333333336	9.17131666666667	3680.30419921875	771598.1368506774	0	1172	1.1970086335745407	1.0496299546026784	1.099259909205357	236.0706024169922	236.08111572265625
541	236.90829467773438	1.6422666666666668					1	DETECTED	236.9083 m/z @1.64 [N1272_2.mzXML]	236.90829467773438	1.6422666666666668	1.5822333333333334	1.6572500000000001	0.07501666666666673	10401.7197265625	33472.6665709229	0	1172	0.05807414707481584	0.6247917823431427	0.24958356468628545	236.90814208984375	236.90882873535156
542	236.99794006347656	1.9630666666666667					1	DETECTED	236.9979 m/z @1.96 [N1272_2.mzXML]	236.99794006347656	1.9630666666666667	1.9071166666666668	18.2915	16.384383333333332	28289.970703125	1109455.3424371032	0	1172	0.22952287192757526	57.828919967264206	21.936406177551195	236.9977264404297	237.00746154785156
543	237.07652282714844	14.794649999999999					1	DETECTED	237.0765 m/z @14.79 [N1272_2.mzXML]	237.07652282714844	14.794649999999999	7.536600000000001	17.977333333333334	10.440733333333334	7472.02392578125	1557563.8219416814	0	1172	0.22932018858400305	0.7192519570224328	0.7721958076117117	237.07106018066406	237.0863037109375
544	237.11143493652344	11.822866666666666					1	DETECTED	237.1114 m/z @11.82 [N1272_2.mzXML]	237.11143493652344	11.822866666666666	0.10105	19.941333333333333	19.840283333333332	17902.734375	2768024.368445129	0	1172	3.861664395426674	0.8114604648145974	2.8551159134653905	237.10922241210938	237.1131134033203
545	238.10707092285156	16.0353					1	DETECTED	238.1071 m/z @16.04 [N1272_2.mzXML]	238.10707092285156	16.0353	6.098249999999999	19.978	13.879750000000001	12039.7333984375	2805945.5308207655	0	1172	1.8097407856570467	0.745923239910375	0.4964417255549379	238.1055145263672	238.1082305908203
546	238.84153747558594	1.7191666666666667					1	DETECTED	238.8415 m/z @1.72 [N1272_2.mzXML]	238.84153747558594	1.7191666666666667	1.68805	1.8086666666666666	0.1206166666666666	23397.396484375	105384.37583544925	0	1172	0.0688324823392561	1.9381360471344382	2.9925259581825028	238.8412322998047	238.841796875
547	238.9662628173828	11.973433333333332					1	DETECTED	238.9663 m/z @11.97 [N1272_2.mzXML]	238.9662628173828	11.973433333333332	9.141133333333332	17.384	8.242866666666668	71313.3359375	5935266.020446718	1	1172	0.8210732932631188	1.0914335529387167	3.5154029358787784	238.96568298339844	238.97096252441406
548	239.03126525878906	1.6269666666666667					1	DETECTED	239.0313 m/z @1.63 [N1272_2.mzXML]	239.03126525878906	1.6269666666666667	0.28340000000000004	19.831666666666667	19.548266666666667	7738.32861328125	2441821.3622858585	0	1172	15.756673846444823	7.206475049142226	13.358516005673224	239.0311279296875	239.03778076171875
549	239.06369018554688	1.86545					1	DETECTED	239.0637 m/z @1.87 [N1272_2.mzXML]	239.06369018554688	1.86545	1.6572500000000001	10.522616666666666	8.865366666666667	98374.4296875	926326.3244956972	0	1172	0.036421199197633536	0.7944213613638691	1.416910163138291	239.05763244628906	239.0699462890625
550	239.0908966064453	10.507283333333334					1	DETECTED	239.0909 m/z @10.51 [N1272_2.mzXML]	239.0908966064453	10.507283333333334	10.438566666666667	11.151	0.7124333333333333	955538.875	6037528.522943367	1	1172	0.08629956632501035	2.1162412946325486	2.8665134441405793	239.09031677246094	239.0913543701172
551	239.13905334472656	9.710916666666666					1	DETECTED	239.1391 m/z @9.71 [N1272_2.mzXML]	239.13905334472656	9.710916666666666	4.0062999999999995	10.311583333333335	6.305283333333335	47322.20703125	882379.4965414436	0	1172	0.10459546898173677	2.6907744610934277	2.2503842408461847	239.13259887695312	239.1395721435547
552	240.0945587158203	10.507283333333334					1	DETECTED	240.0946 m/z @10.51 [N1272_2.mzXML]	240.0945587158203	10.507283333333334	0.4476333333333333	14.6753	14.227666666666666	95896.921875	2603083.6684730845	0	1172	0.08965185870889592	30.355958557057903	54.02539427891026	240.0851593017578	240.10377502441406
553	240.1424560546875	9.710916666666666					1	DETECTED	240.1425 m/z @9.71 [N1272_2.mzXML]	240.1424560546875	9.710916666666666	9.487533333333333	9.824483333333335	0.33695000000000164	6633.11669921875	57473.09652716082	0	1172	0.10152131907718953	0.754196821607109	0.5083936432142181	240.14207458496094	240.1459503173828
554	240.83880615234375	1.7507166666666667					1	DETECTED	240.8388 m/z @1.75 [N1272_2.mzXML]	240.83880615234375	1.7507166666666667	1.7034999999999998	1.7657166666666666	0.06221666666666681	17505.171875	50589.38830957035	0	1172	0.08863052724418585	0.6588422167313783	0.31768443346275665	240.83834838867188	240.83880615234375
555	240.96714782714844	12.070466666666666					1	DETECTED	240.9671 m/z @12.07 [N1272_2.mzXML]	240.96714782714844	12.070466666666666	4.242500000000001	18.825	14.5825	10023.638671875	1635315.4625533745	0	1172	0.23317099852188683	0.7079995603931408	0.562808678434855	240.9602508544922	240.97479248046875
556	241.0249786376953	8.715583333333333					1	DETECTED	241.0250 m/z @8.72 [N1272_2.mzXML]	241.0249786376953	8.715583333333333	2.2622166666666668	18.642	16.379783333333332	3646.4736328125	837075.5839101257	0	1172	0.2501237856907679	1.2690882278500628	61.10410578417711	241.02481079101562	241.03175354003906
557	241.06802368164062	10.311583333333335					1	DETECTED	241.0680 m/z @10.31 [N1272_2.mzXML]	241.06802368164062	10.311583333333335	10.293666666666667	10.401733333333334	0.10806666666666764	3692.544677734375	16608.070756042547	0	1172	0.2510991451535638	3.015813953488152	5.031627906976304	241.06802368164062	241.0685577392578
558	241.0950469970703	10.507283333333334					1	DETECTED	241.0950 m/z @10.51 [N1272_2.mzXML]	241.0950469970703	10.507283333333334	10.474716666666666	10.602783333333333	0.12806666666666722	4863.576171875	25344.07801452654	0	1172	0.1744734175350935	1.9662231320367909	2.9324462640735818	241.0941925048828	241.09535217285156
559	241.10647583007812	11.540416666666665					1	DETECTED	241.1065 m/z @11.54 [N1272_2.mzXML]	241.10647583007812	11.540416666666665	1.83745	12.03805	10.2006	273155.375	4844719.097934566	1	1172	0.1058195984417889	0.514587692294962	0.020889883748523876	241.0980682373047	241.10816955566406
560	242.01832580566406	2.01975					1	DETECTED	242.0183 m/z @2.02 [N1272_2.mzXML]	242.01832580566406	2.01975	2.00575	18.898333333333333	16.892583333333334	3631.34765625	1358924.1127462771	0	1172	13.556888460064947	603.3065476190376	562.8908435343916	242.01829528808594	242.02830505371094
561	242.09967041015625	8.93					1	DETECTED	242.0997 m/z @8.93 [N1272_2.mzXML]	242.09967041015625	8.93	2.484366666666667	10.554266666666667	8.0699	10317.56640625	923531.2466521297	0	1172	0.09941496016617712	0.6259974452988846	0.25199489059776914	242.09779357910156	242.0999298095703
562	242.21041870117188	11.525866666666667					1	DETECTED	242.2104 m/z @11.53 [N1272_2.mzXML]	242.21041870117188	11.525866666666667	0.4476333333333333	12.769733333333333	12.322099999999999	31300.2890625	9312472.277184207	0	1172	0.7612310556626571	0.5495327857914737	0.09854647089935321	242.208251953125	242.2117919921875
563	242.92507934570312	1.6422666666666668					1	DETECTED	242.9251 m/z @1.64 [N1272_2.mzXML]	242.92507934570312	1.6422666666666668	1.5822333333333334	1.8086666666666666	0.22643333333333326	226809.765625	1111671.0872993167	0	1172	0.06978730040480041	1.8527410290349335	2.8656907326876606	242.92483520507812	242.9256591796875
564	242.99485778808594	1.49385					1	DETECTED	242.9949 m/z @1.49 [N1272_2.mzXML]	242.99485778808594	1.49385	1.4319	11.9066	10.474699999999999	17370.986328125	3272342.8463017573	0	1172	0.053814745723767876	84.54156577885396	160.21236721603637	242.99085998535156	242.99502563476562
565	243.02378845214844	15.250583333333333					1	DETECTED	243.0238 m/z @15.25 [N1272_2.mzXML]	243.02378845214844	15.250583333333333	10.239516666666667	18.384166666666665	8.144649999999999	1550.2777099609375	512482.4818178406	0	1172	0.6471554166979949	0.8126662985924487	0.6253325971848973	243.01492309570312	243.02484130859375
566	243.05307006835938	9.22915					1	DETECTED	243.0531 m/z @9.23 [N1272_2.mzXML]	243.05307006835938	9.22915	9.123966666666666	16.995	7.871033333333335	3605.31591796875	522619.70456918346	0	1172	0.1750709687418368	37.41578196799198	73.83156393598397	243.04859924316406	243.0539093017578
567	243.097412109375	6.4336166666666665					1	DETECTED	243.0974 m/z @6.43 [N1272_2.mzXML]	243.097412109375	6.4336166666666665	0.3562333333333333	19.758333333333333	19.4021	1817.644775390625	1032605.6292478639	0	1172	2.0482805778369624	1.5962544187054186	2.1925088374108372	243.0954132080078	243.09848022460938
568	244.11793518066406	9.539299999999999					1	DETECTED	244.1179 m/z @9.54 [N1272_2.mzXML]	244.11793518066406	9.539299999999999	9.504716666666667	9.643699999999999	0.13898333333333213	4849.8095703125	23628.074567138636	0	1172	0.09939339162684213	2.0093975903615013	2.1220735797174752	244.11712646484375	244.11817932128906
569	244.18984985351562	11.443983333333334					1	DETECTED	244.1898 m/z @11.44 [N1272_2.mzXML]	244.18984985351562	11.443983333333334	11.42775	12.634583333333333	1.2068333333333339	22221.2734375	288783.8919831553	0	1172	0.09642324825428794	37.17145790554267	73.34291581108533	244.18927001953125	244.19024658203125
570	244.20216369628906	9.141133333333332					1	DETECTED	244.2022 m/z @9.14 [N1272_2.mzXML]	244.20216369628906	9.141133333333332	9.053383333333333	9.677999999999999	0.6246166666666664	20345.283203125	148278.37525482202	0	1172	0.08990162607813268	3.559069325736	1.6160559642653152	244.20164489746094	244.2025604248047
571	245.22605895996094	14.257016666666667					1	DETECTED	245.2261 m/z @14.26 [N1272_2.mzXML]	245.22605895996094	14.257016666666667	0.73865	17.050666666666665	16.312016666666665	14935.87890625	1816132.8194211733	0	1172	3.1573196708077624	0.5344550587054481	4.207828626151088	245.22450256347656	245.2271728515625
572	246.13360595703125	1.9489666666666667					1	DETECTED	246.1336 m/z @1.95 [N1272_2.mzXML]	246.13360595703125	1.9489666666666667	1.8515166666666665	5.4669	3.6153833333333334	13404.1240234375	493309.4776385499	0	1172	0.21265564027239114	18.54994014024281	5.502873680511219	246.13304138183594	246.13427734375
573	246.17001342773438	9.22915					1	DETECTED	246.1700 m/z @9.23 [N1272_2.mzXML]	246.17001342773438	9.22915	0.10105	19.9965	19.89545	65302.56640625	3765168.0601628115	0	1172	0.10378546163537727	21.543249315071364	1.3096828985388431	246.1638946533203	246.1729278564453
574	246.94390869140625	1.5675999999999999					1	DETECTED	246.9439 m/z @1.57 [N1272_2.mzXML]	246.94390869140625	1.5675999999999999	1.4482666666666666	1.61195	0.1636833333333334	64178.71484375	398470.8764531247	0	1172	0.11015323548189171	0.6858240223463693	0.4363906301670554	246.943603515625	246.94403076171875
575	247.0924530029297	2.4979333333333336					1	DETECTED	247.0925 m/z @2.50 [N1272_2.mzXML]	247.0924530029297	2.4979333333333336	1.83745	10.131499999999999	8.294049999999999	89391.234375	5754047.077895592	0	1172	0.6201111572943154	2.614027026195912	3.213602472203384	247.08917236328125	247.09759521484375
576	247.1288299560547	8.322066666666666					1	DETECTED	247.1288 m/z @8.32 [N1272_2.mzXML]	247.1288299560547	8.322066666666666	7.963066666666666	16.642533333333333	8.679466666666666	6552.388671875	1243510.6899267575	0	1172	0.2720801888471307	12.088393686165274	36.84865654337304	247.1200714111328	247.13092041015625
577	247.1441650390625	9.22915					1	DETECTED	247.1442 m/z @9.23 [N1272_2.mzXML]	247.1441650390625	9.22915	9.156516666666667	9.522216666666667	0.36570000000000036	20313.63671875	150624.2656509093	0	1172	0.11028932920303802	2.5174391922900208	1.5373369145225337	247.14373779296875	247.14474487304688
578	247.2412872314453	12.667966666666667					1	DETECTED	247.2413 m/z @12.67 [N1272_2.mzXML]	247.2412872314453	12.667966666666667	0.7022666666666667	19.3005	18.598233333333333	9441.2734375	1802479.4523041684	0	1172	0.42407094736795337	0.7771477361681027	0.13856560417881486	247.24053955078125	247.2506103515625
579	248.0486602783203	19.63					1	DETECTED	248.0487 m/z @19.63 [N1272_2.mzXML]	248.0486602783203	19.63	1.2489666666666668	19.63	18.38103333333333	4781.177734375	2224429.9278992917	0	1172	9.881497913271089	0.5	null	248.04019165039062	248.05569458007812
580	248.87022399902344	1.7034999999999998					1	DETECTED	248.8702 m/z @1.70 [N1272_2.mzXML]	248.87022399902344	1.7034999999999998	1.6572500000000001	11.319833333333333	9.662583333333334	35647.80078125	4362882.640449218	0	1172	0.15487741731263838	104.4603603603611	207.92072072072216	248.8699493408203	248.87255859375
581	248.97616577148438	1.9071166666666668					1	DETECTED	248.9762 m/z @1.91 [N1272_2.mzXML]	248.97616577148438	1.9071166666666668	1.4482666666666666	3.0115	1.5632333333333333	9848.0380859375	367526.31910797115	0	1172	0.5380030954057258	1.7034252297410184	2.3424047544990207	248.97544860839844	248.9773712158203
582	249.00274658203125	11.788066666666667					1	DETECTED	249.0027 m/z @11.79 [N1272_2.mzXML]	249.00274658203125	11.788066666666667	9.001316666666666	18.365666666666666	9.36435	9323.0712890625	1091838.5852960506	0	1172	0.25234950151723723	1.0272620242916493	1.0035328293546149	249.002197265625	249.00421142578125
583	249.0574188232422	15.9435					1	DETECTED	249.0574 m/z @15.94 [N1272_2.mzXML]	249.0574188232422	15.9435	9.304916666666665	17.829333333333334	8.524416666666669	2972.020751953125	614067.769777527	0	1172	0.8033019690395005	0.642035825916674	0.28407165183334804	249.05575561523438	249.06170654296875
584	249.1081085205078	1.86545					1	DETECTED	249.1081 m/z @1.87 [N1272_2.mzXML]	249.1081085205078	1.86545	1.8086666666666666	15.980133333333333	14.171466666666666	27737.244140625	1212056.4390390015	0	1172	0.04711004312571254	10.362994815605786	8.703876343593574	249.10679626464844	249.1154327392578
585	249.15728759765625	9.790883333333333					1	DETECTED	249.1573 m/z @9.79 [N1272_2.mzXML]	249.15728759765625	9.790883333333333	9.435966666666667	10.061350000000001	0.6253833333333336	16750.64453125	193179.25088024873	0	1172	0.1598105277327182	0.8452845925386663	0.9425224734020712	249.15672302246094	249.1577911376953
586	249.1849822998047	12.29565					1	DETECTED	249.1850 m/z @12.30 [N1272_2.mzXML]	249.1849822998047	12.29565	6.4336166666666665	12.601333333333335	6.167716666666668	6046.30322265625	506044.1853729859	0	1172	0.08769030906585584	0.5260731486799234	0.05214629735984688	249.18423461914062	249.18572998046875
587	249.21713256835938	10.365466666666666					1	DETECTED	249.2171 m/z @10.37 [N1272_2.mzXML]	249.21713256835938	10.365466666666666	10.078966666666668	10.554266666666667	0.47529999999999895	15266.302734375	209440.28092260697	0	1172	0.25663970311613227	0.8294938917975594	0.812855746234486	249.2168731689453	249.21742248535156
588	251.12518310546875	1.6269666666666667					1	DETECTED	251.1252 m/z @1.63 [N1272_2.mzXML]	251.12518310546875	1.6269666666666667	0.10105	19.9965	19.89545	64667.99609375	1.0054865173571395E7	0	1172	0.3282889236182549	6.291278617237434	13.270484557368677	251.11669921875	251.1288604736328
589	252.1089630126953	6.398216666666666					1	DETECTED	252.1090 m/z @6.40 [N1272_2.mzXML]	252.1089630126953	6.398216666666666	0.10105	19.9965	19.89545	4011.170654296875	2136885.7363870856	0	1172	18.469632245442114	1.5797144218299235	2.0704785581999	252.10836791992188	252.11007690429688
590	252.1282501220703	1.6572500000000001					1	DETECTED	252.1283 m/z @1.66 [N1272_2.mzXML]	252.1282501220703	1.6572500000000001	1.5386	19.4835	17.9449	7807.79931640625	2147372.3470911263	0	1172	10.46664205533195	75.6211546565528	74.60238191436167	252.121826171875	252.1335906982422
591	253.03646850585938	11.598450000000001					1	DETECTED	253.0365 m/z @11.60 [N1272_2.mzXML]	253.03646850585938	11.598450000000001	11.540416666666665	11.805483333333333	0.26506666666666767	9886.7099609375	86564.03086663863	0	1172	0.28565469768668805	2.283744974152688	2.6093678092354304	253.03504943847656	253.03672790527344
592	253.05177307128906	10.901399999999999					1	DETECTED	253.0518 m/z @10.90 [N1272_2.mzXML]	253.05177307128906	10.901399999999999	0.1921	19.8865	19.6944	5123.33251953125	1877938.9850869756	0	1172	7.367586000057274	0.9194998739413409	0.7668136009965386	253.051513671875	253.0529327392578
593	254.1185302734375	14.968083333333334					1	DETECTED	254.1185 m/z @14.97 [N1272_2.mzXML]	254.1185302734375	14.968083333333334	8.768616666666667	14.968083333333334	6.199466666666668	3217.46240234375	888919.1221242067	0	1172	6.165157659653133	0.5	null	254.11685180664062	254.1185302734375
594	254.17576599121094	14.540899999999999					1	DETECTED	254.1758 m/z @14.54 [N1272_2.mzXML]	254.17576599121094	14.540899999999999	9.053383333333333	19.062666666666665	10.009283333333332	5884.2099609375	1333834.282867981	0	1172	0.43420424556987314	0.9120048230681153	0.8240096461362304	254.17481994628906	254.17652893066406
595	254.82325744628906	2.00575					1	DETECTED	254.8233 m/z @2.01 [N1272_2.mzXML]	254.82325744628906	2.00575	1.7034999999999998	2.1195833333333334	0.4160833333333336	13893.2099609375	165697.1879598388	0	1172	0.28779868393094343	0.6883098979873175	0.3766197959746349	254.8153533935547	254.8239288330078
596	255.12216186523438	11.540416666666665					1	DETECTED	255.1222 m/z @11.54 [N1272_2.mzXML]	255.12216186523438	11.540416666666665	10.383466666666667	11.857083333333332	1.4736166666666648	128015.7265625	1438917.5626881071	0	1172	0.0984733199491643	3.2503434407053176	1.0074683192284917	255.12094116210938	255.1226348876953
597	255.1719512939453	14.49025					1	DETECTED	255.1720 m/z @14.49 [N1272_2.mzXML]	255.1719512939453	14.49025	9.053383333333333	19.978	10.924616666666669	28732.03125	4871628.501974336	0	1172	0.3358379130086906	0.9846956488782759	3.709325266318359	255.17044067382812	255.17335510253906
598	256.0577697753906	2.4157					1	DETECTED	256.0578 m/z @2.42 [N1272_2.mzXML]	256.0577697753906	2.4157	1.8229166666666667	11.956516666666666	10.1336	10295.2099609375	1798065.2140675657	0	1172	0.1601474105699765	1.1301444202187982	1.2511813143690917	256.056640625	256.0642395019531
599	256.1759338378906	14.240533333333333					1	DETECTED	256.1759 m/z @14.24 [N1272_2.mzXML]	256.1759338378906	14.240533333333333	14.059166666666666	18.642	4.582833333333333	2575.40576171875	336688.3344124451	0	1172	1.8060995576799215	12.634166513508498	24.268333027016997	256.1743469238281	256.1845703125
600	256.2626647949219	11.350033333333332					1	DETECTED	256.2627 m/z @11.35 [N1272_2.mzXML]	256.2626647949219	11.350033333333332	0.1921	19.941333333333333	19.749233333333333	38392.74609375	2028679.344075104	0	1172	0.07471299715113311	0.5566554148402234	0.23570247712403983	256.2619323730469	256.264404296875
601	256.8205261230469	1.9773333333333334					1	DETECTED	256.8205 m/z @1.98 [N1272_2.mzXML]	256.8205261230469	1.9773333333333334	1.7034999999999998	2.105366666666667	0.40186666666666704	16530.08984375	179283.91890991208	0	1172	0.1744344924315997	0.7337796713329275	0.4675593426658551	256.812744140625	256.8208923339844
602	257.0739440917969	1.86545					1	DETECTED	257.0739 m/z @1.87 [N1272_2.mzXML]	257.0739440917969	1.86545	1.4637	4.708083333333334	3.2443833333333334	10766.9189453125	545211.826822937	0	1172	0.4605917748040138	4.037813731590956	2.7065116998132313	257.06756591796875	257.075927734375
603	257.2259826660156	12.0059					1	DETECTED	257.2260 m/z @12.01 [N1272_2.mzXML]	257.2259826660156	12.0059	11.973433333333332	16.199716666666667	4.226283333333335	8670.796875	429460.68199133343	0	1172	0.09188754709521874	65.08649897330335	96.67986212366661	257.2253723144531	257.2270812988281
604	257.2471008300781	12.312766666666667					1	DETECTED	257.2471 m/z @12.31 [N1272_2.mzXML]	257.2471008300781	12.312766666666667	0.10105	19.9965	19.89545	7757.9990234375	2543512.8172138366	0	1172	6.108254254991889	0.808220628039093	0.6072513097738425	257.2460021972656	257.2487487792969
605	257.9805908203125	10.061350000000001					1	DETECTED	257.9806 m/z @10.06 [N1272_2.mzXML]	257.9805908203125	10.061350000000001	9.7584	10.474716666666666	0.7163166666666658	7018.91845703125	180177.09474237054	0	1172	0.4342836719364911	1.1822357924850035	1.3644715849700069	257.9800720214844	257.981201171875
606	258.62347412109375	12.899400000000002					1	DETECTED	258.6235 m/z @12.90 [N1272_2.mzXML]	258.62347412109375	12.899400000000002	2.360133333333333	12.930016666666667	10.569883333333333	6883.1953125	1139309.4264955441	0	1172	0.040963753693619154	0.5014525046018381	0.002905009203676269	258.6211853027344	258.6241149902344
607	258.8176574707031	1.9913333333333334					1	DETECTED	258.8177 m/z @1.99 [N1272_2.mzXML]	258.8176574707031	1.9913333333333334	1.9773333333333334	7.750566666666667	5.773233333333334	9644.39453125	1023531.3387611083	0	1172	0.07954175374272254	206.1869047619046	411.37380952380914	258.8172912597656	258.81817626953125
608	258.8990783691406	1.6572500000000001					1	DETECTED	258.8991 m/z @1.66 [N1272_2.mzXML]	258.8990783691406	1.6572500000000001	1.5970166666666665	1.7657166666666666	0.16870000000000007	38204.19921875	178032.6123212891	0	1172	0.06598236919075284	1.357077508915016	1.9513546432813766	258.89874267578125	258.8993835449219
609	258.97265625	1.49385					1	DETECTED	258.9727 m/z @1.49 [N1272_2.mzXML]	258.97265625	1.49385	1.4319	11.939866666666667	10.507966666666666	12311.828125	2351627.52661792	0	1172	0.527810176694415	84.81006187785856	168.62012375571712	258.972412109375	258.9804992675781
610	258.9947509765625	10.602783333333333					1	DETECTED	258.9948 m/z @10.60 [N1272_2.mzXML]	258.9947509765625	10.602783333333333	10.4565	11.035183333333332	0.5786833333333323	3802.255615234375	80460.44379382314	0	1172	0.35353809282050364	1.9779537427367009	2.9559074854734018	258.99249267578125	258.9952697753906
611	259.0262451171875	11.167483333333333					1	DETECTED	259.0262 m/z @11.17 [N1272_2.mzXML]	259.0262451171875	11.167483333333333	8.91165	18.5135	9.60185	2866.243896484375	937728.3720331424	0	1172	7.075700894170069	2.1282268193572222	3.2564536387144445	259.02392578125	259.0289001464844
612	259.0935363769531	11.822866666666666					1	DETECTED	259.0935 m/z @11.82 [N1272_2.mzXML]	259.0935363769531	11.822866666666666	1.7803166666666668	17.161833333333334	15.381516666666666	8104.21875	2050817.0399682007	0	1172	0.05213416037646823	0.7658172808035145	0.5316345616070289	259.093017578125	259.0981750488281
613	259.6578063964844	13.170316666666668					1	DETECTED	259.6578 m/z @13.17 [N1272_2.mzXML]	259.6578063964844	13.170316666666668	12.975483333333333	13.665366666666667	0.6898833333333343	11874.9931640625	213486.02001068115	0	1172	0.35282644314565026	1.770444824636427	2.540889649272854	259.6488952636719	259.6588134765625
614	260.1856384277344	9.85915					1	DETECTED	260.1856 m/z @9.86 [N1272_2.mzXML]	260.1856384277344	9.85915	6.451083333333333	10.131499999999999	3.680416666666666	25903.765625	657530.2935600578	0	1172	0.09673844547486787	0.5426410141513788	4.482856766521122	260.1851806640625	260.1893005371094
615	260.6565856933594	13.731866666666667					1	DETECTED	260.6566 m/z @13.73 [N1272_2.mzXML]	260.6565856933594	13.731866666666667	13.648516666666666	14.092483333333332	0.4439666666666664	4766.51318359375	72410.2863188477	0	1172	0.14946213183706902	2.6632673465306556	4.326534693061311	260.6563415527344	260.657470703125
616	261.01104736328125	1.7943666666666667					1	DETECTED	261.0110 m/z @1.79 [N1272_2.mzXML]	261.01104736328125	1.7943666666666667	1.4482666666666666	11.770633333333334	10.322366666666667	65069.16796875	1943825.693173584	0	1172	0.2281451723185275	1.2136679445385192	8.448364443301072	261.0054931640625	261.0196533203125
617	261.07330322265625	10.522616666666666					1	DETECTED	261.0733 m/z @10.52 [N1272_2.mzXML]	261.07330322265625	10.522616666666666	10.365466666666666	10.619883333333332	0.25441666666666585	6469.07958984375	47637.71001333615	0	1172	0.09420284677080915	0.8094707816311371	0.618941563262274	261.0648193359375	261.0738830566406
618	261.1445617675781	9.539299999999999					1	DETECTED	261.1446 m/z @9.54 [N1272_2.mzXML]	261.1445617675781	9.539299999999999	0.1555	19.922833333333333	19.767333333333333	66554.9140625	2944391.8834143686	1	1172	0.09167070616819117	0.5113953711666728	1.3314694881267912	261.14276123046875	261.14581298828125
619	261.18463134765625	0.9568					1	DETECTED	261.1846 m/z @0.96 [N1272_2.mzXML]	261.18463134765625	0.9568	0.10105	19.941333333333333	19.840283333333332	3253.289306640625	1872594.1413952333	0	1172	5.2874822111889745	11.592336157366832	3.1905677526964626	261.1827087402344	261.190185546875
620	262.0390625	3.11515					1	DETECTED	262.0391 m/z @3.12 [N1272_2.mzXML]	262.0390625	3.11515	3.11515	4.85915	1.7439999999999998	2229.8095703125	111894.53071365354	0	1172	0.27250644364919285	null	null	262.037353515625	262.0404968261719
621	263.0076599121094	1.9913333333333334					1	DETECTED	263.0077 m/z @1.99 [N1272_2.mzXML]	263.0076599121094	1.9913333333333334	1.4789333333333334	16.995	15.516066666666667	11308.2236328125	1877231.2912630006	0	1172	0.6221395375141796	15.14058027582618	29.28116055165236	263.0030822753906	263.01751708984375
622	263.0184020996094	11.151					1	DETECTED	263.0184 m/z @11.15 [N1272_2.mzXML]	263.0184020996094	11.151	11.1016	18.642	7.5404	7784.28076171875	1002996.9476337275	0	1172	2.9245935068351567	58.13083932555257	101.43855996546604	263.0178527832031	263.0202941894531
623	263.08831787109375	11.5548					1	DETECTED	263.0883 m/z @11.55 [N1272_2.mzXML]	263.08831787109375	11.5548	1.7803166666666668	12.32995	10.549633333333333	377600.0	7613983.938871549	1	1172	9.835386852555855	0.5216039568083357	0.03183078525596663	263.0845642089844	263.0926208496094
624	263.1391906738281	9.661					1	DETECTED	263.1392 m/z @9.66 [N1272_2.mzXML]	263.1391906738281	9.661	9.625783333333334	9.726650000000001	0.10086666666666666	12104.0810546875	48731.42785583489	0	1172	0.07679309036514681	1.4320870799811325	1.8641741599622648	263.13885498046875	263.1392517089844
625	263.236572265625	14.257016666666667					1	DETECTED	263.2366 m/z @14.26 [N1272_2.mzXML]	263.236572265625	14.257016666666667	1.3586500000000001	19.63	18.271349999999998	31069.15234375	2902732.1870556646	0	1172	3.179519328706389	0.7112907034757701	0.8181944565335267	263.2323303222656	263.2380065917969
626	264.0916748046875	11.5548					1	DETECTED	264.0917 m/z @11.55 [N1272_2.mzXML]	264.0916748046875	11.5548	1.1028	11.956516666666666	10.853716666666665	49484.1171875	6419092.768244108	0	1172	0.12504118802599962	0.5192172152060212	0.01793571342337972	264.08795166015625	264.0989685058594
627	264.17059326171875	9.186200000000001					1	DETECTED	264.1706 m/z @9.19 [N1272_2.mzXML]	264.17059326171875	9.186200000000001	9.123966666666666	9.522216666666667	0.3982500000000009	25006.466796875	152462.55917346213	0	1172	0.09667892975140369	1.9357095478639632	2.2781643016305635	264.17034912109375	264.1713562011719
628	265.02264404296875	1.7943666666666667					1	DETECTED	265.0226 m/z @1.79 [N1272_2.mzXML]	265.02264404296875	1.7943666666666667	1.7657166666666666	18.660166666666665	16.89445	40180.89453125	1873024.635641266	0	1172	0.13925654912619279	24.4795695591796	39.35551805966345	265.0128479003906	265.0326232910156
629	265.084716796875	18.971166666666665					1	DETECTED	265.0847 m/z @18.97 [N1272_2.mzXML]	265.084716796875	18.971166666666665	0.10105	19.9965	19.89545	4738.79296875	1689364.897873901	0	1172	1.262310834043138	0.5271681768439871	0.05440282898302446	265.07476806640625	265.0943298339844
630	265.1180114746094	9.710916666666666					1	DETECTED	265.1180 m/z @9.71 [N1272_2.mzXML]	265.1180114746094	9.710916666666666	9.643699999999999	10.4565	0.8128000000000011	247165.375	1680993.0018485168	1	1172	0.09850057982810334	1.7142035511363245	2.0345984886137725	265.1177062988281	265.11846923828125
631	265.1427307128906	11.286516666666667					1	DETECTED	265.1427 m/z @11.29 [N1272_2.mzXML]	265.1427307128906	11.286516666666667	11.286516666666667	12.433416666666666	1.1468999999999987	14274.189453125	413079.20376672334	0	1172	1.0643158658139615	null	null	265.14227294921875	265.1433410644531
632	265.2521057128906	12.6182					1	DETECTED	265.2521 m/z @12.62 [N1272_2.mzXML]	265.2521057128906	12.6182	0.1192	15.484083333333333	15.364883333333333	19280.03515625	1357311.969972229	0	1172	0.22638234729668838	0.6376405860416836	14.451244110301545	265.2511291503906	265.2536315917969
633	265.9809875488281	10.203366666666666					1	DETECTED	265.9810 m/z @10.20 [N1272_2.mzXML]	265.9809875488281	10.203366666666666	10.185133333333333	10.293666666666667	0.10853333333333381	12848.3125	59858.12198925851	0	1172	0.08261040652421947	2.9762340036563946	4.952468007312789	265.9809265136719	265.9812927246094
634	266.0717468261719	16.716833333333334					1	DETECTED	266.0717 m/z @16.72 [N1272_2.mzXML]	266.0717468261719	16.716833333333334	8.592583333333332	19.9965	11.40391666666667	5805.34326171875	1619510.1799913028	0	1172	2.812279837909575	0.7018442728046691	1.6791481696992656	266.0701904296875	266.0724182128906
635	266.12176513671875	9.710916666666666					1	DETECTED	266.1218 m/z @9.71 [N1272_2.mzXML]	266.12176513671875	9.710916666666666	9.661	9.875916666666665	0.21491666666666553	27714.68359375	177658.8846064457	0	1172	0.10743076971080079	3.232798731283799	2.2911035085283924	266.1211853027344	266.12188720703125
636	266.1388244628906	9.304916666666665					1	DETECTED	266.1388 m/z @9.30 [N1272_2.mzXML]	266.1388244628906	9.304916666666665	9.258633333333334	12.364566666666667	3.1059333333333328	7555.0283203125	224839.45835925292	0	1172	0.06571873487446744	33.55347497299379	1.8367558104354877	266.1383361816406	266.14630126953125
637	266.6385803222656	12.786249999999999					1	DETECTED	266.6386 m/z @12.79 [N1272_2.mzXML]	266.6385803222656	12.786249999999999	12.121083333333333	14.968083333333334	2.8470000000000013	18522.955078125	706039.5749502569	0	1172	0.08289282213612204	2.1400651465798077	3.2801302931596155	266.6382141113281	266.64849853515625
638	266.8490905761719	1.7507166666666667					1	DETECTED	266.8491 m/z @1.75 [N1272_2.mzXML]	266.8490905761719	1.7507166666666667	1.68805	10.16735	8.4793	18064.880859375	1970587.825145264	0	1172	8.458036192384322	67.65398936170214	129.27727060755527	266.84332275390625	266.8494873046875
639	266.9273681640625	1.61195					1	DETECTED	266.9274 m/z @1.61 [N1272_2.mzXML]	266.9273681640625	1.61195	1.5675999999999999	15.594033333333334	14.026433333333333	32703.08203125	4999026.584129394	0	1172	0.06870197039360115	158.13340849304734	315.2668169860947	266.9201965332031	266.9275817871094
640	267.0580749511719	1.86545					1	DETECTED	267.0581 m/z @1.87 [N1272_2.mzXML]	267.0580749511719	1.86545	0.21073333333333333	19.9045	19.693766666666665	11506.4130859375	3162800.692408965	0	1172	15.643000132396503	1.1332298925022253	1.2550528914065073	267.0580749511719	267.06805419921875
641	267.646728515625	13.185233333333334					1	DETECTED	267.6467 m/z @13.19 [N1272_2.mzXML]	267.646728515625	13.185233333333334	12.930016666666667	15.34055	2.4105333333333334	200262.71875	4186651.341764861	2	1172	0.2399546396552843	2.0430291586082268	2.286708343566155	267.64581298828125	267.6473083496094
642	267.9790954589844	10.203366666666666					1	DETECTED	267.9791 m/z @10.20 [N1272_2.mzXML]	267.9790954589844	10.203366666666666	10.185133333333333	10.383466666666667	0.19833333333333414	13322.4609375	68007.76923101876	0	1172	0.07807162349051033	5.438756855576026	9.877513711152051	267.9786682128906	267.9791259765625
643	268.9576110839844	11.151					1	DETECTED	268.9576 m/z @11.15 [N1272_2.mzXML]	268.9576110839844	11.151	7.25145	18.125333333333334	10.873883333333334	8694.291015625	1211701.1055479734	0	1172	0.7533649426538531	1.3953961724113904	1.266588386482244	268.9565734863281	268.95928955078125
644	269.0482177734375	1.83745					1	DETECTED	269.0482 m/z @1.84 [N1272_2.mzXML]	269.0482177734375	1.83745	1.7943666666666667	11.1016	9.307233333333333	7012.60888671875	1738835.2404218751	0	1172	0.44048756022395863	108.01431334622816	215.0286266924563	269.0431823730469	269.04864501953125
645	269.0872497558594	1.49385					1	DETECTED	269.0872 m/z @1.49 [N1272_2.mzXML]	269.0872497558594	1.49385	1.4319	10.347316666666668	8.915416666666667	5100.96435546875	1166814.71301709	0	1172	0.10684796622336745	71.95655098197477	142.91310196394954	269.08685302734375	269.08953857421875
646	269.1379089355469	12.02195					1	DETECTED	269.1379 m/z @12.02 [N1272_2.mzXML]	269.1379089355469	12.02195	12.0059	12.2263	0.2203999999999997	19172.544921875	125215.46914745998	0	1172	0.10891617520021235	6.8660436137072	12.7320872274144	269.1375427246094	269.1380310058594
647	269.22589111328125	13.9915					1	DETECTED	269.2259 m/z @13.99 [N1272_2.mzXML]	269.22589111328125	13.9915	13.834866666666667	15.448183333333333	1.613316666666666	34589.59765625	1104308.7133699658	0	1172	0.41348963930716565	4.268123350466692	5.720392956255203	269.2252197265625	269.2327575683594
648	269.2833557128906	12.17335					1	DETECTED	269.2834 m/z @12.17 [N1272_2.mzXML]	269.2833557128906	12.17335	0.10105	19.959666666666667	19.858616666666666	8314.3544921875	1682430.224005921	0	1172	1.3616108283453965	1.2421158664479088	0.8146465900808826	269.28009033203125	269.2846984863281
649	270.2293395996094	13.9915					1	DETECTED	270.2293 m/z @13.99 [N1272_2.mzXML]	270.2293395996094	13.9915	9.336933333333333	14.49025	5.153316666666667	8866.88671875	1314929.6167022707	0	1172	0.30262135062490714	0.5535764159928958	0.10715283198579158	270.2282409667969	270.2298278808594
650	271.0399169921875	1.7943666666666667					1	DETECTED	271.0399 m/z @1.79 [N1272_2.mzXML]	271.0399169921875	1.7943666666666667	1.7350999999999999	16.199716666666667	14.464616666666668	82565.2890625	2887271.950491028	0	1172	0.0904419973193391	1.6950832732189263	0.908400316867124	271.0395202636719	271.0421447753906
651	271.20526123046875	14.57495					1	DETECTED	271.2053 m/z @14.57 [N1272_2.mzXML]	271.20526123046875	14.57495	14.109100000000002	15.020299999999999	0.9111999999999973	12329.6591796875	388298.5389243161	0	1172	0.5089087599534619	0.9779972094021697	0.9559944188043393	271.2048034667969	271.205810546875
652	271.2625427246094	12.568183333333334					1	DETECTED	271.2625 m/z @12.57 [N1272_2.mzXML]	271.2625427246094	12.568183333333334	0.10105	19.9965	19.89545	27303.64453125	5697556.236902645	0	1172	0.28180358350074997	0.5562086994263803	0.3827636043084495	271.2610168457031	271.263916015625
653	271.657958984375	12.930016666666667					1	DETECTED	271.6580 m/z @12.93 [N1272_2.mzXML]	271.657958984375	12.930016666666667	12.86745	13.081766666666665	0.21431666666666516	28446.22265625	221420.17339257727	0	1172	0.16070109173992897	1.7127064464570885	2.425412892914177	271.65728759765625	271.657958984375
654	272.6654968261719	13.273033333333332					1	DETECTED	272.6655 m/z @13.27 [N1272_2.mzXML]	272.6654968261719	13.273033333333332	13.051166666666667	13.46915	0.4179833333333338	12053.009765625	141113.5471104735	0	1172	0.05621518417749982	0.9419696514423145	0.883939302884629	272.65576171875	272.6658935546875
655	272.7945251464844	2.00575					1	DETECTED	272.7945 m/z @2.01 [N1272_2.mzXML]	272.7945251464844	2.00575	1.7191666666666667	2.1339333333333332	0.4147666666666665	14751.8251953125	173094.8020393066	0	1172	0.1638478723439314	0.7236405931956965	0.447281186391393	272.7937927246094	272.795166015625
656	272.9441833496094	1.61195					1	DETECTED	272.9442 m/z @1.61 [N1272_2.mzXML]	272.9441833496094	1.61195	1.5675999999999999	1.7034999999999998	0.1358999999999999	53185.37109375	216090.04491455085	0	1172	0.06562293180607748	1.698043248316166	1.8024935723723394	272.9437255859375	272.94439697265625
657	274.003173828125	11.167483333333333					1	DETECTED	274.0032 m/z @11.17 [N1272_2.mzXML]	274.003173828125	11.167483333333333	11.018683333333334	19.410833333333336	8.392150000000003	9046.7177734375	1354916.7730612187	0	1172	4.029060782698615	23.520382990937794	45.34297180376286	274.00115966796875	274.0044860839844
658	274.2015686035156	10.16735					1	DETECTED	274.2016 m/z @10.17 [N1272_2.mzXML]	274.2015686035156	10.16735	10.14935	10.4201	0.2707499999999996	2536.257568359375	24978.991005401567	0	1172	0.17710371973014105	7.520833333333037	14.041666666666075	274.20013427734375	274.2016296386719
659	274.27313232421875	11.350033333333332					1	DETECTED	274.2731 m/z @11.35 [N1272_2.mzXML]	274.27313232421875	11.350033333333332	11.286516666666667	12.6849	1.3983833333333333	1261914.25	8768632.568279376	1	1172	0.08462620511016716	2.7026602095278704	2.341731922035849	274.2725830078125	274.27386474609375
660	274.6248779296875	12.818866666666667					1	DETECTED	274.6249 m/z @12.82 [N1272_2.mzXML]	274.6248779296875	12.818866666666667	12.719050000000001	12.86745	0.14839999999999876	14111.802734375	82687.05264526352	0	1172	0.1094850599817434	0.7433628318584091	0.48672566371681825	274.62408447265625	274.6248779296875
661	274.95318603515625	1.9773333333333334					1	DETECTED	274.9532 m/z @1.98 [N1272_2.mzXML]	274.95318603515625	1.9773333333333334	1.4482666666666666	1.9773333333333334	0.5290666666666668	7622.04052734375	104964.85183288573	0	1172	0.4789487684196976	0.5	null	274.94964599609375	274.95391845703125
662	274.9989929199219	11.788066666666667					1	DETECTED	274.9990 m/z @11.79 [N1272_2.mzXML]	274.9989929199219	11.788066666666667	9.470316666666667	18.98966666666667	9.519350000000001	11734.603515625	1766597.3775836183	0	1172	3.0583104966437915	1.8480850012681718	2.550040338476826	274.9969482421875	275.0048522949219
663	275.0216369628906	1.49385					1	DETECTED	275.0216 m/z @1.49 [N1272_2.mzXML]	275.0216369628906	1.49385	1.4319	2.2481500000000003	0.8162500000000004	7250.02587890625	162622.88073620608	0	1172	0.03544922199347833	6.587974172719944	12.175948345439888	275.0208740234375	275.0309753417969
664	275.1995849609375	12.382033333333334					1	DETECTED	275.1996 m/z @12.38 [N1272_2.mzXML]	275.1995849609375	12.382033333333334	12.32995	12.6182	0.2882499999999997	19866.83203125	165063.7454450679	0	1172	0.17339493322228883	2.7671999999999652	4.5343999999999305	275.1991271972656	275.200439453125
665	275.2764587402344	11.350033333333332					1	DETECTED	275.2765 m/z @11.35 [N1272_2.mzXML]	275.2764587402344	11.350033333333332	11.3036	11.857083333333332	0.5534833333333324	204255.296875	1371045.422241697	0	1172	0.20333287192227623	3.4576216467058725	3.261578237565983	275.2760925292969	275.2769775390625
666	275.632568359375	13.140966666666666					1	DETECTED	275.6326 m/z @13.14 [N1272_2.mzXML]	275.632568359375	13.140966666666666	7.643866666666667	14.540899999999999	6.897033333333332	109968.2421875	2575359.7792733726	0	1172	0.24415282611431444	1.953252447807068	2.5337324409956636	275.6316223144531	275.6363220214844
667	276.13385009765625	13.096933333333334					1	DETECTED	276.1339 m/z @13.10 [N1272_2.mzXML]	276.13385009765625	13.096933333333334	4.274016666666666	13.715116666666667	9.4411	28677.34375	2656780.4537086794	0	1172	0.24203388807263337	0.5350328217237308	0.06573390565431088	276.13299560546875	276.14361572265625
668	276.6514892578125	13.185233333333334					1	DETECTED	276.6515 m/z @13.19 [N1272_2.mzXML]	276.6514892578125	13.185233333333334	13.081766666666665	14.125266666666667	1.0435000000000016	25689.8203125	432642.2169384771	0	1172	0.12092287199629936	2.567932891667666	6.922044929322934	276.65069580078125	276.6524658203125
669	276.98492431640625	1.7943666666666667					1	DETECTED	276.9849 m/z @1.79 [N1272_2.mzXML]	276.98492431640625	1.7943666666666667	1.7657166666666666	19.374000000000002	17.608283333333336	24007.3671875	1504895.58714856	0	1172	0.21364991506553555	271.220446376823	14.61150520271156	276.9842529296875	276.994873046875
670	277.0382995605469	10.507283333333334					1	DETECTED	277.0383 m/z @10.51 [N1272_2.mzXML]	277.0382995605469	10.507283333333334	10.474716666666666	10.602783333333333	0.12806666666666722	6984.955078125	30775.053401916564	0	1172	0.1804293619222186	1.9662231320367909	2.9324462640735818	277.03729248046875	277.0384826660156
671	277.1534118652344	13.096933333333334					1	DETECTED	277.1534 m/z @13.10 [N1272_2.mzXML]	277.1534118652344	13.096933333333334	10.044116666666667	18.181333333333335	8.137216666666667	7618.80908203125	1370983.74477127	0	1172	5.458979921492251	1.0028338606499092	1.0041780699976846	277.1524963378906	277.1585998535156
672	277.17950439453125	12.190633333333333					1	DETECTED	277.1795 m/z @12.19 [N1272_2.mzXML]	277.17950439453125	12.190633333333333	0.1192	19.740000000000002	19.620800000000003	7094.8466796875	1742021.543941773	0	1172	0.10900147095111201	0.8126955373982102	0.6253910747964204	277.1768798828125	277.181396484375
673	278.0518493652344	15.9435					1	DETECTED	278.0518 m/z @15.94 [N1272_2.mzXML]	278.0518493652344	15.9435	9.608466666666667	19.868166666666664	10.259699999999997	2776.94970703125	764022.0017875369	0	1172	7.163410345421763	0.8097589594372034	0.6195179188744069	278.05078125	278.05364990234375
674	278.6270751953125	12.930016666666667					1	DETECTED	278.6271 m/z @12.93 [N1272_2.mzXML]	278.6270751953125	12.930016666666667	12.6849	13.081766666666665	0.39686666666666426	31787.310546875	310907.52551293885	0	1172	0.15922100248749338	0.809546474467937	0.6190929489358741	278.6265869140625	278.6370544433594
675	278.9817810058594	1.9212					1	DETECTED	278.9818 m/z @1.92 [N1272_2.mzXML]	278.9817810058594	1.9212	1.9212	19.2455	17.3243	6319.98388671875	2109932.9988621827	0	1172	14.38564244977057	null	null	278.9795227050781	278.98394775390625
676	279.0535583496094	11.612933333333332					1	DETECTED	279.0536 m/z @11.61 [N1272_2.mzXML]	279.0535583496094	11.612933333333332	2.44355	19.85	17.40645	6331.52734375	1847206.374933624	0	1172	6.313298193901865	0.9491614303397358	4.43619494859064	279.04656982421875	279.0568542480469
677	279.0836181640625	10.507283333333334					1	DETECTED	279.0836 m/z @10.51 [N1272_2.mzXML]	279.0836181640625	10.507283333333334	5.273883333333333	19.190166666666666	13.916283333333332	189514.875	2893475.238051329	1	1172	0.08664511451005019	1.0706647214845837	1.2309903332750023	279.08343505859375	279.0934143066406
678	279.1582946777344	12.450016666666667					1	DETECTED	279.1583 m/z @12.45 [N1272_2.mzXML]	279.1582946777344	12.450016666666667	0.10105	19.9965	19.89545	87357.96875	3.504392706839453E7	1	1172	18.181001829230564	0.8556740068175612	0.07235398767602919	279.1575622558594	279.15966796875
679	279.228515625	12.312766666666667					1	DETECTED	279.2285 m/z @12.31 [N1272_2.mzXML]	279.228515625	12.312766666666667	2.4157	14.863616666666667	12.447916666666668	8044.5341796875	2829210.8863437516	0	1172	2.1709109831792546	0.6288689914856928	0.23390396293074817	279.2252502441406	279.232177734375
680	279.6463317871094	12.930016666666667					1	DETECTED	279.6463 m/z @12.93 [N1272_2.mzXML]	279.6463317871094	12.930016666666667	12.752783333333333	14.557649999999999	1.8048666666666655	174738.546875	2181009.9634711933	2	1172	0.16306430374903336	1.4438999139957955	1.3489831933460041	279.645263671875	279.6468200683594
681	280.0914306640625	1.7507166666666667					1	DETECTED	280.0914 m/z @1.75 [N1272_2.mzXML]	280.0914306640625	1.7507166666666667	1.68805	18.98966666666667	17.301616666666668	77182.5546875	5497664.75076495	0	1172	0.07490396452510217	106.09576791621156	218.29056214799667	280.0864562988281	280.09197998046875
682	280.15411376953125	9.3693					1	DETECTED	280.1541 m/z @9.37 [N1272_2.mzXML]	280.15411376953125	9.3693	0.10105	19.9965	19.89545	41626.3984375	6634096.961230947	0	1172	0.09590545439710851	0.9679763931459816	1.8593003530055272	280.14605712890625	280.1629638671875
683	280.6541442871094	13.3173					1	DETECTED	280.6541 m/z @13.32 [N1272_2.mzXML]	280.6541442871094	13.3173	12.883683333333332	14.591566666666667	1.707883333333335	62642.734375	1311232.5092176506	0	1172	0.24774774097627095	3.0809676656428633	2.66357241223845	280.6491394042969	280.6548156738281
684	281.0836181640625	16.2731					1	DETECTED	281.0836 m/z @16.27 [N1272_2.mzXML]	281.0836181640625	16.2731	9.85915	19.7215	9.86235	14391.2978515625	2930009.414181883	0	1172	2.2980938831477715	0.7688203057398326	0.3716422164369257	281.0824890136719	281.0848388671875
685	281.11309814453125	9.470316666666667					1	DETECTED	281.1131 m/z @9.47 [N1272_2.mzXML]	281.11309814453125	9.470316666666667	9.452933333333334	9.661	0.2080666666666655	4387.93359375	38713.47589233378	0	1172	0.13390118529281558	5.984659635666399	10.969319271332798	281.1128845214844	281.1134033203125
686	281.2469482421875	14.257016666666667					1	DETECTED	281.2469 m/z @14.26 [N1272_2.mzXML]	281.2469482421875	14.257016666666667	1.2852166666666667	19.758333333333333	18.473116666666666	60137.47265625	4310326.166779846	0	1172	3.2758581851786737	3.1248067360899117	0.6381744938568541	281.2427673339844	281.2510681152344
687	281.6619873046875	14.109100000000002					1	DETECTED	281.6620 m/z @14.11 [N1272_2.mzXML]	281.6619873046875	14.109100000000002	12.0059	15.980133333333333	3.9742333333333324	40766.38671875	2426582.2915078737	0	1172	0.20470438815642744	4.424494171371016	3.736000444394344	281.6560363769531	281.66290283203125
688	282.16363525390625	14.109100000000002					1	DETECTED	282.1636 m/z @14.11 [N1272_2.mzXML]	282.16363525390625	14.109100000000002	10.16735	15.394200000000001	5.226850000000001	12786.8095703125	1053507.6230964963	0	1172	4.3294341502746345	0.6630113528255216	0.26982728391744376	282.1584777832031	282.1647033691406
689	282.20263671875	11.540416666666665					1	DETECTED	282.2026 m/z @11.54 [N1272_2.mzXML]	282.20263671875	11.540416666666665	11.49365	15.286333333333333	3.7926833333333327	10769.87890625	861319.4477832027	0	1172	0.044037218318305094	40.5490021382767	80.0980042765534	282.1952819824219	282.2034912109375
690	282.2214050292969	8.768616666666667					1	DETECTED	282.2214 m/z @8.77 [N1272_2.mzXML]	282.2214050292969	8.768616666666667	0.1373	19.9965	19.8592	3981.069580078125	2429266.801136658	0	1172	9.601536780437579	1.150415444534341	1.3008308890686822	282.21661376953125	282.2229309082031
691	282.25860595703125	11.350033333333332					1	DETECTED	282.2586 m/z @11.35 [N1272_2.mzXML]	282.25860595703125	11.350033333333332	11.3351	15.34055	4.00545	14969.193359375	1924835.0197987675	0	1172	3.3210889691391223	134.1110491071576	267.46147340673303	282.25	282.25933837890625
692	282.2783508300781	13.8868					1	DETECTED	282.2784 m/z @13.89 [N1272_2.mzXML]	282.2783508300781	13.8868	11.840066666666667	15.448183333333333	3.6081166666666658	37716.59765625	1231394.2526104741	0	1172	0.2834907266155451	0.8814330152112312	0.4090879927449421	282.27728271484375	282.2793884277344
693	282.822998046875	1.7507166666666667					1	DETECTED	282.8230 m/z @1.75 [N1272_2.mzXML]	282.822998046875	1.7507166666666667	1.68805	6.2919	4.6038499999999996	16709.7578125	1094105.1614938965	0	1172	0.07239762459189358	36.73284574468086	72.46569148936173	282.8161926269531	282.8233947753906
694	282.9048767089844	1.5970166666666665					1	DETECTED	282.9049 m/z @1.60 [N1272_2.mzXML]	282.9048767089844	1.5970166666666665	1.55305	1.6422666666666668	0.08921666666666672	61427.2578125	215872.44113012688	0	1172	0.061222334383390864	1.0145943896891632	1.006434410186129	282.9042053222656	282.905029296875
695	282.9736633300781	11.540416666666665					1	DETECTED	282.9737 m/z @11.54 [N1272_2.mzXML]	282.9736633300781	11.540416666666665	11.118083333333335	15.777466666666667	4.6593833333333325	6799.337890625	786126.9744397581	0	1172	2.9501486985129493	5.5162391475927715	8.216957630995587	282.971923828125	282.9745788574219
696	283.0076599121094	10.203366666666666					1	DETECTED	283.0077 m/z @10.20 [N1272_2.mzXML]	283.0076599121094	10.203366666666666	10.185133333333333	11.890416666666665	1.7052833333333322	10101.958984375	199494.137466065	0	1172	0.08537794438265323	46.76279707495543	92.52559414991086	283.00714111328125	283.0111083984375
697	283.0270690917969	1.8791166666666668					1	DETECTED	283.0271 m/z @1.88 [N1272_2.mzXML]	283.0270690917969	1.8791166666666668	1.8791166666666668	17.235833333333336	15.356716666666669	7055.5712890625	1278968.1274387215	0	1172	14.274919284809874	null	null	283.02630615234375	283.0285949707031
698	283.10675048828125	10.78025					1	DETECTED	283.1068 m/z @10.78 [N1272_2.mzXML]	283.10675048828125	10.78025	10.009549999999999	15.520433333333333	5.510883333333334	4363.751953125	561271.4596102601	0	1172	0.10868172872194926	3.575245447861245	6.15049089572249	283.1057434082031	283.1165771484375
699	283.24212646484375	14.9508					1	DETECTED	283.2421 m/z @14.95 [N1272_2.mzXML]	283.24212646484375	14.9508	14.60835	16.144266666666667	1.535916666666667	3039.362060546875	161637.62716882315	0	1172	0.3424909280592079	2.2425414902418885	3.485082980483777	283.2406005859375	283.24249267578125
700	283.2622375488281	12.6182					1	DETECTED	283.2622 m/z @12.62 [N1272_2.mzXML]	283.2622375488281	12.6182	0.1555	19.9045	19.749	51256.265625	2717350.363072754	0	1172	0.24522366097404102	1.4603111443765813	3.628916753750728	283.2613220214844	283.26531982421875
701	283.28173828125	13.8868					1	DETECTED	283.2817 m/z @13.89 [N1272_2.mzXML]	283.28173828125	13.8868	13.800199999999998	14.692183333333332	0.891983333333334	8478.3173828125	183388.54057507328	0	1172	0.1836039006468404	5.150019245573482	9.300038491146964	283.28118896484375	283.28253173828125
702	283.6297912597656	11.973433333333332					1	DETECTED	283.6298 m/z @11.97 [N1272_2.mzXML]	283.6297912597656	11.973433333333332	11.939866666666667	12.190633333333333	0.25076666666666547	9508.814453125	63891.49912475579	0	1172	0.06887670392525891	3.735352532274203	6.470705064548406	283.62969970703125	283.630615234375
703	284.2940368652344	11.720699999999999					1	DETECTED	284.2940 m/z @11.72 [N1272_2.mzXML]	284.2940368652344	11.720699999999999	7.28695	18.971166666666665	11.684216666666664	11103.6484375	1477660.1280272827	0	1172	0.08974086646907509	1.3176449581806222	0.10475148089244357	284.292724609375	284.29498291015625
704	284.9093017578125	1.68805					1	DETECTED	284.9093 m/z @1.69 [N1272_2.mzXML]	284.9093017578125	1.68805	1.6572500000000001	1.7657166666666666	0.10846666666666649	30965.533203125	142145.01729199215	0	1172	0.08832327627882686	1.7608225108225115	2.521645021645023	284.9093017578125	284.90960693359375
705	285.0052185058594	10.221166666666667					1	DETECTED	285.0052 m/z @10.22 [N1272_2.mzXML]	285.0052185058594	10.221166666666667	10.16735	10.257266666666668	0.08991666666666731	10308.7275390625	39868.58875762964	0	1172	0.09561301299786429	0.8353979560235503	0.663896670996385	285.0052185058594	285.0056457519531
706	285.0649719238281	1.4789333333333334					1	DETECTED	285.0650 m/z @1.48 [N1272_2.mzXML]	285.0649719238281	1.4789333333333334	1.4132333333333333	17.532333333333334	16.1191	13069.39453125	1878444.6502946168	0	1172	0.12689510249240277	122.67199391171977	238.76059247453443	285.0578308105469	285.0699462890625
707	286.1027526855469	8.750599999999999					1	DETECTED	286.1028 m/z @8.75 [N1272_2.mzXML]	286.1027526855469	8.750599999999999	8.55705	8.768616666666667	0.21156666666666624	3405.692626953125	18671.037772399843	0	1172	0.05753135346027172	0.5465426676999949	0.09308533539998996	286.10223388671875	286.10302734375
708	286.1429748535156	11.9066					1	DETECTED	286.1430 m/z @11.91 [N1272_2.mzXML]	286.1429748535156	11.9066	9.088016666666666	12.138766666666667	3.0507500000000007	18354.765625	619445.197246766	0	1172	0.11715540332088636	0.542914227569776	0.08232146339545589	286.1401062011719	286.1440734863281
709	286.20086669921875	10.329550000000001					1	DETECTED	286.2009 m/z @10.33 [N1272_2.mzXML]	286.20086669921875	10.329550000000001	10.275616666666668	10.78025	0.5046333333333326	116657.6015625	890935.7747850935	1	1172	0.10685536155066089	3.302077574759396	3.132146963592187	286.19854736328125	286.2012634277344
710	286.2489318847656	9.774666666666667					1	DETECTED	286.2489 m/z @9.77 [N1272_2.mzXML]	286.2489318847656	9.774666666666667	8.89405	18.8435	9.949449999999999	87033.9765625	1980928.0480663439	1	1172	0.1221492555524879	1.2502239966429705	1.3546749884635039	286.2474365234375	286.2508850097656
711	286.6348876953125	12.96015					1	DETECTED	286.6349 m/z @12.96 [N1272_2.mzXML]	286.6348876953125	12.96015	12.8027	13.2441	0.4413999999999998	10522.384765625	111449.40113207973	0	1172	0.08398809868563006	1.4017148301047877	1.8034296602095756	286.6260070800781	286.63580322265625
712	287.0135803222656	1.7943666666666667					1	DETECTED	287.0136 m/z @1.79 [N1272_2.mzXML]	287.0135803222656	1.7943666666666667	1.7507166666666667	1.8791166666666668	0.12840000000000007	27835.30078125	123111.01058349601	0	1172	0.047688562779759414	1.4707903780068747	1.9415807560137495	287.0133361816406	287.0140380859375
713	287.1000671386719	9.710916666666666					1	DETECTED	287.1001 m/z @9.71 [N1272_2.mzXML]	287.1000671386719	9.710916666666666	9.274016666666666	10.221166666666667	0.9471500000000006	165527.84375	1782117.991155977	1	1172	0.09682974406380573	1.083943694209203	1.1678873884184056	287.096435546875	287.10028076171875
714	287.2043151855469	10.311583333333335					1	DETECTED	287.2043 m/z @10.31 [N1272_2.mzXML]	287.2043151855469	10.311583333333335	10.293666666666667	16.88383333333333	6.590166666666665	18122.328125	972463.1424675289	0	1172	0.10328009145605321	183.91162790696163	9.649935380376993	287.199462890625	287.2054748535156
715	287.2362060546875	14.008683333333332					1	DETECTED	287.2362 m/z @14.01 [N1272_2.mzXML]	287.2362060546875	14.008683333333332	13.8868	14.743283333333332	0.8564833333333333	4160.857421875	92790.05887109379	0	1172	0.23688785540712942	3.5135375358949936	6.027075071789987	287.2355041503906	287.2379455566406
716	287.632568359375	12.91475					1	DETECTED	287.6326 m/z @12.91 [N1272_2.mzXML]	287.632568359375	12.91475	12.752783333333333	14.6753	1.9225166666666667	133924.234375	1543048.5339122326	2	1172	0.12735701142458566	1.2918768178042308	1.542652681333298	287.6304931640625	287.6336975097656
717	288.10345458984375	9.710916666666666					1	DETECTED	288.1035 m/z @9.71 [N1272_2.mzXML]	288.10345458984375	9.710916666666666	9.643699999999999	16.772333333333332	7.128633333333333	21341.724609375	2767868.194873413	0	1172	0.10524081562268961	52.77488785646447	113.90426229365725	288.1033020019531	288.10894775390625
718	288.2164306640625	10.637383333333334					1	DETECTED	288.2164 m/z @10.64 [N1272_2.mzXML]	288.2164306640625	10.637383333333334	0.3562333333333333	19.9965	19.64026666666667	115711.265625	2364924.931805178	1	1172	0.07866901408208804	1.670075795453598	4.759791152801575	288.20782470703125	288.2237548828125
719	288.2713317871094	11.598450000000001					1	DETECTED	288.2713 m/z @11.60 [N1272_2.mzXML]	288.2713317871094	11.598450000000001	11.569266666666666	11.7371	0.16783333333333417	8833.6494140625	55827.80078564473	0	1172	0.1530983595649893	2.8754997144486594	4.750999428897319	288.27093505859375	288.27178955078125
720	288.64031982421875	13.2876					1	DETECTED	288.6403 m/z @13.29 [N1272_2.mzXML]	288.64031982421875	13.2876	12.851316666666666	15.630650000000001	2.7793333333333354	34917.015625	867787.043258302	0	1172	0.2280768015400234	1.237049870439731	3.7858726990518017	288.6315612792969	288.6413269042969
721	288.76763916015625	1.9773333333333334					1	DETECTED	288.7676 m/z @1.98 [N1272_2.mzXML]	288.76763916015625	1.9773333333333334	1.9350166666666666	2.1339333333333332	0.19891666666666663	6435.36328125	52641.379348144554	0	1172	0.19939256678117556	2.350334777471439	3.7006695549428774	288.76763916015625	288.7695617675781
722	288.9215087890625	1.61195					1	DETECTED	288.9215 m/z @1.61 [N1272_2.mzXML]	288.9215087890625	1.61195	1.5675999999999999	1.7507166666666667	0.18311666666666682	264522.71875	1145249.936309327	0	1172	0.06629924801891862	1.7051261757764171	1.948362831790303	288.921142578125	288.92193603515625
723	289.17529296875	0.9752500000000001					1	DETECTED	289.1753 m/z @0.98 [N1272_2.mzXML]	289.17529296875	0.9752500000000001	0.10105	19.978	19.87695	6622.48046875	1552417.7401311034	0	1172	0.0913521837166612	11.368651338366506	20.203741959402848	289.1739807128906	289.1775817871094
724	289.6478576660156	14.109100000000002					1	DETECTED	289.6479 m/z @14.11 [N1272_2.mzXML]	289.6478576660156	14.109100000000002	1.3770666666666667	15.777466666666667	14.400400000000001	26962.58984375	3636443.537259797	0	1172	2.5487862686025498	2.4787228972644573	2.096565338537442	289.6379699707031	289.64923095703125
725	290.0332336425781	16.920666666666666					1	DETECTED	290.0332 m/z @16.92 [N1272_2.mzXML]	290.0332336425781	16.920666666666666	9.452933333333334	19.337	9.884066666666666	2162.8935546875	650922.4090640566	0	1172	7.405848002180171	0.6617849235823454	0.32356984716469095	290.0304260253906	290.0345458984375
726	290.6272888183594	12.851316666666666					1	DETECTED	290.6273 m/z @12.85 [N1272_2.mzXML]	290.6272888183594	12.851316666666666	12.786249999999999	19.282333333333334	6.496083333333335	16539.88671875	907664.6515576177	0	1172	0.12949501719649703	49.918673155737764	123.1650239572129	290.62286376953125	290.6361389160156
727	290.66705322265625	14.17485					1	DETECTED	290.6671 m/z @14.17 [N1272_2.mzXML]	290.66705322265625	14.17485	14.025416666666667	15.448183333333333	1.422766666666666	6195.75537109375	180652.78200729386	0	1172	0.4801931088021494	4.7605398170867925	5.681006694095628	290.66632080078125	290.6689758300781
728	290.8545837402344	1.7191666666666667					1	DETECTED	290.8546 m/z @1.72 [N1272_2.mzXML]	290.8545837402344	1.7191666666666667	1.6726999999999999	4.741683333333333	3.0689833333333327	25105.072265625	1139877.05724469	0	1172	0.08994039401401355	33.02349354375881	65.04698708751762	290.8482360839844	290.8551025390625
729	290.9248046875	2.5117833333333333					1	DETECTED	290.9248 m/z @2.51 [N1272_2.mzXML]	290.9248046875	2.5117833333333333	1.61195	16.419783333333335	14.807833333333335	36022.875	3096880.3130305777	0	1172	0.5963265654016161	1.647199871089463	2.264433145479828	290.92279052734375	290.9267272949219
730	291.1196594238281	12.054300000000001					1	DETECTED	291.1197 m/z @12.05 [N1272_2.mzXML]	291.1196594238281	12.054300000000001	0.5386166666666666	12.399183333333333	11.860566666666667	84343.9296875	6346488.279694335	0	1172	0.08669462125451766	0.5117922202818621	3.0324198113864917	291.113525390625	291.123291015625
731	291.17364501953125	9.85915					1	DETECTED	291.1736 m/z @9.86 [N1272_2.mzXML]	291.17364501953125	9.85915	9.742533333333334	14.794649999999999	5.052116666666665	2253.052978515625	471882.706827606	0	1172	0.4036099009132421	21.661211947977918	42.322423895955836	291.1681823730469	291.1742248535156
732	291.2654113769531	12.450016666666667					1	DETECTED	291.2654 m/z @12.45 [N1272_2.mzXML]	291.2654113769531	12.450016666666667	11.805483333333333	14.6753	2.869816666666667	3724.7958984375	377441.4254592897	0	1172	1.9430614146951992	2.2262748241621844	3.4525496483243687	291.26397705078125	291.26806640625
733	291.6462097167969	12.851316666666666					1	DETECTED	291.6462 m/z @12.85 [N1272_2.mzXML]	291.6462097167969	12.851316666666666	12.719050000000001	14.84605	2.126999999999999	49064.78515625	674619.3094647223	0	1172	0.18825084248246426	5.8353529293181365	13.095033301457661	291.64453125	291.6473083496094
734	291.93511962890625	2.4979333333333336					1	DETECTED	291.9351 m/z @2.50 [N1272_2.mzXML]	291.93511962890625	2.4979333333333336	1.86545	15.32255	13.4571	29009.501953125	2437934.9515641476	0	1172	0.6309826831252923	2.3258674611796084	2.985894864515383	291.9342346191406	291.9403076171875
735	292.06805419921875	16.12615					1	DETECTED	292.0681 m/z @16.13 [N1272_2.mzXML]	292.06805419921875	16.12615	9.5563	19.922833333333333	10.366533333333333	4367.07568359375	1105340.160463806	0	1172	6.851202344103905	0.7889474899223982	0.3779990957455353	292.05865478515625	292.0688781738281
736	292.12310791015625	12.054300000000001					1	DETECTED	292.1231 m/z @12.05 [N1272_2.mzXML]	292.12310791015625	12.054300000000001	11.989516666666667	12.156133333333335	0.16661666666666797	11557.681640625	67663.16984802236	0	1172	0.09395559188066471	1.2859531772575115	1.4375645588644357	292.12225341796875	292.12322998046875
737	292.512451171875	2.4979333333333336					1	DETECTED	292.5125 m/z @2.50 [N1272_2.mzXML]	292.512451171875	2.4979333333333336	2.4294166666666666	15.0723	12.642883333333334	3390.66357421875	1149571.2642256776	0	1172	0.3152442355662668	92.2613719289706	183.5227438579412	292.5064697265625	292.51812744140625
738	292.9338073730469	11.269366666666667					1	DETECTED	292.9338 m/z @11.27 [N1272_2.mzXML]	292.9338073730469	11.269366666666667	2.4157	14.125266666666667	11.709566666666667	5858.5126953125	2317176.778901672	0	1172	11.493428379673352	0.6612834607130756	0.36076018779529223	292.92413330078125	292.943359375
739	292.9507141113281	2.4979333333333336					1	DETECTED	292.9507 m/z @2.50 [N1272_2.mzXML]	292.9507141113281	2.4979333333333336	2.4979333333333336	3.1898	0.6918666666666664	3754.00634765625	92173.9047397461	0	1172	0.43822454131061406	null	null	292.9469299316406	292.9588623046875
740	292.9812927246094	2.58005					1	DETECTED	292.9813 m/z @2.58 [N1272_2.mzXML]	292.9812927246094	2.58005	2.3744500000000004	3.3104666666666662	0.9360166666666658	4216.98291015625	124532.21499063102	0	1172	0.20753845290330997	2.2763051232166047	3.5526102464332094	292.97344970703125	292.98553466796875
741	292.9966735839844	2.5527666666666664					1	DETECTED	292.9967 m/z @2.55 [N1272_2.mzXML]	292.9966735839844	2.5527666666666664	2.3042000000000002	15.4661	13.161900000000001	5031.04931640625	789466.2773908692	0	1172	0.33391396987692445	26.47559340217251	3.2831925319235222	292.9886169433594	292.9980773925781
742	293.0084533691406	2.5117833333333333					1	DETECTED	293.0085 m/z @2.51 [N1272_2.mzXML]	293.0084533691406	2.5117833333333333	2.3463333333333334	16.716833333333334	14.3705	7677.98486328125	1461149.9284807434	0	1172	0.2008995105493474	43.42852825627081	5.499499217700398	292.9991760253906	293.0155029296875
743	293.02703857421875	2.635383333333333					1	DETECTED	293.0270 m/z @2.64 [N1272_2.mzXML]	293.02703857421875	2.635383333333333	1.7657166666666666	3.5863500000000004	1.8206333333333338	8581.6416015625	479056.07643985	0	1172	0.4521955032849312	1.0467420467612119	0.9583762433418829	293.0189514160156	293.0312805175781
744	293.0420227050781	2.5252833333333333					1	DETECTED	293.0420 m/z @2.53 [N1272_2.mzXML]	293.0420227050781	2.5252833333333333	2.3322833333333337	9.710916666666666	7.378633333333332	11774.88671875	757227.3004107665	0	1172	0.4862153156408908	19.11563039723665	5.4319511794794	293.0338439941406	293.0497741699219
745	293.0609130859375	2.5939833333333335					1	DETECTED	293.0609 m/z @2.59 [N1272_2.mzXML]	293.0609130859375	2.5939833333333335	2.0625833333333334	19.374000000000002	17.31141666666667	19023.181640625	2157491.26247168	0	1172	0.18957676409049284	1.6314460270754516	30.9916895250689	293.052734375	293.0682373046875
746	293.09747314453125	2.5117833333333333					1	DETECTED	293.0975 m/z @2.51 [N1272_2.mzXML]	293.09747314453125	2.5117833333333333	0.10105	19.959666666666667	19.858616666666666	1.0006074E7	5.950873717457554E8	1	1172	0.6648543119435306	2.129215103022333	2.270717697956535	293.096435546875	293.1067810058594
747	293.1208801269531	9.942116666666667					1	DETECTED	293.1209 m/z @9.94 [N1272_2.mzXML]	293.1208801269531	9.942116666666667	2.0483333333333333	10.4201	8.371766666666666	62247.16796875	1.3177365306233216E7	0	1172	7.923840181120073	0.54022632021797	0.07208910957610351	293.1122131347656	293.1308288574219
748	293.1385192871094	10.365466666666666					1	DETECTED	293.1385 m/z @10.37 [N1272_2.mzXML]	293.1385192871094	10.365466666666666	2.148083333333333	16.10795	13.959866666666667	38913.3828125	4793601.839978942	0	1172	1.9216027198935013	0.5480349416525615	0.26752367129004034	293.1309814453125	293.14202880859375
749	293.15283203125	9.7584					1	DETECTED	293.1528 m/z @9.76 [N1272_2.mzXML]	293.15283203125	9.7584	2.2903000000000002	18.98966666666667	16.69936666666667	88766.8671875	4019937.433449007	0	1172	8.017513354469584	0.5390820094222265	0.0679806028546296	293.14422607421875	293.1606750488281
750	293.1642761230469	2.58005					1	DETECTED	293.1643 m/z @2.58 [N1272_2.mzXML]	293.1642761230469	2.58005	2.2761833333333334	12.104033333333332	9.827849999999998	11845.365234375	1518194.033705261	0	1172	0.2225502114895721	16.17131965774463	2.709272546429267	293.1641845703125	293.1724853515625
751	293.17791748046875	13.715116666666667					1	DETECTED	293.1779 m/z @13.72 [N1272_2.mzXML]	293.17791748046875	13.715116666666667	2.3463333333333334	15.107716666666667	12.761383333333333	7480.78662109375	2025988.6784703364	0	1172	11.681070173094684	0.5612466593464267	0.04969140699422881	293.17529296875	293.18780517578125
752	293.1907043457031	2.58005					1	DETECTED	293.1907 m/z @2.58 [N1272_2.mzXML]	293.1907043457031	2.58005	2.3042000000000002	15.125300000000001	12.821100000000001	5520.78271484375	1021813.7708103026	0	1172	0.408346457989353	23.239260467645487	45.47852093529097	293.1879577636719	293.1991271972656
753	293.2102966308594	12.364566666666667					1	DETECTED	293.2103 m/z @12.36 [N1272_2.mzXML]	293.2102966308594	12.364566666666667	2.3744500000000004	12.5517	10.17725	13914.58203125	1092582.667219299	0	1172	9.849436798860866	0.5103347401636524	0.02061169845706422	293.2018737792969	293.2176208496094
754	293.24053955078125	9.5733					1	DETECTED	293.2405 m/z @9.57 [N1272_2.mzXML]	293.24053955078125	9.5733	2.4157	12.6849	10.269200000000001	88051.5234375	2.469943983153455E7	0	1172	3.071117271232483	0.7240514978952347	0.5044835086498034	293.2314758300781	293.24847412109375
755	293.6403503417969	10.365466666666666					1	DETECTED	293.6404 m/z @10.37 [N1272_2.mzXML]	293.6403503417969	10.365466666666666	2.44355	14.557649999999999	12.114099999999999	14139.568359375	2642543.869497497	0	1172	0.0716180132671198	0.7645940060801784	0.5522880949195479	293.63555908203125	293.6502685546875
756	293.6811828613281	2.635383333333333					1	DETECTED	293.6812 m/z @2.64 [N1272_2.mzXML]	293.6811828613281	2.635383333333333	2.4294166666666666	3.264683333333333	0.8352666666666666	3764.08740234375	111496.44127215582	0	1172	0.5364893602191319	2.0276743809677966	3.0553487619355932	293.68011474609375	293.68353271484375
757	294.10052490234375	2.566416666666667					1	DETECTED	294.1005 m/z @2.57 [N1272_2.mzXML]	294.10052490234375	2.566416666666667	1.8515166666666665	18.014499999999998	16.162983333333333	958649.5	5.618886504942675E7	0	1172	0.6377554605453049	1.8611644905873392	1.9530784055395622	294.1003723144531	294.10345458984375
758	294.9189453125	14.109100000000002					1	DETECTED	294.9189 m/z @14.11 [N1272_2.mzXML]	294.9189453125	14.109100000000002	0.10105	19.9965	19.89545	17740.451171875	4018242.7982817953	0	1172	0.38481181378473117	0.6328817239797314	0.2642501489785936	294.918212890625	294.92034912109375
759	294.9382019042969	1.6422666666666668					1	DETECTED	294.9382 m/z @1.64 [N1272_2.mzXML]	294.9382019042969	1.6422666666666668	1.5970166666666665	1.68805	0.09103333333333352	89311.7265625	339059.1282187501	0	1172	0.07349833938804418	1.0058931860036802	0.9675147494413613	294.93817138671875	294.9384460449219
760	295.1018371582031	2.58005					1	DETECTED	295.1018 m/z @2.58 [N1272_2.mzXML]	295.1018371582031	2.58005	1.9071166666666668	18.953	17.045883333333332	114833.4609375	8209338.112803459	0	1172	0.764244966787857	10.169570514849482	2.003806742348441	295.0953369140625	295.10260009765625
761	295.12860107421875	9.643699999999999					1	DETECTED	295.1286 m/z @9.64 [N1272_2.mzXML]	295.12860107421875	9.643699999999999	9.590633333333333	9.975633333333333	0.3849999999999998	37838.6875	218655.43634011762	0	1172	0.07669714187379384	2.5982376647758847	2.412240285907343	295.12774658203125	295.1287536621094
762	295.19366455078125	12.347516666666667					1	DETECTED	295.1937 m/z @12.35 [N1272_2.mzXML]	295.19366455078125	12.347516666666667	1.4132333333333333	17.180666666666664	15.76743333333333	40238.77734375	2646902.8004525146	0	1172	0.3337234699513658	0.7218969397581302	0.44312089142061833	295.1865539550781	295.20355224609375
763	295.2944641113281	2.5117833333333333					1	DETECTED	295.2945 m/z @2.51 [N1272_2.mzXML]	295.2944641113281	2.5117833333333333	1.9773333333333334	5.047916666666667	3.0705833333333334	35550.8046875	1830090.5066475219	0	1172	0.5772758515574492	2.4899977736583327	2.7825529220787226	295.2934875488281	295.2956848144531
764	296.0652770996094	1.7507166666666667					1	DETECTED	296.0653 m/z @1.75 [N1272_2.mzXML]	296.0652770996094	1.7507166666666667	1.7034999999999998	1.7803166666666668	0.07681666666666698	70569.203125	233782.9401425785	0	1172	0.06401212704475201	0.8134486410165893	0.6268972820331787	296.0651550292969	296.065673828125
765	296.1239013671875	13.258516666666667					1	DETECTED	296.1239 m/z @13.26 [N1272_2.mzXML]	296.1239013671875	13.258516666666667	9.608466666666667	13.258516666666667	3.6500500000000002	8539.736328125	1011298.5469758295	0	1172	3.6036486683528786	0.5	null	296.1239013671875	296.1323547363281
766	296.1485900878906	8.93					1	DETECTED	296.1486 m/z @8.93 [N1272_2.mzXML]	296.1485900878906	8.93	8.768616666666667	8.983533333333332	0.21491666666666553	6270.7314453125	36626.24313983155	0	1172	0.2540408480671985	0.6658576887328277	0.44825050076745404	296.1484375	296.14923095703125
767	296.1845397949219	11.840066666666667					1	DETECTED	296.1845 m/z @11.84 [N1272_2.mzXML]	296.1845397949219	11.840066666666667	9.289133333333332	19.813333333333333	10.5242	24780.150390625	2145649.683840728	0	1172	0.10210409863324088	2.064755087734202	1.176672510497409	296.1825256347656	296.1854248046875
768	296.1971435546875	12.347516666666667					1	DETECTED	296.1971 m/z @12.35 [N1272_2.mzXML]	296.1971435546875	12.347516666666667	12.2439	12.601333333333335	0.3574333333333346	7808.66845703125	100446.9316181031	0	1172	0.15578871832868124	1.7247868746984023	2.4495737493968046	296.1965026855469	296.19775390625
769	297.1181335449219	1.4789333333333334					1	DETECTED	297.1181 m/z @1.48 [N1272_2.mzXML]	297.1181335449219	1.4789333333333334	1.4132333333333333	9.522216666666667	8.108983333333335	7026.3310546875	857623.587109619	0	1172	0.18455704316279187	61.71220192795528	117.4774278539011	297.1173095703125	297.1268005371094
770	297.1806640625	15.649483333333334					1	DETECTED	297.1807 m/z @15.65 [N1272_2.mzXML]	297.1806640625	15.649483333333334	9.419099999999998	19.703333333333333	10.284233333333335	12535.130859375	2315700.9278603517	0	1172	1.4935159121338124	0.8195264591250179	0.6937403652064595	297.1787109375	297.18804931640625
771	298.2734375	14.257016666666667					1	DETECTED	298.2734 m/z @14.26 [N1272_2.mzXML]	298.2734375	14.257016666666667	11.068299999999999	16.475416666666668	5.407116666666669	41512.98046875	2033142.6663389283	0	1172	0.44629436825661983	0.7278633643758683	0.43044318649978747	298.2710266113281	298.27423095703125
772	299.1378173828125	11.364849999999999					1	DETECTED	299.1378 m/z @11.36 [N1272_2.mzXML]	299.1378173828125	11.364849999999999	10.239516666666667	15.232816666666668	4.993300000000001	57787.39453125	3193224.313794307	1	1172	0.24268234538688915	1.2877134474435814	1.103519841116646	299.13702392578125	299.13916015625
773	299.2855529785156	12.975483333333333					1	DETECTED	299.2856 m/z @12.98 [N1272_2.mzXML]	299.2855529785156	12.975483333333333	0.10105	19.959666666666667	19.858616666666666	13517.50390625	2857726.349476473	0	1172	12.95143946412694	0.9744146188545626	1.043839613351715	299.27606201171875	299.29541015625
774	299.63232421875	12.86745					1	DETECTED	299.6323 m/z @12.87 [N1272_2.mzXML]	299.63232421875	12.86745	12.752783333333333	13.006	0.25321666666666687	41984.4765625	307621.18540283316	0	1172	0.08909768529022699	1.104142441860468	1.2082848837209357	299.63201904296875	299.6326599121094
775	300.1408996582031	11.3351					1	DETECTED	300.1409 m/z @11.34 [N1272_2.mzXML]	300.1408996582031	11.3351	10.708916666666665	14.191116666666666	3.4822000000000006	13376.421875	916746.6533150631	0	1172	0.7115969952792067	2.7804955950067787	4.560991190013557	300.1333923339844	300.1417236328125
776	300.1793212890625	11.5548					1	DETECTED	300.1793 m/z @11.55 [N1272_2.mzXML]	300.1793212890625	11.5548	9.053383333333333	18.8435	9.790116666666666	83066.515625	1652147.8113830262	0	1172	0.1325916290498128	0.5878807510236591	6.000235316633923	300.17822265625	300.18408203125
777	300.2167053222656	10.554266666666667					1	DETECTED	300.2167 m/z @10.55 [N1272_2.mzXML]	300.2167053222656	10.554266666666667	10.507283333333334	10.690949999999999	0.18366666666666553	23177.708984375	167519.8210361335	0	1172	0.1329675401012551	1.9545938275984254	2.7952640971582716	300.2164001464844	300.2169189453125
778	301.1170959472656	10.78025					1	DETECTED	301.1171 m/z @10.78 [N1272_2.mzXML]	301.1170959472656	10.78025	10.329550000000001	10.850033333333332	0.5204833333333312	23274.205078125	351537.8364619135	0	1172	0.516473291744326	0.577416611197395	0.15483322239478997	301.1128845214844	301.117919921875
779	301.14013671875	12.450016666666667					1	DETECTED	301.1401 m/z @12.45 [N1272_2.mzXML]	301.14013671875	12.450016666666667	0.10105	19.9965	19.89545	82135.9609375	1.2073287100436589E7	0	1172	10.875621401013568	0.5693209991890883	1.8710575299052323	301.1391296386719	301.1414489746094
780	301.18280029296875	11.569266666666666					1	DETECTED	301.1828 m/z @11.57 [N1272_2.mzXML]	301.18280029296875	11.569266666666666	11.569266666666666	11.788066666666667	0.21880000000000166	12340.279296875	96899.77964782767	0	1172	0.05986477695503112	null	null	301.1825866699219	301.1831970214844
781	301.2127685546875	13.453883333333332					1	DETECTED	301.2128 m/z @13.45 [N1272_2.mzXML]	301.2127685546875	13.453883333333332	13.407183333333334	13.766166666666667	0.35898333333333277	12541.220703125	154665.22077612317	0	1172	0.2173571379105148	3.843504639543363	6.687009279086726	301.212158203125	301.2131652832031
782	302.1015625	10.637383333333334					1	DETECTED	302.1016 m/z @10.64 [N1272_2.mzXML]	302.1015625	10.637383333333334	10.554266666666667	10.690949999999999	0.13668333333333216	4452.828125	25617.10646386731	0	1172	0.09706608202302824	0.8222378183276399	0.6444756366552796	302.1015625	302.102294921875
783	302.1434020996094	12.450016666666667					1	DETECTED	302.1434 m/z @12.45 [N1272_2.mzXML]	302.1434020996094	12.450016666666667	0.1921	19.9965	19.8044	14487.3720703125	2764138.4829658815	0	1172	10.127761241659279	0.8078892457990168	2.8176856221608313	302.1422119140625	302.14556884765625
784	302.23138427734375	10.815366666666668					1	DETECTED	302.2314 m/z @10.82 [N1272_2.mzXML]	302.23138427734375	10.815366666666668	10.744666666666665	10.901399999999999	0.1567333333333334	22870.21875	146761.93402539054	0	1172	0.14881943983887425	1.1084394153700743	1.2168788307401486	302.2311706542969	302.2318420410156
785	302.286376953125	11.598450000000001					1	DETECTED	302.2864 m/z @11.60 [N1272_2.mzXML]	302.286376953125	11.598450000000001	11.5101	15.107716666666667	3.597616666666667	245686.875	2662269.4544945704	1	1172	0.10720192287252495	2.7164194594843747	2.156448140475623	302.28558349609375	302.2876892089844
786	303.02703857421875	1.4789333333333334					1	DETECTED	303.0270 m/z @1.48 [N1272_2.mzXML]	303.02703857421875	1.4789333333333334	1.4319	1.5089000000000001	0.07700000000000018	6734.6904296875	24599.69202685549	0	1172	0.1042222325002955	0.8185683912119057	0.6371367824238116	303.0264587402344	303.02740478515625
787	303.07403564453125	9.726650000000001					1	DETECTED	303.0740 m/z @9.73 [N1272_2.mzXML]	303.07403564453125	9.726650000000001	9.661	9.909066666666666	0.24806666666666644	14168.8525390625	80633.20679119897	0	1172	0.08008576141953228	1.8893120081238433	1.3027157801526992	303.07373046875	303.07421875
788	303.1329650878906	10.708916666666665					1	DETECTED	303.1330 m/z @10.71 [N1272_2.mzXML]	303.1329650878906	10.708916666666665	10.096366666666666	10.726766666666666	0.6303999999999998	4041.8974609375	60179.64494281007	0	1172	1.1172342850491876	0.5145702391641508	0.02914047832830147	303.13226318359375	303.13470458984375
789	303.2286682128906	14.273133333333334					1	DETECTED	303.2287 m/z @14.27 [N1272_2.mzXML]	303.2286682128906	14.273133333333334	10.185133333333333	16.2545	6.069366666666667	116426.1484375	4655017.077520324	0	1172	0.2974753296583774	0.673936218114677	3.8317264206340806	303.22760009765625	303.2341613769531
790	303.6459655761719	12.835183333333333					1	DETECTED	303.6460 m/z @12.84 [N1272_2.mzXML]	303.6459655761719	12.835183333333333	12.769733333333333	12.975483333333333	0.2057500000000001	11875.96484375	75091.01778979518	0	1172	0.09703799503176747	1.571810542398773	2.143621084797546	303.6456604003906	303.64727783203125
791	304.048095703125	17.235833333333336					1	DETECTED	304.0481 m/z @17.24 [N1272_2.mzXML]	304.048095703125	17.235833333333336	0.3379333333333333	19.978	19.64006666666667	4370.392578125	1614374.29596643	0	1172	1.8512529923283232	0.5811392737164578	0.2971876550331023	304.0468444824219	304.04925537109375
792	304.1502380371094	9.3208					1	DETECTED	304.1502 m/z @9.32 [N1272_2.mzXML]	304.1502380371094	9.3208	9.156516666666667	16.958000000000002	7.801483333333335	12189.3408203125	1540518.4520053104	0	1172	0.07976763650994556	23.74398904331944	0.7136865939562724	304.14031982421875	304.1595764160156
793	304.21142578125	10.061350000000001					1	DETECTED	304.2114 m/z @10.06 [N1272_2.mzXML]	304.21142578125	10.061350000000001	10.026549999999999	17.01366666666667	6.987116666666671	21349.5625	1313021.3569844975	0	1172	0.14864908170998703	4.298856154448752	7.009145330125019	304.21124267578125	304.2169494628906
794	304.2320861816406	14.257016666666667					1	DETECTED	304.2321 m/z @14.26 [N1272_2.mzXML]	304.2320861816406	14.257016666666667	11.6728	15.851083333333333	4.178283333333333	21236.177734375	930919.0343879998	0	1172	0.37653789968900675	0.6801783585007162	0.36602442028680654	304.2312316894531	304.2335510253906
795	304.8373718261719	10.554266666666667					1	DETECTED	304.8374 m/z @10.55 [N1272_2.mzXML]	304.8373718261719	10.554266666666667	10.474716666666666	10.935383333333334	0.46066666666666833	5031.08154296875	69107.53583984397	0	1172	0.10715349157074527	2.8954535931279817	4.790907186255963	304.8359069824219	304.837646484375
796	304.8954162597656	1.61195					1	DETECTED	304.8954 m/z @1.61 [N1272_2.mzXML]	304.8954162597656	1.61195	1.0844166666666666	12.121083333333333	11.036666666666667	68830.875	2589224.5068333438	0	1172	0.07193249521126632	8.889865939718351	0.1833825160532438	304.8905944824219	304.9043884277344
797	305.04486083984375	16.624033333333333					1	DETECTED	305.0449 m/z @16.62 [N1272_2.mzXML]	305.04486083984375	16.624033333333333	0.1555	19.7215	19.566	3732.093017578125	1299217.2963413089	0	1172	0.7565581359360891	0.5940419709506615	0.18808394190132288	305.0423278808594	305.0459899902344
798	305.08624267578125	15.9435					1	DETECTED	305.0862 m/z @15.94 [N1272_2.mzXML]	305.08624267578125	15.9435	9.019166666666667	16.199716666666667	7.18055	1955.0751953125	596482.4349977418	0	1172	0.9443649471451394	0.5185011794155876	0.03700235883117513	305.0861511230469	305.08843994140625
799	305.21514892578125	10.061350000000001					1	DETECTED	305.2151 m/z @10.06 [N1272_2.mzXML]	305.21514892578125	10.061350000000001	10.044116666666667	10.221166666666667	0.17704999999999949	4346.30224609375	24743.69193872052	0	1172	0.06512763448830228	5.136847195357789	9.273694390715578	305.2143859863281	305.21533203125
800	305.2442321777344	12.6182					1	DETECTED	305.2442 m/z @12.62 [N1272_2.mzXML]	305.2442321777344	12.6182	4.67505	15.197049999999999	10.521999999999998	140927.421875	2644799.27609793	1	1172	0.16341136699493042	6.399302795012486	12.476467194137832	305.2438049316406	305.248046875
801	305.9212646484375	10.554266666666667					1	DETECTED	305.9213 m/z @10.55 [N1272_2.mzXML]	305.9212646484375	10.554266666666667	10.4565	10.58615	0.12964999999999982	4425.02197265625	20791.342905395493	0	1172	0.10770706591324775	0.6630583020797801	0.32611660415956023	305.9205627441406	305.9212646484375
802	306.0832824707031	16.162566666666667					1	DETECTED	306.0833 m/z @16.16 [N1272_2.mzXML]	306.0832824707031	16.162566666666667	9.258633333333334	18.7335	9.474866666666665	5387.49169921875	1494159.821294892	0	1172	2.1131582639861577	0.6861933776880812	0.4669989347481977	306.08197021484375	306.084228515625
803	307.0798645019531	15.832799999999999					1	DETECTED	307.0799 m/z @15.83 [N1272_2.mzXML]	307.0798645019531	15.832799999999999	0.9386	19.8865	18.9479	6852.44482421875	1605767.3911354674	0	1172	1.9654864205182871	0.6683684555029018	0.20827782004361042	307.07720947265625	307.08526611328125
804	307.167724609375	10.554266666666667					1	DETECTED	307.1677 m/z @10.55 [N1272_2.mzXML]	307.167724609375	10.554266666666667	10.311583333333335	18.421	8.109416666666664	1524837.75	2.077894809517624E7	1	1172	0.10175913725644214	1.0278268881198294	1.7443932310591104	307.16522216796875	307.1712951660156
805	308.1716003417969	10.554266666666667					1	DETECTED	308.1716 m/z @10.55 [N1272_2.mzXML]	308.1716003417969	10.554266666666667	10.401733333333334	16.88383333333333	6.482099999999997	164248.1875	3104186.364881838	0	1172	0.5831648847292517	0.8748745987722488	4.283401598551794	308.1705017089844	308.1717224121094
806	308.8785400390625	2.1339333333333332					1	DETECTED	308.8785 m/z @2.13 [N1272_2.mzXML]	308.8785400390625	2.1339333333333332	1.7943666666666667	2.23395	0.43958333333333344	7429.177734375	104489.55471350098	0	1172	0.035758600437553856	0.647271031707078	0.29454206341415595	308.8774108886719	308.8810729980469
807	309.14794921875	9.304916666666665					1	DETECTED	309.1479 m/z @9.30 [N1272_2.mzXML]	309.14794921875	9.304916666666665	9.019166666666667	14.125266666666667	5.1061	15144.2568359375	827983.2774196774	0	1172	0.2401402489372675	1.6044424998753686	36.188059963982425	309.14581298828125	309.1515808105469
808	309.16400146484375	10.554266666666667					1	DETECTED	309.1640 m/z @10.55 [N1272_2.mzXML]	309.16400146484375	10.554266666666667	10.4565	12.483283333333333	2.0267833333333325	52375.0546875	1228462.7505111091	0	1172	0.10559474600555951	9.5795382930826	18.342997399382302	309.16314697265625	309.1710205078125
809	309.2030029296875	12.769733333333333					1	DETECTED	309.2030 m/z @12.77 [N1272_2.mzXML]	309.2030029296875	12.769733333333333	8.522533333333334	15.99845	7.4759166666666665	13226.2138671875	871871.1879780269	0	1172	0.07598448933116053	0.8800994380611541	4.8015024438773475	309.2015686035156	309.2061767578125
810	310.1123046875	19.648500000000002					1	DETECTED	310.1123 m/z @19.65 [N1272_2.mzXML]	310.1123046875	19.648500000000002	0.1192	19.978	19.858800000000002	1683.5858154296875	989339.86957193	0	1172	12.077971113975112	0.5084360422544587	0.01687208450891734	310.11053466796875	310.11456298828125
811	310.1504821777344	9.336933333333333					1	DETECTED	310.1505 m/z @9.34 [N1272_2.mzXML]	310.1504821777344	9.336933333333333	3.174783333333333	9.5733	6.398516666666667	1917.48291015625	447894.68937670894	0	1172	0.20099297791288073	0.5191789121221219	0.038357824244243825	310.1429443359375	310.1518249511719
812	310.2008361816406	10.619883333333332					1	DETECTED	310.2008 m/z @10.62 [N1272_2.mzXML]	310.2008361816406	10.619883333333332	10.4201	17.143666666666665	6.723566666666665	41706.6640625	1011679.6158613289	0	1172	0.09327932230994129	9.82431369792775	0.7044747439124431	310.19793701171875	310.201171875
813	310.91229248046875	1.6422666666666668					1	DETECTED	310.9123 m/z @1.64 [N1272_2.mzXML]	310.91229248046875	1.6422666666666668	1.61195	1.7507166666666667	0.1387666666666667	61842.890625	257176.73817236337	0	1172	0.06422644415470269	2.288620120945567	3.1298569613823695	310.91192626953125	310.9124755859375
814	311.00390625	11.939866666666667					1	DETECTED	311.0039 m/z @11.94 [N1272_2.mzXML]	311.00390625	11.939866666666667	0.5386166666666666	19.538166666666665	18.99955	4641.9658203125	1332731.003585022	0	1172	2.462415127030262	0.8332222344041222	0.3661040773452669	310.9949035644531	311.0090026855469
815	311.1232604980469	8.750599999999999					1	DETECTED	311.1233 m/z @8.75 [N1272_2.mzXML]	311.1232604980469	8.750599999999999	8.4526	14.863616666666667	6.411016666666667	20502.076171875	470229.9895988772	0	1172	0.08090308018327796	9.796179404920228	22.858151959648268	311.1226806640625	311.1260070800781
816	311.1659851074219	12.261233333333333					1	DETECTED	311.1660 m/z @12.26 [N1272_2.mzXML]	311.1659851074219	12.261233333333333	12.156133333333335	17.996	5.839866666666664	71900.9296875	1609177.9313658446	0	1172	0.27977152053341925	2.7918410029851084	4.82986728141814	311.16534423828125	311.17584228515625
817	311.9938049316406	17.625					1	DETECTED	311.9938 m/z @17.62 [N1272_2.mzXML]	311.9938049316406	17.625	10.275616666666668	19.941333333333333	9.665716666666665	2301.077392578125	797317.9092602534	0	1172	0.999962131512163	0.6575869177232557	0.31517383544651134	311.99066162109375	311.99627685546875
818	312.0287780761719	13.185233333333334					1	DETECTED	312.0288 m/z @13.19 [N1272_2.mzXML]	312.0287780761719	13.185233333333334	11.64245	16.88383333333333	5.2413833333333315	32523.2109375	1204281.2347144166	0	1172	0.2829660165964185	0.980013274339158	0.989099490171014	312.0229187011719	312.0318603515625
819	312.1693420410156	12.29565					1	DETECTED	312.1693 m/z @12.30 [N1272_2.mzXML]	312.1693420410156	12.29565	2.6634499999999997	16.0353	13.37185	12906.576171875	3065541.023728668	0	1172	0.29616674897239825	0.7385130666120794	0.4623552386345143	312.16436767578125	312.1766662597656
820	312.2088317871094	2.3463333333333334					1	DETECTED	312.2088 m/z @2.35 [N1272_2.mzXML]	312.2088317871094	2.3463333333333334	2.3463333333333334	10.86725	8.520916666666666	21506.60546875	5806982.616139037	0	1172	8.454111610108804	null	null	312.2088317871094	312.2166442871094
821	312.3616638183594	12.070466666666666					1	DETECTED	312.3617 m/z @12.07 [N1272_2.mzXML]	312.3616638183594	12.070466666666666	12.03805	12.261233333333333	0.22318333333333307	13565.3330078125	108323.20424316358	0	1172	0.15162705308511093	3.4424164524421923	5.884832904884385	312.3614807128906	312.3622131347656
822	312.6581115722656	2.4019166666666667					1	DETECTED	312.6581 m/z @2.40 [N1272_2.mzXML]	312.6581115722656	2.4019166666666667	1.83745	13.422533333333332	11.585083333333332	22755.302734375	1475648.0994344177	0	1172	0.40820457919118214	1.8673323060122438	1.6876710264471826	312.6532897949219	312.66259765625
823	313.03564453125	1.6269666666666667					1	DETECTED	313.0356 m/z @1.63 [N1272_2.mzXML]	313.03564453125	1.6269666666666667	1.61195	1.7034999999999998	0.0915499999999998	15259.9111328125	60753.880989257785	0	1172	0.06653259948867207	3.048279689234175	5.09655937846835	313.0346984863281	313.03564453125
824	313.0960388183594	1.49385					1	DETECTED	313.0960 m/z @1.49 [N1272_2.mzXML]	313.0960388183594	1.49385	0.26526666666666665	16.419783333333335	16.15451666666667	19623.64453125	1673751.1037649233	0	1172	0.19157203106722243	6.574448890999119	181.96731834426808	313.09503173828125	313.0968933105469
825	313.1545715332031	10.044116666666667					1	DETECTED	313.1546 m/z @10.04 [N1272_2.mzXML]	313.1545715332031	10.044116666666667	9.992616666666667	10.078966666666668	0.08635000000000126	4950.833984375	18493.586101196586	0	1172	0.07849100706010326	0.8383495145631066	0.676699029126213	313.1542663574219	313.15484619140625
826	313.1664123535156	12.29565					1	DETECTED	313.1664 m/z @12.30 [N1272_2.mzXML]	313.1664123535156	12.29565	12.190633333333333	12.568183333333334	0.37755000000000116	14484.861328125	190595.99150244152	0	1172	0.17282291452441179	1.7768544516246867	2.6099799546918168	313.1658020019531	313.1671142578125
827	313.78369140625	2.44355					1	DETECTED	313.7837 m/z @2.44 [N1272_2.mzXML]	313.78369140625	2.44355	1.86545	3.928633333333333	2.063183333333333	18013.017578125	701273.1646143803	0	1172	0.4452949827867232	1.5144630889213677	2.7272945902018275	313.7825927734375	313.7853088378906
828	314.0292663574219	13.155483333333333					1	DETECTED	314.0293 m/z @13.16 [N1272_2.mzXML]	314.0292663574219	13.155483333333333	11.989516666666667	14.84605	2.856533333333333	7867.5078125	436496.9056414185	0	1172	0.06556099199070964	1.224963549558307	1.4499270991166142	314.0277404785156	314.0299072265625
829	314.2315673828125	10.9684					1	DETECTED	314.2316 m/z @10.97 [N1272_2.mzXML]	314.2315673828125	10.9684	10.78025	12.03805	1.2577999999999996	174912.65625	1825440.6155482787	1	1172	0.10600799116632231	1.0772880593955856	1.2748325276057046	314.2309265136719	314.2318420410156
830	315.0177307128906	1.5822333333333334					1	DETECTED	315.0177 m/z @1.58 [N1272_2.mzXML]	315.0177307128906	1.5822333333333334	1.55305	2.7628833333333334	1.2098333333333333	7725.47802734375	275649.886395996	0	1172	0.9261499671350957	20.72815533980582	40.45631067961164	315.0088195800781	315.0263366699219
831	315.0507507324219	2.3881666666666663					1	DETECTED	315.0508 m/z @2.39 [N1272_2.mzXML]	315.0507507324219	2.3881666666666663	1.8927666666666667	3.789083333333333	1.8963166666666664	12061.9501953125	396663.99086926255	0	1172	0.36228222296216384	1.9139247745929229	2.8278495491858457	315.0409240722656	315.05096435546875
832	315.0791320800781	2.3463333333333334					1	DETECTED	315.0791 m/z @2.35 [N1272_2.mzXML]	315.0791320800781	2.3463333333333334	1.7507166666666667	19.153166666666667	17.40245	6242727.0	2.7947938381391966E8	1	1172	0.48238278599207307	2.0886796907582537	2.1921762309807966	315.07843017578125	315.0870666503906
833	315.1156311035156	2.4157					1	DETECTED	315.1156 m/z @2.42 [N1272_2.mzXML]	315.1156311035156	2.4157	2.148083333333333	13.376433333333333	11.228349999999999	12397.60546875	1136761.9724206543	0	1172	0.36459161813226926	20.978420626517998	3.293746398261707	315.11431884765625	315.119873046875
834	315.13287353515625	11.460466666666667					1	DETECTED	315.1329 m/z @11.46 [N1272_2.mzXML]	315.13287353515625	11.460466666666667	2.1766333333333336	11.939866666666667	9.763233333333334	13658.0888671875	1837576.4073544922	0	1172	9.281960255721483	0.52581907617184	0.44909125207325346	315.12371826171875	315.1408386230469
835	315.16192626953125	12.261233333333333					1	DETECTED	315.1619 m/z @12.26 [N1272_2.mzXML]	315.16192626953125	12.261233333333333	2.2481500000000003	12.517383333333333	10.269233333333332	7194.025390625	1211844.2532628172	0	1172	0.05017778418089591	0.5127907654152484	0.025581530830496756	315.1531066894531	315.1628112792969
836	315.2348327636719	10.935383333333334					1	DETECTED	315.2348 m/z @10.94 [N1272_2.mzXML]	315.2348327636719	10.935383333333334	10.832699999999999	11.051716666666666	0.21901666666666664	30706.8203125	227025.6060593252	0	1172	0.1387083431006495	1.0664664827138275	1.4271050097704243	315.23431396484375	315.2351989746094
837	316.08258056640625	2.3463333333333334					1	DETECTED	316.0826 m/z @2.35 [N1272_2.mzXML]	316.08258056640625	2.3463333333333334	1.83745	10.438566666666667	8.601116666666666	569744.4375	2.4515670351899274E7	0	1172	1.0758931986342564	2.1135219644615004	1.9240369299189102	316.08209228515625	316.0837707519531
838	316.175048828125	10.507283333333334					1	DETECTED	316.1750 m/z @10.51 [N1272_2.mzXML]	316.175048828125	10.507283333333334	10.4565	10.58615	0.12964999999999982	7751.46484375	39732.749008575454	0	1172	0.08908203459143316	1.2765014768624843	1.5164819601174369	316.1749572753906	316.1751403808594
839	316.24725341796875	11.118083333333335					1	DETECTED	316.2473 m/z @11.12 [N1272_2.mzXML]	316.24725341796875	11.118083333333335	10.918550000000002	12.070466666666666	1.151916666666665	146756.03125	1318878.3239190048	1	1172	0.10142399125453139	0.8519400373997722	2.6315496900197926	316.2382507324219	316.2473449707031
840	317.0838623046875	2.4294166666666666					1	DETECTED	317.0839 m/z @2.43 [N1272_2.mzXML]	317.0838623046875	2.4294166666666666	1.8229166666666667	19.7215	17.89858333333333	75731.640625	3769960.144137634	0	1172	0.3706173063590641	1.6997448344328425	1.537318805208467	317.0794372558594	317.084716796875
841	317.11431884765625	1.7191666666666667					1	DETECTED	317.1143 m/z @1.72 [N1272_2.mzXML]	317.11431884765625	1.7191666666666667	1.4132333333333333	12.50015	11.086916666666667	17506.80859375	2223857.3188596796	0	1172	0.08806598764690166	7.6272067890885085	11.961823731558177	317.1119689941406	317.1153564453125
842	317.1781311035156	13.453883333333332					1	DETECTED	317.1781 m/z @13.45 [N1272_2.mzXML]	317.1781311035156	13.453883333333332	10.507283333333334	13.599	3.0917166666666667	9050.212890625	656750.2022778323	0	1172	1.3387094361226488	0.5246244258919888	0.04924885178397761	317.1705322265625	317.1783142089844
843	317.5281677246094	2.4019166666666667					1	DETECTED	317.5282 m/z @2.40 [N1272_2.mzXML]	317.5281677246094	2.4019166666666667	1.8515166666666665	18.033	16.181483333333336	21933.013671875	2007795.997184601	0	1172	0.7550583239843007	1.9294573802629218	1.9280540395559842	317.52679443359375	317.5314636230469
844	318.0643310546875	16.568283333333333					1	DETECTED	318.0643 m/z @16.57 [N1272_2.mzXML]	318.0643310546875	16.568283333333333	9.504716666666667	19.7215	10.216783333333332	4451.02294921875	1065580.2567875674	0	1172	2.8181404973441655	0.7232028672955588	0.5055329227398528	318.0623779296875	318.06591796875
845	318.0869140625	2.44355					1	DETECTED	318.0869 m/z @2.44 [N1272_2.mzXML]	318.0869140625	2.44355	1.8515166666666665	11.569266666666666	9.717749999999999	7835.06005859375	895406.2520732116	0	1172	7.522015265814826	8.20709701030347	12.662046648081954	318.0786437988281	318.0950927734375
846	318.18096923828125	10.044116666666667					1	DETECTED	318.1810 m/z @10.04 [N1272_2.mzXML]	318.18096923828125	10.044116666666667	9.336933333333333	17.217333333333332	7.8804	4107.73828125	1208706.347027191	0	1172	0.7273032235721679	5.571681082227605	10.14336216445521	318.1804504394531	318.1908874511719
847	318.29888916015625	11.350033333333332					1	DETECTED	318.2989 m/z @11.35 [N1272_2.mzXML]	318.29888916015625	11.350033333333332	11.3036	17.01366666666667	5.71006666666667	169766.75	1759273.7993261693	1	1172	0.089064773258551	3.0179872003215915	3.3043128936278263	318.2945861816406	318.2999572753906
848	318.96954345703125	1.9773333333333334					1	DETECTED	318.9695 m/z @1.98 [N1272_2.mzXML]	318.96954345703125	1.9773333333333334	1.7507166666666667	19.318833333333334	17.56811666666667	18850.59375	2226543.342875397	0	1172	0.22034183338132363	38.761748915201885	76.52349783040376	318.96893310546875	318.9702453613281
849	319.0045166015625	1.49385					1	DETECTED	319.0045 m/z @1.49 [N1272_2.mzXML]	319.0045166015625	1.49385	0.7022666666666667	18.310333333333332	17.608066666666666	3421.39697265625	2131506.561592041	0	1172	16.83681867058439	11.122054953152965	21.244109906305933	318.99676513671875	319.00665283203125
850	319.06036376953125	16.791					1	DETECTED	319.0604 m/z @16.79 [N1272_2.mzXML]	319.06036376953125	16.791	9.790883333333333	19.666666666666668	9.875783333333334	3458.686279296875	926193.5336549074	0	1172	0.9076831848661371	0.7054013385491195	0.4108026770982389	319.0581970214844	319.06195068359375
851	319.1279602050781	10.655116666666666					1	DETECTED	319.1280 m/z @10.66 [N1272_2.mzXML]	319.1279602050781	10.655116666666666	9.909066666666666	10.797683333333334	0.8886166666666675	5717.62890625	90016.18630078116	0	1172	0.1300740981572588	0.5955476621316715	0.19109532426334308	319.1266784667969	319.1286315917969
852	319.1649169921875	9.5563					1	DETECTED	319.1649 m/z @9.56 [N1272_2.mzXML]	319.1649169921875	9.5563	9.522216666666667	9.694833333333333	0.17261666666666642	11880.529296875	63667.04183154338	0	1172	0.0790752313281029	2.5322738386308097	3.0354059112020737	319.1648864746094	319.1654052734375
853	319.193603515625	14.257016666666667					1	DETECTED	319.1936 m/z @14.26 [N1272_2.mzXML]	319.193603515625	14.257016666666667	10.935383333333334	15.704083333333333	4.768699999999999	45806.93359375	2200732.7851030882	0	1172	0.3590049149928376	1.870894108951801	1.1880397885159668	319.187255859375	319.1956787109375
854	320.96710205078125	1.9212					1	DETECTED	320.9671 m/z @1.92 [N1272_2.mzXML]	320.96710205078125	1.9212	1.7657166666666666	2.148083333333333	0.3823666666666665	13423.1474609375	194422.3541665649	0	1172	0.22828980717713643	1.229606603065708	1.5083007531055042	320.9654235839844	320.96710205078125
855	321.0010070800781	16.2731					1	DETECTED	321.0010 m/z @16.27 [N1272_2.mzXML]	321.0010070800781	16.2731	9.875916666666665	18.98966666666667	9.113750000000003	1946.1939697265625	487469.32212234533	0	1172	6.247208899426639	0.7123252160456035	0.42465043209120706	320.99871826171875	321.002197265625
856	321.1827087402344	11.788066666666667					1	DETECTED	321.1827 m/z @11.79 [N1272_2.mzXML]	321.1827087402344	11.788066666666667	4.910349999999999	12.278433333333334	7.368083333333335	8399.7666015625	817493.4313459166	0	1172	0.6847290784153071	0.5356489435689654	0.7203164437458293	321.1811218261719	321.186279296875
857	321.209228515625	12.6182					1	DETECTED	321.2092 m/z @12.62 [N1272_2.mzXML]	321.209228515625	12.6182	1.4319	15.430100000000001	13.9982	71062.640625	3001533.1688817753	0	1172	0.24290103135773755	3.4142378158236326	3.9692575590368953	321.2021179199219	321.21063232421875
858	322.0592956542969	16.144266666666667					1	DETECTED	322.0593 m/z @16.14 [N1272_2.mzXML]	322.0592956542969	16.144266666666667	0.3562333333333333	19.9045	19.548266666666667	1684.094482421875	1202981.7796380625	0	1172	1.0547105320463412	0.6190849187464768	0.23816983749295345	322.0573425292969	322.0678405761719
859	322.2126159667969	12.6182					1	DETECTED	322.2126 m/z @12.62 [N1272_2.mzXML]	322.2126159667969	12.6182	12.534799999999999	13.111516666666667	0.5767166666666679	16250.896484375	218392.39942773475	0	1172	0.22771179359090432	3.4575339728217074	5.915067945643415	322.211669921875	322.2131652832031
860	323.16302490234375	10.365466666666666					1	DETECTED	323.1630 m/z @10.37 [N1272_2.mzXML]	323.16302490234375	10.365466666666666	9.590633333333333	11.822866666666666	2.2322333333333333	11628.111328125	575840.2088097531	0	1172	0.5131546585669486	1.4211043458368295	1.9152820117931428	323.1627197265625	323.1669006347656
861	323.22503662109375	13.8868					1	DETECTED	323.2250 m/z @13.89 [N1272_2.mzXML]	323.22503662109375	13.8868	1.4789333333333334	15.232816666666668	13.753883333333334	12163.2216796875	2362660.927996459	0	1172	0.39476314433292714	0.5542404549801739	0.7422560512889863	323.2240905761719	323.22613525390625
862	323.25469970703125	12.466683333333332					1	DETECTED	323.2547 m/z @12.47 [N1272_2.mzXML]	323.25469970703125	12.466683333333332	11.973433333333332	13.453883333333332	1.4804499999999994	5948.869140625	286551.630046875	0	1172	0.6215893887874326	1.5007095793208314	2.0014191586416628	323.2533264160156	323.256591796875
863	324.1791687011719	15.649483333333334					1	DETECTED	324.1792 m/z @15.65 [N1272_2.mzXML]	324.1791687011719	15.649483333333334	8.715583333333333	19.941333333333333	11.22575	9901.84375	2323746.6535983896	0	1172	1.8680898265515165	0.8094831191681447	0.793881353774328	324.17706298828125	324.1797790527344
864	324.1915588378906	9.710916666666666					1	DETECTED	324.1916 m/z @9.71 [N1272_2.mzXML]	324.1915588378906	9.710916666666666	9.661	9.85915	0.19815000000000005	43047.98046875	267874.867337403	0	1172	0.10231753907974372	2.189316991218939	2.9436391329781983	324.1912841796875	324.1916809082031
865	325.17510986328125	16.958000000000002					1	DETECTED	325.1751 m/z @16.96 [N1272_2.mzXML]	325.17510986328125	16.958000000000002	0.26526666666666665	19.959666666666667	19.6944	13348.12890625	3614491.5771527393	0	1172	7.008476992556721	0.5899093817269789	0.36798597835146574	325.1724548339844	325.1802062988281
866	325.1949768066406	9.710916666666666					1	DETECTED	325.1950 m/z @9.71 [N1272_2.mzXML]	325.1949768066406	9.710916666666666	9.661	9.774666666666667	0.11366666666666703	6479.0654296875	35421.32416284202	0	1172	0.7272045024852485	1.1385642737896593	1.2771285475793188	325.19482421875	325.19525146484375
867	326.1778564453125	15.649483333333334					1	DETECTED	326.1779 m/z @15.65 [N1272_2.mzXML]	326.1778564453125	15.649483333333334	9.336933333333333	17.847666666666665	8.510733333333333	4786.65625	1174037.6854517201	0	1172	0.3859386269735978	0.6741121522469786	0.34822430449395736	326.1761169433594	326.1786804199219
868	327.00750732421875	1.2489666666666668					1	DETECTED	327.0075 m/z @1.25 [N1272_2.mzXML]	327.00750732421875	1.2489666666666668	0.10105	19.9965	19.89545	7227.5947265625	4298868.568384702	0	1172	17.745060288691274	8.665894736842105	9.36306303765198	327.0057373046875	327.0111389160156
869	327.0516052246094	11.5548					1	DETECTED	327.0516 m/z @11.55 [N1272_2.mzXML]	327.0516052246094	11.5548	1.5970166666666665	11.956516666666666	10.359499999999999	46767.21875	5269069.554164062	0	1172	9.998162656584093	0.5236839101130492	0.028468895570251583	327.0433044433594	327.05230712890625
870	327.173583984375	15.832799999999999					1	DETECTED	327.1736 m/z @15.83 [N1272_2.mzXML]	327.173583984375	15.832799999999999	9.5733	18.7335	9.1602	5880.37109375	1502724.5115367128	0	1172	0.9048364707388359	0.7317038102084832	0.46340762041696637	327.1728210449219	327.1744384765625
871	327.22613525390625	12.6182					1	DETECTED	327.2261 m/z @12.62 [N1272_2.mzXML]	327.22613525390625	12.6182	12.208666666666666	14.49025	2.2815833333333337	16339.4658203125	634083.9669724127	0	1172	0.16789689034976973	2.785589288621191	0.4953323849728622	327.219482421875	327.2292785644531
872	328.2114562988281	12.054300000000001					1	DETECTED	328.2115 m/z @12.05 [N1272_2.mzXML]	328.2114562988281	12.054300000000001	11.989516666666667	12.17335	0.1838333333333324	11848.9736328125	82616.85386193811	0	1172	0.09088518354009167	1.4188320041162519	1.6354104250531463	328.2107238769531	328.2114562988281
873	328.2471923828125	11.1016					1	DETECTED	328.2472 m/z @11.10 [N1272_2.mzXML]	328.2471923828125	11.1016	11.051716666666666	12.382033333333334	1.3303166666666684	82446.1484375	907289.0735931409	1	1172	0.10127902878340223	2.1471376292525766	3.1174042642929325	328.24688720703125	328.2475280761719
874	328.6748352050781	13.214400000000001					1	DETECTED	328.6748 m/z @13.21 [N1272_2.mzXML]	328.6748352050781	13.214400000000001	12.975483333333333	13.665366666666667	0.6898833333333343	11169.744140625	207206.29105078115	0	1172	0.3123495404528356	1.4437739797697868	1.8875479595395737	328.6739196777344	328.67547607421875
875	328.8978576660156	1.55305					1	DETECTED	328.8979 m/z @1.55 [N1272_2.mzXML]	328.8978576660156	1.55305	1.4482666666666666	1.61195	0.1636833333333334	80924.7890625	467645.451793945	0	1172	0.1049789755772168	0.7749421677699574	0.5919530698223731	328.89752197265625	328.8981018066406
876	328.9980773925781	1.7803166666666668					1	DETECTED	328.9981 m/z @1.78 [N1272_2.mzXML]	328.9980773925781	1.7803166666666668	0.1192	19.9965	19.8773	26704.369140625	4503640.037286439	0	1172	0.04838415032029797	4.45375804144526	148.96964107241166	328.9976501464844	329.0079650878906
877	329.2505187988281	11.1016					1	DETECTED	329.2505 m/z @11.10 [N1272_2.mzXML]	329.2505187988281	11.1016	11.084916666666667	14.57495	3.490033333333333	21782.8046875	996233.1634271845	0	1172	2.7884985520184937	104.59640359640605	187.44947797904945	329.2435302734375	329.2508544921875
878	330.3354797363281	11.87405					1	DETECTED	330.3355 m/z @11.87 [N1272_2.mzXML]	330.3354797363281	11.87405	11.857083333333332	12.02195	0.1648666666666685	13881.68359375	65348.67424499546	0	1172	0.06268751722748789	4.8585461689582505	8.717092337916501	330.3353271484375	330.336181640625
879	331.0530700683594	2.3463333333333334					1	DETECTED	331.0531 m/z @2.35 [N1272_2.mzXML]	331.0530700683594	2.3463333333333334	1.7943666666666667	9.036466666666666	7.242099999999999	893516.6875	3.231421853160723E7	1	1172	0.37352307553443653	1.625451005841855	1.7108307756651915	331.05169677734375	331.0539855957031
880	331.1653747558594	8.386800000000001					1	DETECTED	331.1654 m/z @8.39 [N1272_2.mzXML]	331.1653747558594	8.386800000000001	8.153583333333334	8.4526	0.2990166666666667	6161.50927734375	63318.79475985715	0	1172	0.3421052645648768	0.6410705352676321	0.24901085487244262	331.1638488769531	331.16571044921875
881	331.1874694824219	12.156133333333335					1	DETECTED	331.1875 m/z @12.16 [N1272_2.mzXML]	331.1874694824219	12.156133333333335	12.121083333333333	12.399183333333333	0.27810000000000024	7945.447265625	84145.42391210965	0	1172	0.1242554042545283	3.96718972895843	6.93437945791686	331.1846008300781	331.187744140625
882	331.2265625	11.035183333333332					1	DETECTED	331.2266 m/z @11.04 [N1272_2.mzXML]	331.2265625	11.035183333333332	10.98485	11.118083333333335	0.13323333333333487	9259.22265625	47682.44659436036	0	1172	0.08765298681094968	1.323509933774867	1.647019867549734	331.22491455078125	331.2265625
883	331.26019287109375	11.411516666666667					1	DETECTED	331.2602 m/z @11.41 [N1272_2.mzXML]	331.26019287109375	11.411516666666667	11.411516666666667	15.66745	4.255933333333333	8994.9736328125	641041.0541449889	0	1172	0.4632051590849908	null	null	331.2599182128906	331.263916015625
884	332.05694580078125	2.3463333333333334					1	DETECTED	332.0569 m/z @2.35 [N1272_2.mzXML]	332.05694580078125	2.3463333333333334	1.83745	5.0826	3.24515	82739.9765625	3072642.321544677	0	1172	0.38277826188179054	2.0944519376437265	1.3224970657701278	332.055419921875	332.0577087402344
885	332.1633605957031	9.992616666666667					1	DETECTED	332.1634 m/z @9.99 [N1272_2.mzXML]	332.1633605957031	9.992616666666667	8.370666666666667	11.184233333333333	2.8135666666666665	293894.5625	6734610.589662722	1	1172	0.2631050371391641	1.4223908197886284	2.064687325456622	332.1625671386719	332.1681823730469
886	332.2419128417969	10.797683333333334					1	DETECTED	332.2419 m/z @10.80 [N1272_2.mzXML]	332.2419128417969	10.797683333333334	10.113766666666667	10.935383333333334	0.8216166666666673	18556.30859375	257966.09738378917	0	1172	0.13820457534443342	0.6006701596198372	0.0631475583778391	332.2416687011719	332.2430725097656
887	333.0513000488281	2.3463333333333334					1	DETECTED	333.0513 m/z @2.35 [N1272_2.mzXML]	333.0513000488281	2.3463333333333334	1.8791166666666668	4.5769166666666665	2.6978	59197.8828125	1953513.4904696348	0	1172	0.2965778618494497	1.6976463576526062	16.677087449990964	333.05010986328125	333.05224609375
888	333.1673583984375	9.992616666666667					1	DETECTED	333.1674 m/z @9.99 [N1272_2.mzXML]	333.1673583984375	9.992616666666667	9.643699999999999	14.339166666666667	4.695466666666668	40941.24609375	1263062.8925756842	0	1172	0.2307403350304984	1.384767105649746	23.830857039880872	333.1666259765625	333.17132568359375
889	333.1830749511719	11.840066666666667					1	DETECTED	333.1831 m/z @11.84 [N1272_2.mzXML]	333.1830749511719	11.840066666666667	11.720699999999999	12.278433333333334	0.557733333333335	8281.8916015625	158657.96145495644	0	1172	0.37475347175321616	2.336218933258848	3.6724378665176958	333.1827697753906	333.1841125488281
890	333.2026672363281	12.364566666666667					1	DETECTED	333.2027 m/z @12.36 [N1272_2.mzXML]	333.2026672363281	12.364566666666667	9.141133333333332	12.6849	3.5437666666666683	36238.53515625	1460180.301678466	0	1172	0.1269393969846	0.5501927074051339	0.06796231756572758	333.2024230957031	333.20648193359375
891	334.1395263671875	9.742533333333334					1	DETECTED	334.1395 m/z @9.74 [N1272_2.mzXML]	334.1395263671875	9.742533333333334	1.0480500000000001	9.824483333333335	8.776433333333335	11026.3525390625	709417.2128134768	0	1172	0.07911933743056387	0.5047127584732848	1.5477849276227953	334.1308288574219	334.1398010253906
892	334.5096130371094	8.609916666666667					1	DETECTED	334.5096 m/z @8.61 [N1272_2.mzXML]	334.5096130371094	8.609916666666667	8.609916666666667	8.680883333333332	0.07096666666666529	2656.04052734375	7325.0595964354125	0	1172	0.05299052937813187	null	null	334.5096130371094	334.51068115234375
893	334.9144287109375	1.61195					1	DETECTED	334.9144 m/z @1.61 [N1272_2.mzXML]	334.9144287109375	1.61195	1.5675999999999999	8.27245	6.7048499999999995	56599.8671875	5513614.6550550535	0	1172	0.06141077424604635	75.5901916572715	150.180383314543	334.91436767578125	334.9162292480469
894	335.1655578613281	11.788066666666667					1	DETECTED	335.1656 m/z @11.79 [N1272_2.mzXML]	335.1655578613281	11.788066666666667	9.992616666666667	15.759350000000001	5.766733333333335	50119.96484375	3421460.691978243	0	1172	0.34404046597908966	0.6672136342626656	4.4710582112876445	335.1623229980469	335.1671142578125
895	335.2187805175781	12.5517					1	DETECTED	335.2188 m/z @12.55 [N1272_2.mzXML]	335.2187805175781	12.5517	12.070466666666666	12.719050000000001	0.6485833333333346	15465.6181640625	195121.04665979068	0	1172	0.1554950783919029	0.6738761515550328	0.34775230311006566	335.217529296875	335.21881103515625
896	336.0747375488281	16.661016666666665					1	DETECTED	336.0747 m/z @16.66 [N1272_2.mzXML]	336.0747375488281	16.661016666666665	9.539299999999999	19.575	10.0357	2906.618896484375	781133.2123035276	0	1172	1.9903327499381884	0.7045843347694728	0.4091686695389456	336.0728454589844	336.0759582519531
897	336.1697082519531	14.17485					1	DETECTED	336.1697 m/z @14.17 [N1272_2.mzXML]	336.1697082519531	14.17485	10.16735	17.03183333333333	6.864483333333331	9706.8857421875	1388077.5012010187	0	1172	2.5349154930012006	0.8564545643584944	0.1896051327460998	336.16131591796875	336.17529296875
898	336.25286865234375	12.17335					1	DETECTED	336.2529 m/z @12.17 [N1272_2.mzXML]	336.25286865234375	12.17335	12.070466666666666	12.32995	0.25948333333333373	8964.296875	81254.59972949239	0	1172	0.1457956195793546	1.2610562125384828	1.5221124250769658	336.2519836425781	336.2532958984375
899	336.66375732421875	13.185233333333334					1	DETECTED	336.6638 m/z @13.19 [N1272_2.mzXML]	336.66375732421875	13.185233333333334	6.045366666666666	14.04245	7.997083333333334	23560.30859375	1437794.2788969418	0	1172	0.23457919093977964	0.5507916354975556	0.08605975770581671	336.6619873046875	336.6642150878906
900	337.0612487792969	1.86545					1	DETECTED	337.0612 m/z @1.87 [N1272_2.mzXML]	337.0612487792969	1.86545	1.6572500000000001	19.099	17.44175	960309.6875	2.2774839998400394E7	1	1172	0.31444700537038184	5.5207506063925065	9.632744116976488	337.0606384277344	337.07122802734375
901	337.16650390625	14.257016666666667					1	DETECTED	337.1665 m/z @14.26 [N1272_2.mzXML]	337.16650390625	14.257016666666667	11.184233333333333	15.143049999999999	3.9588166666666655	13635.46484375	1107916.7801069946	0	1172	2.498057008435026	0.6175402553936944	3.039374968854905	337.1648864746094	337.16778564453125
902	337.1814270019531	12.6182					1	DETECTED	337.1814 m/z @12.62 [N1272_2.mzXML]	337.1814270019531	12.6182	12.483283333333333	13.92175	1.4384666666666668	92686.3671875	1331366.53653644	0	1172	0.1852783824950599	1.8834568427633869	2.823666797197903	337.1807861328125	337.1828308105469
903	338.2315673828125	12.450016666666667					1	DETECTED	338.2316 m/z @12.45 [N1272_2.mzXML]	338.2315673828125	12.450016666666667	0.10105	19.9965	19.89545	350192.4375	1.7656451434570957E7	0	1172	0.18381566865034493	1.4379399779042887	1.7290778038096202	338.222412109375	338.23333740234375
904	338.3407897949219	12.6182					1	DETECTED	338.3408 m/z @12.62 [N1272_2.mzXML]	338.3407897949219	12.6182	5.3613	15.08995	9.72865	144019.609375	1.1177140064685304E7	0	1172	0.4450645282633374	0.670303435351183	0.6079553586951063	338.3393249511719	338.3411560058594
905	339.1617736816406	14.17485					1	DETECTED	339.1618 m/z @14.17 [N1272_2.mzXML]	339.1617736816406	14.17485	14.158233333333333	14.777233333333333	0.6189999999999998	5682.501953125	94181.05700622546	0	1172	0.18231935064967075	18.62587763289962	36.25175526579924	339.1614685058594	339.16302490234375
906	339.197509765625	11.857083333333332					1	DETECTED	339.1975 m/z @11.86 [N1272_2.mzXML]	339.197509765625	11.857083333333332	11.167483333333333	15.4661	4.298616666666668	10362.8466796875	1188717.705463074	0	1172	2.378650463783085	3.116746423047184	4.136035066864847	339.1885070800781	339.1979064941406
907	339.23504638671875	12.50015					1	DETECTED	339.2350 m/z @12.50 [N1272_2.mzXML]	339.23504638671875	12.50015	0.17391666666666666	19.922833333333333	19.748916666666666	55328.12109375	3307549.883921535	0	1172	0.7308138371663624	1.7089084649559716	2.5967697218385877	339.2271728515625	339.2364196777344
908	339.3443298339844	12.347516666666667					1	DETECTED	339.3443 m/z @12.35 [N1272_2.mzXML]	339.3443298339844	12.347516666666667	11.805483333333333	14.777233333333333	2.97175	35404.234375	1140722.6737452399	0	1172	0.2736999098690269	2.741298198142791	2.9619007264488166	339.3361511230469	339.34490966796875
909	341.0307312011719	11.569266666666666					1	DETECTED	341.0307 m/z @11.57 [N1272_2.mzXML]	341.0307312011719	11.569266666666666	11.5101	12.121083333333333	0.6109833333333334	92044.390625	905818.9298161615	0	1172	0.1389307414303218	3.377468919628222	4.009803395317961	341.03033447265625	341.0321350097656
910	341.1987609863281	12.347516666666667					1	DETECTED	341.1988 m/z @12.35 [N1272_2.mzXML]	341.1987609863281	12.347516666666667	12.208666666666666	16.865333333333332	4.656666666666666	7835.55126953125	446399.07147161866	0	1172	0.1918667484432941	16.76869523466553	32.53739046933106	341.18896484375	341.1999816894531
911	341.35174560546875	13.904					1	DETECTED	341.3517 m/z @13.90 [N1272_2.mzXML]	341.35174560546875	13.904	13.682033333333333	14.8986	1.216566666666667	11263.841796875	289361.38029547164	0	1172	0.3949350346502616	2.482548759700983	3.106946791239445	341.3504638671875	341.3533630371094
912	342.0144348144531	8.93					1	DETECTED	342.0144 m/z @8.93 [N1272_2.mzXML]	342.0144348144531	8.93	0.1192	19.465333333333334	19.346133333333334	6157.97802734375	2206031.6707024532	0	1172	5.446546666608434	1.0978647417563294	1.374955205429249	342.01190185546875	342.0160827636719
913	342.0343017578125	11.5548					1	DETECTED	342.0343 m/z @11.55 [N1272_2.mzXML]	342.0343017578125	11.5548	11.540416666666665	11.720699999999999	0.18028333333333357	13697.0234375	94034.31152270555	0	1172	0.09540286943288478	6.267091541134966	11.534183082269932	342.03375244140625	342.03448486328125
914	342.26275634765625	11.364849999999999					1	DETECTED	342.2628 m/z @11.36 [N1272_2.mzXML]	342.26275634765625	11.364849999999999	11.3036	12.634583333333333	1.330983333333334	42862.8671875	563232.9828740231	0	1172	0.09134778507257657	10.86517006802733	1.697810584553925	342.26239013671875	342.2637939453125
915	342.8677062988281	1.7034999999999998					1	DETECTED	342.8677 m/z @1.70 [N1272_2.mzXML]	342.8677062988281	1.7034999999999998	1.6726999999999999	13.800199999999998	12.127499999999998	23609.232421875	7852437.340127197	0	1172	0.0728823550185993	196.87500000000037	392.75000000000074	342.8673400878906	342.87188720703125
916	343.1922302246094	12.29565					1	DETECTED	343.1922 m/z @12.30 [N1272_2.mzXML]	343.1922302246094	12.29565	8.91165	16.902	7.990350000000001	38847.44140625	1665560.0945912183	0	1172	0.2140983411085653	0.7994483558035825	14.425772395643465	343.1841735839844	343.199462890625
917	343.2945556640625	12.054300000000001					1	DETECTED	343.2946 m/z @12.05 [N1272_2.mzXML]	343.2945556640625	12.054300000000001	12.02195	13.715116666666667	1.6931666666666665	9338.43359375	416003.2223283689	0	1172	0.09220973381875375	26.169500257598372	51.339000515196744	343.2846984863281	343.2952880859375
918	344.19580078125	12.29565					1	DETECTED	344.1958 m/z @12.30 [N1272_2.mzXML]	344.19580078125	12.29565	9.85915	12.50015	2.641	6938.56298828125	451116.5236287231	0	1172	0.06807836466615136	0.5419659347424584	0.08393186948491665	344.1944885253906	344.20556640625
919	344.2780456542969	11.5101					1	DETECTED	344.2780 m/z @11.51 [N1272_2.mzXML]	344.2780456542969	11.5101	11.460466666666667	11.822866666666666	0.36239999999999917	28772.294921875	232099.04041345094	0	1172	0.1174630369186822	3.2744141496380865	6.56759260648999	344.277099609375	344.2789001464844
920	344.6500244140625	13.185233333333334					1	DETECTED	344.6500 m/z @13.19 [N1272_2.mzXML]	344.6500244140625	13.185233333333334	10.554266666666667	13.648516666666666	3.094249999999999	16318.45703125	523885.22315838595	0	1172	0.2643573529992693	0.5880443183113934	0.1409343625038056	344.642578125	344.6504211425781
921	344.86456298828125	1.7034999999999998					1	DETECTED	344.8646 m/z @1.70 [N1272_2.mzXML]	344.86456298828125	1.7034999999999998	1.68805	1.7657166666666666	0.07766666666666655	14919.4228515625	56006.03990380856	0	1172	0.10698190256863627	2.5134843581445905	4.026968716289181	344.86444091796875	344.86517333984375
922	344.87530517578125	1.55305					1	DETECTED	344.8753 m/z @1.55 [N1272_2.mzXML]	344.87530517578125	1.55305	1.4482666666666666	1.6269666666666667	0.17870000000000008	185026.140625	929074.8009296864	0	1172	0.07311212309371573	0.8585384577480425	0.6941792139856502	344.8748474121094	344.8757019042969
923	345.2164611816406	11.939866666666667					1	DETECTED	345.2165 m/z @11.94 [N1272_2.mzXML]	345.2164611816406	11.939866666666667	11.890416666666665	12.634583333333333	0.7441666666666684	5293.15673828125	91803.3022379764	0	1172	0.06840656748703466	7.524435456689974	14.048870913379949	345.2081604003906	345.2172546386719
924	345.8790588378906	1.55305					1	DETECTED	345.8791 m/z @1.55 [N1272_2.mzXML]	345.8790588378906	1.55305	1.4789333333333334	1.5822333333333334	0.10329999999999995	10139.1572265625	35289.024545227	0	1172	0.06643167402292405	0.6968742972790647	0.3828217029964783	345.8778381347656	345.8790588378906
925	346.0094299316406	4.147633333333333					1	DETECTED	346.0094 m/z @4.15 [N1272_2.mzXML]	346.0094299316406	4.147633333333333	0.10105	19.9965	19.89545	20582.587890625	8425818.865402278	0	1172	4.6156084373191995	2.2662552644591774	3.810774544499942	346.0075988769531	346.01007080078125
926	346.2733154296875	13.852183333333333					1	DETECTED	346.2733 m/z @13.85 [N1272_2.mzXML]	346.2733154296875	13.852183333333333	13.665366666666667	14.092483333333332	0.4271166666666648	6257.2333984375	99789.99345520002	0	1172	0.11140063835487624	1.1431439022214327	1.2862878044428652	346.27252197265625	346.2749938964844
927	346.2943420410156	12.786249999999999					1	DETECTED	346.2943 m/z @12.79 [N1272_2.mzXML]	346.2943420410156	12.786249999999999	11.364849999999999	12.91475	1.549900000000001	11275.4189453125	493852.44719531253	0	1172	0.16284223354098337	0.5452019136063039	0.09040382721260778	346.29296875	346.2946472167969
928	346.90838623046875	1.5675999999999999					1	DETECTED	346.9084 m/z @1.57 [N1272_2.mzXML]	346.90838623046875	1.5675999999999999	1.5089000000000001	1.5970166666666665	0.0881166666666664	11218.228515625	41205.19446752922	0	1172	0.09730383976524304	0.7505678591709265	0.501135718341853	346.907958984375	346.9084777832031
929	347.1238708496094	9.7584					1	DETECTED	347.1239 m/z @9.76 [N1272_2.mzXML]	347.1238708496094	9.7584	9.742533333333334	10.026549999999999	0.28401666666666436	2988.338623046875	32855.7471350096	0	1172	0.2781407308576842	8.950105042017219	16.900210084034438	347.1229553222656	347.124755859375
930	347.1589660644531	11.25225					1	DETECTED	347.1590 m/z @11.25 [N1272_2.mzXML]	347.1589660644531	11.25225	9.105983333333334	11.269366666666667	2.163383333333332	15369.3447265625	415427.7799073187	0	1172	0.13236706461663594	0.5073923155952068	0.010583050760051955	347.1579284667969	347.1600036621094
931	348.8129577636719	1.7350999999999999					1	DETECTED	348.8130 m/z @1.74 [N1272_2.mzXML]	348.8129577636719	1.7350999999999999	1.7191666666666667	1.7803166666666668	0.06115000000000004	15215.5849609375	47631.30260205075	0	1172	0.1083097465469336	1.9189330543933307	2.8378661087866615	348.8123779296875	348.81365966796875
932	348.86810302734375	1.55305					1	DETECTED	348.8681 m/z @1.55 [N1272_2.mzXML]	348.86810302734375	1.55305	1.49385	1.5822333333333334	0.08838333333333348	14042.4140625	41910.66562573236	0	1172	0.08020238944425051	0.7464808558558553	0.4929617117117106	348.86810302734375	348.8689880371094
933	348.9890441894531	1.7943666666666667					1	DETECTED	348.9890 m/z @1.79 [N1272_2.mzXML]	348.9890441894531	1.7943666666666667	1.61195	19.593166666666665	17.981216666666665	8392.193359375	1220439.1516948543	0	1172	0.5826951389788062	11.088222930890531	20.233249694499438	348.9874572753906	348.991455078125
934	349.0172119140625	3.174783333333333					1	DETECTED	349.0172 m/z @3.17 [N1272_2.mzXML]	349.0172119140625	3.174783333333333	0.5749333333333334	19.153166666666667	18.578233333333333	2464.296142578125	1001884.926179657	0	1172	6.718426369733451	3.5729433108320356	6.145886621664071	349.0147705078125	349.0191955566406
935	349.199951171875	11.6728					1	DETECTED	349.2000 m/z @11.67 [N1272_2.mzXML]	349.199951171875	11.6728	11.627666666666666	12.086966666666665	0.45929999999999893	21465.53515625	186742.58928881833	0	1172	0.10488965617295953	5.088257016248051	4.277694288141248	349.19891357421875	349.200439453125
936	350.0904235839844	16.661016666666665					1	DETECTED	350.0904 m/z @16.66 [N1272_2.mzXML]	350.0904235839844	16.661016666666665	9.85915	19.062666666666665	9.203516666666665	3300.1845703125	686488.3250847164	0	1172	1.4006967178382688	0.6765434488571765	0.353086897714353	350.0889587402344	350.092529296875
937	350.6794738769531	14.141950000000001					1	DETECTED	350.6795 m/z @14.14 [N1272_2.mzXML]	350.6794738769531	14.141950000000001	13.682033333333333	14.6753	0.993266666666667	6145.0322265625	159083.5985346681	0	1172	0.19732644681898748	1.0798333031346223	0.5968365681970864	350.677490234375	350.68035888671875
938	350.81036376953125	1.7191666666666667					1	DETECTED	350.8104 m/z @1.72 [N1272_2.mzXML]	350.81036376953125	1.7191666666666667	1.68805	1.7803166666666668	0.09226666666666672	13660.3359375	61010.03061108402	0	1172	0.0778662050054526	1.4825923942153187	1.9651847884306377	350.81011962890625	350.8106384277344
939	350.8919677734375	1.61195					1	DETECTED	350.8920 m/z @1.61 [N1272_2.mzXML]	350.8919677734375	1.61195	1.5675999999999999	1.6726999999999999	0.10509999999999997	77912.359375	273861.418138794	0	1172	0.06435540221352043	1.1855697630905337	1.05978059037063	350.8911437988281	350.8924255371094
940	350.985595703125	2.1766333333333336					1	DETECTED	350.9856 m/z @2.18 [N1272_2.mzXML]	350.985595703125	2.1766333333333336	0.7568	19.8865	19.129700000000003	2757.43115234375	1060729.0569901126	0	1172	3.7062214387436487	6.73660053996948	12.473201079938958	350.98419189453125	350.9947509765625
941	351.0865478515625	16.2731					1	DETECTED	351.0865 m/z @16.27 [N1272_2.mzXML]	351.0865478515625	16.2731	9.539299999999999	18.62366666666667	9.08436666666667	2816.24462890625	636096.8421977548	0	1172	6.285076372181253	0.6745349332224501	0.3490698664449002	351.0838623046875	351.08831787109375
942	351.16217041015625	14.473183333333333					1	DETECTED	351.1622 m/z @14.47 [N1272_2.mzXML]	351.16217041015625	14.473183333333333	9.487533333333333	14.8986	5.411066666666667	2798.485107421875	501712.96523468016	0	1172	0.27970163379607804	0.5426641126700297	0.08532822534005938	351.1528015136719	351.1634521484375
943	351.2129821777344	12.466683333333332					1	DETECTED	351.2130 m/z @12.47 [N1272_2.mzXML]	351.2129821777344	12.466683333333332	11.583816666666667	12.6516	1.0677833333333329	4548.6103515625	160302.4165336914	0	1172	0.2342978655433896	0.6047251378086546	0.20945027561730914	351.21282958984375	351.21636962890625
944	351.2286682128906	13.783199999999999					1	DETECTED	351.2287 m/z @13.78 [N1272_2.mzXML]	351.2286682128906	13.783199999999999	12.5517	14.372250000000001	1.8205500000000008	15315.7451171875	419383.76968316647	0	1172	0.22428936699932223	0.7391595615103543	2.571901336500844	351.2207336425781	351.2370910644531
945	352.1652526855469	9.975633333333333					1	DETECTED	352.1653 m/z @9.98 [N1272_2.mzXML]	352.1652526855469	9.975633333333333	9.942116666666667	18.254833333333334	8.312716666666667	15602.8984375	462055.40174352983	0	1172	0.07959245324249054	4.224456575885537	4.673235870314121	352.16131591796875	352.1659851074219
946	352.223876953125	12.261233333333333					1	DETECTED	352.2239 m/z @12.26 [N1272_2.mzXML]	352.223876953125	12.261233333333333	12.2263	13.8868	1.660499999999999	10220.9638671875	353161.6912802124	0	1172	1.0817349141232704	23.766698473282627	2.7204668465817954	352.222900390625	352.2319030761719
947	352.8968200683594	1.6726999999999999					1	DETECTED	352.8968 m/z @1.67 [N1272_2.mzXML]	352.8968200683594	1.6726999999999999	1.4637	1.7350999999999999	0.27139999999999986	42255.55078125	252826.2879945066	0	1172	0.06198834292306943	0.6880686839134867	0.48482522735458206	352.8962707519531	352.90106201171875
948	353.03509521484375	1.86545					1	DETECTED	353.0351 m/z @1.87 [N1272_2.mzXML]	353.03509521484375	1.86545	1.7507166666666667	18.365666666666666	16.61495	311838.9375	7975804.643289368	0	1172	0.45921103913199657	4.238983234524707	9.194455770291981	353.02850341796875	353.0367431640625
949	353.1779479980469	15.6125					1	DETECTED	353.1779 m/z @15.61 [N1272_2.mzXML]	353.1779479980469	15.6125	9.9256	18.825	8.8994	3657.35888671875	617247.5954260556	0	1172	0.2932018652682373	0.7824473790641648	0.18320722270512865	353.1723327636719	353.1791076660156
950	353.2442932128906	11.857083333333332					1	DETECTED	353.2443 m/z @11.86 [N1272_2.mzXML]	353.2442932128906	11.857083333333332	10.383466666666667	14.591566666666667	4.2081	5022.1728515625	581138.921502716	0	1172	1.4898649341984207	1.4278136557449377	1.8556273114898754	353.2349548339844	353.2479553222656
951	355.26226806640625	12.261233333333333					1	DETECTED	355.2623 m/z @12.26 [N1272_2.mzXML]	355.26226806640625	12.261233333333333	11.788066666666667	12.5517	0.7636333333333329	25722.779296875	318901.12913537613	0	1172	0.11998752255026623	0.8069390630503709	2.9844952328881456	355.26123046875	355.262939453125
952	356.2778015136719	11.49365					1	DETECTED	356.2778 m/z @11.49 [N1272_2.mzXML]	356.2778015136719	11.49365	11.49365	11.704466666666667	0.2108166666666662	16085.087890625	70196.53612792927	0	1172	0.07247614573198291	null	null	356.2777404785156	356.2804260253906
953	356.9089660644531	1.6269666666666667					1	DETECTED	356.9090 m/z @1.63 [N1272_2.mzXML]	356.9089660644531	1.6269666666666667	1.5675999999999999	1.6726999999999999	0.10509999999999997	67013.96875	239382.04870751957	0	1172	0.058432635296252755	0.8949586197645871	0.8663265059289759	356.90826416015625	356.9096374511719
954	357.2778625488281	12.719050000000001					1	DETECTED	357.2779 m/z @12.72 [N1272_2.mzXML]	357.2778625488281	12.719050000000001	11.788066666666667	16.493566666666666	4.705499999999999	57370.671875	1471536.0815535577	0	1172	0.5455552489439732	0.6292201408189251	3.3299883218818516	357.27587890625	357.2817077636719
955	357.2994384765625	14.008683333333332					1	DETECTED	357.2994 m/z @14.01 [N1272_2.mzXML]	357.2994384765625	14.008683333333332	13.665366666666667	14.91625	1.2508833333333325	3709.84716796875	136309.28934524526	0	1172	0.4149344078310566	1.8217631923879891	2.6435263847759782	357.2979736328125	357.30084228515625
956	358.2578430175781	11.018683333333334					1	DETECTED	358.2578 m/z @11.02 [N1272_2.mzXML]	358.2578430175781	11.018683333333334	10.619883333333332	11.184233333333333	0.564350000000001	18358.021484375	211013.84732940688	0	1172	0.14338084060994838	0.7170545334866815	0.41065062731725055	358.2557678222656	358.25927734375
957	358.2944641113281	11.612933333333332					1	DETECTED	358.2945 m/z @11.61 [N1272_2.mzXML]	358.2944641113281	11.612933333333332	8.015633333333334	11.840066666666667	3.8244333333333334	21163.513671875	1537430.5802245482	0	1172	0.1245661189667544	0.531569973776629	0.06313994755325789	358.2853698730469	358.2947998046875
958	359.0433349609375	1.86545					1	DETECTED	359.0433 m/z @1.87 [N1272_2.mzXML]	359.0433349609375	1.86545	1.6572500000000001	17.569333333333336	15.912083333333337	404745.90625	8782128.985044314	0	1172	0.3925101724740576	2.1491451851187344	3.628099996670281	359.0400390625	359.0448913574219
959	359.1238708496094	9.710916666666666					1	DETECTED	359.1239 m/z @9.71 [N1272_2.mzXML]	359.1238708496094	9.710916666666666	9.677999999999999	9.742533333333334	0.06453333333333511	6573.45263671875	17308.68710730002	0	1172	0.04917738262472682	0.9802531645569812	0.9605063291139624	359.1231384277344	359.1238708496094
960	360.238037109375	4.210933333333333					1	DETECTED	360.2380 m/z @4.21 [N1272_2.mzXML]	360.238037109375	4.210933333333333	3.3564833333333337	5.117116666666666	1.7606333333333324	4551.39697265625	197167.31621212765	0	1172	0.36554713425923246	1.0302728850917744	0.8972715352494725	360.23663330078125	360.24017333984375
961	360.3227233886719	12.261233333333333					1	DETECTED	360.3227 m/z @12.26 [N1272_2.mzXML]	360.3227233886719	12.261233333333333	12.208666666666666	12.835183333333333	0.6265166666666673	9045.837890625	225545.79534558117	0	1172	0.15784975444383065	5.959258084971397	10.918516169942794	360.3221130371094	360.3236999511719
962	360.8385925292969	1.7034999999999998					1	DETECTED	360.8386 m/z @1.70 [N1272_2.mzXML]	360.8385925292969	1.7034999999999998	1.6726999999999999	1.7657166666666666	0.09301666666666675	17626.52734375	71111.68598144535	0	1172	0.15098596014903953	1.5100108225108269	2.0200216450216537	360.8383483886719	360.8391418457031
963	361.1817321777344	12.070466666666666					1	DETECTED	361.1817 m/z @12.07 [N1272_2.mzXML]	361.1817321777344	12.070466666666666	0.28340000000000004	12.2439	11.9605	6595.78076171875	1151666.937142059	0	1172	0.15549697214743397	0.5073569335882266	0.014713867176453307	361.18115234375	361.1823425292969
964	361.1997375488281	11.151					1	DETECTED	361.1997 m/z @11.15 [N1272_2.mzXML]	361.1997375488281	11.151	11.118083333333335	11.217783333333333	0.09969999999999857	11646.9814453125	50492.67399096637	0	1172	0.06228735224110693	1.5144303797468834	2.028860759493767	361.1990051269531	361.2010803222656
965	361.3119201660156	12.6182					1	DETECTED	361.3119 m/z @12.62 [N1272_2.mzXML]	361.3119201660156	12.6182	11.627666666666666	15.197049999999999	3.5693833333333327	10714.9111328125	624643.2393373108	0	1172	0.4029002122482854	1.7845781386881432	2.0253202300609683	361.31072998046875	361.3143310546875
966	362.92584228515625	1.6422666666666668					1	DETECTED	362.9258 m/z @1.64 [N1272_2.mzXML]	362.92584228515625	1.6422666666666668	1.5970166666666665	2.2055833333333337	0.6085666666666671	115021.90625	525166.1042812502	0	1172	0.055542028238820595	1.3551035583355218	1.3814042260838695	362.9255676269531	362.93359375
967	363.11163330078125	1.4789333333333334					1	DETECTED	363.1116 m/z @1.48 [N1272_2.mzXML]	363.11163330078125	1.4789333333333334	1.4132333333333333	16.162566666666667	14.749333333333333	10896.8271484375	2033013.2805871887	0	1172	0.5146048591002408	110.02798834412823	224.65734868153365	363.1092224121094	363.11181640625
968	365.1737060546875	10.16735					1	DETECTED	365.1737 m/z @10.17 [N1272_2.mzXML]	365.1737060546875	10.16735	8.876100000000001	14.473183333333333	5.597083333333332	4039.506103515625	282297.2773305969	0	1172	0.24955834326156356	2.1673120361406903	3.3346240722813807	365.173095703125	365.1817321777344
969	367.12066650390625	1.86545					1	DETECTED	367.1207 m/z @1.87 [N1272_2.mzXML]	367.12066650390625	1.86545	1.86545	2.1766333333333336	0.3111833333333336	35427.8828125	214102.4076110839	0	1172	0.057246837961043795	null	null	367.11968994140625	367.1216735839844
970	367.1493225097656	8.187616666666667					1	DETECTED	367.1493 m/z @8.19 [N1272_2.mzXML]	367.1493225097656	8.187616666666667	6.2743	12.534799999999999	6.260499999999999	4855.00537109375	491591.35030618275	0	1172	1.154136012229463	1.6360334149252167	0.44170900772790084	367.1487731933594	367.15582275390625
971	367.6187438964844	10.58615					1	DETECTED	367.6187 m/z @10.59 [N1272_2.mzXML]	367.6187438964844	10.58615	10.554266666666667	10.67305	0.11878333333333302	3006.433837890625	15178.746837158327	0	1172	0.08092609748102575	1.862780972294837	2.725561944589674	367.6175537109375	367.6197509765625
972	367.9915771484375	3.5863500000000004					1	DETECTED	367.9916 m/z @3.59 [N1272_2.mzXML]	367.9915771484375	3.5863500000000004	2.5392	18.770833333333332	16.23163333333333	4685.0830078125	1443862.8963374014	0	1172	1.6066715495411454	7.7503859682630605	3.545613479234502	367.9877014160156	367.99322509765625
973	368.2777099609375	11.477166666666667					1	DETECTED	368.2777 m/z @11.48 [N1272_2.mzXML]	368.2777099609375	11.477166666666667	11.477166666666667	11.754033333333332	0.27686666666666504	29641.513671875	203969.793361328	0	1172	0.08735628314533983	null	null	368.2777099609375	368.279541015625
974	368.62603759765625	12.261233333333333					1	DETECTED	368.6260 m/z @12.26 [N1272_2.mzXML]	368.62603759765625	12.261233333333333	9.625783333333334	12.347516666666667	2.721733333333333	15451.4580078125	672955.3948491822	0	1172	2.2627726055957638	0.5163697534260437	0.037668168219280034	368.6253356933594	368.627197265625
975	368.87054443359375	1.6726999999999999					1	DETECTED	368.8705 m/z @1.67 [N1272_2.mzXML]	368.87054443359375	1.6726999999999999	1.6572500000000001	1.7507166666666667	0.09346666666666659	25240.423828125	103166.43355004887	0	1172	0.11623565282121295	3.024811218986024	5.049622437972048	368.8703918457031	368.8714904785156
976	369.0091857910156	1.8229166666666667					1	DETECTED	369.0092 m/z @1.82 [N1272_2.mzXML]	369.0091857910156	1.8229166666666667	1.8229166666666667	17.718	15.895083333333334	15320.4873046875	1634864.6081007994	0	1172	0.48114129946658113	null	null	369.0074157714844	369.0118103027344
977	369.3503723144531	11.477166666666667					1	DETECTED	369.3504 m/z @11.48 [N1272_2.mzXML]	369.3503723144531	11.477166666666667	0.10105	19.85	19.74895	81830.25	7578647.592424095	0	1172	1.316177976430307	5.831705885065239	4.492688357854153	369.34967041015625	369.3562927246094
978	370.2943115234375	11.627666666666666					1	DETECTED	370.2943 m/z @11.63 [N1272_2.mzXML]	370.2943115234375	11.627666666666666	11.583816666666667	11.9066	0.32278333333333187	52915.8125	407263.6569786376	0	1172	0.1282541558660153	3.9678622020134533	3.8410662695131648	370.29376220703125	370.2945251464844
979	370.3533935546875	11.49365					1	DETECTED	370.3534 m/z @11.49 [N1272_2.mzXML]	370.3533935546875	11.49365	11.201016666666668	16.9395	5.738483333333331	21490.505859375	2180979.0875200806	0	1172	1.0456966371563698	8.564069750223746	16.044609806821214	370.3519287109375	370.3553161621094
980	371.262939453125	13.453883333333332					1	DETECTED	371.2629 m/z @13.45 [N1272_2.mzXML]	371.262939453125	13.453883333333332	12.835183333333333	13.599	0.763816666666667	7602.42041015625	243717.8567186282	0	1172	0.4782095028843347	0.6172754700716572	0.23455094014331443	371.2627258300781	371.26470947265625
981	371.29766845703125	11.627666666666666					1	DETECTED	371.2977 m/z @11.63 [N1272_2.mzXML]	371.29766845703125	11.627666666666666	11.598450000000001	11.770633333333334	0.1721833333333329	12488.0732421875	79889.12004345711	0	1172	0.14326470056257712	2.946662863662465	4.89332572732493	371.29736328125	371.29827880859375
982	371.3148498535156	0.9752500000000001					1	DETECTED	371.3148 m/z @0.98 [N1272_2.mzXML]	371.3148498535156	0.9752500000000001	0.10105	19.9965	19.89545	13646.689453125	6108514.292083555	0	1172	19.638316310142255	11.379232441088995	13.378488697500776	371.313232421875	371.31707763671875
983	372.3096618652344	11.754033333333332					1	DETECTED	372.3097 m/z @11.75 [N1272_2.mzXML]	372.3096618652344	11.754033333333332	0.21073333333333333	19.831666666666667	19.620933333333333	30005.732421875	1990739.0233018487	0	1172	0.10050644929501473	0.8169742794275786	0.015497483622638671	372.30938720703125	372.31951904296875
984	372.8826904296875	1.6422666666666668					1	DETECTED	372.8827 m/z @1.64 [N1272_2.mzXML]	372.8826904296875	1.6422666666666668	1.5970166666666665	1.6572500000000001	0.06023333333333358	20291.447265625	60325.64729199227	0	1172	0.08122413367664305	0.6655616942909753	0.33112338858195073	372.8826599121094	372.88323974609375
985	373.2724914550781	12.278433333333334					1	DETECTED	373.2725 m/z @12.28 [N1272_2.mzXML]	373.2724914550781	12.278433333333334	11.720699999999999	12.601333333333335	0.8806333333333356	22510.62890625	344971.3157083744	0	1172	0.08862568135473303	0.7894752569925888	1.0121176110151686	373.2718811035156	373.273681640625
986	375.01708984375	1.86545					1	DETECTED	375.0171 m/z @1.87 [N1272_2.mzXML]	375.01708984375	1.86545	1.6572500000000001	4.560483333333334	2.9032333333333336	174576.4375	3715526.257385926	0	1172	0.13991105122674496	2.118263294257336	2.827450811231698	375.0120544433594	375.0190124511719
987	375.4515686035156	8.857733333333334					1	DETECTED	375.4516 m/z @8.86 [N1272_2.mzXML]	375.4515686035156	8.857733333333334	8.8042	8.965883333333332	0.1616833333333325	8573.4150390625	40294.830129211914	0	1172	0.06394115076414764	1.5101183063511538	2.0202366127023077	375.4512939453125	375.45220947265625
988	376.6239013671875	10.58615					1	DETECTED	376.6239 m/z @10.59 [N1272_2.mzXML]	376.6239013671875	10.58615	10.14935	11.167483333333333	1.0181333333333331	59053.66796875	537990.8346830454	2	1172	0.11550233980298685	0.864248871859965	0.693021162126995	376.6216125488281	376.625
989	377.1451416015625	9.824483333333335					1	DETECTED	377.1451 m/z @9.82 [N1272_2.mzXML]	377.1451416015625	9.824483333333335	9.790883333333333	9.942116666666667	0.15123333333333377	9657.9931640625	50948.55183648699	0	1172	0.09413769665144045	2.250496031745929	3.5922862825621777	377.14508056640625	377.1455383300781
990	377.6312561035156	12.29565					1	DETECTED	377.6313 m/z @12.30 [N1272_2.mzXML]	377.6312561035156	12.29565	5.57145	12.382033333333334	6.8105833333333345	9850.5166015625	918236.6774840088	0	1172	2.2266653168158985	0.5064233167762212	0.03719674449813305	377.62445068359375	377.6330261230469
991	378.0308532714844	15.869366666666668					1	DETECTED	378.0309 m/z @15.87 [N1272_2.mzXML]	378.0308532714844	15.869366666666668	10.329550000000001	17.884666666666664	7.555116666666663	1840.49658203125	459118.5924812012	0	1172	0.844838128407563	0.6818923008884166	0.3637846017768331	378.0269775390625	378.0333557128906
992	378.23944091796875	12.399183333333333					1	DETECTED	378.2394 m/z @12.40 [N1272_2.mzXML]	378.23944091796875	12.399183333333333	11.657366666666666	15.125300000000001	3.4679333333333346	40643.52734375	765654.8990262137	0	1172	0.11047784091057089	2.8609201488639884	0.6130678332797161	378.2391662597656	378.24334716796875
993	378.8995361328125	1.6422666666666668					1	DETECTED	378.8995 m/z @1.64 [N1272_2.mzXML]	378.8995361328125	1.6422666666666668	1.61195	1.7191666666666667	0.10721666666666674	65744.859375	215016.27450000006	0	1172	0.05194276824498312	1.908562060091668	2.256125071530287	378.89947509765625	378.8997802734375
994	379.242431640625	12.399183333333333					1	DETECTED	379.2424 m/z @12.40 [N1272_2.mzXML]	379.242431640625	12.399183333333333	8.8042	13.731866666666667	4.927666666666667	7474.28515625	1153580.6664661248	0	1172	1.0514100356495248	0.6853532005248054	0.3707064010496109	379.2358703613281	379.2511901855469
995	379.281005859375	14.008683333333332					1	DETECTED	379.2810 m/z @14.01 [N1272_2.mzXML]	379.281005859375	14.008683333333332	13.904	14.540899999999999	0.6368999999999989	5383.28857421875	95217.51106671138	0	1172	0.09718814297238154	3.0420315236427617	5.0840630472855235	379.27972412109375	379.28204345703125
996	380.2550048828125	12.667966666666667					1	DETECTED	380.2550 m/z @12.67 [N1272_2.mzXML]	380.2550048828125	12.667966666666667	11.319833333333333	13.422533333333332	2.1026999999999987	52711.9453125	990871.438306274	0	1172	0.09483822854030599	1.812408878585444	2.641424352398877	380.25115966796875	380.2635192871094
997	381.02520751953125	1.8229166666666667					1	DETECTED	381.0252 m/z @1.82 [N1272_2.mzXML]	381.02520751953125	1.8229166666666667	1.6572500000000001	3.94405	2.2867999999999995	147132.484375	2473443.5594309075	0	1172	0.14300511204589972	2.293701069428324	2.9773048917957383	381.02435302734375	381.0263671875
998	381.1055908203125	9.710916666666666					1	DETECTED	381.1056 m/z @9.71 [N1272_2.mzXML]	381.1055908203125	9.710916666666666	9.677999999999999	9.790883333333333	0.11288333333333433	11588.1669921875	50881.9888149417	0	1172	0.07590501142754214	1.714683544303799	2.613180518385633	381.10504150390625	381.10595703125
999	383.1154479980469	1.7943666666666667					1	DETECTED	383.1154 m/z @1.79 [N1272_2.mzXML]	383.1154479980469	1.7943666666666667	1.7350999999999999	9.5563	7.8212	339973.875	3020821.543457977	0	1172	0.05760319512230949	3.936761117486196	5.56922293510509	383.11480712890625	383.1170349121094
1000	384.1190185546875	1.9350166666666666					1	DETECTED	384.1190 m/z @1.94 [N1272_2.mzXML]	384.1190185546875	1.9350166666666666	1.7507166666666667	9.123966666666666	7.37325	14918.5263671875	1630923.5841494752	0	1172	7.286029481355679	20.00964707683108	38.89888866338698	384.11407470703125	384.11907958984375
1001	384.8447265625	1.68805					1	DETECTED	384.8447 m/z @1.69 [N1272_2.mzXML]	384.8447265625	1.68805	1.6572500000000001	1.7507166666666667	0.09346666666666659	8286.076171875	34168.76120849612	0	1172	0.06389897067323758	1.517316017316019	2.034632034632038	384.8443298339844	384.8464050292969
1002	385.3087158203125	14.591566666666667					1	DETECTED	385.3087 m/z @14.59 [N1272_2.mzXML]	385.3087158203125	14.591566666666667	10.257266666666668	17.587833333333332	7.330566666666664	45669.8046875	3481571.147382507	0	1172	0.8859837610591903	1.0053489722455087	0.6889942880507337	385.30682373046875	385.31195068359375
1003	386.0811462402344	11.7371					1	DETECTED	386.0811 m/z @11.74 [N1272_2.mzXML]	386.0811462402344	11.7371	0.17391666666666666	19.9965	19.822583333333334	3302.505859375	1614948.3311394348	0	1172	8.716923267157126	0.8571421364647279	0.6855384712345666	386.0793151855469	386.0838928222656
1004	386.3124084472656	14.57495					1	DETECTED	386.3124 m/z @14.57 [N1272_2.mzXML]	386.3124084472656	14.57495	13.800199999999998	16.2545	2.4543000000000017	7164.12255859375	501540.6882228391	0	1172	1.0381547840455223	1.5839303000968046	1.7465912257658058	386.310546875	386.3137512207031
1005	386.32611083984375	12.735633333333334					1	DETECTED	386.3261 m/z @12.74 [N1272_2.mzXML]	386.32611083984375	12.735633333333334	11.805483333333333	12.818866666666667	1.0133833333333335	5120.7314453125	191915.91858715817	0	1172	0.10055163355549013	0.5447418875091825	0.08948377501836507	386.32513427734375	386.3264465332031
1006	387.178955078125	11.5548					1	DETECTED	387.1790 m/z @11.55 [N1272_2.mzXML]	387.178955078125	11.5548	11.49365	12.121083333333333	0.6274333333333324	195480.921875	1427171.8358056005	0	1172	0.0971528860800408	3.250593361078489	3.5745372198779948	387.178466796875	387.1805114746094
1007	388.0780029296875	12.399183333333333					1	DETECTED	388.0780 m/z @12.40 [N1272_2.mzXML]	388.0780029296875	12.399183333333333	0.21073333333333333	19.7215	19.510766666666665	3269.6376953125	1728372.9273253167	0	1172	5.159430679165501	0.8003793208597757	0.6007586417195514	388.07537841796875	388.0796203613281
1008	388.7111511230469	1.9630666666666667					1	DETECTED	388.7112 m/z @1.96 [N1272_2.mzXML]	388.7111511230469	1.9630666666666667	1.9212	8.322066666666666	6.4008666666666665	9398.8818359375	818036.4124586486	0	1172	0.13265719950990218	76.44347133757952	151.88694267515905	388.7111511230469	388.71722412109375
1009	389.08685302734375	10.554266666666667					1	DETECTED	389.0869 m/z @10.55 [N1272_2.mzXML]	389.08685302734375	10.554266666666667	10.522616666666666	10.67305	0.15043333333333386	5912.2666015625	33079.8929158939	0	1172	0.050994474754691765	2.376513954712952	3.753027909425904	389.0857849121094	389.08685302734375
1010	390.79840087890625	1.7191666666666667					1	DETECTED	390.7984 m/z @1.72 [N1272_2.mzXML]	390.79840087890625	1.7191666666666667	1.68805	1.7657166666666666	0.07766666666666655	11983.1279296875	42352.70580541989	0	1172	0.11714768361751249	1.2479914301017652	1.49598286020353	390.79779052734375	390.7984924316406
1011	390.99102783203125	1.83745					1	DETECTED	390.9910 m/z @1.84 [N1272_2.mzXML]	390.99102783203125	1.83745	1.7350999999999999	8.8222	7.0871	24433.107421875	1384466.0550228273	0	1172	0.12724209684533183	34.62188568637024	68.24377137274048	390.98980712890625	390.9952697753906
1012	391.2835998535156	0.9568					1	DETECTED	391.2836 m/z @0.96 [N1272_2.mzXML]	391.2835998535156	0.9568	0.10105	19.9965	19.89545	10964.0810546875	6212527.194801151	0	1172	4.907125020086501	11.624569091440257	15.220986668899208	391.2810974121094	391.2862548828125
1013	393.2966613769531	1.6269666666666667					1	DETECTED	393.2967 m/z @1.63 [N1272_2.mzXML]	393.2966613769531	1.6269666666666667	0.6659	19.978	19.3121	12255.4072265625	2802964.871202145	0	1172	0.2294839917319349	9.781748352119049	17.169896809716462	393.2945251464844	393.29986572265625
1014	394.2222900390625	8.23855					1	DETECTED	394.2223 m/z @8.24 [N1272_2.mzXML]	394.2222900390625	8.23855	8.0675	8.4526	0.38509999999999955	1981.4925537109375	32751.242635833685	0	1172	0.25038889905918893	1.125694241449872	1.2513884828997441	394.22149658203125	394.2234802246094
1015	394.2939758300781	11.627666666666666					1	DETECTED	394.2940 m/z @11.63 [N1272_2.mzXML]	394.2939758300781	11.627666666666666	0.8841666666666667	17.01366666666667	16.129500000000004	16460.49609375	1790815.4544097295	0	1172	0.217711437824347	0.7506631916973056	1.0973319319803398	394.2930603027344	394.3016052246094
1016	396.99896240234375	1.7943666666666667					1	DETECTED	396.9990 m/z @1.79 [N1272_2.mzXML]	396.99896240234375	1.7943666666666667	1.6572500000000001	2.360133333333333	0.7028833333333331	51157.9140625	783778.7359279785	0	1172	0.16772677079017062	2.563084964142459	3.372337676508251	396.9898681640625	397.0007019042969
1017	397.414306640625	12.347516666666667					1	DETECTED	397.4143 m/z @12.35 [N1272_2.mzXML]	397.414306640625	12.347516666666667	12.054300000000001	13.92175	1.867449999999998	36025.2890625	916714.5200194695	0	1172	0.3862278957484726	2.8392564635103046	2.1119999658707247	397.41351318359375	397.4152526855469
1018	398.0505676269531	9.89265					1	DETECTED	398.0506 m/z @9.89 [N1272_2.mzXML]	398.0505676269531	9.89265	9.85915	10.026549999999999	0.16739999999999888	9797.5361328125	53099.3949531253	0	1172	0.09246125784952852	2.6636997766759243	3.9775285437340266	398.0494079589844	398.051513671875
1019	398.325439453125	11.822866666666666					1	DETECTED	398.3254 m/z @11.82 [N1272_2.mzXML]	398.325439453125	11.822866666666666	11.805483333333333	12.086966666666665	0.2814833333333322	45529.3515625	333118.32292920025	0	1172	0.0979799143254585	8.096356663470841	12.151387800443713	398.3251647949219	398.3264465332031
1020	398.7600402832031	13.549183333333334					1	DETECTED	398.7600 m/z @13.55 [N1272_2.mzXML]	398.7600402832031	13.549183333333334	2.4569833333333335	17.6065	15.149516666666667	14925.2919921875	2313739.2981877746	0	1172	0.7706284986272003	0.5845594996923782	0.06848734264320382	398.7539978027344	398.76739501953125
1021	399.32861328125	11.822866666666666					1	DETECTED	399.3286 m/z @11.82 [N1272_2.mzXML]	399.32861328125	11.822866666666666	11.805483333333333	14.708833333333333	2.9033499999999997	10444.6650390625	351760.1482396243	0	1172	0.10784356655918081	83.50958772770971	166.01917545541943	399.3236999511719	399.329345703125
1022	400.3409423828125	11.973433333333332					1	DETECTED	400.3409 m/z @11.97 [N1272_2.mzXML]	400.3409423828125	11.973433333333332	11.939866666666667	18.678833333333333	6.738966666666666	230696.234375	2271627.257532228	1	1172	0.08958117534560728	5.569826230656587	6.337257207145282	400.3397216796875	400.3432312011719
1023	400.8265075683594	1.7191666666666667					1	DETECTED	400.8265 m/z @1.72 [N1272_2.mzXML]	400.8265075683594	1.7191666666666667	1.68805	3.928633333333333	2.240583333333333	22823.0390625	537093.6823728029	0	1172	0.10043440678072235	36.00294590251738	71.00589180503476	400.817626953125	400.8271179199219
1024	401.6234130859375	10.9521					1	DETECTED	401.6234 m/z @10.95 [N1272_2.mzXML]	401.6234130859375	10.9521	10.275616666666668	10.98485	0.7092333333333318	7591.54638671875	174427.81406237773	0	1172	0.07827574066078924	0.5242060656828206	0.04769976847800721	401.62213134765625	401.6261901855469
1025	401.8655700683594	1.5386					1	DETECTED	401.8656 m/z @1.54 [N1272_2.mzXML]	401.8655700683594	1.5386	0.37479999999999997	1.5675999999999999	1.1927999999999999	8214.916015625	100635.71080651856	0	1172	0.03476593705892439	0.5124591854270493	0.3352904050486176	401.8654479980469	401.8675842285156
1026	402.90191650390625	1.5970166666666665					1	DETECTED	402.9019 m/z @1.60 [N1272_2.mzXML]	402.90191650390625	1.5970166666666665	1.5675999999999999	1.6422666666666668	0.07466666666666688	43489.87890625	145527.8909829102	0	1172	0.06225274725117269	1.269121813031166	1.4482451875974132	402.9015197753906	402.9027404785156
1027	403.0074462890625	1.8229166666666667					1	DETECTED	403.0074 m/z @1.82 [N1272_2.mzXML]	403.0074462890625	1.8229166666666667	1.6572500000000001	2.3744500000000004	0.7172000000000003	145084.609375	2481281.498582032	0	1172	0.17130556773884908	2.042773183065482	2.890792853524081	403.0067443847656	403.0082092285156
1028	404.2055969238281	11.540416666666665					1	DETECTED	404.2056 m/z @11.54 [N1272_2.mzXML]	404.2055969238281	11.540416666666665	11.540416666666665	11.754033333333332	0.2136166666666668	16254.5888671875	87807.95362182657	0	1172	0.0748756680947924	null	null	404.2043762207031	404.2067565917969
1029	405.1351623535156	10.538566666666666					1	DETECTED	405.1352 m/z @10.54 [N1272_2.mzXML]	405.1351623535156	10.538566666666666	10.507283333333334	11.051716666666666	0.5444333333333322	20283.56640625	167035.33458154305	0	1172	0.09355860279321426	2.986483493098207	4.655857750636065	405.1337585449219	405.1352844238281
1030	406.141845703125	11.7371					1	DETECTED	406.1418 m/z @11.74 [N1272_2.mzXML]	406.141845703125	11.7371	9.470316666666667	11.805483333333333	2.335166666666666	5618.80224609375	286259.1081438596	0	1172	1.9060407796027228	0.5150837824523737	0.05834585366203047	406.1326599121094	406.143310546875
1031	406.74676513671875	11.973433333333332					1	DETECTED	406.7468 m/z @11.97 [N1272_2.mzXML]	406.74676513671875	11.973433333333332	11.184233333333333	15.832799999999999	4.648566666666666	13981.5634765625	1166578.022218018	0	1172	1.5136207618563766	2.17864532180622	2.99689898070245	406.7449645996094	406.7496643066406
1032	408.9187316894531	1.6269666666666667					1	DETECTED	408.9187 m/z @1.63 [N1272_2.mzXML]	408.9187316894531	1.6269666666666667	1.5822333333333334	7.839933333333334	6.2577	52601.9296875	2034637.085793091	0	1172	0.05975984730419537	69.9444858420269	135.08949518951556	408.91363525390625	408.9237365722656
1033	409.1610107421875	11.5548					1	DETECTED	409.1610 m/z @11.55 [N1272_2.mzXML]	409.1610107421875	11.5548	11.5101	12.086966666666665	0.5768666666666658	131522.25	987170.1940975332	0	1172	0.10588309236387694	3.5373764401842185	4.962794428512423	409.159423828125	409.1618957519531
1034	409.18701171875	9.186200000000001					1	DETECTED	409.1870 m/z @9.19 [N1272_2.mzXML]	409.18701171875	9.186200000000001	9.141133333333332	10.383466666666667	1.2423333333333346	38664.08984375	244468.18724081488	0	1172	0.06827799362431008	1.7393658875021365	2.011384469604466	409.18267822265625	409.1877136230469
1035	409.24188232421875	9.001316666666666					1	DETECTED	409.2419 m/z @9.00 [N1272_2.mzXML]	409.24188232421875	9.001316666666666	8.983533333333332	9.053383333333333	0.06985000000000063	4230.6259765625	13684.07405407727	0	1172	0.06511872160567478	1.963917525773148	2.927835051546296	409.2413024902344	409.2421875
1036	410.16424560546875	11.569266666666666					1	DETECTED	410.1642 m/z @11.57 [N1272_2.mzXML]	410.16424560546875	11.569266666666666	1.1028	11.770633333333334	10.667833333333334	21815.521484375	7152421.521104858	0	1172	10.540357160977448	0.5096196105658071	0.019239221131614175	410.16400146484375	410.16650390625
1037	410.76092529296875	13.096933333333334					1	DETECTED	410.7609 m/z @13.10 [N1272_2.mzXML]	410.76092529296875	13.096933333333334	1.7034999999999998	14.933366666666666	13.229866666666666	6908.54931640625	2813135.144105774	0	1172	0.23051583504880568	0.5805917443673695	0.13728658516032904	410.7586975097656	410.7662353515625
1038	410.85565185546875	1.68805					1	DETECTED	410.8557 m/z @1.69 [N1272_2.mzXML]	410.85565185546875	1.68805	1.6726999999999999	1.7943666666666667	0.12166666666666681	23597.083984375	129135.4478383791	0	1172	0.12480303914148583	3.9630836047773697	6.926167209554739	410.85491943359375	410.8559265136719
1039	411.0683288574219	10.569933333333333					1	DETECTED	411.0683 m/z @10.57 [N1272_2.mzXML]	411.0683288574219	10.569933333333333	2.9966999999999997	15.143049999999999	12.146349999999998	2077.25732421875	998096.5316398314	0	1172	0.058102337755912004	0.8019263018437742	0.6038526036875486	411.06085205078125	411.07635498046875
1040	412.7757263183594	13.599					1	DETECTED	412.7757 m/z @13.60 [N1272_2.mzXML]	412.7757263183594	13.599	12.634583333333333	15.430100000000001	2.7955166666666678	8439.857421875	395750.6260354612	0	1172	0.3508856034311414	1.4493303378553535	0.16243175499080598	412.7734680175781	412.77825927734375
1041	412.9732666015625	1.86545					1	DETECTED	412.9733 m/z @1.87 [N1272_2.mzXML]	412.9732666015625	1.86545	1.8229166666666667	3.94405	2.121133333333333	10976.11328125	416096.92850952153	0	1172	0.34341397719023203	24.934952978056433	48.86990595611287	412.97198486328125	412.98065185546875
1042	413.1415100097656	9.353					1	DETECTED	413.1415 m/z @9.35 [N1272_2.mzXML]	413.1415100097656	9.353	9.304916666666665	14.743283333333332	5.438366666666667	5650.06884765625	406334.04615399166	0	1172	0.06709289301368493	56.55147313691387	16.064262681584754	413.1355285644531	413.1502990722656
1043	413.2655944824219	1.7657166666666666					1	DETECTED	413.2656 m/z @1.77 [N1272_2.mzXML]	413.2655944824219	1.7657166666666666	0.1373	19.9965	19.8592	11930.716796875	1804691.6865711058	0	1172	3.3129935507945314	5.055975207494107	5.3116072162997146	413.2622985839844	413.26959228515625
1044	413.3398132324219	12.054300000000001					1	DETECTED	413.3398 m/z @12.05 [N1272_2.mzXML]	413.3398132324219	12.054300000000001	11.018683333333334	16.456966666666666	5.438283333333333	22035.609375	1508473.3517667227	0	1172	0.13171997185486184	2.3051892722255416	3.0069619197405197	413.3363037109375	413.3424377441406
1045	414.2996520996094	12.2439					1	DETECTED	414.2997 m/z @12.24 [N1272_2.mzXML]	414.2996520996094	12.2439	11.657366666666666	16.144266666666667	4.4869	40216.0234375	1182524.8185446174	0	1172	0.18381884377081903	2.611756303160966	0.422874015804567	414.29791259765625	414.302734375
1046	415.21038818359375	11.87405					1	DETECTED	415.2104 m/z @11.87 [N1272_2.mzXML]	415.21038818359375	11.87405	11.822866666666666	12.364566666666667	0.5417000000000005	98757.765625	834266.8495036633	1	1172	0.10788516299301598	3.24614165283518	6.2879739067155835	415.2095947265625	415.21136474609375
1047	415.281005859375	12.667966666666667					1	DETECTED	415.2810 m/z @12.67 [N1272_2.mzXML]	415.281005859375	12.667966666666667	1.4637	13.30245	11.838750000000001	20918.57421875	3075419.1019211425	0	1172	0.4997817427669169	0.5283143623857578	0.014735928871520415	415.2800598144531	415.2872314453125
1048	415.3028259277344	12.208666666666666					1	DETECTED	415.3028 m/z @12.21 [N1272_2.mzXML]	415.3028259277344	12.208666666666666	11.704466666666667	12.50015	0.7956833333333329	9164.81640625	267357.6489743655	0	1172	0.7544659646863092	0.7890552690731201	0.5781105381462401	415.30133056640625	415.30377197265625
1049	416.21380615234375	11.922933333333333					1	DETECTED	416.2138 m/z @11.92 [N1272_2.mzXML]	416.21380615234375	11.922933333333333	11.922933333333333	12.104033333333332	0.18109999999999893	17454.556640625	82330.65899523979	0	1172	0.06511753217462513	null	null	416.2130126953125	416.2143859863281
1050	416.800537109375	1.7191666666666667					1	DETECTED	416.8005 m/z @1.72 [N1272_2.mzXML]	416.800537109375	1.7191666666666667	1.68805	13.56535	11.8773	22913.796875	7169363.934537354	0	1172	0.09709372793581061	190.85109801821093	380.7021960364219	416.79071044921875	416.8011169433594
1051	417.0019836425781	1.8927666666666667					1	DETECTED	417.0020 m/z @1.89 [N1272_2.mzXML]	417.0019836425781	1.8927666666666667	1.68805	2.4569833333333335	0.7689333333333335	68143.5	1174056.0349447029	0	1172	0.18542946219663103	1.7207015028141448	2.369039970094508	417.0002746582031	417.0028991699219
1052	418.797607421875	1.7191666666666667					1	DETECTED	418.7976 m/z @1.72 [N1272_2.mzXML]	418.797607421875	1.7191666666666667	1.68805	17.625	15.93695	25290.962890625	9132654.039488494	0	1172	0.11486228843368051	256.0838243170861	511.1676486341722	418.7969970703125	418.8072509765625
1053	418.8795166015625	1.61195					1	DETECTED	418.8795 m/z @1.61 [N1272_2.mzXML]	418.8795166015625	1.61195	1.5237666666666667	1.6572500000000001	0.1334833333333334	53419.94921875	174486.52237939456	0	1172	0.04357704231059634	0.7568512568512576	1.008050437489551	418.87860107421875	418.8803405761719
1054	418.98114013671875	1.7943666666666667					1	DETECTED	418.9811 m/z @1.79 [N1272_2.mzXML]	418.98114013671875	1.7943666666666667	1.6726999999999999	2.1909	0.5182000000000002	27139.42578125	488818.82758447283	0	1172	0.30468886919351346	2.1295890410958886	3.2591780821917777	418.9804382324219	418.9815979003906
1055	419.3138427734375	12.364566666666667					1	DETECTED	419.3138 m/z @12.36 [N1272_2.mzXML]	419.3138427734375	12.364566666666667	0.10105	19.978	19.87695	2078.720458984375	1263831.0829474188	0	1172	17.482153369707635	0.8104098742747798	0.6208197485495598	419.3120422363281	419.31976318359375
1056	420.7628479003906	12.930016666666667					1	DETECTED	420.7628 m/z @12.93 [N1272_2.mzXML]	420.7628479003906	12.930016666666667	11.822866666666666	15.286333333333333	3.463466666666667	5580.52294921875	463564.59647854615	0	1172	1.2585802735238811	1.5641361453582012	1.9077319767453458	420.75970458984375	420.7724304199219
1057	420.8842468261719	1.6726999999999999					1	DETECTED	420.8842 m/z @1.67 [N1272_2.mzXML]	420.8842468261719	1.6726999999999999	1.6572500000000001	1.7507166666666667	0.09346666666666659	39125.16796875	120198.22529638663	0	1172	0.14092170831389916	3.024811218986024	4.684377038695898	420.8837585449219	420.8843078613281
1058	421.7821044921875	14.17485					1	DETECTED	421.7821 m/z @14.17 [N1272_2.mzXML]	421.7821044921875	14.17485	13.346466666666666	14.863616666666667	1.5171500000000009	8638.046875	342451.1335994873	0	1172	0.2782799848613493	0.9157294328310172	0.6815497018097301	421.7755126953125	421.7846984863281
1059	422.32525634765625	11.788066666666667					1	DETECTED	422.3253 m/z @11.79 [N1272_2.mzXML]	422.32525634765625	11.788066666666667	11.770633333333334	12.121083333333333	0.3504499999999986	25163.544921875	173861.85873907318	0	1172	0.0949512726915156	10.051147227533631	10.07036718324784	422.3244934082031	422.3260803222656
1060	424.34124755859375	11.9066					1	DETECTED	424.3412 m/z @11.91 [N1272_2.mzXML]	424.34124755859375	11.9066	11.857083333333332	12.735633333333334	0.8785500000000024	305479.25	2795213.2013376555	1	1172	0.12941540422742293	4.5658128602003805	4.730255790992578	424.34039306640625	424.34161376953125
1061	424.8961486816406	1.6269666666666667					1	DETECTED	424.8961 m/z @1.63 [N1272_2.mzXML]	424.8961486816406	1.6269666666666667	1.5822333333333334	1.6726999999999999	0.09046666666666647	102244.765625	319395.65920654306	0	1172	0.05129256768448909	1.0111773472429197	1.1029637264248404	424.89569091796875	424.8968811035156
1062	426.3569030761719	12.02195					1	DETECTED	426.3569 m/z @12.02 [N1272_2.mzXML]	426.3569030761719	12.02195	11.9066	12.786249999999999	0.8796499999999998	354457.9375	3211983.815564083	1	1172	0.2667263309062733	1.8730187377033474	1.0384436420771634	426.34747314453125	426.3586730957031
1063	426.8296203613281	1.7034999999999998					1	DETECTED	426.8296 m/z @1.70 [N1272_2.mzXML]	426.8296203613281	1.7034999999999998	1.68805	9.807566666666666	8.119516666666666	19763.56640625	1101139.5566367186	0	1172	2.1194736849460782	262.7675296655923	524.5350593311846	426.8280029296875	426.83599853515625
1064	428.3726501464844	12.17335					1	DETECTED	428.3727 m/z @12.17 [N1272_2.mzXML]	428.3726501464844	12.17335	12.0059	12.50015	0.4942499999999992	53573.890625	515016.2466237771	0	1172	0.1710425278392993	1.1745379603378656	0.9302002634255592	428.3629455566406	428.3730163574219
1065	428.8266906738281	1.68805					1	DETECTED	428.8267 m/z @1.69 [N1272_2.mzXML]	428.8266906738281	1.68805	1.6726999999999999	1.7657166666666666	0.09301666666666675	13800.8125	59192.86523583989	0	1172	0.13907247599819472	3.029858849077054	5.059717698154108	428.8258056640625	428.827392578125
1066	429.37664794921875	12.138766666666667					1	DETECTED	429.3766 m/z @12.14 [N1272_2.mzXML]	429.37664794921875	12.138766666666667	11.7371	15.143049999999999	3.405949999999999	10877.9892578125	881867.0303998116	0	1172	2.0025219728790855	4.2397717842323575	6.7849273427301995	429.3691101074219	429.3768005371094
1067	430.37847900390625	13.453883333333332					1	DETECTED	430.3785 m/z @13.45 [N1272_2.mzXML]	430.37847900390625	13.453883333333332	0.10105	19.9965	19.89545	20020.328125	1893301.824560028	0	1172	0.5093623165016528	1.0765427522769124	1.200397293762856	430.37774658203125	430.3884582519531
1068	430.3902587890625	13.2441					1	DETECTED	430.3903 m/z @13.24 [N1272_2.mzXML]	430.3902587890625	13.2441	0.6294666666666667	19.922833333333333	19.293366666666667	7340.47412109375	1706927.101097991	0	1172	2.9565943888035626	0.8870516251227655	0.8678304021404715	430.38848876953125	430.3915710449219
1069	430.9132995605469	1.6422666666666668					1	DETECTED	430.9133 m/z @1.64 [N1272_2.mzXML]	430.9132995605469	1.6422666666666668	1.5822333333333334	1.68805	0.10581666666666667	121953.59375	405082.23883740255	0	1172	0.05381243742932873	0.906559386047779	1.042677242388195	430.9127197265625	430.9148864746094
1070	431.177734375	12.6182					1	DETECTED	431.1777 m/z @12.62 [N1272_2.mzXML]	431.177734375	12.6182	9.171683333333334	12.96015	3.7884666666666664	19782.068359375	911958.7433636173	0	1172	0.27657409408775635	0.5501430344838112	0.7737289899270502	431.1682434082031	431.17974853515625
1071	431.3150329589844	12.719050000000001					1	DETECTED	431.3150 m/z @12.72 [N1272_2.mzXML]	431.3150329589844	12.719050000000001	12.719050000000001	12.8027	0.08364999999999867	9405.9833984375	39003.30827783192	0	1172	0.13841038656013716	null	null	431.31414794921875	431.31536865234375
1072	432.18023681640625	12.584766666666667					1	DETECTED	432.1802 m/z @12.58 [N1272_2.mzXML]	432.18023681640625	12.584766666666667	12.2439	12.719050000000001	0.47515000000000107	6014.3974609375	101441.73734509289	0	1172	0.08084504108001767	0.6969734011343646	0.3939468022687291	432.1788024902344	432.1829528808594
1073	432.23638916015625	11.87405					1	DETECTED	432.2364 m/z @11.87 [N1272_2.mzXML]	432.23638916015625	11.87405	6.734533333333333	12.03805	5.303516666666667	11285.5185546875	718694.0645402834	0	1172	0.10346795407565956	0.5159548076829533	0.03190961536590659	432.23638916015625	432.24334716796875
1074	432.3099365234375	12.261233333333333					1	DETECTED	432.3099 m/z @12.26 [N1272_2.mzXML]	432.3099365234375	12.261233333333333	11.64245	15.430100000000001	3.787650000000001	29626.91015625	745937.372929749	0	1172	0.16652495643930187	0.7227731773870424	0.46194466247379967	432.3059387207031	432.3117980957031
1075	432.9757995605469	1.8927666666666667					1	DETECTED	432.9758 m/z @1.89 [N1272_2.mzXML]	432.9757995605469	1.8927666666666667	1.7507166666666667	2.3881666666666663	0.6374499999999996	40650.81640625	649914.605723511	0	1172	0.2566250654403166	2.0830039434331	3.050773447830749	432.9754638671875	432.97735595703125
1076	433.0596923828125	11.598450000000001					1	DETECTED	433.0597 m/z @11.60 [N1272_2.mzXML]	433.0596923828125	11.598450000000001	11.5548	11.6728	0.11800000000000033	7733.90869140625	45092.28224560559	0	1172	0.19712855511337857	1.3516609392897687	1.7033218785795377	433.05963134765625	433.0617980957031
1077	433.31304931640625	12.312766666666667					1	DETECTED	433.3130 m/z @12.31 [N1272_2.mzXML]	433.31304931640625	12.312766666666667	12.2263	12.41645	0.19014999999999915	7411.751953125	65717.40667004403	0	1172	0.14469389471254424	1.0995566692366976	1.1991133384733954	433.3126525878906	433.3155212402344
1078	435.3330993652344	10.507283333333334					1	DETECTED	435.3331 m/z @10.51 [N1272_2.mzXML]	435.3330993652344	10.507283333333334	10.4201	15.08995	4.66985	7636.3876953125	435154.8948537599	0	1172	0.07388628171386635	26.781781686101933	1.7631179435051376	435.3306579589844	435.3429870605469
1079	436.85845947265625	1.6726999999999999					1	DETECTED	436.8585 m/z @1.67 [N1272_2.mzXML]	436.85845947265625	1.6726999999999999	1.6572500000000001	1.7657166666666666	0.10846666666666649	26282.34765625	93052.2454091796	0	1172	0.07974155651392278	3.5102481121899127	11.219406852397839	436.857421875	436.85845947265625
1080	437.1923522949219	11.87405					1	DETECTED	437.1924 m/z @11.87 [N1272_2.mzXML]	437.1923522949219	11.87405	11.822866666666666	12.261233333333333	0.438366666666667	64758.96484375	524443.0588551034	0	1172	0.12425251966497974	3.2630284445886417	4.436548948453734	437.1905822753906	437.1935119628906
1081	438.983642578125	1.7943666666666667					1	DETECTED	438.9836 m/z @1.79 [N1272_2.mzXML]	438.983642578125	1.7943666666666667	1.68805	2.3180833333333335	0.6300333333333334	34060.80078125	548071.1204825438	0	1172	0.10444683772387453	2.9856257885148385	5.131493967224395	438.9827880859375	438.98602294921875
1082	440.8704528808594	1.6269666666666667					1	DETECTED	440.8705 m/z @1.63 [N1272_2.mzXML]	440.8704528808594	1.6269666666666667	1.5822333333333334	1.6572500000000001	0.07501666666666673	36184.359375	98554.64912890637	0	1172	0.05536742225374658	0.8161149824026708	0.7009297433243804	440.86895751953125	440.8706970214844
1083	442.80364990234375	1.7191666666666667					1	DETECTED	442.8036 m/z @1.72 [N1272_2.mzXML]	442.80364990234375	1.7191666666666667	1.6726999999999999	1.7507166666666667	0.07801666666666685	10194.3779296875	35284.331995483466	0	1172	0.36154501276295514	0.839490674318506	0.678981348637012	442.8021545410156	442.8040771484375
1084	442.87835693359375	1.55305					1	DETECTED	442.8784 m/z @1.55 [N1272_2.mzXML]	442.87835693359375	1.55305	1.4637	1.5970166666666665	0.13331666666666653	14889.0029296875	62828.905368774336	0	1172	0.13164924108040021	0.7413647891884186	0.498411890307295	442.87811279296875	442.87908935546875
1085	443.4197998046875	12.121083333333333					1	DETECTED	443.4198 m/z @12.12 [N1272_2.mzXML]	443.4197998046875	12.121083333333333	12.104033333333332	12.6182	0.514166666666668	4949.31884765625	94810.44918884296	0	1172	0.0706323875649506	15.078201368522997	29.156402737045994	443.4173278808594	443.42138671875
1086	444.24481201171875	11.443983333333334					1	DETECTED	444.2448 m/z @11.44 [N1272_2.mzXML]	444.24481201171875	11.443983333333334	7.9809	11.443983333333334	3.4630833333333335	6625.9375	705542.6823554687	0	1172	3.243391416731086	0.5	null	444.2361755371094	444.24481201171875
1087	445.3661193847656	12.786249999999999					1	DETECTED	445.3661 m/z @12.79 [N1272_2.mzXML]	445.3661193847656	12.786249999999999	10.257266666666668	15.34055	5.083283333333332	12660.79296875	1184750.8662352907	0	1172	1.1301992382151127	1.0050053051621541	0.6895304288082378	445.3562316894531	445.3692932128906
1088	445.3990478515625	12.347516666666667					1	DETECTED	445.3990 m/z @12.35 [N1272_2.mzXML]	445.3990478515625	12.347516666666667	11.840066666666667	12.517383333333333	0.6773166666666661	15612.4052734375	277067.6722219239	0	1172	0.09152210133728289	0.6673728117712736	0.3347456235425472	445.3974304199219	445.4002685546875
1089	446.25250244140625	11.5548					1	DETECTED	446.2525 m/z @11.55 [N1272_2.mzXML]	446.25250244140625	11.5548	8.768616666666667	19.831666666666667	11.06305	202197.828125	5205241.581196014	0	1172	0.13112820915677936	0.573286243245159	5.348350270683448	446.2489013671875	446.2540283203125
1090	446.8871765136719	1.6422666666666668					1	DETECTED	446.8872 m/z @1.64 [N1272_2.mzXML]	446.8871765136719	1.6422666666666668	1.5970166666666665	1.7034999999999998	0.10648333333333326	64909.8046875	201668.5377687989	0	1172	0.04625705184616735	1.2050007337056143	1.287722746517876	446.8869323730469	446.88726806640625
1091	447.25665283203125	11.720699999999999					1	DETECTED	447.2567 m/z @11.72 [N1272_2.mzXML]	447.25665283203125	11.720699999999999	11.49365	11.989516666666667	0.49586666666666623	12201.115234375	194310.7608360593	0	1172	0.2784238012211979	1.0919768039345292	1.1839536078690582	447.2549133300781	447.258056640625
1092	447.3452453613281	14.4564					1	DETECTED	447.3452 m/z @14.46 [N1272_2.mzXML]	447.3452453613281	14.4564	11.805483333333333	15.99845	4.192966666666667	4876.26806640625	676233.6634978637	0	1172	0.8921152609476195	0.790852220929867	0.5817044418597338	447.34375	447.3488464355469
1093	448.3409118652344	11.890416666666665					1	DETECTED	448.3409 m/z @11.89 [N1272_2.mzXML]	448.3409118652344	11.890416666666665	0.7568	12.156133333333335	11.399333333333335	33768.43359375	5713167.680341189	0	1172	0.11505132238227844	0.4859291571658479	0.023626656107173235	448.3332824707031	448.3415832519531
1094	449.2008056640625	12.29565					1	DETECTED	449.2008 m/z @12.30 [N1272_2.mzXML]	449.2008056640625	12.29565	12.190633333333333	12.517383333333333	0.32675000000000054	16201.58203125	184607.08545581053	0	1172	0.18951879371906521	1.555705443580372	2.111410887160744	449.1996154785156	449.2015380859375
1095	450.320556640625	12.29565					1	DETECTED	450.3206 m/z @12.30 [N1272_2.mzXML]	450.320556640625	12.29565	12.2263	12.534799999999999	0.30849999999999866	33054.34765625	271292.1602646482	0	1172	0.09070475905450692	null	8.243419523920718	450.3184814453125	450.3208312988281
1096	450.35693359375	13.006					1	DETECTED	450.3569 m/z @13.01 [N1272_2.mzXML]	450.35693359375	13.006	0.10105	19.9965	19.89545	42270.0703125	2725445.5317505742	0	1172	0.15099302251145907	2.1233016915550342	2.990763876562517	450.3487548828125	450.35968017578125
1097	451.3234558105469	12.32995					1	DETECTED	451.3235 m/z @12.33 [N1272_2.mzXML]	451.3234558105469	12.32995	12.2439	12.50015	0.25624999999999964	7964.80322265625	69385.58351220709	0	1172	0.1377562011468907	1.4889599070307908	1.9779198140615817	451.32257080078125	451.3271789550781
1098	452.3724365234375	12.086966666666665					1	DETECTED	452.3724 m/z @12.09 [N1272_2.mzXML]	452.3724365234375	12.086966666666665	12.054300000000001	12.190633333333333	0.1363333333333312	16282.80859375	98729.71372705002	0	1172	0.122748297763696	2.0867346938776916	3.173469387755383	452.372314453125	452.37322998046875
1099	453.3435363769531	10.507283333333334					1	DETECTED	453.3435 m/z @10.51 [N1272_2.mzXML]	453.3435363769531	10.507283333333334	9.909066666666666	17.847666666666665	7.938599999999999	109270.1640625	1663498.3200368967	1	1172	0.09438794202501022	2.614909270739554	2.6216836472954523	453.3390808105469	453.3453063964844
1100	454.2922668457031	13.051166666666667					1	DETECTED	454.2923 m/z @13.05 [N1272_2.mzXML]	454.2922668457031	13.051166666666667	12.899400000000002	14.64175	1.7423499999999983	21779.751953125	360775.73060232564	0	1172	0.08693733417695348	11.592073795453016	null	454.2890625	454.2937927246094
1101	454.3883361816406	12.17335					1	DETECTED	454.3883 m/z @12.17 [N1272_2.mzXML]	454.3883361816406	12.17335	12.156133333333335	12.347516666666667	0.19138333333333257	8820.5009765625	61211.49766424524	0	1172	0.16228074460239483	5.558083252662847	10.116166505325694	454.3875732421875	454.389404296875
1102	454.95751953125	1.7943666666666667					1	DETECTED	454.9575 m/z @1.79 [N1272_2.mzXML]	454.95751953125	1.7943666666666667	1.7034999999999998	2.3180833333333335	0.6145833333333337	22304.978515625	366870.3998950196	0	1172	0.30897639493052687	3.3817865003668324	5.047594655550583	454.9570617675781	454.95904541015625
1103	457.269775390625	8.8222					1	DETECTED	457.2698 m/z @8.82 [N1272_2.mzXML]	457.269775390625	8.8222	8.786166666666666	12.02195	3.235783333333334	3272.62646484375	238643.75829135146	0	1172	0.03844863994508074	44.89986123959211	88.79972247918423	457.2620544433594	457.271484375
1104	458.85552978515625	1.55305					1	DETECTED	458.8555 m/z @1.55 [N1272_2.mzXML]	458.85552978515625	1.55305	1.4637	1.5970166666666665	0.13331666666666653	41471.890625	161102.04997265607	0	1172	0.09615743170006086	0.7460361872784917	0.48828569969602353	458.85552978515625	458.85675048828125
1105	459.2478942871094	13.185233333333334					1	DETECTED	459.2479 m/z @13.19 [N1272_2.mzXML]	459.2478942871094	13.185233333333334	5.169083333333333	13.665366666666667	8.496283333333334	22120.6640625	1410942.825735961	0	1172	0.2954197290999723	0.5299478760585401	1.5530094754246953	459.2450256347656	459.2523498535156
1106	460.9661865234375	1.7943666666666667					1	DETECTED	460.9662 m/z @1.79 [N1272_2.mzXML]	460.9661865234375	1.7943666666666667	1.6726999999999999	2.2622166666666668	0.5895166666666669	16726.150390625	229363.01159863293	0	1172	0.07307865308147221	2.4226712328767106	2.740842378211227	460.96441650390625	460.96771240234375
1107	463.33758544921875	12.6516					1	DETECTED	463.3376 m/z @12.65 [N1272_2.mzXML]	463.33758544921875	12.6516	12.6516	18.329	5.6774000000000004	2695.326904296875	446920.96654821775	0	1172	1.1408465333145053	null	null	463.32855224609375	463.3408203125
1108	464.2173767089844	10.619883333333332					1	DETECTED	464.2174 m/z @10.62 [N1272_2.mzXML]	464.2173767089844	10.619883333333332	10.569933333333333	10.690949999999999	0.12101666666666588	10098.9697265625	44688.75941088868	0	1172	0.11311003438637535	1.2113780447113933	1.63649010740136	464.2173767089844	464.21807861328125
1109	467.150634765625	11.64245					1	DETECTED	467.1506 m/z @11.64 [N1272_2.mzXML]	467.150634765625	11.64245	0.7022666666666667	11.822866666666666	11.1206	6108.7392578125	702765.7178728024	0	1172	0.11391024277979334	0.5082455961280357	0.01649119225607121	467.1412353515625	467.1590881347656
1110	468.3072509765625	12.667966666666667					1	DETECTED	468.3073 m/z @12.67 [N1272_2.mzXML]	468.3072509765625	12.667966666666667	4.593133333333333	14.207833333333333	9.6147	185374.859375	3624855.357792601	1	1172	0.13553191617211624	1.555558519371256	1.7628740930550735	468.30413818359375	468.310302734375
1111	469.3280029296875	14.273133333333334					1	DETECTED	469.3280 m/z @14.27 [N1272_2.mzXML]	469.3280029296875	14.273133333333334	11.754033333333332	15.286333333333333	3.532300000000001	6273.15966796875	551959.1416742865	0	1172	0.14655612199852008	0.7011035687348653	0.36460063248907976	469.325927734375	469.3305358886719
1112	469.3880615234375	12.347516666666667					1	DETECTED	469.3881 m/z @12.35 [N1272_2.mzXML]	469.3880615234375	12.347516666666667	12.121083333333333	12.584766666666667	0.4636833333333339	11089.40625	161087.75420532233	0	1172	0.11858280922503894	1.0238848814956538	1.0477697629913076	469.3857116699219	469.3892822265625
1113	469.6569519042969	10.554266666666667					1	DETECTED	469.6570 m/z @10.55 [N1272_2.mzXML]	469.6569519042969	10.554266666666667	7.500933333333333	10.655116666666666	3.154183333333333	4051.72412109375	446419.1167537843	0	1172	3.1244948066043774	0.5165147379912662	0.033029475982532565	469.6551208496094	469.6569519042969
1114	470.88946533203125	1.61195					1	DETECTED	470.8895 m/z @1.61 [N1272_2.mzXML]	470.88946533203125	1.61195	1.5675999999999999	3.264683333333333	1.6970833333333333	24275.357421875	542709.7327679748	0	1172	0.042678912345024855	19.13284479518973	37.18717848700858	470.88848876953125	470.8930969238281
1115	472.24932861328125	11.5548					1	DETECTED	472.2493 m/z @11.55 [N1272_2.mzXML]	472.24932861328125	11.5548	0.8841666666666667	11.805483333333333	10.921316666666666	12568.939453125	2183474.938214722	0	1172	0.04132850964678525	0.511746413052646	0.023492826105292058	472.2434997558594	472.24932861328125
1116	472.3023986816406	12.29565					1	DETECTED	472.3024 m/z @12.30 [N1272_2.mzXML]	472.3023986816406	12.29565	12.190633333333333	12.5517	0.36106666666666776	30424.09765625	306872.52847552515	0	1172	0.1272476382821921	1.6602725580651714	1.92445624757178	472.30145263671875	472.3039245605469
1117	474.2838134765625	11.87405					1	DETECTED	474.2838 m/z @11.87 [N1272_2.mzXML]	474.2838134765625	11.87405	11.822866666666666	12.5517	0.7288333333333341	263245.71875	2140720.63153821	1	1172	0.12208303141144938	3.802801888814187	4.448116965847375	474.28179931640625	474.2845764160156
1118	474.8334655761719	1.55305					1	DETECTED	474.8335 m/z @1.55 [N1272_2.mzXML]	474.8334655761719	1.55305	1.4637	18.532	17.0683	35397.7890625	3591617.52434198	0	1172	0.06815091783031857	90.41725102443932	0.5330057495631974	474.826171875	474.83404541015625
1119	475.0133361816406	8.8042					1	DETECTED	475.0133 m/z @8.80 [N1272_2.mzXML]	475.0133361816406	8.8042	8.8042	9.824483333333335	1.0202833333333352	116251.3515625	733998.9533998169	0	1172	null	null	null	475.00897216796875	475.0158386230469
1120	475.2873840332031	11.922933333333333					1	DETECTED	475.2874 m/z @11.92 [N1272_2.mzXML]	475.2873840332031	11.922933333333333	11.922933333333333	12.138766666666667	0.2158333333333342	40317.59765625	256159.89911816546	0	1172	0.08784771334483743	null	null	475.2872619628906	475.2882385253906
1121	475.32550048828125	10.507283333333334					1	DETECTED	475.3255 m/z @10.51 [N1272_2.mzXML]	475.32550048828125	10.507283333333334	10.239516666666667	18.4025	8.162983333333333	36717.41796875	958854.4731232915	0	1172	0.13836564671139406	1.4849821347525891	4.5199303203781795	475.322509765625	475.3271484375
1122	476.9057922363281	1.6269666666666667					1	DETECTED	476.9058 m/z @1.63 [N1272_2.mzXML]	476.9057922363281	1.6269666666666667	1.61195	1.6726999999999999	0.06074999999999986	17388.923828125	39693.999073120125	0	1172	0.05190150353801526	2.022752497225299	3.302759640853812	476.9057922363281	476.9065856933594
1123	476.9398498535156	1.7943666666666667					1	DETECTED	476.9398 m/z @1.79 [N1272_2.mzXML]	476.9398498535156	1.7943666666666667	1.7350999999999999	2.2197166666666663	0.4846166666666665	11796.1708984375	149714.43488275146	0	1172	0.147559213669739	4.088442069741271	5.568546245240415	476.93817138671875	476.94140625
1124	478.2921142578125	12.86745					1	DETECTED	478.2921 m/z @12.87 [N1272_2.mzXML]	478.2921142578125	12.86745	12.752783333333333	13.36125	0.6084666666666667	66322.1640625	844728.3075303967	0	1172	0.12666459461691915	2.6531976744186094	9.642113244220306	478.2913513183594	478.2956237792969
1125	478.3284606933594	13.1262					1	DETECTED	478.3285 m/z @13.13 [N1272_2.mzXML]	478.3284606933594	13.1262	11.134583333333333	15.649483333333334	4.514900000000001	67941.2734375	2588010.284262327	0	1172	0.21150433227127152	0.8390351572753394	0.6712334599542354	478.32659912109375	478.3311462402344
1126	479.00213623046875	1.8927666666666667					1	DETECTED	479.0021 m/z @1.89 [N1272_2.mzXML]	479.00213623046875	1.8927666666666667	1.8515166666666665	4.961516666666666	3.11	9189.974609375	358728.76269433595	0	1172	0.15292359550778523	37.69696969696948	74.39393939393896	478.9930419921875	479.0029296875
1127	480.21051025390625	11.657366666666666					1	DETECTED	480.2105 m/z @11.66 [N1272_2.mzXML]	480.21051025390625	11.657366666666666	11.018683333333334	12.32995	1.3112666666666666	3921.281494140625	171173.39001495388	0	1172	0.08778851323609338	1.0265389734088366	1.0530779468176732	480.2094421386719	480.2181396484375
1128	480.3435363769531	13.453883333333332					1	DETECTED	480.3435 m/z @13.45 [N1272_2.mzXML]	480.3435363769531	13.453883333333332	13.331866666666667	14.6753	1.3434333333333335	83361.3203125	1237765.8293978872	0	1172	0.15271676919378585	2.5004124647984938	3.133765592492012	480.3430480957031	480.3465270996094
1129	482.32342529296875	12.930016666666667					1	DETECTED	482.3234 m/z @12.93 [N1272_2.mzXML]	482.32342529296875	12.930016666666667	12.735633333333334	15.0723	2.336666666666666	48725.56640625	776275.8303896495	0	1172	0.1136471969407502	1.0863997136278305	0.9994941744094711	482.3206481933594	482.3248291015625
1130	482.359619140625	13.783199999999999					1	DETECTED	482.3596 m/z @13.78 [N1272_2.mzXML]	482.359619140625	13.783199999999999	13.582033333333333	15.232816666666668	1.6507833333333348	72434.2890625	1616838.4092165502	0	1172	0.26575868765346833	2.666779217953483	2.7278423084089427	482.35882568359375	482.3615417480469
1131	483.3271179199219	12.899400000000002					1	DETECTED	483.3271 m/z @12.90 [N1272_2.mzXML]	483.3271179199219	12.899400000000002	12.786249999999999	13.035833333333333	0.2495833333333337	12994.099609375	99190.10450537154	0	1172	0.11165444683411074	1.1028870231256194	1.2057740462512385	483.3243408203125	483.3284606933594
1132	483.36297607421875	13.783199999999999					1	DETECTED	483.3630 m/z @13.78 [N1272_2.mzXML]	483.36297607421875	13.783199999999999	13.7488	14.708833333333333	0.9600333333333335	17909.302734375	286314.9448555297	0	1172	0.17365597058999427	13.953972868217152	26.907945736434304	483.36224365234375	483.3721618652344
1133	483.939208984375	8.750599999999999					1	DETECTED	483.9392 m/z @8.75 [N1272_2.mzXML]	483.939208984375	8.750599999999999	5.291383333333333	8.89405	3.602666666666667	6893.30517578125	200552.01320013456	0	1172	0.08658371179027213	0.5207344630046303	3.911253399573778	483.9380187988281	483.9408264160156
1134	487.3194885253906	14.57495					1	DETECTED	487.3195 m/z @14.57 [N1272_2.mzXML]	487.3194885253906	14.57495	6.539233333333333	16.438866666666666	9.899633333333334	69912.4921875	2852067.014114047	0	1172	0.5339775266684317	1.012398725594058	1.09933191912617	487.3171081542969	487.3277282714844
1135	488.8721008300781	1.6726999999999999					1	DETECTED	488.8721 m/z @1.67 [N1272_2.mzXML]	488.8721008300781	1.6726999999999999	1.6572500000000001	5.8870000000000005	4.22975	11584.4111328125	434665.2349317017	0	1172	0.28091970099292873	136.8851132686107	272.77022653722145	488.87091064453125	488.8722839355469
1136	489.3355712890625	15.6125					1	DETECTED	489.3356 m/z @15.61 [N1272_2.mzXML]	489.3355712890625	15.6125	10.203366666666666	17.625	7.421633333333334	19905.80078125	1941842.934834014	0	1172	0.9564811700677041	1.0828829954796337	0.6427019293332283	489.3326416015625	489.3391418457031
1137	491.5579833984375	13.185233333333334					1	DETECTED	491.5580 m/z @13.19 [N1272_2.mzXML]	491.5579833984375	13.185233333333334	6.983816666666667	13.665366666666667	6.6815500000000005	21854.169921875	861175.0734090874	0	1172	0.21775439227978666	0.5355110472423034	0.08186470618770622	491.55230712890625	491.55938720703125
1138	494.3228759765625	12.8027					1	DETECTED	494.3229 m/z @12.80 [N1272_2.mzXML]	494.3228759765625	12.8027	12.601333333333335	14.692183333333332	2.090849999999998	303508.8125	3339333.3801299394	1	1172	0.12953251050791614	1.2710127476945416	2.276797219054356	494.3211364746094	494.32501220703125
1139	496.3377990722656	13.185233333333334					1	DETECTED	496.3378 m/z @13.19 [N1272_2.mzXML]	496.3377990722656	13.185233333333334	10.293666666666667	18.98966666666667	8.696000000000002	5873421.0	9.894925920255311E7	1	1172	0.22854816610224482	1.6487936566128267	1.6335297619093394	496.33599853515625	496.3424987792969
1140	497.342041015625	13.185233333333334					1	DETECTED	497.3420 m/z @13.19 [N1272_2.mzXML]	497.342041015625	13.185233333333334	11.411516666666667	19.556500000000003	8.144983333333336	1253967.125	2.3539130385989897E7	0	1172	0.2469840187481971	1.741543108134859	3.212619468500068	497.3388366699219	497.34844970703125
1141	499.3472595214844	13.1262					1	DETECTED	499.3473 m/z @13.13 [N1272_2.mzXML]	499.3472595214844	13.1262	3.3872	13.783199999999999	10.395999999999999	23306.994140625	1885616.821133422	0	1172	0.2440538389049145	0.5337303624602114	0.03606106792484257	499.3446350097656	499.3487854003906
1142	500.27984619140625	11.87405					1	DETECTED	500.2798 m/z @11.87 [N1272_2.mzXML]	500.27984619140625	11.87405	11.840066666666667	13.006	1.1659333333333333	18124.73046875	369690.79026898247	0	1172	0.9913258872427217	17.15448749386947	33.30897498773894	500.2725830078125	500.2807922363281
1143	501.1878662109375	13.185233333333334					1	DETECTED	501.1879 m/z @13.19 [N1272_2.mzXML]	501.1878662109375	13.185233333333334	13.096933333333334	13.665366666666667	0.5684333333333331	20480.7578125	271748.56950549234	0	1172	0.21610549358298137	3.2187617969044813	5.4375235938089626	501.1853332519531	501.19036865234375
1144	502.291748046875	12.835183333333333					1	DETECTED	502.2917 m/z @12.84 [N1272_2.mzXML]	502.291748046875	12.835183333333333	12.7019	14.473183333333333	1.7712833333333329	38085.125	551799.2905433348	0	1172	0.11189405846346467	6.527381082355481	11.908006833895564	502.2891845703125	502.2937927246094
1145	502.3285217285156	12.930016666666667					1	DETECTED	502.3285 m/z @12.93 [N1272_2.mzXML]	502.3285217285156	12.930016666666667	12.930016666666667	13.869583333333333	0.939566666666666	17098.783203125	250448.4276086419	0	1172	0.08779062757832001	null	null	502.32342529296875	502.3290100097656
1146	502.40972900390625	4.131916666666666					1	DETECTED	502.4097 m/z @4.13 [N1272_2.mzXML]	502.40972900390625	4.131916666666666	3.264683333333333	4.67505	1.4103666666666665	1722.9532470703125	80283.96148129276	0	1172	0.1090557073931695	0.8131414075412232	0.6262828150824464	502.4071960449219	502.4145812988281
1147	503.2950744628906	12.818866666666667					1	DETECTED	503.2951 m/z @12.82 [N1272_2.mzXML]	503.2950744628906	12.818866666666667	8.698200000000002	12.96015	4.261949999999999	8959.740234375	1079099.1075581054	0	1172	0.1385585803185343	0.517143261608154	0.034286523216308186	503.2947998046875	503.3036804199219
1148	503.4080810546875	13.800199999999998					1	DETECTED	503.4081 m/z @13.80 [N1272_2.mzXML]	503.4080810546875	13.800199999999998	3.8202	14.725716666666667	10.905516666666667	2876.013671875	910686.3469749452	0	1172	10.107058999539804	0.546368570474282	0.092737140948564	503.4061584472656	503.41436767578125
1149	504.23992919921875	12.29565					1	DETECTED	504.2399 m/z @12.30 [N1272_2.mzXML]	504.23992919921875	12.29565	9.504716666666667	12.382033333333334	2.877316666666667	6448.30078125	180718.34570117207	0	1172	0.1398182432150996	0.5154757070514047	0.799493221355528	504.23516845703125	504.2407531738281
1150	504.3423156738281	13.331866666666667					1	DETECTED	504.3423 m/z @13.33 [N1272_2.mzXML]	504.3423156738281	13.331866666666667	13.199666666666667	14.207833333333333	1.008166666666666	10968.1298828125	228921.19419726537	0	1172	0.059237585426558326	3.8130358043368835	4.162646040927218	504.34002685546875	504.3453674316406
1151	506.3584289550781	13.599					1	DETECTED	506.3584 m/z @13.60 [N1272_2.mzXML]	506.3584289550781	13.599	11.657366666666666	15.4661	3.8087333333333344	13472.546875	785396.8595693967	0	1172	0.6362458255861547	0.9631393675493639	0.9717412940357952	506.3562316894531	506.3626708984375
1152	507.3230895996094	13.1262					1	DETECTED	507.3231 m/z @13.13 [N1272_2.mzXML]	507.3230895996094	13.1262	13.020783333333332	19.685	6.6642166666666665	11469.4697265625	922294.2918810116	0	1172	0.2766971004389376	31.608932806323562	62.217865612647124	507.3152770996094	507.32818603515625
1153	508.33953857421875	13.020783333333332					1	DETECTED	508.3395 m/z @13.02 [N1272_2.mzXML]	508.33953857421875	13.020783333333332	12.96015	13.096933333333334	0.1367833333333337	12014.90234375	62692.97134838861	0	1172	0.08089692085260758	1.1279549202859036	1.2559098405718072	508.3372497558594	508.3414001464844
1154	508.3751220703125	14.025416666666667					1	DETECTED	508.3751 m/z @14.03 [N1272_2.mzXML]	508.3751220703125	14.025416666666667	11.805483333333333	15.96195	4.156466666666667	26665.517578125	1243280.1829756782	0	1172	0.39191501877710344	0.7443608689409211	0.6896563650803862	508.3738708496094	508.3778991699219
1155	508.85760498046875	1.6422666666666668					1	DETECTED	508.8576 m/z @1.64 [N1272_2.mzXML]	508.85760498046875	1.6422666666666668	1.5970166666666665	8.27245	6.675433333333332	10441.685546875	1622257.4654174803	0	1172	0.05834507011821222	73.76169429097567	139.01804918081962	508.8494567871094	508.8577575683594
1156	510.3535461425781	13.453883333333332					1	DETECTED	510.3535 m/z @13.45 [N1272_2.mzXML]	510.3535461425781	13.453883333333332	7.59025	13.92175	6.331499999999999	63190.53515625	2142856.234264892	0	1172	0.1926761174102598	0.5398956278530377	2.7354205893903076	510.34893798828125	510.35479736328125
1157	512.3331909179688	11.973433333333332					1	DETECTED	512.3332 m/z @11.97 [N1272_2.mzXML]	512.3331909179688	11.973433333333332	11.87405	14.6753	2.8012499999999996	58211.4296875	1088346.2913992922	0	1172	0.09432630718356982	6.5082262402061275	3.502770284209634	512.332275390625	512.3399047851562
1158	514.8741455078125	1.6422666666666668					1	DETECTED	514.8741 m/z @1.64 [N1272_2.mzXML]	514.8741455078125	1.6422666666666668	1.61195	11.857083333333332	10.245133333333332	17154.255859375	4061728.426717773	0	1172	0.0442103247072434	168.96866410115388	336.9373282023078	514.869873046875	514.8744506835938
1159	515.3123168945312	13.140966666666666					1	DETECTED	515.3123 m/z @13.14 [N1272_2.mzXML]	515.3123168945312	13.140966666666666	13.035833333333333	13.599	0.5631666666666675	51383.25	574914.7836424557	0	1172	0.16694711236201876	1.9640887073089002	4.440423105856159	515.3099975585938	515.313232421875
1160	516.304931640625	12.8027					1	DETECTED	516.3049 m/z @12.80 [N1272_2.mzXML]	516.304931640625	12.8027	12.735633333333334	12.99085	0.25521666666666576	28813.85546875	241783.40666430574	0	1172	0.1286331708282944	1.902708747514937	null	516.304443359375	516.3052368164062
1161	517.3668212890625	15.020299999999999					1	DETECTED	517.3668 m/z @15.02 [N1272_2.mzXML]	517.3668212890625	15.020299999999999	5.256466666666666	16.0353	10.778833333333333	7423.0498046875	817278.9343521425	0	1172	0.333395396680908	0.5519775361452982	0.07379391999284061	517.3648071289062	517.3728637695312
1162	518.3206176757812	13.185233333333334					1	DETECTED	518.3206 m/z @13.19 [N1272_2.mzXML]	518.3206176757812	13.185233333333334	12.6516	14.60835	1.9567499999999995	319569.4375	6705499.131739738	1	1172	0.20262185851761672	1.0102842136588945	1.7034399927857757	518.3197631835938	518.3224487304688
1163	518.464111328125	12.96015					1	DETECTED	518.4641 m/z @12.96 [N1272_2.mzXML]	518.464111328125	12.96015	11.627666666666666	14.743283333333332	3.115616666666666	53688.2734375	3512057.3704379885	0	1172	1.3115399232040161	1.1864079065750341	1.2441900179398147	518.4560546875	518.464111328125
1164	519.3240966796875	13.185233333333334					1	DETECTED	519.3241 m/z @13.19 [N1272_2.mzXML]	519.3240966796875	13.185233333333334	12.975483333333333	14.540899999999999	1.5654166666666658	84730.171875	1671612.5558012691	0	1172	0.26334927288899834	3.731624950337676	6.463249900675352	519.3230590820312	519.32568359375
1165	520.3375244140625	12.930016666666667					1	DETECTED	520.3375 m/z @12.93 [N1272_2.mzXML]	520.3375244140625	12.930016666666667	11.64245	16.456966666666666	4.814516666666666	2239081.75	2.229961450231413E7	1	1172	0.08612608539935707	1.2690099113497597	1.3943851868097539	520.3348388671875	520.3411865234375
1166	521.3418579101562	12.930016666666667					1	DETECTED	521.3419 m/z @12.93 [N1272_2.mzXML]	521.3418579101562	12.930016666666667	12.769733333333333	15.4661	2.696366666666668	540099.625	6798123.870000633	0	1172	0.0941769573923601	3.9850976627086903	8.60889745063859	521.341552734375	521.34619140625
1167	522.3538208007812	13.331866666666667					1	DETECTED	522.3538 m/z @13.33 [N1272_2.mzXML]	522.3538208007812	13.331866666666667	11.890416666666665	15.66745	3.7770333333333355	735470.4375	1.5383925148151124E7	1	1172	0.20607408556024076	2.2247466636703384	1.9912561427350897	522.3446655273438	522.3563842773438
1168	523.346923828125	12.96015					1	DETECTED	523.3469 m/z @12.96 [N1272_2.mzXML]	523.346923828125	12.96015	12.899400000000002	13.020783333333332	0.12138333333333051	11296.0107421875	59447.459124022804	0	1172	0.11468388989150924	0.9990397805212593	0.9980795610425187	523.3460693359375	523.3473510742188
1169	523.357421875	13.346466666666666					1	DETECTED	523.3574 m/z @13.35 [N1272_2.mzXML]	523.357421875	13.346466666666666	12.975483333333333	14.794649999999999	1.819166666666666	201706.6875	3930137.084708863	0	1172	0.2045897263710934	1.6627370506089842	4.166344212860668	523.3478393554688	523.3599243164062
1170	524.3695678710938	14.257016666666667					1	DETECTED	524.3696 m/z @14.26 [N1272_2.mzXML]	524.3695678710938	14.257016666666667	10.009549999999999	17.884666666666664	7.875116666666665	817998.125	4.004460326608343E7	1	1172	0.49091426116581616	0.7243745018158488	0.3635743994409427	524.3597412109375	524.3729858398438
1171	525.3734741210938	14.207833333333333					1	DETECTED	525.3735 m/z @14.21 [N1272_2.mzXML]	525.3734741210938	14.207833333333333	3.4943999999999997	17.01366666666667	13.51926666666667	190698.109375	1.192413489286319E7	0	1172	0.5717689785324716	0.94259115833776	8.14284887035078	525.3721313476562	525.3794555664062
1172	526.2911987304688	12.8027					1	DETECTED	526.2912 m/z @12.80 [N1272_2.mzXML]	526.2911987304688	12.8027	12.7019	12.883683333333332	0.18178333333333185	19410.01171875	118787.97348071214	0	1172	0.06550815544941813	0.901703042328039	0.8034060846560779	526.2909545898438	526.2919311523438
1173	526.6346435546875	8.8042					1	DETECTED	526.6346 m/z @8.80 [N1272_2.mzXML]	526.6346435546875	8.8042	8.786166666666666	19.35533333333333	10.569166666666664	1934.7652587890625	410325.1857321473	0	1172	0.08249141745922195	293.0452865064692	585.0905730129384	526.6346435546875	526.6436157226562
1174	527.37841796875	14.32235					1	DETECTED	527.3784 m/z @14.32 [N1272_2.mzXML]	527.37841796875	14.32235	13.9915	16.401533333333333	2.410033333333333	4470.10546875	216006.0124297791	0	1172	0.2673067443174748	3.6421842728326035	6.284368545665207	527.3775024414062	527.3818969726562
1175	528.3203125	13.2876					1	DETECTED	528.3203 m/z @13.29 [N1272_2.mzXML]	528.3203125	13.2876	13.214400000000001	13.407183333333334	0.19278333333333286	10262.693359375	90381.08224047889	0	1172	0.2907171776066235	1.3168260473588642	1.6336520947177284	528.3185424804688	528.3203125
1176	528.4610595703125	12.347516666666667					1	DETECTED	528.4611 m/z @12.35 [N1272_2.mzXML]	528.4610595703125	12.347516666666667	9.141133333333332	12.735633333333334	3.594500000000002	9763.474609375	396557.9434486697	0	1172	1.5953631600310487	0.5605224993892391	0.12104499877847835	528.4595336914062	528.4622802734375
1177	533.3612060546875	14.109100000000002					1	DETECTED	533.3612 m/z @14.11 [N1272_2.mzXML]	533.3612060546875	14.109100000000002	2.748683333333333	14.760150000000001	12.011466666666667	4711.8603515625	1175193.3985263675	0	1172	0.29685754911179885	0.5286543187236382	0.06462967103667978	533.3533325195312	533.3638916015625
1178	534.2957763671875	13.140966666666666					1	DETECTED	534.2958 m/z @13.14 [N1272_2.mzXML]	534.2957763671875	13.140966666666666	13.096933333333334	13.346466666666666	0.24953333333333205	10431.09375	95817.12155236788	0	1172	0.22402963925873465	2.8334595003786127	4.666919000757225	534.29150390625	534.2972412109375
1179	535.1251831054688	11.5548					1	DETECTED	535.1252 m/z @11.55 [N1272_2.mzXML]	535.1251831054688	11.5548	11.525866666666667	11.64245	0.11658333333333282	10157.7822265625	47785.90619238272	0	1172	0.07955870150425248	2.0146889400921935	3.0293778801843865	535.1219482421875	535.1260375976562
1180	542.3204345703125	12.930016666666667					1	DETECTED	542.3204 m/z @12.93 [N1272_2.mzXML]	542.3204345703125	12.930016666666667	12.517383333333333	14.339166666666667	1.8217833333333342	166714.578125	1994697.253214234	0	1172	0.08624799860833399	1.0719655921093023	0.8518329889313099	542.31884765625	542.3229370117188
1181	544.33837890625	12.86745					1	DETECTED	544.3384 m/z @12.87 [N1272_2.mzXML]	544.33837890625	12.86745	12.719050000000001	15.143049999999999	2.4239999999999977	326705.75	4411038.280046638	1	1172	0.11619029846684192	2.9142130142980878	2.5100489841715214	544.335693359375	544.3405151367188
1182	546.3538818359375	13.081766666666665					1	DETECTED	546.3539 m/z @13.08 [N1272_2.mzXML]	546.3538818359375	13.081766666666665	11.540416666666665	18.660166666666665	7.11975	77991.8359375	2529057.4002764896	0	1172	0.12087052121456843	1.200878536125718	6.382147199716223	546.3463134765625	546.358154296875
1183	548.3698120117188	13.549183333333334					1	DETECTED	548.3698 m/z @13.55 [N1272_2.mzXML]	548.3698120117188	13.549183333333334	13.407183333333334	13.869583333333333	0.4623999999999988	13773.884765625	188949.6708860473	0	1172	0.13122928485502072	1.628169014084509	1.947921102320486	548.3682250976562	548.3714599609375
1184	550.4482421875	12.735633333333334					1	DETECTED	550.4482 m/z @12.74 [N1272_2.mzXML]	550.4482421875	12.735633333333334	3.1898	14.523933333333334	11.334133333333334	7865.33154296875	1264468.9797493592	0	1172	0.4706372318608718	0.5936691401134875	0.18733828022697505	550.439453125	550.4515991210938
1185	566.320068359375	12.86745					1	DETECTED	566.3201 m/z @12.87 [N1272_2.mzXML]	566.320068359375	12.86745	12.786249999999999	13.111516666666667	0.3252666666666677	28796.30078125	248005.5496643081	0	1172	0.11593267134232121	2.002873563218377	3.0057471264367535	566.3179931640625	566.3263549804688
1186	567.405029296875	12.312766666666667					1	DETECTED	567.4050 m/z @12.31 [N1272_2.mzXML]	567.405029296875	12.312766666666667	3.21995	12.483283333333333	9.263333333333332	5257.1728515625	1197957.3329054264	0	1172	0.10321996456781868	0.5093764491750813	0.01875289835016278	567.39892578125	567.4080200195312
1187	568.3385009765625	12.835183333333333					1	DETECTED	568.3385 m/z @12.84 [N1272_2.mzXML]	568.3385009765625	12.835183333333333	12.7019	15.9435	3.2416	51034.5546875	816799.7772674563	0	1172	0.12650801172295623	1.6754469725134837	2.864186975852947	568.3336181640625	568.3414916992188
1188	570.3543701171875	13.051166666666667					1	DETECTED	570.3544 m/z @13.05 [N1272_2.mzXML]	570.3543701171875	13.051166666666667	12.96015	13.155483333333333	0.19533333333333225	8388.20703125	71800.74055627405	0	1172	0.21839164273075617	1.073063541475916	1.1461270829518317	570.3533325195312	570.3560180664062
1189	583.2512817382812	11.201016666666668					1	DETECTED	583.2513 m/z @11.20 [N1272_2.mzXML]	583.2512817382812	11.201016666666668	5.013366666666667	12.29565	7.282283333333333	8563.640625	604165.4361473392	0	1172	0.9438540197831191	0.5884530745382602	1.004092236748908	583.2431640625	583.2590942382812
1190	585.2685546875	10.98485					1	DETECTED	585.2686 m/z @10.98 [N1272_2.mzXML]	585.2685546875	10.98485	10.311583333333335	13.648516666666666	3.336933333333331	60123.07421875	1163825.2053333109	1	1172	0.08539920256230893	2.679998605112828	3.561364322428714	585.2651977539062	585.2742919921875
1191	607.1719360351562	2.5117833333333333					1	DETECTED	607.1719 m/z @2.51 [N1272_2.mzXML]	607.1719360351562	2.5117833333333333	2.4157	19.63	17.214299999999998	4737.3291015625	949691.2142035826	0	1172	0.08576894791892542	89.58005203816155	178.1601040763231	607.168212890625	607.1754760742188
1192	616.1740112304688	11.3036					1	DETECTED	616.1740 m/z @11.30 [N1272_2.mzXML]	616.1740112304688	11.3036	11.25225	11.7371	0.4848499999999998	87897.953125	649710.8982937004	1	1172	0.11966250241710874	6.012081893561058	6.180683075435216	616.1708984375	616.1778564453125
1193	619.0887451171875	14.109100000000002					1	DETECTED	619.0887 m/z @14.11 [N1272_2.mzXML]	619.0887451171875	14.109100000000002	14.075966666666666	14.339166666666667	0.2632000000000012	2278.4248046875	25637.983859436077	0	1172	0.1465129644580898	3.9718309859152567	6.9436619718305135	619.087890625	619.09423828125
1194	619.4374389648438	12.601333333333335					1	DETECTED	619.4374 m/z @12.60 [N1272_2.mzXML]	619.4374389648438	12.601333333333335	3.7736333333333336	12.667966666666667	8.894333333333332	4860.16162109375	840107.8303352051	0	1172	0.0910692288228816	0.5037741049952611	0.0075482099905221055	619.43359375	619.4432983398438
1195	629.1527709960938	2.44355					1	DETECTED	629.1528 m/z @2.44 [N1272_2.mzXML]	629.1527709960938	2.44355	1.83745	4.893133333333334	3.055683333333334	15469.765625	506607.9217237851	0	1172	0.34409156813339603	1.1428389769613383	1.4365130995096527	629.148681640625	629.1627197265625
1196	651.1337280273438	1.86545					1	DETECTED	651.1337 m/z @1.87 [N1272_2.mzXML]	651.1337280273438	1.86545	1.83745	2.7776833333333335	0.9402333333333335	18641.97265625	254029.1785002441	0	1172	0.46959368722433403	16.78988095238094	19.236136366831094	651.1301879882812	651.13720703125
1197	673.1178588867188	1.86545					1	DETECTED	673.1179 m/z @1.87 [N1272_2.mzXML]	673.1178588867188	1.86545	1.83745	2.4157	0.5782500000000002	6141.1640625	128817.61192761232	0	1172	0.43773430040772343	10.32589285714285	19.6517857142857	673.1144409179688	673.1181640625
1198	701.5573120117188	12.584766666666667					1	DETECTED	701.5573 m/z @12.58 [N1272_2.mzXML]	701.5573120117188	12.584766666666667	6.045366666666666	15.358533333333332	9.313166666666666	8542.2978515625	1300165.9870024114	0	1172	0.6955892431160091	0.6712786677595665	0.35122341467606816	701.5533447265625	701.5663452148438
1199	703.5729370117188	13.453883333333332					1	DETECTED	703.5729 m/z @13.45 [N1272_2.mzXML]	703.5729370117188	13.453883333333332	11.973433333333332	15.430100000000001	3.4566666666666688	28159.5078125	1329584.9748954165	0	1172	0.6739986817909269	1.1162651337722571	0.5485228648851873	703.5682373046875	703.5795288085938
1200	722.52392578125	12.769733333333333					1	DETECTED	722.5239 m/z @12.77 [N1272_2.mzXML]	722.52392578125	12.769733333333333	12.483283333333333	13.648516666666666	1.1652333333333331	7066.0322265625	248130.61957916227	0	1172	0.27416553841689506	2.0339209867923405	2.944159253739652	722.519287109375	722.530029296875
1201	732.5513916015625	13.549183333333334					1	DETECTED	732.5514 m/z @13.55 [N1272_2.mzXML]	732.5513916015625	13.549183333333334	12.261233333333333	14.985666666666667	2.7244333333333337	6285.7001953125	350898.8909474185	0	1172	0.45234800822201215	1.057662693945158	0.7717354637805948	732.5458374023438	732.5567016601562
1202	758.56689453125	13.453883333333332					1	DETECTED	758.5669 m/z @13.45 [N1272_2.mzXML]	758.56689453125	13.453883333333332	11.151	16.0353	4.8843	101810.9765625	6144233.622030853	1	1172	1.1390207347771906	0.9596178015906609	0.6774440270940814	758.5617065429688	758.5723876953125
1203	760.5830078125	12.6182					1	DETECTED	760.5830 m/z @12.62 [N1272_2.mzXML]	760.5830078125	12.6182	11.9066	15.66745	3.7608500000000014	58832.4921875	3095886.9384123534	0	1172	0.44430933778914117	1.9422156575572849	2.985893829377739	760.5798950195312	760.5904541015625
1204	768.5873413085938	13.453883333333332					1	DETECTED	768.5873 m/z @13.45 [N1272_2.mzXML]	768.5873413085938	13.453883333333332	12.104033333333332	16.642533333333333	4.538500000000001	8877.8837890625	558866.4007389527	0	1172	0.7328926212745817	1.6811127162277293	0.5539642987471189	768.5831298828125	768.5922241210938
1205	780.552001953125	13.422533333333332					1	DETECTED	780.5520 m/z @13.42 [N1272_2.mzXML]	780.552001953125	13.422533333333332	9.9256	15.00295	5.077350000000001	9002.2275390625	808118.3803356326	0	1172	0.47781103943546555	0.7259718038662449	0.4519436077324899	780.546630859375	780.5562744140625
1206	782.5667724609375	12.6516					1	DETECTED	782.5668 m/z @12.65 [N1272_2.mzXML]	782.5667724609375	12.6516	11.068299999999999	14.863616666666667	3.7953166666666682	48740.046875	2309710.682445008	0	1172	0.17450789347635087	2.0560712740085534	2.997567427574371	782.5648803710938	782.5703125
1207	784.5820922851562	12.6516					1	DETECTED	784.5821 m/z @12.65 [N1272_2.mzXML]	784.5820922851562	12.6516	11.9066	17.01366666666667	5.10706666666667	31486.033203125	1929092.802882294	0	1172	1.0671490040572795	1.7666039979309005	2.71388259902935	784.5765380859375	784.5868530273438
1208	786.5982055664062	13.453883333333332					1	DETECTED	786.5982 m/z @13.45 [N1272_2.mzXML]	786.5982055664062	13.453883333333332	2.5252833333333333	16.016883333333332	13.491599999999998	37350.30078125	3479932.545373842	0	1172	0.42528865557967777	0.9335573343067968	0.6823067921983913	786.5891723632812	786.6058959960938
1209	794.600341796875	13.453883333333332					1	DETECTED	794.6003 m/z @13.45 [N1272_2.mzXML]	794.600341796875	13.453883333333332	12.41645	13.834866666666667	1.4184166666666673	6010.6689453125	265187.66087060544	0	1172	1.3196202010357787	0.6836182244642235	0.36723644892844687	794.5983276367188	794.6063232421875
1210	806.567138671875	12.6182					1	DETECTED	806.5671 m/z @12.62 [N1272_2.mzXML]	806.567138671875	12.6182	11.857083333333332	15.00295	3.1458666666666684	14119.59765625	859272.5758102726	0	1172	1.1599805859495245	1.9176813493078273	2.566790041407832	806.5601196289062	806.5744018554688
1211	808.5805053710938	12.6182					1	DETECTED	808.5805 m/z @12.62 [N1272_2.mzXML]	808.5805053710938	12.6182	12.086966666666665	15.143049999999999	3.0560833333333335	12194.1376953125	679646.8932837218	0	1172	0.9870319368872291	2.876403965614601	4.752807931229202	808.5785522460938	808.5879516601562
1212	810.598876953125	12.6182					1	DETECTED	810.5989 m/z @12.62 [N1272_2.mzXML]	810.598876953125	12.6182	11.956516666666666	19.9965	8.039983333333335	28536.419921875	1355884.3464946903	0	1172	0.48815343067919414	2.2874130178097496	2.9005418451467664	810.589599609375	810.6064453125
1213	991.6700439453125	13.140966666666666					1	DETECTED	991.6700 m/z @13.14 [N1272_2.mzXML]	991.6700439453125	13.140966666666666	13.111516666666667	13.3173	0.20578333333333276	16367.89453125	94189.93920873973	0	1172	0.04659327762560217	3.4937747594794684	5.987549518958937	991.66650390625	991.6742553710938
