# Supplementary material for: MSFC: a new feature construction method for accurate diagnosis of mass spectrometry data
Source: Sci Rep. 2023 Sep 21;13:15694. doi: 10.1038/s41598-023-42395-5 (PMC10514077; doi:10.1038/s41598-023-42395-5)
Supplement: Supplementary file 1 — Supplementary Information. [file 41598_2023_42395_MOESM1_ESM.zip › dataset/CHD dataset/2-batch/N/N1273_2.mzXML_chromatograms.csv]

row ID	row m/z	row retention time	row identity (main ID)	row identity (all IDs)	row identity (main ID + details)	row comment	row number of detected peaks	N1273_2.mzXML Peak status	N1273_2.mzXML Peak name	N1273_2.mzXML Peak m/z	N1273_2.mzXML Peak RT	N1273_2.mzXML Peak RT start	N1273_2.mzXML Peak RT end	N1273_2.mzXML Peak duration time	N1273_2.mzXML Peak height	N1273_2.mzXML Peak area	N1273_2.mzXML Peak charge	N1273_2.mzXML Peak # data points	N1273_2.mzXML Peak FWHM	N1273_2.mzXML Peak tailing factor	N1273_2.mzXML Peak asymmetry factor	N1273_2.mzXML Peak m/z min	N1273_2.mzXML Peak m/z max
1	55.054039001464844	10.717099999999999					1	DETECTED	55.0540 m/z @10.72 [N1273_2.mzXML]	55.054039001464844	10.717099999999999	0.11935	19.891333333333332	19.77198333333333	1680.351806640625	1037624.2361727908	0	1180	9.370713806335953	0.9328387314917476	0.8656774629834951	55.04555130004883	55.05644607543945
2	60.08054733276367	14.867683333333334					1	DETECTED	60.0805 m/z @14.87 [N1273_2.mzXML]	60.08054733276367	14.867683333333334	0.10103333333333334	20.00183333333333	19.900799999999997	113686.078125	3.061861746460744E7	0	1180	1.8096606255783847	1.1054251617212105	1.2663339512040468	60.08040237426758	60.08076858520508
3	61.039424896240234	1.84555					1	DETECTED	61.0394 m/z @1.85 [N1273_2.mzXML]	61.039424896240234	1.84555	0.11935	19.983333333333334	19.863983333333334	186803.765625	3083783.5302828024	0	1180	0.05145860477716235	0.799909047077651	4.708711221273606	61.038795471191406	61.0396728515625
4	61.083961486816406	10.35415					1	DETECTED	61.0840 m/z @10.35 [N1273_2.mzXML]	61.083961486816406	10.35415	8.62535	19.3585	10.73315	3270.8603515625	844482.1532099604	0	1180	7.440806621811481	3.10421968995835	6.614601383887847	61.07975769042969	61.08414077758789
5	68.98212432861328	1.54145					1	DETECTED	68.9821 m/z @1.54 [N1273_2.mzXML]	68.98212432861328	1.54145	1.4519833333333334	13.2929	11.840916666666667	9074.052734375	1129389.410449646	0	1180	0.12103163008361517	66.17501862891213	131.35003725782425	68.97627258300781	68.98217010498047
6	69.03327941894531	1.9587166666666667					1	DETECTED	69.0333 m/z @1.96 [N1273_2.mzXML]	69.03327941894531	1.9587166666666667	1.9025833333333333	12.908449999999998	11.005866666666666	8053.68603515625	998468.897523285	0	1180	0.16714317960720249	98.03325415676953	195.06650831353903	69.03321075439453	69.04027557373047
7	69.06964874267578	5.5276499999999995					1	DETECTED	69.0696 m/z @5.53 [N1273_2.mzXML]	69.06964874267578	5.5276499999999995	0.10103333333333334	20.00183333333333	19.900799999999997	7499.87890625	4290776.2839450985	0	1180	14.054154426642462	1.8336286882250143	2.4488395589335794	69.0611572265625	69.07398223876953
8	70.98033142089844	1.5116333333333332					1	DETECTED	70.9803 m/z @1.51 [N1273_2.mzXML]	70.98033142089844	1.5116333333333332	0.3949	18.77466666666667	18.37976666666667	5821.44873046875	838400.0762705688	0	1180	0.08534631130046799	8.229254969852548	15.458509939705097	70.97554779052734	70.98522186279297
9	72.0490493774414	13.350766666666667					1	DETECTED	72.0490 m/z @13.35 [N1273_2.mzXML]	72.0490493774414	13.350766666666667	0.35825	19.781166666666664	19.422916666666662	4366.58642578125	1201926.0229552924	0	1180	2.8194377723690724	0.7474655282335599	1.735780760547138	72.04326629638672	72.05175018310547
10	72.0805892944336	1.91685					1	DETECTED	72.0806 m/z @1.92 [N1273_2.mzXML]	72.0805892944336	1.91685	1.8602166666666666	18.41	16.549783333333334	52065.03125	1489359.4937535396	0	1180	0.23555291560172154	7.208979460763231	12.537405376256897	72.0723648071289	72.0853500366211
11	73.04534149169922	13.409166666666666					1	DETECTED	73.0453 m/z @13.41 [N1273_2.mzXML]	73.04534149169922	13.409166666666666	0.10103333333333334	20.00183333333333	19.900799999999997	13463.5302734375	3962592.228214149	0	1180	4.461797614548686	0.7353155367062065	1.6209229819584523	73.03998565673828	73.04682922363281
12	75.94770050048828	2.591733333333333					1	DETECTED	75.9477 m/z @2.59 [N1273_2.mzXML]	75.94770050048828	2.591733333333333	1.4359166666666667	17.732333333333333	16.296416666666666	4651.67578125	830283.7447857056	0	1180	0.4362180886072191	7.049741164256155	0.8475931074901675	75.93827819824219	75.95579528808594
13	77.0415267944336	13.896916666666668					1	DETECTED	77.0415 m/z @13.90 [N1273_2.mzXML]	77.0415267944336	13.896916666666668	3.4784833333333336	13.896916666666668	10.418433333333335	1214.36376953125	428652.2832364198	0	1180	5.51449494070242	0.5	null	77.03425598144531	77.0415267944336
14	80.9476089477539	1.7585333333333333					1	DETECTED	80.9476 m/z @1.76 [N1273_2.mzXML]	80.9476089477539	1.7585333333333333	1.6610666666666667	19.012333333333334	17.351266666666668	141278.75	2921015.5111663523	0	1180	0.35318652651384386	3.680455172141581	5.403878839921569	80.94747161865234	80.95368194580078
15	81.06963348388672	7.2446					1	DETECTED	81.0696 m/z @7.24 [N1273_2.mzXML]	81.06963348388672	7.2446	0.10103333333333334	20.00183333333333	19.900799999999997	4088.642822265625	1985317.510315337	0	1180	14.671066751629311	1.392917636848073	2.07667410318061	81.06942749023438	81.07002258300781
16	82.01741790771484	1.4359166666666667					1	DETECTED	82.0174 m/z @1.44 [N1273_2.mzXML]	82.01741790771484	1.4359166666666667	1.4174	16.558516666666666	15.141116666666665	4596.73046875	1380916.3130945892	0	1180	0.029510815986809158	408.85103510350876	816.7020702070175	82.00757598876953	82.02582550048828
17	83.02123260498047	1.8311333333333333					1	DETECTED	83.0212 m/z @1.83 [N1273_2.mzXML]	83.02123260498047	1.8311333333333333	0.43141666666666667	19.854666666666667	19.42325	2290023.75	1.2557547971245859E7	0	1180	0.05857082646225287	null	2.187655514995407	83.01573181152344	83.0252914428711
18	83.04885864257812	6.6766499999999995					1	DETECTED	83.0489 m/z @6.68 [N1273_2.mzXML]	83.04885864257812	6.6766499999999995	0.10103333333333334	19.983333333333334	19.8823	2699.14794921875	1500379.1119696663	0	1180	17.28313754805779	1.511820184165237	2.023640368330474	83.04878234863281	83.04924011230469
19	83.08525085449219	11.265383333333334					1	DETECTED	83.0853 m/z @11.27 [N1273_2.mzXML]	83.08525085449219	11.265383333333334	0.10103333333333334	19.983333333333334	19.8823	13705.0810546875	4555674.281349003	0	1180	0.5780816078584543	0.8904369712522449	0.3038900128423499	83.08511352539062	83.08560180664062
20	84.02481842041016	1.8167666666666666					1	DETECTED	84.0248 m/z @1.82 [N1273_2.mzXML]	84.02481842041016	1.8167666666666666	0.6696333333333333	1.8742833333333333	1.20465	16889.07421875	563347.7938928222	0	1180	0.04946857910532909	0.525069739059685	0.050139478119370015	84.02466583251953	84.02599334716797
21	84.0442886352539	2.4415833333333334					1	DETECTED	84.0443 m/z @2.44 [N1273_2.mzXML]	84.0442886352539	2.4415833333333334	0.19313333333333332	19.983333333333334	19.790200000000002	19813.259765625	2630983.399311647	0	1180	1.0851549213001297	2.0165017059532806	1.3089879212578053	84.04381561279297	84.04839324951172
22	84.9593505859375	1.5268166666666665					1	DETECTED	84.9594 m/z @1.53 [N1273_2.mzXML]	84.9593505859375	1.5268166666666665	0.10103333333333334	20.00183333333333	19.900799999999997	1436475.625	2.1993908829455018E7	0	1180	0.12258794394335037	1.203035563993354	1.1941849153573316	84.95574951171875	84.95982360839844
23	85.02830505371094	1.9728833333333333					1	DETECTED	85.0283 m/z @1.97 [N1273_2.mzXML]	85.02830505371094	1.9728833333333333	1.4174	15.696866666666667	14.279466666666666	29550.111328125	2495809.895804474	0	1180	0.49685899311829584	12.853190914818926	19.495894394488516	85.02593994140625	85.02851867675781
24	85.06459045410156	7.440566666666667					1	DETECTED	85.0646 m/z @7.44 [N1273_2.mzXML]	85.06459045410156	7.440566666666667	0.11935	20.00183333333333	19.88248333333333	4541.6337890625	2351214.927325286	0	1180	2.561011322087313	1.35786743095979	1.386397611646182	85.06440734863281	85.06505584716797
25	85.96300506591797	1.54145					1	DETECTED	85.9630 m/z @1.54 [N1273_2.mzXML]	85.96300506591797	1.54145	1.4519833333333334	1.6610666666666667	0.2090833333333333	8516.4873046875	64095.78612243655	0	1180	0.14713871022642078	1.168498509687035	1.3369970193740701	85.96275329589844	85.96308135986328
26	86.05997467041016	2.6900833333333334					1	DETECTED	86.0600 m/z @2.69 [N1273_2.mzXML]	86.05997467041016	2.6900833333333334	0.17445000000000002	19.854666666666667	19.680216666666666	8939.8125	1940802.8333325498	0	1180	0.2518257581620107	1.8288192353787702	8.050074765073587	86.05863952636719	86.06784057617188
27	86.09632873535156	3.9604666666666666					1	DETECTED	86.0963 m/z @3.96 [N1273_2.mzXML]	86.09632873535156	3.9604666666666666	0.33995	17.474	17.134050000000002	97300.4921875	7094211.937196079	1	1180	0.9955045234385707	1.0179776036250188	0.8251708875094048	86.08900451660156	86.0965805053711
28	86.99266815185547	1.48205					1	DETECTED	86.9927 m/z @1.48 [N1273_2.mzXML]	86.99266815185547	1.48205	1.4174	1.7423833333333334	0.3249833333333334	30392.466796875	334112.6728872682	0	1180	0.1656403935932047	2.513616660878701	3.164427769631371	86.9923095703125	86.99273681640625
29	87.08023071289062	5.58025					1	DETECTED	87.0802 m/z @5.58 [N1273_2.mzXML]	87.08023071289062	5.58025	0.10103333333333334	20.00183333333333	19.900799999999997	109021.0	6.2374894917312026E7	1	1180	14.682237906190437	2.4411903339259133	1.9876399918745813	87.0801010131836	87.08045196533203
30	88.03917694091797	2.5506666666666664					1	DETECTED	88.0392 m/z @2.55 [N1273_2.mzXML]	88.03917694091797	2.5506666666666664	1.4968666666666666	18.51966666666667	17.022800000000004	4940.9287109375	1999839.1541771546	0	1180	0.6584301722101755	8.076864680204975	15.15372936040995	88.03544616699219	88.0396499633789
31	88.0836410522461	5.58025					1	DETECTED	88.0836 m/z @5.58 [N1273_2.mzXML]	88.0836410522461	5.58025	0.10103333333333334	20.00183333333333	19.900799999999997	6300.92041015625	3409286.721335049	0	1180	14.819846135426296	1.8160260134508275	0.9383596148254382	88.07534790039062	88.0872802734375
32	88.95257568359375	1.5563166666666668					1	DETECTED	88.9526 m/z @1.56 [N1273_2.mzXML]	88.95257568359375	1.5563166666666668	1.4174	14.133666666666667	12.716266666666666	21275.333984375	1469867.180050903	0	1180	0.11155932630245702	44.77643082035482	0.592606888142257	88.95223236083984	88.9557876586914
33	88.96810913085938	11.371433333333332					1	DETECTED	88.9681 m/z @11.37 [N1273_2.mzXML]	88.96810913085938	11.371433333333332	0.1376	19.909666666666666	19.772066666666667	17965.365234375	3235576.3530188594	0	1180	1.4499920939795334	0.8560909200941942	0.5025105256638813	88.96803283691406	88.97714233398438
34	89.03272247314453	11.357066666666666					1	DETECTED	89.0327 m/z @11.36 [N1273_2.mzXML]	89.03272247314453	11.357066666666666	0.3766166666666667	19.909666666666666	19.53305	9470.6611328125	3793954.468848603	0	1180	10.751554461792143	0.8894466984504278	0.7788933969008557	89.03272247314453	89.0385971069336
35	89.05960845947266	10.197166666666668					1	DETECTED	89.0596 m/z @10.20 [N1273_2.mzXML]	89.05960845947266	10.197166666666668	0.10103333333333334	20.00183333333333	19.900799999999997	18409.837890625	4583579.93935028	0	1180	1.0122536086916725	1.197607251090289	4.517787007941094	89.05931091308594	89.06703186035156
36	90.05479431152344	1.8602166666666666					1	DETECTED	90.0548 m/z @1.86 [N1273_2.mzXML]	90.05479431152344	1.8602166666666666	0.10103333333333334	20.00183333333333	19.900799999999997	155031.09375	6424864.876064484	0	1180	1.8539227499170239	1.4335532022254476	0.738057249698703	90.04627227783203	90.06001281738281
37	90.97639465332031	1.6610666666666667					1	DETECTED	90.9764 m/z @1.66 [N1273_2.mzXML]	90.97639465332031	1.6610666666666667	1.5563166666666668	16.7595	15.203183333333332	405412.96875	2.3798179141048588E7	0	1180	0.07500002302585562	1.9712926388652858	2.597290425422666	90.97200775146484	90.97666931152344
38	91.03885650634766	9.812833333333334					1	DETECTED	91.0389 m/z @9.81 [N1273_2.mzXML]	91.03885650634766	9.812833333333334	0.10103333333333334	20.00183333333333	19.900799999999997	44175.140625	2.1881959723364238E7	0	1180	5.909649177379043	1.11201088651619	0.45808800180771825	91.03568267822266	91.04389190673828
39	91.05414581298828	9.188516666666667					1	DETECTED	91.0541 m/z @9.19 [N1273_2.mzXML]	91.05414581298828	9.188516666666667	0.10103333333333334	19.983333333333334	19.8823	105251.390625	1.2489919064479187E7	0	1180	0.1005118198463304	6.357840255205839	1.6754018419124388	91.0478744506836	91.0636215209961
40	92.0575180053711	9.202683333333333					1	DETECTED	92.0575 m/z @9.20 [N1273_2.mzXML]	92.0575180053711	9.202683333333333	3.5871666666666666	17.897	14.309833333333332	6214.5107421875	770783.7927722166	0	1180	0.14512852350942396	4.036028173446931	83.41715322114074	92.05718994140625	92.05949401855469
41	93.06982421875	8.325066666666666					1	DETECTED	93.0698 m/z @8.33 [N1273_2.mzXML]	93.06982421875	8.325066666666666	0.10103333333333334	19.983333333333334	19.8823	8262.736328125	1190558.4018037722	0	1180	0.2147960187996052	2.097917385395756	3.415621996192935	93.06941986083984	93.07806396484375
42	94.041259765625	8.3572					1	DETECTED	94.0413 m/z @8.36 [N1273_2.mzXML]	94.041259765625	8.3572	4.779483333333333	16.265233333333335	11.485750000000001	10456.298828125	815881.043027069	0	1180	0.41318850344354274	0.7879538328846691	0.1141573575947869	94.04088592529297	94.0497817993164
43	94.06494903564453	8.62535					1	DETECTED	94.0649 m/z @8.63 [N1273_2.mzXML]	94.06494903564453	8.62535	3.9444999999999997	19.249000000000002	15.304500000000003	2646.46435546875	691045.9313677368	0	1180	0.8300360434150527	1.6347992351816447	2.2695984703632894	94.0577621459961	94.06519317626953
44	95.04910278320312	8.3572					1	DETECTED	95.0491 m/z @8.36 [N1273_2.mzXML]	95.04910278320312	8.3572	1.0524166666666668	19.615166666666667	18.56275	8839.9013671875	1869867.0454804073	0	1180	0.415174717092766	0.5425873402803543	0.07307949373573412	95.04601287841797	95.04940032958984
45	95.08544921875	10.946499999999999					1	DETECTED	95.0854 m/z @10.95 [N1273_2.mzXML]	95.08544921875	10.946499999999999	0.11935	19.983333333333334	19.863983333333334	7320.78271484375	1322934.8658873904	0	1180	0.09681492381346679	3.59717720075963	173.75345166770228	95.07666778564453	95.08586883544922
46	96.92155456542969	1.7585333333333333					1	DETECTED	96.9216 m/z @1.76 [N1273_2.mzXML]	96.92155456542969	1.7585333333333333	1.64595	3.9444999999999997	2.2985499999999996	104981.7734375	1684761.09388916	0	1180	0.25869726026512563	2.943975100479552	5.1882540188128266	96.91322326660156	96.93131256103516
47	97.0284423828125	2.3866666666666663					1	DETECTED	97.0284 m/z @2.39 [N1273_2.mzXML]	97.0284423828125	2.3866666666666663	0.21145	19.891333333333332	19.679883333333333	7972.43115234375	1539397.3960281992	0	1180	2.82726179758857	4.353559536947952	2.471311316486745	97.02191925048828	97.03555297851562
48	97.06463623046875	7.546916666666666					1	DETECTED	97.0646 m/z @7.55 [N1273_2.mzXML]	97.06463623046875	7.546916666666666	0.11935	19.96466666666667	19.84531666666667	3267.645263671875	2115714.9208020642	0	1180	16.839411323722747	1.3359231601197343	7.430616835553403	97.06407928466797	97.07302856445312
49	97.10090637207031	11.806166666666666					1	DETECTED	97.1009 m/z @11.81 [N1273_2.mzXML]	97.10090637207031	11.806166666666666	0.1376	20.00183333333333	19.86423333333333	3805.561279296875	2027932.9482101754	0	1180	11.054957840146695	0.8511856640489978	3.7897856783876813	97.09956359863281	97.10829162597656
50	98.9186019897461	1.7423833333333334					1	DETECTED	98.9186 m/z @1.74 [N1273_2.mzXML]	98.9186019897461	1.7423833333333334	1.6762000000000001	2.2600166666666666	0.5838166666666664	32482.3984375	467628.13196313486	0	1180	0.09566224537893042	4.242927886957571	7.247778064022472	98.91853332519531	98.91873168945312
51	98.9840087890625	2.00135					1	DETECTED	98.9840 m/z @2.00 [N1273_2.mzXML]	98.9840087890625	2.00135	0.10103333333333334	20.00183333333333	19.900799999999997	18941.978515625	4982198.775180329	0	1180	6.528381986937594	11.329093317169951	22.68129079216298	98.98355865478516	98.98432922363281
52	98.99539184570312	1.8167666666666666					1	DETECTED	98.9954 m/z @1.82 [N1273_2.mzXML]	98.99539184570312	1.8167666666666666	1.5858666666666668	4.662983333333333	3.077116666666666	102241.0234375	2121437.8190516355	0	1180	0.06612168945842445	10.911023613735251	6.448147931905993	98.99527740478516	99.00519561767578
53	99.04393768310547	1.9728833333333333					1	DETECTED	99.0439 m/z @1.97 [N1273_2.mzXML]	99.04393768310547	1.9728833333333333	0.9977666666666667	18.373333333333335	17.375566666666668	14934.1767578125	2049200.2651404124	0	1180	0.5061872028342447	8.909480916813374	3.536105284380053	99.04151916503906	99.04418182373047
54	100.075439453125	8.850999999999999					1	DETECTED	100.0754 m/z @8.85 [N1273_2.mzXML]	100.075439453125	8.850999999999999	0.17445000000000002	20.00183333333333	19.82738333333333	218008.375	3912097.341209007	1	1180	0.15431522847898194	1.2663955704847756	1.256540007014375	100.07489776611328	100.07585906982422
55	100.56751251220703	1.5268166666666665					1	DETECTED	100.5675 m/z @1.53 [N1273_2.mzXML]	100.56751251220703	1.5268166666666665	1.4671999999999998	1.5708666666666666	0.1036666666666668	2938.80712890625	15098.629064880366	0	1180	0.09262612307801588	0.8694436678781114	0.7388873357562229	100.56732177734375	100.56761932373047
56	101.0080795288086	1.5268166666666665					1	DETECTED	101.0081 m/z @1.53 [N1273_2.mzXML]	101.0080795288086	1.5268166666666665	0.6146833333333334	19.781166666666664	19.166483333333332	858197.5625	1.3186861516686691E7	1	1180	0.1420273866261741	1.198210643415084	1.307648867504499	101.0079574584961	101.00997161865234
57	101.0682373046875	11.641433333333334					1	DETECTED	101.0682 m/z @11.64 [N1273_2.mzXML]	101.0682373046875	11.641433333333334	0.15598333333333333	19.909666666666666	19.753683333333335	9440.6025390625	3820532.8267501215	0	1180	10.937211749988212	0.8599438129691624	0.7198876259383248	101.05940246582031	101.0746841430664
58	101.09589385986328	7.155833333333334					1	DETECTED	101.0959 m/z @7.16 [N1273_2.mzXML]	101.09589385986328	7.155833333333334	0.10103333333333334	20.00183333333333	19.900799999999997	18965.28125	1.0682356289090024E7	0	1180	4.220919278649344	1.41044395305324	0.43524852444081485	101.09037780761719	101.09617614746094
59	102.00908660888672	1.5268166666666665					1	DETECTED	102.0091 m/z @1.53 [N1273_2.mzXML]	102.00908660888672	1.5268166666666665	1.4174	17.659	16.2416	74038.8984375	5243064.043079101	0	1180	0.1567302594832376	66.11625931493145	139.66880426118863	102.00816345214844	102.01892852783203
60	102.05484008789062	2.00135					1	DETECTED	102.0548 m/z @2.00 [N1273_2.mzXML]	102.05484008789062	2.00135	0.63305	19.983333333333334	19.350283333333334	24058.30859375	3557017.6361032994	0	1180	6.375017259487199	3.5127896492292114	4.8473411794302965	102.04620361328125	102.0613784790039
61	102.09117126464844	1.80265					1	DETECTED	102.0912 m/z @1.80 [N1273_2.mzXML]	102.09117126464844	1.80265	0.10103333333333334	20.00183333333333	19.900799999999997	12554.5517578125	2486648.8657086515	0	1180	1.3907915220623492	5.459906542240158	10.01932762887474	102.09088897705078	102.09943389892578
62	102.12752532958984	12.6137					1	DETECTED	102.1275 m/z @12.61 [N1273_2.mzXML]	102.12752532958984	12.6137	0.19313333333333332	20.00183333333333	19.808699999999998	6001.6279296875	1889074.9566123043	0	1180	1.144544708173811	0.7974153084802894	1.8533163080302744	102.12711334228516	102.13721466064453
63	102.97013854980469	1.5563166666666668					1	DETECTED	102.9701 m/z @1.56 [N1273_2.mzXML]	102.97013854980469	1.5563166666666668	0.7428	10.62725	9.88445	295567.9375	3763283.9835437015	0	1180	0.1292524080074844	1.1316614732126662	0.9127064455185726	102.9686050415039	102.97040557861328
64	103.03876495361328	2.00135					1	DETECTED	103.0388 m/z @2.00 [N1273_2.mzXML]	103.03876495361328	2.00135	0.2848333333333333	19.651999999999997	19.367166666666662	55415.57421875	3994285.147879211	0	1180	0.44152232067406527	3.7707973568889877	1.8552955898571535	103.0378646850586	103.03909301757812
65	103.05400085449219	8.3572					1	DETECTED	103.0540 m/z @8.36 [N1273_2.mzXML]	103.05400085449219	8.3572	2.4005333333333336	10.576083333333335	8.175550000000001	193534.359375	7807072.743264644	1	1180	0.19844908465879563	0.686252098489088	0.4349221524476805	103.0539779663086	103.05597686767578
66	103.0751724243164	10.995333333333333					1	DETECTED	103.0752 m/z @11.00 [N1273_2.mzXML]	103.0751724243164	10.995333333333333	0.10103333333333334	20.00183333333333	19.900799999999997	87242.2578125	1.6878584720385496E7	1	1180	0.7817517635011537	1.093557874700024	0.8775248010007016	103.07493591308594	103.08445739746094
67	104.05746459960938	8.3572					1	DETECTED	104.0575 m/z @8.36 [N1273_2.mzXML]	104.05746459960938	8.3572	7.9027666666666665	9.5634	1.6606333333333332	13770.912109375	300263.42484191863	0	1180	0.24698745125511223	1.8271473630162074	0.38585829124235954	104.04902648925781	104.05758666992188
68	104.07515716552734	13.33605					1	DETECTED	104.0752 m/z @13.34 [N1273_2.mzXML]	104.07515716552734	13.33605	0.10103333333333334	20.00183333333333	19.900799999999997	24418.244140625	4214146.986471831	0	1180	0.7258936205664313	0.9233947124179429	0.3186091710619268	104.065673828125	104.07880401611328
69	104.10672760009766	1.7737333333333334					1	DETECTED	104.1067 m/z @1.77 [N1273_2.mzXML]	104.10672760009766	1.7737333333333334	1.7257833333333332	15.07095	13.345166666666668	638974.625	4651553.341805081	1	1180	0.05693202810826414	3.30878199187367	4.408722715841471	104.10653686523438	104.10710906982422
70	104.96305084228516	11.342866666666668					1	DETECTED	104.9631 m/z @11.34 [N1273_2.mzXML]	104.96305084228516	11.342866666666668	0.10103333333333334	20.00183333333333	19.900799999999997	10634.5498046875	2049871.1616741328	0	1180	18.642618799491682	0.9067460338880345	0.44347219699404233	104.96282196044922	104.96613311767578
71	105.00320434570312	1.5116333333333332					1	DETECTED	105.0032 m/z @1.51 [N1273_2.mzXML]	105.00320434570312	1.5116333333333332	1.4174	3.88265	2.46525	25828.251953125	508393.6182434388	0	1180	0.1482120021754385	12.67137801747585	1.8281761913659698	105.00293731689453	105.00325775146484
72	105.03333282470703	9.73035					1	DETECTED	105.0333 m/z @9.73 [N1273_2.mzXML]	105.03333282470703	9.73035	3.6336	10.214833333333333	6.5812333333333335	19001.7578125	848710.3832561644	0	1180	0.08770244537180183	0.5397329178114022	0.01487087642954531	105.03260803222656	105.03673553466797
73	105.07147216796875	13.33605					1	DETECTED	105.0715 m/z @13.34 [N1273_2.mzXML]	105.07147216796875	13.33605	0.1376	19.983333333333334	19.845733333333335	95087.0859375	1.530251785251693E7	1	1180	0.8173584767697211	1.2383614161961551	1.8228537877570234	105.06983947753906	105.07804107666016
74	106.04967498779297	1.84555					1	DETECTED	106.0497 m/z @1.85 [N1273_2.mzXML]	106.04967498779297	1.84555	0.15598333333333333	9.465399999999999	9.309416666666666	6491.85302734375	667073.5083302306	0	1180	1.8731131573828148	1.2757094137655107	3.0911430371445365	106.04902648925781	106.05007934570312
75	106.06504821777344	10.059516666666667					1	DETECTED	106.0650 m/z @10.06 [N1273_2.mzXML]	106.06504821777344	10.059516666666667	7.850233333333334	19.5045	11.654266666666667	3640.208984375	1061666.6718398742	0	1180	7.903345278785471	2.6375672352271096	8.767510156725645	106.06195068359375	106.07502746582031
76	106.95040130615234	1.6610666666666667					1	DETECTED	106.9504 m/z @1.66 [N1273_2.mzXML]	106.95040130615234	1.6610666666666667	1.5858666666666668	13.696016666666667	12.11015	52085.84375	2801780.160740479	0	1180	0.1255734567203337	75.70709198565822	3.4977202509018297	106.9414291381836	106.95064544677734
77	107.01056671142578	13.1608					1	DETECTED	107.0106 m/z @13.16 [N1273_2.mzXML]	107.01056671142578	13.1608	2.05865	17.529999999999998	15.471349999999997	2281.91748046875	1197229.9679731752	0	1180	12.806923889985134	0.6967726971802758	0.3935453943605516	107.01017761230469	107.01607513427734
78	107.04903411865234	9.68175					1	DETECTED	107.0490 m/z @9.68 [N1273_2.mzXML]	107.04903411865234	9.68175	0.10103333333333334	19.983333333333334	19.8823	3476.986572265625	1126870.3934654847	0	1180	0.10367338056048503	1.0376207068712675	0.08399903134440855	107.04866790771484	107.05253601074219
79	108.08075714111328	11.492616666666667					1	DETECTED	108.0808 m/z @11.49 [N1273_2.mzXML]	108.08075714111328	11.492616666666667	0.10103333333333334	20.00183333333333	19.900799999999997	3156.224609375	1465725.7353417962	0	1180	10.27651531810649	0.8734870042941059	1.9432821392372424	108.08023071289062	108.08596801757812
80	109.0621566772461	1.6921833333333334					1	DETECTED	109.0622 m/z @1.69 [N1273_2.mzXML]	109.0621566772461	1.6921833333333334	1.6155833333333334	12.7134	11.097816666666667	6399.544921875	802119.3309724729	0	1180	6.838285377963109	72.44005657093125	31.68642328476199	109.06199645996094	109.07102966308594
81	109.10099029541016	10.930416666666668					1	DETECTED	109.1010 m/z @10.93 [N1273_2.mzXML]	109.10099029541016	10.930416666666668	0.11935	20.00183333333333	19.88248333333333	4479.4189453125	1232796.713978211	0	1180	0.13228887392341626	0.9195430916468308	3.2970964400855767	109.10057830810547	109.10297393798828
82	110.05976867675781	1.9587166666666667					1	DETECTED	110.0598 m/z @1.96 [N1273_2.mzXML]	110.05976867675781	1.9587166666666667	0.11935	19.854666666666667	19.735316666666666	5292.5126953125	1661227.3207389826	0	1180	1.9095704988560132	5.364704336637611	3.5250452506561194	110.05952453613281	110.0620346069336
83	111.04387664794922	2.00135					1	DETECTED	111.0439 m/z @2.00 [N1273_2.mzXML]	111.04387664794922	2.00135	0.10103333333333334	20.00183333333333	19.900799999999997	9372.0703125	3149618.452573185	0	1180	5.210739971826428	3.9086747439812184	7.631122690703684	111.03863525390625	111.05352783203125
84	112.03670501708984	1.78845					1	DETECTED	112.0367 m/z @1.79 [N1273_2.mzXML]	112.03670501708984	1.78845	0.7246166666666666	11.754733333333332	11.030116666666666	238502.75	3680558.8731498104	0	1180	0.08181626029742017	0.7664774593548294	0.7435999190738585	112.02819061279297	112.04129028320312
85	113.02068328857422	2.1738166666666667					1	DETECTED	113.0207 m/z @2.17 [N1273_2.mzXML]	113.02068328857422	2.1738166666666667	0.17445000000000002	19.983333333333334	19.808883333333334	554490.3125	1.7407079241389446E7	0	1180	0.6162311664090203	1.939854364435482	5.476785634564155	113.02043151855469	113.0227279663086
86	113.0358657836914	1.5268166666666665					1	DETECTED	113.0359 m/z @1.53 [N1273_2.mzXML]	113.0358657836914	1.5268166666666665	1.4174	17.0155	15.598099999999999	5766.6708984375	1534216.7621343073	0	1180	10.601486999289111	66.97108749500009	132.84841342833863	113.03458404541016	113.03840637207031
87	113.05960845947266	10.214833333333333					1	DETECTED	113.0596 m/z @10.21 [N1273_2.mzXML]	113.05960845947266	10.214833333333333	0.10103333333333334	19.836166666666667	19.735133333333334	3310.1884765625	1181952.412685944	0	1180	9.585067849023908	0.9756537272505554	0.9513074545011109	113.05716705322266	113.06005096435547
88	114.02416229248047	2.1738166666666667					1	DETECTED	114.0242 m/z @2.17 [N1273_2.mzXML]	114.02416229248047	2.1738166666666667	2.087266666666667	14.421383333333333	12.334116666666667	12238.34375	3326074.7021466675	0	1180	0.6211269651158595	71.25428461390341	141.50856922780682	114.01632690429688	114.02429962158203
89	114.06596374511719	1.8311333333333333					1	DETECTED	114.0660 m/z @1.83 [N1273_2.mzXML]	114.06596374511719	1.8311333333333333	0.11935	19.96466666666667	19.84531666666667	668638.0625	9783665.423753045	1	1180	0.050687635984112855	0.4133585753807207	null	114.05683898925781	114.07414245605469
90	114.09131622314453	9.714783333333333					1	DETECTED	114.0913 m/z @9.71 [N1273_2.mzXML]	114.09131622314453	9.714783333333333	0.10103333333333334	19.781166666666664	19.68013333333333	19143.083984375	1233339.8357478024	0	1180	0.09928508922621937	0.5372743189101814	0.04619864477298807	114.09091186523438	114.09485626220703
91	114.8924560546875	1.7585333333333333					1	DETECTED	114.8925 m/z @1.76 [N1273_2.mzXML]	114.8924560546875	1.7585333333333333	1.6762000000000001	13.564616666666666	11.888416666666666	27190.7109375	2605750.7714990233	0	1180	0.0726325964099086	72.1968623481783	143.3937246963566	114.89230346679688	114.89595794677734
92	114.9876937866211	1.54145					1	DETECTED	114.9877 m/z @1.54 [N1273_2.mzXML]	114.9876937866211	1.54145	1.4174	15.497166666666667	14.079766666666666	39516.875	2103052.5106879272	0	1180	0.14512114118802377	56.37298299609749	1.030910388330123	114.98095703125	114.98774719238281
93	115.03643035888672	1.84555					1	DETECTED	115.0364 m/z @1.85 [N1273_2.mzXML]	115.03643035888672	1.84555	0.10103333333333334	19.96466666666667	19.863633333333336	154887.515625	2077067.1558964828	0	1180	0.042243983149632625	4.163640698770569	5.864325021035074	115.03620147705078	115.0393295288086
94	115.05428314208984	9.202683333333333					1	DETECTED	115.0543 m/z @9.20 [N1273_2.mzXML]	115.05428314208984	9.202683333333333	0.35825	19.376666666666665	19.018416666666663	58159.51171875	2010689.3757749014	0	1180	0.10415803226820408	2.2136922234348257	27.820104509435158	115.04812622070312	115.06086730957031
95	115.06947326660156	1.84555					1	DETECTED	115.0695 m/z @1.85 [N1273_2.mzXML]	115.06947326660156	1.84555	0.10103333333333334	19.7075	19.606466666666666	20715.01171875	2406113.5132926945	0	1180	9.930339275961103	5.538685028405516	4.116673408825555	115.06456756591797	115.0755844116211
96	115.11153411865234	11.737683333333333					1	DETECTED	115.1115 m/z @11.74 [N1273_2.mzXML]	115.11153411865234	11.737683333333333	0.10103333333333334	20.00183333333333	19.900799999999997	5081.2763671875	2174630.896049772	0	1180	18.691642865750126	0.8550914567336818	0.5784766987434701	115.10443878173828	115.112060546875
97	116.05753326416016	9.188516666666667					1	DETECTED	116.0575 m/z @9.19 [N1273_2.mzXML]	116.05753326416016	9.188516666666667	9.143833333333333	9.289883333333334	0.14605000000000068	5297.97265625	29044.796873474093	0	1180	0.16672405224764297	1.634278254382698	2.268556508765396	116.04940032958984	116.05789184570312
98	116.07025909423828	1.8602166666666666					1	DETECTED	116.0703 m/z @1.86 [N1273_2.mzXML]	116.07025909423828	1.8602166666666666	0.10103333333333334	19.94633333333333	19.845299999999998	2449535.25	1.7058290137594618E7	1	1180	0.03777848440812592	5.709792795589967	6.119479175337503	116.0654296875	116.07090759277344
99	116.4365005493164	1.5268166666666665					1	DETECTED	116.4365 m/z @1.53 [N1273_2.mzXML]	116.4365005493164	1.5268166666666665	1.4359166666666667	12.070066666666666	10.634149999999998	8842.1201171875	2535101.5572432554	0	1180	0.12632740716485924	58.49367436743689	109.28066954445661	116.43645477294922	116.44557189941406
100	116.9855728149414	1.5268166666666665					1	DETECTED	116.9856 m/z @1.53 [N1273_2.mzXML]	116.9855728149414	1.5268166666666665	0.10103333333333334	20.00183333333333	19.900799999999997	2552485.75	4.048511870635852E7	0	1180	0.12836213594415669	1.1852732022259524	1.1652791569019108	116.9854507446289	116.986083984375
101	117.05728149414062	9.188516666666667					1	DETECTED	117.0573 m/z @9.19 [N1273_2.mzXML]	117.05728149414062	9.188516666666667	0.8337833333333333	18.081333333333337	17.247550000000004	131046.7109375	4937651.718751436	0	1180	0.09291106704277574	0.5465957424838352	0.024232042004495052	117.05436706542969	117.0574951171875
102	117.09073638916016	11.415216666666668					1	DETECTED	117.0907 m/z @11.42 [N1273_2.mzXML]	117.09073638916016	11.415216666666668	0.24833333333333335	19.928166666666666	19.67983333333333	69368.4140625	4109403.0005137636	0	1180	0.244362014822622	2.4332657748927913	0.7765043823755214	117.0855712890625	117.09115600585938
103	117.9892578125	1.5268166666666665					1	DETECTED	117.9893 m/z @1.53 [N1273_2.mzXML]	117.9892578125	1.5268166666666665	1.4359166666666667	17.5665	16.130583333333334	29757.091796875	1454099.084709595	0	1180	0.11224015478123994	88.72708104143771	176.45416208287546	117.98856353759766	117.98933410644531
104	118.06465148925781	9.202683333333333					1	DETECTED	118.0647 m/z @9.20 [N1273_2.mzXML]	118.06465148925781	9.202683333333333	1.9870333333333332	17.640333333333334	15.653300000000002	1489727.0	1.5237548510586197E7	1	1180	0.08480604047769091	0.5116598929546688	1.4972147254949624	118.05760192871094	118.06523132324219
105	118.08588409423828	1.9308					1	DETECTED	118.0859 m/z @1.93 [N1273_2.mzXML]	118.08588409423828	1.9308	0.10103333333333334	20.00183333333333	19.900799999999997	1506396.625	4.591708284525702E7	1	1180	0.17762730185796327	3.1278552482166115	5.240616976660004	118.08324432373047	118.09416961669922
106	118.97859191894531	11.28225					1	DETECTED	118.9786 m/z @11.28 [N1273_2.mzXML]	118.97859191894531	11.28225	0.17445000000000002	19.96466666666667	19.79021666666667	23922.919921875	3266352.451459565	0	1180	0.8063182495545966	0.8803368502827205	11.506790960762954	118.9771957397461	118.98199462890625
107	119.01876068115234	1.5116333333333332					1	DETECTED	119.0188 m/z @1.51 [N1273_2.mzXML]	119.01876068115234	1.5116333333333332	1.3992	17.695666666666668	16.296466666666667	197902.5	2912356.0039994195	0	1180	0.17884246290456285	1.4333008020586928	1.8390290834659997	119.01838684082031	119.01932525634766
108	119.04914855957031	3.9291					1	DETECTED	119.0491 m/z @3.93 [N1273_2.mzXML]	119.04914855957031	3.9291	1.9728833333333333	8.243599999999999	6.270716666666665	7412.65185546875	493512.3090173034	0	1180	0.21365845086220414	1.6027663943155577	0.36095697690029366	119.04488372802734	119.0494155883789
109	119.068359375	9.202683333333333					1	DETECTED	119.0684 m/z @9.20 [N1273_2.mzXML]	119.068359375	9.202683333333333	4.371966666666666	10.662716666666666	6.29075	68324.0078125	990762.8572104794	0	1180	0.09985442201679362	0.6308971305536131	0.19179989625553592	119.06816101074219	119.07323455810547
110	119.08946990966797	1.9308					1	DETECTED	119.0895 m/z @1.93 [N1273_2.mzXML]	119.08946990966797	1.9308	0.41326666666666667	19.5045	19.091233333333335	59360.578125	4084638.8564121397	0	1180	0.17527672057558763	5.349651322262923	0.6693185938246617	119.08503723144531	119.09415435791016
111	119.15411376953125	14.45305					1	DETECTED	119.1541 m/z @14.45 [N1273_2.mzXML]	119.15411376953125	14.45305	0.10103333333333334	20.00183333333333	19.900799999999997	45116.546875	1.1957551746802447E7	0	1180	3.171860566899012	0.9482099763144023	3.0348458301181176	119.14568328857422	119.15447235107422
112	119.50932312011719	8.3572					1	DETECTED	119.5093 m/z @8.36 [N1273_2.mzXML]	119.50932312011719	8.3572	8.07455	17.622	9.54745	2210.255126953125	579152.0130264282	0	1180	0.22636992552256707	16.88917388996991	32.77834777993982	119.501708984375	119.509765625
113	120.06542205810547	1.8311333333333333					1	DETECTED	120.0654 m/z @1.83 [N1273_2.mzXML]	120.06542205810547	1.8311333333333333	1.78845	12.5136	10.72515	33986.0625	2674733.168885071	0	1180	0.15456110712631732	52.48186753004175	34.98453872220337	120.06489562988281	120.06912994384766
114	120.08039855957031	8.3572					1	DETECTED	120.0804 m/z @8.36 [N1273_2.mzXML]	120.08039855957031	8.3572	0.9432666666666666	11.944116666666668	11.000850000000002	725345.5625	1.4323533002684403E7	1	1180	0.21521737099289595	0.7941350478284737	0.3978427686790218	120.07167053222656	120.08871459960938
115	120.15731048583984	14.751100000000001					1	DETECTED	120.1573 m/z @14.75 [N1273_2.mzXML]	120.15731048583984	14.751100000000001	10.059516666666667	18.957666666666668	8.898150000000001	3407.807373046875	810832.5979274901	0	1180	0.1643403473251066	0.9483099166947904	0.8966198333895806	120.15674591064453	120.15792846679688
116	120.98051452636719	1.5116333333333332					1	DETECTED	120.9805 m/z @1.51 [N1273_2.mzXML]	120.98051452636719	1.5116333333333332	1.4174	17.051833333333335	15.634433333333334	34729.84375	2658170.2430970464	0	1180	0.27908730081475874	1.4569101785334893	1.6903724384074166	120.97818756103516	120.98070526123047
117	121.02810668945312	12.430650000000002					1	DETECTED	121.0281 m/z @12.43 [N1273_2.mzXML]	121.02810668945312	12.430650000000002	0.24833333333333335	20.00183333333333	19.753499999999995	16639.712890625	6376584.699748414	0	1180	0.609468525010751	0.8840252404277453	0.41275823845785237	121.02761840820312	121.03341674804688
118	121.0717544555664	1.84555					1	DETECTED	121.0718 m/z @1.85 [N1273_2.mzXML]	121.0717544555664	1.84555	0.10103333333333334	19.983333333333334	19.8823	621849.5	8955035.324334752	0	1180	0.04871275352333382	3.3727156715598063	4.63470641574581	121.06262969970703	121.08030700683594
119	121.08402252197266	8.3572					1	DETECTED	121.0840 m/z @8.36 [N1273_2.mzXML]	121.08402252197266	8.3572	7.8854500000000005	9.336716666666666	1.4512666666666654	39431.17578125	835818.3366300036	0	1180	0.24716650246772076	0.7975905356779	0.49617438926452867	121.0838394165039	121.08414459228516
120	122.05752563476562	8.833733333333333					1	DETECTED	122.0575 m/z @8.83 [N1273_2.mzXML]	122.05752563476562	8.833733333333333	0.6146833333333334	9.449083333333334	8.8344	7403.96875	514823.59158035263	0	1180	0.11847515387079532	0.5374343750190108	0.07910512511381528	122.05746459960938	122.06036376953125
121	122.09623718261719	8.62535					1	DETECTED	122.0962 m/z @8.63 [N1273_2.mzXML]	122.09623718261719	8.62535	0.11935	20.00183333333333	19.88248333333333	36355.74609375	2580093.8787742895	0	1180	0.10566009975528523	3.8050006502157894	123.59091445827801	122.08727264404297	122.09675598144531
122	122.92436981201172	1.6610666666666667					1	DETECTED	122.9244 m/z @1.66 [N1273_2.mzXML]	122.92436981201172	1.6610666666666667	0.2665166666666667	19.817833333333333	19.551316666666665	29305.736328125	1892003.3538418575	0	1180	0.13483154532935626	5.243495052978568	185.53782867809494	122.92424011230469	122.92973327636719
123	123.05525207519531	3.2181					1	DETECTED	123.0553 m/z @3.22 [N1273_2.mzXML]	123.05525207519531	3.2181	0.63305	20.00183333333333	19.36878333333333	3699.093994140625	1123083.2403261717	0	1180	0.26918407170419556	3.746307292573321	6.492614585146643	123.04680633544922	123.0632553100586
124	123.09959411621094	8.64255					1	DETECTED	123.0996 m/z @8.64 [N1273_2.mzXML]	123.09959411621094	8.64255	8.591000000000001	19.799500000000002	11.2085	2608.83203125	573753.849477356	0	1180	0.13138115963830366	108.7148399612051	216.4296799224102	123.09197235107422	123.09970092773438
125	124.03675079345703	1.9025833333333333					1	DETECTED	124.0368 m/z @1.90 [N1273_2.mzXML]	124.03675079345703	1.9025833333333333	0.10103333333333334	19.983333333333334	19.8823	35209.33203125	1769223.4993174751	0	1180	0.0916174235496845	2.8324242138495057	0.13251174365230362	124.03593444824219	124.04244995117188
126	124.05061340332031	9.353033333333334					1	DETECTED	124.0506 m/z @9.35 [N1273_2.mzXML]	124.05061340332031	9.353033333333334	8.5049	9.812833333333334	1.3079333333333345	33137.32421875	296469.2756288453	0	1180	0.09467959878393373	2.749592512853842	4.052919033826136	124.05035400390625	124.05067443847656
127	124.99954223632812	13.012883333333333					1	DETECTED	124.9995 m/z @13.01 [N1273_2.mzXML]	124.99954223632812	13.012883333333333	12.258849999999999	13.82885	1.5700000000000003	6231.86083984375	261354.79447088623	0	1180	0.5601747274185502	1.0410680341275798	1.0821360682551597	124.99895477294922	125.00010681152344
128	125.02072143554688	1.88835					1	DETECTED	125.0207 m/z @1.89 [N1273_2.mzXML]	125.02072143554688	1.88835	0.10103333333333334	20.00183333333333	19.900799999999997	13123.458984375	2236287.3025969528	0	1180	13.07151324752947	4.793345397539493	0.7348060867584042	125.02030944824219	125.0267333984375
129	125.10741424560547	9.143833333333333					1	DETECTED	125.1074 m/z @9.14 [N1273_2.mzXML]	125.10741424560547	9.143833333333333	2.2743166666666665	9.698683333333333	7.424366666666667	2259.91015625	540297.2733627931	0	1180	0.5810306154092437	0.5403849373197047	0.08076987463940938	125.10609436035156	125.1098403930664
130	126.05228424072266	1.8742833333333333					1	DETECTED	126.0523 m/z @1.87 [N1273_2.mzXML]	126.05228424072266	1.8742833333333333	0.11935	19.96466666666667	19.84531666666667	34485.56640625	1333201.3882872623	0	1180	0.059630651974105664	0.9569379845017089	0.9029409001452771	126.05208587646484	126.05542755126953
131	126.09127807617188	9.12805					1	DETECTED	126.0913 m/z @9.13 [N1273_2.mzXML]	126.09127807617188	9.12805	6.90725	9.17385	2.2665999999999995	2604.05908203125	172587.43187030026	0	1180	0.1265023483721972	0.5103115994236311	0.02062319884726218	126.08610534667969	126.09149169921875
132	127.00035858154297	9.498033333333332					1	DETECTED	127.0004 m/z @9.50 [N1273_2.mzXML]	127.00035858154297	9.498033333333332	8.260133333333334	10.059516666666667	1.7993833333333331	3932.2568359375	214455.17767562863	0	1180	1.3844759326091278	0.726788647440559	0.45357729488111803	126.9910659790039	127.0026626586914
133	127.03887939453125	10.878033333333333					1	DETECTED	127.0389 m/z @10.88 [N1273_2.mzXML]	127.03887939453125	10.878033333333333	0.6146833333333334	18.245833333333334	17.63115	42768.34375	3918045.193577575	0	1180	8.989887789663698	0.6102204335123107	0.12612594491903056	127.03412628173828	127.0438461303711
134	127.04997253417969	5.791083333333333					1	DETECTED	127.0500 m/z @5.79 [N1273_2.mzXML]	127.04997253417969	5.791083333333333	0.10103333333333334	20.00183333333333	19.900799999999997	4457.96484375	2262175.0017091967	0	1180	19.475745543449	1.7487368300805792	0.8355211400452176	127.04969787597656	127.05452728271484
135	128.01063537597656	1.78845					1	DETECTED	128.0106 m/z @1.79 [N1273_2.mzXML]	128.01063537597656	1.78845	1.7086000000000001	19.983333333333334	18.274733333333334	10563.80078125	2419217.109252075	0	1180	14.589316292982287	109.2790633127592	193.9429251934621	128.01043701171875	128.01760864257812
136	128.07040405273438	1.9447333333333332					1	DETECTED	128.0704 m/z @1.94 [N1273_2.mzXML]	128.07040405273438	1.9447333333333332	0.10103333333333334	19.96466666666667	19.863633333333336	33228.1015625	2983820.666001983	0	1180	0.3622261189840019	3.063488400506687	1.5970002383290447	128.06173706054688	128.07115173339844
137	129.0137481689453	15.5513					1	DETECTED	129.0137 m/z @15.55 [N1273_2.mzXML]	129.0137481689453	15.5513	1.4519833333333334	19.578333333333333	18.12635	7909.166015625	3118640.4976635175	0	1180	1.8172029876408828	0.642809521501633	0.2856190430032661	129.01260375976562	129.0185546875
138	129.0543670654297	1.9447333333333332					1	DETECTED	129.0544 m/z @1.94 [N1273_2.mzXML]	129.0543670654297	1.9447333333333332	0.10103333333333334	20.00183333333333	19.900799999999997	47017.89453125	6336855.795760136	0	1180	0.22056121718792854	3.332675529882142	6.804765344289034	129.05126953125	129.05487060546875
139	130.0499267578125	3.3867333333333334					1	DETECTED	130.0499 m/z @3.39 [N1273_2.mzXML]	130.0499267578125	3.3867333333333334	0.1376	20.00183333333333	19.86423333333333	29388.416015625	3365655.0921482523	0	1180	0.3805797598888674	1.103823201200697	2.1291159399029786	130.0488739013672	130.05020141601562
140	130.06500244140625	10.527999999999999					1	DETECTED	130.0650 m/z @10.53 [N1273_2.mzXML]	130.06500244140625	10.527999999999999	0.3949	20.00183333333333	19.60693333333333	104373.359375	3106810.3354267273	1	1180	1.6750468478151213	1.2042466406741101	0.5874373706359696	130.0577850341797	130.0728759765625
141	130.08592224121094	1.8742833333333333					1	DETECTED	130.0859 m/z @1.87 [N1273_2.mzXML]	130.08592224121094	1.8742833333333333	0.10103333333333334	19.928166666666666	19.827133333333332	76968.046875	3689435.2350587756	0	1180	0.14369637911995992	3.2676155672590217	3.186074904636518	130.0856170654297	130.09373474121094
142	130.93765258789062	11.568033333333334					1	DETECTED	130.9377 m/z @11.57 [N1273_2.mzXML]	130.93765258789062	11.568033333333334	1.4519833333333334	11.568033333333334	10.116050000000001	15892.6787109375	8122399.197165528	0	1180	10.130736304673524	0.5	null	130.9323272705078	130.93765258789062
143	130.96470642089844	1.5268166666666665					1	DETECTED	130.9647 m/z @1.53 [N1273_2.mzXML]	130.96470642089844	1.5268166666666665	0.1376	20.00183333333333	19.86423333333333	1162843.375	1.4419466700305711E7	0	1180	0.12337749802037035	1.1644658795254952	1.1972879804360668	130.95924377441406	130.96536254882812
144	131.01866149902344	1.5116333333333332					1	DETECTED	131.0187 m/z @1.51 [N1273_2.mzXML]	131.01866149902344	1.5116333333333332	1.4359166666666667	1.5708666666666666	0.1349499999999999	34986.83984375	181369.22773388663	0	1180	0.09697572055221304	0.8911512216596984	0.7823024433193967	131.01866149902344	131.01885986328125
145	131.04904174804688	8.373016666666667					1	DETECTED	131.0490 m/z @8.37 [N1273_2.mzXML]	131.04904174804688	8.373016666666667	8.057549999999999	8.4051	0.34755	3166.32763671875	50744.70361187733	0	1180	0.10340819238874133	0.5508505917159751	0.10170118343195	131.0488739013672	131.04925537109375
146	131.06826782226562	10.543533333333333					1	DETECTED	131.0683 m/z @10.54 [N1273_2.mzXML]	131.06826782226562	10.543533333333333	4.712533333333334	19.541166666666665	14.828633333333332	9652.4765625	1197084.6252771604	0	1180	1.6746100922919869	1.2715343280169213	4.8044461978098125	131.06744384765625	131.07260131835938
147	131.08120727539062	2.5233666666666665					1	DETECTED	131.0812 m/z @2.52 [N1273_2.mzXML]	131.08120727539062	2.5233666666666665	2.0438666666666667	11.1139	9.070033333333333	5881.53955078125	719935.0907707214	0	1180	0.3253358127488726	9.457803267292322	2.0948371781776576	131.08096313476562	131.08506774902344
148	131.44302368164062	3.9913499999999997					1	DETECTED	131.4430 m/z @3.99 [N1273_2.mzXML]	131.44302368164062	3.9913499999999997	3.14295	4.662983333333333	1.5200333333333331	5038.4755859375	288440.15116204834	0	1180	0.9977664877804555	0.8958235109225209	0.941129411221049	131.4424285888672	131.44320678710938
149	131.95018005371094	0.3949					1	DETECTED	131.9502 m/z @0.39 [N1273_2.mzXML]	131.95018005371094	0.3949	0.11935	20.00183333333333	19.88248333333333	4108.6767578125	2308804.635609251	0	1180	5.834611970712204	36.07781406883203	15.888813459645272	131.94918823242188	131.95645141601562
150	131.96829223632812	1.5116333333333332					1	DETECTED	131.9683 m/z @1.51 [N1273_2.mzXML]	131.96829223632812	1.5116333333333332	0.10103333333333334	19.4495	19.348466666666667	16065.16796875	3494643.5876594842	0	1180	10.697576763367588	43.83160841282435	103.14843035322373	131.9606475830078	131.9685516357422
151	132.0443115234375	9.547016666666668					1	DETECTED	132.0443 m/z @9.55 [N1273_2.mzXML]	132.0443115234375	9.547016666666668	3.7579	10.4967	6.738800000000001	11598.0927734375	634435.0122120972	0	1180	0.597351229171327	0.5822454053814459	2.2913886939239596	132.0440216064453	132.04483032226562
152	132.06529235839844	2.5233666666666665					1	DETECTED	132.0653 m/z @2.52 [N1273_2.mzXML]	132.06529235839844	2.5233666666666665	2.1016500000000002	9.76235	7.660699999999999	118273.9765625	7181999.859933663	0	1180	0.8138929897693008	3.6872585697929243	3.6341572992279363	132.06504821777344	132.065673828125
153	132.0763702392578	1.84555					1	DETECTED	132.0764 m/z @1.85 [N1273_2.mzXML]	132.0763702392578	1.84555	1.8167666666666666	17.584999999999997	15.768233333333331	755574.4375	7619143.782660037	1	1180	0.04155041924594771	3.4986381518504452	274.9697881554638	132.06886291503906	132.08619689941406
154	132.0904083251953	4.292516666666667					1	DETECTED	132.0904 m/z @4.29 [N1273_2.mzXML]	132.0904083251953	4.292516666666667	3.4631333333333334	4.597700000000001	1.1345666666666672	2873.8125	98542.84582467657	0	1180	0.7624543237395129	0.6839820750356693	0.3679641500713387	132.0867919921875	132.0915985107422
155	132.1016387939453	3.9604666666666666					1	DETECTED	132.1016 m/z @3.96 [N1273_2.mzXML]	132.1016387939453	3.9604666666666666	0.3032166666666667	19.762833333333333	19.459616666666665	1445491.0	9.407645983508465E7	1	1180	1.090342575293377	0.9773051279412024	0.844189539777432	132.0994873046875	132.10195922851562
156	132.11260986328125	3.9444999999999997					1	DETECTED	132.1126 m/z @3.94 [N1273_2.mzXML]	132.11260986328125	3.9444999999999997	3.5094333333333334	16.686166666666665	13.176733333333331	2805.89599609375	1137174.8462408446	0	1180	0.26658295661485054	15.143349678210248	29.286699356420495	132.1117401123047	132.1217803955078
157	132.7627716064453	10.609833333333334					1	DETECTED	132.7628 m/z @10.61 [N1273_2.mzXML]	132.7627716064453	10.609833333333334	3.3247500000000003	10.609833333333334	7.2850833333333345	10719.431640625	2815116.640357178	0	1180	6.638858306858651	0.5	null	132.7627716064453	132.76551818847656
158	132.95774841308594	11.82315					1	DETECTED	132.9577 m/z @11.82 [N1273_2.mzXML]	132.95774841308594	11.82315	0.10103333333333334	20.00183333333333	19.900799999999997	453451.84375	5.64259855246098E7	0	1180	1.3307925871009942	3.6407600390415915	4.5677227149833675	132.95733642578125	132.96095275878906
159	132.99803161621094	1.4968666666666666					1	DETECTED	132.9980 m/z @1.50 [N1273_2.mzXML]	132.99803161621094	1.4968666666666666	1.4359166666666667	1.9308	0.49488333333333334	25979.35546875	583875.7218320312	0	1180	0.13492293901973818	4.059748427672967	7.1194968553459335	132.99789428710938	132.99972534179688
160	133.03411865234375	1.5268166666666665					1	DETECTED	133.0341 m/z @1.53 [N1273_2.mzXML]	133.03411865234375	1.5268166666666665	0.17445000000000002	19.909666666666666	19.735216666666666	862763.875	1.4821092035530753E7	0	1180	0.13518766705416363	1.2043684218177975	1.3643013509393704	133.03256225585938	133.0347900390625
161	133.04910278320312	2.00135					1	DETECTED	133.0491 m/z @2.00 [N1273_2.mzXML]	133.04910278320312	2.00135	1.9728833333333333	9.943966666666666	7.971083333333333	12534.5185546875	841941.0689697268	0	1180	0.3798566398757899	95.88832719421207	66.60388544886415	133.0487060546875	133.0519561767578
162	133.06866455078125	2.591733333333333					1	DETECTED	133.0687 m/z @2.59 [N1273_2.mzXML]	133.06866455078125	2.591733333333333	2.3587333333333333	19.94633333333333	17.5876	8034.966796875	872412.2292739869	0	1180	0.32487176480856306	37.74163090128761	3.051274904596411	133.06138610839844	133.06932067871094
163	133.10504150390625	3.9604666666666666					1	DETECTED	133.1050 m/z @3.96 [N1273_2.mzXML]	133.10504150390625	3.9604666666666666	1.5268166666666665	15.660300000000001	14.133483333333334	61361.46484375	5441067.92062891	0	1180	1.050010021965475	0.8851067427319619	0.5708238725889838	133.0965576171875	133.10531616210938
164	133.95831298828125	11.371433333333332					1	DETECTED	133.9583 m/z @11.37 [N1273_2.mzXML]	133.95831298828125	11.371433333333332	0.3215166666666667	19.96466666666667	19.643150000000002	10881.6787109375	1796113.9040726314	0	1180	0.7632418545339306	1.6698797641992247	0.727433403787476	133.95777893066406	133.96653747558594
165	134.01846313476562	1.78845					1	DETECTED	134.0185 m/z @1.79 [N1273_2.mzXML]	134.01846313476562	1.78845	1.7086000000000001	2.0154166666666664	0.3068166666666663	26392.052734375	201980.21071093736	0	1180	0.10427407778248066	1.9617564513448078	2.3124094271323905	134.01817321777344	134.01856994628906
166	134.03512573242188	1.5116333333333332					1	DETECTED	134.0351 m/z @1.51 [N1273_2.mzXML]	134.03512573242188	1.5116333333333332	1.4174	18.848166666666668	17.430766666666667	76700.5703125	2001136.1707991627	0	1180	0.1527149140035191	80.38719640975937	168.4855665945316	134.03424072265625	134.04481506347656
167	134.05982971191406	10.043000000000001					1	DETECTED	134.0598 m/z @10.04 [N1273_2.mzXML]	134.05982971191406	10.043000000000001	5.457566666666667	10.753666666666668	5.296100000000001	28031.15234375	988702.3176153565	0	1180	0.3619986907148913	0.994492221992752	1.4105428877902193	134.05914306640625	134.0601348876953
168	134.106201171875	4.0541					1	DETECTED	134.1062 m/z @4.05 [N1273_2.mzXML]	134.106201171875	4.0541	3.2181	9.143833333333333	5.9257333333333335	4332.85009765625	530248.3979817504	0	1180	0.6955867217468161	3.5440988835725684	0.7312466835991566	134.09642028808594	134.10836791992188
169	134.9581756591797	11.656616666666668					1	DETECTED	134.9582 m/z @11.66 [N1273_2.mzXML]	134.9581756591797	11.656616666666668	0.10103333333333334	20.00183333333333	19.900799999999997	65373.22265625	9997638.247304963	0	1180	1.6913680432617433	0.851473667334413	6.600317730616158	134.9578857421875	134.9591522216797
170	135.0037078857422	1.5116333333333332					1	DETECTED	135.0037 m/z @1.51 [N1273_2.mzXML]	135.0037078857422	1.5116333333333332	1.4359166666666667	18.683666666666667	17.24775	135064.9375	4091812.771488618	0	1180	0.7151299017734023	2.2327621711674395	11.517923029425917	134.99490356445312	135.00381469726562
171	135.03184509277344	1.4968666666666666					1	DETECTED	135.0318 m/z @1.50 [N1273_2.mzXML]	135.03184509277344	1.4968666666666666	1.4174	19.96466666666667	18.54726666666667	79163.984375	2699756.74186923	0	1180	0.2178698954622278	61.37557253688896	2.129257218068013	135.03125	135.03829956054688
172	135.0437469482422	10.162483333333334					1	DETECTED	135.0437 m/z @10.16 [N1273_2.mzXML]	135.0437469482422	10.162483333333334	5.632783333333333	17.695666666666668	12.062883333333335	5029.2109375	1157432.7057114867	0	1180	0.09232355301430673	1.3315322574710613	1.6630645149421224	135.04348754882812	135.04730224609375
173	135.06321716308594	10.162483333333334					1	DETECTED	135.0632 m/z @10.16 [N1273_2.mzXML]	135.06321716308594	10.162483333333334	0.24833333333333335	19.909666666666666	19.66133333333333	2617.8505859375	1221516.837967439	0	1180	7.934065345345086	0.9915793756062461	0.9831587512124924	135.0549774169922	135.06716918945312
174	135.0801544189453	11.871116666666667					1	DETECTED	135.0802 m/z @11.87 [N1273_2.mzXML]	135.0801544189453	11.871116666666667	10.527999999999999	16.503333333333334	5.975333333333335	10986.052734375	696161.2226893618	0	1180	0.41226650875351645	2.2244282576594214	3.4698458042712303	135.0797119140625	135.0804443359375
175	136.04779052734375	1.8167666666666666					1	DETECTED	136.0478 m/z @1.82 [N1273_2.mzXML]	136.04779052734375	1.8167666666666666	1.4359166666666667	18.556166666666666	17.12025	161406.9375	2186949.3931556703	0	1180	0.10687854643686112	6.814773626121555	6.727091104721062	136.03927612304688	136.0502471923828
176	136.0755157470703	3.9291					1	DETECTED	136.0755 m/z @3.93 [N1273_2.mzXML]	136.0755157470703	3.9291	0.11935	19.891333333333332	19.77198333333333	14686.3720703125	1708356.0119576422	0	1180	0.40026537824074504	0.5982089760298352	3.309469608956633	136.07501220703125	136.07630920410156
177	136.9536590576172	11.656616666666668					1	DETECTED	136.9537 m/z @11.66 [N1273_2.mzXML]	136.9536590576172	11.656616666666668	0.1376	20.00183333333333	19.86423333333333	24968.68359375	4050508.630239074	0	1180	1.6857485692593528	4.519284065118315	5.6867187882013654	136.95323181152344	136.95428466796875
178	136.9691925048828	1.6308333333333331					1	DETECTED	136.9692 m/z @1.63 [N1273_2.mzXML]	136.9691925048828	1.6308333333333331	1.5563166666666668	18.0995	16.54318333333333	26021.98046875	2447963.5056259762	0	1180	0.08385338440684831	111.00324312234447	198.67795787929595	136.96250915527344	136.97158813476562
179	137.0292510986328	1.5268166666666665					1	DETECTED	137.0293 m/z @1.53 [N1273_2.mzXML]	137.0292510986328	1.5268166666666665	1.48205	17.1435	15.661449999999999	4176.216796875	2529262.5486421506	0	1180	0.07346483953083194	174.92311988086476	348.8462397617295	137.02908325195312	137.03712463378906
180	137.05967712402344	9.336716666666666					1	DETECTED	137.0597 m/z @9.34 [N1273_2.mzXML]	137.05967712402344	9.336716666666666	2.5369333333333333	10.662716666666666	8.125783333333333	6647.18994140625	669336.5105565186	0	1180	0.9336260010662549	0.5975031067166356	0.1185576129291546	137.0590057373047	137.06002807617188
181	137.09567260742188	10.9629					1	DETECTED	137.0957 m/z @10.96 [N1273_2.mzXML]	137.09567260742188	10.9629	2.7181	11.179499999999999	8.4614	35045.4453125	1924632.0635019524	0	1180	0.10298942622004326	0.6445812553962778	0.2832353449593188	137.0952911376953	137.0980987548828
182	137.1321563720703	7.10225					1	DETECTED	137.1322 m/z @7.10 [N1273_2.mzXML]	137.1321563720703	7.10225	0.10103333333333334	20.00183333333333	19.900799999999997	7043.3583984375	3431266.002326474	0	1180	13.205410290818934	1.4212386894658784	0.3734943024230863	137.13169860839844	137.13992309570312
183	138.0522003173828	1.8742833333333333					1	DETECTED	138.0522 m/z @1.87 [N1273_2.mzXML]	138.0522003173828	1.8742833333333333	0.11935	19.983333333333334	19.863983333333334	560127.375	3951926.1253221743	0	1180	0.05263185581987373	1.8359403295259298	2.11028721430529	138.04342651367188	138.055419921875
184	138.06602478027344	9.91145					1	DETECTED	138.0660 m/z @9.91 [N1273_2.mzXML]	138.06602478027344	9.91145	0.1376	19.6335	19.495900000000002	17825.06640625	1073094.5504906923	0	1180	0.11418424123882609	0.7051330773674943	0.30002377520692664	138.06272888183594	138.06643676757812
185	139.00503540039062	10.9629					1	DETECTED	139.0050 m/z @10.96 [N1273_2.mzXML]	139.00503540039062	10.9629	3.00875	10.9629	7.954149999999999	11365.5078125	1081418.4567757878	0	1180	7.835767053913985	0.5	null	139.0020751953125	139.00503540039062
186	139.04176330566406	14.16675					1	DETECTED	139.0418 m/z @14.17 [N1273_2.mzXML]	139.04176330566406	14.16675	0.10103333333333334	20.00183333333333	19.900799999999997	114198.1953125	1.8395025279334296E7	1	1180	3.6860181529047704	0.8145232341717845	0.6741662416524905	139.03567504882812	139.05068969726562
187	140.04124450683594	14.39005					1	DETECTED	140.0412 m/z @14.39 [N1273_2.mzXML]	140.04124450683594	14.39005	9.159233333333333	16.485133333333334	7.325900000000001	5467.73193359375	1131368.2351997066	0	1180	1.9758548383837606	0.7002635025123546	0.3510579991060801	140.0408477783203	140.0496063232422
188	140.0677947998047	1.78845					1	DETECTED	140.0678 m/z @1.79 [N1273_2.mzXML]	140.0677947998047	1.78845	0.17445000000000002	19.854666666666667	19.680216666666666	481511.6875	5166119.164371703	1	1180	0.15016551487411878	0.6308055240580305	5.819485515107584	140.067626953125	140.07080078125
189	140.9521026611328	18.51966666666667					1	DETECTED	140.9521 m/z @18.52 [N1273_2.mzXML]	140.9521026611328	18.51966666666667	16.5398	19.781166666666664	3.2413666666666643	1792.2281494140625	179306.73715093985	0	1180	0.9298943777255495	0.8185820593979374	0.6371641187958748	140.9514923095703	140.9526824951172
190	141.00575256347656	11.492616666666667					1	DETECTED	141.0058 m/z @11.49 [N1273_2.mzXML]	141.00575256347656	11.492616666666667	2.8615833333333334	11.492616666666667	8.631033333333333	3344.858642578125	1002602.0251073609	0	1180	7.342687393296299	0.5	null	141.00575256347656	141.01573181152344
191	141.01583862304688	3.9604666666666666					1	DETECTED	141.0158 m/z @3.96 [N1273_2.mzXML]	141.01583862304688	3.9604666666666666	3.172683333333333	12.746883333333333	9.5742	2348.32275390625	811173.335437622	0	1180	8.958637883643753	6.076670827427168	11.153341654854335	141.01576232910156	141.02340698242188
192	141.0385284423828	14.751100000000001					1	DETECTED	141.0385 m/z @14.75 [N1273_2.mzXML]	141.0385284423828	14.751100000000001	2.8470333333333335	16.0818	13.234766666666667	4637.02294921875	1300133.5372151486	0	1180	11.939052425613834	0.5558926641315853	0.10644733614444721	141.03793334960938	141.0408172607422
193	141.05215454101562	9.353033333333334					1	DETECTED	141.0522 m/z @9.35 [N1273_2.mzXML]	141.05215454101562	9.353033333333334	2.5642333333333336	19.431333333333335	16.8671	37500.08984375	1269212.0958919986	0	1180	0.12162962253420773	0.598185823531633	0.4841219730476982	141.04562377929688	141.05726623535156
194	141.09072875976562	10.462266666666666					1	DETECTED	141.0907 m/z @10.46 [N1273_2.mzXML]	141.09072875976562	10.462266666666666	0.10103333333333334	19.94633333333333	19.845299999999998	2172.751708984375	1260270.1513380127	0	1180	13.819677689784022	0.9576707406132474	0.9153414812264948	141.08604431152344	141.0968780517578
195	142.0471954345703	1.80265					1	DETECTED	142.0472 m/z @1.80 [N1273_2.mzXML]	142.0471954345703	1.80265	1.7423833333333334	17.070333333333334	15.327950000000001	24831.345703125	1717729.859592041	0	1180	0.20566728562537673	127.16772676991147	253.33545353982294	142.04376220703125	142.04806518554688
196	142.06504821777344	9.202683333333333					1	DETECTED	142.0650 m/z @9.20 [N1273_2.mzXML]	142.06504821777344	9.202683333333333	4.292516666666667	12.345066666666666	8.05255	80935.578125	1923559.4301870721	0	1180	0.08979144318206878	0.521705978196284	1.6039255226384481	142.0571746826172	142.07272338867188
197	142.94773864746094	1.6610666666666667					1	DETECTED	142.9477 m/z @1.66 [N1273_2.mzXML]	142.94773864746094	1.6610666666666667	1.4359166666666667	19.854666666666667	18.41875	31430.94921875	2241371.3889704896	0	1180	0.19528505716490607	14.004060197948514	21.394536687470683	142.93789672851562	142.9501190185547
198	143.0311279296875	1.78845					1	DETECTED	143.0311 m/z @1.79 [N1273_2.mzXML]	143.0311279296875	1.78845	0.77925	19.4495	18.67025	178352.328125	3274823.469934144	0	1180	0.05478549522398035	3.8876467608551253	4.720489771424914	143.02432250976562	143.0366668701172
199	143.0535888671875	1.8311333333333333					1	DETECTED	143.0536 m/z @1.83 [N1273_2.mzXML]	143.0535888671875	1.8311333333333333	1.78845	10.319566666666667	8.531116666666666	720571.8125	7660217.269655209	0	1180	0.04150591923889979	102.63048529494326	216.35375757588588	143.0534210205078	143.06268310546875
200	143.0728302001953	9.202683333333333					1	DETECTED	143.0728 m/z @9.20 [N1273_2.mzXML]	143.0728302001953	9.202683333333333	0.10103333333333334	20.00183333333333	19.900799999999997	84116.046875	3067735.822852996	0	1180	0.09305394781816467	0.5208120332273688	0.01906808791834395	143.0645294189453	143.08181762695312
201	143.10609436035156	11.079966666666667					1	DETECTED	143.1061 m/z @11.08 [N1273_2.mzXML]	143.10609436035156	11.079966666666667	0.3215166666666667	19.817833333333333	19.496316666666665	4895.49658203125	1198653.3197259826	0	1180	0.1072518952182051	0.9060931949614799	0.4023245484649618	143.105712890625	143.1078643798828
202	144.04434204101562	9.188516666666667					1	DETECTED	144.0443 m/z @9.19 [N1273_2.mzXML]	144.04434204101562	9.188516666666667	1.64595	9.416583333333334	7.7706333333333335	23911.001953125	1577975.9956380008	0	1180	0.09360296298504522	0.5141447507032463	2.0887461494149897	144.04412841796875	144.04978942871094
203	144.05714416503906	1.8311333333333333					1	DETECTED	144.0571 m/z @1.83 [N1273_2.mzXML]	144.05714416503906	1.8311333333333333	0.15598333333333333	19.94633333333333	19.79035	14327.40625	1749833.0470322277	0	1180	18.16309254375207	7.774770190847712	3.8050923099230602	144.0570526123047	144.0657196044922
204	144.08041381835938	9.202683333333333					1	DETECTED	144.0804 m/z @9.20 [N1273_2.mzXML]	144.08041381835938	9.202683333333333	0.6512333333333333	19.3585	18.707266666666666	975769.6875	7945846.6262152335	0	1180	0.08832129018023771	1.5937983861299339	1.5422603515562159	144.0799560546875	144.08091735839844
205	144.10162353515625	1.8602166666666666					1	DETECTED	144.1016 m/z @1.86 [N1273_2.mzXML]	144.10162353515625	1.8602166666666666	0.11935	20.00183333333333	19.88248333333333	346289.125	5502897.683193392	0	1180	0.03290442850091191	0.530386364970885	0.021258357137814324	144.10107421875	144.10226440429688
206	144.13807678222656	10.930416666666668					1	DETECTED	144.1381 m/z @10.93 [N1273_2.mzXML]	144.13807678222656	10.930416666666668	5.7207	11.214	5.4933000000000005	3374.1083984375	446126.85637966916	0	1180	0.12841993633699111	0.5272167712255624	0.05443354245112483	144.13783264160156	144.14675903320312
207	144.9803466796875	13.394316666666667					1	DETECTED	144.9803 m/z @13.39 [N1273_2.mzXML]	144.9803466796875	13.394316666666667	9.7961	18.373333333333335	8.577233333333336	4000.70947265625	715170.6348954773	0	1180	2.44406636942891	1.1918728258906033	0.711887139215851	144.97947692871094	144.98114013671875
208	144.99172973632812	1.8167666666666666					1	DETECTED	144.9917 m/z @1.82 [N1273_2.mzXML]	144.99172973632812	1.8167666666666666	1.4174	17.989166666666666	16.571766666666665	87182.8203125	1.5930969965783358E7	0	1180	0.42560046886893965	20.71920714690534	86.43741390328745	144.9911346435547	144.99253845214844
209	145.04917907714844	2.00135					1	DETECTED	145.0492 m/z @2.00 [N1273_2.mzXML]	145.04917907714844	2.00135	0.10103333333333334	19.983333333333334	19.8823	145196.03125	8099927.698274053	0	1180	0.49904014770572735	2.156766551075079	1.3435531550391426	145.04238891601562	145.05706787109375
210	145.06463623046875	9.216800000000001					1	DETECTED	145.0646 m/z @9.22 [N1273_2.mzXML]	145.06463623046875	9.216800000000001	9.159233333333333	9.245266666666668	0.08603333333333474	4521.64013671875	17001.539124877952	0	1180	0.07880787698457858	0.747249565720897	0.49449913144179386	145.06463623046875	145.06488037109375
211	145.0840301513672	9.202683333333333					1	DETECTED	145.0840 m/z @9.20 [N1273_2.mzXML]	145.0840301513672	9.202683333333333	9.143833333333333	18.77466666666667	9.630833333333335	86306.1953125	1060913.0669145808	0	1180	0.09589628465618638	2.721722171888712	2.063605097713352	145.07908630371094	145.08628845214844
212	146.05967712402344	9.202683333333333					1	DETECTED	146.0597 m/z @9.20 [N1273_2.mzXML]	146.05967712402344	9.202683333333333	0.23016666666666669	19.872666666666664	19.6425	1041107.9375	8862056.200309562	1	1180	0.08659948543749962	1.6341582062001707	1.5876851102680838	146.05271911621094	146.06008911132812
213	146.08090209960938	1.9587166666666667					1	DETECTED	146.0809 m/z @1.96 [N1273_2.mzXML]	146.08090209960938	1.9587166666666667	0.2848333333333333	19.762833333333333	19.477999999999998	184371.734375	8834861.738772072	0	1180	0.44460276448080194	0.858630424197849	0.34680969363204917	146.08050537109375	146.0872344970703
214	146.1173095703125	1.8311333333333333					1	DETECTED	146.1173 m/z @1.83 [N1273_2.mzXML]	146.1173095703125	1.8311333333333333	1.8167666666666666	9.547016666666668	7.730250000000002	60519.03515625	1.3338511473326627E7	0	1180	7.875088320765012	247.84131141471548	508.7722913294022	146.11720275878906	146.1175537109375
215	147.0137176513672	1.5268166666666665					1	DETECTED	147.0137 m/z @1.53 [N1273_2.mzXML]	147.0137176513672	1.5268166666666665	0.77925	18.665166666666668	17.885916666666667	213315.25	6412534.195363402	0	1180	0.5466686443988833	7.57478335636367	13.95390566532372	147.0076904296875	147.0183563232422
216	147.02879333496094	3.3400833333333333					1	DETECTED	147.0288 m/z @3.34 [N1273_2.mzXML]	147.02879333496094	3.3400833333333333	2.9793833333333333	3.5713999999999997	0.5920166666666664	5002.30517578125	100584.97537646486	0	1180	0.37171645055750746	0.8206496626929115	0.641299325385823	147.028564453125	147.02891540527344
217	147.0438995361328	3.9291					1	DETECTED	147.0439 m/z @3.93 [N1273_2.mzXML]	147.0438995361328	3.9291	3.6490500000000003	10.144683333333335	6.495633333333334	4703.548828125	907037.3161393432	0	1180	0.1452583367235465	11.597274296256636	19.44509927532966	147.0419158935547	147.05130004882812
218	147.06324768066406	9.188516666666667					1	DETECTED	147.0632 m/z @9.19 [N1273_2.mzXML]	147.06324768066406	9.188516666666667	0.10103333333333334	20.00183333333333	19.900799999999997	81450.1640625	2706206.0538384067	0	1180	0.08381871888037651	0.5181459215741221	0.023291206255846488	147.05718994140625	147.065673828125
219	147.07615661621094	1.8311333333333333					1	DETECTED	147.0762 m/z @1.83 [N1273_2.mzXML]	147.07615661621094	1.8311333333333333	1.78845	10.995333333333333	9.206883333333334	138524.609375	5539195.359253629	0	1180	0.4473421157410915	25.241398185524854	22.450247035104237	147.0702362060547	147.08299255371094
220	147.1124725341797	1.6308333333333331					1	DETECTED	147.1125 m/z @1.63 [N1273_2.mzXML]	147.1124725341797	1.6308333333333331	1.4968666666666666	14.817266666666665	13.3204	158659.984375	3538764.880564636	0	1180	0.1325608239900229	3.5224807353928975	4.2211153450706735	147.11215209960938	147.1196746826172
221	148.01461791992188	1.5268166666666665					1	DETECTED	148.0146 m/z @1.53 [N1273_2.mzXML]	148.01461791992188	1.5268166666666665	0.5965166666666666	13.612983333333334	13.016466666666668	29140.341796875	5094377.164800538	0	1180	0.13553287326904595	6.995843634669821	122.49385065642952	148.0121612548828	148.0147247314453
222	148.03915405273438	9.9604					1	DETECTED	148.0392 m/z @9.96 [N1273_2.mzXML]	148.03915405273438	9.9604	0.6146833333333334	19.781166666666664	19.166483333333332	47002.421875	2559094.4707865897	0	1180	7.957603640568864	0.526142323635742	1.0635819168271388	148.03851318359375	148.0428009033203
223	148.0601806640625	1.8311333333333333					1	DETECTED	148.0602 m/z @1.83 [N1273_2.mzXML]	148.0601806640625	1.8311333333333333	1.21655	14.100850000000001	12.884300000000001	25350.865234375	1589410.7790361934	0	1180	0.14320758845657644	1.9796906402104602	11.948665260040164	148.05996704101562	148.06861877441406
224	148.08204650878906	17.254					1	DETECTED	148.0820 m/z @17.25 [N1273_2.mzXML]	148.08204650878906	17.254	0.15598333333333333	19.983333333333334	19.827350000000003	4586.20654296875	1560987.9914464417	0	1180	3.2071165829784363	0.5798143254432044	0.3048621225555457	148.07540893554688	148.08251953125
225	148.0966033935547	1.9447333333333332					1	DETECTED	148.0966 m/z @1.94 [N1273_2.mzXML]	148.0966033935547	1.9447333333333332	0.10103333333333334	8.471166666666667	8.370133333333333	10452.830078125	750195.3986071169	0	1180	1.9164769950142821	2.2699282240422343	0.7248121486675422	148.09628295898438	148.0970001220703
226	148.93495178222656	1.7585333333333333					1	DETECTED	148.9350 m/z @1.76 [N1273_2.mzXML]	148.93495178222656	1.7585333333333333	1.6762000000000001	18.1545	16.478299999999997	63223.94140625	6651465.92657431	0	1180	0.5035091525602995	100.07064777327956	1.8835235042370257	148.93479919433594	148.9442901611328
227	149.011962890625	1.5268166666666665					1	DETECTED	149.0120 m/z @1.53 [N1273_2.mzXML]	149.011962890625	1.5268166666666665	0.7060833333333334	17.786833333333334	17.080750000000002	210852.25	6103057.336809206	0	1180	0.13284110172987473	1.188174243614981	1.2768913106134028	149.00205993652344	149.01217651367188
228	149.0229949951172	12.430650000000002					1	DETECTED	149.0230 m/z @12.43 [N1273_2.mzXML]	149.0229949951172	12.430650000000002	0.10103333333333334	20.00183333333333	19.900799999999997	134642.734375	4.537730512965381E7	1	1180	11.235376791769644	0.5393874761782509	0.07417901056537275	149.02276611328125	149.0233612060547
229	149.07666015625	11.871116666666667					1	DETECTED	149.0767 m/z @11.87 [N1273_2.mzXML]	149.07666015625	11.871116666666667	0.23016666666666669	20.00183333333333	19.771666666666665	24260.099609375	5953827.595448364	0	1180	5.772439431487902	1.846948295005207	4.291532300665636	149.07666015625	149.07884216308594
230	149.96066284179688	7.2980833333333335					1	DETECTED	149.9607 m/z @7.30 [N1273_2.mzXML]	149.96066284179688	7.2980833333333335	1.2711166666666667	18.51966666666667	17.24855	3145.021240234375	1162493.181348755	0	1180	0.5725446249897814	1.4309478510472378	1.8618957020944757	149.9603729248047	149.9610595703125
231	149.99708557128906	11.806166666666666					1	DETECTED	149.9971 m/z @11.81 [N1273_2.mzXML]	149.99708557128906	11.806166666666666	0.21145	19.909666666666666	19.698216666666667	11848.412109375	4405644.539057742	0	1180	6.603388137969233	0.849447952587601	3.3485963885174033	149.99232482910156	150.00662231445312
232	150.0152587890625	1.5268166666666665					1	DETECTED	150.0153 m/z @1.53 [N1273_2.mzXML]	150.0152587890625	1.5268166666666665	0.1376	19.891333333333332	19.753733333333333	6774.5107421875	5394280.573867676	0	1180	0.0474904612150564	7.109666118795965	13.21933223759193	150.00880432128906	150.0155487060547
233	150.02638244628906	12.430650000000002					1	DETECTED	150.0264 m/z @12.43 [N1273_2.mzXML]	150.02638244628906	12.430650000000002	0.10103333333333334	20.00183333333333	19.900799999999997	12392.4638671875	4508032.787908751	0	1180	11.383616084309748	1.4318618944727717	1.8665008728880494	150.02606201171875	150.03298950195312
234	150.0582275390625	2.7323833333333334					1	DETECTED	150.0582 m/z @2.73 [N1273_2.mzXML]	150.0582275390625	2.7323833333333334	1.7086000000000001	18.5745	16.8659	36760.37109375	3228812.691272613	0	1180	0.40606189733285847	0.6626639131043236	0.3624293801053755	150.0521697998047	150.05857849121094
235	150.93197631835938	1.7585333333333333					1	DETECTED	150.9320 m/z @1.76 [N1273_2.mzXML]	150.93197631835938	1.7585333333333333	1.6610666666666667	1.88835	0.22728333333333328	19802.904296875	177171.43917065428	0	1180	0.12887034950770415	1.1659541723666218	1.3319083447332434	150.93185424804688	150.93211364746094
236	150.97653198242188	2.2171000000000003					1	DETECTED	150.9765 m/z @2.22 [N1273_2.mzXML]	150.97653198242188	2.2171000000000003	0.10103333333333334	20.00183333333333	19.900799999999997	20573.173828125	2688191.7697150563	0	1180	9.112775191008701	8.483751508737967	9.012822423606794	150.96783447265625	150.97671508789062
237	151.03860473632812	10.8433					1	DETECTED	151.0386 m/z @10.84 [N1273_2.mzXML]	151.03860473632812	10.8433	0.2848333333333333	19.74416666666667	19.459333333333333	11596.0185546875	3663830.952826141	0	1180	9.481068765761457	0.9215037537016108	0.8430075074032217	151.034423828125	151.04820251464844
238	151.06112670898438	8.5394					1	DETECTED	151.0611 m/z @8.54 [N1273_2.mzXML]	151.06112670898438	8.5394	8.3572	8.591000000000001	0.23380000000000045	4898.041015625	32536.465515197757	0	1180	0.14046032835459066	0.6416026344676196	0.28320526893523906	151.0609130859375	151.061279296875
239	151.07476806640625	11.28225					1	DETECTED	151.0748 m/z @11.28 [N1273_2.mzXML]	151.07476806640625	11.28225	9.993533333333334	11.371433333333332	1.3778999999999986	25086.107421875	453215.129994842	0	1180	0.06444645215798772	0.5408623795043981	0.07475287580530254	151.07469177246094	151.0754852294922
240	152.02175903320312	1.80265					1	DETECTED	152.0218 m/z @1.80 [N1273_2.mzXML]	152.02175903320312	1.80265	1.78845	4.88105	3.0926	86949.5234375	1025931.499956482	0	1180	0.09328608474607081	33.089584224283406	27.60642632632543	152.01658630371094	152.03175354003906
241	152.0440216064453	1.88835					1	DETECTED	152.0440 m/z @1.89 [N1273_2.mzXML]	152.0440216064453	1.88835	0.11935	19.983333333333334	19.863983333333334	28598.94140625	3790771.827674258	0	1180	3.4492384870494286	7.746321705626595	8.660140933451732	152.03610229492188	152.04766845703125
242	152.0620574951172	11.357066666666666					1	DETECTED	152.0621 m/z @11.36 [N1273_2.mzXML]	152.0620574951172	11.357066666666666	1.9728833333333333	17.695666666666668	15.722783333333334	5190.458984375	1298057.7815864563	0	1180	1.9503442561238664	0.8377278434813188	0.6754556869626377	152.0542755126953	152.07077026367188
243	152.94676208496094	1.6155833333333334					1	DETECTED	152.9468 m/z @1.62 [N1273_2.mzXML]	152.94676208496094	1.6155833333333334	1.5563166666666668	4.196883333333333	2.6405666666666665	86291.328125	1220781.3232467042	0	1180	0.09189194345036977	22.276996625421855	2.8064356297012294	152.9467010498047	152.95533752441406
244	153.05723571777344	12.729966666666666					1	DETECTED	153.0572 m/z @12.73 [N1273_2.mzXML]	153.05723571777344	12.729966666666666	0.23016666666666669	18.46516666666667	18.235000000000003	75605.7734375	1.4286182031082697E7	1	1180	2.5938231704574655	0.7061864227768637	0.6720239851728033	153.05178833007812	153.06600952148438
245	153.1272430419922	10.162483333333334					1	DETECTED	153.1272 m/z @10.16 [N1273_2.mzXML]	153.1272430419922	10.162483333333334	0.15598333333333333	19.5045	19.34851666666667	18516.376953125	1268913.3369620973	0	1180	0.08987218828555577	2.9590404781014192	4.34993550749221	153.126708984375	153.1276092529297
246	154.0261688232422	1.8742833333333333					1	DETECTED	154.0262 m/z @1.87 [N1273_2.mzXML]	154.0261688232422	1.8742833333333333	1.84555	2.1305666666666667	0.2850166666666667	74285.1015625	300721.4482386473	0	1180	0.9810634398145566	4.583025343447667	3.5503497412868548	154.02581787109375	154.02626037597656
247	154.05850219726562	1.8311333333333333					1	DETECTED	154.0585 m/z @1.83 [N1273_2.mzXML]	154.05850219726562	1.8311333333333333	1.8311333333333333	18.31833333333333	16.487199999999998	10182.6962890625	2285772.963638732	0	1180	11.100369152191158	null	null	154.04855346679688	154.06822204589844
248	154.08383178710938	3.9604666666666666					1	DETECTED	154.0838 m/z @3.96 [N1273_2.mzXML]	154.08383178710938	3.9604666666666666	0.2848333333333333	5.334483333333334	5.049650000000001	9305.7841796875	694578.3590913085	0	1180	1.0548125359036122	0.6869088320380162	0.7068010140392443	154.08311462402344	154.08633422851562
249	154.880126953125	1.7737333333333334					1	DETECTED	154.8801 m/z @1.77 [N1273_2.mzXML]	154.880126953125	1.7737333333333334	1.7737333333333334	5.31705	3.5433166666666667	11134.080078125	482072.8328090515	0	1180	0.295564236640558	null	null	154.87973022460938	154.88185119628906
250	155.02816772460938	2.746483333333333					1	DETECTED	155.0282 m/z @2.75 [N1273_2.mzXML]	155.02816772460938	2.746483333333333	1.9025833333333333	16.723	14.820416666666667	30015.01171875	1414532.98092453	0	1180	0.20598010729146887	4.2127074697671425	0.38695280657307707	155.0278778076172	155.03163146972656
251	155.06781005859375	10.026683333333333					1	DETECTED	155.0678 m/z @10.03 [N1273_2.mzXML]	155.06781005859375	10.026683333333333	9.159233333333333	10.336816666666666	1.1775833333333328	8320.0927734375	140750.8568597715	0	1180	0.11105627359362735	0.6787615040252077	0.1324643409155031	155.05990600585938	155.06832885742188
252	155.10643005371094	8.591000000000001					1	DETECTED	155.1064 m/z @8.59 [N1273_2.mzXML]	155.10643005371094	8.591000000000001	5.07145	19.3035	14.232050000000001	3833.563720703125	1678329.697604279	0	1180	5.663895688884568	2.021856487335028	2.2392281510135112	155.10581970214844	155.10720825195312
253	155.1305694580078	14.867683333333334					1	DETECTED	155.1306 m/z @14.87 [N1273_2.mzXML]	155.1305694580078	14.867683333333334	0.10103333333333334	20.00183333333333	19.900799999999997	427848.1875	9.995236194766295E7	0	1180	7.8232423682140375	0.682440482380703	2.1228746704960577	155.13002014160156	155.13108825683594
254	155.9747772216797	14.90105					1	DETECTED	155.9748 m/z @14.90 [N1273_2.mzXML]	155.9747772216797	14.90105	9.530533333333333	18.227666666666668	8.697133333333335	1604.0145263671875	410559.470129303	0	1180	0.07759117863228582	0.8097110458025455	0.619422091605091	155.9746551513672	155.97581481933594
255	156.0418243408203	1.7737333333333334					1	DETECTED	156.0418 m/z @1.77 [N1273_2.mzXML]	156.0418243408203	1.7737333333333334	1.7423833333333334	10.443900000000001	8.701516666666668	240751.0	2901760.5714474176	0	1180	0.0636449245886952	123.27844291083122	274.59223436859696	156.03204345703125	156.04202270507812
256	156.076416015625	1.9025833333333333					1	DETECTED	156.0764 m/z @1.90 [N1273_2.mzXML]	156.076416015625	1.9025833333333333	1.54145	15.228399999999999	13.68695	40908.29296875	2237345.2947772527	0	1180	0.5116481964234489	1.889381292833187	2.015633381330502	156.06776428222656	156.07699584960938
257	156.134033203125	14.917750000000002					1	DETECTED	156.1340 m/z @14.92 [N1273_2.mzXML]	156.134033203125	14.917750000000002	0.15598333333333333	20.00183333333333	19.84585	20498.341796875	5790232.87333191	0	1180	4.817557506554369	0.8451217518447454	0.7428895843332787	156.13339233398438	156.13458251953125
258	157.1277618408203	14.867683333333334					1	DETECTED	157.1278 m/z @14.87 [N1273_2.mzXML]	157.1277618408203	14.867683333333334	0.10103333333333334	20.00183333333333	19.900799999999997	124676.90625	2.879045088393161E7	0	1180	6.532441500764419	0.8630479569465999	0.3595652560258177	157.127197265625	157.12843322753906
259	158.13128662109375	14.867683333333334					1	DETECTED	158.1313 m/z @14.87 [N1273_2.mzXML]	158.13128662109375	14.867683333333334	0.24833333333333335	19.96466666666667	19.716333333333335	8174.40673828125	2114375.0236150203	0	1180	4.5961466111643094	0.8948712704227603	0.7455032007567519	158.1304168701172	158.13174438476562
260	158.92776489257812	1.5563166666666668					1	DETECTED	158.9278 m/z @1.56 [N1273_2.mzXML]	158.92776489257812	1.5563166666666668	1.4671999999999998	2.0438666666666667	0.5766666666666669	28216.271484375	457365.5493443605	0	1180	0.07898965733487606	3.4129438463597563	5.3465218232032505	158.92124938964844	158.9279022216797
261	158.96371459960938	1.6610666666666667					1	DETECTED	158.9637 m/z @1.66 [N1273_2.mzXML]	158.96371459960938	1.6610666666666667	1.5858666666666668	19.615166666666667	18.0293	368927.09375	6936713.522242067	0	1180	0.07408467822258591	2.0439193363949832	1.9918394389350729	158.95445251464844	158.96929931640625
262	159.01364135742188	2.2886					1	DETECTED	159.0136 m/z @2.29 [N1273_2.mzXML]	159.01364135742188	2.2886	1.4174	6.552583333333333	5.135183333333333	8736.560546875	685876.9321205136	0	1180	0.7899337734133316	2.9471897000306084	1.0009901414118	159.00640869140625	159.01414489746094
263	159.0650177001953	1.9587166666666667					1	DETECTED	159.0650 m/z @1.96 [N1273_2.mzXML]	159.0650177001953	1.9587166666666667	1.88835	16.3573	14.46895	9610.9794921875	892074.0246753844	0	1180	0.23829252458971362	15.550961837949002	52.70724707490147	159.06173706054688	159.06752014160156
264	159.09156799316406	9.202683333333333					1	DETECTED	159.0916 m/z @9.20 [N1273_2.mzXML]	159.09156799316406	9.202683333333333	0.9614499999999999	19.395	18.43355	95229.0	2240095.489950256	0	1180	0.08847182082639726	0.5180937309697823	1.585564069868697	159.08433532714844	159.10154724121094
265	159.14898681640625	8.816533333333332					1	DETECTED	159.1490 m/z @8.82 [N1273_2.mzXML]	159.14898681640625	8.816533333333332	8.66035	11.737683333333333	3.0773333333333337	19999.1953125	406873.1555014948	0	1180	0.1501366242022204	1.3075102054970011	3.5228271814165724	159.148681640625	159.15701293945312
266	159.981689453125	11.28225					1	DETECTED	159.9817 m/z @11.28 [N1273_2.mzXML]	159.981689453125	11.28225	0.10103333333333334	20.00183333333333	19.900799999999997	7482.25732421875	1839923.5458146678	0	1180	7.13013327675254	0.8899210431780679	0.3589873685970376	159.9779052734375	159.98240661621094
267	160.06024169921875	2.5233666666666665					1	DETECTED	160.0602 m/z @2.52 [N1273_2.mzXML]	160.06024169921875	2.5233666666666665	1.8311333333333333	19.212833333333332	17.3817	229765.625	1.4318605131399415E7	1	1180	0.6683496740590864	2.5357133407817325	2.7469778147913644	160.0598907470703	160.067138671875
268	160.07568359375	9.216800000000001					1	DETECTED	160.0757 m/z @9.22 [N1273_2.mzXML]	160.07568359375	9.216800000000001	0.15598333333333333	19.909666666666666	19.753683333333335	45164.03125	3208222.1782817403	0	1180	0.08990167361855583	0.5712168365167901	3.7922505423773916	160.07440185546875	160.07591247558594
269	160.1328887939453	1.8742833333333333					1	DETECTED	160.1329 m/z @1.87 [N1273_2.mzXML]	160.1328887939453	1.8742833333333333	1.84555	10.35415	8.508600000000001	70530.671875	2408135.623115661	0	1180	0.037400591133383454	145.69763508887752	289.0979654020477	160.1328582763672	160.13316345214844
270	161.02359008789062	12.580866666666667					1	DETECTED	161.0236 m/z @12.58 [N1273_2.mzXML]	161.02359008789062	12.580866666666667	1.1619166666666667	16.3573	15.195383333333332	61394.5	9067650.973596161	0	1180	1.5369096292943247	1.603635409986053	2.5519795660124047	161.01565551757812	161.02951049804688
271	161.06394958496094	2.6900833333333334					1	DETECTED	161.0639 m/z @2.69 [N1273_2.mzXML]	161.06394958496094	2.6900833333333334	2.14495	19.983333333333334	17.838383333333333	13001.7998046875	1758224.9336879868	0	1180	0.45105211258283173	16.12465536841006	28.09687510385822	161.05868530273438	161.06414794921875
272	161.12831115722656	1.8311333333333333					1	DETECTED	161.1283 m/z @1.83 [N1273_2.mzXML]	161.12831115722656	1.8311333333333333	1.5563166666666668	15.17555	13.619233333333332	12695.712890625	1157222.2651218262	0	1180	0.20779889246671202	24.184922295158632	47.575088560060536	161.12738037109375	161.13636779785156
273	161.9840850830078	11.357066666666666					1	DETECTED	161.9841 m/z @11.36 [N1273_2.mzXML]	161.9840850830078	11.357066666666666	0.10103333333333334	20.00183333333333	19.900799999999997	8302.072265625	1832516.9144306332	0	1180	18.53106057578194	1.3304930691350343	1.0913326707539566	161.9805145263672	161.9878692626953
274	162.04995727539062	1.9447333333333332					1	DETECTED	162.0500 m/z @1.94 [N1273_2.mzXML]	162.04995727539062	1.9447333333333332	1.8742833333333333	9.943966666666666	8.069683333333334	18657.048828125	2017924.4649607856	0	1180	7.952199872709683	56.3375644971605	110.61972119639644	162.04995727539062	162.05833435058594
275	162.09780883789062	15.228399999999999					1	DETECTED	162.0978 m/z @15.23 [N1273_2.mzXML]	162.09780883789062	15.228399999999999	9.3846	19.891333333333332	10.506733333333331	8500.125	2032047.6482384037	0	1180	3.41897581202773	0.898964144335307	0.8289456257618957	162.09725952148438	162.09812927246094
276	162.11184692382812	1.8311333333333333					1	DETECTED	162.1118 m/z @1.83 [N1273_2.mzXML]	162.11184692382812	1.8311333333333333	1.7737333333333334	9.041666666666666	7.267933333333333	2445794.0	1.838423156079886E7	1	1180	0.07234445512825305	2.889567446695537	2.69395211635798	162.11167907714844	162.11276245117188
277	162.9911651611328	1.5268166666666665					1	DETECTED	162.9912 m/z @1.53 [N1273_2.mzXML]	162.9911651611328	1.5268166666666665	1.4174	19.983333333333334	18.565933333333334	437616.0	6350484.631332646	0	1180	0.11488401967572237	1.1662247206285277	1.2279228224612286	162.98333740234375	162.99171447753906
278	163.038818359375	10.895833333333334					1	DETECTED	163.0388 m/z @10.90 [N1273_2.mzXML]	163.038818359375	10.895833333333334	0.10103333333333334	20.00183333333333	19.900799999999997	33521.12109375	3772287.959375153	0	1180	0.14409321731123903	3.2501080111207004	0.28296305517243864	163.02920532226562	163.04876708984375
279	163.05979919433594	2.0297333333333336					1	DETECTED	163.0598 m/z @2.03 [N1273_2.mzXML]	163.05979919433594	2.0297333333333336	1.0706333333333333	19.322	18.251366666666666	44182.6484375	5651728.572285402	0	1180	0.44905566665854435	3.7017701761791972	2.5254776702277977	163.05528259277344	163.06056213378906
280	163.07492065429688	11.53905					1	DETECTED	163.0749 m/z @11.54 [N1273_2.mzXML]	163.07492065429688	11.53905	0.23016666666666669	11.704383333333334	11.474216666666667	21069.537109375	3297873.913213867	0	1180	0.09957566255101113	0.5073098876546904	0.014619775309380797	163.06982421875	163.07522583007812
281	163.09429931640625	15.80605					1	DETECTED	163.0943 m/z @15.81 [N1273_2.mzXML]	163.09429931640625	15.80605	0.15598333333333333	19.983333333333334	19.827350000000003	18204.939453125	5099993.969552943	0	1180	3.1834075903770156	0.7970470177703264	0.5736565195035356	163.08946228027344	163.09677124023438
282	163.11557006835938	1.8167666666666666					1	DETECTED	163.1156 m/z @1.82 [N1273_2.mzXML]	163.11557006835938	1.8167666666666666	1.7737333333333334	12.3105	10.536766666666665	123447.6328125	3234595.8535091244	0	1180	0.07787768428064479	122.42563903950446	4.163091239080481	163.10916137695312	163.11585998535156
283	163.9764404296875	0.2848333333333333					1	DETECTED	163.9764 m/z @0.28 [N1273_2.mzXML]	163.9764404296875	0.2848333333333333	0.10103333333333334	20.00183333333333	19.900799999999997	51648.87109375	2.002109214500447E7	1	1180	17.761100148623314	29.459058570369667	48.830460567567016	163.97608947753906	163.9768829345703
284	163.9945831298828	1.5116333333333332					1	DETECTED	163.9946 m/z @1.51 [N1273_2.mzXML]	163.9945831298828	1.5116333333333332	1.5116333333333332	1.6155833333333334	0.10395000000000021	9393.8154296875	43475.84032812507	0	1180	0.06196107044629007	null	null	163.9944610595703	163.99496459960938
285	164.09149169921875	1.9728833333333333					1	DETECTED	164.0915 m/z @1.97 [N1273_2.mzXML]	164.09149169921875	1.9728833333333333	1.88835	16.503333333333334	14.614983333333335	25895.908203125	1418031.1555728756	0	1180	0.4043362088813971	9.162487125093364	10.666593424464061	164.09083557128906	164.09808349609375
286	164.92974853515625	1.6610666666666667					1	DETECTED	164.9297 m/z @1.66 [N1273_2.mzXML]	164.92974853515625	1.6610666666666667	1.6308333333333331	11.944116666666668	10.313283333333334	48167.10546875	1473497.671166962	0	1180	0.25147147978200035	170.56146637265587	7.183963826796581	164.92068481445312	164.930419921875
287	164.9841766357422	11.582433333333334					1	DETECTED	164.9842 m/z @11.58 [N1273_2.mzXML]	164.9841766357422	11.582433333333334	0.11935	20.00183333333333	19.88248333333333	123284.796875	1.5888852313030012E7	1	1180	1.1017509886922507	0.868515604019898	3.7947593807339546	164.97877502441406	164.98475646972656
288	165.0243377685547	1.48205					1	DETECTED	165.0243 m/z @1.48 [N1273_2.mzXML]	165.0243377685547	1.48205	1.4359166666666667	7.743083333333333	6.307166666666666	8006.28662109375	1093889.5597514038	0	1180	0.17043985820110885	68.35802023121383	135.71604046242766	165.024169921875	165.024658203125
289	165.05458068847656	3.9136499999999996					1	DETECTED	165.0546 m/z @3.91 [N1273_2.mzXML]	165.05458068847656	3.9136499999999996	1.4519833333333334	10.592933333333333	9.14095	10422.9150390625	1047063.8559504396	0	1180	5.619876551972347	1.8566587677725124	2.701243797152647	165.05422973632812	165.06396484375
290	165.07557678222656	1.9587166666666667					1	DETECTED	165.0756 m/z @1.96 [N1273_2.mzXML]	165.07557678222656	1.9587166666666667	1.8742833333333333	19.212833333333332	17.338549999999998	23495.1875	3456563.8575753784	0	1180	0.21260628570488516	102.67597710225026	5.620918256646861	165.0656280517578	165.07752990722656
291	165.09095764160156	10.946499999999999					1	DETECTED	165.0910 m/z @10.95 [N1273_2.mzXML]	165.09095764160156	10.946499999999999	10.895833333333334	11.096866666666667	0.20103333333333318	39609.15625	268849.6860781246	0	1180	0.13008078395156986	1.970956835980871	3.0929608845049428	165.09056091308594	165.09104919433594
292	165.15966796875	16.905333333333335					1	DETECTED	165.1597 m/z @16.91 [N1273_2.mzXML]	165.15966796875	16.905333333333335	0.19313333333333332	19.96466666666667	19.771533333333338	14547.0146484375	4051013.3485359196	0	1180	2.042333724482095	0.6662527110339013	0.3424668862380711	165.15716552734375	165.1629638671875
293	165.58372497558594	13.470166666666668					1	DETECTED	165.5837 m/z @13.47 [N1273_2.mzXML]	165.58372497558594	13.470166666666668	8.07455	13.470166666666668	5.395616666666667	20774.4453125	2805569.058531861	0	1180	5.343363371787733	0.5	null	165.57693481445312	165.58975219726562
294	166.02601623535156	2.5369333333333333					1	DETECTED	166.0260 m/z @2.54 [N1273_2.mzXML]	166.02601623535156	2.5369333333333333	2.1738166666666667	19.249000000000002	17.075183333333335	29294.80859375	4650380.286950926	0	1180	0.5468630873541196	3.204296077529719	4.441297796621323	166.02206420898438	166.03170776367188
295	166.04457092285156	2.2028000000000003					1	DETECTED	166.0446 m/z @2.20 [N1273_2.mzXML]	166.04457092285156	2.2028000000000003	2.2028000000000003	8.3572	6.154400000000001	12046.015625	2396423.6103874515	0	1180	6.321580043065573	null	null	166.03802490234375	166.04481506347656
296	166.05718994140625	12.696733333333333					1	DETECTED	166.0572 m/z @12.70 [N1273_2.mzXML]	166.05718994140625	12.696733333333333	1.9447333333333332	13.307383333333332	11.362649999999999	43037.80859375	8880084.040475402	0	1180	11.228989567534988	0.5700921124767444	0.1331110188650528	166.05050659179688	166.06703186035156
297	166.0731201171875	8.38925					1	DETECTED	166.0731 m/z @8.39 [N1273_2.mzXML]	166.0731201171875	8.38925	8.091583333333334	8.471166666666667	0.3795833333333327	4024.489990234375	48403.732309631334	0	1180	0.1609884634505292	0.6375979843225081	0.2751959686450163	166.068359375	166.07469177246094
298	166.08583068847656	8.3572					1	DETECTED	166.0858 m/z @8.36 [N1273_2.mzXML]	166.08583068847656	8.3572	0.2665166666666667	19.762833333333333	19.496316666666665	2268619.75	5.1632672565437436E7	1	1180	0.31757449015133865	0.8634591355275711	0.4896218216761972	166.0836639404297	166.09432983398438
299	166.10543823242188	13.365					1	DETECTED	166.1054 m/z @13.37 [N1273_2.mzXML]	166.10543823242188	13.365	2.7181	13.365	10.6469	25538.509765625	6076116.228720397	0	1180	5.083869356119518	0.5	null	166.096435546875	166.11111450195312
300	166.52772521972656	2.5233666666666665					1	DETECTED	166.5277 m/z @2.52 [N1273_2.mzXML]	166.52772521972656	2.5233666666666665	2.24545	13.424666666666667	11.179216666666667	3537.280517578125	767231.3303462829	0	1180	0.7717734934370517	20.11253373313344	3.3808343052902754	166.51901245117188	166.52842712402344
301	166.58416748046875	8.3572					1	DETECTED	166.5842 m/z @8.36 [N1273_2.mzXML]	166.58416748046875	8.3572	8.091583333333334	10.4075	2.3159166666666664	5982.4892578125	384970.4997803953	0	1180	0.31667504453870876	4.3595093179393904	7.719018635878781	166.5800018310547	166.584228515625
302	166.98460388183594	11.342866666666668					1	DETECTED	166.9846 m/z @11.34 [N1273_2.mzXML]	166.98460388183594	11.342866666666668	0.10103333333333334	20.00183333333333	19.900799999999997	61601.625	9290696.109160392	0	1180	1.5689678215256322	0.8893886517381762	15.045753823585134	166.9839630126953	166.98526000976562
303	167.0220947265625	8.3572					1	DETECTED	167.0221 m/z @8.36 [N1273_2.mzXML]	167.0220947265625	8.3572	7.9201500000000005	8.45425	0.5340999999999996	7833.0595703125	134955.49872094716	0	1180	0.28864698543185874	0.611028486443198	0.222056972886396	167.02137756347656	167.02218627929688
304	167.03370666503906	9.613533333333333					1	DETECTED	167.0337 m/z @9.61 [N1273_2.mzXML]	167.03370666503906	9.613533333333333	1.8167666666666666	10.592933333333333	8.776166666666667	133484.4375	1851983.7959238298	1	1180	0.09266782729040557	0.5149823551531373	0.014481985468702167	167.02947998046875	167.03428649902344
305	167.0562744140625	8.764433333333333					1	DETECTED	167.0563 m/z @8.76 [N1273_2.mzXML]	167.0562744140625	8.764433333333333	6.108966666666666	9.289883333333334	3.1809166666666675	10155.75	438517.8005617676	0	1180	0.7887590980669099	0.5989374121309502	0.1978748242619004	167.0520782470703	167.0564422607422
306	167.0892791748047	8.3572					1	DETECTED	167.0893 m/z @8.36 [N1273_2.mzXML]	167.0892791748047	8.3572	7.635766666666667	9.779033333333333	2.1432666666666655	159624.484375	3345684.372950893	0	1180	0.2475659059376767	0.853320525409006	0.5516108428036928	167.08920288085938	167.09866333007812
307	168.03712463378906	9.613533333333333					1	DETECTED	168.0371 m/z @9.61 [N1273_2.mzXML]	168.03712463378906	9.613533333333333	9.547016666666668	10.231966666666667	0.6849499999999988	10042.892578125	86939.3753078003	0	1180	0.10632117381503114	1.443286312266622	1.7122851509682182	168.03688049316406	168.03744506835938
308	168.09022521972656	8.341016666666667					1	DETECTED	168.0902 m/z @8.34 [N1273_2.mzXML]	168.09022521972656	8.341016666666667	7.9027666666666665	14.405683333333334	6.502916666666668	6262.75048828125	639611.5682694095	0	1180	0.2787164265422124	7.419186157064082	13.838372314128163	168.08970642089844	168.09609985351562
309	168.9799346923828	11.445033333333333					1	DETECTED	168.9799 m/z @11.45 [N1273_2.mzXML]	168.9799346923828	11.445033333333333	0.10103333333333334	20.00183333333333	19.900799999999997	25643.935546875	3714033.53653324	0	1180	5.557777799810189	0.8037908184176034	9.167763037389408	168.97950744628906	168.98841857910156
310	169.0354766845703	3.00875					1	DETECTED	169.0355 m/z @3.01 [N1273_2.mzXML]	169.0354766845703	3.00875	1.9870333333333332	17.548166666666667	15.561133333333334	94073.9609375	4663319.633401153	0	1180	0.38389022956760277	1.8814153679386918	0.9314144277577066	169.03280639648438	169.03744506835938
311	169.04901123046875	10.878033333333333					1	DETECTED	169.0490 m/z @10.88 [N1273_2.mzXML]	169.04901123046875	10.878033333333333	1.21655	20.00183333333333	18.78528333333333	1117233.125	1.360881223591782E7	1	1180	0.12015037222111857	0.512217881998778	2.360290407392648	169.04653930664062	169.05838012695312
312	169.09449768066406	1.6762000000000001					1	DETECTED	169.0945 m/z @1.68 [N1273_2.mzXML]	169.09449768066406	1.6762000000000001	1.5858666666666668	10.010150000000001	8.424283333333335	30947.623046875	5222550.5741399545	0	1180	0.18937516034380542	39.87030436511104	68.92776627697116	169.08584594726562	169.09707641601562
313	169.1220703125	10.930416666666668					1	DETECTED	169.1221 m/z @10.93 [N1273_2.mzXML]	169.1220703125	10.930416666666668	0.5780166666666666	19.34016666666667	18.762150000000002	4872.841796875	1028853.336858856	0	1180	0.1473210614765179	0.9061739306827402	10.752965948195683	169.12139892578125	169.12258911132812
314	170.0212860107422	9.976516666666667					1	DETECTED	170.0213 m/z @9.98 [N1273_2.mzXML]	170.0212860107422	9.976516666666667	9.895183333333334	10.059516666666667	0.16433333333333344	5000.3193359375	31566.672766479478	0	1180	0.08599629786647789	1.010245901639346	1.0204918032786918	170.02108764648438	170.02130126953125
315	170.0324249267578	1.84555					1	DETECTED	170.0324 m/z @1.85 [N1273_2.mzXML]	170.0324249267578	1.84555	1.8311333333333333	10.35415	8.523016666666667	6619.02734375	1322903.8152648928	0	1180	1.1501281865819886	295.59595375722387	590.1919075144477	170.0317840576172	170.0419921875
316	170.0599365234375	9.202683333333333					1	DETECTED	170.0599 m/z @9.20 [N1273_2.mzXML]	170.0599365234375	9.202683333333333	9.12805	11.146633333333334	2.018583333333334	240703.296875	2504525.2941929307	0	1180	0.08617702523521764	2.0088589879147616	1.5358427065517615	170.05245971679688	170.06016540527344
317	170.09625244140625	7.369					1	DETECTED	170.0963 m/z @7.37 [N1273_2.mzXML]	170.09625244140625	7.369	0.10103333333333334	19.983333333333334	19.8823	8215.7294921875	5574911.510630249	0	1180	8.526618582948672	1.36780346635235	1.7356069327047	170.0934295654297	170.09683227539062
318	171.0634765625	9.202683333333333					1	DETECTED	171.0635 m/z @9.20 [N1273_2.mzXML]	171.0634765625	9.202683333333333	2.2886	10.979216666666668	8.690616666666667	25776.810546875	2457015.4806704707	0	1180	0.09577241236799061	0.6284720799334692	0.2569441598669385	171.05348205566406	171.0687255859375
319	171.1490478515625	6.0560833333333335					1	DETECTED	171.1490 m/z @6.06 [N1273_2.mzXML]	171.1490478515625	6.0560833333333335	0.11935	20.00183333333333	19.88248333333333	7719.22607421875	4742390.899387329	0	1180	12.296405043011243	1.6745306060572027	1.4261980450692442	171.1481475830078	171.14962768554688
320	172.0690460205078	1.8167666666666666					1	DETECTED	172.0690 m/z @1.82 [N1273_2.mzXML]	172.0690460205078	1.8167666666666666	1.78845	15.9344	14.14595	17715.615234375	3030768.789327453	0	1180	0.08264732966710042	161.9725512396141	321.42310183383904	172.062255859375	172.0758819580078
321	172.1332244873047	10.231966666666667					1	DETECTED	172.1332 m/z @10.23 [N1273_2.mzXML]	172.1332244873047	10.231966666666667	10.127266666666666	10.995333333333333	0.8680666666666674	13738.822265625	150391.40714904765	0	1180	0.11606362929106062	3.843955170262213	8.45013788917106	172.1328125	172.13343811035156
322	172.9868621826172	1.4519833333333334					1	DETECTED	172.9869 m/z @1.45 [N1273_2.mzXML]	172.9868621826172	1.4519833333333334	1.4174	11.990883333333333	10.573483333333332	4493.00634765625	1717841.8903050534	0	1180	0.1212004229527992	152.86963855421652	304.73927710843304	172.97772216796875	172.98721313476562
323	173.02052307128906	17.3095					1	DETECTED	173.0205 m/z @17.31 [N1273_2.mzXML]	173.02052307128906	17.3095	0.8520666666666667	19.983333333333334	19.13126666666667	4568.0927734375	1716331.4885504458	0	1180	3.516812664760417	0.5812348219548209	0.33506392146336356	173.01992797851562	173.02108764648438
324	173.0419464111328	1.88835					1	DETECTED	173.0419 m/z @1.89 [N1273_2.mzXML]	173.0419464111328	1.88835	1.8602166666666666	12.054233333333334	10.194016666666668	13480.9638671875	950551.3250985107	0	1180	0.05787677603130281	122.56990583143147	242.9222753454845	173.03736877441406	173.04595947265625
325	173.1171875	1.21655					1	DETECTED	173.1172 m/z @1.22 [N1273_2.mzXML]	173.1171875	1.21655	0.10103333333333334	20.00183333333333	19.900799999999997	2388.97216796875	1322348.0631472168	0	1180	4.9076927990908406	8.919992230804857	16.839984461609713	173.11654663085938	173.11795043945312
326	173.13668823242188	10.231966666666667					1	DETECTED	173.1367 m/z @10.23 [N1273_2.mzXML]	173.13668823242188	10.231966666666667	10.197166666666668	10.30165	0.1044833333333326	1838.8873291015625	8266.18494201658	0	1180	0.0548875750000839	1.5011973180077027	2.0023946360154055	173.1325225830078	173.1368865966797
327	173.16476440429688	9.698683333333333					1	DETECTED	173.1648 m/z @9.70 [N1273_2.mzXML]	173.16476440429688	9.698683333333333	9.630333333333335	12.362583333333333	2.7322499999999987	4187.2705078125	231562.4928529661	0	1180	0.04735883869852664	19.987198244330994	38.97439648866199	173.1646270751953	173.1747589111328
328	173.96109008789062	11.4763					1	DETECTED	173.9611 m/z @11.48 [N1273_2.mzXML]	173.96109008789062	11.4763	0.11935	20.00183333333333	19.88248333333333	6309.95166015625	1723073.1013891005	0	1180	0.7191462995175701	0.8753443192641216	14.150821971650984	173.96070861816406	173.96194458007812
329	174.0786590576172	15.07095					1	DETECTED	174.0787 m/z @15.07 [N1273_2.mzXML]	174.0786590576172	15.07095	6.410833333333333	19.267166666666665	12.856333333333332	8802.3203125	2192298.524779419	0	1180	2.9188064598598977	0.7422725251969275	0.6477699003542721	174.0728302001953	174.07907104492188
330	174.09873962402344	17.695666666666668					1	DETECTED	174.0987 m/z @17.70 [N1273_2.mzXML]	174.09873962402344	17.695666666666668	9.202683333333333	17.695666666666668	8.492983333333335	3102.103759765625	1001788.9098131715	0	1180	8.465737913496383	0.5	null	174.09080505371094	174.09873962402344
331	174.12391662597656	11.214					1	DETECTED	174.1239 m/z @11.21 [N1273_2.mzXML]	174.12391662597656	11.214	0.19313333333333332	19.96466666666667	19.771533333333338	4129.79931640625	1623859.5406920775	0	1180	18.649946480196142	0.8970044703078405	1.9248883932468264	174.1200714111328	174.1282501220703
332	174.9377899169922	1.6610666666666667					1	DETECTED	174.9378 m/z @1.66 [N1273_2.mzXML]	174.9377899169922	1.6610666666666667	1.6006333333333334	1.80265	0.20201666666666673	78372.4296875	455913.8292221684	0	1180	0.06629736225377503	1.6714009928295646	2.3636644641636297	174.93759155273438	174.93807983398438
333	174.99119567871094	2.2171000000000003					1	DETECTED	174.9912 m/z @2.22 [N1273_2.mzXML]	174.99119567871094	2.2171000000000003	0.8884333333333333	19.983333333333334	19.094900000000003	42623.78125	3519006.8280400974	0	1180	0.4641814044348056	1.538474568048754	4.756201882417687	174.99020385742188	174.99212646484375
334	175.00820922851562	14.000366666666668					1	DETECTED	175.0082 m/z @14.00 [N1273_2.mzXML]	175.00820922851562	14.000366666666668	1.4359166666666667	18.866333333333333	17.430416666666666	4564.2763671875	1690015.5620004276	0	1180	4.7287118201905365	0.6936402574990017	0.3872805149980035	175.00753784179688	175.0095977783203
335	175.02374267578125	3.3095833333333333					1	DETECTED	175.0237 m/z @3.31 [N1273_2.mzXML]	175.02374267578125	3.3095833333333333	3.2026666666666666	18.46516666666667	15.262500000000003	7517.64794921875	1249683.217829193	0	1180	0.2180140185920143	71.3756819953234	66.30607180398188	175.0155792236328	175.02395629882812
336	175.0364532470703	9.698683333333333					1	DETECTED	175.0365 m/z @9.70 [N1273_2.mzXML]	175.0364532470703	9.698683333333333	1.5268166666666665	13.455	11.928183333333333	9656.9892578125	2019135.2705470887	0	1180	6.778287663418155	0.8507266225139548	0.6259136742585426	175.02748107910156	175.04579162597656
337	175.07504272460938	15.80605					1	DETECTED	175.0750 m/z @15.81 [N1273_2.mzXML]	175.07504272460938	15.80605	9.041666666666666	19.94633333333333	10.904666666666666	12322.8330078125	2751187.3306882936	0	1180	2.3886939535904297	0.7935148579408327	0.47540655728501924	175.0673065185547	175.07546997070312
338	175.09640502929688	10.4075					1	DETECTED	175.0964 m/z @10.41 [N1273_2.mzXML]	175.09640502929688	10.4075	0.10103333333333334	20.00183333333333	19.900799999999997	18573.091796875	1568461.8352584834	0	1180	0.09329541019356391	2.861593474077699	2.6971041101186177	175.0867919921875	175.0967254638672
339	175.11854553222656	1.8167666666666666					1	DETECTED	175.1185 m/z @1.82 [N1273_2.mzXML]	175.11854553222656	1.8167666666666666	1.5708666666666666	8.973433333333332	7.402566666666666	39486.203125	989084.867414215	0	1180	0.1209204790294236	1.6742684680707245	5.783537455700796	175.11842346191406	175.12791442871094
340	176.07054138183594	10.527999999999999					1	DETECTED	176.0705 m/z @10.53 [N1273_2.mzXML]	176.07054138183594	10.527999999999999	3.6336	16.1001	12.466500000000002	77772.71875	1466281.225052826	0	1180	0.09157860531622042	0.5767558143138078	0.08984092369746036	176.0649871826172	176.0789337158203
341	176.97056579589844	1.5268166666666665					1	DETECTED	176.9706 m/z @1.53 [N1273_2.mzXML]	176.97056579589844	1.5268166666666665	1.4174	8.373016666666667	6.955616666666667	27313.392578125	1488453.5860151672	0	1180	0.12279382549210993	31.29157148480577	65.57281616417414	176.9701690673828	176.97076416015625
342	177.00164794921875	11.6265					1	DETECTED	177.0016 m/z @11.63 [N1273_2.mzXML]	177.00164794921875	11.6265	7.084583333333333	19.689166666666665	12.604583333333332	6223.138671875	1092548.6525977475	0	1180	1.623280937679274	1.387584169678733	4.3529654337711365	176.99795532226562	177.00730895996094
343	177.06072998046875	1.6610666666666667					1	DETECTED	177.0607 m/z @1.66 [N1273_2.mzXML]	177.06072998046875	1.6610666666666667	1.5858666666666668	15.787833333333333	14.201966666666667	27017.708984375	4002730.2627075193	0	1180	0.059286159466454436	94.42796985815612	130.8600019155784	177.0558624267578	177.06100463867188
344	177.07577514648438	1.91685					1	DETECTED	177.0758 m/z @1.92 [N1273_2.mzXML]	177.07577514648438	1.91685	1.88835	10.609833333333334	8.721483333333335	11797.5224609375	1200163.5354425048	0	1180	8.662752015327035	153.00847953216393	305.01695906432786	177.0735626220703	177.0762176513672
345	177.09024047851562	11.28225					1	DETECTED	177.0902 m/z @11.28 [N1273_2.mzXML]	177.09024047851562	11.28225	2.33075	19.3035	16.972749999999998	9321.7099609375	2386486.0749206548	0	1180	8.332969249339206	1.7995354587012296	2.417483401540292	177.08604431152344	177.09117126464844
346	177.16281127929688	12.59725					1	DETECTED	177.1628 m/z @12.60 [N1273_2.mzXML]	177.16281127929688	12.59725	0.10103333333333334	19.983333333333334	19.8823	3897.1455078125	1419394.2914101556	0	1180	8.585425711959525	0.7955327812551265	2.195462593949811	177.15887451171875	177.16378784179688
347	177.95571899414062	6.126966666666666					1	DETECTED	177.9557 m/z @6.13 [N1273_2.mzXML]	177.95571899414062	6.126966666666666	0.11935	19.909666666666666	19.790316666666666	3213.54736328125	1289471.354402222	0	1180	0.975029375238976	1.6471021508806876	2.294204301761375	177.95469665527344	177.95736694335938
348	178.96263122558594	11.298433333333332					1	DETECTED	178.9626 m/z @11.30 [N1273_2.mzXML]	178.96263122558594	11.298433333333332	0.1376	19.983333333333334	19.845733333333335	6724.01708984375	1300473.8363766784	0	1180	null	0.8890793698200555	35.80612756269935	178.96263122558594	178.9675750732422
349	179.03997802734375	1.5116333333333332					1	DETECTED	179.0400 m/z @1.51 [N1273_2.mzXML]	179.03997802734375	1.5116333333333332	1.19835	1.6308333333333331	0.4324833333333331	13085.7109375	119600.73344940184	0	1180	0.1621405154072555	1.1276487119708907	1.3146966065859103	179.03939819335938	179.04991149902344
350	179.0541229248047	15.07095					1	DETECTED	179.0541 m/z @15.07 [N1273_2.mzXML]	179.0541229248047	15.07095	9.5634	18.811333333333334	9.247933333333334	3850.93798828125	907416.4338840643	0	1180	2.609397316001562	0.8395687132512036	0.6791374265024074	179.05308532714844	179.05519104003906
351	179.07009887695312	10.5125					1	DETECTED	179.0701 m/z @10.51 [N1273_2.mzXML]	179.07009887695312	10.5125	0.10103333333333334	20.00183333333333	19.900799999999997	75171.8359375	1801339.1881854255	0	1180	0.08710676113672378	0.5231188529520115	2.351786928442586	179.06285095214844	179.0704803466797
352	180.01513671875	9.368699999999999					1	DETECTED	180.0151 m/z @9.37 [N1273_2.mzXML]	180.01513671875	9.368699999999999	9.00795	10.3716	1.3636500000000016	4524.71240234375	114073.02772344979	0	1180	0.08332923230903333	1.890020790020795	2.78004158004159	180.00848388671875	180.01556396484375
353	180.02613830566406	1.5268166666666665					1	DETECTED	180.0261 m/z @1.53 [N1273_2.mzXML]	180.02613830566406	1.5268166666666665	1.5268166666666665	11.611483333333332	10.084666666666665	9067.87109375	2211115.008405213	0	1180	10.092216907919436	null	null	180.01959228515625	180.03419494628906
354	180.0652618408203	9.714783333333333					1	DETECTED	180.0653 m/z @9.71 [N1273_2.mzXML]	180.0652618408203	9.714783333333333	2.1016500000000002	17.291166666666665	15.189516666666666	230601.6875	2531832.481509735	0	1180	0.07545893026766315	1.8727399637169497	1.998631993751211	180.06497192382812	180.07373046875
355	180.5070343017578	9.353033333333334					1	DETECTED	180.5070 m/z @9.35 [N1273_2.mzXML]	180.5070343017578	9.353033333333334	9.041666666666666	9.498033333333332	0.4563666666666659	3627.381591796875	44447.105228546134	0	1180	0.07887726045825616	0.7328444492024362	0.46568889840487243	180.50656127929688	180.50704956054688
356	180.90367126464844	1.6762000000000001					1	DETECTED	180.9037 m/z @1.68 [N1273_2.mzXML]	180.90367126464844	1.6762000000000001	1.6308333333333331	2.1884666666666663	0.5576333333333332	16383.9033203125	266381.6537263184	0	1180	0.19839544397807707	6.145848640705317	11.291697281410634	180.9031982421875	180.90406799316406
357	181.04373168945312	9.259733333333333					1	DETECTED	181.0437 m/z @9.26 [N1273_2.mzXML]	181.04373168945312	9.259733333333333	0.10103333333333334	20.00183333333333	19.900799999999997	10696.28515625	1451568.6210611882	0	1180	11.842135910397849	0.9867431370114568	0.9926171196581628	181.04373168945312	181.05006408691406
358	181.07171630859375	9.353033333333334					1	DETECTED	181.0717 m/z @9.35 [N1273_2.mzXML]	181.07171630859375	9.353033333333334	0.3032166666666667	14.817266666666665	14.514049999999997	1301580.875	1.3476236915459221E7	1	1180	0.09038638403215593	2.799766237200827	0.935581098833747	181.0658416748047	181.07330322265625
359	181.08523559570312	11.553783333333334					1	DETECTED	181.0852 m/z @11.55 [N1273_2.mzXML]	181.08523559570312	11.553783333333334	1.0887666666666667	12.5309	11.442133333333334	1375639.375	1.0433025908855908E7	1	1180	0.07922734862272662	2.847908224935811	3.594131451413796	181.0787811279297	181.08963012695312
360	182.08096313476562	3.9604666666666666					1	DETECTED	182.0810 m/z @3.96 [N1273_2.mzXML]	182.08096313476562	3.9604666666666666	1.9308	11.840133333333334	9.909333333333334	189858.21875	1.3678809902973317E7	1	1180	7.823298104946509	0.6401616394226569	3.452123658423525	182.07492065429688	182.0891571044922
361	182.1497344970703	16.887333333333334					1	DETECTED	182.1497 m/z @16.89 [N1273_2.mzXML]	182.1497344970703	16.887333333333334	0.10103333333333334	20.00183333333333	19.900799999999997	71071.3203125	1.9430523306776576E7	1	1180	2.548912985927007	0.6001789134761493	0.6628988166512779	182.14862060546875	182.15011596679688
362	182.9623260498047	1.5268166666666665					1	DETECTED	182.9623 m/z @1.53 [N1273_2.mzXML]	182.9623260498047	1.5268166666666665	1.4359166666666667	1.9587166666666667	0.5227999999999999	9797.5546875	172343.76775109864	0	1180	0.22014175076117914	2.875687568756883	4.751375137513766	182.95860290527344	182.9625244140625
363	183.0489501953125	15.80605					1	DETECTED	183.0490 m/z @15.81 [N1273_2.mzXML]	183.0489501953125	15.80605	7.9547	19.891333333333332	11.936633333333333	5345.8037109375	1497153.4284657289	0	1180	2.1234502384378207	0.7601643878653563	0.6609547558997112	183.0481719970703	183.0514373779297
364	183.10130310058594	10.946499999999999					1	DETECTED	183.1013 m/z @10.95 [N1273_2.mzXML]	183.10130310058594	10.946499999999999	0.11935	19.928166666666666	19.808816666666665	114313.40625	5878047.611225416	1	1180	0.1002153016559113	1.0642105029271272	0.2105445726020325	183.09136962890625	183.11007690429688
365	183.1531982421875	16.777833333333334					1	DETECTED	183.1532 m/z @16.78 [N1273_2.mzXML]	183.1531982421875	16.777833333333334	0.10103333333333334	20.00183333333333	19.900799999999997	4707.6552734375	1864673.4034953916	0	1180	8.542334526108846	0.5966612299721769	0.36905437122543916	183.14669799804688	183.15383911132812
366	184.07290649414062	12.9982					1	DETECTED	184.0729 m/z @13.00 [N1273_2.mzXML]	184.07290649414062	12.9982	11.704383333333334	15.263583333333335	3.5592000000000006	68952.3671875	2577823.6355104046	0	1180	0.34574390601727245	1.542935354347905	1.5590681817519665	184.07252502441406	184.0735626220703
367	185.0440673828125	10.231966666666667					1	DETECTED	185.0441 m/z @10.23 [N1273_2.mzXML]	185.0440673828125	10.231966666666667	0.10103333333333334	19.56	19.458966666666665	375737.90625	7570421.160228054	1	1180	8.349204509628127	0.5151332379034097	0.016165618994926093	185.04107666015625	185.04515075683594
368	185.11672973632812	11.096866666666667					1	DETECTED	185.1167 m/z @11.10 [N1273_2.mzXML]	185.11672973632812	11.096866666666667	0.6146833333333334	19.909666666666666	19.294983333333334	34495.45703125	1970354.8126619875	0	1180	0.10536402119174859	22.23421846476294	0.6094793324372199	185.11289978027344	185.11758422851562
369	185.12815856933594	9.1104					1	DETECTED	185.1282 m/z @9.11 [N1273_2.mzXML]	185.12815856933594	9.1104	5.632783333333333	10.010150000000001	4.377366666666668	19311.263671875	416525.0956658934	0	1180	0.10178285204640503	1.8748516803792337	1.904013069814241	185.12791442871094	185.13241577148438
370	186.04769897460938	10.231966666666667					1	DETECTED	186.0477 m/z @10.23 [N1273_2.mzXML]	186.04769897460938	10.231966666666667	9.321116666666667	15.569349999999998	6.2482333333333315	25778.923828125	768855.9700332638	0	1180	0.0822117537774556	3.429891493293809	96.08152383408166	186.03973388671875	186.0494384765625
371	186.07337951660156	1.88835					1	DETECTED	186.0734 m/z @1.89 [N1273_2.mzXML]	186.07337951660156	1.88835	0.9251	19.689166666666665	18.764066666666665	118555.34375	2235543.018071777	0	1180	0.19502722473362288	2.547106519974406	4.59122867818396	186.07281494140625	186.0767059326172
372	186.2212677001953	11.42995					1	DETECTED	186.2213 m/z @11.43 [N1273_2.mzXML]	186.2212677001953	11.42995	10.059516666666667	11.582433333333334	1.5229166666666671	12659.541015625	507599.05062207015	0	1180	0.09682588561903138	0.5556332546882985	0.11126650937659704	186.2204132080078	186.2212677001953
373	186.91168212890625	1.64595					1	DETECTED	186.9117 m/z @1.65 [N1273_2.mzXML]	186.91168212890625	1.64595	1.6308333333333331	1.6921833333333334	0.06135000000000024	19585.609375	56990.18061865251	0	1180	0.060588324523399795	2.0292171995589636	3.0584343991179272	186.91143798828125	186.91168212890625
374	186.9225311279297	1.5563166666666668					1	DETECTED	186.9225 m/z @1.56 [N1273_2.mzXML]	186.9225311279297	1.5563166666666668	1.4519833333333334	19.799500000000002	18.347516666666667	16013.7685546875	3042535.3401785893	0	1180	0.09483055182346445	87.92739616613414	174.8547923322683	186.9221954345703	186.92355346679688
375	186.95248413085938	9.202683333333333					1	DETECTED	186.9525 m/z @9.20 [N1273_2.mzXML]	186.95248413085938	9.202683333333333	1.2347166666666667	9.336716666666666	8.101999999999999	13282.9892578125	1561563.4337396855	0	1180	0.0849491253662098	0.508410761423868	0.013641551517202935	186.9519805908203	186.95774841308594
376	187.0572509765625	1.8742833333333333					1	DETECTED	187.0573 m/z @1.87 [N1273_2.mzXML]	187.0572509765625	1.8742833333333333	1.84555	10.266583333333333	8.421033333333334	498282.0625	6010716.497330687	0	1180	0.06512594688296192	6.9327373786235675	5.848507546963761	187.04798889160156	187.05755615234375
377	187.07125854492188	2.746483333333333					1	DETECTED	187.0713 m/z @2.75 [N1273_2.mzXML]	187.07125854492188	2.746483333333333	1.5268166666666665	13.424666666666667	11.89785	13239.251953125	1721695.25697229	0	1180	0.6052974427307478	4.877500683246789	1.8733249540436014	187.07066345214844	187.08114624023438
378	187.13290405273438	11.342866666666668					1	DETECTED	187.1329 m/z @11.34 [N1273_2.mzXML]	187.13290405273438	11.342866666666668	0.10103333333333334	20.00183333333333	19.900799999999997	6492.58837890625	2704360.2805078714	0	1180	17.94143119240924	0.8851225333946122	0.5647874285753365	187.12486267089844	187.14256286621094
379	187.47250366210938	9.188516666666667					1	DETECTED	187.4725 m/z @9.19 [N1273_2.mzXML]	187.47250366210938	9.188516666666667	9.143833333333333	9.305133333333334	0.16130000000000067	10201.8837890625	54718.55543872057	0	1180	0.07903574890068832	1.8049235359940365	2.6685995392143806	187.472412109375	187.47271728515625
380	188.02285766601562	10.860800000000001					1	DETECTED	188.0229 m/z @10.86 [N1273_2.mzXML]	188.02285766601562	10.860800000000001	10.82615	10.946499999999999	0.1203499999999984	4661.28125	22558.31826611336	0	1180	0.12354098962881466	1.7366522366521655	2.473304473304331	188.0225067138672	188.0229034423828
381	188.0554962158203	9.216800000000001					1	DETECTED	188.0555 m/z @9.22 [N1273_2.mzXML]	188.0554962158203	9.216800000000001	1.9728833333333333	9.353033333333334	7.38015	5066.35009765625	1185118.1752748413	0	1180	0.12274285324531142	0.5094032924177758	0.01880658483555165	188.051513671875	188.0601806640625
382	188.07022094726562	9.202683333333333					1	DETECTED	188.0702 m/z @9.20 [N1273_2.mzXML]	188.07022094726562	9.202683333333333	1.88835	11.231216666666667	9.342866666666666	3719602.25	2.6781388721880835E7	1	1180	0.086035026329915	1.5301737641312403	1.5873951917706626	188.06045532226562	188.07827758789062
383	188.0835418701172	9.216800000000001					1	DETECTED	188.0835 m/z @9.22 [N1273_2.mzXML]	188.0835418701172	9.216800000000001	2.2171000000000003	9.2746	7.057499999999999	7623.37841796875	365051.4988052367	0	1180	0.10711489655519735	0.5041287483749303	1.0760002036723515	188.0817108154297	188.0930938720703
384	188.67076110839844	9.202683333333333					1	DETECTED	188.6708 m/z @9.20 [N1273_2.mzXML]	188.67076110839844	9.202683333333333	9.143833333333333	19.431333333333335	10.287500000000001	9325.6220703125	941652.2307144166	0	1180	0.08507277501177235	87.40441801189522	173.80883602379043	188.66917419433594	188.67868041992188
385	189.02369689941406	13.485783333333334					1	DETECTED	189.0237 m/z @13.49 [N1273_2.mzXML]	189.02369689941406	13.485783333333334	1.4968666666666666	16.5951	15.098233333333333	6294.4296875	1287034.2168454598	0	1180	1.810508216111252	0.6296746300402454	0.2593492600804908	189.02224731445312	189.02450561523438
386	189.0467071533203	1.48205					1	DETECTED	189.0467 m/z @1.48 [N1273_2.mzXML]	189.0467071533203	1.48205	1.4174	10.4967	9.0793	7899.31396484375	1796892.1436794433	0	1180	0.09007747169828129	70.21887084300067	139.43774168600135	189.04660034179688	189.0523681640625
387	189.0736083984375	9.202683333333333					1	DETECTED	189.0736 m/z @9.20 [N1273_2.mzXML]	189.0736083984375	9.202683333333333	9.1104	10.30165	1.1912500000000001	368205.53125	2523270.9323011134	0	1180	0.08449362794182314	1.8790379547830733	1.5098259351064327	189.0731201171875	189.0745849609375
388	189.0868682861328	2.7748500000000003					1	DETECTED	189.0869 m/z @2.77 [N1273_2.mzXML]	189.0868682861328	2.7748500000000003	1.8742833333333333	19.012333333333334	17.13805	45773.921875	5033474.369211308	0	1180	0.9619285770583375	8.093033288686675	3.3478046099893435	189.08567810058594	189.0913543701172
389	189.19808959960938	9.202683333333333					1	DETECTED	189.1981 m/z @9.20 [N1273_2.mzXML]	189.19808959960938	9.202683333333333	9.12805	9.547016666666668	0.4189666666666678	12744.2421875	94225.987788513	0	1180	0.29945367446513416	2.806833407771351	1.7641188810084114	189.19786071777344	189.1990509033203
390	190.04949951171875	9.943966666666666					1	DETECTED	190.0495 m/z @9.94 [N1273_2.mzXML]	190.04949951171875	9.943966666666666	9.846383333333334	10.162483333333334	0.3161000000000005	3293.013427734375	41534.74657434081	0	1180	0.125282896065265	1.6196413321947185	2.239282664389437	190.04949951171875	190.050048828125
391	190.08583068847656	10.82615					1	DETECTED	190.0858 m/z @10.83 [N1273_2.mzXML]	190.08583068847656	10.82615	2.00135	16.118266666666667	14.116916666666667	91524.9140625	2303538.771269897	1	1180	0.09117475061760061	0.589048530185322	0.15697087241390356	190.07684326171875	190.09060668945312
392	190.1436309814453	10.38975					1	DETECTED	190.1436 m/z @10.39 [N1273_2.mzXML]	190.1436309814453	10.38975	0.1376	19.854666666666667	19.717066666666668	17320.640625	1403139.439691986	0	1180	0.23020983305921483	0.5120418389848844	0.6309476273123041	190.1427764892578	190.14437866210938
393	190.96214294433594	11.298433333333332					1	DETECTED	190.9621 m/z @11.30 [N1273_2.mzXML]	190.96214294433594	11.298433333333332	0.17445000000000002	19.94633333333333	19.77188333333333	6454.115234375	1576578.4609977119	0	1180	1.1077443402489155	0.8955633324429783	0.763156603977499	190.9563751220703	190.96859741210938
394	190.98028564453125	11.568033333333334					1	DETECTED	190.9803 m/z @11.57 [N1273_2.mzXML]	190.98028564453125	11.568033333333334	1.4359166666666667	16.905333333333335	15.469416666666667	6001.22412109375	1338541.607117188	0	1180	0.5259516665119843	0.7633852419780665	0.4054786333471553	190.97645568847656	190.98965454101562
395	191.0174560546875	3.0238					1	DETECTED	191.0175 m/z @3.02 [N1273_2.mzXML]	191.0174560546875	3.0238	2.3726333333333334	17.051833333333335	14.679200000000002	6793.7265625	1189912.9061839601	0	1180	0.40770214995958876	0.8130778520953089	0.6022152492373012	191.0107879638672	191.02691650390625
396	191.0399169921875	1.78845					1	DETECTED	191.0399 m/z @1.79 [N1273_2.mzXML]	191.0399169921875	1.78845	1.4174	15.228399999999999	13.810999999999998	69570.3203125	4149104.5051023266	0	1180	0.158141237250782	1.2226264781991854	24.353851163874523	191.0305938720703	191.04832458496094
397	191.07632446289062	1.6610666666666667					1	DETECTED	191.0763 m/z @1.66 [N1273_2.mzXML]	191.07632446289062	1.6610666666666667	1.5858666666666668	16.228716666666667	14.642850000000001	77037.984375	6512484.081072114	0	1180	0.06327580935015309	61.77170210769828	124.21846034340734	191.0697479248047	191.07655334472656
398	191.97178649902344	1.1802166666666667					1	DETECTED	191.9718 m/z @1.18 [N1273_2.mzXML]	191.97178649902344	1.1802166666666667	0.10103333333333334	19.96466666666667	19.863633333333336	1697.33447265625	1088545.5709930724	0	1180	6.033039136169157	9.203085666630631	17.406171333261266	191.97067260742188	191.97222900390625
399	192.00830078125	11.385983333333334					1	DETECTED	192.0083 m/z @11.39 [N1273_2.mzXML]	192.00830078125	11.385983333333334	0.19313333333333332	20.00183333333333	19.808699999999998	3168.2685546875	1301913.6539933172	0	1180	17.43522135045951	0.8848818665487341	0.7263815441423884	192.00698852539062	192.00926208496094
400	192.06549072265625	9.400683333333335					1	DETECTED	192.0655 m/z @9.40 [N1273_2.mzXML]	192.06549072265625	9.400683333333335	4.9327499999999995	9.498033333333332	4.5652833333333325	2480.161865234375	288379.0951124573	0	1180	2.8531569607673095	0.510894298631731	0.021788597263461905	192.06394958496094	192.0687713623047
401	192.12278747558594	10.38975					1	DETECTED	192.1228 m/z @10.39 [N1273_2.mzXML]	192.12278747558594	10.38975	10.3716	10.443900000000001	0.07230000000000025	6617.45703125	24103.29831701648	0	1180	0.08574948505919622	1.991735537190248	2.983471074380496	192.12278747558594	192.12295532226562
402	192.1342315673828	4.420366666666666					1	DETECTED	192.1342 m/z @4.42 [N1273_2.mzXML]	192.1342315673828	4.420366666666666	3.5559166666666666	4.597700000000001	1.041783333333334	1871.39404296875	66070.12214599611	0	1180	0.5182431670858296	0.6025700348969485	0.20514006979389704	192.13351440429688	192.1348876953125
403	192.96127319335938	2.1161333333333334					1	DETECTED	192.9613 m/z @2.12 [N1273_2.mzXML]	192.96127319335938	2.1161333333333334	2.0154166666666664	18.117833333333333	16.102416666666667	16638.404296875	1178495.9195918879	0	1180	0.21667781313450885	69.56033738109296	137.3295145427289	192.9608917236328	192.9652099609375
404	193.03463745117188	1.6610666666666667					1	DETECTED	193.0346 m/z @1.66 [N1273_2.mzXML]	193.03463745117188	1.6610666666666667	1.6610666666666667	19.103166666666667	17.4421	4971.80078125	1019139.0060593875	0	1180	1.7256597906355542	null	null	193.0322723388672	193.0377960205078
405	193.08566284179688	10.5125					1	DETECTED	193.0857 m/z @10.51 [N1273_2.mzXML]	193.08566284179688	10.5125	10.162483333333334	13.263433333333333	3.100949999999999	65681.828125	758052.6982190555	0	1180	0.09107112337038714	2.614050215208086	2.6259766566819844	193.07960510253906	193.0859832763672
406	193.9061279296875	9.91145					1	DETECTED	193.9061 m/z @9.91 [N1273_2.mzXML]	193.9061279296875	9.91145	9.862783333333335	9.976516666666667	0.11373333333333235	5999.82470703125	32635.943215942203	0	1180	0.11454860628921182	1.1684931506849434	1.336986301369887	193.9056854248047	193.9062042236328
407	194.033203125	16.9415					1	DETECTED	194.0332 m/z @16.94 [N1273_2.mzXML]	194.033203125	16.9415	9.305133333333334	19.909666666666666	10.604533333333332	3530.168701171875	1072033.5431949461	0	1180	8.897493563904007	0.694344168911044	0.4104784642862755	194.03256225585938	194.03402709960938
408	194.08905029296875	10.5125					1	DETECTED	194.0891 m/z @10.51 [N1273_2.mzXML]	194.08905029296875	10.5125	3.6801000000000004	10.62725	6.94715	8787.056640625	636422.3133882141	0	1180	0.07622576959244931	0.5083974884374451	0.017912335464317208	194.08030700683594	194.08978271484375
409	194.455810546875	9.91145					1	DETECTED	194.4558 m/z @9.91 [N1273_2.mzXML]	194.455810546875	9.91145	9.879050000000001	9.976516666666667	0.0974666666666657	4343.35693359375	21359.699049560397	0	1180	0.20370200522674153	1.5041152263374757	2.0082304526749515	194.45571899414062	194.4559326171875
410	194.9583282470703	2.14495					1	DETECTED	194.9583 m/z @2.14 [N1273_2.mzXML]	194.9583282470703	2.14495	2.0297333333333336	17.548166666666667	15.518433333333334	5036.41162109375	2386045.3859171746	0	1180	9.107441152921254	67.34456820483156	133.68913640966312	194.95391845703125	194.96340942382812
411	194.9766845703125	11.929566666666666					1	DETECTED	194.9767 m/z @11.93 [N1273_2.mzXML]	194.9766845703125	11.929566666666666	4.484616666666667	14.90105	10.416433333333334	11042.2099609375	1473288.0138288268	0	1180	0.6295657578861675	0.6995636863466735	0.337522228453843	194.96713256835938	194.97732543945312
412	195.0295867919922	16.723					1	DETECTED	195.0296 m/z @16.72 [N1273_2.mzXML]	195.0295867919922	16.723	0.10103333333333334	19.96466666666667	19.863633333333336	7753.84326171875	3003661.8893858646	0	1180	3.369276866505695	0.5975115259124975	1.8866407953762885	195.02503967285156	195.03549194335938
413	195.06500244140625	10.878033333333333					1	DETECTED	195.0650 m/z @10.88 [N1273_2.mzXML]	195.06500244140625	10.878033333333333	9.879050000000001	14.231583333333333	4.352533333333332	12577.47265625	1717468.1122910155	0	1180	4.335490619218929	2.1849004774965066	3.413999561964393	195.05506896972656	195.07339477539062
414	195.0873260498047	9.91145					1	DETECTED	195.0873 m/z @9.91 [N1273_2.mzXML]	195.0873260498047	9.91145	0.10103333333333334	20.00183333333333	19.900799999999997	1693851.375	2.423740536094935E7	1	1180	0.11680670326715337	2.2306731198668697	2.156938191103306	195.0864715576172	195.08827209472656
415	195.1007537841797	11.28225					1	DETECTED	195.1008 m/z @11.28 [N1273_2.mzXML]	195.1007537841797	11.28225	1.5708666666666666	12.172416666666667	10.60155	52693.62109375	4112545.7642607405	0	1180	0.04121076332769924	0.7242998863026107	0.6543507031044178	195.097412109375	195.10910034179688
416	195.11280822753906	9.321116666666667					1	DETECTED	195.1128 m/z @9.32 [N1273_2.mzXML]	195.11280822753906	9.321116666666667	3.8981333333333335	10.010150000000001	6.112016666666667	15939.00390625	1552913.7533011166	0	1180	0.1522256098256527	0.5559149563878762	0.10740814787145767	195.11129760742188	195.1153106689453
417	196.00267028808594	18.939166666666665					1	DETECTED	196.0027 m/z @18.94 [N1273_2.mzXML]	196.00267028808594	18.939166666666665	0.1376	20.00183333333333	19.86423333333333	5210.97119140625	2343918.9218331897	0	1180	0.17614814913772037	0.5282600563428225	0.09515945186583781	196.00148010253906	196.00921630859375
418	196.0602264404297	10.144683333333335					1	DETECTED	196.0602 m/z @10.14 [N1273_2.mzXML]	196.0602264404297	10.144683333333335	8.764433333333333	18.556166666666666	9.791733333333333	15429.5703125	1028063.716562317	0	1180	1.2693705168912466	5.090520342939058	5.101487761835076	196.05982971191406	196.06898498535156
419	196.09071350097656	9.91145					1	DETECTED	196.0907 m/z @9.91 [N1273_2.mzXML]	196.09071350097656	9.91145	0.21145	19.689166666666665	19.477716666666666	117763.4765625	2792696.692728295	0	1180	0.11551144759680909	2.340067979051616	2.242078645368888	196.0892791748047	196.09898376464844
420	196.8648681640625	1.9728833333333333					1	DETECTED	196.8649 m/z @1.97 [N1273_2.mzXML]	196.8648681640625	1.9728833333333333	1.7257833333333332	2.1884666666666663	0.4626833333333331	24352.126953125	337981.06782653823	0	1180	0.3034063775116176	0.9362268986914871	0.6532885583128346	196.8644256591797	196.86502075195312
421	196.95578002929688	11.737683333333333					1	DETECTED	196.9558 m/z @11.74 [N1273_2.mzXML]	196.95578002929688	11.737683333333333	0.5044833333333333	16.338916666666666	15.834433333333333	7066.14208984375	2314227.2386506656	0	1180	0.9204428692349609	0.7048051015442319	0.4096102030884639	196.9552459716797	196.95652770996094
422	197.0670166015625	9.289883333333334					1	DETECTED	197.0670 m/z @9.29 [N1273_2.mzXML]	197.0670166015625	9.289883333333334	8.850999999999999	19.909666666666666	11.058666666666667	17718.095703125	2301718.8267157613	0	1180	6.511403382050792	0.7377831501537212	21.624062728269337	197.0597381591797	197.06748962402344
423	197.0781707763672	10.4075					1	DETECTED	197.0782 m/z @10.41 [N1273_2.mzXML]	197.0781707763672	10.4075	9.449083333333334	11.079966666666667	1.6308833333333332	24975.90625	415248.29260522407	0	1180	0.09124548519467268	0.8508216676810714	12.48046398866652	197.06817626953125	197.08050537109375
424	197.10069274902344	1.7423833333333334					1	DETECTED	197.1007 m/z @1.74 [N1273_2.mzXML]	197.10069274902344	1.7423833333333334	1.7423833333333334	10.026683333333333	8.2843	11233.00390625	2907099.376654542	0	1180	8.29123483466234	null	null	197.0907440185547	197.10069274902344
425	197.1282501220703	9.73035					1	DETECTED	197.1283 m/z @9.73 [N1273_2.mzXML]	197.1282501220703	9.73035	6.978133333333333	10.162483333333334	3.184350000000001	21705.810546875	372317.75439044187	0	1180	0.10284779485017026	3.360298096174651	2.1566597848996905	197.1282196044922	197.1292266845703
426	198.05247497558594	10.527999999999999					1	DETECTED	198.0525 m/z @10.53 [N1273_2.mzXML]	198.05247497558594	10.527999999999999	8.868216666666665	13.365	4.496783333333335	20274.810546875	698802.7677391971	0	1180	0.10174125985837001	4.03794069313792	0.07514260099616064	198.0523223876953	198.0609588623047
427	198.08465576171875	1.8602166666666666					1	DETECTED	198.0847 m/z @1.86 [N1273_2.mzXML]	198.08465576171875	1.8602166666666666	1.78845	14.084483333333333	12.296033333333334	21849.0546875	1468169.0813139037	0	1180	0.12446881332469673	60.35980504732463	119.25856713349589	198.08132934570312	198.0885772705078
428	198.86190795898438	1.9728833333333333					1	DETECTED	198.8619 m/z @1.97 [N1273_2.mzXML]	198.86190795898438	1.9728833333333333	1.7086000000000001	2.2028000000000003	0.4942000000000002	22633.376953125	339876.4873050538	0	1180	0.3238819206778554	0.957549156900087	0.8429335284718928	198.86160278320312	198.86245727539062
429	198.94000244140625	1.5563166666666668					1	DETECTED	198.9400 m/z @1.56 [N1273_2.mzXML]	198.94000244140625	1.5563166666666668	1.4359166666666667	15.2461	13.810183333333333	268347.25	3622613.7031128546	0	1180	0.12131804584077543	0.8659987070300716	0.6186466985827487	198.9344482421875	198.94000244140625
430	199.01641845703125	14.342683333333333					1	DETECTED	199.0164 m/z @14.34 [N1273_2.mzXML]	199.01641845703125	14.342683333333333	3.9604666666666666	18.9025	14.942033333333333	1658.06640625	843927.2168380733	0	1180	5.7965315132582464	0.7195974526955548	0.43919490539110945	199.00827026367188	199.01918029785156
431	199.13246154785156	11.079966666666667					1	DETECTED	199.1325 m/z @11.08 [N1273_2.mzXML]	199.13246154785156	11.079966666666667	2.6614333333333335	19.6335	16.972066666666667	18986.9453125	1679033.4888658146	0	1180	0.10480718975545322	1.008018023725431	0.019116587226530972	199.12416076660156	199.1346435546875
432	199.143798828125	8.850999999999999					1	DETECTED	199.1438 m/z @8.85 [N1273_2.mzXML]	199.143798828125	8.850999999999999	8.730016666666668	15.5513	6.821283333333332	6193.26171875	683745.2598984984	0	1180	0.11971217740180506	28.191004270561116	55.38200854112223	199.14378356933594	199.1474609375
433	199.1798553466797	6.3039					1	DETECTED	199.1799 m/z @6.30 [N1273_2.mzXML]	199.1798553466797	6.3039	0.10103333333333334	19.909666666666666	19.808633333333333	1436.2042236328125	983145.5170191649	0	1180	10.627925703439077	1.596732156099868	2.193464312199736	199.17926025390625	199.18138122558594
434	200.0402069091797	1.6921833333333334					1	DETECTED	200.0402 m/z @1.69 [N1273_2.mzXML]	200.0402069091797	1.6921833333333334	1.6308333333333331	18.51966666666667	16.888833333333338	27318.306640625	1808455.4354567262	0	1180	0.09608782273009253	137.64330345014892	274.28660690029784	200.0302734375	200.04441833496094
435	200.20074462890625	10.38975					1	DETECTED	200.2007 m/z @10.39 [N1273_2.mzXML]	200.20074462890625	10.38975	1.0706333333333333	19.651999999999997	18.581366666666664	2617.4072265625	857209.7180000914	0	1180	0.08352869640075689	0.996948923986	0.9938978479720001	200.19174194335938	200.2010040283203
436	200.93759155273438	1.5563166666666668					1	DETECTED	200.9376 m/z @1.56 [N1273_2.mzXML]	200.93759155273438	1.5563166666666668	1.4519833333333334	1.5858666666666668	0.13388333333333335	34603.5859375	208493.93426074221	0	1180	0.11804890481754415	0.6416134185303511	0.2832268370607024	200.9374237060547	200.93765258789062
437	200.97288513183594	1.5116333333333332					1	DETECTED	200.9729 m/z @1.51 [N1273_2.mzXML]	200.97288513183594	1.5116333333333332	1.4671999999999998	1.6308333333333331	0.1636333333333333	55202.83984375	363657.4178095704	0	1180	0.12075677840579169	1.8413353338334584	3.3024375305874476	200.97259521484375	200.97308349609375
438	201.01571655273438	1.9025833333333333					1	DETECTED	201.0157 m/z @1.90 [N1273_2.mzXML]	201.01571655273438	1.9025833333333333	1.7585333333333333	15.696866666666667	13.938333333333333	46295.4140625	996055.8871105346	0	1180	0.077884148789239	48.3801920629411	2.7250856771346132	201.01441955566406	201.0160369873047
439	201.1118621826172	10.930416666666668					1	DETECTED	201.1119 m/z @10.93 [N1273_2.mzXML]	201.1118621826172	10.930416666666668	0.10103333333333334	20.00183333333333	19.900799999999997	121930.8828125	3.008196701227171E7	1	1180	0.722320935471652	0.6042302240473755	0.19112706267739857	201.11135864257812	201.11224365234375
440	202.04736328125	9.714783333333333					1	DETECTED	202.0474 m/z @9.71 [N1273_2.mzXML]	202.04736328125	9.714783333333333	1.7737333333333334	9.993533333333334	8.2198	63580.50390625	4478579.482470214	0	1180	0.08012583488210367	0.5133684635968785	0.015798976123518153	202.04705810546875	202.04786682128906
441	202.1152801513672	10.930416666666668					1	DETECTED	202.1153 m/z @10.93 [N1273_2.mzXML]	202.1152801513672	10.930416666666668	0.10103333333333334	19.909666666666666	19.808633333333333	14227.4296875	3403651.619491272	0	1180	8.87667014938354	0.6667624381455297	2.3323774363176533	202.10702514648438	202.11598205566406
442	202.97068786621094	1.4968666666666666					1	DETECTED	202.9707 m/z @1.50 [N1273_2.mzXML]	202.97068786621094	1.4968666666666666	1.4519833333333334	1.6006333333333334	0.14864999999999995	16106.359375	100923.07484667968	0	1180	0.11664739587345352	1.6559598960267417	2.3119197920534833	202.97036743164062	202.97071838378906
443	203.0521240234375	1.80265					1	DETECTED	203.0521 m/z @1.80 [N1273_2.mzXML]	203.0521240234375	1.80265	1.7086000000000001	17.1435	15.434899999999999	1311561.25	1.9429547152275704E7	1	1180	0.08093689603067244	4.435359833979359	7.640178543091907	203.05018615722656	203.06149291992188
444	203.1273193359375	11.096866666666667					1	DETECTED	203.1273 m/z @11.10 [N1273_2.mzXML]	203.1273193359375	11.096866666666667	0.33995	19.7075	19.36755	34952.00390625	2544546.3189573665	0	1180	0.09665515128526536	7.882822930067126	0.17823698455941617	203.1178741455078	203.1284942626953
445	203.82369995117188	9.188516666666667					1	DETECTED	203.8237 m/z @9.19 [N1273_2.mzXML]	203.82369995117188	9.188516666666667	9.143833333333333	9.321116666666667	0.17728333333333346	14770.892578125	93741.37170916752	0	1180	0.10291530892062539	1.983774710928756	2.967549421857512	203.82366943359375	203.82421875
446	204.05564880371094	1.80265					1	DETECTED	204.0556 m/z @1.80 [N1273_2.mzXML]	204.05564880371094	1.80265	0.23016666666666669	10.930416666666668	10.70025	85816.6171875	5857140.817782655	0	1180	1.6030400208703588	1.171479791202723	0.31897443491860533	204.05380249023438	204.06561279296875
447	204.12254333496094	1.8742833333333333					1	DETECTED	204.1225 m/z @1.87 [N1273_2.mzXML]	204.12254333496094	1.8742833333333333	1.84555	11.130283333333333	9.284733333333334	1283835.625	8706709.391514007	1	1180	0.061162089532392994	7.965902841173998	8.336342665362526	204.1223907470703	204.13137817382812
448	204.41622924804688	9.216800000000001					1	DETECTED	204.4162 m/z @9.22 [N1273_2.mzXML]	204.41622924804688	9.216800000000001	9.143833333333333	9.2746	0.13076666666666625	10657.9931640625	59574.27900366201	0	1180	0.09948473628837107	0.8960712654179831	0.7921425308359663	204.41610717773438	204.416259765625
449	204.9565887451172	1.6308333333333331					1	DETECTED	204.9566 m/z @1.63 [N1273_2.mzXML]	204.9565887451172	1.6308333333333331	1.5708666666666666	1.6762000000000001	0.1053333333333335	49504.83203125	203144.61502441426	0	1180	0.07424501186776578	0.8782657031684307	0.73342847267459	204.9564971923828	204.9570770263672
450	204.99588012695312	11.656616666666668					1	DETECTED	204.9959 m/z @11.66 [N1273_2.mzXML]	204.99588012695312	11.656616666666668	10.162483333333334	15.916116666666666	5.753633333333331	6532.76806640625	828616.7944110107	0	1180	0.09928942784543793	1.9254082634303038	2.237578778860692	204.9954833984375	205.0000457763672
451	205.02413940429688	1.8311333333333333					1	DETECTED	205.0241 m/z @1.83 [N1273_2.mzXML]	205.02413940429688	1.8311333333333333	1.4174	15.605316666666665	14.187916666666665	32828.4921875	4298018.542314209	0	1180	0.04883252580493336	17.035927789944143	33.4975214301268	205.02394104003906	205.03073120117188
452	205.04718017578125	9.321116666666667					1	DETECTED	205.0472 m/z @9.32 [N1273_2.mzXML]	205.04718017578125	9.321116666666667	1.7585333333333333	10.753666666666668	8.995133333333335	19262.3046875	1619947.3164053957	0	1180	7.578814433865878	0.5947130059172903	17.796527222788146	205.0469512939453	205.0566864013672
453	205.0756072998047	11.357066666666666					1	DETECTED	205.0756 m/z @11.36 [N1273_2.mzXML]	205.0756072998047	11.357066666666666	0.17445000000000002	19.96466666666667	19.79021666666667	68687.578125	5014693.384808287	0	1180	0.1339923581329625	1.111834227072201	0.5739686373225624	205.06591796875	205.08560180664062
454	205.08563232421875	12.430650000000002					1	DETECTED	205.0856 m/z @12.43 [N1273_2.mzXML]	205.08563232421875	12.430650000000002	0.1376	19.983333333333334	19.845733333333335	14139.4365234375	4373580.296856323	0	1180	16.87101305193779	0.8071932243557675	0.32305316435799863	205.0856170654297	205.08621215820312
455	205.09681701660156	9.202683333333333					1	DETECTED	205.0968 m/z @9.20 [N1273_2.mzXML]	205.09681701660156	9.202683333333333	1.7423833333333334	10.82615	9.083766666666667	4671236.5	3.494281651748411E7	1	1180	0.08694305935338065	1.6700636782704394	1.5963549046942733	205.09226989746094	205.09732055664062
456	205.12599182128906	1.8742833333333333					1	DETECTED	205.1260 m/z @1.87 [N1273_2.mzXML]	205.12599182128906	1.8742833333333333	1.8311333333333333	9.289883333333334	7.45875	118040.125	2020429.0839642338	0	1180	0.0522255262400555	5.383635156880391	4.889813794566865	205.1160888671875	205.13381958007812
457	205.98704528808594	11.248233333333333					1	DETECTED	205.9870 m/z @11.25 [N1273_2.mzXML]	205.98704528808594	11.248233333333333	0.10103333333333334	20.00183333333333	19.900799999999997	19194.306640625	4029461.619842654	0	1180	0.8727241739308464	4.654758132921587	3.0125438178060353	205.98672485351562	205.99488830566406
458	206.04205322265625	9.547016666666668					1	DETECTED	206.0421 m/z @9.55 [N1273_2.mzXML]	206.04205322265625	9.547016666666668	9.530533333333333	9.7961	0.2655666666666665	2678.58203125	21483.284913574164	0	1180	0.06691509308052623	8.055611729018302	15.111223458036607	206.0419464111328	206.04542541503906
459	206.08096313476562	10.30165					1	DETECTED	206.0810 m/z @10.30 [N1273_2.mzXML]	206.08096313476562	10.30165	3.742433333333333	10.717099999999999	6.974666666666666	75969.265625	1076555.3542990426	0	1180	0.08866477366356484	3.4024668143696672	2.87091155747217	206.08065795898438	206.08956909179688
460	206.10012817382812	9.202683333333333					1	DETECTED	206.1001 m/z @9.20 [N1273_2.mzXML]	206.10012817382812	9.202683333333333	5.159483333333333	10.35415	5.194666666666667	473842.6875	4930708.698146082	0	1180	0.08685607346008517	1.686737119567834	1.5634578034299889	206.09877014160156	206.10052490234375
461	206.38145446777344	9.202683333333333					1	DETECTED	206.3815 m/z @9.20 [N1273_2.mzXML]	206.38145446777344	9.202683333333333	9.12805	9.336716666666666	0.2086666666666659	15972.427734375	98811.48163555913	0	1180	0.190892972759654	1.5686591757305834	1.6217233806795455	206.38128662109375	206.3820037841797
462	206.89349365234375	1.7423833333333334					1	DETECTED	206.8935 m/z @1.74 [N1273_2.mzXML]	206.89349365234375	1.7423833333333334	1.6762000000000001	2.1161333333333334	0.4399333333333333	65818.4765625	570471.9720241699	0	1180	0.16240902990092576	3.3235960715185127	3.2616240286623213	206.89308166503906	206.89414978027344
463	206.99093627929688	16.777833333333334					1	DETECTED	206.9909 m/z @16.78 [N1273_2.mzXML]	206.99093627929688	16.777833333333334	0.1376	20.00183333333333	19.86423333333333	6453.62451171875	2098181.942229402	0	1180	8.779605186714798	0.5968736415955704	0.34144265415482045	206.9869384765625	206.99649047851562
464	207.02622985839844	10.231966666666667					1	DETECTED	207.0262 m/z @10.23 [N1273_2.mzXML]	207.02622985839844	10.231966666666667	1.4519833333333334	15.33445	13.882466666666668	59046.7265625	3291582.2023927607	0	1180	0.6623203738842456	0.756392491053111	37.86553673079632	207.0162353515625	207.02633666992188
465	207.10427856445312	9.202683333333333					1	DETECTED	207.1043 m/z @9.20 [N1273_2.mzXML]	207.10427856445312	9.202683333333333	5.3693	10.644749999999998	5.275449999999998	22009.78125	628893.9269976192	0	1180	0.05108403320580912	1.024983358906253	0.8939386548111357	207.09898376464844	207.11273193359375
466	208.04901123046875	15.897833333333333					1	DETECTED	208.0490 m/z @15.90 [N1273_2.mzXML]	208.04901123046875	15.897833333333333	3.6801000000000004	19.836166666666667	16.156066666666668	13565.7099609375	3300673.93308069	0	1180	2.475200498517916	0.6611728307487479	0.5558045718193317	208.04237365722656	208.0491943359375
467	208.1329345703125	8.781983333333333					1	DETECTED	208.1329 m/z @8.78 [N1273_2.mzXML]	208.1329345703125	8.781983333333333	8.573749999999999	9.465399999999999	0.8916500000000003	96157.359375	1126666.4407532625	1	1180	0.1677212407633295	1.387812468172875	1.2240651403204235	208.13229370117188	208.13328552246094
468	208.8905792236328	1.7423833333333334					1	DETECTED	208.8906 m/z @1.74 [N1273_2.mzXML]	208.8905792236328	1.7423833333333334	1.6762000000000001	2.0154166666666664	0.3392166666666663	42717.81640625	334402.6802285155	0	1180	0.10212184097617416	2.5627046084109795	3.270661550361192	208.89013671875	208.89109802246094
469	208.93527221679688	2.1161333333333334					1	DETECTED	208.9353 m/z @2.12 [N1273_2.mzXML]	208.93527221679688	2.1161333333333334	2.0297333333333336	16.521616666666667	14.491883333333334	10949.193359375	2546463.6435538637	0	1180	0.10724258196644554	83.86506558641995	166.73013117283986	208.93475341796875	208.93699645996094
470	208.97853088378906	11.582433333333334					1	DETECTED	208.9785 m/z @11.58 [N1273_2.mzXML]	208.97853088378906	11.582433333333334	11.1139	15.002116666666666	3.8882166666666667	5548.8212890625	784499.0254594726	0	1180	3.159794112336037	4.149349032441647	7.298698064883294	208.9779052734375	208.9794921875
471	209.0332489013672	1.5116333333333332					1	DETECTED	209.0332 m/z @1.51 [N1273_2.mzXML]	209.0332489013672	1.5116333333333332	1.4174	5.3693	3.9519	33049.12890625	501976.7549422608	0	1180	0.27378654594962204	0.9032605619844913	0.7683347020273593	209.03262329101562	209.03355407714844
472	209.0452880859375	16.026149999999998					1	DETECTED	209.0453 m/z @16.03 [N1273_2.mzXML]	209.0452880859375	16.026149999999998	0.1376	20.00183333333333	19.86423333333333	26392.865234375	6297474.185245512	0	1180	2.661834375725837	0.624310268680298	0.5262185406091565	209.0446319580078	209.0457000732422
473	209.0917205810547	7.6716					1	DETECTED	209.0917 m/z @7.67 [N1273_2.mzXML]	209.0917205810547	7.6716	5.650283333333333	8.5394	2.889116666666667	16253.349609375	1021695.7607838132	0	1180	0.8568775086631195	0.6321992187635352	0.24860474066484628	209.09141540527344	209.09268188476562
474	209.11688232421875	12.038416666666667					1	DETECTED	209.1169 m/z @12.04 [N1273_2.mzXML]	209.11688232421875	12.038416666666667	0.7428	12.497000000000002	11.7542	145623.4375	2949670.682128541	1	1180	0.10629383063362496	0.6653752890890756	4.095840955462229	209.10716247558594	209.11758422851562
475	209.1362762451172	8.781983333333333					1	DETECTED	209.1363 m/z @8.78 [N1273_2.mzXML]	209.1362762451172	8.781983333333333	4.0068166666666665	10.462266666666666	6.45545	12474.859375	496622.638150848	0	1180	0.13821334706649147	0.6475637042672011	9.036919092373173	209.1278076171875	209.13633728027344
476	210.93548583984375	11.52425					1	DETECTED	210.9355 m/z @11.52 [N1273_2.mzXML]	210.93548583984375	11.52425	2.072966666666667	18.026166666666665	15.953199999999999	10575.275390625	2797990.5546631147	0	1180	0.4855763137402782	3.9838836971786185	6.950888894064676	210.92864990234375	210.94061279296875
477	211.04176330566406	2.4005333333333336					1	DETECTED	211.0418 m/z @2.40 [N1273_2.mzXML]	211.04176330566406	2.4005333333333336	2.1305666666666667	16.905333333333335	14.774766666666668	20174.20703125	1456476.6064011846	0	1180	0.6586591381849254	15.07540639858216	3.8833911120280478	211.04029846191406	211.0430450439453
478	211.0577850341797	9.400683333333335					1	DETECTED	211.0578 m/z @9.40 [N1273_2.mzXML]	211.0577850341797	9.400683333333335	1.4519833333333334	9.449083333333334	7.9971000000000005	7181.5537109375	1988463.6429947515	0	1180	7.929370685477894	0.5030445230037616	0.0060890460075231296	211.05743408203125	211.06407165527344
479	211.079833984375	14.133666666666667					1	DETECTED	211.0798 m/z @14.13 [N1273_2.mzXML]	211.079833984375	14.133666666666667	8.5049	17.0155	8.5106	4121.9697265625	1215696.580000183	0	1180	0.3657982969637654	0.7559915434405404	0.511983086881081	211.070556640625	211.08265686035156
480	211.1326446533203	12.138066666666667					1	DETECTED	211.1326 m/z @12.14 [N1273_2.mzXML]	211.1326446533203	12.138066666666667	0.10103333333333334	20.00183333333333	19.900799999999997	18498.8828125	3501277.9971497785	0	1180	0.1553205717906483	0.6308705762707696	0.5735543042190405	211.12936401367188	211.1414031982422
481	211.14398193359375	10.266583333333333					1	DETECTED	211.1440 m/z @10.27 [N1273_2.mzXML]	211.14398193359375	10.266583333333333	10.231966666666667	10.462266666666666	0.23029999999999973	14177.1171875	114496.81217626929	0	1180	0.13522526930413115	3.3264323543572565	6.0455969244272145	211.143798828125	211.1441650390625
482	212.06790161132812	10.82615					1	DETECTED	212.0679 m/z @10.83 [N1273_2.mzXML]	212.06790161132812	10.82615	4.452183333333333	15.442766666666667	10.990583333333333	14432.8828125	1397910.3875803223	0	1180	0.09151712883588559	0.8621462825346853	0.022225832692989708	212.0657501220703	212.0724639892578
483	212.8387451171875	2.0297333333333336					1	DETECTED	212.8387 m/z @2.03 [N1273_2.mzXML]	212.8387451171875	2.0297333333333336	1.7257833333333332	2.2600166666666666	0.5342333333333333	15296.900390625	260704.44183679216	0	1180	0.43980537165980005	0.8788177880133783	0.7576355760267566	212.8381805419922	212.83908081054688
484	213.17776489257812	10.4967					1	DETECTED	213.1778 m/z @10.50 [N1273_2.mzXML]	213.17776489257812	10.4967	3.3247500000000003	18.227666666666668	14.902916666666668	6387.61669921875	1464836.5821401367	0	1180	null	1.038972431951329	1.0779448639026579	213.1775665283203	213.1844940185547
485	213.9586639404297	18.756333333333334					1	DETECTED	213.9587 m/z @18.76 [N1273_2.mzXML]	213.9586639404297	18.756333333333334	0.1376	19.983333333333334	19.845733333333335	3756.678466796875	1575402.9175207831	0	1180	2.3249729534063164	0.5329506840780432	0.4118984104856603	213.95785522460938	213.95950317382812
486	214.9173126220703	1.5563166666666668					1	DETECTED	214.9173 m/z @1.56 [N1273_2.mzXML]	214.9173126220703	1.5563166666666668	1.4359166666666667	1.8311333333333333	0.39521666666666655	938972.75	5742231.593693361	0	1180	0.10899642484783345	0.8344748293877401	0.5315912868626018	214.91384887695312	214.917724609375
487	214.98870849609375	1.5268166666666665					1	DETECTED	214.9887 m/z @1.53 [N1273_2.mzXML]	214.98870849609375	1.5268166666666665	1.4519833333333334	1.5708666666666666	0.11888333333333323	55079.66796875	318018.98726318346	0	1180	0.11109405579077114	0.7943207126948795	0.5886414253897589	214.9886016845703	214.98880004882812
488	215.01596069335938	1.9587166666666667					1	DETECTED	215.0160 m/z @1.96 [N1273_2.mzXML]	215.01596069335938	1.9587166666666667	1.9025833333333333	10.592933333333333	8.690349999999999	63177.859375	2448025.9350858475	0	1180	1.2552921594449307	74.20576873653826	7.811181927468906	215.01560974121094	215.0227813720703
489	215.1274871826172	10.930416666666668					1	DETECTED	215.1275 m/z @10.93 [N1273_2.mzXML]	215.1274871826172	10.930416666666668	7.1377999999999995	19.781166666666664	12.643366666666665	87981.453125	1487596.1779269695	0	1180	0.10064501705558548	6.6938383892810975	12.346110773259763	215.12611389160156	215.1286163330078
490	215.16387939453125	12.18955					1	DETECTED	215.1639 m/z @12.19 [N1273_2.mzXML]	215.16387939453125	12.18955	7.262583333333334	12.362583333333333	5.1	5465.08349609375	433020.4404354858	0	1180	0.06821774461465147	0.5175598238266952	0.035119647653390394	215.15719604492188	215.16421508789062
491	216.1227569580078	1.9447333333333332					1	DETECTED	216.1228 m/z @1.94 [N1273_2.mzXML]	216.1227569580078	1.9447333333333332	1.8602166666666666	11.079966666666667	9.219750000000001	12412.197265625	1734198.489593994	0	1180	0.21942712419517596	54.54397554722941	108.08795109445882	216.11607360839844	216.13095092773438
492	216.92230224609375	1.6762000000000001					1	DETECTED	216.9223 m/z @1.68 [N1273_2.mzXML]	216.92230224609375	1.6762000000000001	1.48205	1.9728833333333333	0.49083333333333323	190056.640625	1467096.7526679689	0	1180	0.13230283295018475	1.5263145192890144	7.7057030554955865	216.9133758544922	216.9225311279297
493	216.9506072998047	1.5563166666666668					1	DETECTED	216.9506 m/z @1.56 [N1273_2.mzXML]	216.9506072998047	1.5563166666666668	1.4359166666666667	1.6308333333333331	0.1949166666666664	158567.921875	1111274.3054570314	0	1180	0.12700206099360756	0.8018498297763452	0.6388372859204187	216.95016479492188	216.9506072998047
494	217.06948852539062	9.91145					1	DETECTED	217.0695 m/z @9.91 [N1273_2.mzXML]	217.06948852539062	9.91145	9.846383333333334	10.425783333333333	0.5793999999999997	26803.447265625	225714.17696420246	0	1180	0.11033004351166475	1.9083229063911276	3.0487839455808707	217.06930541992188	217.06982421875
495	217.08160400390625	1.8602166666666666					1	DETECTED	217.0816 m/z @1.86 [N1273_2.mzXML]	217.08160400390625	1.8602166666666666	1.8311333333333333	15.263583333333335	13.432450000000001	24363.119140625	1303942.7013638306	0	1180	0.06307290027665702	50.347473543266055	26.415098305380546	217.08067321777344	217.0900421142578
496	217.12142944335938	18.081333333333337					1	DETECTED	217.1214 m/z @18.08 [N1273_2.mzXML]	217.12142944335938	18.081333333333337	0.1376	20.00183333333333	19.86423333333333	10111.3330078125	2554236.6268338626	0	1180	0.16126297967364778	0.6061872584908089	0.7481901262398424	217.120849609375	217.1308135986328
497	217.14297485351562	11.1139					1	DETECTED	217.1430 m/z @11.11 [N1273_2.mzXML]	217.14297485351562	11.1139	10.735166666666666	11.342866666666668	0.6077000000000012	20241.2578125	259029.04191027832	0	1180	0.22656507545361038	0.8068416733472326	0.7420797865491122	217.1423797607422	217.1434326171875
498	218.04237365722656	10.162483333333334					1	DETECTED	218.0424 m/z @10.16 [N1273_2.mzXML]	218.04237365722656	10.162483333333334	8.937999999999999	10.214833333333333	1.2768333333333342	5372.82861328125	210968.21583593765	0	1180	0.08965727545260904	0.5213763628196921	0.04275272563938426	218.04177856445312	218.04237365722656
499	218.0814971923828	9.216800000000001					1	DETECTED	218.0815 m/z @9.22 [N1273_2.mzXML]	218.0814971923828	9.216800000000001	6.818250000000001	18.172666666666665	11.354416666666664	4828.97119140625	928145.2776617735	0	1180	0.03962492687657537	2.3669334945418403	116.20201171935611	218.0726776123047	218.08602905273438
500	218.13844299316406	1.9308					1	DETECTED	218.1384 m/z @1.93 [N1273_2.mzXML]	218.13844299316406	1.9308	0.10103333333333334	20.00183333333333	19.900799999999997	39917.86328125	3920277.3163831728	0	1180	0.20097710870841667	6.612245930631551	23.96018872140836	218.137451171875	218.13931274414062
501	218.2113800048828	10.4075					1	DETECTED	218.2114 m/z @10.41 [N1273_2.mzXML]	218.2113800048828	10.4075	7.83235	10.4967	2.6643500000000007	8269.734375	498970.3602695313	0	1180	0.10956954989922352	0.517319379453624	0.03463875890724809	218.21115112304688	218.214599609375
502	218.9193878173828	1.6762000000000001					1	DETECTED	218.9194 m/z @1.68 [N1273_2.mzXML]	218.9193878173828	1.6762000000000001	1.4519833333333334	6.002583333333333	4.550599999999999	66222.7265625	5929407.719258056	0	1180	0.2035162981045604	9.950400480985886	140.3405973974393	218.9102020263672	218.9291229248047
503	218.96969604492188	9.73035					1	DETECTED	218.9697 m/z @9.73 [N1273_2.mzXML]	218.96969604492188	9.73035	9.514416666666667	10.026683333333333	0.5122666666666653	5686.8798828125	112106.1902192993	0	1180	0.27756201062560315	1.186168570546468	1.3723371410929361	218.969482421875	218.9698944091797
504	218.98362731933594	1.5268166666666665					1	DETECTED	218.9836 m/z @1.53 [N1273_2.mzXML]	218.98362731933594	1.5268166666666665	1.4359166666666667	1.6155833333333334	0.17966666666666664	25289.109375	181253.97370483403	0	1180	0.10524191603082689	0.9683324777129529	0.9841558761961553	218.98301696777344	218.98370361328125
505	219.02598571777344	1.7737333333333334					1	DETECTED	219.0260 m/z @1.77 [N1273_2.mzXML]	219.02598571777344	1.7737333333333334	1.64595	15.696866666666667	14.050916666666666	1103199.25	1.0207238843779266E7	1	1180	0.06047461025871326	2.500811493970333	6.5356787718577385	219.01602172851562	219.0285186767578
506	219.04306030273438	8.694866666666666					1	DETECTED	219.0431 m/z @8.69 [N1273_2.mzXML]	219.04306030273438	8.694866666666666	8.006266666666667	13.762383333333334	5.756116666666667	6008.587890625	717702.6558445436	0	1180	2.4622433873190612	4.179579339723115	7.35915867944623	219.04222106933594	219.04714965820312
507	219.12245178222656	10.319566666666667					1	DETECTED	219.1225 m/z @10.32 [N1273_2.mzXML]	219.12245178222656	10.319566666666667	9.305133333333334	19.249000000000002	9.943866666666668	70346.3515625	1910286.1615243547	0	1180	0.08308657771662453	59.41025925245237	92.79734546153804	219.11602783203125	219.12283325195312
508	219.1345672607422	12.447216666666666					1	DETECTED	219.1346 m/z @12.45 [N1273_2.mzXML]	219.1345672607422	12.447216666666666	0.9795833333333334	14.373966666666666	13.394383333333332	4213.814453125	1391167.8363624266	0	1180	10.316850961441165	0.5840081795430037	0.16801635908600732	219.13381958007812	219.14382934570312
509	219.1522979736328	9.058733333333333					1	DETECTED	219.1523 m/z @9.06 [N1273_2.mzXML]	219.1522979736328	9.058733333333333	6.71195	17.291166666666665	10.579216666666666	3405.768310546875	1063785.990865387	0	1180	2.396280906056358	2.2539824014431105	0.03823310029532885	219.15199279785156	219.1592559814453
510	219.1737060546875	11.342866666666668					1	DETECTED	219.1737 m/z @11.34 [N1273_2.mzXML]	219.1737060546875	11.342866666666668	0.10103333333333334	20.00183333333333	19.900799999999997	20612.98046875	2060542.7484099113	0	1180	0.9623098982272129	1.818036351699355	1.5712626987588036	219.17330932617188	219.17535400390625
511	220.02951049804688	1.7737333333333334					1	DETECTED	220.0295 m/z @1.77 [N1273_2.mzXML]	220.02951049804688	1.7737333333333334	1.7423833333333334	3.9913499999999997	2.248966666666666	69459.7109375	772881.155003845	0	1180	0.06886945576953662	8.491937045373838	12.259265090014113	220.0294189453125	220.0377197265625
512	220.11769104003906	8.920066666666665					1	DETECTED	220.1177 m/z @8.92 [N1273_2.mzXML]	220.11769104003906	8.920066666666665	3.7268833333333333	15.51505	11.788166666666667	14302.931640625	1168425.6886708983	0	1180	1.4977516873738317	0.5139641932343805	0.047275081981325885	220.1175079345703	220.1260986328125
513	220.15383911132812	11.079966666666667					1	DETECTED	220.1538 m/z @11.08 [N1273_2.mzXML]	220.15383911132812	11.079966666666667	11.062616666666665	11.214	0.1513833333333352	14774.0830078125	85568.14034692447	0	1180	0.1021995083702496	4.362632084533603	7.725264169067207	220.15380859375	220.1540985107422
514	220.93421936035156	1.6155833333333334					1	DETECTED	220.9342 m/z @1.62 [N1273_2.mzXML]	220.93421936035156	1.6155833333333334	1.5563166666666668	13.439733333333333	11.883416666666665	102623.75	1885343.5176861577	0	1180	0.0737845742888461	30.193689285180984	1.5740192517206832	220.93125915527344	220.9351043701172
515	220.9811248779297	1.54145					1	DETECTED	220.9811 m/z @1.54 [N1273_2.mzXML]	220.9811248779297	1.54145	1.4671999999999998	1.5708666666666666	0.1036666666666668	8071.18798828125	35968.37836279298	0	1180	0.07846088229749282	0.6980920314253642	0.39618406285072844	220.9809112548828	220.98146057128906
516	221.0066375732422	15.53325					1	DETECTED	221.0066 m/z @15.53 [N1273_2.mzXML]	221.0066375732422	15.53325	8.142816666666667	18.0995	9.956683333333332	2414.193603515625	657982.6409488829	0	1180	1.0957686092557886	0.6736197245989183	0.3472394491978366	221.00526428222656	221.00726318359375
517	221.0244140625	1.7737333333333334					1	DETECTED	221.0244 m/z @1.77 [N1273_2.mzXML]	221.0244140625	1.7737333333333334	1.7257833333333332	16.667833333333334	14.942050000000002	68311.5703125	2465105.6148359375	0	1180	0.08210991690996039	106.23879526771611	8.356708734585217	221.02066040039062	221.026123046875
518	221.0529022216797	11.568033333333334					1	DETECTED	221.0529 m/z @11.57 [N1273_2.mzXML]	221.0529022216797	11.568033333333334	1.48205	11.82315	10.3411	18706.228515625	2339472.9409221187	0	1180	0.16573671760798803	0.5126470894426093	0.025294178885218524	221.05267333984375	221.05963134765625
519	221.08059692382812	10.5125					1	DETECTED	221.0806 m/z @10.51 [N1273_2.mzXML]	221.08059692382812	10.5125	10.462266666666666	11.146633333333334	0.6843666666666675	23664.078125	161778.74665884415	0	1180	0.09853172136446986	3.0689629759326658	5.996167684395652	221.0802001953125	221.0814208984375
520	221.09178161621094	8.591000000000001					1	DETECTED	221.0918 m/z @8.59 [N1273_2.mzXML]	221.09178161621094	8.591000000000001	4.949866666666667	9.289883333333334	4.340016666666667	13970.6904296875	472174.005292145	0	1180	0.23150455306532436	0.5648609239209587	0.1959963996336774	221.09109497070312	221.09800720214844
521	221.98165893554688	1.2529166666666667					1	DETECTED	221.9817 m/z @1.25 [N1273_2.mzXML]	221.98165893554688	1.2529166666666667	0.21145	19.983333333333334	19.771883333333335	1656.145263671875	1011412.3273580016	0	1180	18.89861708852908	9.492326526693125	17.98465305338625	221.98080444335938	221.98239135742188
522	222.06472778320312	15.5513					1	DETECTED	222.0647 m/z @15.55 [N1273_2.mzXML]	222.06472778320312	15.5513	9.5634	19.467666666666666	9.904266666666667	12121.048828125	2487045.043840697	0	1180	2.102851240870457	0.8173369593752965	0.5806585237898924	222.06399536132812	222.06495666503906
523	222.8674774169922	1.7423833333333334					1	DETECTED	222.8675 m/z @1.74 [N1273_2.mzXML]	222.8674774169922	1.7423833333333334	1.6610666666666667	12.680250000000001	11.019183333333334	56474.9921875	4956094.603762451	0	1180	0.1062579155966401	65.7947383779448	2.8276202239508774	222.8592987060547	222.8678741455078
524	222.99420166015625	12.15525					1	DETECTED	222.9942 m/z @12.16 [N1273_2.mzXML]	222.99420166015625	12.15525	9.5634	16.9415	7.378100000000002	19740.580078125	3065194.406957338	0	1180	1.6194113403726913	1.4233269672241833	0.37986965486441665	222.99099731445312	222.9953155517578
525	223.06103515625	15.989383333333334					1	DETECTED	223.0610 m/z @15.99 [N1273_2.mzXML]	223.06103515625	15.989383333333334	9.630333333333335	19.96466666666667	10.334333333333335	24080.21484375	5879593.259274775	0	1180	2.595365353041702	0.7544423009916544	0.4874994236545586	223.06028747558594	223.0613555908203
526	223.09596252441406	11.553783333333334					1	DETECTED	223.0960 m/z @11.55 [N1273_2.mzXML]	223.09596252441406	11.553783333333334	0.11935	20.00183333333333	19.88248333333333	701400.125	1.1306239140759012E7	1	1180	0.10145625743104425	0.7695594453263259	0.3044949520176054	223.09193420410156	223.09732055664062
527	223.1324462890625	12.362583333333333					1	DETECTED	223.1324 m/z @12.36 [N1273_2.mzXML]	223.1324462890625	12.362583333333333	9.879050000000001	12.580866666666667	2.701816666666666	38347.43359375	1256933.1189864508	0	1180	0.10783715741602684	0.5741457750498569	0.1253435937328482	223.1298370361328	223.1355438232422
528	224.0994110107422	11.553783333333334					1	DETECTED	224.0994 m/z @11.55 [N1273_2.mzXML]	224.0994110107422	11.553783333333334	1.6006333333333334	18.31833333333333	16.717699999999997	85602.1328125	4011968.556497712	0	1180	7.520132796628388	5.750657652080254	12.528747403310891	224.0916748046875	224.09962463378906
529	224.86459350585938	1.7737333333333334					1	DETECTED	224.8646 m/z @1.77 [N1273_2.mzXML]	224.86459350585938	1.7737333333333334	1.6610666666666667	1.9870333333333332	0.3259666666666665	40846.15625	452924.45680712897	0	1180	0.16019183305362605	1.4714424702168347	1.907499020417325	224.86387634277344	224.86532592773438
530	224.950927734375	11.806166666666666					1	DETECTED	224.9509 m/z @11.81 [N1273_2.mzXML]	224.950927734375	11.806166666666666	10.878033333333333	17.070333333333334	6.192300000000001	35300.546875	2713189.8365408923	0	1180	0.8586982026246748	2.6054720076333635	3.546972742341304	224.94992065429688	224.95193481445312
531	224.9840850830078	10.995333333333333					1	DETECTED	224.9841 m/z @11.00 [N1273_2.mzXML]	224.9840850830078	10.995333333333333	10.9132	18.081333333333337	7.168133333333337	6011.9931640625	1218816.6722912905	0	1180	7.189590142410713	43.63717532467543	86.27435064935086	224.98382568359375	224.98977661132812
532	225.07553100585938	10.214833333333333					1	DETECTED	225.0755 m/z @10.21 [N1273_2.mzXML]	225.07553100585938	10.214833333333333	10.162483333333334	10.30165	0.13916666666666622	6906.208984375	36553.56337719717	0	1180	0.10093119043276566	1.3291945240369574	1.658389048073915	225.07546997070312	225.07582092285156
533	225.10919189453125	11.096866666666667					1	DETECTED	225.1092 m/z @11.10 [N1273_2.mzXML]	225.10919189453125	11.096866666666667	1.84555	12.812733333333334	10.967183333333335	53341.2421875	2020153.829563172	0	1180	9.257917367289583	1.3129464818135559	28.66895165244315	225.1014862060547	225.11192321777344
534	225.14797973632812	12.414066666666667					1	DETECTED	225.1480 m/z @12.41 [N1273_2.mzXML]	225.14797973632812	12.414066666666667	1.19835	12.5309	11.332550000000001	24423.39453125	1923624.4445573434	0	1180	0.10002991863107447	0.5052084649071318	0.010416929814263676	225.14773559570312	225.14830017089844
535	226.04461669921875	2.00135					1	DETECTED	226.0446 m/z @2.00 [N1273_2.mzXML]	226.04461669921875	2.00135	1.9447333333333332	13.580516666666666	11.635783333333332	28873.154296875	968736.3839549869	0	1180	0.10580939077427143	17.52669570786249	6.118622356994525	226.04449462890625	226.04812622070312
536	226.11280822753906	11.130283333333333					1	DETECTED	226.1128 m/z @11.13 [N1273_2.mzXML]	226.11280822753906	11.130283333333333	3.5094333333333334	11.146633333333334	7.6372	4104.2119140625	656956.6538791199	0	1180	2.725348605294757	0.5010727149858613	0.0021454299717224424	226.11163330078125	226.11904907226562
537	226.95103454589844	1.6610666666666667					1	DETECTED	226.9510 m/z @1.66 [N1273_2.mzXML]	226.95103454589844	1.6610666666666667	0.5231333333333333	19.651999999999997	19.128866666666664	498439.5625	7619809.220561589	0	1180	0.07452193095539839	1.3654986850625719	1.4387965319803129	226.94659423828125	226.95233154296875
538	227.07899475097656	9.202683333333333					1	DETECTED	227.0790 m/z @9.20 [N1273_2.mzXML]	227.07899475097656	9.202683333333333	9.12805	12.054233333333334	2.9261833333333342	44025.9609375	607405.9084326471	0	1180	0.2840537895909705	19.646590172717392	37.83031043061748	227.0780029296875	227.08322143554688
539	227.10226440429688	8.694866666666666					1	DETECTED	227.1023 m/z @8.69 [N1273_2.mzXML]	227.10226440429688	8.694866666666666	8.64255	8.712183333333334	0.06963333333333388	2423.0693359375	8791.121786071782	0	1180	0.09079333297833969	0.6654985664224397	0.33099713284487936	227.10208129882812	227.10240173339844
540	227.17520141601562	9.812833333333334					1	DETECTED	227.1752 m/z @9.81 [N1273_2.mzXML]	227.17520141601562	9.812833333333334	0.63305	19.836166666666667	19.203116666666666	108335.5546875	2880129.4315290865	1	1180	0.13323910824262697	1.1025456856039073	0.7888868795757161	227.1667938232422	227.1763458251953
541	227.97434997558594	11.737683333333333					1	DETECTED	227.9743 m/z @11.74 [N1273_2.mzXML]	227.97434997558594	11.737683333333333	8.973433333333332	19.799500000000002	10.82606666666667	2966.6630859375	940630.9052478337	0	1180	7.951880345017395	1.9582285731512468	2.9164571463024935	227.9737091064453	227.97512817382812
542	228.06295776367188	10.30165					1	DETECTED	228.0630 m/z @10.30 [N1273_2.mzXML]	228.06295776367188	10.30165	10.266583333333333	10.462266666666666	0.1956833333333332	22259.107421875	137366.01607324247	0	1180	0.093341142116385	2.7901615969581273	4.5803231939162545	228.06289672851562	228.0631103515625
543	228.19512939453125	11.492616666666667					1	DETECTED	228.1951 m/z @11.49 [N1273_2.mzXML]	228.19512939453125	11.492616666666667	11.492616666666667	12.630383333333333	1.137766666666666	67684.4453125	456389.7067061147	0	1180	0.07632110605305442	null	null	228.19497680664062	228.19580078125
544	229.05116271972656	10.214833333333333					1	DETECTED	229.0512 m/z @10.21 [N1273_2.mzXML]	229.05116271972656	10.214833333333333	10.214833333333333	10.30165	0.08681666666666743	5501.80615234375	20328.37268859884	0	1180	0.06756648269153942	null	null	229.0511474609375	229.05142211914062
545	229.1430206298828	0.8520666666666667					1	DETECTED	229.1430 m/z @0.85 [N1273_2.mzXML]	229.1430206298828	0.8520666666666667	0.10103333333333334	20.00183333333333	19.900799999999997	78238.15625	5.884652735714155E7	1	1180	3.5191117335510356	13.248945896764454	25.497891793528908	229.1426239013672	229.1435546875
546	229.15423583984375	1.8742833333333333					1	DETECTED	229.1542 m/z @1.87 [N1273_2.mzXML]	229.15423583984375	1.8742833333333333	1.84555	5.808566666666667	3.9630166666666664	69918.515625	4741903.194484863	0	1180	0.14354971423691665	66.90977705597682	140.26604034063405	229.15423583984375	229.1549072265625
547	230.14649963378906	6.942733333333334					1	DETECTED	230.1465 m/z @6.94 [N1273_2.mzXML]	230.14649963378906	6.942733333333334	0.15598333333333333	19.872666666666664	19.716683333333332	10089.3857421875	7132568.518749641	0	1180	11.327754474150307	1.4525865350376344	1.9051730700752687	230.1453399658203	230.14697265625
548	230.24732971191406	11.385983333333334					1	DETECTED	230.2473 m/z @11.39 [N1273_2.mzXML]	230.24732971191406	11.385983333333334	11.342866666666668	12.362583333333333	1.0197166666666657	219742.0	1717053.110676277	1	1180	0.08927267403818284	3.8337712280719947	3.910792918862656	230.2469024658203	230.24789428710938
549	230.96620178222656	1.5563166666666668					1	DETECTED	230.9662 m/z @1.56 [N1273_2.mzXML]	230.96620178222656	1.5563166666666668	1.4359166666666667	1.6308333333333331	0.1949166666666664	173894.84375	1218683.455119629	0	1180	0.12733485660685928	0.825744325530295	0.6090651058770973	230.96585083007812	230.96620178222656
550	230.9899139404297	1.9870333333333332					1	DETECTED	230.9899 m/z @1.99 [N1273_2.mzXML]	230.9899139404297	1.9870333333333332	1.9308	4.1019499999999995	2.1711499999999995	11077.337890625	441419.73152105696	0	1180	1.3966113376054394	19.30483106105519	37.60966212211038	230.98924255371094	230.99085998535156
551	231.0833282470703	2.0297333333333336					1	DETECTED	231.0833 m/z @2.03 [N1273_2.mzXML]	231.0833282470703	2.0297333333333336	2.0297333333333336	4.165466666666666	2.1357333333333326	7223.54833984375	318120.58905297826	0	1180	0.25585124797726255	null	null	231.08311462402344	231.08421325683594
552	231.136962890625	14.867683333333334					1	DETECTED	231.1370 m/z @14.87 [N1273_2.mzXML]	231.136962890625	14.867683333333334	0.10103333333333334	20.00183333333333	19.900799999999997	209019.765625	2.198246874531739E7	1	1180	0.6178184755846114	2.4349176720262227	0.6685203879567527	231.133544921875	231.1467742919922
553	232.1404266357422	14.90105					1	DETECTED	232.1404 m/z @14.90 [N1273_2.mzXML]	232.1404266357422	14.90105	9.368699999999999	19.94633333333333	10.577633333333333	13578.234375	1593959.3791817639	0	1180	0.8488836551981329	0.8754275420356371	0.6729127514285523	232.1396484375	232.14117431640625
554	232.15411376953125	8.437633333333332					1	DETECTED	232.1541 m/z @8.44 [N1273_2.mzXML]	232.15411376953125	8.437633333333332	7.797083333333333	11.130283333333333	3.3331999999999997	71994.4609375	1275421.063091218	0	1180	0.20825756871828105	0.8181680758574968	0.5068699481909942	232.15365600585938	232.16236877441406
555	232.8961639404297	1.6762000000000001					1	DETECTED	232.8962 m/z @1.68 [N1273_2.mzXML]	232.8961639404297	1.6762000000000001	1.6610666666666667	1.9308	0.2697333333333334	101608.84375	729574.1020494386	0	1180	0.13020188605066685	5.679359070183073	12.415380707088149	232.89552307128906	232.8969268798828
556	232.92811584472656	1.5563166666666668					1	DETECTED	232.9281 m/z @1.56 [N1273_2.mzXML]	232.92811584472656	1.5563166666666668	1.4359166666666667	1.6308333333333331	0.1949166666666664	80290.9375	519238.8108056641	0	1180	0.10202156148378916	0.8065115945985813	0.6401611515249963	232.9277801513672	232.92813110351562
557	232.9854736328125	10.592933333333333					1	DETECTED	232.9855 m/z @10.59 [N1273_2.mzXML]	232.9854736328125	10.592933333333333	9.879050000000001	11.214	1.3349499999999992	6596.91796875	181391.3933768615	0	1180	0.15375511946411535	0.9349917119977604	6.251739880471587	232.9847412109375	232.98822021484375
558	232.9990692138672	1.5116333333333332					1	DETECTED	232.9991 m/z @1.51 [N1273_2.mzXML]	232.9990692138672	1.5116333333333332	1.4359166666666667	1.6155833333333334	0.17966666666666664	21968.478515625	150604.52546002198	0	1180	0.11091952899812152	1.1864406779661052	1.3728813559322104	232.9988555908203	232.9993133544922
559	233.13284301757812	14.867683333333334					1	DETECTED	233.1328 m/z @14.87 [N1273_2.mzXML]	233.13284301757812	14.867683333333334	8.023249999999999	19.28533333333333	11.262083333333331	9312.0166015625	1148999.3954135738	0	1180	7.216710800978708	0.9818497748087384	0.8827046099201212	233.1315155029297	233.1385955810547
560	233.14663696289062	14.751100000000001					1	DETECTED	233.1466 m/z @14.75 [N1273_2.mzXML]	233.14663696289062	14.751100000000001	1.3076833333333333	19.395	18.087316666666666	9173.267578125	1792847.1622246704	0	1180	0.23824500808437143	0.8859158822993263	0.7210312580071884	233.14566040039062	233.15365600585938
561	234.89324951171875	1.6762000000000001					1	DETECTED	234.8932 m/z @1.68 [N1273_2.mzXML]	234.89324951171875	1.6762000000000001	1.6610666666666667	1.7423833333333334	0.0813166666666667	41415.515625	147694.94118359394	0	1180	0.21367371929942958	2.6866740088105545	4.373348017621109	234.8932342529297	234.89341735839844
562	234.94662475585938	11.721166666666667					1	DETECTED	234.9466 m/z @11.72 [N1273_2.mzXML]	234.94662475585938	11.721166666666667	9.664233333333334	14.100850000000001	4.4366166666666675	3655.38037109375	597153.2217130127	0	1180	2.9177965341249976	1.0784541712581839	1.156908342516368	234.94247436523438	234.9471893310547
563	235.0685272216797	11.85655					1	DETECTED	235.0685 m/z @11.86 [N1273_2.mzXML]	235.0685272216797	11.85655	11.568033333333334	12.18955	0.6215166666666665	54479.35546875	592069.3577290033	0	1180	0.10897060185771323	1.1385094684353265	0.89029215306641	235.06332397460938	235.06883239746094
564	235.0923614501953	2.746483333333333					1	DETECTED	235.0924 m/z @2.75 [N1273_2.mzXML]	235.0923614501953	2.746483333333333	0.2665166666666667	19.854666666666667	19.58815	62795.50390625	8420707.962551294	0	1180	1.3211828525449518	1.886911294155635	5.461953088071056	235.09046936035156	235.0970458984375
565	235.14402770996094	10.543533333333333					1	DETECTED	235.1440 m/z @10.54 [N1273_2.mzXML]	235.14402770996094	10.543533333333333	9.024849999999999	10.592933333333333	1.568083333333334	2070.561279296875	183468.3641852418	0	1180	0.1276492499451578	0.5162640884099166	0.03252817681983318	235.1436309814453	235.1470947265625
566	235.16879272460938	12.3105					1	DETECTED	235.1688 m/z @12.31 [N1273_2.mzXML]	235.16879272460938	12.3105	0.11935	19.983333333333334	19.863983333333334	13668.1123046875	1359226.1657626336	0	1180	0.11396098098823337	0.8195510754843189	0.6444733237287577	235.16798400878906	235.17010498046875
567	236.0688018798828	11.871116666666667					1	DETECTED	236.0688 m/z @11.87 [N1273_2.mzXML]	236.0688018798828	11.871116666666667	11.82315	17.088833333333334	5.2656833333333335	15433.2275390625	604270.3420617061	0	1180	0.09907054935214532	54.8889854065315	3.857460181418599	236.0684356689453	236.07879638671875
568	236.0804443359375	15.53325					1	DETECTED	236.0804 m/z @15.53 [N1273_2.mzXML]	236.0804443359375	15.53325	10.17955	18.227666666666668	8.048116666666667	3426.06982421875	690535.7172326354	0	1180	1.363748617884399	0.7516406099208648	0.5032812198417295	236.0789031982422	236.08078002929688
569	236.09559631347656	2.8470333333333335					1	DETECTED	236.0956 m/z @2.85 [N1273_2.mzXML]	236.09559631347656	2.8470333333333335	0.7974166666666667	15.002116666666666	14.204699999999999	4562.373046875	1221923.5156101994	0	1180	3.3993932014631163	3.465208941509387	0.7462931228695089	236.0858612060547	236.09652709960938
570	236.14903259277344	10.319566666666667					1	DETECTED	236.1490 m/z @10.32 [N1273_2.mzXML]	236.14903259277344	10.319566666666667	10.284249999999998	10.462266666666666	0.17801666666666804	8679.5986328125	50586.16285543848	0	1180	0.09233313925811082	2.520292590844631	4.040585181689262	236.1488800048828	236.14974975585938
571	236.90855407714844	1.6308333333333331					1	DETECTED	236.9086 m/z @1.63 [N1273_2.mzXML]	236.90855407714844	1.6308333333333331	1.5858666666666668	1.6762000000000001	0.09033333333333338	8611.5849609375	32804.93975683595	0	1180	0.052387854869469175	1.0044477390659818	1.0088954781319635	236.9079132080078	236.90855407714844
572	236.9715576171875	11.929566666666666					1	DETECTED	236.9716 m/z @11.93 [N1273_2.mzXML]	236.9715576171875	11.929566666666666	11.611483333333332	15.0882	3.4767166666666682	6414.365234375	488493.9911538395	0	1180	0.24706087160626922	5.465103484411834	9.930206968823668	236.97003173828125	236.97161865234375
573	236.99783325195312	1.9308					1	DETECTED	236.9978 m/z @1.93 [N1273_2.mzXML]	236.99783325195312	1.9308	1.9025833333333333	17.346	15.443416666666668	27446.296875	1876866.9444792483	0	1180	0.11179626438419832	138.47134077704027	47.37916942519741	236.99354553222656	237.007568359375
574	237.02401733398438	10.8433					1	DETECTED	237.0240 m/z @10.84 [N1273_2.mzXML]	237.02401733398438	10.8433	2.89065	11.130283333333333	8.239633333333334	3252.348876953125	543408.7397990113	0	1180	0.31348041652277203	0.5180432518301028	0.03608650366020554	237.01930236816406	237.02926635742188
575	237.07644653320312	14.934633333333332					1	DETECTED	237.0764 m/z @14.93 [N1273_2.mzXML]	237.07644653320312	14.934633333333332	9.159233333333333	18.282	9.122766666666667	6722.77587890625	1623600.819193329	0	1180	0.3956709051318601	0.7897952234188687	0.619795460103265	237.0753936767578	237.0862274169922
576	237.0870819091797	9.230933333333333					1	DETECTED	237.0871 m/z @9.23 [N1273_2.mzXML]	237.0870819091797	9.230933333333333	6.694333333333334	9.321116666666667	2.626783333333333	3961.55419921875	121919.02629714966	0	1180	0.06333075812183964	0.5177764198796291	0.035552839759258055	237.08645629882812	237.0874481201172
577	237.1116485595703	11.806166666666666					1	DETECTED	237.1116 m/z @11.81 [N1273_2.mzXML]	237.1116485595703	11.806166666666666	0.11935	19.928166666666666	19.808816666666665	15677.4609375	2576051.1768933414	0	1180	0.892779318720736	0.8579868013900378	4.035823645191657	237.1038818359375	237.1129150390625
578	237.48866271972656	10.5125					1	DETECTED	237.4887 m/z @10.51 [N1273_2.mzXML]	237.48866271972656	10.5125	10.4967	10.5599	0.06320000000000014	4787.27783203125	13646.709637939395	0	1180	0.6263812764802132	2.0000000000001688	3.000000000000337	237.48846435546875	237.489013671875
579	238.06263732910156	10.8433					1	DETECTED	238.0626 m/z @10.84 [N1273_2.mzXML]	238.06263732910156	10.8433	7.20905	10.895833333333334	3.6867833333333335	3769.460205078125	340016.759413025	0	1180	0.054119710327784176	0.5072275343376673	0.014455068675334573	238.0544891357422	238.0631561279297
580	238.1069793701172	16.393966666666667					1	DETECTED	238.1070 m/z @16.39 [N1273_2.mzXML]	238.1069793701172	16.393966666666667	6.818250000000001	19.836166666666667	13.017916666666666	9923.6484375	2505226.9043197967	0	1180	1.2446083290787868	0.8631718797011291	0.37292269740526085	238.1057586669922	238.1087188720703
581	238.96646118164062	11.82315					1	DETECTED	238.9665 m/z @11.82 [N1273_2.mzXML]	238.96646118164062	11.82315	9.289883333333334	18.9025	9.612616666666666	77772.515625	7072090.766927462	1	1180	0.8792294218987049	2.7601374835062806	4.7417133892836905	238.96499633789062	238.97100830078125
582	239.06346130371094	1.8602166666666666					1	DETECTED	239.0635 m/z @1.86 [N1273_2.mzXML]	239.06346130371094	1.8602166666666666	1.6308333333333331	11.062616666666665	9.431783333333332	82662.015625	1143998.8464436342	0	1180	0.044243229765296155	1.3727544490397798	295.24214977295895	239.0553436279297	239.07177734375
583	239.09063720703125	10.5125					1	DETECTED	239.0906 m/z @10.51 [N1273_2.mzXML]	239.09063720703125	10.5125	10.144683333333335	18.756333333333334	8.61165	1389005.5	9370502.174953101	1	1180	0.08282192006227618	2.181921033551297	2.612222171832133	239.0890350341797	239.09771728515625
584	239.13893127441406	9.714783333333333					1	DETECTED	239.1389 m/z @9.71 [N1273_2.mzXML]	239.13893127441406	9.714783333333333	9.664233333333334	10.197166666666668	0.5329333333333341	14667.3095703125	106537.37663949581	0	1180	0.08205646245900589	3.5824153496900575	8.03328274866928	239.13731384277344	239.14295959472656
585	239.96591186523438	11.789116666666667					1	DETECTED	239.9659 m/z @11.79 [N1273_2.mzXML]	239.96591186523438	11.789116666666667	0.7609666666666667	17.732333333333333	16.971366666666665	5895.28857421875	1271078.0222474362	0	1180	0.35781320826945695	0.7694566480627605	0.5389132961255212	239.95948791503906	239.97154235839844
586	240.04443359375	11.371433333333332					1	DETECTED	240.0444 m/z @11.37 [N1273_2.mzXML]	240.04443359375	11.371433333333332	11.342866666666668	11.508466666666667	0.16559999999999953	23663.16796875	115746.5907089847	0	1180	0.039741493776988435	2.8984830805136172	4.7969661610272345	240.0436553955078	240.0447540283203
587	240.09432983398438	10.4967					1	DETECTED	240.0943 m/z @10.50 [N1273_2.mzXML]	240.09432983398438	10.4967	8.341016666666667	14.667383333333333	6.326366666666667	136350.234375	2139107.8283179626	0	1180	0.08498318336078192	51.59270996126565	78.17104912601907	240.08651733398438	240.10214233398438
588	240.83840942382812	1.7423833333333334					1	DETECTED	240.8384 m/z @1.74 [N1273_2.mzXML]	240.83840942382812	1.7423833333333334	1.7257833333333332	1.88835	0.16256666666666675	11508.240234375	64791.321082031325	0	1180	0.27371092956974374	4.896586345381478	8.793172690762956	240.83834838867188	240.8391876220703
589	240.966796875	12.15525					1	DETECTED	240.9668 m/z @12.16 [N1273_2.mzXML]	240.966796875	12.15525	11.028716666666666	19.615166666666667	8.586450000000001	10141.16015625	1165913.5242505185	0	1180	0.32161290522880215	1.9360967087962007	3.1465426416766062	240.96047973632812	240.96786499023438
590	241.0313262939453	1.9447333333333332					1	DETECTED	241.0313 m/z @1.94 [N1273_2.mzXML]	241.0313262939453	1.9447333333333332	1.9308	18.829833333333333	16.899033333333332	5237.02587890625	1129569.6698716735	0	1180	6.761870105930218	606.4246411483341	479.9312113613717	241.0248260498047	241.03207397460938
591	241.07411193847656	11.096866666666667					1	DETECTED	241.0741 m/z @11.10 [N1273_2.mzXML]	241.07411193847656	11.096866666666667	11.062616666666665	11.196816666666667	0.13420000000000165	4985.119140625	26822.114777710078	0	1180	0.24844154046806466	1.9591240875911569	2.9182481751823137	241.07371520996094	241.07435607910156
592	241.10650634765625	11.53905					1	DETECTED	241.1065 m/z @11.54 [N1273_2.mzXML]	241.10650634765625	11.53905	9.5634	13.042533333333333	3.4791333333333334	195178.6875	3394613.5195997604	1	1180	1.625404433940398	0.6404841329530585	0.2446990531673389	241.09934997558594	241.10691833496094
593	242.09951782226562	8.937999999999999					1	DETECTED	242.0995 m/z @8.94 [N1273_2.mzXML]	242.09951782226562	8.937999999999999	1.88835	9.058733333333333	7.170383333333333	5572.26025390625	1703367.8837425536	0	1180	0.007833040076258513	0.50856307287123	0.017126145742460096	242.09886169433594	242.09967041015625
594	242.92494201660156	1.64595					1	DETECTED	242.9249 m/z @1.65 [N1273_2.mzXML]	242.92494201660156	1.64595	1.5858666666666668	1.78845	0.20258333333333334	178650.015625	834962.2705297859	0	1180	0.06382298087440375	1.7554331736389657	2.732878967948219	242.9247283935547	242.92514038085938
595	242.9622039794922	12.15525					1	DETECTED	242.9622 m/z @12.16 [N1273_2.mzXML]	242.9622039794922	12.15525	1.5563166666666668	15.263583333333335	13.707266666666667	4459.431640625	1885438.5813734743	0	1180	0.5842310055806017	0.6466342525033966	0.27906937257233316	242.96083068847656	242.9671173095703
596	242.9949188232422	1.48205					1	DETECTED	242.9949 m/z @1.48 [N1273_2.mzXML]	242.9949188232422	1.48205	1.4359166666666667	1.54145	0.10553333333333326	22463.37890625	77184.21979174795	0	1180	0.1087786211521593	1.1437861271676286	1.3929989636296891	242.9945831298828	242.99514770507812
597	244.11778259277344	9.547016666666668					1	DETECTED	244.1178 m/z @9.55 [N1273_2.mzXML]	244.11778259277344	9.547016666666668	9.498033333333332	9.647133333333333	0.14910000000000068	3843.076904296875	22088.89604187018	0	1180	0.10381579592917767	1.5219462402176906	2.0438924804353813	244.11622619628906	244.11834716796875
598	244.1903533935547	11.460866666666668					1	DETECTED	244.1904 m/z @11.46 [N1273_2.mzXML]	244.1903533935547	11.460866666666668	11.42995	11.611483333333332	0.18153333333333244	31702.576171875	144024.72638915994	0	1180	0.07196140686219543	2.935849056603629	3.656583028354415	244.18975830078125	244.19053649902344
599	244.20191955566406	9.12805					1	DETECTED	244.2019 m/z @9.13 [N1273_2.mzXML]	244.20191955566406	9.12805	9.058733333333333	9.465399999999999	0.4066666666666663	26593.873046875	181751.41871105885	0	1180	0.07496457037952098	3.0162006317029477	2.621376723830354	244.20150756835938	244.2022705078125
600	245.2258758544922	14.327266666666667					1	DETECTED	245.2259 m/z @14.33 [N1273_2.mzXML]	245.2258758544922	14.327266666666667	11.179499999999999	18.994000000000003	7.814500000000004	24997.73046875	1548446.8509219976	0	1180	0.4201732943883396	2.130269019818157	2.8813779050453934	245.22447204589844	245.22694396972656
601	246.13319396972656	1.9447333333333332					1	DETECTED	246.1332 m/z @1.94 [N1273_2.mzXML]	246.13319396972656	1.9447333333333332	1.9025833333333333	3.3557	1.4531166666666668	21244.0625	382735.7717163696	0	1180	0.12595301259512115	17.237445630684103	12.367582928876049	246.1318359375	246.13421630859375
602	246.15174865722656	11.806166666666666					1	DETECTED	246.1517 m/z @11.81 [N1273_2.mzXML]	246.15174865722656	11.806166666666666	11.789116666666667	12.054233333333334	0.26511666666666756	6817.19775390625	76756.22107214367	0	1180	0.24512472112753336	7.774682306940697	14.549364613881394	246.1514434814453	246.15235900878906
603	246.1699981689453	9.230933333333333					1	DETECTED	246.1700 m/z @9.23 [N1273_2.mzXML]	246.1699981689453	9.230933333333333	0.10103333333333334	20.00183333333333	19.900799999999997	73502.2578125	4091606.691247922	0	1180	0.11504168686670724	3.0760239866768595	0.034748107580527675	246.1688232421875	246.17083740234375
604	246.23179626464844	2.1305666666666667					1	DETECTED	246.2318 m/z @2.13 [N1273_2.mzXML]	246.23179626464844	2.1305666666666667	2.1305666666666667	15.14055	13.009983333333333	8318.990234375	2717109.38944513	0	1180	12.087370452186532	null	null	246.2222442626953	246.23179626464844
605	246.2425537109375	10.946499999999999					1	DETECTED	246.2426 m/z @10.95 [N1273_2.mzXML]	246.2425537109375	10.946499999999999	8.712183333333334	11.062616666666665	2.3504333333333314	10598.0380859375	720333.1421389158	0	1180	0.0892725182014047	0.5259848275759181	0.05520796733555496	246.24227905273438	246.2454376220703
606	246.94384765625	1.5563166666666668					1	DETECTED	246.9438 m/z @1.56 [N1273_2.mzXML]	246.94384765625	1.5563166666666668	1.4359166666666667	1.6155833333333334	0.17966666666666664	73099.046875	469277.79132617207	0	1180	0.1247077981000626	0.7479691814537596	0.641287460747764	246.9431610107422	246.94384765625
607	247.09234619140625	2.5506666666666664					1	DETECTED	247.0923 m/z @2.55 [N1273_2.mzXML]	247.09234619140625	2.5506666666666664	1.8602166666666666	10.790066666666666	8.92985	75305.359375	5391880.615291167	0	1180	0.8552451578814941	3.020134185469339	3.4937342291072824	247.0839385986328	247.09738159179688
608	247.1326904296875	10.266583333333333					1	DETECTED	247.1327 m/z @10.27 [N1273_2.mzXML]	247.1326904296875	10.266583333333333	7.706983333333333	12.5309	4.823916666666668	8373.349609375	1018514.9391905515	0	1180	2.0431570150507117	0.9423184612178988	40.742033639167246	247.12803649902344	247.13365173339844
609	247.1440887451172	9.202683333333333					1	DETECTED	247.1441 m/z @9.20 [N1273_2.mzXML]	247.1440887451172	9.202683333333333	9.12805	10.010150000000001	0.8821000000000012	105854.8203125	691226.3187077019	0	1180	0.08266864363934978	1.749557256276068	2.262539563706591	247.13706970214844	247.1444549560547
610	247.24130249023438	12.564133333333332					1	DETECTED	247.2413 m/z @12.56 [N1273_2.mzXML]	247.24130249023438	12.564133333333332	1.0706333333333333	16.265233333333335	15.194600000000001	8736.34375	1171090.4317315063	0	1180	0.19580278799930895	0.6610083960499413	47.4218941795258	247.23660278320312	247.24591064453125
611	248.1475372314453	9.202683333333333					1	DETECTED	248.1475 m/z @9.20 [N1273_2.mzXML]	248.1475372314453	9.202683333333333	1.91685	9.400683333333335	7.483833333333335	15473.525390625	1368182.7725045169	0	1180	0.08195271810040516	0.5116725364483726	4.73279856172524	248.1471405029297	248.1493682861328
612	248.8701934814453	1.6762000000000001					1	DETECTED	248.8702 m/z @1.68 [N1273_2.mzXML]	248.8701934814453	1.6762000000000001	1.6610666666666667	15.660300000000001	13.999233333333335	23252.98828125	7621325.219854005	0	1180	0.16427034433404342	462.52973568281607	924.0594713656321	248.86985778808594	248.8730010986328
613	248.97386169433594	8.712183333333334					1	DETECTED	248.9739 m/z @8.71 [N1273_2.mzXML]	248.97386169433594	8.712183333333334	1.4519833333333334	9.058733333333333	7.606749999999999	12593.5458984375	1025854.2680733643	0	1180	6.840442798872211	0.5238664224126056	0.047732844825211264	248.97369384765625	248.97727966308594
614	249.0028839111328	11.231216666666667					1	DETECTED	249.0029 m/z @11.23 [N1273_2.mzXML]	249.0028839111328	11.231216666666667	10.9132	19.0305	8.1173	7891.630859375	952992.6687646478	0	1180	0.4541569862890569	10.913739609267255	24.507866747836125	249.0019073486328	249.00437927246094
615	249.0729522705078	10.790066666666666					1	DETECTED	249.0730 m/z @10.79 [N1273_2.mzXML]	249.0729522705078	10.790066666666666	1.4174	10.9132	9.4958	4283.8583984375	1821875.5102950137	0	1180	9.411966337179765	0.5065687459990043	0.013131826667210914	249.07272338867188	249.0792236328125
616	249.1572265625	9.812833333333334					1	DETECTED	249.1572 m/z @9.81 [N1273_2.mzXML]	249.1572265625	9.812833333333334	1.9308	10.214833333333333	8.284033333333333	17378.736328125	1216377.8718254396	0	1180	0.13526248020909115	0.8076872119134207	1.0386291129604868	249.1558380126953	249.15786743164062
617	249.21726989746094	10.35415					1	DETECTED	249.2173 m/z @10.35 [N1273_2.mzXML]	249.21726989746094	10.35415	7.2446	11.146633333333334	3.9020333333333337	10274.2373046875	311882.47741400154	0	1180	0.1584727997022526	0.6274273340729901	0.07364805651835846	249.21087646484375	249.2213897705078
618	251.12506103515625	1.64595					1	DETECTED	251.1251 m/z @1.65 [N1273_2.mzXML]	251.12506103515625	1.64595	0.10103333333333334	20.00183333333333	19.900799999999997	74390.71875	1.1171335594359668E7	0	1180	10.43816651452048	8.005589698859833	5.392892280426042	251.12342834472656	251.12814331054688
619	252.12905883789062	1.8742833333333333					1	DETECTED	252.1291 m/z @1.87 [N1273_2.mzXML]	252.12905883789062	1.8742833333333333	0.35825	19.578333333333333	19.22008333333333	7084.4111328125	2046546.416183167	0	1180	10.329252045645987	3.299164883214948	5.591811160056354	252.12158203125	252.1315155029297
620	253.0365753173828	11.611483333333332					1	DETECTED	253.0366 m/z @11.61 [N1273_2.mzXML]	253.0365753173828	11.611483333333332	5.68535	11.704383333333334	6.019033333333335	15407.337890625	1476314.1796514282	0	1180	0.14170442922863558	0.5078381631642894	0.016892705745035787	253.03271484375	253.03726196289062
621	253.05209350585938	17.8415					1	DETECTED	253.0521 m/z @17.84 [N1273_2.mzXML]	253.05209350585938	17.8415	1.5708666666666666	19.983333333333334	18.412466666666667	3743.67724609375	1879410.354386017	0	1180	1.1000480971768667	0.5658189908608352	0.1316379817216704	253.04739379882812	253.05918884277344
622	254.17527770996094	14.342683333333333					1	DETECTED	254.1753 m/z @14.34 [N1273_2.mzXML]	254.17527770996094	14.342683333333333	7.779283333333334	19.431333333333335	11.652050000000001	6829.28076171875	1594723.8351908585	0	1180	3.7379994466819877	0.8876535027577171	1.7442955325918368	254.1746368408203	254.17672729492188
623	254.82359313964844	2.00135					1	DETECTED	254.8236 m/z @2.00 [N1273_2.mzXML]	254.82359313964844	2.00135	1.7086000000000001	8.799116666666666	7.090516666666666	14488.5185546875	1253183.1047587586	0	1180	0.4098922726296881	12.110190720182185	22.16103355927628	254.81495666503906	254.82373046875
624	254.99488830566406	10.878033333333333					1	DETECTED	254.9949 m/z @10.88 [N1273_2.mzXML]	254.99488830566406	10.878033333333333	2.2028000000000003	11.460866666666668	9.258066666666668	20135.060546875	1700309.399270997	0	1180	0.4222578696674173	0.5335917958018421	7.964795302322042	254.99363708496094	254.99563598632812
625	255.0308380126953	10.979216666666668					1	DETECTED	255.0308 m/z @10.98 [N1273_2.mzXML]	255.0308380126953	10.979216666666668	1.80265	11.1139	9.31125	21598.71875	5695950.0002946155	0	1180	9.147466438249463	0.5073384381231905	0.014676876246380978	255.0308380126953	255.03781127929688
626	255.12220764160156	11.582433333333334					1	DETECTED	255.1222 m/z @11.58 [N1273_2.mzXML]	255.12220764160156	11.582433333333334	10.77165	11.754733333333332	0.9830833333333331	71957.1796875	958081.9733050513	0	1180	0.3660875212832799	0.6148923041038468	0.44250827335469467	255.11260986328125	255.12258911132812
627	255.17164611816406	13.9834					1	DETECTED	255.1716 m/z @13.98 [N1273_2.mzXML]	255.17164611816406	13.9834	8.591000000000001	19.96466666666667	11.373666666666669	36981.69140625	5997730.743290496	0	1180	1.794916393002902	1.0931485175898432	1.0128736398325773	255.1675262451172	255.17276000976562
628	255.231201171875	13.896916666666668					1	DETECTED	255.2312 m/z @13.90 [N1273_2.mzXML]	255.231201171875	13.896916666666668	0.2848333333333333	20.00183333333333	19.716999999999995	6906.115234375	1734597.948735443	0	1180	8.131118316872914	0.724246227310294	0.7225746921762491	255.23040771484375	255.23280334472656
629	256.1745910644531	14.327266666666667					1	DETECTED	256.1746 m/z @14.33 [N1273_2.mzXML]	256.1745910644531	14.327266666666667	10.010150000000001	18.007833333333334	7.997683333333333	2885.714111328125	710668.7069197692	0	1180	1.566915169259854	0.9262760252792183	0.8525520505584364	256.1741027832031	256.1763000488281
630	256.26300048828125	11.328650000000001					1	DETECTED	256.2630 m/z @11.33 [N1273_2.mzXML]	256.26300048828125	11.328650000000001	0.17445000000000002	19.817833333333333	19.643383333333333	73674.046875	2614399.1526067182	0	1180	0.10784263537178518	0.514868733052478	0.21349260057184932	256.261962890625	256.26446533203125
631	256.82037353515625	2.00135					1	DETECTED	256.8204 m/z @2.00 [N1273_2.mzXML]	256.82037353515625	2.00135	1.7086000000000001	9.041666666666666	7.3330666666666655	20231.078125	888721.1720170595	0	1180	0.0947930008718294	12.524452035297472	22.08397762720083	256.8195495605469	256.8211364746094
632	257.0466003417969	11.1139					1	DETECTED	257.0466 m/z @11.11 [N1273_2.mzXML]	257.0466003417969	11.1139	10.231966666666667	15.769483333333334	5.537516666666667	10226.912109375	593997.3165208742	0	1180	0.10110683096046102	3.13941907929549	0.1477556380132347	257.039306640625	257.0506896972656
633	257.07421875	2.2743166666666665					1	DETECTED	257.0742 m/z @2.27 [N1273_2.mzXML]	257.07421875	2.2743166666666665	1.4359166666666667	12.224116666666667	10.7882	8827.8271484375	1304545.5706660768	0	1180	0.4559946153621919	6.4338024809160315	0.9511895305207425	257.0693359375	257.08380126953125
634	257.24713134765625	12.258849999999999					1	DETECTED	257.2471 m/z @12.26 [N1273_2.mzXML]	257.24713134765625	12.258849999999999	0.10103333333333334	19.983333333333334	19.8823	6076.3828125	1862922.4755621334	0	1180	6.81287529363605	0.8176755969067913	0.5778728255954138	257.24560546875	257.2481689453125
635	257.98077392578125	10.110199999999999					1	DETECTED	257.9808 m/z @10.11 [N1273_2.mzXML]	257.98077392578125	10.110199999999999	9.74605	10.527999999999999	0.7819499999999984	9226.126953125	222637.6966032103	0	1180	0.4514729991732267	1.0736646986132106	3.426819498219837	257.9801940917969	257.9809875488281
636	258.03125	10.753666666666668					1	DETECTED	258.0312 m/z @10.75 [N1273_2.mzXML]	258.03125	10.753666666666668	9.321116666666667	18.610833333333336	9.289716666666669	5235.7568359375	706103.9220911873	0	1180	0.21232484065573587	3.242370830570194	4.033432362311556	258.0281677246094	258.0328674316406
637	258.10986328125	2.24545					1	DETECTED	258.1099 m/z @2.25 [N1273_2.mzXML]	258.10986328125	2.24545	1.7585333333333333	12.96875	11.210216666666668	9962.07421875	1249667.8956531067	0	1180	0.2756927874221864	11.511432483313367	2.4147092984632144	258.1087646484375	258.1111145019531
638	259.0273742675781	15.2461					1	DETECTED	259.0274 m/z @15.25 [N1273_2.mzXML]	259.0273742675781	15.2461	9.976516666666667	18.848166666666668	8.87165	3137.8134765625	820846.6240905444	0	1180	1.565827024772851	0.8417790780422235	0.683558156084447	259.0242004394531	259.0282897949219
639	259.0936584472656	11.82315					1	DETECTED	259.0937 m/z @11.82 [N1273_2.mzXML]	259.0936584472656	11.82315	11.789116666666667	14.051266666666667	2.26215	9602.99609375	300402.492822327	0	1180	0.14764397958233744	33.23432908912828	65.46865817825656	259.09197998046875	259.0943298339844
640	259.6575622558594	13.13205					1	DETECTED	259.6576 m/z @13.13 [N1273_2.mzXML]	259.6575622558594	13.13205	12.983466666666667	13.896916666666668	0.913450000000001	12581.2392578125	231263.3417984008	0	1180	0.07079831668203518	3.0738642736960315	3.5868552426216422	259.6481018066406	259.65850830078125
641	260.1675109863281	12.120800000000001					1	DETECTED	260.1675 m/z @12.12 [N1273_2.mzXML]	260.1675109863281	12.120800000000001	12.070066666666666	12.224116666666667	0.15405000000000157	3437.843994140625	24550.57216162125	0	1180	0.12885269186825354	1.5182325886990369	2.0364651773980738	260.16680908203125	260.16827392578125
642	260.185546875	9.879050000000001					1	DETECTED	260.1855 m/z @9.88 [N1273_2.mzXML]	260.185546875	9.879050000000001	9.714783333333333	11.028716666666666	1.313933333333333	34354.734375	314269.8825568845	0	1180	0.08640404484978781	1.1661041440197386	12.452035030080005	260.1846618652344	260.18597412109375
643	260.6562805175781	13.9137					1	DETECTED	260.6563 m/z @13.91 [N1273_2.mzXML]	260.6562805175781	13.9137	13.219833333333334	14.18325	0.9634166666666655	4312.51611328125	138278.8280128783	0	1180	0.05424707829727282	0.6942376056879316	0.38847521137586305	260.6557922363281	260.65771484375
644	261.0106506347656	1.80265					1	DETECTED	261.0107 m/z @1.80 [N1273_2.mzXML]	261.0106506347656	1.80265	1.4359166666666667	9.058733333333333	7.622816666666666	35236.8828125	1122948.8456819765	0	1180	0.2766774351347798	1.0514396190556528	6.37652434155289	261.0054931640625	261.0124206542969
645	261.0731201171875	10.5125					1	DETECTED	261.0731 m/z @10.51 [N1273_2.mzXML]	261.0731201171875	10.5125	10.480133333333333	10.662716666666666	0.18258333333333354	7008.32763671875	35195.53979467772	0	1180	0.10199645516495437	2.8205458290422483	3.747551839102856	261.0680847167969	261.0735778808594
646	261.1444396972656	9.547016666666668					1	DETECTED	261.1444 m/z @9.55 [N1273_2.mzXML]	261.1444396972656	9.547016666666668	0.9977666666666667	12.59725	11.599483333333334	71790.65625	1982596.491214722	0	1180	0.09008933094727745	1.0154083093396824	1.075613744332333	261.1435546875	261.148193359375
647	261.1845703125	0.6512333333333333					1	DETECTED	261.1846 m/z @0.65 [N1273_2.mzXML]	261.1845703125	0.6512333333333333	0.10103333333333334	20.00183333333333	19.900799999999997	4459.85107421875	2105941.0621072054	0	1180	19.330871927363862	18.085059978189747	7.598644938114659	261.18157958984375	261.1897277832031
648	261.6168212890625	12.763866666666667					1	DETECTED	261.6168 m/z @12.76 [N1273_2.mzXML]	261.6168212890625	12.763866666666667	12.6639	12.78035	0.11645000000000039	5618.14599609375	26898.726649841592	0	1180	0.111348202535968	0.5824441480493499	0.16488829609869976	261.6160888671875	261.623779296875
649	262.14788818359375	9.547016666666668					1	DETECTED	262.1479 m/z @9.55 [N1273_2.mzXML]	262.14788818359375	9.547016666666668	9.400683333333335	19.6705	10.269816666666665	7875.146484375	1916841.8179508056	0	1180	0.08097869981021333	35.09048974943066	69.18097949886132	262.1463317871094	262.14788818359375
650	262.2522277832031	12.414066666666667					1	DETECTED	262.2522 m/z @12.41 [N1273_2.mzXML]	262.2522277832031	12.414066666666667	12.362583333333333	12.5136	0.15101666666666702	8163.86474609375	47829.73274462893	0	1180	0.1164636267069632	1.4666558756879222	1.9333117513758444	262.252197265625	262.2526550292969
651	263.0184631347656	11.196816666666667					1	DETECTED	263.0185 m/z @11.20 [N1273_2.mzXML]	263.0184631347656	11.196816666666667	10.9132	18.848166666666668	7.934966666666668	9091.7060546875	1347552.4290488288	0	1180	0.7328822734100573	10.531060854594505	19.37301441872442	263.0180358886719	263.0194396972656
652	263.0884704589844	11.553783333333334					1	DETECTED	263.0885 m/z @11.55 [N1273_2.mzXML]	263.0884704589844	11.553783333333334	1.78845	12.345066666666666	10.556616666666667	372332.5	6681284.523486597	1	1180	0.11370556848583391	0.5195229733141944	0.024340216269131198	263.0837707519531	263.092529296875
653	263.1387939453125	9.647133333333333					1	DETECTED	263.1388 m/z @9.65 [N1273_2.mzXML]	263.1387939453125	9.647133333333333	9.613533333333333	10.5125	0.8989666666666665	15279.1474609375	127498.0210083006	0	1180	0.08968098062545415	2.369067482046683	4.528623247924498	263.1386413574219	263.1395568847656
654	263.23651123046875	14.327266666666667					1	DETECTED	263.2365 m/z @14.33 [N1273_2.mzXML]	263.23651123046875	14.327266666666667	0.2665166666666667	19.467666666666666	19.20115	61794.984375	4345181.387104459	0	1180	3.506000505129789	0.7458290289075165	2.1299757159630794	263.2318420410156	263.237548828125
655	264.0919494628906	11.582433333333334					1	DETECTED	264.0919 m/z @11.58 [N1273_2.mzXML]	264.0919494628906	11.582433333333334	1.8167666666666666	18.811333333333334	16.994566666666667	49376.4921875	9636590.190676909	0	1180	0.11448348913020823	0.5206982702300808	0.018782948031200918	264.08831787109375	264.0926208496094
656	264.1706237792969	9.202683333333333					1	DETECTED	264.1706 m/z @9.20 [N1273_2.mzXML]	264.1706237792969	9.202683333333333	9.12805	9.514416666666667	0.3863666666666674	27033.619140625	159055.1749047241	0	1180	0.07247841092798524	1.7322749562180304	2.8276192566861402	264.1700134277344	264.17144775390625
657	265.0225830078125	1.78845					1	DETECTED	265.0226 m/z @1.79 [N1273_2.mzXML]	265.0225830078125	1.78845	1.7737333333333334	18.081333333333337	16.307600000000004	21736.77734375	1593438.019241913	0	1180	0.975089728905381	263.2536047611003	85.30611143526706	265.01324462890625	265.03253173828125
658	265.08428955078125	19.322					1	DETECTED	265.0843 m/z @19.32 [N1273_2.mzXML]	265.08428955078125	19.322	0.1376	20.00183333333333	19.86423333333333	4031.035888671875	1339016.7497134397	0	1180	0.4228939751462413	0.5177183892468186	0.03636775032393741	265.0743713378906	265.0856018066406
659	265.11798095703125	9.714783333333333					1	DETECTED	265.1180 m/z @9.71 [N1273_2.mzXML]	265.11798095703125	9.714783333333333	9.630333333333335	10.576083333333335	0.9457500000000003	214575.125	1370897.9577420035	1	1180	0.08450590957945181	1.6490213603371324	1.9338973811089257	265.11767578125	265.1191711425781
660	265.14300537109375	11.313833333333333					1	DETECTED	265.1430 m/z @11.31 [N1273_2.mzXML]	265.14300537109375	11.313833333333333	3.3247500000000003	19.194666666666667	15.869916666666667	14609.484375	1834966.0914537665	0	1180	1.1706676061853099	7.223050396967321	1.1883440609594658	265.1396484375	265.14434814453125
661	265.251953125	12.59725					1	DETECTED	265.2520 m/z @12.60 [N1273_2.mzXML]	265.251953125	12.59725	0.1376	17.217	17.0794	18930.76171875	1314791.7816781315	0	1180	0.2684631115049694	0.5854324021601373	23.724910494172903	265.25	265.2534484863281
662	265.9811706542969	10.231966666666667					1	DETECTED	265.9812 m/z @10.23 [N1273_2.mzXML]	265.9811706542969	10.231966666666667	10.197166666666668	10.30165	0.1044833333333326	10121.1533203125	45369.54926367182	0	1180	0.09137065513511544	1.5011973180077027	2.0023946360154055	265.9809265136719	265.9813232421875
663	266.12139892578125	9.714783333333333					1	DETECTED	266.1214 m/z @9.71 [N1273_2.mzXML]	266.12139892578125	9.714783333333333	9.647133333333333	9.879050000000001	0.23191666666666855	28848.591796875	159816.4553186035	0	1180	0.07732022093976632	1.6506360020118829	2.153481882052032	266.1208190917969	266.1216125488281
664	266.6385498046875	12.812733333333334					1	DETECTED	266.6385 m/z @12.81 [N1273_2.mzXML]	266.6385498046875	12.812733333333334	9.829466666666667	12.908449999999998	3.0789833333333316	17369.708984375	934934.2925521235	0	1180	0.12407374310681796	0.5160422579275511	0.03208451585510216	266.6338195800781	266.6386413574219
665	266.8490295410156	1.7585333333333333					1	DETECTED	266.8490 m/z @1.76 [N1273_2.mzXML]	266.8490295410156	1.7585333333333333	1.7086000000000001	1.7737333333333334	0.06513333333333327	14274.6748046875	47697.38473583987	0	1180	0.07598511132938923	0.6522029372496677	0.30440587449933554	266.848876953125	266.8492126464844
666	266.92724609375	1.6006333333333334					1	DETECTED	266.9272 m/z @1.60 [N1273_2.mzXML]	266.92724609375	1.6006333333333334	1.5563166666666668	1.64595	0.08963333333333323	33479.140625	114044.00653198246	0	1180	0.06065768058287935	1.0112824370063946	0.9843045283222147	266.9268493652344	266.92779541015625
667	267.0551452636719	11.342866666666668					1	DETECTED	267.0551 m/z @11.34 [N1273_2.mzXML]	267.0551452636719	11.342866666666668	1.8742833333333333	11.582433333333334	9.708150000000002	48473.27734375	4813248.524689302	0	1180	0.13697063240719487	0.5162125002805599	0.03280418832884871	267.054931640625	267.0600280761719
668	267.074462890625	12.78035					1	DETECTED	267.0745 m/z @12.78 [N1273_2.mzXML]	267.074462890625	12.78035	9.00795	19.909666666666666	10.901716666666667	9241.3984375	2681364.1030085413	0	1180	6.351637472358185	2.1655045505960167	3.16062384272979	267.06634521484375	267.074462890625
669	267.6463623046875	13.204916666666666					1	DETECTED	267.6464 m/z @13.20 [N1273_2.mzXML]	267.6463623046875	13.204916666666666	11.789116666666667	15.14055	3.3514333333333326	175186.34375	4640138.188847962	2	1180	0.3113912526999467	2.6489495975912623	2.4320273881506025	267.6455993652344	267.64739990234375
670	267.9787902832031	10.214833333333333					1	DETECTED	267.9788 m/z @10.21 [N1273_2.mzXML]	267.9787902832031	10.214833333333333	8.833733333333333	10.35415	1.5204166666666676	9851.6630859375	206923.78261035154	0	1180	0.08866797683062266	0.5516343211402678	0.09929962390383815	267.9787902832031	267.98516845703125
671	268.95794677734375	11.146633333333334					1	DETECTED	268.9579 m/z @11.15 [N1273_2.mzXML]	268.95794677734375	11.146633333333334	10.9132	19.3585	8.4453	9799.6376953125	1114626.8017839352	0	1180	0.5341891175054769	12.432978296825786	23.809031877631767	268.95623779296875	268.9588928222656
672	268.9740295410156	10.895833333333334					1	DETECTED	268.9740 m/z @10.90 [N1273_2.mzXML]	268.9740295410156	10.895833333333334	10.82615	16.521616666666667	5.6954666666666665	3305.1962890625	807854.9009796144	0	1180	0.008478530032425269	40.86677828270723	80.73355656541446	268.97332763671875	268.97442626953125
673	269.0873107910156	1.4968666666666666					1	DETECTED	269.0873 m/z @1.50 [N1273_2.mzXML]	269.0873107910156	1.4968666666666666	1.4359166666666667	1.54145	0.10553333333333326	5533.05712890625	25635.392900634735	0	1180	0.10198452302226513	0.8657369428493318	0.7314738856986635	269.086669921875	269.08758544921875
674	269.137939453125	12.054233333333334					1	DETECTED	269.1379 m/z @12.05 [N1273_2.mzXML]	269.137939453125	12.054233333333334	4.0068166666666665	12.206883333333334	8.200066666666668	17806.0078125	786638.8057625736	0	1180	0.09048019902486182	0.5094844101109053	2.3643272954613543	269.13372802734375	269.1382141113281
675	269.225830078125	13.9834					1	DETECTED	269.2258 m/z @13.98 [N1273_2.mzXML]	269.225830078125	13.9834	13.8453	17.364166666666666	3.518866666666666	46905.20703125	1426260.2122469163	0	1180	0.3436000277699005	4.268449377447191	7.223911169144019	269.2251892089844	269.2268371582031
676	269.28314208984375	12.59725					1	DETECTED	269.2831 m/z @12.60 [N1273_2.mzXML]	269.28314208984375	12.59725	0.15598333333333333	19.6335	19.47751666666667	7131.87890625	1571720.5384764709	0	1180	0.4659314566870947	0.782778682770779	0.26319658592410816	269.28173828125	269.28460693359375
677	270.22930908203125	13.9834					1	DETECTED	270.2293 m/z @13.98 [N1273_2.mzXML]	270.22930908203125	13.9834	13.9137	14.78435	0.8706499999999995	10757.826171875	234679.50576684557	0	1180	0.17127686453367197	6.245695839311401	9.87679355340183	270.2286376953125	270.2303161621094
678	270.79730224609375	1.9308					1	DETECTED	270.7973 m/z @1.93 [N1273_2.mzXML]	270.79730224609375	1.9308	1.7423833333333334	2.1161333333333334	0.37375	9659.6767578125	159257.96835791014	0	1180	0.3266659740912965	0.9918177797434764	0.9836355594869527	270.7965087890625	270.7975158691406
679	271.03955078125	1.80265					1	DETECTED	271.0396 m/z @1.80 [N1273_2.mzXML]	271.03955078125	1.80265	1.7423833333333334	15.6784	13.936016666666667	38105.0703125	3161485.4085885617	0	1180	0.11085209584873312	115.61960730088491	0.6889770545714592	271.0325012207031	271.0462646484375
680	271.2051086425781	14.567716666666666					1	DETECTED	271.2051 m/z @14.57 [N1273_2.mzXML]	271.2051086425781	14.567716666666666	11.214	15.298883333333333	4.084883333333332	13915.9443359375	1079822.1768449708	0	1180	0.5794159473428042	0.6090084135511349	0.21801682710226972	271.2047119140625	271.2059020996094
681	271.26251220703125	12.580866666666667					1	DETECTED	271.2625 m/z @12.58 [N1273_2.mzXML]	271.26251220703125	12.580866666666667	0.10103333333333334	20.00183333333333	19.900799999999997	67628.96875	5668339.635324153	0	1180	0.2821731220885706	0.7008728256592988	0.6002058647022336	271.2613525390625	271.2640380859375
682	271.6574401855469	12.953633333333332					1	DETECTED	271.6574 m/z @12.95 [N1273_2.mzXML]	271.6574401855469	12.953633333333332	12.796533333333334	13.13205	0.33551666666666513	30593.029296875	341569.5405332036	0	1180	0.12473967199997027	1.0678442605559177	1.1356885211118355	271.6573181152344	271.65771484375
683	272.2579650878906	11.342866666666668					1	DETECTED	272.2580 m/z @11.34 [N1273_2.mzXML]	272.2579650878906	11.342866666666668	0.3032166666666667	20.00183333333333	19.698616666666663	31221.814453125	1798535.2113031305	0	1180	0.06804679012846826	1.14408166536068	0.21192417260134563	272.2574768066406	272.2675476074219
684	272.6650390625	13.394316666666667					1	DETECTED	272.6650 m/z @13.39 [N1273_2.mzXML]	272.6650390625	13.394316666666667	12.877016666666666	13.612983333333334	0.735966666666668	10922.9013671875	217227.22336645517	0	1180	0.23575501373262675	0.7113538243443526	0.4143915199966461	272.6553649902344	272.66607666015625
685	272.79443359375	1.9447333333333332					1	DETECTED	272.7944 m/z @1.94 [N1273_2.mzXML]	272.79443359375	1.9447333333333332	1.7257833333333332	2.24545	0.5196666666666667	14715.9365234375	175201.44950964366	0	1180	0.11702413996938255	1.1867245185354345	1.373449037070869	272.79364013671875	272.79486083984375
686	272.9440002441406	1.6308333333333331					1	DETECTED	272.9440 m/z @1.63 [N1273_2.mzXML]	272.9440002441406	1.6308333333333331	1.5858666666666668	9.514416666666667	7.92855	60231.31640625	2814908.387360046	0	1180	0.060601591574711566	77.73625770034916	149.1373744764701	272.94384765625	272.9527587890625
687	274.0029296875	11.214					1	DETECTED	274.0029 m/z @11.21 [N1273_2.mzXML]	274.0029296875	11.214	1.4359166666666667	19.04866666666667	17.612750000000002	10098.5859375	1943702.0743678273	0	1180	2.9772673785101684	0.8342713998762985	0.6648792512037288	274.0008239746094	274.01153564453125
688	274.1280822753906	10.5125					1	DETECTED	274.1281 m/z @10.51 [N1273_2.mzXML]	274.1280822753906	10.5125	10.480133333333333	10.543533333333333	0.06339999999999968	4339.01953125	13398.494255370966	0	1180	0.059369578745025464	0.9794026776519074	0.9588053553038147	274.1279602050781	274.12841796875
689	274.2008056640625	11.130283333333333					1	DETECTED	274.2008 m/z @11.13 [N1273_2.mzXML]	274.2008056640625	11.130283333333333	10.127266666666666	11.162749999999999	1.0354833333333335	3968.10205078125	104626.91471984866	0	1180	0.9845058995700349	0.5161845100613148	0.03236902012262958	274.20001220703125	274.2018737792969
690	274.27264404296875	11.342866666666668					1	DETECTED	274.2726 m/z @11.34 [N1273_2.mzXML]	274.27264404296875	11.342866666666668	0.6512333333333333	17.7505	17.099266666666665	3844769.0	2.4929134160621554E7	1	1180	0.08111038221260358	2.041525062426227	2.2695935562117504	274.27093505859375	274.2739562988281
691	274.6243896484375	12.796533333333334					1	DETECTED	274.6244 m/z @12.80 [N1273_2.mzXML]	274.6243896484375	12.796533333333334	12.729966666666666	17.732333333333333	5.002366666666667	18499.580078125	1121645.8675857545	0	1180	0.054988196837001624	37.57411116674913	74.14822233349825	274.6174621582031	274.6341552734375
692	274.880859375	1.7737333333333334					1	DETECTED	274.8809 m/z @1.77 [N1273_2.mzXML]	274.880859375	1.7737333333333334	1.6762000000000001	1.91685	0.2406499999999998	19318.78125	180114.40436865232	0	1180	0.11226109067898182	1.2336807928913194	1.4673615857826385	274.8804626464844	274.880859375
693	274.9412841796875	1.6155833333333334					1	DETECTED	274.9413 m/z @1.62 [N1273_2.mzXML]	274.9412841796875	1.6155833333333334	1.4359166666666667	1.6610666666666667	0.22514999999999996	8101.91845703125	54539.04530664062	0	1180	0.08357350474678071	0.6265769944341373	0.25315398886827456	274.9412841796875	274.9507751464844
694	274.9991455078125	11.248233333333333					1	DETECTED	274.9991 m/z @11.25 [N1273_2.mzXML]	274.9991455078125	11.248233333333333	1.4359166666666667	19.817833333333333	18.381916666666665	12588.3896484375	2243367.845314423	0	1180	3.7394517860091447	0.8370970842471015	16.092003647065813	274.9923400878906	275.0021667480469
695	275.020751953125	1.4968666666666666					1	DETECTED	275.0208 m/z @1.50 [N1273_2.mzXML]	275.020751953125	1.4968666666666666	1.4359166666666667	1.5116333333333332	0.07571666666666643	6422.70703125	23524.11316625972	0	1180	0.09971122381843811	0.6211375444353292	0.24227508887065846	275.0205993652344	275.02117919921875
696	275.2764587402344	11.342866666666668					1	DETECTED	275.2765 m/z @11.34 [N1273_2.mzXML]	275.2764587402344	11.342866666666668	11.313833333333333	12.328	1.0141666666666662	537616.3125	2971700.709744362	0	1180	0.09174504795562655	4.283973545379667	4.993821454215337	275.2763977050781	275.2776184082031
697	275.6321716308594	13.13205					1	DETECTED	275.6322 m/z @13.13 [N1273_2.mzXML]	275.6321716308594	13.13205	12.120800000000001	14.850916666666667	2.7301166666666656	122006.9921875	2534419.5339933485	0	1180	0.2572427102392787	1.8713914751267915	2.846754154244062	275.6242980957031	275.6330871582031
698	276.1337890625	13.13205					1	DETECTED	276.1338 m/z @13.13 [N1273_2.mzXML]	276.1337890625	13.13205	4.662983333333333	13.948233333333333	9.28525	32484.125	1246034.5254474494	0	1180	0.22761813369504758	0.5317304150468939	2.146578163581023	276.1258544921875	276.14361572265625
699	276.2797546386719	11.342866666666668					1	DETECTED	276.2798 m/z @11.34 [N1273_2.mzXML]	276.2797546386719	11.342866666666668	11.313833333333333	11.42995	0.11611666666666665	40964.765625	173990.34431933463	0	1180	0.08145584611791534	1.9997129735935	2.999425947187	276.2795104980469	276.280029296875
700	276.65155029296875	13.13205					1	DETECTED	276.6516 m/z @13.13 [N1273_2.mzXML]	276.65155029296875	13.13205	13.087733333333334	14.405683333333334	1.3179499999999997	27708.8359375	528481.6386677851	0	1180	0.06788412853321546	7.082727518902004	12.38291413163634	276.6504211425781	276.6522216796875
701	276.9543762207031	1.5563166666666668					1	DETECTED	276.9544 m/z @1.56 [N1273_2.mzXML]	276.9543762207031	1.5563166666666668	1.4519833333333334	15.263583333333335	13.811600000000002	6201.49755859375	2369483.9097166136	0	1180	0.07351707398330531	66.18977635782745	131.37955271565488	276.9448547363281	276.9544677734375
702	276.9853210449219	1.9308					1	DETECTED	276.9853 m/z @1.93 [N1273_2.mzXML]	276.9853210449219	1.9308	0.5412666666666667	18.483166666666666	17.9419	10642.8330078125	1460391.8072906795	0	1180	0.11943257453491252	5.98359893091122	10.314087983269317	276.9841613769531	276.99505615234375
703	277.0379943847656	10.5125					1	DETECTED	277.0380 m/z @10.51 [N1273_2.mzXML]	277.0379943847656	10.5125	10.480133333333333	10.698916666666666	0.21878333333333266	9105.373046875	55008.71634890755	0	1180	0.11267153479471759	2.3437222106422833	3.502649686751452	277.0377197265625	277.03887939453125
704	277.1037292480469	11.265383333333334					1	DETECTED	277.1037 m/z @11.27 [N1273_2.mzXML]	277.1037292480469	11.265383333333334	9.895183333333334	12.006966666666667	2.1117833333333333	36363.12890625	1086148.000003264	0	1180	0.07826905678427032	0.7075916674495378	0.502910751343782	277.1015625	277.10455322265625
705	277.1578369140625	15.0539					1	DETECTED	277.1578 m/z @15.05 [N1273_2.mzXML]	277.1578369140625	15.0539	8.66035	17.437	8.776650000000002	6085.98046875	1110253.6543132928	0	1180	1.0867062651886545	0.686367511007187	3.5555750758668445	277.15216064453125	277.1590270996094
706	277.1795654296875	12.18955					1	DETECTED	277.1796 m/z @12.19 [N1273_2.mzXML]	277.1795654296875	12.18955	0.24833333333333335	19.983333333333334	19.735	9517.7333984375	1459346.4308532104	0	1180	0.13248890667946256	0.8331928427196826	0.6664583040430389	277.1712951660156	277.1805419921875
707	277.215087890625	12.564133333333332					1	DETECTED	277.2151 m/z @12.56 [N1273_2.mzXML]	277.215087890625	12.564133333333332	7.797083333333333	14.117166666666666	6.320083333333333	10063.4443359375	777040.8437874755	0	1180	0.20028517184529093	0.6628924946595204	0.3257849893190409	277.21209716796875	277.2161560058594
708	278.05194091796875	17.19816666666667					1	DETECTED	278.0519 m/z @17.20 [N1273_2.mzXML]	278.05194091796875	17.19816666666667	9.400683333333335	19.651999999999997	10.251316666666662	2534.670654296875	641934.770282593	0	1180	1.0611750689873638	0.6573477767399307	0.31469555347986145	278.0422058105469	278.0540771484375
709	278.6271667480469	12.938633333333334					1	DETECTED	278.6272 m/z @12.94 [N1273_2.mzXML]	278.6271667480469	12.938633333333334	12.796533333333334	16.81416666666667	4.017633333333334	40124.984375	1662916.0200600598	0	1180	0.15488729925462152	14.13664086324193	15.099462980362473	278.6264953613281	278.6312561035156
710	278.9821472167969	1.8742833333333333					1	DETECTED	278.9821 m/z @1.87 [N1273_2.mzXML]	278.9821472167969	1.8742833333333333	1.8742833333333333	19.5045	17.630216666666666	4990.81396484375	2223900.9529842855	0	1180	13.840673961802894	null	null	278.98016357421875	278.98321533203125
711	279.0831298828125	10.5125					1	DETECTED	279.0831 m/z @10.51 [N1273_2.mzXML]	279.0831298828125	10.5125	5.2646	18.264	12.9994	302962.875	2822674.604344396	1	1180	0.08684149988781265	2.870859730305418	2.112181269117024	279.0821533203125	279.0931091308594
712	279.1583557128906	12.447216666666666					1	DETECTED	279.1584 m/z @12.45 [N1273_2.mzXML]	279.1583557128906	12.447216666666666	0.10103333333333334	20.00183333333333	19.900799999999997	102695.3359375	3.2483783275068622E7	1	1180	12.442715489314988	0.5283678088812811	0.07487107119542502	279.1568298339844	279.1593933105469
713	279.23101806640625	13.455					1	DETECTED	279.2310 m/z @13.46 [N1273_2.mzXML]	279.23101806640625	13.455	11.990883333333333	15.461	3.4701166666666676	28789.16796875	1435999.7777713009	0	1180	1.0101574094667196	0.9895047481663327	0.995696642502906	279.2286376953125	279.23236083984375
714	279.6462097167969	12.938633333333334					1	DETECTED	279.6462 m/z @12.94 [N1273_2.mzXML]	279.6462097167969	12.938633333333334	12.763866666666667	14.90105	2.1371833333333328	178451.265625	2513694.8940859404	2	1180	0.1500979663728934	1.421824024200067	2.9668827569786504	279.6454772949219	279.64678955078125
715	280.0914611816406	1.7737333333333334					1	DETECTED	280.0915 m/z @1.77 [N1273_2.mzXML]	280.0914611816406	1.7737333333333334	1.6610666666666667	19.1215	17.460433333333334	108323.625	4090397.61540802	0	1180	0.088202830953785	68.85670546519061	0.6617860547912116	280.0853271484375	280.0920104980469
716	280.1616516113281	12.430650000000002					1	DETECTED	280.1617 m/z @12.43 [N1273_2.mzXML]	280.1616516113281	12.430650000000002	0.17445000000000002	19.928166666666666	19.753716666666666	19737.482421875	5559991.008491947	0	1180	12.007154900265693	8.249256218372507	2.8155068926529117	280.1602783203125	280.1634216308594
717	280.2338562011719	13.455					1	DETECTED	280.2339 m/z @13.46 [N1273_2.mzXML]	280.2338562011719	13.455	11.85655	13.762383333333334	1.9058333333333337	6320.75634765625	436902.12971423345	0	1180	1.7059673981337173	0.596150437402901	0.1923008748058019	280.2338562011719	280.2352600097656
718	280.6542053222656	13.350766666666667					1	DETECTED	280.6542 m/z @13.35 [N1273_2.mzXML]	280.6542053222656	13.350766666666667	12.844883333333334	14.437000000000001	1.5921166666666675	59427.34765625	1302144.5885335698	0	1180	0.2545707984844885	1.447928062318858	3.5710557180170426	280.64813232421875	280.6549377441406
719	281.0101318359375	11.553783333333334					1	DETECTED	281.0101 m/z @11.55 [N1273_2.mzXML]	281.0101318359375	11.553783333333334	11.53905	12.070066666666666	0.531016666666666	14714.7568359375	130423.68001098672	0	1180	0.1114489007034205	18.020927601809202	35.041855203618404	281.0096740722656	281.0171813964844
720	281.0834045410156	16.228716666666667					1	DETECTED	281.0834 m/z @16.23 [N1273_2.mzXML]	281.0834045410156	16.228716666666667	9.289883333333334	19.56	10.270116666666665	13401.767578125	2769576.2924139076	0	1180	7.09257674890525	0.7329765616979104	1.858294340052426	281.0822448730469	281.0849304199219
721	281.1129455566406	9.5634					1	DETECTED	281.1129 m/z @9.56 [N1273_2.mzXML]	281.1129455566406	9.5634	8.781983333333333	12.396916666666668	3.614933333333335	6697.982421875	411318.3936295777	0	1180	0.1776474078298378	2.313063879705663	3.626127759411326	281.10528564453125	281.1174621582031
722	281.137939453125	11.929566666666666					1	DETECTED	281.1379 m/z @11.93 [N1273_2.mzXML]	281.137939453125	11.929566666666666	11.85655	12.038416666666667	0.18186666666666618	10015.0244140625	68102.69523889128	0	1180	0.1451891086833239	1.2453777676329711	1.4907555352659425	281.1372985839844	281.1385192871094
723	281.246826171875	14.342683333333333					1	DETECTED	281.2468 m/z @14.34 [N1273_2.mzXML]	281.246826171875	14.342683333333333	0.3032166666666667	18.483166666666666	18.179949999999998	97675.7109375	5925123.45418679	0	1180	0.6749202163939767	0.9130569823401323	0.8077097499993526	281.2448425292969	281.2476806640625
724	281.66180419921875	14.18325					1	DETECTED	281.6618 m/z @14.18 [N1273_2.mzXML]	281.66180419921875	14.18325	11.079966666666667	16.21005	5.1300833333333316	41476.984375	3061427.6276809084	0	1180	2.168078900948446	2.2092231555918374	1.0123510388422274	281.6573791503906	281.6626281738281
725	282.2213134765625	18.848166666666668					1	DETECTED	282.2213 m/z @18.85 [N1273_2.mzXML]	282.2213134765625	18.848166666666668	0.10103333333333334	20.00183333333333	19.900799999999997	3929.1787109375	2712323.75818634	0	1180	11.265501806111805	0.5307691487054019	0.07595428271249063	282.2197265625	282.2227478027344
726	282.2586975097656	11.342866666666668					1	DETECTED	282.2587 m/z @11.34 [N1273_2.mzXML]	282.2586975097656	11.342866666666668	11.313833333333333	15.71475	4.400916666666667	31041.189453125	1868275.230232175	0	1180	3.1530030855130615	73.40716816508385	140.62658714584245	282.2496337890625	282.25933837890625
727	282.27838134765625	13.9834					1	DETECTED	282.2784 m/z @13.98 [N1273_2.mzXML]	282.27838134765625	13.9834	11.82315	14.247433333333333	2.4242833333333333	41645.31640625	1020743.5625084226	0	1180	0.24701976077610688	0.940685930026105	0.1975275376801183	282.2771911621094	282.2788391113281
728	282.8228759765625	1.7585333333333333					1	DETECTED	282.8229 m/z @1.76 [N1273_2.mzXML]	282.8228759765625	1.7585333333333333	1.7257833333333332	1.88835	0.16256666666666675	11418.0576171875	72940.1543493653	0	1180	0.0943138168044364	2.4819338422391826	3.9638676844783656	282.82208251953125	282.82330322265625
729	282.9044189453125	1.6006333333333334					1	DETECTED	282.9044 m/z @1.60 [N1273_2.mzXML]	282.9044189453125	1.6006333333333334	1.54145	17.1435	15.60205	57385.63671875	4808593.93134076	0	1180	0.06201388394587615	130.72976901672354	284.2453224517278	282.9012145996094	282.9090576171875
730	282.9732971191406	11.929566666666666					1	DETECTED	282.9733 m/z @11.93 [N1273_2.mzXML]	282.9732971191406	11.929566666666666	10.930416666666668	16.796	5.865583333333332	8887.9892578125	898495.725319794	0	1180	0.17225809120532176	2.9352866603279493	3.4500912704994047	282.97222900390625	282.9744873046875
731	283.0074157714844	10.231966666666667					1	DETECTED	283.0074 m/z @10.23 [N1273_2.mzXML]	283.0074157714844	10.231966666666667	0.41326666666666667	10.284249999999998	9.870983333333331	7615.939453125	1315632.5838736568	0	1180	0.09022697405216284	0.5026624366430043	0.9265220294370541	283.0072326660156	283.0078125
732	283.0267639160156	1.8742833333333333					1	DETECTED	283.0268 m/z @1.87 [N1273_2.mzXML]	283.0267639160156	1.8742833333333333	1.84555	17.492833333333333	15.647283333333334	9407.7998046875	1481136.0274227296	0	1180	0.11591623530386097	263.36600586924703	524.3127074445456	283.0262451171875	283.0281982421875
733	283.2623596191406	12.59725					1	DETECTED	283.2624 m/z @12.60 [N1273_2.mzXML]	283.2623596191406	12.59725	0.1376	19.891333333333332	19.753733333333333	46209.62109375	2314159.7467335192	0	1180	0.13480164604924205	4.453378306285608	1.7593978760715887	283.2539367675781	283.2644348144531
734	283.2819519042969	14.017416666666666					1	DETECTED	283.2820 m/z @14.02 [N1273_2.mzXML]	283.2819519042969	14.017416666666666	13.8453	14.584249999999999	0.7389499999999991	7126.30322265625	157504.60257043462	0	1180	0.2524045237967343	2.1466544010845436	3.2933088021690877	283.2812194824219	283.2822570800781
735	283.6292724609375	11.9753					1	DETECTED	283.6293 m/z @11.98 [N1273_2.mzXML]	283.6292724609375	11.9753	2.509666666666667	12.15525	9.645583333333335	8125.978515625	2326364.575444518	0	1180	0.16760416579658788	0.5095054389739726	0.019010877947945006	283.6292724609375	283.63232421875
736	284.3309020996094	11.929566666666666					1	DETECTED	284.3309 m/z @11.93 [N1273_2.mzXML]	284.3309020996094	11.929566666666666	11.840133333333334	12.258849999999999	0.41871666666666485	10579.8798828125	117695.18803466756	0	1180	0.15199454060100948	2.3409429742825405	2.3527791324351734	284.330078125	284.3309020996094
737	284.9094543457031	1.6762000000000001					1	DETECTED	284.9095 m/z @1.68 [N1273_2.mzXML]	284.9094543457031	1.6762000000000001	1.6610666666666667	12.447216666666666	10.78615	29799.173828125	3610763.9205795894	0	1180	0.13758945076266493	356.37059471365376	711.7411894273076	284.9088439941406	284.9192810058594
738	285.064208984375	1.48205					1	DETECTED	285.0642 m/z @1.48 [N1273_2.mzXML]	285.064208984375	1.48205	1.4174	17.622	16.2046	12872.005859375	1721360.3113740846	0	1180	0.12312613917407522	73.74672034104508	148.16225270211464	285.0621643066406	285.07098388671875
739	286.1432800292969	11.9003					1	DETECTED	286.1433 m/z @11.90 [N1273_2.mzXML]	286.1432800292969	11.9003	11.885966666666667	12.120800000000001	0.23483333333333434	11566.26953125	84225.17336596652	0	1180	0.11589851413354602	8.191860465116456	17.379633748580563	286.14300537109375	286.1434631347656
740	286.2009582519531	10.35415					1	DETECTED	286.2010 m/z @10.35 [N1273_2.mzXML]	286.2009582519531	10.35415	10.266583333333333	11.196816666666667	0.9302333333333337	167206.0625	1440356.2500792278	1	1180	0.11719162912931047	1.918292769731215	2.110129144982556	286.1999816894531	286.201416015625
741	286.24859619140625	9.812833333333334					1	DETECTED	286.2486 m/z @9.81 [N1273_2.mzXML]	286.24859619140625	9.812833333333334	9.00795	19.158	10.150050000000002	97272.6484375	1705783.190972477	1	1180	0.08183544996482084	1.106682242984932	1.2347824078028107	286.2471008300781	286.2502136230469
742	286.6344909667969	12.96875					1	DETECTED	286.6345 m/z @12.97 [N1273_2.mzXML]	286.6344909667969	12.96875	12.680250000000001	13.042533333333333	0.3622833333333322	11537.7314453125	135103.66352441433	0	1180	0.09758319978447183	0.6278740612362795	0.2557481224725592	286.62451171875	286.6352233886719
743	286.95074462890625	8.868216666666665					1	DETECTED	286.9507 m/z @8.87 [N1273_2.mzXML]	286.95074462890625	8.868216666666665	8.747316666666668	8.973433333333332	0.2261166666666643	5760.833984375	45781.507348205356	0	1180	0.1204263577404916	0.9351392335263428	0.8702784670526855	286.9501953125	286.95086669921875
744	287.0568542480469	10.979216666666668					1	DETECTED	287.0569 m/z @10.98 [N1273_2.mzXML]	287.0568542480469	10.979216666666668	2.3726333333333334	11.754733333333332	9.3821	19486.275390625	2139323.7335100705	0	1180	0.12534768189427048	0.5441025058740833	0.09110083829774396	287.0536804199219	287.0573425292969
745	287.0999755859375	9.714783333333333					1	DETECTED	287.1000 m/z @9.71 [N1273_2.mzXML]	287.0999755859375	9.714783333333333	9.664233333333334	10.010150000000001	0.34591666666666754	135065.75	817491.8548449692	1	1180	0.0892401560879108	3.421529838443832	5.843059676887664	287.0997009277344	287.10009765625
746	287.204345703125	10.35415					1	DETECTED	287.2043 m/z @10.35 [N1273_2.mzXML]	287.204345703125	10.35415	10.266583333333333	12.328	2.0614166666666662	24160.443359375	515823.128818848	0	1180	0.10762930083121525	11.42093148853515	1.7864575886763818	287.1997985839844	287.2046203613281
747	287.23651123046875	14.084483333333333					1	DETECTED	287.2365 m/z @14.08 [N1273_2.mzXML]	287.23651123046875	14.084483333333333	13.880183333333333	14.90105	1.0208666666666666	4898.8779296875	116183.51046289051	0	1180	null	2.498449991842063	3.996899983684126	287.2358093261719	287.237060546875
748	287.6322326660156	12.938633333333334					1	DETECTED	287.6322 m/z @12.94 [N1273_2.mzXML]	287.6322326660156	12.938633333333334	12.054233333333334	14.867683333333334	2.8134499999999996	166594.1875	2609366.1205476103	0	1180	0.1575838712507771	0.6583372950839589	1.235297637100036	287.6305847167969	287.633544921875
749	288.103515625	9.714783333333333					1	DETECTED	288.1035 m/z @9.71 [N1273_2.mzXML]	288.103515625	9.714783333333333	9.664233333333334	9.927783333333334	0.2635500000000004	17029.466796875	118935.80172436505	0	1180	0.0905419395354965	2.606824925816057	4.213649851632114	288.1031494140625	288.1036071777344
750	288.216552734375	10.644749999999998					1	DETECTED	288.2166 m/z @10.64 [N1273_2.mzXML]	288.216552734375	10.644749999999998	8.591000000000001	19.94633333333333	11.35533333333333	131314.0625	2075810.2402265593	1	1180	0.10269657435871693	3.0664697312770945	3.6732423922307467	288.207275390625	288.2181701660156
751	288.6400451660156	13.350766666666667					1	DETECTED	288.6400 m/z @13.35 [N1273_2.mzXML]	288.6400451660156	13.350766666666667	11.754733333333332	15.019583333333333	3.264850000000001	39445.20703125	1240127.5617589413	0	1180	0.23130387938322272	0.6713565442769629	1.6872695976750796	288.6314697265625	288.6498107910156
752	288.768798828125	1.9870333333333332					1	DETECTED	288.7688 m/z @1.99 [N1273_2.mzXML]	288.768798828125	1.9870333333333332	1.88835	9.00795	7.119599999999999	7569.3505859375	941126.516512085	0	1180	0.11967970599702071	36.07296064853913	71.14592129707826	288.76019287109375	288.768798828125
753	288.92132568359375	1.6155833333333334					1	DETECTED	288.9213 m/z @1.62 [N1273_2.mzXML]	288.92132568359375	1.6155833333333334	1.5708666666666666	1.91685	0.3459833333333333	231301.359375	1051201.2920220955	0	1180	0.06786808888155926	1.3784900174320236	1.5623117696579703	288.92132568359375	288.9282531738281
754	289.0728454589844	11.130283333333333					1	DETECTED	289.0728 m/z @11.13 [N1273_2.mzXML]	289.0728454589844	11.130283333333333	11.062616666666665	11.871116666666667	0.8085000000000022	10253.08203125	162906.0908741459	0	1180	0.11113064679569185	5.974137931034412	10.948275862068824	289.0716857910156	289.0731201171875
755	289.1343994140625	12.892866666666666					1	DETECTED	289.1344 m/z @12.89 [N1273_2.mzXML]	289.1343994140625	12.892866666666666	9.9604	13.1608	3.2004	8590.6943359375	644159.41484845	0	1180	3.2094938520751093	0.54568395207675	0.09136790415349999	289.13421630859375	289.1417236328125
756	289.17547607421875	1.2529166666666667					1	DETECTED	289.1755 m/z @1.25 [N1273_2.mzXML]	289.17547607421875	1.2529166666666667	0.10103333333333334	20.00183333333333	19.900799999999997	4834.13232421875	1691246.7213097226	0	1180	6.2976401331417895	8.638374835414464	5.8384895871096	289.17425537109375	289.176513671875
757	289.6479187011719	14.18325					1	DETECTED	289.6479 m/z @14.18 [N1273_2.mzXML]	289.6479187011719	14.18325	11.011750000000001	16.393966666666667	5.382216666666666	28903.654296875	2203597.591070556	0	1180	2.7123049520030573	3.186779920461266	4.159612851840145	289.6398620605469	289.6492004394531
758	290.1499938964844	14.150066666666667					1	DETECTED	290.1500 m/z @14.15 [N1273_2.mzXML]	290.1499938964844	14.150066666666667	8.292766666666667	15.407033333333334	7.114266666666667	8536.6357421875	1077528.0148232726	0	1180	5.723575604159166	0.6170014955704837	0.2341998942565599	290.141845703125	290.1598815917969
759	290.2680358886719	11.385983333333334					1	DETECTED	290.2680 m/z @11.39 [N1273_2.mzXML]	290.2680358886719	11.385983333333334	10.9132	11.641433333333334	0.7282333333333337	42272.62109375	418895.55875161913	0	1180	0.08401159261304514	0.7546434806055194	0.3643453524299891	290.2677307128906	290.2691345214844
760	290.626708984375	12.877016666666666					1	DETECTED	290.6267 m/z @12.88 [N1273_2.mzXML]	290.626708984375	12.877016666666666	12.763866666666667	19.3585	6.5946333333333325	21217.66796875	903131.1369523315	0	1180	0.06476572006895154	29.141110620120987	57.282221240241974	290.6262512207031	290.6305236816406
761	290.63800048828125	12.647066666666666					1	DETECTED	290.6380 m/z @12.65 [N1273_2.mzXML]	290.63800048828125	12.647066666666666	11.671899999999999	13.455	1.783100000000001	11198.0498046875	367899.80105664063	0	1180	0.13565030273305645	0.9142539736797135	0.8285079473594271	290.6375427246094	290.6477355957031
762	290.66748046875	14.2157					1	DETECTED	290.6675 m/z @14.22 [N1273_2.mzXML]	290.66748046875	14.2157	13.762383333333334	15.53325	1.7708666666666666	5599.2041015625	246113.9031776427	0	1180	0.5151525104734134	1.9532335747637812	2.9064671495275625	290.666259765625	290.6687316894531
763	290.8544921875	1.7737333333333334					1	DETECTED	290.8545 m/z @1.77 [N1273_2.mzXML]	290.8544921875	1.7737333333333334	1.6762000000000001	1.78845	0.11224999999999996	16107.24609375	93417.87940527344	0	1180	0.14438659429315148	0.575444292549556	0.150888585099112	290.8542175292969	290.8546142578125
764	290.9250183105469	2.5233666666666665					1	DETECTED	290.9250 m/z @2.52 [N1273_2.mzXML]	290.9250183105469	2.5233666666666665	0.1376	19.689166666666665	19.551566666666666	36016.90234375	3220636.5069022514	0	1180	0.659216749042459	2.596295166188642	16.880320350322727	290.9223937988281	290.9266662597656
765	291.07159423828125	11.096866666666667					1	DETECTED	291.0716 m/z @11.10 [N1273_2.mzXML]	291.07159423828125	11.096866666666667	9.74605	18.062666666666665	8.316616666666665	2353.170654296875	553246.5635899963	0	1180	5.093236643900875	3.0783661735493335	5.156732347098667	291.0708312988281	291.0736999511719
766	291.11956787109375	12.054233333333334					1	DETECTED	291.1196 m/z @12.05 [N1273_2.mzXML]	291.11956787109375	12.054233333333334	11.990883333333333	12.414066666666667	0.42318333333333413	70718.5078125	553939.8613551043	0	1180	0.0958976820849653	2.902787504337192	2.9495057775596134	291.1188659667969	291.12445068359375
767	291.1734924316406	9.812833333333334					1	DETECTED	291.1735 m/z @9.81 [N1273_2.mzXML]	291.1734924316406	9.812833333333334	9.714783333333333	14.950899999999999	5.236116666666666	3521.540283203125	368008.5988385316	0	1180	4.6551871348024445	26.701257861635042	52.402515723270085	291.16717529296875	291.173828125
768	291.64605712890625	12.877016666666666					1	DETECTED	291.6461 m/z @12.88 [N1273_2.mzXML]	291.64605712890625	12.877016666666666	11.704383333333334	15.0539	3.3495166666666663	44391.3515625	838635.3485314025	0	1180	0.1064757825967817	1.257136050673557	1.4711523490343357	291.6444396972656	291.6474609375
769	291.9350891113281	2.591733333333333					1	DETECTED	291.9351 m/z @2.59 [N1273_2.mzXML]	291.9350891113281	2.591733333333333	1.9728833333333333	18.738	16.765116666666668	26769.263671875	2042735.8146786503	0	1180	0.612650464494072	1.8417889590532133	1.060447492760404	291.93377685546875	291.9354553222656
770	292.0677185058594	16.375533333333333					1	DETECTED	292.0677 m/z @16.38 [N1273_2.mzXML]	292.0677185058594	16.375533333333333	9.498033333333332	19.983333333333334	10.485300000000002	3987.6572265625	921586.0192427979	0	1180	1.33735967988736	0.7622900763358779	0.31121082823448537	292.0659484863281	292.0691833496094
771	292.12298583984375	12.054233333333334					1	DETECTED	292.1230 m/z @12.05 [N1273_2.mzXML]	292.12298583984375	12.054233333333334	2.05865	15.388866666666667	13.330216666666667	10626.30859375	3278342.2780478513	0	1180	0.5532576944600063	0.6668053390247359	0.33361067804947175	292.1138610839844	292.13037109375
772	292.1920471191406	8.885449999999999					1	DETECTED	292.1920 m/z @8.89 [N1273_2.mzXML]	292.1920471191406	8.885449999999999	8.781983333333333	12.224116666666667	3.4421333333333344	5585.2763671875	614079.8822086792	0	1180	0.16530323425477	16.634020618556825	31.278117543193876	292.1898193359375	292.19866943359375
773	292.9316711425781	2.6336166666666667					1	DETECTED	292.9317 m/z @2.63 [N1273_2.mzXML]	292.9316711425781	2.6336166666666667	2.427966666666667	3.2483	0.8203333333333331	3691.330078125	114833.92076602169	0	1180	0.2913041125532545	1.9944890185590411	2.9889780371180823	292.9315490722656	292.9394836425781
774	292.98883056640625	2.7323833333333334					1	DETECTED	292.9888 m/z @2.73 [N1273_2.mzXML]	292.98883056640625	2.7323833333333334	2.4415833333333334	3.4325666666666668	0.9909833333333333	4428.95751953125	132125.07702676393	0	1180	0.27080094312021386	1.7038915635029805	2.407783127005961	292.9809265136719	292.9894104003906
775	292.9998474121094	2.5233666666666665					1	DETECTED	292.9998 m/z @2.52 [N1273_2.mzXML]	292.9998474121094	2.5233666666666665	2.1016500000000002	16.686166666666665	14.584516666666666	5092.91650390625	1055713.618002411	0	1180	0.27811497344028036	17.291842864482486	2.14946113640355	292.9925231933594	293.0042724609375
776	293.0154113769531	2.591733333333333					1	DETECTED	293.0154 m/z @2.59 [N1273_2.mzXML]	293.0154113769531	2.591733333333333	2.3587333333333333	11.688133333333333	9.3294	8438.1650390625	925430.9955447387	0	1180	0.15437062735215346	20.02017167381977	3.5527789325217025	293.0075378417969	293.02435302734375
777	293.0379333496094	2.5233666666666665					1	DETECTED	293.0379 m/z @2.52 [N1273_2.mzXML]	293.0379333496094	2.5233666666666665	2.33075	4.40425	2.0735	9307.7646484375	352013.92197006225	0	1180	0.4059989610830921	3.2879276101470998	5.424918735838565	293.0295715332031	293.03814697265625
778	293.04931640625	2.8033333333333332					1	DETECTED	293.0493 m/z @2.80 [N1273_2.mzXML]	293.04931640625	2.8033333333333332	2.33075	3.9136499999999996	1.5828999999999995	9795.9013671875	386406.7365534667	0	1180	0.3253093406467604	1.674731087991536	1.7104459354893258	293.0413818359375	293.0500793457031
779	293.0606994628906	2.7181					1	DETECTED	293.0607 m/z @2.72 [N1273_2.mzXML]	293.0606994628906	2.7181	2.1884666666666663	18.884333333333334	16.695866666666667	12230.6943359375	2020262.3545567023	0	1180	8.641222631327857	1.5197671868654432	23.358692189432713	293.0527648925781	293.0649108886719
780	293.0750427246094	2.5642333333333336					1	DETECTED	293.0750 m/z @2.56 [N1273_2.mzXML]	293.0750427246094	2.5642333333333336	2.0438666666666667	15.6784	13.634533333333334	28434.767578125	2053622.2843109744	0	1180	0.5417005338487484	12.669858751054855	2.4638284321916326	293.0650939941406	293.08306884765625
781	293.09722900390625	2.591733333333333					1	DETECTED	293.0972 m/z @2.59 [N1273_2.mzXML]	293.09722900390625	2.591733333333333	0.10103333333333334	19.983333333333334	19.8823	9513146.0	5.711646880815119E8	1	1180	0.6591902612807581	2.102059175915169	2.132476097480789	293.09588623046875	293.1068115234375
782	293.1302185058594	2.4551833333333333					1	DETECTED	293.1302 m/z @2.46 [N1273_2.mzXML]	293.1302185058594	2.4551833333333333	2.1161333333333334	16.063483333333334	13.94735	18838.125	1592523.51566156	0	1180	0.722544872102123	2.4800233608639926	4.70244376230755	293.1262512207031	293.13983154296875
783	293.1520690917969	9.73035					1	DETECTED	293.1521 m/z @9.73 [N1273_2.mzXML]	293.1520690917969	9.73035	2.3027666666666664	13.042533333333333	10.739766666666666	349147.46875	2.4507077820529796E7	0	1180	0.2927279473997988	0.5471561871447135	0.09271997717443728	293.1422119140625	293.16070556640625
784	293.1781311035156	13.72895					1	DETECTED	293.1781 m/z @13.73 [N1273_2.mzXML]	293.1781311035156	13.72895	2.3587333333333333	15.352616666666668	12.993883333333335	19822.658203125	1654167.361966278	0	1180	0.9884742788858816	0.5653670452959408	0.055830216121558016	293.1681823730469	293.18780517578125
785	293.1974792480469	2.4824333333333333					1	DETECTED	293.1975 m/z @2.48 [N1273_2.mzXML]	293.1974792480469	2.4824333333333333	2.4005333333333336	8.747316666666668	6.3467833333333346	4424.9482421875	866528.0337132568	0	1180	0.3713335965209308	38.747150997151174	76.49430199430236	293.1885681152344	293.1979064941406
786	293.20794677734375	10.30165					1	DETECTED	293.2079 m/z @10.30 [N1273_2.mzXML]	293.20794677734375	10.30165	1.3076833333333333	12.479966666666666	11.172283333333333	44250.9296875	1.2288323428120881E7	0	1180	10.188977103627488	0.6470160132825536	0.2663171713787657	293.1980895996094	293.21099853515625
787	293.22100830078125	10.266583333333333					1	DETECTED	293.2210 m/z @10.27 [N1273_2.mzXML]	293.22100830078125	10.266583333333333	2.4415833333333334	10.266583333333333	7.824999999999999	52386.65625	1.1208381195858521E7	0	1180	7.809148739603799	0.5	null	293.2129821777344	293.2292785644531
788	293.2520751953125	9.514416666666667					1	DETECTED	293.2521 m/z @9.51 [N1273_2.mzXML]	293.2520751953125	9.514416666666667	2.509666666666667	12.796533333333334	10.286866666666668	113608.03125	3.1780618861369446E7	0	1180	12.547131864865255	0.7221296178811994	0.414551476128844	293.2427978515625	293.2594909667969
789	294.1004333496094	2.591733333333333					1	DETECTED	294.1004 m/z @2.59 [N1273_2.mzXML]	294.1004333496094	2.591733333333333	1.8311333333333333	18.04416666666667	16.213033333333335	888390.5625	5.3162861142087236E7	0	1180	0.6586001066722256	2.0907297744987154	2.116463191052071	294.1002197265625	294.103271484375
790	294.1560974121094	9.714783333333333					1	DETECTED	294.1561 m/z @9.71 [N1273_2.mzXML]	294.1560974121094	9.714783333333333	9.530533333333333	10.443900000000001	0.9133666666666684	36392.078125	842917.2542775889	0	1180	0.34268175581811633	2.31282994702809	2.925427851864989	294.1556701660156	294.15625
791	294.91876220703125	12.78035					1	DETECTED	294.9188 m/z @12.78 [N1273_2.mzXML]	294.91876220703125	12.78035	0.3766166666666667	20.00183333333333	19.625216666666663	18480.365234375	4191519.177627838	0	1180	2.1076714873391325	0.7305737698180242	3.907858813676906	294.91693115234375	294.9202575683594
792	294.93798828125	1.6610666666666667					1	DETECTED	294.9380 m/z @1.66 [N1273_2.mzXML]	294.93798828125	1.6610666666666667	1.5858666666666668	1.6762000000000001	0.09033333333333338	80713.421875	277427.7964731448	0	1180	0.06660804918345598	0.5995933032766181	0.21016567866171462	294.93798828125	294.938232421875
793	294.9539489746094	11.28225					1	DETECTED	294.9539 m/z @11.28 [N1273_2.mzXML]	294.9539489746094	11.28225	10.895833333333334	18.117833333333333	7.2219999999999995	6719.60986328125	1458636.7569978638	0	1180	4.702665726357608	9.344835022643977	15.37285255806641	294.9527282714844	294.95477294921875
794	295.0572509765625	10.5125					1	DETECTED	295.0573 m/z @10.51 [N1273_2.mzXML]	295.0572509765625	10.5125	10.480133333333333	10.543533333333333	0.06339999999999968	8003.9287109375	24445.111576415733	0	1180	0.06750715703232935	0.9794026776519074	0.9588053553038147	295.0572509765625	295.0574645996094
795	295.073486328125	11.342866666666668					1	DETECTED	295.0735 m/z @11.34 [N1273_2.mzXML]	295.073486328125	11.342866666666668	11.196816666666667	12.087116666666667	0.8902999999999999	552583.125	4325980.866111436	0	1180	0.1014874115308615	4.900928247943989	7.374068624541993	295.07330322265625	295.073974609375
796	295.1015625	2.591733333333333					1	DETECTED	295.1016 m/z @2.59 [N1273_2.mzXML]	295.1015625	2.591733333333333	1.91685	18.628833333333333	16.711983333333333	107185.7421875	8563339.11012985	0	1180	0.5731190193003197	11.640571425870535	1.8690887474863598	295.0968017578125	295.10321044921875
797	295.1283264160156	9.647133333333333					1	DETECTED	295.1283 m/z @9.65 [N1273_2.mzXML]	295.1283264160156	9.647133333333333	9.596766666666667	18.701666666666664	9.104899999999997	37377.51953125	4416022.532983762	0	1180	0.09040431906877444	90.38616810059798	179.77233620119597	295.1283264160156	295.1365661621094
798	295.1483459472656	9.73035					1	DETECTED	295.1483 m/z @9.73 [N1273_2.mzXML]	295.1483459472656	9.73035	9.449083333333334	10.231966666666667	0.7828833333333325	12940.3681640625	283987.6166566775	0	1180	0.40774002300239864	1.3917101208817302	1.8125966364604664	295.14752197265625	295.1493225097656
799	295.1935729980469	12.258849999999999					1	DETECTED	295.1936 m/z @12.26 [N1273_2.mzXML]	295.1935729980469	12.258849999999999	1.4174	17.970666666666666	16.553266666666666	40969.73046875	3213043.694227844	0	1180	0.3250898361465264	0.9646339188415898	0.30605359222392214	295.187744140625	295.2035217285156
800	295.2937927246094	2.591733333333333					1	DETECTED	295.2938 m/z @2.59 [N1273_2.mzXML]	295.2937927246094	2.591733333333333	2.1016500000000002	6.2152666666666665	4.113616666666666	35112.1953125	1766106.7044894407	0	1180	0.6498938922407715	2.600143096846922	2.858793239346238	295.2931213378906	295.2956237792969
801	296.06512451171875	1.7423833333333334					1	DETECTED	296.0651 m/z @1.74 [N1273_2.mzXML]	296.06512451171875	1.7423833333333334	1.6762000000000001	1.80265	0.12644999999999995	98583.75	460069.83499511733	0	1180	0.07975267948892228	0.955300931755226	0.8957794090372686	296.06494140625	296.06549072265625
802	296.1313781738281	9.647133333333333					1	DETECTED	296.1314 m/z @9.65 [N1273_2.mzXML]	296.1313781738281	9.647133333333333	9.613533333333333	9.714783333333333	0.10125000000000028	5905.4130859375	23931.517576659982	0	1180	0.07465137908902975	1.5066964285714395	2.013392857142879	296.1312561035156	296.1325988769531
803	296.15234375	9.812833333333334					1	DETECTED	296.1523 m/z @9.81 [N1273_2.mzXML]	296.15234375	9.812833333333334	8.816533333333332	9.879050000000001	1.062516666666669	2669.744140625	104854.97641027857	0	1180	0.9934924893246908	0.5332312891030149	0.06646257820602969	296.147705078125	296.1526184082031
804	296.1847229003906	11.82315					1	DETECTED	296.1847 m/z @11.82 [N1273_2.mzXML]	296.1847229003906	11.82315	9.305133333333334	19.431333333333335	10.1262	24099.576171875	2251062.0486202384	0	1180	0.1652657636397894	2.329895837964339	1.978950809298672	296.1828308105469	296.18524169921875
805	296.19696044921875	12.414066666666667					1	DETECTED	296.1970 m/z @12.41 [N1273_2.mzXML]	296.19696044921875	12.414066666666667	12.224116666666667	12.497000000000002	0.2728833333333345	6719.36767578125	74860.39919689954	0	1180	0.1269342912664193	0.7183030622093578	0.4366061244187156	296.1960144042969	296.1976013183594
806	296.25775146484375	13.5012					1	DETECTED	296.2578 m/z @13.50 [N1273_2.mzXML]	296.25775146484375	13.5012	13.394316666666667	13.9137	0.5193833333333338	13460.1533203125	169125.48927246078	0	1180	0.19692103504185	2.4296740994854047	3.8593481989708094	296.2569885253906	296.2651672363281
807	296.9884033203125	11.771899999999999					1	DETECTED	296.9884 m/z @11.77 [N1273_2.mzXML]	296.9884033203125	11.771899999999999	11.179499999999999	19.322	8.1425	7304.40283203125	680574.0437325747	0	1180	0.35557034409406363	6.872467927076305	12.74493585415261	296.98016357421875	296.9929504394531
808	297.0703430175781	11.342866666666668					1	DETECTED	297.0703 m/z @11.34 [N1273_2.mzXML]	297.0703430175781	11.342866666666668	1.19835	11.871116666666667	10.672766666666668	162554.75	2.3413876032056004E7	0	1180	0.1012546380167354	0.5128703607635465	0.019763534112673686	297.065673828125	297.077392578125
809	297.1180114746094	1.4519833333333334					1	DETECTED	297.1180 m/z @1.45 [N1273_2.mzXML]	297.1180114746094	1.4519833333333334	1.4174	9.5634	8.145999999999999	8321.5517578125	830171.083713501	0	1180	0.13312861710096424	117.77349397590334	234.54698795180673	297.1080322265625	297.1186828613281
810	297.1528625488281	1.8167666666666666					1	DETECTED	297.1529 m/z @1.82 [N1273_2.mzXML]	297.1528625488281	1.8167666666666666	1.80265	9.465399999999999	7.662749999999999	8253.3076171875	2112700.221833924	0	1180	7.637421639092947	271.40791027154876	542.7677173544377	297.1431884765625	297.1531066894531
811	297.180419921875	15.696866666666667					1	DETECTED	297.1804 m/z @15.70 [N1273_2.mzXML]	297.180419921875	15.696866666666667	9.596766666666667	19.725833333333334	10.129066666666667	10380.6767578125	2247169.110603788	0	1180	1.07110941406029	0.8009858863547942	0.5923713395421997	297.1786193847656	297.18896484375
812	297.2777404785156	12.938633333333334					1	DETECTED	297.2777 m/z @12.94 [N1273_2.mzXML]	297.2777404785156	12.938633333333334	0.6878833333333334	19.6705	18.98261666666667	7753.00732421875	1416122.350868622	0	1180	0.1889864526445031	0.7747532463998804	0.5495064927997606	297.2762145996094	297.27978515625
813	298.273193359375	14.327266666666667					1	DETECTED	298.2732 m/z @14.33 [N1273_2.mzXML]	298.273193359375	14.327266666666667	10.946499999999999	17.272333333333332	6.325833333333334	74176.453125	3246181.553578553	0	1180	0.4918786889096829	0.7978327554606125	0.49163465100501325	298.2728271484375	298.2809143066406
814	298.6241455078125	12.630383333333333					1	DETECTED	298.6241 m/z @12.63 [N1273_2.mzXML]	298.6241455078125	12.630383333333333	12.59725	12.763866666666667	0.1666166666666662	11943.2919921875	84810.03742724573	0	1180	0.17477129147161108	2.5143360160966806	4.028672032193361	298.6240234375	298.6249694824219
815	298.9581604003906	2.1161333333333334					1	DETECTED	298.9582 m/z @2.12 [N1273_2.mzXML]	298.9581604003906	2.1161333333333334	2.1161333333333334	2.2743166666666665	0.15818333333333312	4315.478515625	26831.111074707027	0	1180	0.07633570643714993	null	null	298.95751953125	298.9581604003906
816	299.1377258300781	11.28225					1	DETECTED	299.1377 m/z @11.28 [N1273_2.mzXML]	299.1377258300781	11.28225	10.284249999999998	15.660300000000001	5.376050000000003	91271.53125	2707572.2386202067	1	1180	0.12488067967525929	1.8663403755966919	6.063536613578092	299.1370849609375	299.13922119140625
817	299.276611328125	14.405683333333334					1	DETECTED	299.2766 m/z @14.41 [N1273_2.mzXML]	299.276611328125	14.405683333333334	14.133666666666667	16.026149999999998	1.892483333333331	14028.8798828125	502405.5938104242	0	1180	0.4190149391819862	2.61905628967928	3.3328148190898927	299.2760314941406	299.2781066894531
818	299.6320495605469	12.877016666666666					1	DETECTED	299.6320 m/z @12.88 [N1273_2.mzXML]	299.6320495605469	12.877016666666666	12.6639	13.424666666666667	0.760766666666667	49014.15234375	546273.5213574219	0	1180	0.0874014946418562	1.7848596230546698	2.5697192461093397	299.6246032714844	299.6322937011719
819	300.1795654296875	11.582433333333334					1	DETECTED	300.1796 m/z @11.58 [N1273_2.mzXML]	300.1795654296875	11.582433333333334	9.321116666666667	12.054233333333334	2.7331166666666675	104034.625	1172243.3718553162	0	1180	0.08549794926477361	2.1772883759725126	3.1440763371381437	300.1792907714844	300.1842956542969
820	300.19805908203125	11.371433333333332					1	DETECTED	300.1981 m/z @11.37 [N1273_2.mzXML]	300.19805908203125	11.371433333333332	8.833733333333333	11.371433333333332	2.537699999999999	10977.6689453125	987533.9630086056	0	1180	2.4363291849381117	0.5	null	300.1974792480469	300.1985168457031
821	300.2164001464844	10.5599					1	DETECTED	300.2164 m/z @10.56 [N1273_2.mzXML]	300.2164001464844	10.5599	10.5125	10.717099999999999	0.20459999999999923	13181.3505859375	118321.04615234378	0	1180	0.1786340276230689	2.158227848101192	3.316455696202384	300.2162780761719	300.2166442871094
822	301.1173095703125	10.790066666666666					1	DETECTED	301.1173 m/z @10.79 [N1273_2.mzXML]	301.1173095703125	10.790066666666666	10.717099999999999	10.82615	0.10905000000000165	21447.123046875	89806.56672949242	0	1180	0.08282286064303257	0.7472590223846509	0.4945180447693017	301.1172790527344	301.1176452636719
823	301.14013671875	12.430650000000002					1	DETECTED	301.1401 m/z @12.43 [N1273_2.mzXML]	301.14013671875	12.430650000000002	0.10103333333333334	20.00183333333333	19.900799999999997	108609.28125	1.2346044875491196E7	1	1180	10.738650113860952	7.106506171730548	0.03030826068674261	301.13885498046875	301.142333984375
824	301.2129821777344	13.485783333333334					1	DETECTED	301.2130 m/z @13.49 [N1273_2.mzXML]	301.2129821777344	13.485783333333334	13.409166666666666	13.82885	0.4196833333333334	33804.984375	425112.19107006904	0	1180	0.20139005019666456	2.7388514248422373	4.964759543159521	301.21246337890625	301.21337890625
825	302.1434631347656	12.447216666666666					1	DETECTED	302.1435 m/z @12.45 [N1273_2.mzXML]	302.1434631347656	12.447216666666666	0.10103333333333334	19.928166666666666	19.827133333333332	19246.396484375	2663796.5930040893	0	1180	10.814347499156785	1.15419439895075	1.340457645175262	302.1423645019531	302.1451110839844
826	302.23175048828125	10.808					1	DETECTED	302.2318 m/z @10.81 [N1273_2.mzXML]	302.23175048828125	10.808	10.717099999999999	11.146633333333334	0.4295333333333353	21095.119140625	190612.69673803728	0	1180	0.1056611960137861	1.6374790302422184	1.766093140551456	302.2308044433594	302.2327575683594
827	302.2865295410156	11.582433333333334					1	DETECTED	302.2865 m/z @11.58 [N1273_2.mzXML]	302.2865295410156	11.582433333333334	11.460866666666668	14.984900000000001	3.5240333333333336	131725.546875	1582486.4666437383	0	1180	0.10568075486027162	2.235674639385603	1.9258376424244226	302.2855224609375	302.2872009277344
828	303.0269470214844	1.4671999999999998					1	DETECTED	303.0269 m/z @1.47 [N1273_2.mzXML]	303.0269470214844	1.4671999999999998	1.4359166666666667	5.194616666666667	3.7587	8408.6513671875	475488.84102056886	0	1180	0.08253962322592856	60.075119872136824	119.15023974427363	303.0221862792969	303.030029296875
829	303.0517272949219	17.0155					1	DETECTED	303.0517 m/z @17.02 [N1273_2.mzXML]	303.0517272949219	17.0155	10.093183333333334	18.46516666666667	8.371983333333334	2019.348876953125	587157.6948592531	0	1180	6.9754528273979375	0.604709646818623	0.20941929363724612	303.0504150390625	303.0531005859375
830	303.0738830566406	9.714783333333333					1	DETECTED	303.0739 m/z @9.71 [N1273_2.mzXML]	303.0738830566406	9.714783333333333	9.664233333333334	9.846383333333334	0.18215000000000003	12895.1171875	70011.17837683087	0	1180	0.07813411414549876	1.8016815034619396	2.603363006923879	303.0732727050781	303.07391357421875
831	303.228515625	14.342683333333333					1	DETECTED	303.2285 m/z @14.34 [N1273_2.mzXML]	303.228515625	14.342683333333333	1.2529166666666667	16.796	15.543083333333332	240910.375	9477046.559128862	1	1180	0.3114976155716729	0.7273576232971122	0.3732804927018544	303.2188415527344	303.23602294921875
832	303.64593505859375	12.877016666666666					1	DETECTED	303.6459 m/z @12.88 [N1273_2.mzXML]	303.64593505859375	12.877016666666666	0.23016666666666669	13.087733333333334	12.857566666666667	26495.349609375	2193754.4791870117	0	1180	0.10936070064869519	0.5083307964697402	0.016661592939480444	303.6453857421875	303.6535949707031
833	304.0483093261719	16.686166666666665					1	DETECTED	304.0483 m/z @16.69 [N1273_2.mzXML]	304.0483093261719	16.686166666666665	9.432916666666667	20.00183333333333	10.568916666666663	4337.69482421875	1118396.9600666808	0	1180	1.4223976476444022	0.7285642068498029	0.39551921986428495	304.0469665527344	304.0495300292969
834	304.1498718261719	9.321116666666667					1	DETECTED	304.1499 m/z @9.32 [N1273_2.mzXML]	304.1498718261719	9.321116666666667	8.833733333333333	17.5665	8.732766666666668	6751.5712890625	1184258.9408897704	0	1180	0.11308268555938028	8.958827753650441	16.917655507300882	304.1427917480469	304.1519470214844
835	304.17132568359375	17.677333333333333					1	DETECTED	304.1713 m/z @17.68 [N1273_2.mzXML]	304.17132568359375	17.677333333333333	8.850999999999999	17.677333333333333	8.826333333333334	3146.290283203125	1018012.3099534304	0	1180	8.779796219872635	0.5	null	304.17132568359375	304.177734375
836	304.2114562988281	10.075933333333333					1	DETECTED	304.2115 m/z @10.08 [N1273_2.mzXML]	304.2114562988281	10.075933333333333	5.702833333333333	14.405683333333334	8.702850000000002	36826.5703125	2010656.7692233268	0	1180	0.16135444125800547	0.5440528588648715	0.05924686526837981	304.2052307128906	304.21697998046875
837	304.2319030761719	14.342683333333333					1	DETECTED	304.2319 m/z @14.34 [N1273_2.mzXML]	304.2319030761719	14.342683333333333	11.0455	17.989166666666666	6.943666666666665	44435.15234375	2527075.8037246093	0	1180	0.3271017382979551	0.6946357625555376	0.3742746818439958	304.2223815917969	304.23291015625
838	304.298828125	11.52425					1	DETECTED	304.2988 m/z @11.52 [N1273_2.mzXML]	304.298828125	11.52425	9.465399999999999	11.688133333333333	2.222733333333334	16441.923828125	487495.1102889402	0	1180	0.09539030244805247	0.5397997263844702	0.0693822931885888	304.2987976074219	304.30328369140625
839	304.89532470703125	1.6308333333333331					1	DETECTED	304.8953 m/z @1.63 [N1273_2.mzXML]	304.89532470703125	1.6308333333333331	0.8337833333333333	14.133666666666667	13.299883333333334	58898.63671875	3570053.240321259	0	1180	0.06810635415382404	102.58621970463236	1.078741998009172	304.8946838378906	304.90472412109375
840	305.0462951660156	11.885966666666667					1	DETECTED	305.0463 m/z @11.89 [N1273_2.mzXML]	305.0462951660156	11.885966666666667	0.6512333333333333	19.578333333333333	18.9271	4313.59521484375	1494035.244181245	0	1180	7.829957074190649	0.8423475412559859	5.614148000555084	305.0423889160156	305.05120849609375
841	305.0787048339844	1.84555					1	DETECTED	305.0787 m/z @1.85 [N1273_2.mzXML]	305.0787048339844	1.84555	1.84555	19.0305	17.18495	3674.29345703125	1648262.2378644408	0	1180	13.243527701473555	null	null	305.072265625	305.087646484375
842	305.134765625	12.345066666666666					1	DETECTED	305.1348 m/z @12.35 [N1273_2.mzXML]	305.134765625	12.345066666666666	12.328	12.5136	0.18560000000000088	15390.09375	111108.38755664171	0	1180	0.12845471242704853	5.437500000000059	9.875000000000117	305.134765625	305.1353454589844
843	305.2148742675781	10.075933333333333					1	DETECTED	305.2149 m/z @10.08 [N1273_2.mzXML]	305.2148742675781	10.075933333333333	10.026683333333333	14.884116666666667	4.857433333333335	5789.9189453125	523436.9147438047	0	1180	0.09645013169905958	49.31404399323114	93.32716436516242	305.21246337890625	305.215087890625
844	305.2440185546875	12.59725					1	DETECTED	305.2440 m/z @12.60 [N1273_2.mzXML]	305.2440185546875	12.59725	0.8702333333333333	15.352616666666668	14.482383333333335	115058.9296875	2648758.597197325	1	1180	0.182443634899343	8.313525682288262	13.809169837418445	305.2341613769531	305.2481384277344
845	306.0829162597656	16.667833333333334					1	DETECTED	306.0829 m/z @16.67 [N1273_2.mzXML]	306.0829162597656	16.667833333333334	9.305133333333334	19.04866666666667	9.743533333333335	5260.85595703125	1290636.3803476861	0	1180	2.6010572607291067	0.6616820822071614	0.25786310992808065	306.08148193359375	306.0843505859375
846	307.0620422363281	14.117166666666666					1	DETECTED	307.0620 m/z @14.12 [N1273_2.mzXML]	307.0620422363281	14.117166666666666	9.514416666666667	18.829833333333333	9.315416666666666	4254.96435546875	944437.9658243712	0	1180	4.133767456780509	1.0119403255300277	1.023880651060055	307.0534973144531	307.066650390625
847	307.0797424316406	15.787833333333333					1	DETECTED	307.0797 m/z @15.79 [N1273_2.mzXML]	307.0797424316406	15.787833333333333	0.44961666666666666	18.848166666666668	18.39855	5929.490234375	1719626.2648481755	0	1180	13.278180974218856	0.5997617063261375	0.4186038456126067	307.0743713378906	307.0839538574219
848	307.1677551269531	10.5599					1	DETECTED	307.1678 m/z @10.56 [N1273_2.mzXML]	307.1677551269531	10.5599	9.547016666666668	14.584249999999999	5.037233333333331	301774.8125	6300771.87659623	1	1180	0.4348280962722004	4.2239932422651485	0.5197184409886386	307.1667785644531	307.1692199707031
849	308.04718017578125	8.730016666666668					1	DETECTED	308.0472 m/z @8.73 [N1273_2.mzXML]	308.04718017578125	8.730016666666668	2.3726333333333334	18.172666666666665	15.800033333333332	6343.6337890625	953382.8006093446	0	1180	0.17485656767845015	1.2426522442409478	0.38332996223080373	308.04168701171875	308.0543518066406
850	308.17156982421875	10.5599					1	DETECTED	308.1716 m/z @10.56 [N1273_2.mzXML]	308.17156982421875	10.5599	10.443900000000001	12.006966666666667	1.563066666666666	38283.671875	913141.9299934105	0	1180	0.5015575870856903	5.904004179651103	1.8049474478819716	308.17022705078125	308.1720886230469
851	308.87847900390625	2.1016500000000002					1	DETECTED	308.8785 m/z @2.10 [N1273_2.mzXML]	308.87847900390625	2.1016500000000002	2.0154166666666664	2.24545	0.23003333333333353	8569.7470703125	77759.39816577156	0	1180	0.17427338538029513	1.3337843061461088	1.6675686122922173	308.8764953613281	308.8791809082031
852	309.15008544921875	13.762383333333334					1	DETECTED	309.1501 m/z @13.76 [N1273_2.mzXML]	309.15008544921875	13.762383333333334	2.509666666666667	14.26325	11.753583333333331	11722.1953125	1375787.7328936157	0	1180	4.519817893375787	0.5536853747004462	0.1120585721269457	309.14080810546875	309.1513977050781
853	309.1639099121094	10.5599					1	DETECTED	309.1639 m/z @10.56 [N1273_2.mzXML]	309.1639099121094	10.5599	8.040266666666666	12.5136	4.4733333333333345	12481.28515625	929378.4705443119	0	1180	0.7890353797680891	0.8876952995806264	0.7849053402266324	309.16314697265625	309.17132568359375
854	309.20245361328125	12.78035					1	DETECTED	309.2025 m/z @12.78 [N1273_2.mzXML]	309.20245361328125	12.78035	11.789116666666667	13.087733333333334	1.2986166666666676	17802.078125	306103.03055798373	0	1180	0.12261350293089102	0.655050946632142	0.4623670469726613	309.2017517089844	309.2061462402344
855	309.2413024902344	12.729966666666666					1	DETECTED	309.2413 m/z @12.73 [N1273_2.mzXML]	309.2413024902344	12.729966666666666	12.038416666666667	14.867683333333334	2.8292666666666673	10311.2705078125	555106.2651301576	0	1180	1.6478136363746234	2.0657364959208033	2.7281377552601365	309.2379455566406	309.24237060546875
856	310.1123352050781	7.83235					1	DETECTED	310.1123 m/z @7.83 [N1273_2.mzXML]	310.1123352050781	7.83235	0.15598333333333333	19.983333333333334	19.827350000000003	1735.853515625	1114234.687846283	0	1180	18.071915619242034	1.2914540733246198	1.5829081466492396	310.11090087890625	310.11517333984375
857	310.1524353027344	13.72895					1	DETECTED	310.1524 m/z @13.73 [N1273_2.mzXML]	310.1524353027344	13.72895	9.2746	13.948233333333333	4.673633333333333	3457.12353515625	598791.537645813	0	1180	4.4892248834628194	0.5246145153988049	0.04922903079760982	310.149658203125	310.1536560058594
858	310.2008972167969	10.592933333333333					1	DETECTED	310.2009 m/z @10.59 [N1273_2.mzXML]	310.2008972167969	10.592933333333333	10.38975	17.107333333333333	6.717583333333334	65724.4609375	1105125.6741002174	1	1180	0.10463778208288232	1.4193482920464884	1.1165769834554449	310.1985168457031	310.2012939453125
859	310.3094177246094	12.828833333333334					1	DETECTED	310.3094 m/z @12.83 [N1273_2.mzXML]	310.3094177246094	12.828833333333334	12.729966666666666	14.017416666666666	1.2874499999999998	14704.236328125	279616.6631480711	0	1180	0.10363625005175514	6.5110418071476	12.0220836142952	310.3085021972656	310.31109619140625
860	310.9118957519531	1.64595					1	DETECTED	310.9119 m/z @1.65 [N1273_2.mzXML]	310.9118957519531	1.64595	1.6006333333333334	1.7423833333333334	0.14175000000000004	55166.7578125	204997.03960205105	0	1180	0.05620944740735956	1.6160899723958935	1.3825153024826216	310.9115295410156	310.91265869140625
861	311.0032958984375	11.754733333333332					1	DETECTED	311.0033 m/z @11.75 [N1273_2.mzXML]	311.0032958984375	11.754733333333332	9.7961	19.762833333333333	9.966733333333334	3799.476806640625	942757.8286013182	0	1180	2.1348077692397194	2.5443081059922736	2.0286160281098033	310.9958190917969	311.0091857910156
862	311.06854248046875	11.582433333333334					1	DETECTED	311.0685 m/z @11.58 [N1273_2.mzXML]	311.06854248046875	11.582433333333334	10.979216666666668	11.944116666666668	0.9649000000000001	49806.84765625	720863.038927246	0	1180	0.6585180746645012	0.8031947945601792	0.5190343433221605	311.0682373046875	311.0697021484375
863	311.1231994628906	8.747316666666668					1	DETECTED	311.1232 m/z @8.75 [N1273_2.mzXML]	311.1231994628906	8.747316666666668	8.437633333333332	15.17555	6.737916666666667	23190.396484375	832855.1244262386	0	1180	0.09226136987743772	2.4928887919464553	4.070684917826946	311.1207275390625	311.1278381347656
864	311.1658630371094	12.258849999999999					1	DETECTED	311.1659 m/z @12.26 [N1273_2.mzXML]	311.1658630371094	12.258849999999999	0.48628333333333335	17.19816666666667	16.711883333333336	76455.5	4153362.7294703973	1	1180	0.2630332715727999	23.046599579316716	5.349435692887064	311.1583251953125	311.17572021484375
865	311.6319885253906	12.861133333333333					1	DETECTED	311.6320 m/z @12.86 [N1273_2.mzXML]	311.6319885253906	12.861133333333333	12.7134	13.012883333333333	0.2994833333333329	30994.80078125	256203.11591821245	0	1180	0.32259399086112595	1.0135943140794228	0.3954443446092024	311.63140869140625	311.6324768066406
866	311.9908447265625	13.612983333333334					1	DETECTED	311.9908 m/z @13.61 [N1273_2.mzXML]	311.9908447265625	13.612983333333334	12.2414	19.7075	7.466099999999999	7781.25830078125	1266380.262756255	0	1180	5.082795987812107	1.0076613377121724	0.9970109171976018	311.9811096191406	311.9988708496094
867	312.0282897949219	13.13205					1	DETECTED	312.0283 m/z @13.13 [N1273_2.mzXML]	312.0282897949219	13.13205	11.146633333333334	17.786833333333334	6.6402	36362.90625	1586368.2986821288	0	1180	0.24220199123721997	0.9190398521812723	1.2554267295055346	312.02215576171875	312.0299377441406
868	312.1336975097656	12.828833333333334					1	DETECTED	312.1337 m/z @12.83 [N1273_2.mzXML]	312.1336975097656	12.828833333333334	8.781983333333333	12.861133333333333	4.07915	10570.8525390625	1001863.2432003175	0	1180	4.116688722648778	0.5039907582440663	0.007981516488132577	312.1278991699219	312.1336975097656
869	312.16943359375	12.3105					1	DETECTED	312.1694 m/z @12.31 [N1273_2.mzXML]	312.16943359375	12.3105	12.206883333333334	12.5309	0.32401666666666706	11593.1064453125	150979.86105249048	0	1180	0.19848576148243247	1.563535467267189	2.2499755961238876	312.1688537597656	312.16961669921875
870	312.21624755859375	10.735166666666666					1	DETECTED	312.2162 m/z @10.74 [N1273_2.mzXML]	312.21624755859375	10.735166666666666	10.4967	13.6296	3.1328999999999994	26207.267578125	923777.2012926025	0	1180	0.1642943062653952	6.568183752813806	0.8853534203849404	312.21484375	312.2221374511719
871	312.3616943359375	12.054233333333334					1	DETECTED	312.3617 m/z @12.05 [N1273_2.mzXML]	312.3616943359375	12.054233333333334	12.038416666666667	12.275683333333335	0.2372666666666685	18627.080078125	135419.23337158337	0	1180	0.08388482857606405	7.500526870389452	14.001053740778904	312.3612976074219	312.3619384765625
872	312.65814208984375	2.5233666666666665					1	DETECTED	312.6581 m/z @2.52 [N1273_2.mzXML]	312.65814208984375	2.5233666666666665	1.8602166666666666	5.0192499999999995	3.159033333333333	20114.3515625	835342.0454330134	0	1180	0.4408313815152205	1.443591573615949	1.534664298831368	312.6545104980469	312.6590881347656
873	313.0357666015625	1.64595					1	DETECTED	313.0358 m/z @1.65 [N1273_2.mzXML]	313.0357666015625	1.64595	1.6308333333333331	13.190266666666668	11.559433333333335	12558.3291015625	2685928.189819946	0	1180	0.061754335653073866	382.34068357221054	763.681367144421	313.0314025878906	313.0357666015625
874	313.0656433105469	11.582433333333334					1	DETECTED	313.0656 m/z @11.58 [N1273_2.mzXML]	313.0656433105469	11.582433333333334	9.3846	11.771899999999999	2.387299999999998	17877.4140625	445169.18232055637	0	1180	0.772603606626987	0.543103056040039	0.4303941262384027	313.057861328125	313.0670166015625
875	313.09564208984375	1.48205					1	DETECTED	313.0956 m/z @1.48 [N1273_2.mzXML]	313.09564208984375	1.48205	1.4174	19.322	17.9046	19073.84765625	1961048.4853513485	0	1180	0.3873753659190218	138.473317865429	275.946635730858	313.0940246582031	313.1042175292969
876	313.1540832519531	10.026683333333333					1	DETECTED	313.1541 m/z @10.03 [N1273_2.mzXML]	313.1540832519531	10.026683333333333	9.993533333333334	10.127266666666666	0.13373333333333193	5825.56298828125	30661.622868347178	0	1180	0.15589756227334206	2.017094017094049	3.1644173641465696	313.1537170410156	313.1545715332031
877	313.1661682128906	12.258849999999999					1	DETECTED	313.1662 m/z @12.26 [N1273_2.mzXML]	313.1661682128906	12.258849999999999	4.0698	12.6639	8.594100000000001	18434.2265625	1444741.7408096923	0	1180	0.17243458811031154	0.521692598248694	0.04741626548237739	313.1650390625	313.17559814453125
878	313.2727355957031	14.405683333333334					1	DETECTED	313.2727 m/z @14.41 [N1273_2.mzXML]	313.2727355957031	14.405683333333334	0.10103333333333334	20.00183333333333	19.900799999999997	3737.600341796875	1620469.3753520194	0	1180	1.3098019880884095	0.6956059742810903	0.2779611998446633	313.2710266113281	313.2791442871094
879	313.78369140625	2.4551833333333333					1	DETECTED	313.7837 m/z @2.46 [N1273_2.mzXML]	313.78369140625	2.4551833333333333	0.15598333333333333	14.834249999999999	14.678266666666666	14266.60546875	2282305.441286956	0	1180	0.5855798069329454	0.7846178607157855	0.4752290446926944	313.78125	313.78424072265625
880	314.0287170410156	13.1608					1	DETECTED	314.0287 m/z @13.16 [N1273_2.mzXML]	314.0287170410156	13.1608	11.737683333333333	15.193016666666667	3.455333333333334	11626.763671875	541790.4990353395	0	1180	0.09150332186351129	1.2140021314720038	0.7259511734181787	314.0274963378906	314.0299987792969
881	314.23162841796875	10.979216666666668					1	DETECTED	314.2316 m/z @10.98 [N1273_2.mzXML]	314.23162841796875	10.979216666666668	10.790066666666666	11.82315	1.0330833333333338	206037.9375	2027420.7394273651	1	1180	0.1372567300383949	1.3239567721272558	1.5107843572706843	314.2307434082031	314.2329406738281
882	315.0175476074219	1.5858666666666668					1	DETECTED	315.0175 m/z @1.59 [N1273_2.mzXML]	315.0175476074219	1.5858666666666668	1.5563166666666668	2.6900833333333334	1.1337666666666666	7716.5927734375	201949.83488464355	0	1180	0.821080021895161	19.183869148336175	37.36773829667235	315.0086364746094	315.02569580078125
883	315.0455322265625	2.4551833333333333					1	DETECTED	315.0455 m/z @2.46 [N1273_2.mzXML]	315.0455322265625	2.4551833333333333	1.9025833333333333	16.375533333333333	14.47295	9444.5673828125	1058736.7247184447	0	1180	0.700872384282254	13.09532211364459	1.5794588044211957	315.037109375	315.0519714355469
884	315.07891845703125	2.414416666666667					1	DETECTED	315.0789 m/z @2.41 [N1273_2.mzXML]	315.07891845703125	2.414416666666667	1.6610666666666667	19.04866666666667	17.387600000000003	5531961.5	2.594782982258906E8	1	1180	0.5548847239400909	1.7361605746098374	1.793068997907952	315.07830810546875	315.0879211425781
885	315.1326599121094	11.415216666666668					1	DETECTED	315.1327 m/z @11.42 [N1273_2.mzXML]	315.1326599121094	11.415216666666668	2.2028000000000003	12.9982	10.7954	9273.9287109375	1390116.9705883176	0	1180	9.070419127447572	0.5859157477679581	0.4064963995760214	315.12371826171875	315.1374206542969
886	315.16180419921875	12.293333333333333					1	DETECTED	315.1618 m/z @12.29 [N1273_2.mzXML]	315.16180419921875	12.293333333333333	2.33075	13.012883333333333	10.682133333333333	6350.8759765625	2527405.028427978	0	1180	10.01665195026087	0.5361126213917073	0.0722252427834146	315.1530456542969	315.16619873046875
887	315.2350158691406	10.979216666666668					1	DETECTED	315.2350 m/z @10.98 [N1273_2.mzXML]	315.2350158691406	10.979216666666668	10.860800000000001	11.096866666666667	0.23606666666666598	35543.609375	302169.9532412106	0	1180	0.1430076405899765	0.9967628430682594	1.063840704948691	315.2349548339844	315.23541259765625
888	316.08245849609375	2.414416666666667					1	DETECTED	316.0825 m/z @2.41 [N1273_2.mzXML]	316.08245849609375	2.414416666666667	1.8167666666666666	10.38975	8.572983333333333	482561.90625	2.2900160854944214E7	0	1180	0.8520028865572893	1.7751632674894713	1.7715183297251587	316.08209228515625	316.084228515625
889	316.1747741699219	10.5125					1	DETECTED	316.1748 m/z @10.51 [N1273_2.mzXML]	316.1747741699219	10.5125	9.12805	10.592933333333333	1.4648833333333329	9423.794921875	412522.88712402346	0	1180	1.3715648944391337	0.5290488400929372	0.05809768018587426	316.16778564453125	316.17596435546875
890	316.2474060058594	11.130283333333333					1	DETECTED	316.2474 m/z @11.13 [N1273_2.mzXML]	316.2474060058594	11.130283333333333	10.9132	11.721166666666667	0.8079666666666672	288966.71875	1954569.131947021	1	1180	0.08059465956848122	4.57017942840583	null	316.2378845214844	316.2479248046875
891	317.08355712890625	2.414416666666667					1	DETECTED	317.0836 m/z @2.41 [N1273_2.mzXML]	317.08355712890625	2.414416666666667	1.8311333333333333	8.973433333333332	7.142299999999999	68872.734375	3144447.3159471126	0	1180	0.4594843693804953	2.068731370921116	1.8667103268830318	317.08154296875	317.08489990234375
892	317.1142883300781	1.64595					1	DETECTED	317.1143 m/z @1.65 [N1273_2.mzXML]	317.1142883300781	1.64595	0.5780166666666666	11.885966666666667	11.30795	17636.48828125	1643787.124023285	0	1180	0.16474753990575497	2.7355731957361926	3.1429950578210453	317.11199951171875	317.11700439453125
893	317.1778259277344	13.470166666666668					1	DETECTED	317.1778 m/z @13.47 [N1273_2.mzXML]	317.1778259277344	13.470166666666668	10.4967	13.470166666666668	2.973466666666667	12053.6748046875	698397.9442034914	0	1180	1.3524108340727619	0.5	null	317.1712341308594	317.1785583496094
894	317.2510070800781	11.130283333333333					1	DETECTED	317.2510 m/z @11.13 [N1273_2.mzXML]	317.2510070800781	11.130283333333333	11.096866666666667	14.683950000000001	3.587083333333334	46626.578125	1561514.847271027	0	1180	2.5130580322329816	22.957680076485012	44.441520616414046	317.2430419921875	317.2510070800781
895	317.5274963378906	2.5233666666666665					1	DETECTED	317.5275 m/z @2.52 [N1273_2.mzXML]	317.5274963378906	2.5233666666666665	1.8602166666666666	13.263433333333333	11.403216666666667	19012.6484375	2470128.07094162	0	1180	0.4945690969177168	1.2133017044404857	1.5368905463810045	317.526611328125	317.5341491699219
896	318.0674133300781	1.6308333333333331					1	DETECTED	318.0674 m/z @1.63 [N1273_2.mzXML]	318.0674133300781	1.6308333333333331	1.6308333333333331	19.28533333333333	17.6545	14544.5400390625	4374464.874666597	0	1180	14.519223590752125	null	null	318.0621643066406	318.0674133300781
897	318.1807556152344	10.043000000000001					1	DETECTED	318.1808 m/z @10.04 [N1273_2.mzXML]	318.1807556152344	10.043000000000001	9.993533333333334	10.127266666666666	0.13373333333333193	4876.63671875	24863.555955932643	0	1180	0.09055487084883218	1.351752021563307	1.7035040431266142	318.180419921875	318.1809387207031
898	318.1909484863281	9.336716666666666					1	DETECTED	318.1909 m/z @9.34 [N1273_2.mzXML]	318.1909484863281	9.336716666666666	9.2746	9.465399999999999	0.19079999999999941	14143.6611328125	80903.26913281236	0	1180	0.08351358720399027	1.8798943199383982	2.0212237266986333	318.19012451171875	318.19122314453125
899	318.2991638183594	11.342866666666668					1	DETECTED	318.2992 m/z @11.34 [N1273_2.mzXML]	318.2991638183594	11.342866666666668	11.298433333333332	17.659	6.360566666666667	370328.34375	3134423.4776290883	1	1180	0.07463434382426826	3.420839906048583	3.3536007185023258	318.2985534667969	318.30535888671875
900	318.9689025878906	1.9447333333333332					1	DETECTED	318.9689 m/z @1.94 [N1273_2.mzXML]	318.9689025878906	1.9447333333333332	1.7737333333333334	2.14495	0.37121666666666675	12816.2666015625	168143.97894042963	0	1180	0.2423357360212408	1.0854288499025355	1.170857699805071	318.9681396484375	318.96990966796875
901	319.0078125	12.892866666666666					1	DETECTED	319.0078 m/z @12.89 [N1273_2.mzXML]	319.0078125	12.892866666666666	1.4359166666666667	12.892866666666666	11.456949999999999	7342.7529296875	4826789.463251465	0	1180	11.413544660764945	0.5	null	319.00421142578125	319.0078125
902	319.0604248046875	16.393966666666667					1	DETECTED	319.0604 m/z @16.39 [N1273_2.mzXML]	319.0604248046875	16.393966666666667	4.662983333333333	18.701666666666664	14.038683333333331	3888.679931640625	1076327.8492975465	0	1180	0.6585847949988448	0.5983591884169982	0.19671837683399632	319.057861328125	319.0618896484375
903	319.12872314453125	10.644749999999998					1	DETECTED	319.1287 m/z @10.64 [N1273_2.mzXML]	319.12872314453125	10.644749999999998	9.829466666666667	10.753666666666668	0.9242000000000008	3420.062744140625	78314.91547854609	0	1180	0.1476085833920937	0.5667968191017455	0.13359363820349096	319.1277770996094	319.1289367675781
904	319.167724609375	11.146633333333334					1	DETECTED	319.1677 m/z @11.15 [N1273_2.mzXML]	319.167724609375	11.146633333333334	9.530533333333333	11.231216666666667	1.700683333333334	17288.439453125	296581.470098847	0	1180	0.08647119302477257	0.6360500771447728	0.4601562427488918	319.1640930175781	319.1683654785156
905	319.19366455078125	14.327266666666667					1	DETECTED	319.1937 m/z @14.33 [N1273_2.mzXML]	319.19366455078125	14.327266666666667	10.026683333333333	16.228716666666667	6.202033333333334	76447.8828125	3815872.2122032456	0	1180	0.5545810605135948	1.7263385581526964	0.8873071974200244	319.1841735839844	319.1949157714844
906	319.260009765625	12.877016666666666					1	DETECTED	319.2600 m/z @12.88 [N1273_2.mzXML]	319.260009765625	12.877016666666666	4.244433333333333	14.311033333333334	10.066600000000001	7713.2978515625	1929340.5493767394	0	1180	9.13305267548843	0.5830583737969516	0.16611674759390313	319.260009765625	319.2645263671875
907	319.3025207519531	11.342866666666668					1	DETECTED	319.3025 m/z @11.34 [N1273_2.mzXML]	319.3025207519531	11.342866666666668	11.298433333333332	11.641433333333334	0.34300000000000175	67961.71875	457338.38995019475	0	1180	0.08005818819995802	3.849335304208569	3.4565331134951793	319.29437255859375	319.30322265625
908	320.0046081542969	16.466916666666666					1	DETECTED	320.0046 m/z @16.47 [N1273_2.mzXML]	320.0046081542969	16.466916666666666	9.73035	19.854666666666667	10.124316666666667	1628.061767578125	582963.2985555421	0	1180	0.34059233787407805	0.7514448507399912	0.5028897014799825	320.0023193359375	320.00628662109375
909	320.1967468261719	14.26325					1	DETECTED	320.1967 m/z @14.26 [N1273_2.mzXML]	320.1967468261719	14.26325	9.514416666666667	15.751283333333333	6.236866666666666	13884.7509765625	886517.8182455136	0	1180	0.48157907845181214	0.6042025188778699	6.605205423204251	320.1962585449219	320.2062683105469
910	320.6994323730469	9.075683333333334					1	DETECTED	320.6994 m/z @9.08 [N1273_2.mzXML]	320.6994323730469	9.075683333333334	9.041666666666666	9.143833333333333	0.10216666666666718	9052.013671875	34996.04780679304	0	1180	0.08308275013234478	1.5017148456638427	2.166785076063521	320.6990966796875	320.7001953125
911	321.1841125488281	11.789116666666667					1	DETECTED	321.1841 m/z @11.79 [N1273_2.mzXML]	321.1841125488281	11.789116666666667	10.5125	11.789116666666667	1.2766166666666674	2166.853759765625	111512.3344486694	0	1180	1.2717874434008376	0.5	null	321.18280029296875	321.1849670410156
912	321.208984375	12.6137					1	DETECTED	321.2090 m/z @12.61 [N1273_2.mzXML]	321.208984375	12.6137	9.041666666666666	14.734483333333333	5.692816666666667	51573.27734375	1488071.8775640856	0	1180	0.2864800920303665	3.1821690855041407	6.774900980643001	321.1991882324219	321.2097473144531
913	321.2568054199219	12.3105					1	DETECTED	321.2568 m/z @12.31 [N1273_2.mzXML]	321.2568054199219	12.3105	12.224116666666667	12.345066666666666	0.12094999999999878	3843.674072265625	21526.15682470687	0	1180	0.0670126749498543	0.700077175381056	0.40015435076211203	321.2559509277344	321.2568664550781
914	322.212646484375	12.6137					1	DETECTED	322.2126 m/z @12.61 [N1273_2.mzXML]	322.212646484375	12.6137	12.5136	12.844883333333334	0.3312833333333334	10730.76171875	137407.81095874	0	1180	0.31376168136303484	1.6547619047619146	2.3095238095238293	322.21148681640625	322.2127990722656
915	323.16314697265625	10.284249999999998					1	DETECTED	323.1631 m/z @10.28 [N1273_2.mzXML]	323.16314697265625	10.284249999999998	9.74605	11.771899999999999	2.0258499999999984	8255.6904296875	354766.5299933777	0	1180	0.47918389884732804	1.882060572277969	2.814001868567927	323.1622619628906	323.1666259765625
916	323.2246398925781	13.880183333333333					1	DETECTED	323.2246 m/z @13.88 [N1273_2.mzXML]	323.2246398925781	13.880183333333333	11.789116666666667	15.605316666666665	3.8161999999999985	15412.7021484375	734437.2871796875	0	1180	0.4489784303752469	0.7976440158604938	4.858948662045661	323.2239074707031	323.2266540527344
917	323.2543640136719	12.763866666666667					1	DETECTED	323.2544 m/z @12.76 [N1273_2.mzXML]	323.2543640136719	12.763866666666667	11.754733333333332	13.612983333333334	1.8582500000000017	6557.31982421875	348444.91031579586	0	1180	0.7864384587493234	0.9207157957323113	0.8414315914646227	323.25347900390625	323.2562561035156
918	324.17840576171875	16.777833333333334					1	DETECTED	324.1784 m/z @16.78 [N1273_2.mzXML]	324.17840576171875	16.777833333333334	8.006266666666667	19.94633333333333	11.940066666666665	7259.8388671875	1849241.2096637872	0	1180	7.4318643320697095	0.6806119773358615	0.37148483679931044	324.1761169433594	324.18072509765625
919	324.1914367675781	9.714783333333333					1	DETECTED	324.1914 m/z @9.71 [N1273_2.mzXML]	324.1914367675781	9.714783333333333	9.664233333333334	9.879050000000001	0.21481666666666754	35864.7109375	197882.9471307372	0	1180	0.08609909844529895	1.989258460378732	2.566312646797832	324.19085693359375	324.19146728515625
920	325.1405029296875	8.437633333333332					1	DETECTED	325.1405 m/z @8.44 [N1273_2.mzXML]	325.1405029296875	8.437633333333332	8.437633333333332	9.1104	0.6727666666666678	3300.42724609375	79778.1772777712	0	1180	0.6625685325657162	null	null	325.1405029296875	325.1427917480469
921	325.1750183105469	16.905333333333335					1	DETECTED	325.1750 m/z @16.91 [N1273_2.mzXML]	325.1750183105469	16.905333333333335	8.781983333333333	20.00183333333333	11.219849999999997	10736.0458984375	2503500.5657282704	0	1180	2.2738034436364227	0.6864194143276807	0.5219876174840578	325.1734924316406	325.17718505859375
922	326.1772766113281	16.777833333333334					1	DETECTED	326.1773 m/z @16.78 [N1273_2.mzXML]	326.1772766113281	16.777833333333334	12.054233333333334	19.139666666666667	7.085433333333333	3688.361572265625	827912.0916213378	0	1180	1.4256532132624962	0.7500035283823073	0.5000070567646147	326.1751708984375	326.1785583496094
923	327.0074157714844	1.21655					1	DETECTED	327.0074 m/z @1.22 [N1273_2.mzXML]	327.0074157714844	1.21655	0.15598333333333333	20.00183333333333	19.84585	6887.91845703125	4320653.53702161	0	1180	17.519581139433967	9.35624823207719	17.712496464154377	327.0054016113281	327.0086364746094
924	327.0518798828125	11.582433333333334					1	DETECTED	327.0519 m/z @11.58 [N1273_2.mzXML]	327.0518798828125	11.582433333333334	1.6308333333333331	11.929566666666666	10.298733333333333	64176.69140625	4070246.824945312	0	1180	0.10459420224231941	0.5130845505996624	0.02080113983233036	327.05035400390625	327.0523681640625
925	327.173583984375	16.905333333333335					1	DETECTED	327.1736 m/z @16.91 [N1273_2.mzXML]	327.173583984375	16.905333333333335	7.83235	19.103166666666667	11.270816666666667	5199.775390625	1710801.7937811888	0	1180	0.3841333155325941	0.6211196611184486	0.24223932223689723	327.1715087890625	327.18353271484375
926	327.22845458984375	13.896916666666668					1	DETECTED	327.2285 m/z @13.90 [N1273_2.mzXML]	327.22845458984375	13.896916666666668	12.18955	14.634133333333333	2.444583333333332	16224.025390625	734024.2055435786	0	1180	1.469121146445202	0.765921362828036	0.38555303027796817	327.2193298339844	327.22955322265625
927	328.2112731933594	12.038416666666667					1	DETECTED	328.2113 m/z @12.04 [N1273_2.mzXML]	328.2112731933594	12.038416666666667	5.861666666666666	12.15525	6.293583333333334	13940.4697265625	1293673.2550718084	0	1180	0.05014312373936036	0.5094575086682587	0.018915017336517424	328.201904296875	328.2116394042969
928	328.2472839355469	11.1139					1	DETECTED	328.2473 m/z @11.11 [N1273_2.mzXML]	328.2472839355469	11.1139	11.028716666666666	11.4763	0.4475833333333341	77874.4765625	564913.202714845	0	1180	0.09421535802237635	3.1774265191253748	6.380835255078717	328.2469482421875	328.2481689453125
929	328.6745910644531	13.1608					1	DETECTED	328.6746 m/z @13.16 [N1273_2.mzXML]	328.6745910644531	13.1608	13.012883333333333	13.6296	0.616716666666667	10489.0166015625	154871.51295483395	0	1180	0.16095937611418343	2.0846760563380227	2.6659450389167985	328.6719665527344	328.6753234863281
930	328.8978576660156	1.5563166666666668					1	DETECTED	328.8979 m/z @1.56 [N1273_2.mzXML]	328.8978576660156	1.5563166666666668	1.4519833333333334	1.6308333333333331	0.17884999999999973	77228.125	453238.80048242194	0	1180	0.13194470241720713	0.8541622975418877	0.691422693652113	328.8968505859375	328.89788818359375
931	328.99774169921875	1.78845					1	DETECTED	328.9977 m/z @1.79 [N1273_2.mzXML]	328.99774169921875	1.78845	0.10103333333333334	19.983333333333334	19.8823	10311.859375	4427954.374014218	0	1180	6.597478750621627	5.891342782359622	7.846545861476539	328.99774169921875	329.0063171386719
932	329.0517272949219	11.582433333333334					1	DETECTED	329.0517 m/z @11.58 [N1273_2.mzXML]	329.0517272949219	11.582433333333334	11.568033333333334	11.671899999999999	0.103866666666665	8268.087890625	32196.630248290723	0	1180	0.10839057369941152	3.6064814814813757	6.212962962962751	329.0510559082031	329.0522155761719
933	329.1761169433594	12.258849999999999					1	DETECTED	329.1761 m/z @12.26 [N1273_2.mzXML]	329.1761169433594	12.258849999999999	12.172416666666667	12.5136	0.3411833333333334	10864.40625	109001.88836425799	0	1180	0.24574372087899654	1.9736791361357802	2.982023281315271	329.1761169433594	329.1772766113281
934	329.2464599609375	13.762383333333334					1	DETECTED	329.2465 m/z @13.76 [N1273_2.mzXML]	329.2464599609375	13.762383333333334	11.079966666666667	15.15775	4.077783333333333	56638.74609375	1856863.46024991	0	1180	0.28695155717650067	0.8392669115950456	0.4067806772273822	329.243408203125	329.2538757324219
935	330.2264404296875	10.4967					1	DETECTED	330.2264 m/z @10.50 [N1273_2.mzXML]	330.2264404296875	10.4967	10.3716	10.735166666666666	0.3635666666666655	4433.24609375	56559.617006713815	0	1180	0.2656730073694149	1.4531041833200087	1.9062083666400174	330.2261962890625	330.2279968261719
936	330.2498474121094	13.696016666666667					1	DETECTED	330.2498 m/z @13.70 [N1273_2.mzXML]	330.2498474121094	13.696016666666667	11.704383333333334	14.634133333333333	2.9297499999999985	11842.3984375	773628.8477603454	0	1180	0.18142088097569342	0.7355144019146762	0.4710288038293525	330.2450866699219	330.25103759765625
937	330.2627868652344	11.248233333333333					1	DETECTED	330.2628 m/z @11.25 [N1273_2.mzXML]	330.2627868652344	11.248233333333333	11.196816666666667	12.5136	1.3167833333333334	21273.05078125	280333.68873010227	0	1180	0.093136592225596	12.805024311183201	24.610048622366403	330.2621765136719	330.263427734375
938	330.3358154296875	11.871116666666667					1	DETECTED	330.3358 m/z @11.87 [N1273_2.mzXML]	330.3358154296875	11.871116666666667	11.840133333333334	11.990883333333333	0.1507499999999986	10099.53125	59739.52401477028	0	1180	0.12341886246956335	2.432759548144139	3.8655190962882773	330.3356628417969	330.3365478515625
939	330.99542236328125	12.006966666666667					1	DETECTED	330.9954 m/z @12.01 [N1273_2.mzXML]	330.99542236328125	12.006966666666667	0.10103333333333334	20.00183333333333	19.900799999999997	2722.51513671875	1706165.3640958255	0	1180	12.08569290867856	0.8357513620659726	0.6715027241319451	330.99371337890625	331.0032653808594
940	331.0529479980469	2.414416666666667					1	DETECTED	331.0529 m/z @2.41 [N1273_2.mzXML]	331.0529479980469	2.414416666666667	1.7737333333333334	11.596733333333333	9.823	697888.25	2.880037396129721E7	1	1180	0.5411555007114139	1.5560720171415692	1.5294041359210628	331.0437316894531	331.054443359375
941	331.1648864746094	8.3572					1	DETECTED	331.1649 m/z @8.36 [N1273_2.mzXML]	331.1648864746094	8.3572	8.142816666666667	10.662716666666666	2.5199	6708.986328125	176479.7523713378	0	1180	0.11992077022540393	5.877089325973703	9.9227177534352	331.16375732421875	331.1651306152344
942	331.1873474121094	12.15525					1	DETECTED	331.1873 m/z @12.16 [N1273_2.mzXML]	331.1873474121094	12.15525	6.76525	13.042533333333333	6.277283333333333	12982.017578125	1989661.8334689944	0	1180	0.13923411588094936	0.582308286951144	0.164616573902288	331.17828369140625	331.1883544921875
943	331.2040100097656	11.162749999999999					1	DETECTED	331.2040 m/z @11.16 [N1273_2.mzXML]	331.2040100097656	11.162749999999999	11.1139	11.231216666666667	0.1173166666666674	7255.97119140625	33590.3914129642	0	1180	0.07398101571260973	1.200784715114307	1.401569430228614	331.2040100097656	331.20489501953125
944	331.2259216308594	11.0455					1	DETECTED	331.2259 m/z @11.05 [N1273_2.mzXML]	331.2259216308594	11.0455	10.480133333333333	16.338916666666666	5.858783333333333	7228.56396484375	790655.8387000728	0	1180	0.06293806641676802	5.18140145038617	9.36280290077234	331.2259216308594	331.23504638671875
945	331.26190185546875	11.460866666666668					1	DETECTED	331.2619 m/z @11.46 [N1273_2.mzXML]	331.26190185546875	11.460866666666668	11.42995	16.503333333333334	5.073383333333334	9227.5185546875	780222.4583911432	0	1180	3.293054190515713	70.8534252141894	138.21412098417366	331.2607421875	331.2636413574219
946	332.0566101074219	2.5233666666666665					1	DETECTED	332.0566 m/z @2.52 [N1273_2.mzXML]	332.0566101074219	2.5233666666666665	1.8311333333333333	5.3693	3.5381666666666667	72818.0234375	2833587.8674454647	0	1180	0.5568073667615074	1.9938578270616856	1.0120636460809427	332.05560302734375	332.0577392578125
947	332.16326904296875	10.162483333333334					1	DETECTED	332.1633 m/z @10.16 [N1273_2.mzXML]	332.16326904296875	10.162483333333334	8.38925	16.7595	8.370249999999999	280074.15625	7269725.157750519	1	1180	0.2723880400504797	0.9792119386087782	1.0446384233162025	332.1622619628906	332.1684265136719
948	332.24224853515625	10.790066666666666					1	DETECTED	332.2422 m/z @10.79 [N1273_2.mzXML]	332.24224853515625	10.790066666666666	10.162483333333334	11.1139	0.951416666666665	32531.37109375	312679.99140884454	0	1180	0.12720537808083598	2.251651061808948	3.610671359097985	332.2400817871094	332.2428283691406
949	332.33026123046875	11.771899999999999					1	DETECTED	332.3303 m/z @11.77 [N1273_2.mzXML]	332.33026123046875	11.771899999999999	11.737683333333333	11.9003	0.16261666666666663	6959.07470703125	39012.03792102077	0	1180	0.10498406464995114	2.3762786166586167	3.752557233317234	332.3294372558594	332.3305358886719
950	333.05126953125	2.3866666666666663					1	DETECTED	333.0513 m/z @2.39 [N1273_2.mzXML]	333.05126953125	2.3866666666666663	1.8602166666666666	4.484616666666667	2.6244	45074.42578125	1785868.843162842	0	1180	null	1.8157787005298465	1.784884340578899	333.0503845214844	333.0527038574219
951	333.15008544921875	13.439733333333333					1	DETECTED	333.1501 m/z @13.44 [N1273_2.mzXML]	333.15008544921875	13.439733333333333	10.717099999999999	16.0818	5.364700000000003	13903.123046875	996081.8915190124	0	1180	0.1534572056897172	0.8449878633978726	1.9837697238626253	333.14056396484375	333.15142822265625
952	333.1671142578125	10.162483333333334					1	DETECTED	333.1671 m/z @10.16 [N1273_2.mzXML]	333.1671142578125	10.162483333333334	9.630333333333335	15.210566666666667	5.580233333333332	37240.078125	1498949.887281006	0	1180	0.3328014069708729	5.680874490580325	13.180499898541731	333.1667785644531	333.1721496582031
953	333.18365478515625	11.82315					1	DETECTED	333.1837 m/z @11.82 [N1273_2.mzXML]	333.18365478515625	11.82315	11.611483333333332	12.328	0.7165166666666671	13674.8662109375	354746.9179621585	0	1180	0.35736002238159514	1.6925590551181025	2.385118110236205	333.18304443359375	333.18408203125
954	333.20263671875	12.430650000000002					1	DETECTED	333.2026 m/z @12.43 [N1273_2.mzXML]	333.20263671875	12.430650000000002	9.143833333333333	12.580866666666667	3.437033333333334	18286.552734375	1041561.8433445435	0	1180	0.11436748974630895	0.5228513911636891	0.045702782327378136	333.2022399902344	333.2060241699219
955	334.1391906738281	9.76235					1	DETECTED	334.1392 m/z @9.76 [N1273_2.mzXML]	334.1391906738281	9.76235	9.714783333333333	10.930416666666668	1.2156333333333347	10006.71484375	318386.10673858674	0	1180	0.12542020057997938	12.778206026629341	24.556412053258683	334.1391906738281	334.14739990234375
956	334.1593017578125	10.059516666666667					1	DETECTED	334.1593 m/z @10.06 [N1273_2.mzXML]	334.1593017578125	10.059516666666667	9.829466666666667	15.442766666666667	5.613300000000001	9365.89453125	1140557.4269771727	0	1180	4.559185337172742	12.200173875244497	22.43626481721312	334.15875244140625	334.169189453125
957	334.9142761230469	1.6155833333333334					1	DETECTED	334.9143 m/z @1.62 [N1273_2.mzXML]	334.9142761230469	1.6155833333333334	1.5708666666666666	1.6610666666666667	0.09020000000000006	49639.71484375	182756.86462060563	0	1180	0.06671824765283851	1.0085724934774496	1.1074449612501795	334.91400146484375	334.9149475097656
958	335.16571044921875	14.231583333333333					1	DETECTED	335.1657 m/z @14.23 [N1273_2.mzXML]	335.16571044921875	14.231583333333333	10.026683333333333	16.320466666666665	6.293783333333332	83513.9453125	5258631.83544983	0	1180	2.729194620318779	0.716448538284068	0.3964304857028198	335.1617736816406	335.1668395996094
959	335.2184753417969	12.5476					1	DETECTED	335.2185 m/z @12.55 [N1273_2.mzXML]	335.2184753417969	12.5476	12.430650000000002	12.6639	0.23324999999999818	18245.240234375	124959.85973962292	0	1180	0.07516990956406921	0.9972210346301978	1.0307714414479712	335.2180480957031	335.2195739746094
960	336.0625	10.735166666666666					1	DETECTED	336.0625 m/z @10.74 [N1273_2.mzXML]	336.0625	10.735166666666666	10.17955	16.063483333333334	5.883933333333333	21962.8125	784540.0212695932	0	1180	0.1050168641535798	5.294957554668997	0.3119890336069067	336.0623474121094	336.072021484375
961	336.07421875	16.796					1	DETECTED	336.0742 m/z @16.80 [N1273_2.mzXML]	336.07421875	16.796	9.12805	19.7075	10.57945	3218.954833984375	893955.6761891175	0	1180	2.43100527061668	0.689848655768491	0.3796973115369819	336.0728759765625	336.0771179199219
962	336.16900634765625	14.231583333333333					1	DETECTED	336.1690 m/z @14.23 [N1273_2.mzXML]	336.16900634765625	14.231583333333333	11.062616666666665	17.272333333333332	6.209716666666667	16083.5791015625	1406870.2200205685	0	1180	2.6615948046467253	0.6769387385787824	0.3701315627715454	336.167236328125	336.1747741699219
963	336.2525939941406	12.172416666666667					1	DETECTED	336.2526 m/z @12.17 [N1273_2.mzXML]	336.2525939941406	12.172416666666667	12.038416666666667	12.275683333333335	0.2372666666666685	10698.9228515625	69210.08315185571	0	1180	0.07034182874118322	0.8853233830845818	0.7706467661691635	336.2519836425781	336.25286865234375
964	336.6633605957031	13.365					1	DETECTED	336.6634 m/z @13.37 [N1273_2.mzXML]	336.6633605957031	13.365	13.027633333333334	14.084483333333333	1.056849999999999	26330.453125	582891.4957158811	0	1180	0.20623034111789984	1.5744148446368833	1.0742999134431603	336.6624450683594	336.664794921875
965	337.0611877441406	1.8602166666666666					1	DETECTED	337.0612 m/z @1.86 [N1273_2.mzXML]	337.0611877441406	1.8602166666666666	1.6610666666666667	18.884333333333334	17.223266666666667	708197.875	2.2481123493903752E7	1	1180	0.5975115496712853	3.6531462818044527	10.750949403701764	337.05255126953125	337.0711364746094
966	337.1658935546875	14.26325					1	DETECTED	337.1659 m/z @14.26 [N1273_2.mzXML]	337.1658935546875	14.26325	11.130283333333333	15.80605	4.675766666666668	23270.09375	1387756.4931468808	0	1180	0.37090270954244353	3.2404372675783417	0.29551897646594205	337.1633605957031	337.16754150390625
967	337.18145751953125	12.580866666666667					1	DETECTED	337.1815 m/z @12.58 [N1273_2.mzXML]	337.18145751953125	12.580866666666667	12.10365	14.034433333333334	1.9307833333333342	84394.25	1621389.9326341532	0	1180	0.22273786515237504	1.001702615470149	5.355079250526653	337.1810302734375	337.1820068359375
968	338.2316589355469	12.430650000000002					1	DETECTED	338.2317 m/z @12.43 [N1273_2.mzXML]	338.2316589355469	12.430650000000002	0.10103333333333334	20.00183333333333	19.900799999999997	466472.03125	1.6845235280931626E7	0	1180	0.1597436068491902	1.0048945125180027	1.2358897159359374	338.23089599609375	338.2337646484375
969	338.34063720703125	12.580866666666667					1	DETECTED	338.3406 m/z @12.58 [N1273_2.mzXML]	338.34063720703125	12.580866666666667	11.990883333333333	12.96875	0.9778666666666673	132808.3125	3616209.977372068	0	1180	0.5703374000716632	0.8287239752535372	0.6574479505070746	338.3404541015625	338.3411865234375
970	339.161376953125	14.26325					1	DETECTED	339.1614 m/z @14.26 [N1273_2.mzXML]	339.161376953125	14.26325	9.547016666666668	15.228399999999999	5.681383333333331	9458.5595703125	1460327.9205399773	0	1180	4.985139254386635	0.6023221214669899	0.1919634257485931	339.156982421875	339.1629638671875
971	339.1972351074219	14.117166666666666					1	DETECTED	339.1972 m/z @14.12 [N1273_2.mzXML]	339.1972351074219	14.117166666666666	11.688133333333333	14.2157	2.527566666666667	10200.193359375	677149.7499216307	0	1180	2.409881932882941	0.5202824168736536	0.040564833747307176	339.19647216796875	339.19781494140625
972	339.2349548339844	12.430650000000002					1	DETECTED	339.2350 m/z @12.43 [N1273_2.mzXML]	339.2349548339844	12.430650000000002	0.1376	19.817833333333333	19.680233333333334	87874.0703125	3734140.7358642556	0	1180	0.5864606327596533	2.175816982795625	1.2923576845410962	339.2339172363281	339.2363586425781
973	339.3439636230469	12.580866666666667					1	DETECTED	339.3440 m/z @12.58 [N1273_2.mzXML]	339.3439636230469	12.580866666666667	12.15525	13.965916666666667	1.8106666666666662	34395.34765625	1010631.1717373036	0	1180	0.46195295002298487	2.127109683987939	2.222361404691348	339.3377685546875	339.344970703125
974	340.2471618652344	11.196816666666667					1	DETECTED	340.2472 m/z @11.20 [N1273_2.mzXML]	340.2471618652344	11.196816666666667	11.062616666666665	19.467666666666666	8.405050000000001	21485.767578125	1463697.6644683538	0	1180	0.11284979777876103	30.3685945299159	63.510001438745846	340.2377014160156	340.2476501464844
975	340.7809753417969	1.7585333333333333					1	DETECTED	340.7810 m/z @1.76 [N1273_2.mzXML]	340.7809753417969	1.7585333333333333	1.7086000000000001	1.78845	0.07984999999999998	9833.568359375	33780.51731103516	0	1180	0.06264449013483198	0.7995660881174925	0.5991321762349849	340.7795715332031	340.7817687988281
976	340.93084716796875	1.6308333333333331					1	DETECTED	340.9308 m/z @1.63 [N1273_2.mzXML]	340.93084716796875	1.6308333333333331	1.6006333333333334	1.6762000000000001	0.07556666666666678	34137.59375	111035.09015625014	0	1180	0.057963332947680524	1.251103752759393	1.6787550990690285	340.9306335449219	340.9312438964844
977	340.9956970214844	11.0455					1	DETECTED	340.9957 m/z @11.05 [N1273_2.mzXML]	340.9956970214844	11.0455	11.028716666666666	16.832666666666668	5.803950000000002	3159.451904296875	531500.6592904357	0	1180	4.180594597002953	172.90814299899517	344.81628599799035	340.9944763183594	340.9973449707031
978	341.0309143066406	11.582433333333334					1	DETECTED	341.0309 m/z @11.58 [N1273_2.mzXML]	341.0309143066406	11.582433333333334	11.508466666666667	12.070066666666666	0.5615999999999985	109989.578125	960418.0262659885	0	1180	0.12699820178615262	2.44710656289419	2.957026694312233	341.03045654296875	341.0318908691406
979	341.05413818359375	10.527999999999999					1	DETECTED	341.0541 m/z @10.53 [N1273_2.mzXML]	341.05413818359375	10.527999999999999	10.480133333333333	17.9525	7.472366666666668	3838.28125	656224.9237506718	0	1180	0.10025935873831848	78.05396935933284	155.10793871866568	341.0495910644531	341.0543212890625
980	341.1774597167969	12.564133333333332					1	DETECTED	341.1775 m/z @12.56 [N1273_2.mzXML]	341.1774597167969	12.564133333333332	11.885966666666667	17.1435	5.257533333333333	7762.240234375	551593.1688694151	0	1180	0.9567841915648998	3.876284099287298	6.66276034677525	341.174560546875	341.18743896484375
981	341.198486328125	12.328					1	DETECTED	341.1985 m/z @12.33 [N1273_2.mzXML]	341.198486328125	12.328	1.4359166666666667	15.193016666666667	13.7571	7880.78271484375	1313436.3288127743	0	1180	0.271199481407848	0.6315183045790138	0.2629570053417192	341.1888122558594	341.1997375488281
982	341.25103759765625	11.179499999999999					1	DETECTED	341.2510 m/z @11.18 [N1273_2.mzXML]	341.25103759765625	11.179499999999999	11.079966666666667	13.6296	2.5496333333333325	5604.15576171875	474196.08935900877	0	1180	0.08521786485144922	12.807937039517956	24.615874079035912	341.2427062988281	341.2511901855469
983	341.35137939453125	13.896916666666668					1	DETECTED	341.3514 m/z @13.90 [N1273_2.mzXML]	341.35137939453125	13.896916666666668	12.630383333333333	14.683950000000001	2.0535666666666685	14538.7587890625	377335.99417919945	0	1180	0.26461238444458424	0.8029836447458141	0.6221877623559023	341.3510437011719	341.35919189453125
984	342.0142822265625	8.747316666666668					1	DETECTED	342.0143 m/z @8.75 [N1273_2.mzXML]	342.0142822265625	8.747316666666668	1.0524166666666668	19.96466666666667	18.912250000000004	7581.61181640625	2324711.1368010244	0	1180	4.563778866672421	1.1889374023351722	1.3971018432218842	342.01153564453125	342.016357421875
985	342.0343017578125	11.568033333333334					1	DETECTED	342.0343 m/z @11.57 [N1273_2.mzXML]	342.0343017578125	11.568033333333334	11.53905	11.771899999999999	0.2328499999999991	16839.34765625	109279.71976733468	0	1180	0.21242276986189168	4.0169637722827485	7.2766322654331015	342.0336608886719	342.0359191894531
986	342.2625427246094	11.342866666666668					1	DETECTED	342.2625 m/z @11.34 [N1273_2.mzXML]	342.2625427246094	11.342866666666668	11.248233333333333	14.231583333333333	2.9833499999999997	77243.6328125	1508314.462583008	0	1180	0.10753866586353489	15.689173285507856	32.5355802301514	342.25323486328125	342.26324462890625
987	342.86798095703125	1.7257833333333332					1	DETECTED	342.8680 m/z @1.73 [N1273_2.mzXML]	342.86798095703125	1.7257833333333332	1.6762000000000001	9.12805	7.45185	15309.62890625	2582455.989203735	0	1180	0.11159189596976993	75.1447058823533	149.2894117647066	342.86749267578125	342.8763122558594
988	343.19219970703125	12.328					1	DETECTED	343.1922 m/z @12.33 [N1273_2.mzXML]	343.19219970703125	12.328	8.868216666666665	17.529999999999998	8.661783333333332	39694.43359375	1636387.4859301737	0	1180	0.2606846487806429	2.3731267181480407	3.7699869250159828	343.1833190917969	343.19866943359375
989	343.2949523925781	12.087116666666667					1	DETECTED	343.2950 m/z @12.09 [N1273_2.mzXML]	343.2949523925781	12.087116666666667	12.038416666666667	12.206883333333334	0.1684666666666672	9222.8115234375	59705.25854418996	0	1180	0.10487675613683045	1.7296372347707039	2.4592744695414077	343.29376220703125	343.2951965332031
990	344.1956481933594	12.328					1	DETECTED	344.1956 m/z @12.33 [N1273_2.mzXML]	344.1956481933594	12.328	12.2414	12.5309	0.2895000000000003	7902.23583984375	80074.31206591774	0	1180	0.10888192466177138	1.6714780600462125	2.342956120092425	344.194091796875	344.19622802734375
991	344.2064514160156	9.91145					1	DETECTED	344.2065 m/z @9.91 [N1273_2.mzXML]	344.2064514160156	9.91145	9.895183333333334	10.043000000000001	0.14781666666666737	8639.578125	46842.768331420884	0	1180	0.11060467827193143	4.543545081967239	8.087090163934478	344.2062072753906	344.2065734863281
992	344.2782897949219	11.492616666666667					1	DETECTED	344.2783 m/z @11.49 [N1273_2.mzXML]	344.2782897949219	11.492616666666667	11.445033333333333	12.812733333333334	1.367700000000001	63911.4453125	669754.4685566403	0	1180	0.11198870602444089	2.727375175365372	3.7377061849817146	344.2778625488281	344.27947998046875
993	344.64959716796875	13.13205					1	DETECTED	344.6496 m/z @13.13 [N1273_2.mzXML]	344.64959716796875	13.13205	12.983466666666667	13.72895	0.7454833333333326	18408.744140625	325575.747045349	0	1180	0.3086605135258367	2.246859339059251	3.425622235769389	344.6487731933594	344.650390625
994	344.87542724609375	1.5563166666666668					1	DETECTED	344.8754 m/z @1.56 [N1273_2.mzXML]	344.87542724609375	1.5563166666666668	1.4359166666666667	1.6308333333333331	0.1949166666666664	152651.515625	846040.2258073731	0	1180	0.09008205699167937	0.8106718625658872	0.5625466319860003	344.8745422363281	344.8755187988281
995	345.87872314453125	1.5563166666666668					1	DETECTED	345.8787 m/z @1.56 [N1273_2.mzXML]	345.87872314453125	1.5563166666666668	1.48205	1.5858666666666668	0.10381666666666667	11082.2978515625	36445.81838049318	0	1180	0.08398439518243106	0.6989452423698381	0.45510818228565464	345.87799072265625	345.8802490234375
996	346.0086669921875	4.88105					1	DETECTED	346.0087 m/z @4.88 [N1273_2.mzXML]	346.0086669921875	4.88105	0.10103333333333334	20.00183333333333	19.900799999999997	19965.349609375	8596249.00904084	0	1180	3.435012248365609	1.513727358721343	4.389055234729558	346.0070495605469	346.0107727050781
997	346.2215881347656	10.075933333333333					1	DETECTED	346.2216 m/z @10.08 [N1273_2.mzXML]	346.2215881347656	10.075933333333333	10.026683333333333	10.17955	0.15286666666666804	9985.6142578125	54422.762554809364	0	1180	0.19013712257287096	1.551945854483918	2.103891708967836	346.2215576171875	346.2221374511719
998	346.2728271484375	13.762383333333334					1	DETECTED	346.2728 m/z @13.76 [N1273_2.mzXML]	346.2728271484375	13.762383333333334	13.646133333333333	14.437000000000001	0.7908666666666679	27079.673828125	476616.78744482464	0	1180	0.23618856618908346	2.85843631121601	4.2385638674246335	346.2724304199219	346.2735900878906
999	346.2940673828125	12.763866666666667					1	DETECTED	346.2941 m/z @12.76 [N1273_2.mzXML]	346.2940673828125	12.763866666666667	11.357066666666666	12.892866666666666	1.5358	12328.0380859375	491523.1091860356	0	1180	0.14608230157153734	0.5458487347170883	0.0916974694341765	346.2936096191406	346.2941589355469
1000	346.33056640625	11.641433333333334					1	DETECTED	346.3306 m/z @11.64 [N1273_2.mzXML]	346.33056640625	11.641433333333334	11.611483333333332	11.754733333333332	0.1432500000000001	7744.74560546875	41063.87790783702	0	1180	0.09003815027661766	2.391485809682706	3.7829716193654126	346.3296203613281	346.3308410644531
1001	346.9081726074219	1.5563166666666668					1	DETECTED	346.9082 m/z @1.56 [N1273_2.mzXML]	346.9081726074219	1.5563166666666668	1.48205	1.6006333333333334	0.11858333333333326	10532.234375	51165.35281665037	0	1180	0.10009000583294525	0.7983617594254928	0.5967235188509857	346.9074401855469	346.9087829589844
1002	347.123046875	9.76235					1	DETECTED	347.1230 m/z @9.76 [N1273_2.mzXML]	347.123046875	9.76235	9.74605	10.026683333333333	0.2806333333333324	3196.30126953125	31675.604789550645	0	1180	0.26567480331776316	8.608384458078042	16.216768916156084	347.1220397949219	347.12384033203125
1003	347.1585998535156	11.248233333333333					1	DETECTED	347.1586 m/z @11.25 [N1273_2.mzXML]	347.1585998535156	11.248233333333333	9.68175	11.28225	1.6005000000000003	9645.849609375	211847.95407812466	0	1180	0.0991536642798696	0.5108576535552031	0.07974965276803407	347.15673828125	347.1603698730469
1004	347.220703125	11.096866666666667					1	DETECTED	347.2207 m/z @11.10 [N1273_2.mzXML]	347.220703125	11.096866666666667	8.937999999999999	12.5476	3.6096000000000004	8177.55810546875	655245.6786048278	0	1180	1.1657957057488098	0.83599419448476	1.3687272555273755	347.21746826171875	347.2267761230469
1005	348.9886169433594	1.6610666666666667					1	DETECTED	348.9886 m/z @1.66 [N1273_2.mzXML]	348.9886169433594	1.6610666666666667	1.5563166666666668	19.4495	17.893183333333333	9263.3349609375	1179963.5604567875	0	1180	null	22.354871381172913	35.73217964520261	348.9879455566406	348.9982604980469
1006	349.0172424316406	2.9941833333333334					1	DETECTED	349.0172 m/z @2.99 [N1273_2.mzXML]	349.0172424316406	2.9941833333333334	0.15598333333333333	19.376666666666665	19.220683333333334	2701.4775390625	1188990.270827606	0	1180	9.590476724550816	3.38606922227703	5.77213844455406	349.01507568359375	349.02142333984375
1007	349.2335510253906	12.729966666666666					1	DETECTED	349.2336 m/z @12.73 [N1273_2.mzXML]	349.2335510253906	12.729966666666666	11.011750000000001	19.983333333333334	8.971583333333333	25719.015625	1825649.451211121	0	1180	0.13673724439384394	2.610725267476941	4.221450534953882	349.22906494140625	349.23760986328125
1008	350.09027099609375	16.667833333333334					1	DETECTED	350.0903 m/z @16.67 [N1273_2.mzXML]	350.09027099609375	16.667833333333334	0.21145	19.431333333333335	19.219883333333335	3243.532470703125	1101931.202387909	0	1180	1.6119312409350286	0.5839643785643464	0.16792875712869273	350.08837890625	350.0927734375
1009	350.6787109375	14.117166666666666					1	DETECTED	350.6787 m/z @14.12 [N1273_2.mzXML]	350.6787109375	14.117166666666666	0.6696333333333333	15.105433333333334	14.4358	3943.996337890625	1053354.6353740538	0	1180	13.79738063779766	0.5367452767050216	0.07349055341004308	350.67803955078125	350.6867980957031
1010	350.8101806640625	1.7585333333333333					1	DETECTED	350.8102 m/z @1.76 [N1273_2.mzXML]	350.8101806640625	1.7585333333333333	1.6921833333333334	1.80265	0.11046666666666671	11748.3671875	57509.46977197267	0	1180	0.1008178373526365	0.8324541572469244	0.6649083144938488	350.80975341796875	350.8110656738281
1011	350.891845703125	1.6006333333333334					1	DETECTED	350.8918 m/z @1.60 [N1273_2.mzXML]	350.891845703125	1.6006333333333334	1.5563166666666668	1.64595	0.08963333333333323	59541.52734375	201809.15640722663	0	1180	0.05433046653196927	1.000146416006381	1.0641972126948818	350.8916015625	350.89312744140625
1012	350.9858703613281	1.8167666666666666					1	DETECTED	350.9859 m/z @1.82 [N1273_2.mzXML]	350.9858703613281	1.8167666666666666	0.1376	18.811333333333334	18.673733333333335	5246.84814453125	1236284.5150664367	0	1180	4.570227614497511	5.560416873449132	2.90836777952338	350.98419189453125	350.9920349121094
1013	351.08642578125	15.897833333333333					1	DETECTED	351.0864 m/z @15.90 [N1273_2.mzXML]	351.08642578125	15.897833333333333	9.647133333333333	19.158	9.510866666666669	2905.622314453125	585796.9585913393	0	1180	0.126399932669635	0.7607841255112762	0.5215682510225524	351.0841979980469	351.0927429199219
1014	351.1579895019531	10.443900000000001					1	DETECTED	351.1580 m/z @10.44 [N1273_2.mzXML]	351.1579895019531	10.443900000000001	10.284249999999998	14.967733333333333	4.683483333333335	6539.8818359375	444122.0441733093	0	1180	0.22265499446429438	14.667971604551377	26.4881053440265	351.15704345703125	351.1649475097656
1015	351.22845458984375	13.745383333333333					1	DETECTED	351.2285 m/z @13.75 [N1273_2.mzXML]	351.22845458984375	13.745383333333333	13.564616666666666	15.2461	1.6814833333333343	52293.3359375	1194206.596753388	0	1180	0.32684218378586216	3.8867009434879685	4.975559475989301	351.21868896484375	351.2292785644531
1016	352.1651306152344	9.976516666666667					1	DETECTED	352.1651 m/z @9.98 [N1273_2.mzXML]	352.1651306152344	9.976516666666667	9.943966666666666	10.231966666666667	0.28800000000000026	15298.357421875	103185.05248730436	0	1180	0.08001267947544122	3.259489832281988	5.09590709373377	352.1647644042969	352.165283203125
1017	352.2319030761719	13.812083333333334					1	DETECTED	352.2319 m/z @13.81 [N1273_2.mzXML]	352.2319030761719	13.812083333333334	12.2414	14.485383333333335	2.2439833333333343	12942.98046875	711067.4445925902	0	1180	2.1776856830521574	0.7143334642034787	0.4280456060805899	352.2225036621094	352.23211669921875
1018	353.0350341796875	1.8602166666666666					1	DETECTED	353.0350 m/z @1.86 [N1273_2.mzXML]	353.0350341796875	1.8602166666666666	1.6610666666666667	18.264	16.602933333333333	251926.9375	7601426.448341588	0	1180	0.21250409421349925	6.195906925926183	10.573723636117728	353.0252685546875	353.0364990234375
1019	353.1738586425781	10.059516666666667					1	DETECTED	353.1739 m/z @10.06 [N1273_2.mzXML]	353.1738586425781	10.059516666666667	9.812833333333334	17.455499999999997	7.642666666666663	7116.4697265625	928434.4392262262	0	1180	5.795175921393	15.490845213161265	18.02254347846795	353.1722412109375	353.1794128417969
1020	353.2440185546875	11.9753					1	DETECTED	353.2440 m/z @11.98 [N1273_2.mzXML]	353.2440185546875	11.9753	10.895833333333334	15.461	4.565166666666666	6535.2451171875	608797.4147225954	0	1180	2.939725463126223	2.1145473073122525	2.8438166167886236	353.2342224121094	353.2458190917969
1021	354.1470031738281	11.342866666666668					1	DETECTED	354.1470 m/z @11.34 [N1273_2.mzXML]	354.1470031738281	11.342866666666668	11.328650000000001	11.85655	0.5278999999999989	30933.474609375	279549.3684926755	0	1180	0.027671950363759024	10.62174513255895	15.54894542490517	354.1462707519531	354.1483154296875
1022	354.19384765625	9.321116666666667					1	DETECTED	354.1938 m/z @9.32 [N1273_2.mzXML]	354.19384765625	9.321116666666667	8.573749999999999	9.3846	0.8108500000000021	3227.656005859375	56367.44050805668	0	1180	0.061033504170424635	0.542471343829446	0.08494268765889196	354.1930847167969	354.1946716308594
1023	354.893798828125	1.6762000000000001					1	DETECTED	354.8938 m/z @1.68 [N1273_2.mzXML]	354.893798828125	1.6762000000000001	1.5563166666666668	1.7585333333333333	0.2022166666666665	12166.2099609375	73668.87474334717	0	1180	0.09816839493260865	0.8433894063673008	0.6867788127346015	354.893310546875	354.8984375
1024	355.0110168457031	2.746483333333333					1	DETECTED	355.0110 m/z @2.75 [N1273_2.mzXML]	355.0110168457031	2.746483333333333	2.6614333333333335	16.320466666666665	13.659033333333332	2942.087890625	956647.7739697875	0	1180	0.40712110485376973	80.30001959631645	159.60003919263286	355.0096130371094	355.0141296386719
1025	355.08319091796875	12.038416666666667					1	DETECTED	355.0832 m/z @12.04 [N1273_2.mzXML]	355.08319091796875	12.038416666666667	12.006966666666667	12.18955	0.18258333333333354	9231.5869140625	52380.68290692162	0	1180	0.10347237266133469	2.90275569687339	4.80551139374678	355.08270263671875	355.08343505859375
1026	355.26263427734375	12.3105					1	DETECTED	355.2626 m/z @12.31 [N1273_2.mzXML]	355.26263427734375	12.3105	8.90265	14.45305	5.5504	5922.48193359375	581467.19220874	0	1180	0.03337107951075602	0.8143550919201256	0.6355049300945156	355.2532653808594	355.2638854980469
1027	356.1445007324219	11.385983333333334					1	DETECTED	356.1445 m/z @11.39 [N1273_2.mzXML]	356.1445007324219	11.385983333333334	8.920066666666665	11.400533333333334	2.4804666666666684	11008.0625	516076.9622192389	0	1180	0.08224997526445854	0.5029502213510865	0.005900442702172889	356.1374206542969	356.1449279785156
1028	356.2416687011719	10.9629					1	DETECTED	356.2417 m/z @10.96 [N1273_2.mzXML]	356.2416687011719	10.9629	10.790066666666666	10.9629	0.17283333333333317	2356.292236328125	14464.339777526862	0	1180	0.04753990741535041	0.5	null	356.2416687011719	356.2430725097656
1029	356.2609558105469	11.82315					1	DETECTED	356.2610 m/z @11.82 [N1273_2.mzXML]	356.2609558105469	11.82315	9.1104	11.85655	2.74615	4688.65380859375	386319.06145532225	0	1180	0.04780308884174467	0.5061561146438117	0.01231222928762338	356.25238037109375	356.2611389160156
1030	356.2784729003906	11.460866666666668					1	DETECTED	356.2785 m/z @11.46 [N1273_2.mzXML]	356.2784729003906	11.460866666666668	4.0698	19.395	15.325199999999999	38048.26953125	4171509.4944066154	0	1180	0.07786280119936251	1.0367380441253402	0.07931740514099131	356.2685241699219	356.2791748046875
1031	356.90875244140625	1.6155833333333334					1	DETECTED	356.9088 m/z @1.62 [N1273_2.mzXML]	356.90875244140625	1.6155833333333334	1.5858666666666668	1.6610666666666667	0.07519999999999993	56133.7578125	193239.34711816418	0	1180	0.061982686501991235	1.265283230510377	1.5305664610207539	356.90850830078125	356.9090576171875
1032	357.21453857421875	9.305133333333334					1	DETECTED	357.2145 m/z @9.31 [N1273_2.mzXML]	357.21453857421875	9.305133333333334	9.2746	13.9834	4.7088	10516.0927734375	341880.80261502083	0	1180	0.05343919055621171	3.257358976879018	3.1306936758999093	357.2073669433594	357.2149658203125
1033	357.2774658203125	12.696733333333333					1	DETECTED	357.2775 m/z @12.70 [N1273_2.mzXML]	357.2774658203125	12.696733333333333	0.48628333333333335	16.869	16.382716666666667	38703.03125	2123800.2937458507	0	1180	0.1629423660575462	3.3054116765785357	0.6082229468788573	357.27667236328125	357.28033447265625
1034	357.29949951171875	14.017416666666666					1	DETECTED	357.2995 m/z @14.02 [N1273_2.mzXML]	357.29949951171875	14.017416666666666	13.662983333333333	15.002116666666666	1.3391333333333328	3911.779052734375	151270.2229748535	0	1180	0.31279039348361337	1.8891187811530168	2.7782375623060336	357.2961730957031	357.30029296875
1035	358.2395935058594	15.989383333333334					1	DETECTED	358.2396 m/z @15.99 [N1273_2.mzXML]	358.2395935058594	15.989383333333334	15.407033333333334	17.161833333333334	1.7547999999999995	1532.3458251953125	98579.64810018918	0	1180	0.29215869435035025	1.5066540740104746	2.013308148020949	358.2364807128906	358.24053955078125
1036	358.2578125	11.028716666666666					1	DETECTED	358.2578 m/z @11.03 [N1273_2.mzXML]	358.2578125	11.028716666666666	10.717099999999999	11.214	0.4969000000000019	17805.919921875	188612.77871246304	0	1180	0.0824481916712223	0.8130146806490732	0.563204031260055	358.25732421875	358.25823974609375
1037	358.29425048828125	11.582433333333334					1	DETECTED	358.2943 m/z @11.58 [N1273_2.mzXML]	358.29425048828125	11.582433333333334	11.553783333333334	11.885966666666667	0.33218333333333305	77966.8203125	446310.4738768322	0	1180	0.08391174031662807	3.823853190704247	5.770161506301392	358.29388427734375	358.295654296875
1038	359.04315185546875	1.8602166666666666					1	DETECTED	359.0432 m/z @1.86 [N1273_2.mzXML]	359.04315185546875	1.8602166666666666	1.64595	17.272333333333332	15.626383333333333	389474.4375	9373442.4084555	0	1180	0.4685218433553495	2.2538155249800043	4.547954797919633	359.04071044921875	359.04486083984375
1039	359.1631774902344	11.82315					1	DETECTED	359.1632 m/z @11.82 [N1273_2.mzXML]	359.1631774902344	11.82315	7.12	15.5513	8.4313	7765.5791015625	1042104.9802227482	0	1180	2.3618028005128515	0.8963460659345333	0.7926921318690664	359.160888671875	359.1670837402344
1040	360.0771179199219	4.581533333333334					1	DETECTED	360.0771 m/z @4.58 [N1273_2.mzXML]	360.0771179199219	4.581533333333334	1.1069833333333332	19.689166666666665	18.582183333333333	1683.9769287109375	1220222.6932173157	0	1180	8.727945080979808	2.674041722429283	4.348083444858566	360.0676574707031	360.0870056152344
1041	360.2379150390625	4.308366666666667					1	DETECTED	360.2379 m/z @4.31 [N1273_2.mzXML]	360.2379150390625	4.308366666666667	3.4478166666666668	5.036583333333334	1.5887666666666669	3196.414794921875	163514.17509722905	0	1180	0.31483831943468665	0.923111188580946	0.8775917163192247	360.2369079589844	360.23895263671875
1042	360.3232727050781	12.430650000000002					1	DETECTED	360.3233 m/z @12.43 [N1273_2.mzXML]	360.3232727050781	12.430650000000002	12.120800000000001	12.812733333333334	0.6919333333333331	10294.49609375	230947.14792803876	0	1180	0.0771216411616873	1.11656177720402	1.23312355440804	360.3207092285156	360.3233642578125
1043	360.8386535644531	1.7257833333333332					1	DETECTED	360.8387 m/z @1.73 [N1273_2.mzXML]	360.8386535644531	1.7257833333333332	1.6762000000000001	1.7585333333333333	0.08233333333333315	10506.412109375	44022.40403515624	0	1180	0.07553087090821609	0.8302521008403383	0.6605042016806767	360.83837890625	360.8390197753906
1044	360.9239196777344	1.5708666666666666					1	DETECTED	360.9239 m/z @1.57 [N1273_2.mzXML]	360.9239196777344	1.5708666666666666	1.5116333333333332	1.5708666666666666	0.05923333333333347	6367.90283203125	14750.645181762688	0	1180	0.02980255112542074	0.5	null	360.92340087890625	360.9245300292969
1045	361.1387939453125	10.717099999999999					1	DETECTED	361.1388 m/z @10.72 [N1273_2.mzXML]	361.1387939453125	10.717099999999999	10.075933333333333	10.930416666666668	0.8544833333333344	2416.294189453125	77856.73101998903	0	1180	0.7041437069302479	0.6663504029113619	0.3327008058227239	361.13629150390625	361.1399230957031
1046	361.181884765625	12.038416666666667					1	DETECTED	361.1819 m/z @12.04 [N1273_2.mzXML]	361.181884765625	12.038416666666667	11.960066666666668	12.3105	0.3504333333333314	7543.46826171875	93741.90611718755	0	1180	0.1027276029534061	2.236332695171268	3.472665390342536	361.180908203125	361.18194580078125
1047	361.2002258300781	11.146633333333334					1	DETECTED	361.2002 m/z @11.15 [N1273_2.mzXML]	361.2002258300781	11.146633333333334	11.130283333333333	11.28225	0.15196666666666658	14129.439453125	84834.08061572223	0	1180	0.0927980058555633	4.6472986748213305	8.294597349642661	361.1999816894531	361.2015075683594
1048	361.3121032714844	12.5476					1	DETECTED	361.3121 m/z @12.55 [N1273_2.mzXML]	361.3121032714844	12.5476	11.721166666666667	15.0539	3.3327333333333335	8274.83203125	554390.6017498168	0	1180	1.3916745610610324	2.016335255919012	2.975251814909198	361.3040771484375	361.3142395019531
1049	362.038818359375	12.054233333333334					1	DETECTED	362.0388 m/z @12.05 [N1273_2.mzXML]	362.038818359375	12.054233333333334	12.02275	12.087116666666667	0.06436666666666646	6587.7119140625	15721.461215087784	0	1180	0.0449780633208281	1.0222339862360796	1.0444679724721595	362.03851318359375	362.0399169921875
1050	362.286865234375	11.342866666666668					1	DETECTED	362.2869 m/z @11.34 [N1273_2.mzXML]	362.286865234375	11.342866666666668	6.836033333333333	11.415216666666668	4.579183333333335	19434.9453125	1906218.628222901	0	1180	0.05871409215012413	0.5080267001959987	0.016053400391997364	362.2808532714844	362.28717041015625
1051	362.3253479003906	11.342866666666668					1	DETECTED	362.3253 m/z @11.34 [N1273_2.mzXML]	362.3253479003906	11.342866666666668	11.328650000000001	14.717533333333334	3.3888833333333324	55828.2421875	726032.3807311376	0	1180	0.12055925533464773	46.97502380707103	9.355108097465687	362.3155822753906	362.32666015625
1052	362.8861999511719	1.5708666666666666					1	DETECTED	362.8862 m/z @1.57 [N1273_2.mzXML]	362.8861999511719	1.5708666666666666	1.4968666666666666	1.5858666666666668	0.08900000000000019	15350.8486328125	60736.18943212896	0	1180	0.08906293462037884	0.6013513513513521	0.2027027027027042	362.8854675292969	362.886474609375
1053	362.9254455566406	1.64595					1	DETECTED	362.9254 m/z @1.65 [N1273_2.mzXML]	362.9254455566406	1.64595	1.6006333333333334	2.2311666666666667	0.6305333333333334	103142.9765625	445934.6746418462	0	1180	0.05590552778876012	1.1507988351930492	1.0162279888319092	362.9242858886719	362.9341125488281
1054	363.11126708984375	1.5116333333333332					1	DETECTED	363.1113 m/z @1.51 [N1273_2.mzXML]	363.11126708984375	1.5116333333333332	1.4174	17.786833333333334	16.369433333333333	12810.1572265625	3631926.285707825	0	1180	11.075710127224687	80.94171785647298	155.86596726543223	363.10784912109375	363.1127624511719
1055	363.21539306640625	11.342866666666668					1	DETECTED	363.2154 m/z @11.34 [N1273_2.mzXML]	363.21539306640625	11.342866666666668	8.730016666666668	12.172416666666667	3.4423999999999992	57091.80078125	884652.832539795	0	1180	0.9043840214851819	1.8291195174885715	10.620112739029377	363.2054138183594	363.2170715332031
1056	365.21307373046875	11.840133333333334					1	DETECTED	365.2131 m/z @11.84 [N1273_2.mzXML]	365.21307373046875	11.840133333333334	11.214	12.15525	0.9412500000000001	4201.0830078125	157345.3462400513	0	1180	0.15051169432749312	0.7516370315161837	0.5032740630323674	365.20904541015625	365.2142639160156
1057	365.2314453125	11.096866666666667					1	DETECTED	365.2314 m/z @11.10 [N1273_2.mzXML]	365.2314453125	11.096866666666667	11.062616666666665	11.196816666666667	0.13420000000000165	5432.35498046875	32078.91269897465	0	1180	0.6105098823341084	1.9591240875911569	2.9182481751823137	365.2303771972656	365.23175048828125
1058	366.18408203125	14.26325					1	DETECTED	366.1841 m/z @14.26 [N1273_2.mzXML]	366.18408203125	14.26325	11.656616666666668	15.5513	3.8946833333333313	7818.2958984375	576819.3025723264	0	1180	0.6165985002189966	0.7470715738052919	0.3431630069094485	366.18353271484375	366.1856384277344
1059	367.1552734375	12.5309					1	DETECTED	367.1553 m/z @12.53 [N1273_2.mzXML]	367.1552734375	12.5309	7.600099999999999	12.5476	4.9475	5050.24072265625	423306.92781686387	0	1180	4.328663774146062	0.5016934371704387	0.003710752127182847	367.1483459472656	367.1556396484375
1060	367.19342041015625	13.762383333333334					1	DETECTED	367.1934 m/z @13.76 [N1273_2.mzXML]	367.19342041015625	13.762383333333334	12.828833333333334	14.90105	2.072216666666666	14392.3759765625	507511.44653686543	0	1180	0.19720594211854348	1.1098584257225994	0.3723388000779897	367.1898193359375	367.19561767578125
1061	367.2449645996094	12.054233333333334					1	DETECTED	367.2450 m/z @12.05 [N1273_2.mzXML]	367.2449645996094	12.054233333333334	11.9753	12.430650000000002	0.45535000000000103	5766.10791015625	92857.14670654308	0	1180	0.07740135768853662	2.8843961148648645	4.768792229729729	367.2440185546875	367.2454833984375
1062	367.990966796875	3.69565					1	DETECTED	367.9910 m/z @3.70 [N1273_2.mzXML]	367.990966796875	3.69565	2.5233666666666665	19.249000000000002	16.725633333333334	4839.27099609375	1439565.745724884	0	1180	6.7704165141195745	7.133784494647197	2.4567729544918895	367.9886779785156	367.9923400878906
1063	368.27825927734375	11.460866666666668					1	DETECTED	368.2783 m/z @11.46 [N1273_2.mzXML]	368.27825927734375	11.460866666666668	10.480133333333333	12.18955	1.7094166666666677	66060.875	1707189.953365234	0	1180	0.18554193689575804	0.6813266239076935	0.23160768795622294	368.27313232421875	368.27972412109375
1064	368.62664794921875	10.043000000000001					1	DETECTED	368.6266 m/z @10.04 [N1273_2.mzXML]	368.62664794921875	10.043000000000001	9.993533333333334	12.328	2.334466666666666	6272.7841796875	339063.2162298583	0	1180	0.14058995894566628	23.59636118598345	46.1927223719669	368.6255798339844	368.6266784667969
1065	369.00909423828125	1.8602166666666666					1	DETECTED	369.0091 m/z @1.86 [N1273_2.mzXML]	369.00909423828125	1.8602166666666666	1.7737333333333334	2.6195333333333335	0.8458000000000001	21848.357421875	443349.63162707514	0	1180	0.26887875165534014	4.767021445355266	8.45145191441796	368.99993896484375	369.0099182128906
1066	369.06201171875	12.054233333333334					1	DETECTED	369.0620 m/z @12.05 [N1273_2.mzXML]	369.06201171875	12.054233333333334	12.006966666666667	12.18955	0.18258333333333354	13320.4580078125	75485.01373022476	0	1180	0.06928829993912977	1.9314174894216998	2.8628349788433995	369.06201171875	369.0626525878906
1067	369.3504333496094	12.580866666666667					1	DETECTED	369.3504 m/z @12.58 [N1273_2.mzXML]	369.3504333496094	12.580866666666667	0.10103333333333334	18.136166666666668	18.035133333333334	40309.921875	3941549.0325104664	0	1180	0.34409660523589736	0.6642530619467383	0.798616211775787	369.3484802246094	369.3530578613281
1068	370.2940673828125	11.611483333333332					1	DETECTED	370.2941 m/z @11.61 [N1273_2.mzXML]	370.2940673828125	11.611483333333332	11.553783333333334	12.038416666666667	0.484633333333333	92714.078125	756166.8274444587	0	1180	0.1276780121580856	2.0167389257950745	5.288139281679208	370.2939147949219	370.29486083984375
1069	370.3534851074219	12.580866666666667					1	DETECTED	370.3535 m/z @12.58 [N1273_2.mzXML]	370.3534851074219	12.580866666666667	11.130283333333333	16.3573	5.227016666666666	11193.6181640625	971085.1026192624	0	1180	0.32930105822067723	1.801694720514734	2.577358519896631	370.3523254394531	370.3557434082031
1070	371.22467041015625	12.054233333333334					1	DETECTED	371.2247 m/z @12.05 [N1273_2.mzXML]	371.22467041015625	12.054233333333334	11.806166666666666	14.437000000000001	2.630833333333335	3605.9658203125	366938.864971985	0	1180	2.3212615376218597	5.302674012362239	9.605348024724478	371.2226867675781	371.2253112792969
1071	371.2973937988281	11.611483333333332					1	DETECTED	371.2974 m/z @11.61 [N1273_2.mzXML]	371.2973937988281	11.611483333333332	11.582433333333334	11.789116666666667	0.20668333333333244	24591.634765625	148151.28094873053	0	1180	0.08780564703206117	3.5573723465292	5.528944099739899	371.29736328125	371.2986755371094
1072	371.31494140625	0.7060833333333334					1	DETECTED	371.3149 m/z @0.71 [N1273_2.mzXML]	371.31494140625	0.7060833333333334	0.10103333333333334	20.00183333333333	19.900799999999997	6770.34765625	3551767.7751388582	0	1180	17.230300275880836	16.445583009668617	22.969656014842638	371.3125915527344	371.31658935546875
1073	372.3100891113281	11.771899999999999					1	DETECTED	372.3101 m/z @11.77 [N1273_2.mzXML]	372.3100891113281	11.771899999999999	0.35825	19.230833333333333	18.87258333333333	32173.78515625	1483407.738150757	0	1180	0.09471075926320083	0.5107556229822451	0.02322907939650392	372.30078125	372.3198547363281
1074	372.7371826171875	2.00135					1	DETECTED	372.7372 m/z @2.00 [N1273_2.mzXML]	372.7371826171875	2.00135	1.9308	2.1161333333333334	0.18533333333333335	10885.3837890625	70278.78778576663	0	1180	0.04763880222937811	1.3134892511221377	1.6269785022442755	372.73626708984375	372.73828125
1075	372.88287353515625	1.6308333333333331					1	DETECTED	372.8829 m/z @1.63 [N1273_2.mzXML]	372.88287353515625	1.6308333333333331	1.5858666666666668	1.6762000000000001	0.09033333333333338	15099.1611328125	58051.271947753965	0	1180	0.21106158152472876	1.0044477390659818	1.0088954781319635	372.88232421875	372.88287353515625
1076	373.2729797363281	12.293333333333333					1	DETECTED	373.2730 m/z @12.29 [N1273_2.mzXML]	373.2729797363281	12.293333333333333	11.885966666666667	12.379716666666667	0.49375000000000036	4607.99072265625	77549.81133416742	0	1180	0.10036539370288367	0.6060265117420841	0.21205302348416816	373.271484375	373.27313232421875
1077	374.3259582519531	12.258849999999999					1	DETECTED	374.3260 m/z @12.26 [N1273_2.mzXML]	374.3259582519531	12.258849999999999	10.698916666666666	14.373966666666666	3.6750500000000006	4394.84423828125	482383.0349219361	0	1180	0.3185020535704268	1.177950980811146	1.3559019616222918	374.3162841796875	374.32611083984375
1078	375.0168151855469	1.8742833333333333					1	DETECTED	375.0168 m/z @1.87 [N1273_2.mzXML]	375.0168151855469	1.8742833333333333	1.6610666666666667	19.322	17.660933333333332	155588.5	4053911.069556092	0	1180	0.3299669125034792	2.170897093350418	3.060246858945724	375.01287841796875	375.01934814453125
1079	376.62408447265625	10.592933333333333					1	DETECTED	376.6241 m/z @10.59 [N1273_2.mzXML]	376.62408447265625	10.592933333333333	10.5599	11.0455	0.4855999999999998	9915.8515625	83229.50367675745	0	1180	0.0897038901498668	7.350151362260606	8.972153623586172	376.62152099609375	376.62506103515625
1080	376.9015197753906	1.54145					1	DETECTED	376.9015 m/z @1.54 [N1273_2.mzXML]	376.9015197753906	1.54145	1.4671999999999998	1.5708666666666666	0.1036666666666668	5110.78466796875	18684.060694580086	0	1180	0.05194510713291556	0.6980920314253642	0.39618406285072844	376.901123046875	376.9015197753906
1081	378.2391052246094	12.396916666666668					1	DETECTED	378.2391 m/z @12.40 [N1273_2.mzXML]	378.2391052246094	12.396916666666668	11.671899999999999	15.0539	3.3820000000000014	49307.5703125	750144.9986701972	0	1180	0.14088669234924112	1.13503496572752	0.6047498839574833	378.23858642578125	378.2437744140625
1082	378.8991394042969	1.64595					1	DETECTED	378.8991 m/z @1.65 [N1273_2.mzXML]	378.8991394042969	1.64595	1.6006333333333334	1.7086000000000001	0.10796666666666677	55582.5703125	206818.10736328154	0	1180	0.0831911708399744	1.1912467819051131	1.3233737246330215	378.8991394042969	378.89959716796875
1083	379.2422180175781	12.379716666666667					1	DETECTED	379.2422 m/z @12.38 [N1273_2.mzXML]	379.2422180175781	12.379716666666667	7.779283333333334	13.517	5.737716666666666	7575.041015625	560658.6202425535	0	1180	4.722638496778508	0.6236061095693883	0.2472122191387766	379.2389831542969	379.25152587890625
1084	379.2808532714844	14.084483333333333					1	DETECTED	379.2809 m/z @14.08 [N1273_2.mzXML]	379.2808532714844	14.084483333333333	13.948233333333333	14.867683333333334	0.9194500000000012	4364.4638671875	107843.34551107785	0	1180	0.3022125847986654	3.3741284403669662	5.7482568807339325	379.27978515625	379.2825622558594
1085	380.25469970703125	12.6639					1	DETECTED	380.2547 m/z @12.66 [N1273_2.mzXML]	380.25469970703125	12.6639	11.357066666666666	13.072616666666667	1.7155500000000004	62199.21484375	975417.8201699225	0	1180	0.17424447476971494	0.6192347075624077	3.2297173976807367	380.2545166015625	380.2635803222656
1086	381.0248107910156	1.80265					1	DETECTED	381.0248 m/z @1.80 [N1273_2.mzXML]	381.0248107910156	1.80265	1.64595	19.689166666666665	18.043216666666666	144664.5	3638228.1799135124	0	1180	0.26405951795084026	2.4693845712911444	3.6056655457920836	381.0235290527344	381.032958984375
1087	381.1171569824219	11.130283333333333					1	DETECTED	381.1172 m/z @11.13 [N1273_2.mzXML]	381.1171569824219	11.130283333333333	9.73035	11.196816666666667	1.4664666666666673	4739.6201171875	107064.31457937615	0	1180	0.11106858662038377	0.5237630363350638	0.04752607267012763	381.10784912109375	381.1181335449219
1088	383.1150207519531	1.80265					1	DETECTED	383.1150 m/z @1.80 [N1273_2.mzXML]	383.1150207519531	1.80265	1.7423833333333334	2.2886	0.5462166666666668	96741.75	966488.4254118649	0	1180	0.16641487009652023	4.212550492968241	5.621029286527006	383.11474609375	383.1159362792969
1089	383.1650390625	13.762383333333334					1	DETECTED	383.1650 m/z @13.76 [N1273_2.mzXML]	383.1650390625	13.762383333333334	12.02275	14.199433333333333	2.176683333333333	9798.099609375	453586.8310218507	0	1180	0.12383995472189824	0.6256155511697865	0.24181270035148586	383.1648254394531	383.1675720214844
1090	384.1142883300781	9.00795					1	DETECTED	384.1143 m/z @9.01 [N1273_2.mzXML]	384.1142883300781	9.00795	8.868216666666665	9.368699999999999	0.5004833333333334	11837.6962890625	92481.68365167276	0	1180	0.073769724832216	1.7908516221373971	0.6708213573755398	384.11309814453125	384.1150817871094
1091	385.30877685546875	14.45305					1	DETECTED	385.3088 m/z @14.45 [N1273_2.mzXML]	385.30877685546875	14.45305	10.162483333333334	18.062666666666665	7.900183333333331	110907.9375	9646363.442576379	0	1180	1.1679344162850605	1.1296454823874724	3.266628853763858	385.3068542480469	385.3104553222656
1092	386.0812072753906	13.5012					1	DETECTED	386.0812 m/z @13.50 [N1273_2.mzXML]	386.0812072753906	13.5012	0.23016666666666669	20.00183333333333	19.771666666666665	4508.6884765625	1906994.337168488	0	1180	5.2381730882161275	0.7449181299622485	1.101352475220073	386.0790100097656	386.0827331542969
1093	386.28863525390625	11.400533333333334					1	DETECTED	386.2886 m/z @11.40 [N1273_2.mzXML]	386.28863525390625	11.400533333333334	11.371433333333332	11.641433333333334	0.27000000000000135	15106.759765625	123558.29829296915	0	1180	0.07714316619663997	4.6391752577317495	8.278350515463499	386.2884521484375	386.2900695800781
1094	386.3120422363281	14.421383333333333					1	DETECTED	386.3120 m/z @14.42 [N1273_2.mzXML]	386.3120422363281	14.421383333333333	11.146633333333334	16.960333333333335	5.813700000000001	24008.26171875	1935540.55783734	0	1180	0.8323218606237024	2.0481677952634056	2.806457427156318	386.3111267089844	386.3133239746094
1095	386.32513427734375	12.729966666666666					1	DETECTED	386.3251 m/z @12.73 [N1273_2.mzXML]	386.32513427734375	12.729966666666666	11.91485	13.087733333333334	1.1728833333333348	50030.96484375	622918.0085020758	0	1180	0.14377119751217293	0.16385832572981632	2.70284523181127	386.3249816894531	386.32568359375
1096	387.17926025390625	11.553783333333334					1	DETECTED	387.1793 m/z @11.55 [N1273_2.mzXML]	387.17926025390625	11.553783333333334	11.508466666666667	12.275683333333335	0.767216666666668	231495.640625	1952602.1341229207	0	1180	0.1085497057393443	4.471265041539915	4.5717544845164175	387.1780090332031	387.1811218261719
1097	387.30389404296875	14.650583333333334					1	DETECTED	387.3039 m/z @14.65 [N1273_2.mzXML]	387.30389404296875	14.650583333333334	13.880183333333333	16.21005	2.329866666666666	4928.91259765625	341195.1380347291	0	1180	0.38958411788782676	1.5121149186569733	2.0242298373139467	387.3035583496094	387.306884765625
1098	388.077880859375	15.989383333333334					1	DETECTED	388.0779 m/z @15.99 [N1273_2.mzXML]	388.077880859375	15.989383333333334	0.55965	19.872666666666664	19.313016666666663	3261.027587890625	1381791.8560569761	0	1180	0.7572588754187475	0.6258376683978119	0.25167533679562376	388.0754089355469	388.0807800292969
1099	388.18255615234375	11.568033333333334					1	DETECTED	388.1826 m/z @11.57 [N1273_2.mzXML]	388.18255615234375	11.568033333333334	11.568033333333334	12.02275	0.4547166666666662	48191.78125	299582.3865519403	0	1180	null	null	null	388.181884765625	388.18316650390625
1100	390.7978515625	1.7737333333333334					1	DETECTED	390.7979 m/z @1.77 [N1273_2.mzXML]	390.7978515625	1.7737333333333334	1.6921833333333334	1.7737333333333334	0.08155000000000001	15880.7587890625	44916.15798547368	0	1180	0.046630357682871715	0.5	null	390.797119140625	390.7978820800781
1101	390.9903564453125	1.84555					1	DETECTED	390.9904 m/z @1.85 [N1273_2.mzXML]	390.9903564453125	1.84555	1.6610666666666667	2.5506666666666664	0.8895999999999997	21120.1328125	533918.5917308348	0	1180	0.2761770016786116	2.411057909476917	2.6506329015777124	390.9806823730469	390.9925842285156
1102	391.2830810546875	12.983466666666667					1	DETECTED	391.2831 m/z @12.98 [N1273_2.mzXML]	391.2830810546875	12.983466666666667	0.10103333333333334	20.00183333333333	19.900799999999997	9949.9892578125	6432710.625128235	0	1180	11.396629431102308	0.7724006592957333	0.11741130537767447	391.2800598144531	391.28570556640625
1103	392.2779541015625	11.460866666666668					1	DETECTED	392.2780 m/z @11.46 [N1273_2.mzXML]	392.2779541015625	11.460866666666668	0.11935	19.725833333333334	19.606483333333333	20054.63671875	2292230.6676046755	0	1180	0.08444194497700153	2.169164306110609	3.8158807712961575	392.2769470214844	392.28790283203125
1104	392.794189453125	1.7423833333333334					1	DETECTED	392.7942 m/z @1.74 [N1273_2.mzXML]	392.794189453125	1.7423833333333334	1.7086000000000001	1.78845	0.07984999999999998	12633.57421875	50294.31320874022	0	1180	0.12544134357577552	1.1817957572767654	1.3635915145535307	392.794189453125	392.795166015625
1105	393.295654296875	1.6762000000000001					1	DETECTED	393.2957 m/z @1.68 [N1273_2.mzXML]	393.295654296875	1.6762000000000001	1.5708666666666666	19.6705	18.099633333333333	5754.02294921875	1718785.5430697636	0	1180	3.27660799481239	85.9159810126581	20.665402184512498	393.2934875488281	393.3000793457031
1106	394.07427978515625	9.2746					1	DETECTED	394.0743 m/z @9.27 [N1273_2.mzXML]	394.07427978515625	9.2746	9.09335	10.527999999999999	1.4346499999999995	5925.0537109375	149841.20791955566	0	1180	0.20986580872485838	3.957655172413784	6.915310344827568	394.0733642578125	394.0833740234375
1107	394.2940368652344	11.611483333333332					1	DETECTED	394.2940 m/z @11.61 [N1273_2.mzXML]	394.2940368652344	11.611483333333332	2.4415833333333334	11.688133333333333	9.24655	16886.275390625	1999115.2624268804	0	1180	0.04324445209972261	0.5041794348902388	0.008358869780477517	394.2934265136719	394.2994689941406
1108	396.3100280761719	11.688133333333333					1	DETECTED	396.3100 m/z @11.69 [N1273_2.mzXML]	396.3100280761719	11.688133333333333	11.688133333333333	12.054233333333334	0.3661000000000012	12373.3916015625	127721.48851129138	0	1180	0.10826259982648878	null	null	396.3097229003906	396.31170654296875
1109	396.88470458984375	1.5858666666666668					1	DETECTED	396.8847 m/z @1.59 [N1273_2.mzXML]	396.88470458984375	1.5858666666666668	1.5708666666666666	1.6308333333333331	0.0599666666666665	18877.8203125	51217.21622460937	0	1180	0.05689111852510553	1.9988888888888667	2.9977777777777335	396.88433837890625	396.8858642578125
1110	396.9988098144531	1.80265					1	DETECTED	396.9988 m/z @1.80 [N1273_2.mzXML]	396.9988098144531	1.80265	1.64595	2.414416666666667	0.7684666666666669	51312.76171875	900482.5753683471	0	1180	0.35960203365546817	2.424103229761238	3.972858391656195	396.98883056640625	397.0006103515625
1111	397.1114196777344	10.214833333333333					1	DETECTED	397.1114 m/z @10.21 [N1273_2.mzXML]	397.1114196777344	10.214833333333333	10.17955	10.319566666666667	0.140016666666666	1980.97998046875	9582.229239990193	0	1180	0.050255135348857394	1.9841757203590518	2.9683514407181035	397.1106262207031	397.11187744140625
1112	397.41424560546875	12.345066666666666					1	DETECTED	397.4142 m/z @12.35 [N1273_2.mzXML]	397.41424560546875	12.345066666666666	12.054233333333334	13.646133333333333	1.591899999999999	23464.240234375	758826.1130482178	0	1180	0.37554779320967313	2.736790830945572	2.4532544828905007	397.4107360839844	397.415771484375
1113	398.0503845214844	9.895183333333334					1	DETECTED	398.0504 m/z @9.90 [N1273_2.mzXML]	398.0503845214844	9.895183333333334	9.846383333333334	10.043000000000001	0.19661666666666733	8604.109375	49751.987232848915	0	1180	0.09481485180656435	2.081009425882233	2.7998563456999217	398.050048828125	398.05181884765625
1114	398.32574462890625	11.82315					1	DETECTED	398.3257 m/z @11.82 [N1273_2.mzXML]	398.32574462890625	11.82315	11.806166666666666	12.070066666666666	0.2638999999999996	44998.4140625	292939.06893237366	0	1180	0.13895854555054044	15.98436683639846	12.331774470215791	398.3254699707031	398.3262634277344
1115	398.7596130371094	13.5968					1	DETECTED	398.7596 m/z @13.60 [N1273_2.mzXML]	398.7596130371094	13.5968	2.0297333333333336	15.388866666666667	13.359133333333332	11356.560546875	2564082.968430847	0	1180	0.3824894991918537	0.5622565083972143	4.229625258946825	398.758056640625	398.7624206542969
1116	399.1269836425781	11.079966666666667					1	DETECTED	399.1270 m/z @11.08 [N1273_2.mzXML]	399.1269836425781	11.079966666666667	10.30165	11.214	0.91235	6734.03466796875	122508.50339257834	0	1180	0.11309311123108223	0.5848702339264797	0.19215637327678572	399.12408447265625	399.128662109375
1117	399.23468017578125	8.850999999999999					1	DETECTED	399.2347 m/z @8.85 [N1273_2.mzXML]	399.23468017578125	8.850999999999999	8.764433333333333	9.580066666666665	0.8156333333333325	3639.176513671875	85172.71521258542	0	1180	0.10372189101481766	4.7110127069695995	8.422025413939199	399.2286071777344	399.2408752441406
1118	399.3291015625	11.82315					1	DETECTED	399.3291 m/z @11.82 [N1273_2.mzXML]	399.3291015625	11.82315	11.82315	18.829833333333333	7.006683333333333	10955.294921875	542845.1118680115	0	1180	0.05810725310840681	null	null	399.32305908203125	399.336669921875
1119	400.3411865234375	11.9753					1	DETECTED	400.3412 m/z @11.98 [N1273_2.mzXML]	400.3411865234375	11.9753	11.929566666666666	12.6137	0.6841333333333335	190707.796875	1507809.4216039379	1	1180	0.10928746233021691	4.3166549720784255	6.380092918229006	400.340576171875	400.34173583984375
1120	400.8262023925781	1.7585333333333333					1	DETECTED	400.8262 m/z @1.76 [N1273_2.mzXML]	400.8262023925781	1.7585333333333333	1.6762000000000001	1.78845	0.11224999999999996	18426.48828125	92942.64431933589	0	1180	0.09829356208345796	0.6816801619433212	0.3633603238866423	400.82598876953125	400.8267517089844
1121	401.3450012207031	11.990883333333333					1	DETECTED	401.3450 m/z @11.99 [N1273_2.mzXML]	401.3450012207031	11.990883333333333	0.3766166666666667	14.084483333333333	13.707866666666666	32930.98046875	4555803.987981414	0	1180	17.778088625598315	0.592224780132179	0.17694268956264128	401.3382263183594	401.3450012207031
1122	402.9013977050781	1.6006333333333334					1	DETECTED	402.9014 m/z @1.60 [N1273_2.mzXML]	402.9013977050781	1.6006333333333334	1.5708666666666666	16.9415	15.370633333333334	47744.1171875	1.428966443620557E7	0	1180	0.05763491631638695	258.18533034714403	459.8354054817746	402.89727783203125	402.9022521972656
1123	403.0068664550781	1.80265					1	DETECTED	403.0069 m/z @1.80 [N1273_2.mzXML]	403.0068664550781	1.80265	1.64595	2.427966666666667	0.7820166666666668	166691.84375	2603690.251569579	0	1180	0.30035999701161153	2.254046719938239	3.1138184592433884	403.0063171386719	403.009033203125
1124	404.20587158203125	11.582433333333334					1	DETECTED	404.2059 m/z @11.58 [N1273_2.mzXML]	404.20587158203125	11.582433333333334	11.52425	11.871116666666667	0.3468666666666671	27290.904296875	196427.62833428936	0	1180	0.10956999766966291	2.5566994498603384	2.9233093988272403	404.2030334472656	404.2079162597656
1125	405.4193420410156	12.18955					1	DETECTED	405.4193 m/z @12.19 [N1273_2.mzXML]	405.4193420410156	12.18955	12.120800000000001	12.293333333333333	0.1725333333333321	8505.87109375	48504.4903378904	0	1180	0.054143169578246386	1.2547878787878763	1.5095757575757525	405.4188537597656	405.4200744628906
1126	406.746826171875	11.82315					1	DETECTED	406.7468 m/z @11.82 [N1273_2.mzXML]	406.746826171875	11.82315	11.179499999999999	15.298883333333333	4.119383333333333	16403.009765625	1132263.7030423593	0	1180	0.49077598733384065	2.9033233507487703	4.780803500429392	406.7455139160156	406.7561950683594
1127	407.1358337402344	10.5125					1	DETECTED	407.1358 m/z @10.51 [N1273_2.mzXML]	407.1358337402344	10.5125	10.4967	10.609833333333334	0.11313333333333375	3276.071533203125	12894.806158691392	0	1180	0.06780430451045838	3.580168776371615	6.16033755274323	407.1358337402344	407.1371154785156
1128	407.7658996582031	14.231583333333333					1	DETECTED	407.7659 m/z @14.23 [N1273_2.mzXML]	407.7658996582031	14.231583333333333	14.16675	14.683950000000001	0.5172000000000008	5317.84130859375	89220.87348944109	0	1180	0.06420177997768306	3.9886889460154733	6.367314845721653	407.764404296875	407.76751708984375
1129	408.0838623046875	10.895833333333334					1	DETECTED	408.0839 m/z @10.90 [N1273_2.mzXML]	408.0838623046875	10.895833333333334	10.808	11.162749999999999	0.35474999999999923	13212.583984375	132839.90964117434	0	1180	0.1293359938190335	2.003928320796857	3.6262492869992795	408.0822448730469	408.08428955078125
1130	408.91815185546875	1.6308333333333331					1	DETECTED	408.9182 m/z @1.63 [N1273_2.mzXML]	408.91815185546875	1.6308333333333331	1.5708666666666666	1.6762000000000001	0.1053333333333335	56125.2578125	193557.46021167014	0	1180	0.05604032278671078	0.9158668702886774	0.854049783741694	408.9179382324219	408.91973876953125
1131	409.11627197265625	9.879050000000001					1	DETECTED	409.1163 m/z @9.88 [N1273_2.mzXML]	409.11627197265625	9.879050000000001	9.3846	9.9604	0.5757999999999992	3959.09716796875	67196.05121112058	0	1180	0.0981152436384054	0.5822631206390926	0.1645262412781851	409.10748291015625	409.1164245605469
1132	409.1611022949219	11.553783333333334					1	DETECTED	409.1611 m/z @11.55 [N1273_2.mzXML]	409.1611022949219	11.553783333333334	11.508466666666667	12.172416666666667	0.6639499999999998	208142.09375	1526807.9289002654	0	1180	0.09479643005834681	4.111674116319399	4.259907081638082	409.16058349609375	409.1622314453125
1133	409.1871337890625	9.202683333333333					1	DETECTED	409.1871 m/z @9.20 [N1273_2.mzXML]	409.1871337890625	9.202683333333333	9.12805	16.375533333333333	7.247483333333333	59217.1171875	640509.6774676507	0	1180	0.05225020746714293	1.1124509326873657	1.1636015291346162	409.1860046386719	409.19635009765625
1134	410.080810546875	10.9132					1	DETECTED	410.0808 m/z @10.91 [N1273_2.mzXML]	410.080810546875	10.9132	10.8433	11.0455	0.20220000000000127	3653.452392578125	32271.495916076758	0	1180	0.1768600623341463	1.4463519313304705	1.892703862660941	410.0791931152344	410.08172607421875
1135	410.1646728515625	11.553783333333334					1	DETECTED	410.1647 m/z @11.55 [N1273_2.mzXML]	410.1646728515625	11.553783333333334	11.508466666666667	11.871116666666667	0.36265000000000036	50533.37109375	331024.31583972136	0	1180	0.0743336219930324	4.478405874628553	3.7751705769352895	410.163818359375	410.1661071777344
1136	410.2535095214844	4.0068166666666665					1	DETECTED	410.2535 m/z @4.01 [N1273_2.mzXML]	410.2535095214844	4.0068166666666665	3.4325666666666668	4.5653	1.132733333333333	1997.9495849609375	86107.7928887024	0	1180	0.45487125409881335	0.9862719489188798	0.9725438978377597	410.2513732910156	410.2547912597656
1137	412.2832946777344	11.9753					1	DETECTED	412.2833 m/z @11.98 [N1273_2.mzXML]	412.2832946777344	11.9753	4.796266666666667	12.2414	7.445133333333334	19052.88671875	1467631.4173241274	0	1180	0.07376071736549683	0.5185331358446588	0.03529896847519053	412.28192138671875	412.286865234375
1138	412.97332763671875	1.84555					1	DETECTED	412.9733 m/z @1.85 [N1273_2.mzXML]	412.97332763671875	1.84555	1.78845	15.569349999999998	13.780899999999999	9004.33984375	1205606.3708797302	0	1180	0.10496374935148478	120.67338003502641	240.34676007005282	412.9723205566406	412.9811706542969
1139	413.1422424316406	9.353033333333334					1	DETECTED	413.1422 m/z @9.35 [N1273_2.mzXML]	413.1422424316406	9.353033333333334	9.305133333333334	14.867683333333334	5.56255	4854.64306640625	603015.2478021241	0	1180	0.10660349273665481	58.06419624217085	115.1283924843417	413.1351013183594	413.14312744140625
1140	413.2664794921875	1.7737333333333334					1	DETECTED	413.2665 m/z @1.77 [N1273_2.mzXML]	413.2664794921875	1.7737333333333334	0.1376	19.96466666666667	19.82706666666667	10869.8984375	2350493.0041937865	0	1180	0.06172006465952973	4.841211708325436	1.5001759689315317	413.2625732421875	413.26861572265625
1141	413.3396911621094	12.15525					1	DETECTED	413.3397 m/z @12.16 [N1273_2.mzXML]	413.3396911621094	12.15525	11.671899999999999	16.485133333333334	4.813233333333335	14993.9755859375	1119018.9622949234	0	1180	1.9830436710395816	4.2388700526816	7.592458412145748	413.3373107910156	413.34197998046875
1142	414.29937744140625	12.224116666666667					1	DETECTED	414.2994 m/z @12.22 [N1273_2.mzXML]	414.29937744140625	12.224116666666667	11.641433333333334	16.466916666666666	4.825483333333333	86339.0703125	1922067.0017694072	1	1180	0.16901630002074697	1.0754248997022815	0.5948230904856926	414.2915954589844	414.3007507324219
1143	415.1235046386719	11.162749999999999					1	DETECTED	415.1235 m/z @11.16 [N1273_2.mzXML]	415.1235046386719	11.162749999999999	11.0455	11.231216666666667	0.18571666666666609	3461.8193359375	28544.03993615738	0	1180	0.1696304936374169	0.7919687277896308	0.5839374555792617	415.1215515136719	415.1241760253906
1144	415.21063232421875	11.885966666666667					1	DETECTED	415.2106 m/z @11.89 [N1273_2.mzXML]	415.21063232421875	11.885966666666667	11.82315	12.6137	0.7905499999999996	486358.5	4186380.3432217943	1	1180	0.12476068027407194	3.181674288229198	3.7292305418437275	415.2098083496094	415.21112060546875
1145	415.28021240234375	12.696733333333333					1	DETECTED	415.2802 m/z @12.70 [N1273_2.mzXML]	415.28021240234375	12.696733333333333	6.6766499999999995	13.470166666666668	6.793516666666668	16984.4921875	925266.658617554	0	1180	0.09978456785086465	0.5642377597209343	8.240302217646585	415.2742919921875	415.289794921875
1146	415.3027648925781	12.258849999999999					1	DETECTED	415.3028 m/z @12.26 [N1273_2.mzXML]	415.3027648925781	12.258849999999999	12.18955	12.463533333333334	0.2739833333333337	23652.107421875	247747.4583608388	0	1180	0.16641845867206584	1.976791726791776	2.953583453583552	415.3021240234375	415.30291748046875
1147	416.2140197753906	11.885966666666667					1	DETECTED	416.2140 m/z @11.89 [N1273_2.mzXML]	416.2140197753906	11.885966666666667	11.840133333333334	16.301766666666666	4.461633333333332	120028.9296875	1309746.3021762373	0	1180	0.13567925781040024	3.2617683169142135	4.312521245571966	416.2126770019531	416.2149353027344
1148	417.0016784667969	1.84555					1	DETECTED	417.0017 m/z @1.85 [N1273_2.mzXML]	417.0016784667969	1.84555	1.6762000000000001	2.4551833333333333	0.7789833333333331	70252.6328125	1304573.1847416987	0	1180	0.41062519850937895	2.1651108765284883	4.388988792817674	417.0011901855469	417.0026550292969
1149	418.87933349609375	1.6006333333333334					1	DETECTED	418.8793 m/z @1.60 [N1273_2.mzXML]	418.87933349609375	1.6006333333333334	1.48205	16.026149999999998	14.544099999999997	41593.3984375	4607981.771997863	0	1180	0.05653277770707743	61.32438510189742	121.64877020379485	418.87371826171875	418.8798522949219
1150	418.9813232421875	1.80265					1	DETECTED	418.9813 m/z @1.80 [N1273_2.mzXML]	418.9813232421875	1.80265	1.6762000000000001	2.2171000000000003	0.5409000000000002	38285.4921875	584202.5214301758	0	1180	0.322397634238879	2.1387900355871903	3.27758007117438	418.980224609375	418.98150634765625
1151	419.04443359375	11.611483333333332					1	DETECTED	419.0444 m/z @11.61 [N1273_2.mzXML]	419.04443359375	11.611483333333332	11.568033333333334	11.754733333333332	0.1866999999999983	7926.87158203125	37899.70425585945	0	1180	0.04247450107446227	2.1484464902187113	3.296892980437422	419.0439758300781	419.04571533203125
1152	419.2757873535156	13.057766666666668					1	DETECTED	419.2758 m/z @13.06 [N1273_2.mzXML]	419.2757873535156	13.057766666666668	12.953633333333332	13.102483333333334	0.14885000000000126	8192.63671875	48646.02373620619	0	1180	0.08330030864120985	0.7147087067861649	0.42941741357232976	419.275146484375	419.2778015136719
1153	419.3136291503906	14.405683333333334					1	DETECTED	419.3136 m/z @14.41 [N1273_2.mzXML]	419.3136291503906	14.405683333333334	0.10103333333333334	20.00183333333333	19.900799999999997	2631.20556640625	1310298.6667166445	0	1180	14.447733273272386	0.6956059742810903	0.39121194856218056	419.3102111816406	419.3193359375
1154	420.76348876953125	12.172416666666667					1	DETECTED	420.7635 m/z @12.17 [N1273_2.mzXML]	420.76348876953125	12.172416666666667	11.688133333333333	14.437000000000001	2.748866666666668	7657.0205078125	570517.7670923464	0	1180	0.6923638138150601	2.8380768833671732	4.6761537667343465	420.75885009765625	420.7734375
1155	420.88409423828125	1.6762000000000001					1	DETECTED	420.8841 m/z @1.68 [N1273_2.mzXML]	420.88409423828125	1.6762000000000001	1.64595	1.7737333333333334	0.12778333333333336	41769.0859375	132221.84236059574	0	1180	0.04404683155719491	2.1121212121212047	1.9193407026965537	420.88330078125	420.88446044921875
1156	421.7815246582031	14.342683333333333					1	DETECTED	421.7815 m/z @14.34 [N1273_2.mzXML]	421.7815246582031	14.342683333333333	14.133666666666667	15.2813	1.1476333333333333	20041.6640625	447556.1643380128	0	1180	0.20900187390528657	2.3570998908140193	3.0863341360039627	421.7742919921875	421.7846984863281
1157	422.098876953125	11.342866666666668					1	DETECTED	422.0989 m/z @11.34 [N1273_2.mzXML]	422.098876953125	11.342866666666668	2.8323833333333335	11.460866666666668	8.628483333333335	20287.37109375	2445422.575091797	0	1180	0.0778982902549501	0.5069326262315694	0.013865252463138638	422.0971984863281	422.1015625
1158	422.325927734375	11.806166666666666					1	DETECTED	422.3259 m/z @11.81 [N1273_2.mzXML]	422.325927734375	11.806166666666666	11.771899999999999	12.2414	0.4695000000000018	16909.11328125	121294.2761621103	0	1180	0.08273126386382224	6.850680933852033	12.701361867704065	422.3233642578125	422.325927734375
1159	423.1649475097656	10.266583333333333					1	DETECTED	423.1649 m/z @10.27 [N1273_2.mzXML]	423.1649475097656	10.266583333333333	10.231966666666667	10.38975	0.15778333333333272	2163.45703125	12216.526863891526	0	1180	0.2383805515397448	2.2790081848820423	3.5580163697640845	423.1625671386719	423.1666259765625
1160	424.0788269042969	10.790066666666666					1	DETECTED	424.0788 m/z @10.79 [N1273_2.mzXML]	424.0788269042969	10.790066666666666	10.68075	16.1001	5.419350000000001	8432.2294921875	646115.8522084963	0	1180	0.19791389467172138	24.78739137063581	48.57478274127162	424.0725402832031	424.0796813964844
1161	424.3415222167969	11.929566666666666					1	DETECTED	424.3415 m/z @11.93 [N1273_2.mzXML]	424.3415222167969	11.929566666666666	11.85655	12.844883333333334	0.9883333333333333	246541.09375	2172588.422914789	0	1180	0.10913457407308158	3.024027670011405	3.794963167217237	424.33868408203125	424.3420715332031
1162	424.7421569824219	1.7423833333333334					1	DETECTED	424.7422 m/z @1.74 [N1273_2.mzXML]	424.7421569824219	1.7423833333333334	1.7086000000000001	1.7737333333333334	0.06513333333333327	9329.1728515625	24923.51580712893	0	1180	0.03978645997963515	0.963986186482487	0.9279723729649741	424.7417297363281	424.7431335449219
1163	424.8957214355469	1.6308333333333331					1	DETECTED	424.8957 m/z @1.63 [N1273_2.mzXML]	424.8957214355469	1.6308333333333331	0.8337833333333333	8.45425	7.620466666666667	67467.125	6884326.022137116	0	1180	0.06633132918960016	4.780419463438096	8.56083892687619	424.8950500488281	424.902099609375
1164	426.35699462890625	12.02275					1	DETECTED	426.3570 m/z @12.02 [N1273_2.mzXML]	426.35699462890625	12.02275	11.885966666666667	17.915666666666667	6.0297	278388.375	2864135.6694549597	1	1180	0.10488177129960263	4.824621923541583	6.5421975732486155	426.3479919433594	426.35955810546875
1165	426.8285827636719	1.6921833333333334					1	DETECTED	426.8286 m/z @1.69 [N1273_2.mzXML]	426.8285827636719	1.6921833333333334	1.6610666666666667	5.0192499999999995	3.358183333333333	16095.0732421875	596098.6365019531	0	1180	0.10038087905837179	53.96116764863414	106.92233529726828	426.8285827636719	426.83819580078125
1166	427.43115234375	12.580866666666667					1	DETECTED	427.4312 m/z @12.58 [N1273_2.mzXML]	427.43115234375	12.580866666666667	12.5136	14.485383333333335	1.9717833333333346	6693.814453125	276641.08604443364	0	1180	0.21632979060925628	14.656466798810682	28.312933597621363	427.42938232421875	427.4338073730469
1167	428.3728332519531	12.15525					1	DETECTED	428.3728 m/z @12.16 [N1273_2.mzXML]	428.3728332519531	12.15525	0.41326666666666667	12.647066666666666	12.233799999999999	47176.140625	2080253.9024775692	0	1180	0.30566277504911454	0.5138008865353799	0.02357120253481811	428.3634033203125	428.3732604980469
1168	429.3761901855469	12.18955					1	DETECTED	429.3762 m/z @12.19 [N1273_2.mzXML]	429.3761901855469	12.18955	0.6512333333333333	14.017416666666666	13.366183333333332	13368.1494140625	1482170.8960352172	0	1180	0.12720941763659788	0.5792085500629063	0.12431939632831723	429.3695373535156	429.3861083984375
1169	429.7679443359375	14.327266666666667					1	DETECTED	429.7679 m/z @14.33 [N1273_2.mzXML]	429.7679443359375	14.327266666666667	14.100850000000001	15.2813	1.1804499999999987	12620.392578125	290808.70370919775	0	1180	0.2946137627048415	1.8585516741422854	1.8924844337414732	429.7659606933594	429.7730407714844
1170	430.24322509765625	9.630333333333335					1	DETECTED	430.2432 m/z @9.63 [N1273_2.mzXML]	430.24322509765625	9.630333333333335	9.580066666666665	9.74605	0.16598333333333493	7081.54638671875	34977.345724060055	0	1180	0.08858667907285245	1.651027851458821	2.177663064138206	430.24267578125	430.24505615234375
1171	430.2944030761719	11.9753					1	DETECTED	430.2944 m/z @11.98 [N1273_2.mzXML]	430.2944030761719	11.9753	5.914599999999999	12.224116666666667	6.309516666666668	18563.595703125	792542.2576939699	0	1180	0.1202799087512787	0.5205270568306191	0.041054113661238206	430.29205322265625	430.30010986328125
1172	430.3877868652344	13.365					1	DETECTED	430.3878 m/z @13.37 [N1273_2.mzXML]	430.3877868652344	13.365	0.55965	20.00183333333333	19.44218333333333	10691.7978515625	1340647.3498255622	0	1180	0.36830136242634914	1.3162118992046123	0.960116075908911	430.37890625	430.3938293457031
1173	430.69708251953125	1.9447333333333332					1	DETECTED	430.6971 m/z @1.94 [N1273_2.mzXML]	430.69708251953125	1.9447333333333332	1.9447333333333332	2.087266666666667	0.14253333333333362	4574.81005859375	31462.5092612305	0	1180	0.1364308802137808	null	null	430.6947937011719	430.69708251953125
1174	430.91259765625	1.64595					1	DETECTED	430.9126 m/z @1.65 [N1273_2.mzXML]	430.91259765625	1.64595	1.5858666666666668	3.8047	2.2188333333333334	134061.265625	915040.3546892706	0	1180	0.04323102302965576	0.9066762247697073	0.8716235340036196	430.91253662109375	430.9189147949219
1175	431.1771240234375	12.59725					1	DETECTED	431.1771 m/z @12.60 [N1273_2.mzXML]	431.1771240234375	12.59725	2.876183333333333	12.877016666666666	10.000833333333333	27096.513671875	1557071.914665099	0	1180	0.30772326181926246	0.5411463650360807	0.04773927519871749	431.1671447753906	431.1785583496094
1176	431.314208984375	12.729966666666666					1	DETECTED	431.3142 m/z @12.73 [N1273_2.mzXML]	431.314208984375	12.729966666666666	12.696733333333333	12.908449999999998	0.2117166666666659	16179.31640625	104927.9344416506	0	1180	0.09953062706182614	3.185305917753237	5.370611835506474	431.31298828125	431.3150634765625
1177	432.1814270019531	12.6137					1	DETECTED	432.1814 m/z @12.61 [N1273_2.mzXML]	432.1814270019531	12.6137	12.258849999999999	12.7134	0.4545500000000011	6652.759765625	113920.54924218771	0	1180	0.38373418782631497	0.6404818937579261	0.2809637875158521	432.18017578125	432.1826171875
1178	432.2374572753906	11.885966666666667					1	DETECTED	432.2375 m/z @11.89 [N1273_2.mzXML]	432.2374572753906	11.885966666666667	0.11935	12.18955	12.0702	70863.953125	1265810.7154532156	0	1180	0.0966059252159841	2.767086922943823	3.926133435766746	432.2370910644531	432.24725341796875
1179	432.3100280761719	12.224116666666667					1	DETECTED	432.3100 m/z @12.22 [N1273_2.mzXML]	432.3100280761719	12.224116666666667	11.671899999999999	12.78035	1.1084500000000013	67717.578125	1033209.8296688215	0	1180	0.2610840469963751	0.8666790662303877	0.5159558765956146	432.3089599609375	432.3173522949219
1180	432.9759521484375	1.80265					1	DETECTED	432.9760 m/z @1.80 [N1273_2.mzXML]	432.9759521484375	1.80265	1.6762000000000001	5.299516666666666	3.6233166666666663	31800.3125	960172.0580631103	0	1180	0.5605037779040651	14.327072624225654	4.379595537541194	432.9748229980469	432.9843444824219
1181	433.0599060058594	11.568033333333334					1	DETECTED	433.0599 m/z @11.57 [N1273_2.mzXML]	433.0599060058594	11.568033333333334	11.553783333333334	11.721166666666667	0.16738333333333344	11881.462890625	61155.97770495634	0	1180	0.08659193855663361	5.873099415204459	10.746198830408918	433.0584716796875	433.0615539550781
1182	433.2408142089844	11.929566666666666					1	DETECTED	433.2408 m/z @11.93 [N1273_2.mzXML]	433.2408142089844	11.929566666666666	11.840133333333334	12.172416666666667	0.3322833333333328	15936.8984375	134596.65318737793	0	1180	0.09831123911558848	1.8577152441297273	2.7154304882594547	433.2398681640625	433.2413330078125
1183	433.3129577636719	12.206883333333334					1	DETECTED	433.3130 m/z @12.21 [N1273_2.mzXML]	433.3129577636719	12.206883333333334	3.172683333333333	12.463533333333334	9.29085	18417.125	792621.1102174676	0	1180	0.23130059729713714	0.5142043567775786	0.028408713555157124	433.3126220703125	433.3154602050781
1184	434.97332763671875	1.80265					1	DETECTED	434.9733 m/z @1.80 [N1273_2.mzXML]	434.97332763671875	1.80265	1.80265	2.2743166666666665	0.47166666666666646	14059.93359375	220729.87041650387	0	1180	0.37499337539697986	null	null	434.9719543457031	434.9734802246094
1185	435.3322448730469	10.5125					1	DETECTED	435.3322 m/z @10.51 [N1273_2.mzXML]	435.3322448730469	10.5125	10.462266666666666	11.789116666666667	1.3268500000000003	8878.9228515625	216358.22445617683	0	1180	0.07093749767450674	13.206867949568794	25.41373589913759	435.33038330078125	435.33526611328125
1186	436.858154296875	1.6762000000000001					1	DETECTED	436.8582 m/z @1.68 [N1273_2.mzXML]	436.858154296875	1.6762000000000001	1.0342166666666666	1.7585333333333333	0.7243166666666667	30556.2890625	238787.0506386719	0	1180	0.03532374044863773	0.5641241984475193	0.06475080599407587	436.853515625	436.8588562011719
1187	437.1926574707031	11.885966666666667					1	DETECTED	437.1927 m/z @11.89 [N1273_2.mzXML]	437.1926574707031	11.885966666666667	11.82315	12.5476	0.7244499999999992	375112.84375	3035579.091446651	1	1180	0.09456584359404019	3.253232731550016	3.9039872716533157	437.19024658203125	437.1932067871094
1188	438.98431396484375	1.8167666666666666					1	DETECTED	438.9843 m/z @1.82 [N1273_2.mzXML]	438.98431396484375	1.8167666666666666	1.6762000000000001	2.3866666666666663	0.7104666666666661	39690.69140625	640233.1000272216	0	1180	0.2456111376978527	2.382873438090778	5.326070540965998	438.98193359375	438.9866638183594
1189	439.1201477050781	11.1139					1	DETECTED	439.1201 m/z @11.11 [N1273_2.mzXML]	439.1201477050781	11.1139	9.336716666666666	11.214	1.8772833333333345	8429.125	183267.52779187035	0	1180	0.3010473592355698	0.5281625418499314	0.05632508369986281	439.1195373535156	439.1212463378906
1190	439.16357421875	10.930416666666668					1	DETECTED	439.1636 m/z @10.93 [N1273_2.mzXML]	439.16357421875	10.930416666666668	10.9132	10.995333333333333	0.08213333333333317	3281.75341796875	10793.93633923333	0	1180	0.059367849417697016	2.3852855759920675	3.770571151984135	439.1630554199219	439.1641845703125
1191	440.86968994140625	1.6308333333333331					1	DETECTED	440.8697 m/z @1.63 [N1273_2.mzXML]	440.86968994140625	1.6308333333333331	1.5858666666666668	19.28533333333333	17.699466666666662	27715.998046875	1.239267432039807E7	0	1180	0.06792370144302962	196.80652335063132	377.7355881110632	440.8633117675781	440.87030029296875
1192	442.17041015625	11.871116666666667					1	DETECTED	442.1704 m/z @11.87 [N1273_2.mzXML]	442.17041015625	11.871116666666667	11.871116666666667	11.9753	0.1041833333333333	13927.701171875	45084.638865478075	0	1180	0.044438204755984145	null	null	442.16851806640625	442.1712646484375
1193	442.31585693359375	11.82315					1	DETECTED	442.3159 m/z @11.82 [N1273_2.mzXML]	442.31585693359375	11.82315	11.771899999999999	12.038416666666667	0.26651666666666785	9257.970703125	59307.62668511988	0	1180	0.0539024077182475	2.6001626016259594	5.234417289580883	442.315185546875	442.31610107421875
1194	442.6715393066406	11.885966666666667					1	DETECTED	442.6715 m/z @11.89 [N1273_2.mzXML]	442.6715393066406	11.885966666666667	11.871116666666667	11.960066666666668	0.08895000000000053	8234.7060546875	29244.296584350457	0	1180	0.2597531789068839	2.9949494949496858	4.9898989898993715	442.67108154296875	442.67315673828125
1195	442.8030700683594	1.7737333333333334					1	DETECTED	442.8031 m/z @1.77 [N1273_2.mzXML]	442.8030700683594	1.7737333333333334	1.6762000000000001	1.7737333333333334	0.09753333333333325	5312.689453125	23315.58556262208	0	1180	0.09819147978554921	0.5	null	442.802978515625	442.8046569824219
1196	442.8791809082031	1.5563166666666668					1	DETECTED	442.8792 m/z @1.56 [N1273_2.mzXML]	442.8791809082031	1.5563166666666668	1.4519833333333334	11.460866666666668	10.008883333333335	13340.3505859375	2044972.0291328738	0	1180	0.13584947309589124	46.94296540134884	0.6339546301631647	442.8758544921875	442.8797302246094
1197	443.4201354980469	12.18955					1	DETECTED	443.4201 m/z @12.19 [N1273_2.mzXML]	443.4201354980469	12.18955	12.054233333333334	12.5476	0.49336666666666495	6885.76318359375	109623.57459942623	0	1180	0.2776649827777842	1.823007759576301	2.646015519152602	443.4184875488281	443.42095947265625
1198	444.2387390136719	8.373016666666667					1	DETECTED	444.2387 m/z @8.37 [N1273_2.mzXML]	444.2387390136719	8.373016666666667	7.989233333333333	9.400683333333335	1.411450000000002	2064.506103515625	89364.62117453001	0	1180	0.1601100824493198	1.8388630737829519	2.6777261475659038	444.2364501953125	444.240478515625
1199	445.3984069824219	12.430650000000002					1	DETECTED	445.3984 m/z @12.43 [N1273_2.mzXML]	445.3984069824219	12.430650000000002	11.789116666666667	16.905333333333335	5.116216666666668	8795.7177734375	519623.84312707523	0	1180	0.1918057290182773	3.987490907201487	6.974981814402974	445.3891296386719	445.40093994140625
1200	446.2527770996094	11.553783333333334					1	DETECTED	446.2528 m/z @11.55 [N1273_2.mzXML]	446.2527770996094	11.553783333333334	8.781983333333333	12.345066666666666	3.563083333333333	431724.90625	6153650.279442686	1	1180	0.11180734410603677	4.512001968579851	4.8860777930615855	446.2504577636719	446.253662109375
1201	446.8866882324219	1.64595					1	DETECTED	446.8867 m/z @1.65 [N1273_2.mzXML]	446.8866882324219	1.64595	1.6006333333333334	1.7257833333333332	0.12514999999999987	55413.1953125	178745.31982360856	0	1180	0.047378336296783674	1.3808385435821977	1.6029731018951732	446.88543701171875	446.88720703125
1202	447.2562255859375	11.568033333333334					1	DETECTED	447.2562 m/z @11.57 [N1273_2.mzXML]	447.2562255859375	11.568033333333334	11.568033333333334	12.054233333333334	0.4862000000000002	111124.484375	771504.9453703633	0	1180	5.182525417921026	null	null	447.25604248046875	447.2582702636719
1203	447.3453063964844	12.729966666666666					1	DETECTED	447.3453 m/z @12.73 [N1273_2.mzXML]	447.3453063964844	12.729966666666666	11.162749999999999	15.751283333333333	4.588533333333334	4975.951171875	641764.276041992	0	1180	1.4833454164785795	1.4639116055001968	1.7327881256786744	447.34295654296875	447.3479919433594
1204	448.2329406738281	9.09335					1	DETECTED	448.2329 m/z @9.09 [N1273_2.mzXML]	448.2329406738281	9.09335	9.041666666666666	11.196816666666667	2.155150000000001	5979.52587890625	152413.0445300902	0	1180	0.25683477604253824	20.84956465656251	1.1207930576977163	448.2327575683594	448.23980712890625
1205	448.30517578125	11.960066666666668					1	DETECTED	448.3052 m/z @11.96 [N1273_2.mzXML]	448.30517578125	11.960066666666668	2.5779	12.206883333333334	9.628983333333334	28438.884765625	1929881.4706356807	0	1180	0.14248737851187343	0.5151433303495379	2.2319162359090408	448.29656982421875	448.30584716796875
1206	448.9507141113281	1.84555					1	DETECTED	448.9507 m/z @1.85 [N1273_2.mzXML]	448.9507141113281	1.84555	1.80265	2.2028000000000003	0.4001500000000002	5662.9892578125	100135.0115563965	0	1180	0.32549540041812075	4.663752913752923	8.327505827505846	448.9486083984375	448.951904296875
1207	449.2004699707031	12.328					1	DETECTED	449.2005 m/z @12.33 [N1273_2.mzXML]	449.2004699707031	12.328	12.18955	12.7134	0.5238499999999995	18112.880859375	278315.11796655203	0	1180	0.24521850075884544	1.891838208739631	2.783676417479262	449.198486328125	449.2012939453125
1208	450.3205261230469	12.328					1	DETECTED	450.3205 m/z @12.33 [N1273_2.mzXML]	450.3205261230469	12.328	11.342866666666668	12.6137	1.2708333333333321	67162.3125	1057187.0113037094	1	1180	0.14526214826182837	0.645005752182446	1.5795786751479421	450.3133239746094	450.32086181640625
1209	450.3568420410156	13.012883333333333					1	DETECTED	450.3568 m/z @13.01 [N1273_2.mzXML]	450.3568420410156	13.012883333333333	0.10103333333333334	20.00183333333333	19.900799999999997	58294.7421875	3327404.1120558446	0	1180	0.21654242799962908	1.6196872048421145	5.29665457878623	450.3536071777344	450.360595703125
1210	451.3240661621094	12.328					1	DETECTED	451.3241 m/z @12.33 [N1273_2.mzXML]	451.3240661621094	12.328	12.206883333333334	12.564133333333332	0.35724999999999874	20487.83203125	182099.60376391554	0	1180	0.18608540674132712	1.1321790548195774	2.042906390773244	451.32196044921875	451.3248596191406
1211	452.37274169921875	12.087116666666667					1	DETECTED	452.3727 m/z @12.09 [N1273_2.mzXML]	452.37274169921875	12.087116666666667	8.781983333333333	12.275683333333335	3.4937000000000022	13052.3916015625	1110418.1721898504	0	1180	0.07054425029148881	0.528526332775279	0.05705266555055821	452.3716735839844	452.3738098144531
1212	453.1669921875	11.885966666666667					1	DETECTED	453.1670 m/z @11.89 [N1273_2.mzXML]	453.1669921875	11.885966666666667	11.840133333333334	12.038416666666667	0.19828333333333248	13699.45703125	94930.2628782955	0	1180	0.11146749532245792	2.163090909090939	3.326181818181878	453.1658935546875	453.1673583984375
1213	453.2965087890625	12.746883333333333					1	DETECTED	453.2965 m/z @12.75 [N1273_2.mzXML]	453.2965087890625	12.746883333333333	12.729966666666666	12.812733333333334	0.08276666666666799	5767.20166015625	19652.551229858414	0	1180	0.09996515197929945	2.446305418719215	3.8926108374384305	453.2959289550781	453.2978820800781
1214	453.3429260253906	10.5125					1	DETECTED	453.3429 m/z @10.51 [N1273_2.mzXML]	453.3429260253906	10.5125	9.976516666666667	17.786833333333334	7.810316666666667	151829.25	1699028.4980080258	1	1180	0.15168791909882096	1.8178386962322768	2.4516809152998897	453.3413391113281	453.34466552734375
1215	454.2919616699219	13.13205					1	DETECTED	454.2920 m/z @13.13 [N1273_2.mzXML]	454.2919616699219	13.13205	12.938633333333334	13.778566666666668	0.8399333333333345	20030.544921875	270489.8004201661	0	1180	0.10804761880136482	2.171305471779417	3.740945192456689	454.2906188964844	454.2933654785156
1216	454.38824462890625	12.18955					1	DETECTED	454.3882 m/z @12.19 [N1273_2.mzXML]	454.38824462890625	12.18955	12.15525	12.328	0.17274999999999885	9729.2158203125	68880.37564282161	0	1180	0.1317069261170154	2.5182215743440066	4.036443148688013	454.3873596191406	454.388916015625
1217	454.9571533203125	1.84555					1	DETECTED	454.9572 m/z @1.85 [N1273_2.mzXML]	454.9571533203125	1.84555	1.7086000000000001	2.4824333333333333	0.7738333333333332	22600.923828125	418278.571248535	0	1180	0.0647756596905773	2.8252403553608385	4.650480710721677	454.95654296875	454.9659118652344
1218	455.1354675292969	10.946499999999999					1	DETECTED	455.1355 m/z @10.95 [N1273_2.mzXML]	455.1354675292969	10.946499999999999	9.12805	10.995333333333333	1.867283333333333	5890.666015625	94998.59780883783	0	1180	0.08660962214168855	0.5134271861567089	1.4298428175666884	455.12823486328125	455.1360168457031
1219	456.3310241699219	11.460866666666668					1	DETECTED	456.3310 m/z @11.46 [N1273_2.mzXML]	456.3310241699219	11.460866666666668	11.445033333333333	11.508466666666667	0.06343333333333412	12518.6328125	34814.26502124036	0	1180	0.04906405443077411	2.003157894736666	3.0063157894733323	456.330322265625	456.3319396972656
1220	457.0182800292969	1.9447333333333332					1	DETECTED	457.0183 m/z @1.94 [N1273_2.mzXML]	457.0182800292969	1.9447333333333332	1.9447333333333332	7.20905	5.264316666666668	7309.03076171875	375517.77241732785	0	1180	0.3390111087947685	null	null	457.00909423828125	457.0226745605469
1221	458.34674072265625	11.582433333333334					1	DETECTED	458.3467 m/z @11.58 [N1273_2.mzXML]	458.34674072265625	11.582433333333334	11.568033333333334	12.953633333333332	1.3855999999999984	11355.6044921875	242643.98872119136	0	1180	0.03167252933638842	48.11111111111042	95.22222222222084	458.3458251953125	458.3470458984375
1222	458.85614013671875	1.5563166666666668					1	DETECTED	458.8561 m/z @1.56 [N1273_2.mzXML]	458.85614013671875	1.5563166666666668	1.4519833333333334	1.6155833333333334	0.16359999999999997	42223.453125	186722.02782196048	0	1180	0.06276956265500444	0.7865552893283626	0.6348011465680794	458.8548583984375	458.8566589355469
1223	459.24713134765625	13.234566666666666					1	DETECTED	459.2471 m/z @13.23 [N1273_2.mzXML]	459.24713134765625	13.234566666666666	0.8337833333333333	14.100850000000001	13.267066666666668	21404.14453125	1359659.29136679	0	1180	0.18498145698629997	0.5203216755747159	0.024184154300272334	459.243896484375	459.2486267089844
1224	460.9654846191406	1.80265					1	DETECTED	460.9655 m/z @1.80 [N1273_2.mzXML]	460.9654846191406	1.80265	1.6762000000000001	2.2743166666666665	0.5981166666666664	25274.064453125	310830.9066822509	0	1180	0.06574908760849052	2.3650322920785554	2.6048175024598175	460.96441650390625	460.96710205078125
1225	462.3048400878906	12.630383333333333					1	DETECTED	462.3048 m/z @12.63 [N1273_2.mzXML]	462.3048400878906	12.630383333333333	12.6137	12.680250000000001	0.06655000000000122	5363.00390625	13423.89972375496	0	1180	0.031783902882905224	1.9945054945055782	2.9890109890111565	462.3041687011719	462.30621337890625
1226	463.15740966796875	10.284249999999998					1	DETECTED	463.1574 m/z @10.28 [N1273_2.mzXML]	463.15740966796875	10.284249999999998	0.8884333333333333	10.753666666666668	9.865233333333334	5748.359375	676485.6023397825	0	1180	0.10771753230065961	0.5249800886564767	0.04996017731295339	463.156494140625	463.16259765625
1227	463.3022155761719	13.027633333333334					1	DETECTED	463.3022 m/z @13.03 [N1273_2.mzXML]	463.3022155761719	13.027633333333334	12.953633333333332	13.1608	0.2071666666666676	12398.1044921875	100933.09285668962	0	1180	0.3561733183459026	1.3997747747747504	1.799549549549501	463.3005676269531	463.3037109375
1228	464.2175598144531	10.592933333333333					1	DETECTED	464.2176 m/z @10.59 [N1273_2.mzXML]	464.2175598144531	10.592933333333333	3.7579	16.485133333333334	12.727233333333334	4327.52685546875	541210.981883606	0	1180	0.0736012790660272	0.9310293536729887	104.03614778179151	464.2119140625	464.2261962890625
1229	464.3716735839844	13.5968					1	DETECTED	464.3717 m/z @13.60 [N1273_2.mzXML]	464.3716735839844	13.5968	11.28225	14.884116666666667	3.601866666666668	5324.1845703125	488390.06689260877	0	1180	0.14835063820508054	0.778092213749253	0.4070341890455198	464.3617858886719	464.3740539550781
1230	466.315673828125	11.9753					1	DETECTED	466.3157 m/z @11.98 [N1273_2.mzXML]	466.315673828125	11.9753	11.91485	15.298883333333333	3.384033333333333	41627.515625	611184.6494489748	0	1180	0.15387380292339792	3.365058222415285	3.2411981042080455	466.3135070800781	466.31671142578125
1231	468.21856689453125	12.3105					1	DETECTED	468.2186 m/z @12.31 [N1273_2.mzXML]	468.21856689453125	12.3105	12.206883333333334	12.479966666666666	0.27308333333333223	7259.70361328125	67297.44491180388	0	1180	0.06878183700525575	1.3177577609779723	1.6355155219559443	468.2175598144531	468.2197265625
1232	468.30694580078125	12.696733333333333					1	DETECTED	468.3069 m/z @12.70 [N1273_2.mzXML]	468.30694580078125	12.696733333333333	7.989233333333333	14.485383333333335	6.496150000000002	222482.640625	3222693.151645878	1	1180	0.1488290722563761	1.2772411354486237	1.0882468439218493	468.306396484375	468.311279296875
1233	469.1303405761719	11.85655					1	DETECTED	469.1303 m/z @11.86 [N1273_2.mzXML]	469.1303405761719	11.85655	11.85655	11.944116666666668	0.08756666666666746	5470.63232421875	22254.081467041062	0	1180	0.18185256324537313	null	null	469.1289978027344	469.13104248046875
1234	469.32843017578125	11.9753					1	DETECTED	469.3284 m/z @11.98 [N1273_2.mzXML]	469.32843017578125	11.9753	11.704383333333334	15.316616666666667	3.6122333333333323	4623.357421875	581077.762796417	0	1180	2.96073735015227	6.666687173177487	11.32657879249193	469.3264465332031	469.33087158203125
1235	469.3878479003906	12.430650000000002					1	DETECTED	469.3878 m/z @12.43 [N1273_2.mzXML]	469.3878479003906	12.430650000000002	11.990883333333333	16.521616666666667	4.530733333333334	13676.4384765625	1150967.3657551883	0	1180	0.4074034956888166	5.151292352004823	9.302584704009647	469.3859558105469	469.3899841308594
1236	470.2867431640625	11.929566666666666					1	DETECTED	470.2867 m/z @11.93 [N1273_2.mzXML]	470.2867431640625	11.929566666666666	1.21655	12.02275	10.8062	7053.19775390625	1221443.3392236333	0	1180	0.15057373539594288	0.504349070678816	0.008698141357631983	470.2833251953125	470.2890930175781
1237	470.3136901855469	12.696733333333333					1	DETECTED	470.3137 m/z @12.70 [N1273_2.mzXML]	470.3136901855469	12.696733333333333	12.647066666666666	12.812733333333334	0.1656666666666684	9088.1064453125	60055.39432592803	0	1180	0.12391226997709559	1.6677852348993363	2.3355704697986726	470.3124694824219	470.3141784667969
1238	470.88818359375	1.6155833333333334					1	DETECTED	470.8882 m/z @1.62 [N1273_2.mzXML]	470.88818359375	1.6155833333333334	1.5708666666666666	1.6308333333333331	0.0599666666666665	22173.435546875	53144.54061254878	0	1180	0.04907084605772227	0.6647468849105471	0.34383762465672046	470.88818359375	470.8895568847656
1239	472.248779296875	11.582433333333334					1	DETECTED	472.2488 m/z @11.58 [N1273_2.mzXML]	472.248779296875	11.582433333333334	0.24833333333333335	11.82315	11.574816666666667	36873.484375	2858756.8066327516	0	1180	0.08893256346572542	0.5059278134317622	0.017797810052240404	472.23944091796875	472.2579040527344
1240	472.302490234375	12.3105					1	DETECTED	472.3025 m/z @12.31 [N1273_2.mzXML]	472.302490234375	12.3105	3.098116666666667	12.696733333333333	9.598616666666665	64800.2109375	7035246.522234798	1	1180	0.1558778451540057	0.5142541454402525	0.0221365116691182	472.3009948730469	472.304443359375
1241	472.3402099609375	11.929566666666666					1	DETECTED	472.3402 m/z @11.93 [N1273_2.mzXML]	472.3402099609375	11.929566666666666	0.48628333333333335	12.006966666666667	11.520683333333334	4432.99658203125	1225828.575965698	0	1180	0.15111196757850998	0.5033818965128016	0.006763793025603153	472.3321838378906	472.3425598144531
1242	474.28326416015625	11.885966666666667					1	DETECTED	474.2833 m/z @11.89 [N1273_2.mzXML]	474.28326416015625	11.885966666666667	11.806166666666666	18.136166666666668	6.330000000000002	1383618.0	1.3430844056635601E7	1	1180	0.10771420979380508	3.4756988843682373	3.9003237903879047	474.28192138671875	474.28826904296875
1243	474.8339538574219	1.5563166666666668					1	DETECTED	474.8340 m/z @1.56 [N1273_2.mzXML]	474.8339538574219	1.5563166666666668	1.4519833333333334	1.5858666666666668	0.13388333333333335	37729.59765625	147697.38629113775	0	1180	0.06214014087281261	0.6444999353541163	0.3177339820534506	474.83331298828125	474.83447265625
1244	475.28753662109375	11.885966666666667					1	DETECTED	475.2875 m/z @11.89 [N1273_2.mzXML]	475.28753662109375	11.885966666666667	11.82315	12.6639	0.8407499999999999	364593.625	3561184.265317866	0	1180	0.18369848930403165	3.324939138752563	3.8805554071132247	475.2869567871094	475.2884216308594
1245	475.32489013671875	10.5125					1	DETECTED	475.3249 m/z @10.51 [N1273_2.mzXML]	475.32489013671875	10.5125	1.19835	19.267166666666665	18.068816666666663	49341.84375	1135565.530361847	0	1180	0.09873639653974031	1.3954487546534327	1.7716106114267192	475.3237609863281	475.3320617675781
1246	476.90576171875	1.6308333333333331					1	DETECTED	476.9058 m/z @1.63 [N1273_2.mzXML]	476.90576171875	1.6308333333333331	1.6006333333333334	1.6610666666666667	0.06043333333333334	16958.056640625	47645.89447900398	0	1180	0.054973520039479196	1.0005518763796983	1.0011037527593964	476.9051818847656	476.90631103515625
1247	476.93890380859375	1.80265					1	DETECTED	476.9389 m/z @1.80 [N1273_2.mzXML]	476.93890380859375	1.80265	1.7585333333333333	14.034433333333334	12.2759	16086.5869140625	3016814.3235157467	0	1180	0.226583567851268	139.12995844352054	277.2599168870411	476.93743896484375	476.9422912597656
1248	478.29168701171875	12.877016666666666					1	DETECTED	478.2917 m/z @12.88 [N1273_2.mzXML]	478.29168701171875	12.877016666666666	12.746883333333333	13.012883333333333	0.266	84603.3671875	569612.8349780273	0	1180	0.09781166920640061	1.0220286885245913	1.6736563772240707	478.2911071777344	478.2919006347656
1249	478.328369140625	13.17555					1	DETECTED	478.3284 m/z @13.18 [N1273_2.mzXML]	478.328369140625	13.17555	11.611483333333332	15.15775	3.546266666666668	63072.796875	2365462.033205809	0	1180	0.24684201024639485	1.4214764554216723	0.4165225269635719	478.3263244628906	478.3303527832031
1250	478.3874206542969	14.2157					1	DETECTED	478.3874 m/z @14.22 [N1273_2.mzXML]	478.3874206542969	14.2157	0.1376	19.5045	19.3669	8057.0751953125	1560771.0093684702	0	1180	0.5648039336292943	0.6617610168835095	0.08693303615504011	478.3833312988281	478.3913269042969
1251	479.0013732910156	1.9308					1	DETECTED	479.0014 m/z @1.93 [N1273_2.mzXML]	479.0013732910156	1.9308	1.8602166666666666	2.3866666666666663	0.5264499999999996	7557.20166015625	131823.2433317871	0	1180	0.229807590961288	3.729279811097985	6.45855962219597	478.99957275390625	479.0054931640625
1252	479.2948913574219	12.877016666666666					1	DETECTED	479.2949 m/z @12.88 [N1273_2.mzXML]	479.2948913574219	12.877016666666666	9.245266666666668	12.923583333333333	3.6783166666666656	21919.697265625	1672799.1327941886	0	1180	0.06672489817419525	0.5064110506872261	0.012822101374452291	479.2939453125	479.2948913574219
1253	480.3437194824219	13.455					1	DETECTED	480.3437 m/z @13.46 [N1273_2.mzXML]	480.3437194824219	13.455	5.61505	14.45305	8.838	89913.7421875	2606838.7735859966	0	1180	0.22498356361820626	3.6539833448228594	5.1460561277650445	480.3430480957031	480.3519592285156
1254	482.3228454589844	12.908449999999998					1	DETECTED	482.3228 m/z @12.91 [N1273_2.mzXML]	482.3228454589844	12.908449999999998	12.7134	15.2813	2.5679	69451.0234375	1007781.8445629278	0	1180	0.14525320096054628	6.580138727497543	2.138623176739808	482.3222351074219	482.3249816894531
1255	482.3594665527344	13.82885					1	DETECTED	482.3595 m/z @13.83 [N1273_2.mzXML]	482.3594665527344	13.82885	13.439733333333333	15.407033333333334	1.9673000000000016	86266.8125	1960914.958955232	1	1180	0.25043872771960984	2.3674663068933883	3.1181893084978665	482.3499755859375	482.3614501953125
1256	483.3257751464844	12.908449999999998					1	DETECTED	483.3258 m/z @12.91 [N1273_2.mzXML]	483.3257751464844	12.908449999999998	4.1338333333333335	13.102483333333334	8.96865	15706.05859375	989249.0211263432	0	1180	8.889783157248702	0.5110565133899487	0.024221077966635265	483.3175354003906	483.3274841308594
1257	483.3627014160156	13.82885					1	DETECTED	483.3627 m/z @13.83 [N1273_2.mzXML]	483.3627014160156	13.82885	13.679483333333334	14.584249999999999	0.9047666666666654	22751.90625	467377.01232653775	0	1180	0.32760631249385774	3.0286766346797775	3.2979673410569097	483.362060546875	483.364013671875
1258	486.7848815917969	1.7086000000000001					1	DETECTED	486.7849 m/z @1.71 [N1273_2.mzXML]	486.7848815917969	1.7086000000000001	1.6921833333333334	1.7737333333333334	0.08155000000000001	6011.0302734375	21487.78298620605	0	1180	0.0843929282432685	2.483756345177653	3.967512690355307	486.7827453613281	486.78533935546875
1259	487.1039123535156	11.568033333333334					1	DETECTED	487.1039 m/z @11.57 [N1273_2.mzXML]	487.1039123535156	11.568033333333334	8.3572	11.721166666666667	3.3639666666666663	12955.482421875	426821.5715699464	0	1180	1.0673693683816978	0.5351289178164836	0.06370708073456445	487.0984802246094	487.1063232421875
1260	487.31890869140625	14.421383333333333					1	DETECTED	487.3189 m/z @14.42 [N1273_2.mzXML]	487.31890869140625	14.421383333333333	2.6475166666666667	18.9025	16.254983333333332	89816.96875	4214506.739188413	0	1180	0.4441505727382644	1.8632365707312666	2.641006259876851	487.3097839355469	487.3210754394531
1261	488.26617431640625	12.258849999999999					1	DETECTED	488.2662 m/z @12.26 [N1273_2.mzXML]	488.26617431640625	12.258849999999999	12.224116666666667	12.463533333333334	0.23941666666666706	5113.72802734375	48151.41503021239	0	1180	0.15836738169348408	3.44649712092147	5.89299424184294	488.26556396484375	488.2665100097656
1262	488.2972717285156	11.9753					1	DETECTED	488.2973 m/z @11.98 [N1273_2.mzXML]	488.2972717285156	11.9753	4.4681999999999995	12.206883333333334	7.738683333333334	29712.26953125	935727.2591137697	0	1180	0.15974890423688137	1.5344067149757454	3.264755099440515	488.293212890625	488.2987976074219
1263	489.33563232421875	15.5513					1	DETECTED	489.3356 m/z @15.55 [N1273_2.mzXML]	489.33563232421875	15.5513	10.110199999999999	18.628833333333333	8.518633333333334	18935.111328125	1979584.05857196	0	1180	1.1069175997779883	0.7063356856022912	0.28100458103726744	489.32611083984375	489.3390808105469
1264	490.28887939453125	12.696733333333333					1	DETECTED	490.2889 m/z @12.70 [N1273_2.mzXML]	490.28887939453125	12.696733333333333	12.5476	12.892866666666666	0.3452666666666673	23016.482421875	202692.7012326663	0	1180	0.10907661367288313	1.1575771122038465	1.3151542244076928	490.2880859375	490.2904052734375
1265	490.42449951171875	12.763866666666667					1	DETECTED	490.4245 m/z @12.76 [N1273_2.mzXML]	490.42449951171875	12.763866666666667	12.7134	13.072616666666667	0.35921666666666674	7157.38671875	100455.78574438483	0	1180	0.040491585753523296	3.558949801849391	6.117899603698782	490.4229736328125	490.4252014160156
1266	491.36962890625	12.3105					1	DETECTED	491.3696 m/z @12.31 [N1273_2.mzXML]	491.36962890625	12.3105	11.944116666666668	13.965916666666667	2.021799999999999	10593.3671875	421582.30802185024	0	1180	0.3452752784033617	2.759132056589195	4.51826411317839	491.3682556152344	491.370361328125
1267	491.55584716796875	13.13205					1	DETECTED	491.5558 m/z @13.13 [N1273_2.mzXML]	491.55584716796875	13.13205	12.9982	13.880183333333333	0.8819833333333325	20076.3671875	352589.0428123165	0	1180	0.2454646869845618	2.3407891479007614	null	491.5546875	491.5609436035156
1268	493.77783203125	13.204916666666666					1	DETECTED	493.7778 m/z @13.20 [N1273_2.mzXML]	493.77783203125	13.204916666666666	13.14625	13.485783333333334	0.3395333333333337	15877.201171875	192957.86594177276	0	1180	0.3786079768802644	2.893750000000059	4.787500000000118	493.77783203125	493.7791442871094
1269	494.3226013183594	12.812733333333334					1	DETECTED	494.3226 m/z @12.81 [N1273_2.mzXML]	494.3226013183594	12.812733333333334	12.630383333333333	14.834249999999999	2.2038666666666664	287627.34375	3371748.6319863903	1	1180	0.1369079329030658	1.2650374500387984	1.3602421759320675	494.3205261230469	494.3249816894531
1270	496.3372497558594	13.13205					1	DETECTED	496.3372 m/z @13.13 [N1273_2.mzXML]	496.3372497558594	13.13205	9.5634	18.829833333333333	9.266433333333334	5980825.5	1.1813949983365427E8	1	1180	0.2462948645888634	2.3884761151297136	3.107920032505287	496.334716796875	496.3420715332031
1271	496.9419860839844	1.78845					1	DETECTED	496.9420 m/z @1.79 [N1273_2.mzXML]	496.9419860839844	1.78845	1.7423833333333334	2.2311666666666667	0.48878333333333335	9184.9443359375	111721.82500256346	0	1180	0.04044812932932684	5.305173661360343	9.610347322720687	496.94146728515625	496.9451599121094
1272	497.341552734375	13.13205					1	DETECTED	497.3416 m/z @13.13 [N1273_2.mzXML]	497.341552734375	13.13205	10.717099999999999	15.660300000000001	4.943200000000003	1265084.5	3.121171296247296E7	0	1180	0.22109660420570165	0.3580984790674775	12.07768425880984	497.3384094238281	497.34454345703125
1273	498.34454345703125	13.190266666666668					1	DETECTED	498.3445 m/z @13.19 [N1273_2.mzXML]	498.34454345703125	13.190266666666668	5.5276499999999995	15.80605	10.278400000000001	188939.53125	1.510170211498858E7	0	1180	0.31121099292543697	0.6269151545982535	0.29712665772113783	498.34417724609375	498.3468322753906
1274	499.34686279296875	13.17555					1	DETECTED	499.3469 m/z @13.18 [N1273_2.mzXML]	499.34686279296875	13.17555	12.983466666666667	13.72895	0.7454833333333326	26794.6328125	475261.8625222167	0	1180	0.252666049117364	1.9405206073752754	1.8017321023658721	499.3446044921875	499.34814453125
1275	500.28045654296875	11.9003					1	DETECTED	500.2805 m/z @11.90 [N1273_2.mzXML]	500.28045654296875	11.9003	11.840133333333334	13.042533333333333	1.202399999999999	68914.3515625	853273.4771838367	0	1180	0.07866695518911548	3.745824920817478	4.769768130386066	500.2729797363281	500.2807922363281
1276	501.1885070800781	13.13205					1	DETECTED	501.1885 m/z @13.13 [N1273_2.mzXML]	501.1885070800781	13.13205	12.9982	13.517	0.5187999999999988	18537.544921875	327244.0438654779	0	1180	0.2751657972525017	1.937990287635424	2.875980575270848	501.1847229003906	501.1902160644531
1277	502.2917175292969	12.828833333333334					1	DETECTED	502.2917 m/z @12.83 [N1273_2.mzXML]	502.2917175292969	12.828833333333334	12.729966666666666	14.717533333333334	1.9875666666666678	32260.53125	1158127.5839807126	0	1180	0.0912889370132266	10.051753202966852	36.75787336994608	502.2902526855469	502.3014831542969
1278	502.3274841308594	12.938633333333334					1	DETECTED	502.3275 m/z @12.94 [N1273_2.mzXML]	502.3274841308594	12.938633333333334	12.120800000000001	14.358183333333333	2.237383333333332	19606.51953125	814889.9419808957	0	1180	0.15808683061212747	0.9404311982561335	0.8650540522145056	502.31988525390625	502.3310546875
1279	503.1872253417969	11.553783333333334					1	DETECTED	503.1872 m/z @11.55 [N1273_2.mzXML]	503.1872253417969	11.553783333333334	11.553783333333334	11.611483333333332	0.05769999999999875	8276.1123046875	17187.591932006857	0	1180	0.055488874729837434	null	null	503.1867980957031	503.1883544921875
1280	503.29443359375	12.877016666666666					1	DETECTED	503.2944 m/z @12.88 [N1273_2.mzXML]	503.29443359375	12.877016666666666	12.812733333333334	12.953633333333332	0.14089999999999847	7227.24560546875	43987.04352526825	0	1180	0.13454480298903704	1.0959294788695964	1.1918589577391925	503.29248046875	503.2955627441406
1281	504.2398376464844	12.3105					1	DETECTED	504.2398 m/z @12.31 [N1273_2.mzXML]	504.2398376464844	12.3105	4.712533333333334	12.463533333333334	7.751	13639.392578125	1434092.3873950196	0	1180	0.09419996809302766	0.5100706768038819	0.02014135360776369	504.2386474609375	504.2490234375
1282	504.3431091308594	13.307383333333332					1	DETECTED	504.3431 m/z @13.31 [N1273_2.mzXML]	504.3431091308594	13.307383333333332	13.277999999999999	14.084483333333333	0.8064833333333343	9352.02734375	179971.74943859893	0	1180	0.6009437611209449	13.7234826999432	26.4469653998864	504.34002685546875	504.3446960449219
1283	506.3585510253906	13.6296					1	DETECTED	506.3586 m/z @13.63 [N1273_2.mzXML]	506.3585510253906	13.6296	11.179499999999999	19.06683333333333	7.887333333333332	11364.27734375	1174774.6063424074	0	1180	0.4903465913084215	0.8618585077873147	1.1585421922656367	506.3547058105469	506.36322021484375
1284	507.3227233886719	13.204916666666666					1	DETECTED	507.3227 m/z @13.20 [N1273_2.mzXML]	507.3227233886719	13.204916666666666	12.953633333333332	13.350766666666667	0.39713333333333445	19063.8359375	244692.1100699471	0	1180	0.10662365476445501	0.7902102540293184	0.5642721138810756	507.3210144042969	507.3293151855469
1285	508.3751525878906	14.084483333333333					1	DETECTED	508.3752 m/z @14.08 [N1273_2.mzXML]	508.3751525878906	14.084483333333333	11.656616666666668	15.769483333333334	4.112866666666665	25026.15625	1372411.8355681149	0	1180	0.3289871394475554	0.7178905737377742	0.4910641557104988	508.36724853515625	508.37835693359375
1286	509.393798828125	12.328					1	DETECTED	509.3938 m/z @12.33 [N1273_2.mzXML]	509.393798828125	12.328	12.18955	12.379716666666667	0.19016666666666637	9857.3857421875	77738.6564360349	0	1180	0.14299739934724442	0.686770193812452	0.37354038762490394	509.39154052734375	509.3940734863281
1287	510.3536682128906	13.548833333333333					1	DETECTED	510.3537 m/z @13.55 [N1273_2.mzXML]	510.3536682128906	13.548833333333333	13.263433333333333	14.967733333333333	1.7043	75659.828125	1641009.4093669425	0	1180	0.20809336820020263	2.0461646660747808	1.9399211662883593	510.3529052734375	510.35614013671875
1288	510.3890686035156	12.696733333333333					1	DETECTED	510.3891 m/z @12.70 [N1273_2.mzXML]	510.3890686035156	12.696733333333333	7.9027666666666665	12.938633333333334	5.035866666666667	9634.3115234375	555606.7825480958	0	1180	5.01853511521446	0.5252296289085588	0.05045925781711759	510.3802795410156	510.3923034667969
1289	512.3335571289062	11.9753					1	DETECTED	512.3336 m/z @11.98 [N1273_2.mzXML]	512.3335571289062	11.9753	11.871116666666667	12.861133333333333	0.9900166666666657	62546.6875	683755.1484672842	0	1180	0.12225970620370141	1.3301748096534525	8.369518371972688	512.33203125	512.3364868164062
1290	514.873779296875	1.64595					1	DETECTED	514.8738 m/z @1.65 [N1273_2.mzXML]	514.873779296875	1.64595	1.6006333333333334	1.6610666666666667	0.06043333333333334	15990.8232421875	38068.3854052735	0	1180	0.045339917642715166	0.6667892607576315	0.3139324049096085	514.8734130859375	514.8753051757812
1291	515.1355590820312	11.871116666666667					1	DETECTED	515.1356 m/z @11.87 [N1273_2.mzXML]	515.1355590820312	11.871116666666667	11.840133333333334	12.414066666666667	0.5739333333333327	14580.52734375	162701.01865032953	0	1180	0.10103975308515878	9.26196880043032	17.52393760086064	515.134521484375	515.13671875
1292	515.3112182617188	13.204916666666666					1	DETECTED	515.3112 m/z @13.20 [N1273_2.mzXML]	515.3112182617188	13.204916666666666	13.042533333333333	13.745383333333333	0.7028499999999998	64728.55078125	735687.8732609251	0	1180	0.12604456026634203	2.164169147079963	1.882254646596886	515.3106689453125	515.3120727539062
1293	516.3046264648438	12.796533333333334					1	DETECTED	516.3046 m/z @12.80 [N1273_2.mzXML]	516.3046264648438	12.796533333333334	12.463533333333334	19.158	6.694466666666667	25998.826171875	1855312.152737793	0	1180	0.14244328835076736	9.618183868872455	20.579111570095495	516.3006591796875	516.3089599609375
1294	517.3665161132812	14.934633333333332					1	DETECTED	517.3665 m/z @14.93 [N1273_2.mzXML]	517.3665161132812	14.934633333333332	14.7006	15.442766666666667	0.7421666666666678	2731.1162109375	81301.59699026491	0	1180	0.5629016804802465	1.5856003418316549	2.1712006836633098	517.3649291992188	517.3684692382812
[truncated: 65 more rows]
