# Supplementary material for: MSFC: a new feature construction method for accurate diagnosis of mass spectrometry data
Source: Sci Rep. 2023 Sep 21;13:15694. doi: 10.1038/s41598-023-42395-5 (PMC10514077; doi:10.1038/s41598-023-42395-5)
Supplement: Supplementary file 1 — Supplementary Information. [file 41598_2023_42395_MOESM1_ESM.zip › dataset/CHD dataset/2-batch/N/N1274_2.mzXML_chromatograms.csv]

row ID	row m/z	row retention time	row identity (main ID)	row identity (all IDs)	row identity (main ID + details)	row comment	row number of detected peaks	N1274_2.mzXML Peak status	N1274_2.mzXML Peak name	N1274_2.mzXML Peak m/z	N1274_2.mzXML Peak RT	N1274_2.mzXML Peak RT start	N1274_2.mzXML Peak RT end	N1274_2.mzXML Peak duration time	N1274_2.mzXML Peak height	N1274_2.mzXML Peak area	N1274_2.mzXML Peak charge	N1274_2.mzXML Peak # data points	N1274_2.mzXML Peak FWHM	N1274_2.mzXML Peak tailing factor	N1274_2.mzXML Peak asymmetry factor	N1274_2.mzXML Peak m/z min	N1274_2.mzXML Peak m/z max
1	55.060577392578125	11.443116666666667					1	DETECTED	55.0606 m/z @11.44 [N1274_2.mzXML]	55.060577392578125	11.443116666666667	0.10115	19.996	19.894849999999998	3823.40966796875	1246308.4502877493	0	1182	8.904655282904676	0.8770458680005525	0.9082280911393938	55.053314208984375	55.067665100097656
2	60.08054733276367	15.018					1	DETECTED	60.0805 m/z @15.02 [N1274_2.mzXML]	60.08054733276367	15.018	0.10115	19.996	19.894849999999998	119659.0390625	2.899147106924507E7	0	1182	4.561683765647901	1.812095002153526	0.3190381064977236	60.08039474487305	60.080841064453125
3	61.03942108154297	1.8403333333333334					1	DETECTED	61.0394 m/z @1.84 [N1274_2.mzXML]	61.03942108154297	1.8403333333333334	0.1193	19.996	19.8767	169846.078125	2977823.6711143483	0	1182	0.03752603347018768	0.6652923831841598	0.07898768211634342	61.036800384521484	61.039669036865234
4	61.08393859863281	15.621383333333334					1	DETECTED	61.0839 m/z @15.62 [N1274_2.mzXML]	61.08393859863281	15.621383333333334	2.47505	19.425666666666665	16.950616666666665	2976.99365234375	1273330.2568441771	0	1182	6.174590809373017	0.6446899008595551	0.6642683206239535	61.07460021972656	61.08414077758789
5	63.04376983642578	2.9553000000000003					1	DETECTED	63.0438 m/z @2.96 [N1274_2.mzXML]	63.04376983642578	2.9553000000000003	0.9942333333333334	18.749000000000002	17.75476666666667	2249.65576171875	805549.5437492676	0	1182	0.918067705743554	4.526813638836008	8.053627277672014	63.03403091430664	63.053436279296875
6	68.98209381103516	1.53665					1	DETECTED	68.9821 m/z @1.54 [N1274_2.mzXML]	68.98209381103516	1.53665	1.4481499999999998	19.7385	18.29035	10093.2783203125	1472781.6040147096	0	1182	0.12069695457818863	103.335310734463	205.67062146892596	68.9728775024414	68.98441314697266
7	69.03330993652344	1.9952					1	DETECTED	69.0333 m/z @2.00 [N1274_2.mzXML]	69.03330993652344	1.9952	1.8827500000000001	6.3155	4.43275	9720.7099609375	469407.5499017334	0	1182	0.11314655952196873	16.664495329575452	34.93477987517773	69.03317260742188	69.03352355957031
8	69.06965637207031	6.774933333333333					1	DETECTED	69.0697 m/z @6.77 [N1274_2.mzXML]	69.06965637207031	6.774933333333333	0.10115	19.996	19.894849999999998	7905.43505859375	4444187.498489748	0	1182	5.7687280819533315	1.490522617106239	0.8087230545483942	69.06945037841797	69.06990814208984
9	70.98036193847656	1.5222166666666666					1	DETECTED	70.9804 m/z @1.52 [N1274_2.mzXML]	70.98036193847656	1.5222166666666666	1.4132333333333333	19.059166666666666	17.645933333333332	5081.2529296875	970337.7489401244	0	1182	0.16402835115971004	80.95702706835917	160.20761824928357	70.97711181640625	70.9892578125
10	72.04893493652344	14.035883333333334					1	DETECTED	72.0489 m/z @14.04 [N1274_2.mzXML]	72.04893493652344	14.035883333333334	0.39298333333333335	19.904166666666665	19.51118333333333	4370.29541015625	1325994.1600305778	0	1182	4.551046276241889	0.7150672999631065	0.7145772146461012	72.04017639160156	72.05415344238281
11	72.08058166503906	1.9253333333333333					1	DETECTED	72.0806 m/z @1.93 [N1274_2.mzXML]	72.08058166503906	1.9253333333333333	1.2673666666666668	8.5557	7.288333333333333	87335.5078125	1704715.3384287413	0	1182	0.1034557736034658	5.42455936993756	9.913809664451065	72.07170104980469	72.08451080322266
12	73.04533386230469	14.670833333333333					1	DETECTED	73.0453 m/z @14.67 [N1274_2.mzXML]	73.04533386230469	14.670833333333333	0.10115	19.996	19.894849999999998	16266.984375	4243039.669326611	0	1182	1.8256312420691945	0.6947108152572514	0.8539913538240149	73.04510498046875	73.046875
13	73.0646743774414	9.325133333333333					1	DETECTED	73.0647 m/z @9.33 [N1274_2.mzXML]	73.0646743774414	9.325133333333333	0.4111666666666667	10.590750000000002	10.179583333333335	3149.73486328125	532023.7438666382	0	1182	0.15938063425670634	0.570990655114259	0.14198131022851795	73.05711364746094	73.07388305664062
14	75.94770050048828	2.5161333333333333					1	DETECTED	75.9477 m/z @2.52 [N1274_2.mzXML]	75.94770050048828	2.5161333333333333	2.3364166666666666	19.022666666666666	16.68625	4874.0087890625	1019176.7169892271	0	1182	0.4295918864840096	46.42376889548361	5.06181770461651	75.94072723388672	75.95706176757812
15	80.94761657714844	1.7531999999999999					1	DETECTED	80.9476 m/z @1.75 [N1274_2.mzXML]	80.94761657714844	1.7531999999999999	1.6562833333333333	4.570116666666666	2.913833333333333	132633.75	2212503.7306134026	0	1182	0.25789086595289845	3.6949139979397154	4.514991778432995	80.94752502441406	80.94793701171875
16	81.06961822509766	11.396416666666665					1	DETECTED	81.0696 m/z @11.40 [N1274_2.mzXML]	81.06961822509766	11.396416666666665	0.10115	19.996	19.894849999999998	4587.86767578125	2078016.6105225838	0	1182	18.598384895677377	0.8806719923979957	0.5592718295944232	81.06945037841797	81.07064056396484
17	82.94468688964844	1.7684166666666667					1	DETECTED	82.9447 m/z @1.77 [N1274_2.mzXML]	82.94468688964844	1.7684166666666667	1.6714833333333334	5.227566666666666	3.5560833333333326	43479.03515625	1068649.509388153	0	1182	0.14136752108650086	18.342933287482804	35.68586657496561	82.94464111328125	82.94761657714844
18	83.02123260498047	1.8259666666666667					1	DETECTED	83.0212 m/z @1.83 [N1274_2.mzXML]	83.02123260498047	1.8259666666666667	0.33835	19.9225	19.58415	1956028.25	1.0949646248807028E7	0	1182	0.05496773583226311	1.9042398662533833	2.9250234571547993	83.02046966552734	83.02165985107422
19	83.08531188964844	11.306583333333332					1	DETECTED	83.0853 m/z @11.31 [N1274_2.mzXML]	83.08531188964844	11.306583333333332	0.10115	19.996	19.894849999999998	15743.552734375	4606037.746172188	0	1182	0.11257183548631744	0.5521448296704428	0.2911248303761185	83.08506774902344	83.08563232421875
20	84.0247573852539	1.8259666666666667					1	DETECTED	84.0248 m/z @1.83 [N1274_2.mzXML]	84.0247573852539	1.8259666666666667	0.39298333333333335	1.85475	1.4617666666666667	15995.6875	453974.16507983394	0	1182	0.11526466737361885	0.510043150071529	0.020086300143058067	84.01557922363281	84.02488708496094
21	84.04436492919922	2.7258333333333336					1	DETECTED	84.0444 m/z @2.73 [N1274_2.mzXML]	84.04436492919922	2.7258333333333336	0.28336666666666666	19.6835	19.400133333333333	17034.625	2334314.1481659845	0	1182	0.5463740249200804	1.5151020011827876	1.137374695551142	84.0439453125	84.04717254638672
22	84.95932006835938	1.53665					1	DETECTED	84.9593 m/z @1.54 [N1274_2.mzXML]	84.95932006835938	1.53665	0.1374	19.996	19.8586	1639329.125	2.3580012887899317E7	0	1182	0.15574538643757574	1.0434093351092215	0.9558541328817837	84.9500503540039	84.95977783203125
23	85.02824401855469	1.9808999999999999					1	DETECTED	85.0282 m/z @1.98 [N1274_2.mzXML]	85.02824401855469	1.9808999999999999	1.8403333333333334	7.4307	5.590366666666666	51154.41015625	2869589.838572142	0	1182	0.3404070511267743	12.555502999284135	18.490861552058302	85.02813720703125	85.02843475341797
24	85.0645751953125	6.722166666666666					1	DETECTED	85.0646 m/z @6.72 [N1274_2.mzXML]	85.0645751953125	6.722166666666666	0.10115	19.996	19.894849999999998	4650.8330078125	2442450.3021242996	0	1182	17.754942376073693	1.5024014438870161	0.42945869238586803	85.06182098388672	85.06486511230469
25	85.96300506591797	1.5076					1	DETECTED	85.9630 m/z @1.51 [N1274_2.mzXML]	85.96300506591797	1.5076	1.4320333333333333	1.5954833333333334	0.1634500000000001	9300.5205078125	59643.335226684576	0	1182	0.12539916787445526	1.081495368328186	1.162990736656372	85.96292877197266	85.96311950683594
26	86.09625244140625	4.095283333333334					1	DETECTED	86.0963 m/z @4.10 [N1274_2.mzXML]	86.09625244140625	4.095283333333334	2.0379666666666667	19.371	17.333033333333333	152243.125	1.0680564214015441E7	1	1182	1.0466303793727918	0.8832283162620209	0.5791515816301714	86.09602355957031	86.09644317626953
27	86.9557113647461	1.53665					1	DETECTED	86.9557 m/z @1.54 [N1274_2.mzXML]	86.9557113647461	1.53665	1.4481499999999998	19.793833333333335	18.345683333333337	8039.17041015625	2444209.0711562796	0	1182	10.22185831695547	94.3782403762629	178.68417989242536	86.95245361328125	86.96162414550781
28	87.0440444946289	4.142283333333333					1	DETECTED	87.0440 m/z @4.14 [N1274_2.mzXML]	87.0440444946289	4.142283333333333	0.15560000000000002	19.24233333333333	19.08673333333333	6957.16650390625	1899339.1779248347	0	1182	1.6945290385859053	2.3938110626627815	4.283326340077735	87.04374694824219	87.04415130615234
29	87.0801773071289	7.058000000000001					1	DETECTED	87.0802 m/z @7.06 [N1274_2.mzXML]	87.0801773071289	7.058000000000001	0.10115	19.996	19.894849999999998	118366.890625	6.412422981097011E7	1	1182	13.627674335634808	1.7593290449519252	1.244204290517038	87.08012390136719	87.0804443359375
30	88.03910064697266	2.4888333333333335					1	DETECTED	88.0391 m/z @2.49 [N1274_2.mzXML]	88.03910064697266	2.4888333333333335	2.364516666666667	5.227566666666666	2.8630499999999994	4407.26953125	271559.70491876215	0	1182	0.5836047472292689	11.51514948384502	22.03029896769004	88.03877258300781	88.03938293457031
31	88.08357238769531	1.1039999999999999					1	DETECTED	88.0836 m/z @1.10 [N1274_2.mzXML]	88.08357238769531	1.1039999999999999	0.10115	19.977666666666668	19.876516666666667	6210.9404296875	3491288.536007696	0	1182	3.965395102781655	9.910014791178478	14.901654235819386	88.07532501220703	88.0838623046875
32	88.95249938964844	1.53665					1	DETECTED	88.9525 m/z @1.54 [N1274_2.mzXML]	88.95249938964844	1.53665	1.4320333333333333	11.07005	9.638016666666667	21921.03125	2496250.9523858945	0	1182	0.13005463449293297	46.063485741596246	91.12697148319249	88.9478759765625	88.96050262451172
33	88.96814727783203	11.4593					1	DETECTED	88.9681 m/z @11.46 [N1274_2.mzXML]	88.96814727783203	11.4593	0.10115	19.977666666666668	19.876516666666667	18492.8359375	2715433.921851594	0	1182	1.0056010270962439	0.8465275446704671	null	88.96794891357422	88.97559356689453
34	89.03857421875	9.205716666666666					1	DETECTED	89.0386 m/z @9.21 [N1274_2.mzXML]	89.03857421875	9.205716666666666	0.17388333333333333	10.400166666666667	10.226283333333335	7821.91357421875	930882.746238983	0	1182	0.09707145356681401	0.5661244487091953	0.1322488974183907	89.03315734863281	89.0385971069336
35	89.05955505371094	10.191516666666667					1	DETECTED	89.0596 m/z @10.19 [N1274_2.mzXML]	89.05955505371094	10.191516666666667	0.10115	19.996	19.894849999999998	18594.828125	4604237.3979101265	0	1182	0.9619035069669231	1.3505454076623928	1.0513238324153629	89.059326171875	89.05986022949219
36	90.05479431152344	1.8259666666666667					1	DETECTED	90.0548 m/z @1.83 [N1274_2.mzXML]	90.05479431152344	1.8259666666666667	0.10115	19.996	19.894849999999998	168680.203125	6380810.129914673	0	1182	0.16379020543303424	8.570800966678764	10.543340242689636	90.04637145996094	90.05976104736328
37	90.97637176513672	1.6562833333333333					1	DETECTED	90.9764 m/z @1.66 [N1274_2.mzXML]	90.97637176513672	1.6562833333333333	1.5659166666666666	13.252516666666667	11.6866	385966.65625	2.835546955400146E7	0	1182	0.13310998188404066	66.85572438951145	2.7912650467843525	90.9754409790039	90.97662353515625
38	91.03885650634766	10.083016666666667					1	DETECTED	91.0389 m/z @10.08 [N1274_2.mzXML]	91.03885650634766	10.083016666666667	0.10115	19.996	19.894849999999998	45930.7890625	2.2502099256584328E7	1	1182	13.940230299714612	1.0765157361960151	0.3397256783257414	91.03219604492188	91.04142761230469
39	91.05416870117188	9.205716666666666					1	DETECTED	91.0542 m/z @9.21 [N1274_2.mzXML]	91.05416870117188	9.205716666666666	0.10115	19.996	19.894849999999998	101740.8515625	1.2904217396469235E7	0	1182	0.12173348808528317	0.6854896151576144	1.8603677989607763	91.04436492919922	91.05852508544922
40	92.0422134399414	16.726166666666668					1	DETECTED	92.0422 m/z @16.73 [N1274_2.mzXML]	92.0422134399414	16.726166666666668	0.30191666666666667	19.996	19.69408333333333	1683.905029296875	1035447.423985016	0	1182	9.342373382965198	0.5995428507643676	0.1990857015287353	92.04034423828125	92.04256439208984
41	92.05753326416016	9.191566666666667					1	DETECTED	92.0575 m/z @9.19 [N1274_2.mzXML]	92.05753326416016	9.191566666666667	3.3257499999999998	16.577933333333334	13.252183333333335	5647.71923828125	741783.1915781554	0	1182	0.8059842212752244	1.1762341974328991	0.03687669919077959	92.04881286621094	92.0666732788086
42	93.05720520019531	8.607833333333334					1	DETECTED	93.0572 m/z @8.61 [N1274_2.mzXML]	93.05720520019531	8.607833333333334	0.44753333333333334	19.885833333333334	19.4383	7161.15966796875	1169893.0783983457	0	1182	0.13125482971490854	1.4705787995928556	3.139736584014447	93.04906463623047	93.0574722290039
43	93.06982421875	8.37315					1	DETECTED	93.0698 m/z @8.37 [N1274_2.mzXML]	93.06982421875	8.37315	0.30191666666666667	19.977666666666668	19.67575	8230.6015625	1230717.7614590158	0	1182	0.5461259673628707	0.799112565468871	6.534560692196798	93.06707763671875	93.07882690429688
44	94.04125213623047	8.34155					1	DETECTED	94.0413 m/z @8.34 [N1274_2.mzXML]	94.04125213623047	8.34155	2.30825	19.812166666666666	17.503916666666665	9302.7509765625	1156805.9221431888	0	1182	0.13456114644535333	0.5440236762196675	1.012474852406408	94.03254699707031	94.05037689208984
45	94.06420135498047	8.43745					1	DETECTED	94.0642 m/z @8.44 [N1274_2.mzXML]	94.06420135498047	8.43745	3.4321333333333333	19.425666666666665	15.993533333333332	6217.12548828125	1216250.6454619293	0	1182	1.0490972971401602	1.5862354565802939	13.477058824521096	94.05706787109375	94.06538391113281
46	95.04914093017578	8.34155					1	DETECTED	95.0491 m/z @8.34 [N1274_2.mzXML]	95.04914093017578	8.34155	1.2129	8.7294	7.5165	8929.1416015625	538932.2673893129	0	1182	0.41610961606875385	0.8359893707922309	0.09063877717428993	95.04879760742188	95.04939270019531
47	95.08521270751953	14.035883333333334					1	DETECTED	95.0852 m/z @14.04 [N1274_2.mzXML]	95.08521270751953	14.035883333333334	0.10115	19.996	19.894849999999998	2617.4052734375	1336491.3046782545	0	1182	8.031078420391943	0.7138582965347978	0.4277165930695957	95.07730865478516	95.0927734375
48	96.92157745361328	1.7531999999999999					1	DETECTED	96.9216 m/z @1.75 [N1274_2.mzXML]	96.92157745361328	1.7531999999999999	1.6562833333333333	11.321466666666668	9.665183333333335	104626.3671875	4823957.112066895	0	1182	0.2636742000804495	3.0704970602388597	4.914996479149811	96.92151641845703	96.92375183105469
49	97.02839660644531	2.4612166666666666					1	DETECTED	97.0284 m/z @2.46 [N1274_2.mzXML]	97.02839660644531	2.4612166666666666	0.7388166666666667	19.775166666666667	19.03635	13474.3056640625	2654871.068623108	0	1182	0.8142193986942976	2.2071800035085656	4.555918000585156	97.02241516113281	97.03424835205078
50	97.06451416015625	12.291733333333333					1	DETECTED	97.0645 m/z @12.29 [N1274_2.mzXML]	97.06451416015625	12.291733333333333	0.10115	19.977666666666668	19.876516666666667	3272.197509765625	2061593.5329817194	0	1182	9.02944635373036	0.8152405887057634	0.6304811774115268	97.06405639648438	97.06779479980469
51	97.10094451904297	14.44885					1	DETECTED	97.1009 m/z @14.45 [N1274_2.mzXML]	97.10094451904297	14.44885	0.10115	19.996	19.894849999999998	4209.38427734375	2110321.70149228	0	1182	14.566361422571338	0.6933114715250528	0.09163016052961018	97.09678649902344	97.10405731201172
52	98.91859436035156	1.7531999999999999					1	DETECTED	98.9186 m/z @1.75 [N1274_2.mzXML]	98.91859436035156	1.7531999999999999	1.6714833333333334	6.828550000000001	5.157066666666667	32154.0	2092294.427631714	0	1182	0.22964912996774411	31.554558433612165	62.10911686722434	98.91850280761719	98.9253921508789
53	98.98410034179688	2.0238833333333335					1	DETECTED	98.9841 m/z @2.02 [N1274_2.mzXML]	98.98410034179688	2.0238833333333335	0.10115	19.996	19.894849999999998	15087.9599609375	5338377.004748195	0	1182	3.9115466903894553	3.9289603560693194	7.214827787237286	98.97716522216797	98.9844741821289
54	98.99541473388672	1.8403333333333334					1	DETECTED	98.9954 m/z @1.84 [N1274_2.mzXML]	98.99541473388672	1.8403333333333334	1.6103166666666666	6.157233333333334	4.546916666666667	107002.25	1998602.8676456297	0	1182	0.05608470237364305	9.88388522570828	0.48257615450087177	98.98897552490234	98.99886322021484
55	99.0438461303711	2.08055					1	DETECTED	99.0438 m/z @2.08 [N1274_2.mzXML]	99.0438461303711	2.08055	0.6660833333333334	19.040833333333335	18.374750000000002	24130.34375	2932895.434873719	0	1182	0.46762043546310217	6.495292689824198	2.9466951576006672	99.04138946533203	99.04417419433594
56	100.07556915283203	8.83415					1	DETECTED	100.0756 m/z @8.83 [N1274_2.mzXML]	100.07556915283203	8.83415	0.22885	19.996	19.767149999999997	32591.197265625	2008613.4927581784	0	1182	0.15708384054142321	0.539285581640318	1.7160215467000344	100.07149505615234	100.07959747314453
57	101.008056640625	1.5076					1	DETECTED	101.0081 m/z @1.51 [N1274_2.mzXML]	101.008056640625	1.5076	0.6660833333333334	19.959166666666665	19.293083333333332	829023.9375	1.2562513289674828E7	1	1182	0.15586333461663804	1.4008185340271277	1.8016106991902119	101.00691986083984	101.0146255493164
58	101.0595932006836	8.904733333333333					1	DETECTED	101.0596 m/z @8.90 [N1274_2.mzXML]	101.0595932006836	8.904733333333333	0.8117666666666667	8.904733333333333	8.092966666666666	5540.55517578125	1147617.077625488	0	1182	0.13930283562589985	0.5	null	101.05945587158203	101.05989837646484
59	101.09590911865234	7.766916666666666					1	DETECTED	101.0959 m/z @7.77 [N1274_2.mzXML]	101.09590911865234	7.766916666666666	0.10115	19.996	19.894849999999998	19484.3671875	1.0876154906215716E7	0	1182	12.003231610925758	1.4681263371576945	0.23382876442190584	101.0956039428711	101.10388946533203
60	102.00908660888672	1.5076					1	DETECTED	102.0091 m/z @1.51 [N1274_2.mzXML]	102.00908660888672	1.5076	1.4320333333333333	18.3095	16.877466666666667	70915.4375	3415039.7569678957	0	1182	0.16727404895633913	92.29549805932223	2.2428837986514294	102.0087661743164	102.00921630859375
61	102.0548095703125	2.5024666666666664					1	DETECTED	102.0548 m/z @2.50 [N1274_2.mzXML]	102.0548095703125	2.5024666666666664	0.1374	19.00433333333333	18.866933333333332	23005.71484375	3255486.333873475	0	1182	0.6456277652449827	1.8355140130479062	1.292731918809559	102.04602813720703	102.06007385253906
62	102.09117126464844	1.7974333333333334					1	DETECTED	102.0912 m/z @1.80 [N1274_2.mzXML]	102.09117126464844	1.7974333333333334	0.10115	19.996	19.894849999999998	10573.794921875	2451189.9244885584	0	1182	6.803333604524008	4.48938372798667	14.504402962930756	102.08306884765625	102.1004867553711
63	102.12751770019531	12.7401					1	DETECTED	102.1275 m/z @12.74 [N1274_2.mzXML]	102.12751770019531	12.7401	0.3748666666666667	19.940833333333334	19.565966666666668	6597.56494140625	1835412.8930934453	0	1182	3.150421225201141	0.7911685181840484	2.578831086445095	102.12700653076172	102.1279296875
64	102.9700698852539	1.5510666666666666					1	DETECTED	102.9701 m/z @1.55 [N1274_2.mzXML]	102.9700698852539	1.5510666666666666	0.8667666666666667	7.87215	7.0053833333333335	357770.4375	4031173.2865931103	0	1182	0.12974394751754015	0.9943705057732758	0.9296368087470015	102.96988677978516	102.9703140258789
65	103.03873443603516	2.0092666666666665					1	DETECTED	103.0387 m/z @2.01 [N1274_2.mzXML]	103.03873443603516	2.0092666666666665	0.5747833333333333	19.536	18.96121666666667	89667.2734375	6130912.3494849	0	1182	0.34505741529909617	2.4871116437004854	1.1786247598621147	103.03856658935547	103.03910827636719
66	103.05404663085938	8.34155					1	DETECTED	103.0540 m/z @8.34 [N1274_2.mzXML]	103.05404663085938	8.34155	2.940716666666667	9.163166666666665	6.2224499999999985	199652.484375	8281376.153378908	1	1182	0.19063008094966882	0.5760638790310136	0.42976515990177283	103.05402374267578	103.05675506591797
67	103.07503509521484	10.966849999999999					1	DETECTED	103.0750 m/z @10.97 [N1274_2.mzXML]	103.07503509521484	10.966849999999999	0.10115	19.996	19.894849999999998	95867.734375	1.738794879617614E7	1	1182	0.4935262454784457	0.9167339153169427	6.65218274755193	103.07493591308594	103.07784271240234
68	104.05758666992188	8.309216666666666					1	DETECTED	104.0576 m/z @8.31 [N1274_2.mzXML]	104.05758666992188	8.309216666666666	7.802333333333333	8.642583333333333	0.8402499999999993	14644.2744140625	290462.54261804203	0	1182	0.19473212873731605	0.8152450569690812	0.5187790747184018	104.0573501586914	104.05765533447266
69	104.07506561279297	13.75425					1	DETECTED	104.0751 m/z @13.75 [N1274_2.mzXML]	104.07506561279297	13.75425	0.21026666666666666	19.996	19.785733333333333	24435.923828125	4332342.854690372	0	1182	1.3272870530667564	0.784686572837258	0.2832621883561381	104.06976318359375	104.07889556884766
70	104.1067123413086	1.7829833333333334					1	DETECTED	104.1067 m/z @1.78 [N1274_2.mzXML]	104.1067123413086	1.7829833333333334	1.7212	15.1726	13.4514	647123.625	5273571.253954868	1	1182	0.05475763621232499	2.561252860035748	3.489875528787589	104.1042709350586	104.10716247558594
71	104.96292877197266	11.475033333333332					1	DETECTED	104.9629 m/z @11.48 [N1274_2.mzXML]	104.96292877197266	11.475033333333332	0.10115	19.996	19.894849999999998	11926.333984375	2512721.048711457	0	1182	18.64807963768384	0.9217654302919609	2.433679837189634	104.95346069335938	104.96612548828125
72	105.00321960449219	1.5510666666666666					1	DETECTED	105.0032 m/z @1.55 [N1274_2.mzXML]	105.00321960449219	1.5510666666666666	1.4320333333333333	1.7212	0.2891666666666668	28666.7421875	253333.56521850592	0	1182	0.15347206722332518	1.2146457574908995	0.9957060073687045	105.0029525756836	105.00321960449219
73	105.07144165039062	13.75425					1	DETECTED	105.0714 m/z @13.75 [N1274_2.mzXML]	105.07144165039062	13.75425	0.10115	19.940833333333334	19.839683333333333	112984.3359375	1.6773384352300324E7	1	1182	1.647427107835794	1.064364829161195	1.07873089501484	105.06974029541016	105.07344055175781
74	106.07483673095703	13.454216666666667					1	DETECTED	106.0748 m/z @13.45 [N1274_2.mzXML]	106.07483673095703	13.454216666666667	8.178583333333332	19.996	11.817416666666666	3730.6572265625	1085364.267368195	0	1182	4.261843171051948	1.1199998104492979	1.5974345659391533	106.0648422241211	106.07515716552734
75	106.95032501220703	1.6562833333333333					1	DETECTED	106.9503 m/z @1.66 [N1274_2.mzXML]	106.95032501220703	1.6562833333333333	1.5954833333333334	18.657500000000002	17.06201666666667	43416.0703125	1774668.8320135497	0	1182	0.16962461236233262	140.3126370614036	3.1045462542572912	106.9423828125	106.95571899414062
76	106.96305847167969	1.53665					1	DETECTED	106.9631 m/z @1.54 [N1274_2.mzXML]	106.96305847167969	1.53665	1.4320333333333333	19.31566666666667	17.883633333333336	7329.064453125	1352761.2083510438	0	1182	0.11353867055998923	85.47220009558697	169.9444001911739	106.96298217773438	106.96824645996094
77	107.0156021118164	14.417966666666667					1	DETECTED	107.0156 m/z @14.42 [N1274_2.mzXML]	107.0156021118164	14.417966666666667	11.035083333333334	19.0955	8.060416666666667	2580.1259765625	550928.4646670225	0	1182	1.1095376072868817	1.1913530371034575	1.382706074206915	107.01069641113281	107.01610565185547
78	107.04908752441406	9.67855					1	DETECTED	107.0491 m/z @9.68 [N1274_2.mzXML]	107.04908752441406	9.67855	0.15560000000000002	19.701833333333333	19.546233333333333	3684.34326171875	1051201.2975268555	0	1182	1.3797965808761532	1.0262698708558449	0.222384293528532	107.03961181640625	107.05252075195312
79	108.08074188232422	6.89905					1	DETECTED	108.0807 m/z @6.90 [N1274_2.mzXML]	108.08074188232422	6.89905	0.10115	19.977666666666668	19.876516666666667	2302.059814453125	1565467.297703614	0	1182	4.764117904868496	1.4619600660988443	1.9239201321976886	108.0802230834961	108.08104705810547
80	109.06211853027344	1.6562833333333333					1	DETECTED	109.0621 m/z @1.66 [N1274_2.mzXML]	109.06211853027344	1.6562833333333333	1.5804833333333332	11.685666666666666	10.105183333333333	5226.369140625	953309.1017322696	0	1182	6.829910208134866	66.65688214599815	84.81987252600362	109.06204986572266	109.06687927246094
81	110.0599594116211	2.3505666666666665					1	DETECTED	110.0600 m/z @2.35 [N1274_2.mzXML]	110.0599594116211	2.3505666666666665	0.24705000000000002	19.996	19.748949999999997	5558.68603515625	1252505.2129956963	0	1182	1.3547450933517582	4.694269913082061	3.2008874061663755	110.05683135986328	110.06029510498047
82	111.04390716552734	2.1090833333333334					1	DETECTED	111.0439 m/z @2.11 [N1274_2.mzXML]	111.04390716552734	2.1090833333333334	0.10115	19.996	19.894849999999998	7522.6044921875	3380535.8988196403	0	1182	5.0800296166002665	4.954061389820379	15.316443750564863	111.03894805908203	111.04423522949219
83	111.11941528320312	11.443116666666667					1	DETECTED	111.1194 m/z @11.44 [N1274_2.mzXML]	111.11941528320312	11.443116666666667	0.10115	19.996	19.894849999999998	4261.22314453125	1457225.9420108031	0	1182	6.89481657498982	0.8770458680005525	0.7571587891880605	111.11135864257812	111.11941528320312
84	112.03670501708984	1.7829833333333334					1	DETECTED	112.0367 m/z @1.78 [N1274_2.mzXML]	112.03670501708984	1.7829833333333334	1.4320333333333333	12.724033333333333	11.292	228526.4375	2550040.6976174335	0	1182	0.0809408434982779	0.6944400014923939	0.15495848394728767	112.02783966064453	112.03961944580078
85	113.0206298828125	2.25115					1	DETECTED	113.0206 m/z @2.25 [N1274_2.mzXML]	113.0206298828125	2.25115	0.1374	19.996	19.8586	789750.875	2.508396798733174E7	1	1182	0.26789545916185054	1.554167138011183	3.1364111426585826	113.02027893066406	113.02134704589844
86	113.035888671875	1.4320333333333333					1	DETECTED	113.0359 m/z @1.43 [N1274_2.mzXML]	113.035888671875	1.4320333333333333	1.4132333333333333	17.18566666666667	15.772433333333336	4893.3984375	1426545.713165314	0	1182	12.11195318652767	419.4796099290797	753.360613260986	113.03439331054688	113.039794921875
87	113.05965423583984	10.155149999999999					1	DETECTED	113.0597 m/z @10.16 [N1274_2.mzXML]	113.05965423583984	10.155149999999999	0.3565	19.977666666666668	19.621166666666667	5043.3642578125	1081436.981097839	0	1182	0.10876832323788754	1.001217854840548	0.04315155457475594	113.05919647216797	113.06021118164062
88	113.0959701538086	11.035083333333334					1	DETECTED	113.0960 m/z @11.04 [N1274_2.mzXML]	113.0959701538086	11.035083333333334	0.28336666666666666	18.694000000000003	18.410633333333337	2831.032470703125	1127810.4381702882	0	1182	0.30062615762609823	0.8561718051225928	0.7123436102451857	113.09559631347656	113.09613037109375
89	114.02408599853516	2.19465					1	DETECTED	114.0241 m/z @2.19 [N1274_2.mzXML]	114.02408599853516	2.19465	2.0379666666666667	12.867983333333333	10.830016666666666	21971.669921875	4252505.338060303	0	1182	0.12622389012730695	34.56020636102538	68.12041272205076	114.02388000488281	114.02850341796875
90	114.05487823486328	2.7258333333333336					1	DETECTED	114.0549 m/z @2.73 [N1274_2.mzXML]	114.05487823486328	2.7258333333333336	0.39298333333333335	19.996	19.603016666666665	24075.265625	2615132.2458499144	0	1182	0.6925861644405518	6.606129445342934	3.6604852295491814	114.05457305908203	114.05574035644531
91	114.06596374511719	1.8259666666666667					1	DETECTED	114.0660 m/z @1.83 [N1274_2.mzXML]	114.06596374511719	1.8259666666666667	0.10115	19.940833333333334	19.839683333333333	563979.8125	7137367.084622808	0	1182	0.16783636571423566	0.6215134426457701	9.660857476920897	114.0561752319336	114.06657409667969
92	114.08476257324219	2.6128666666666667					1	DETECTED	114.0848 m/z @2.61 [N1274_2.mzXML]	114.08476257324219	2.6128666666666667	0.17388333333333333	19.996	19.822116666666666	22649.591796875	3653241.5960844127	0	1182	7.118297752441835	3.3159611266624824	5.171919727417783	114.083251953125	114.0944595336914
93	114.8923568725586	1.7212					1	DETECTED	114.8924 m/z @1.72 [N1274_2.mzXML]	114.8923568725586	1.7212	1.6562833333333333	2.0947833333333334	0.4385000000000001	20928.3203125	213041.12061157238	0	1182	0.08690932339041857	3.377406931964054	5.625295912160065	114.89215087890625	114.89257049560547
94	114.98760223388672	1.4929833333333333					1	DETECTED	114.9876 m/z @1.49 [N1274_2.mzXML]	114.98760223388672	1.4929833333333333	1.4132333333333333	10.643533333333332	9.2303	43362.5546875	2828774.0476936647	0	1182	0.13857702092110658	58.050543679869804	2.4145372965978424	114.98689270019531	114.9876937866211
95	115.03643798828125	1.85475					1	DETECTED	115.0364 m/z @1.85 [N1274_2.mzXML]	115.03643798828125	1.85475	0.15560000000000002	19.977666666666668	19.822066666666668	368780.5	3156799.9146468183	0	1182	0.03151857743200348	0.5453072736562268	16.11487872991949	115.03328704833984	115.0394058227539
96	115.05426025390625	9.191566666666667					1	DETECTED	115.0543 m/z @9.19 [N1274_2.mzXML]	115.05426025390625	9.191566666666667	0.32006666666666667	19.132333333333335	18.81226666666667	60580.90625	3546365.279251463	0	1182	0.11116522618567792	0.6650527821040824	2.785383105814382	115.04948425292969	115.05462646484375
97	115.06940460205078	1.8403333333333334					1	DETECTED	115.0694 m/z @1.84 [N1274_2.mzXML]	115.06940460205078	1.8403333333333334	1.3767166666666666	19.169	17.792283333333334	20337.77734375	1872523.0128212278	0	1182	8.195368502059194	8.9989076974602	18.474719024040763	115.06472778320312	115.07862091064453
98	115.11019897460938	2.1377499999999996					1	DETECTED	115.1102 m/z @2.14 [N1274_2.mzXML]	115.11019897460938	2.1377499999999996	0.1193	19.977666666666668	19.85836666666667	8704.4736328125	2428738.436851225	0	1182	10.436035279179057	4.0826506197677706	6.542033576819818	115.11019897460938	115.11210632324219
99	116.07022094726562	1.85475					1	DETECTED	116.0702 m/z @1.85 [N1274_2.mzXML]	116.07022094726562	1.85475	0.1921	19.867666666666665	19.675566666666665	2171761.5	1.4601893871349327E7	1	1182	0.03235098852425322	6.530265128712452	7.47229838576689	116.0701904296875	116.0711441040039
100	116.43627166748047	1.5510666666666666					1	DETECTED	116.4363 m/z @1.55 [N1274_2.mzXML]	116.43627166748047	1.5510666666666666	1.4320333333333333	14.250983333333332	12.81895	8758.4951171875	2044170.9546735839	0	1182	12.79903568201606	53.846051526183146	101.34935651080538	116.43627166748047	116.43740844726562
101	116.98548889160156	1.5510666666666666					1	DETECTED	116.9855 m/z @1.55 [N1274_2.mzXML]	116.98548889160156	1.5510666666666666	0.10115	19.996	19.894849999999998	2624154.75	4.148050878002524E7	0	1182	0.12838750237218033	0.9184665052388091	0.6945444299621486	116.98542022705078	116.98603820800781
102	117.05726623535156	9.191566666666667					1	DETECTED	117.0573 m/z @9.19 [N1274_2.mzXML]	117.05726623535156	9.191566666666667	0.1921	18.785166666666665	18.593066666666665	130874.0	1.464503535337121E7	0	1182	0.12270780987779162	0.5961183624311002	0.03264977442309463	117.0473861694336	117.0574951171875
103	117.09074401855469	11.4117					1	DETECTED	117.0907 m/z @11.41 [N1274_2.mzXML]	117.09074401855469	11.4117	0.3748666666666667	19.793833333333335	19.41896666666667	77084.765625	4161365.609068696	0	1182	0.21596819134004974	2.449245691616927	4.5741241395080365	117.09052276611328	117.0912094116211
104	117.9891128540039	1.53665					1	DETECTED	117.9891 m/z @1.54 [N1274_2.mzXML]	117.9891128540039	1.53665	1.4320333333333333	18.36466666666667	16.932633333333335	33317.7265625	1212299.4329387816	0	1182	0.13558468837156545	80.92703520790177	0.9384847831575122	117.98468780517578	117.9895248413086
105	118.06465148925781	9.205716666666666					1	DETECTED	118.0647 m/z @9.21 [N1274_2.mzXML]	118.06465148925781	9.205716666666666	2.1803666666666666	19.646666666666665	17.466299999999997	1561722.75	1.776132092218178E7	1	1182	0.10594537477226851	1.439732401670046	1.2952016934011545	118.05766296386719	118.06526184082031
106	118.0858154296875	1.9253333333333333					1	DETECTED	118.0858 m/z @1.93 [N1274_2.mzXML]	118.0858154296875	1.9253333333333333	0.10115	19.996	19.894849999999998	2231309.75	5.695980109353177E7	1	1182	0.11246895412252811	3.34225448069275	7.139791828544591	118.08576202392578	118.09072875976562
107	118.62510681152344	9.205716666666666					1	DETECTED	118.6251 m/z @9.21 [N1274_2.mzXML]	118.62510681152344	9.205716666666666	2.926083333333333	9.29345	6.367366666666667	5283.0234375	390835.63730578584	0	1182	0.09461214028174147	0.5069855458652045	0.013971091730409047	118.61849975585938	118.62570190429688
108	118.97872924804688	11.475033333333332					1	DETECTED	118.9787 m/z @11.48 [N1274_2.mzXML]	118.97872924804688	11.475033333333332	0.15560000000000002	19.996	19.8404	20884.201171875	3893865.738567015	0	1182	0.31675151384323463	0.753981448685436	12.713974976382355	118.9781723022461	118.98198699951172
109	119.01876831054688	1.5510666666666666					1	DETECTED	119.0188 m/z @1.55 [N1274_2.mzXML]	119.01876831054688	1.5510666666666666	1.4132333333333333	18.1255	16.712266666666665	191066.6875	2868525.9779636525	0	1182	0.16023245740531022	1.0062983325127854	0.9139017411920933	119.01728820800781	119.01945495605469
110	119.0491714477539	3.9077166666666665					1	DETECTED	119.0492 m/z @3.91 [N1274_2.mzXML]	119.0491714477539	3.9077166666666665	3.2950500000000003	10.787033333333333	7.491983333333334	5021.3701171875	572646.9641108399	0	1182	0.4293753803606588	6.114241022850929	11.228482045701858	119.03987884521484	119.04939270019531
111	119.06832885742188	9.191566666666667					1	DETECTED	119.0683 m/z @9.19 [N1274_2.mzXML]	119.06832885742188	9.191566666666667	4.142283333333333	10.556583333333332	6.414299999999999	78318.671875	1164165.250261868	0	1182	0.10224171550033212	0.5894091222893153	0.3443789006884001	119.06827545166016	119.0731201171875
112	119.08937072753906	1.9253333333333333					1	DETECTED	119.0894 m/z @1.93 [N1274_2.mzXML]	119.08937072753906	1.9253333333333333	0.22885	18.675666666666665	18.446816666666663	91941.71875	3298193.233268492	0	1182	0.14178467654541427	3.466045572181809	3.979292955762697	119.08475494384766	119.09722900390625
113	119.15406799316406	14.296916666666668					1	DETECTED	119.1541 m/z @14.30 [N1274_2.mzXML]	119.15406799316406	14.296916666666668	0.10115	19.996	19.894849999999998	58986.81640625	1.2751478856535949E7	0	1182	1.9524975090865464	1.316183628229383	3.0150819767889283	119.15347290039062	119.15448760986328
114	119.50933074951172	8.325616666666667					1	DETECTED	119.5093 m/z @8.33 [N1274_2.mzXML]	119.50933074951172	8.325616666666667	7.9412666666666665	15.314716666666667	7.373450000000001	1904.3956298828125	534412.4021320802	0	1182	7.044039818274969	9.592103551450492	18.184207102900984	119.50874328613281	119.50963592529297
115	120.0804443359375	8.34155					1	DETECTED	120.0804 m/z @8.34 [N1274_2.mzXML]	120.0804443359375	8.34155	7.6071	19.261000000000003	11.653900000000004	696269.25	1.608558887867995E7	1	1182	0.2342269903566141	0.861255010723554	0.4151493443834347	120.07171630859375	120.08844757080078
116	120.15734100341797	14.296916666666668					1	DETECTED	120.1573 m/z @14.30 [N1274_2.mzXML]	120.15734100341797	14.296916666666668	10.083016666666667	18.87683333333333	8.793816666666663	3780.587646484375	830168.8616837157	0	1182	1.9027734783300936	1.0434296811346568	0.7217673316784748	120.15701293945312	120.15787506103516
117	120.97896575927734	1.53665					1	DETECTED	120.9790 m/z @1.54 [N1274_2.mzXML]	120.97896575927734	1.53665	1.4132333333333333	19.297666666666665	17.88443333333333	34371.64453125	3505713.0804270934	0	1182	0.1909037394744204	71.99898274303177	148.2434828461504	120.9784927368164	120.98051452636719
118	121.02811431884766	12.479316666666668					1	DETECTED	121.0281 m/z @12.48 [N1274_2.mzXML]	121.02811431884766	12.479316666666668	0.1193	19.977666666666668	19.85836666666667	14631.0244140625	6640825.239922729	0	1182	1.443274228725846	0.8033309016573603	0.7672090802943912	121.01919555664062	121.03158569335938
119	121.07181549072266	1.8403333333333334					1	DETECTED	121.0718 m/z @1.84 [N1274_2.mzXML]	121.07181549072266	1.8403333333333334	0.10115	19.996	19.894849999999998	484644.65625	7521438.279768642	0	1182	0.042443114534510995	0.7100721487037454	0.16449473508286394	121.06426239013672	121.07787322998047
120	121.08406829833984	8.34155					1	DETECTED	121.0841 m/z @8.34 [N1274_2.mzXML]	121.08406829833984	8.34155	3.3712333333333335	19.389166666666664	16.017933333333332	39026.90625	5625548.263160889	0	1182	0.27884789595064063	0.5381777398404863	0.7015334329004019	121.08182525634766	121.08844757080078
121	122.09629821777344	8.625266666666667					1	DETECTED	122.0963 m/z @8.63 [N1274_2.mzXML]	122.09629821777344	8.625266666666667	0.17388333333333333	19.977666666666668	19.803783333333335	52156.1640625	2802808.6359554455	0	1182	0.0909451094867908	12.31359684582267	55.36683934786932	122.0870361328125	122.0968246459961
122	122.92423248291016	1.6562833333333333					1	DETECTED	122.9242 m/z @1.66 [N1274_2.mzXML]	122.92423248291016	1.6562833333333333	1.5954833333333334	19.517333333333333	17.92185	26340.177734375	4496363.050862763	0	1182	0.13982917508610004	111.92149986703706	202.30499126198208	122.92413330078125	122.92955017089844
123	123.04357147216797	2.7964166666666666					1	DETECTED	123.0436 m/z @2.80 [N1274_2.mzXML]	123.04357147216797	2.7964166666666666	0.21026666666666666	19.940833333333334	19.730566666666668	2619.7998046875	1233036.392832642	0	1182	2.195941112932951	3.814660144745407	6.629320289490814	123.0432357788086	123.04718017578125
124	124.03661346435547	1.8688166666666668					1	DETECTED	124.0366 m/z @1.87 [N1274_2.mzXML]	124.03661346435547	1.8688166666666668	0.1193	19.996	19.8767	16942.927734375	1586429.680522948	0	1182	0.4397145694265203	3.9378723853599147	2.766777739392475	124.02800750732422	124.04464721679688
125	124.97604370117188	1.53665					1	DETECTED	124.9760 m/z @1.54 [N1274_2.mzXML]	124.97604370117188	1.53665	1.4481499999999998	18.034	16.58585	4411.98388671875	1384601.4384174498	0	1182	16.534377445018897	93.70536723163816	186.4107344632763	124.97401428222656	124.97604370117188
126	124.99946594238281	12.974333333333334					1	DETECTED	124.9995 m/z @12.97 [N1274_2.mzXML]	124.99946594238281	12.974333333333334	12.3603	15.1902	2.8299000000000003	8475.0869140625	413375.63558679196	0	1182	0.3270062811064953	2.3043537267249334	3.608707453449867	124.99907684326172	125.00016784667969
127	125.0206069946289	1.7829833333333334					1	DETECTED	125.0206 m/z @1.78 [N1274_2.mzXML]	125.0206069946289	1.7829833333333334	0.17388333333333333	19.996	19.822116666666666	13591.0966796875	2302514.8551157243	0	1182	13.316613103449367	6.045092801847982	10.44161483946031	125.02037811279297	125.02693176269531
128	125.05696105957031	1.6562833333333333					1	DETECTED	125.0570 m/z @1.66 [N1274_2.mzXML]	125.05696105957031	1.6562833333333333	0.1921	1.7376666666666667	1.5455666666666668	9452.2470703125	161835.86812069704	0	1182	0.06007290520495001	0.5277913740310298	1.259563799581512	125.05668640136719	125.05967712402344
129	125.07090759277344	8.76415					1	DETECTED	125.0709 m/z @8.76 [N1274_2.mzXML]	125.07090759277344	8.76415	5.0538	8.851816666666668	3.798016666666668	1403.091064453125	149408.19284207153	0	1182	0.10871996814745266	0.5118138001356566	0.023627600271313273	125.07069396972656	125.07129669189453
130	126.05236053466797	1.8688166666666668					1	DETECTED	126.0524 m/z @1.87 [N1274_2.mzXML]	126.05236053466797	1.8688166666666668	0.1374	19.996	19.8586	25179.005859375	1948361.3262576908	0	1182	0.09733877181259687	1.6677201966696367	0.27213824380853047	126.04349517822266	126.05611419677734
131	127.00253295898438	9.595966666666667					1	DETECTED	127.0025 m/z @9.60 [N1274_2.mzXML]	127.00253295898438	9.595966666666667	8.799016666666667	13.595400000000001	4.796383333333335	8298.2197265625	504675.1079127196	0	1182	0.08532085559450486	3.009212204864377	5.018424409728754	126.99544525146484	127.00260925292969
132	127.0386962890625	2.0092666666666665					1	DETECTED	127.0387 m/z @2.01 [N1274_2.mzXML]	127.0386962890625	2.0092666666666665	0.15560000000000002	19.9225	19.7669	37706.421875	5915082.223601402	0	1182	3.4697831150398732	5.83337356460694	7.845951185302895	127.03498077392578	127.04817962646484
133	127.04973602294922	7.465833333333333					1	DETECTED	127.0497 m/z @7.47 [N1274_2.mzXML]	127.04973602294922	7.465833333333333	0.10115	19.977666666666668	19.876516666666667	4068.189453125	1746060.645004211	0	1182	7.94383294562088	1.3494481545936576	1.7145330425614367	127.04959106445312	127.0544662475586
134	128.0105438232422	1.7684166666666667					1	DETECTED	128.0105 m/z @1.77 [N1274_2.mzXML]	128.0105438232422	1.7684166666666667	1.7212	19.9225	18.2013	16185.2822265625	1912372.6034831535	0	1182	0.007693547729677341	175.86338069816603	331.8829862599181	128.0103759765625	128.02035522460938
135	128.07049560546875	2.2941166666666666					1	DETECTED	128.0705 m/z @2.29 [N1274_2.mzXML]	128.07049560546875	2.2941166666666666	0.22885	19.849333333333334	19.620483333333333	20549.552734375	3027823.2970204186	0	1182	0.9943025326896158	2.7514065648993036	3.032822557056474	128.06170654296875	128.07130432128906
136	129.01358032226562	15.51185					1	DETECTED	129.0136 m/z @15.51 [N1274_2.mzXML]	129.01358032226562	15.51185	1.4320333333333333	19.775166666666667	18.343133333333334	9102.0703125	3864702.804235533	0	1182	2.8015257918677765	0.6513981597771751	1.2337973279000582	129.01287841796875	129.01837158203125
137	129.05441284179688	1.9670166666666666					1	DETECTED	129.0544 m/z @1.97 [N1274_2.mzXML]	129.05441284179688	1.9670166666666666	0.10115	19.996	19.894849999999998	53567.20703125	7076928.203587881	0	1182	0.22076335281475945	4.850888968228835	23.01558101618543	129.0515594482422	129.05482482910156
138	129.12709045410156	6.704583333333333					1	DETECTED	129.1271 m/z @6.70 [N1274_2.mzXML]	129.12709045410156	6.704583333333333	0.21026666666666666	19.959166666666665	19.7489	2048.244873046875	1379412.7025135807	0	1182	18.524761352892686	1.520475595328223	2.040951190656446	129.1263885498047	129.12777709960938
139	130.0496826171875	2.0238833333333335					1	DETECTED	130.0497 m/z @2.02 [N1274_2.mzXML]	130.0496826171875	2.0238833333333335	0.10115	19.959166666666665	19.858016666666664	21968.51171875	2819647.7220978695	0	1182	1.2797164954080902	2.4084702823704385	7.679099663261153	130.03970336914062	130.05018615722656
140	130.0648651123047	10.5236					1	DETECTED	130.0649 m/z @10.52 [N1274_2.mzXML]	130.0648651123047	10.5236	0.7206333333333333	18.785166666666665	18.064533333333333	118941.078125	2561047.935126249	1	1182	2.201589192440718	3.369333215607504	0.7612908977783877	130.05752563476562	130.07240295410156
141	130.08607482910156	1.8827500000000001					1	DETECTED	130.0861 m/z @1.88 [N1274_2.mzXML]	130.08607482910156	1.8827500000000001	0.21026666666666666	19.996	19.785733333333333	34134.79296875	2637244.6816876214	0	1182	0.6640577627412696	3.2635576901401717	3.232161622491792	130.08567810058594	130.09263610839844
142	130.9238739013672	11.366333333333333					1	DETECTED	130.9239 m/z @11.37 [N1274_2.mzXML]	130.9238739013672	11.366333333333333	1.4634166666666668	17.57316666666667	16.109750000000002	19565.09375	1.2870455829280153E7	0	1182	16.055077550686093	0.8133841040097616	0.6267682080195232	130.92135620117188	130.93295288085938
143	130.9646453857422	1.53665					1	DETECTED	130.9646 m/z @1.54 [N1274_2.mzXML]	130.9646453857422	1.53665	0.17388333333333333	19.996	19.822116666666666	1328113.375	1.563808376014933E7	0	1182	0.13280718550467663	1.0416791163552837	0.9617603580691851	130.9621124267578	130.96543884277344
144	131.01873779296875	1.4929833333333333					1	DETECTED	131.0187 m/z @1.49 [N1274_2.mzXML]	131.01873779296875	1.4929833333333333	1.4320333333333333	7.8197833333333335	6.3877500000000005	30848.1015625	2290623.6568671875	0	1182	0.11811553493991522	52.4015586546349	103.8031173092698	131.0186004638672	131.01893615722656
145	131.04905700683594	8.37315					1	DETECTED	131.0491 m/z @8.37 [N1274_2.mzXML]	131.04905700683594	8.37315	3.3101833333333333	16.117116666666668	12.806933333333335	4224.5654296875	1275789.9048787232	0	1182	null	1.264765717069702	1.5295314341394042	131.03919982910156	131.05323791503906
146	131.0681915283203	10.539983333333334					1	DETECTED	131.0682 m/z @10.54 [N1274_2.mzXML]	131.0681915283203	10.539983333333334	3.5837	19.756833333333336	16.173133333333336	9664.5927734375	1437745.8096690672	0	1182	1.4739867912990547	1.0420913115784378	0.9792324901753523	131.05845642089844	131.0729522705078
147	131.0812225341797	2.5024666666666664					1	DETECTED	131.0812 m/z @2.50 [N1274_2.mzXML]	131.0812225341797	2.5024666666666664	0.30191666666666667	4.74915	4.447233333333333	5290.82568359375	505591.83177371207	0	1182	2.4376924825494375	1.0104822279278667	1.0209644558557334	131.080810546875	131.08544921875
148	131.44293212890625	4.095283333333334					1	DETECTED	131.4429 m/z @4.10 [N1274_2.mzXML]	131.44293212890625	4.095283333333334	3.2197166666666663	4.81585	1.5961333333333338	7334.41357421875	412484.71799011243	0	1182	1.000086137074074	0.9114858948490498	0.74710980548265	131.44247436523438	131.44326782226562
149	131.74972534179688	4.37985					1	DETECTED	131.7497 m/z @4.38 [N1274_2.mzXML]	131.74972534179688	4.37985	2.433683333333333	17.794666666666668	15.360983333333335	5123.40576171875	1482804.383241333	0	1182	0.992335932173841	3.9464716964973876	0.40743044726260075	131.74159240722656	131.7596893310547
150	131.9501953125	0.8485833333333334					1	DETECTED	131.9502 m/z @0.85 [N1274_2.mzXML]	131.9501953125	0.8485833333333334	0.10115	19.977666666666668	19.876516666666667	4836.5341796875	1928198.3908656312	0	1182	18.70531599074371	13.296514739330151	4.666399749305686	131.94398498535156	131.954345703125
151	131.96832275390625	1.53665					1	DETECTED	131.9683 m/z @1.54 [N1274_2.mzXML]	131.96832275390625	1.53665	1.4320333333333333	19.996	18.563966666666666	16198.5654296875	3071672.6288072504	0	1182	10.242436370048452	43.09633591317941	77.56632560568245	131.95835876464844	131.96841430664062
152	132.04421997070312	9.511050000000001					1	DETECTED	132.0442 m/z @9.51 [N1274_2.mzXML]	132.04421997070312	9.511050000000001	3.690716666666667	16.5415	12.850783333333332	8047.4677734375	1333408.7753581542	0	1182	0.08554821777576826	1.10395595899433	0.08578353503772893	132.03477478027344	132.0444793701172
153	132.0653533935547	2.6550833333333332					1	DETECTED	132.0654 m/z @2.66 [N1274_2.mzXML]	132.0653533935547	2.6550833333333332	2.2369333333333334	14.785400000000001	12.548466666666668	124713.0078125	7655925.248070989	0	1182	0.6486566533163831	3.11451164858623	2.988510133556061	132.0558319091797	132.06570434570312
154	132.07640075683594	1.8403333333333334					1	DETECTED	132.0764 m/z @1.84 [N1274_2.mzXML]	132.07640075683594	1.8403333333333334	1.8259666666666667	14.5738	12.747833333333334	821393.6875	7362601.041226978	0	1182	0.03699152187476562	10.838928984849318	513.6697691241825	132.07594299316406	132.08621215820312
155	132.09164428710938	4.000616666666667					1	DETECTED	132.0916 m/z @4.00 [N1274_2.mzXML]	132.09164428710938	4.000616666666667	3.3257499999999998	17.370333333333335	14.044583333333335	4411.09375	2099908.117385315	0	1182	0.31414271083183287	10.405450459349993	19.810900918699986	132.0869903564453	132.09164428710938
156	132.1016845703125	4.37985					1	DETECTED	132.1017 m/z @4.38 [N1274_2.mzXML]	132.1016845703125	4.37985	0.28336666666666666	19.977666666666668	19.694300000000002	1927085.5	1.3342463565794496E8	1	1182	1.0805708216405279	0.7075079560392806	0.2971779166665515	132.10133361816406	132.10215759277344
157	132.11265563964844	4.36395					1	DETECTED	132.1127 m/z @4.36 [N1274_2.mzXML]	132.11265563964844	4.36395	3.4473166666666666	15.26165	11.814333333333334	4064.19287109375	1406732.6499522703	0	1182	0.7200352651490811	6.444416160587657	11.888832321175315	132.1116943359375	132.12179565429688
158	132.1329345703125	14.736466666666667					1	DETECTED	132.1329 m/z @14.74 [N1274_2.mzXML]	132.1329345703125	14.736466666666667	3.5685833333333337	18.107166666666668	14.538583333333335	3473.42431640625	1979881.9113363957	0	1182	13.890647686759609	0.6509104231926971	0.30182084638539397	132.12295532226562	132.14047241210938
159	132.45504760742188	4.37985					1	DETECTED	132.4550 m/z @4.38 [N1274_2.mzXML]	132.45504760742188	4.37985	3.3409666666666666	4.6672666666666665	1.3262999999999998	5083.29541015625	299409.71898501576	0	1182	1.1332012229220934	0.6383296167359181	0.3226112161750199	132.4546661376953	132.4551239013672
160	132.76528930664062	4.095283333333334					1	DETECTED	132.7653 m/z @4.10 [N1274_2.mzXML]	132.76528930664062	4.095283333333334	3.101	4.732833333333334	1.6318333333333337	6887.80908203125	410290.8291569214	0	1182	1.0749970832365157	0.8206078079688888	0.7120587064496351	132.7646942138672	132.7655792236328
161	132.95770263671875	11.7498					1	DETECTED	132.9577 m/z @11.75 [N1274_2.mzXML]	132.95770263671875	11.7498	0.10115	19.996	19.894849999999998	455221.25	5.822209242150812E7	0	1182	1.205066648105765	3.8012039256184975	5.513046360110742	132.95765686035156	132.9610595703125
162	132.9980010986328	1.5076					1	DETECTED	132.9980 m/z @1.51 [N1274_2.mzXML]	132.9980010986328	1.5076	1.4320333333333333	16.393766666666668	14.961733333333335	26943.166015625	8954022.925417297	0	1182	0.14344068968549917	98.99691221879121	196.99382443758242	132.9910430908203	132.99803161621094
163	133.03407287597656	1.5076					1	DETECTED	133.0341 m/z @1.51 [N1274_2.mzXML]	133.03407287597656	1.5076	0.24705000000000002	19.628333333333334	19.381283333333332	760694.875	1.417184981446384E7	0	1182	0.16075157768587256	1.4413777422417533	1.7956442889669229	133.03175354003906	133.03457641601562
164	133.04922485351562	1.9808999999999999					1	DETECTED	133.0492 m/z @1.98 [N1274_2.mzXML]	133.04922485351562	1.9808999999999999	1.9670166666666666	8.244416666666668	6.277400000000001	13473.9755859375	1060650.8476807554	0	1182	0.7357614881216232	143.27814284603045	225.06745354658	133.04830932617188	133.05807495117188
165	133.079833984375	1.85475					1	DETECTED	133.0798 m/z @1.85 [N1274_2.mzXML]	133.079833984375	1.85475	1.8403333333333334	10.119216666666667	8.278883333333333	31127.353515625	2790427.789763366	0	1182	7.396339236571549	287.12890173410693	516.079975942524	133.07852172851562	133.0860137939453
166	133.10494995117188	4.095283333333334					1	DETECTED	133.1049 m/z @4.10 [N1274_2.mzXML]	133.10494995117188	4.095283333333334	1.5222166666666666	19.940833333333334	18.41861666666667	88566.8046875	7676002.857747501	0	1182	1.0706615885447186	0.9043228551041043	0.4068139641147691	133.0966033935547	133.10537719726562
167	133.9607696533203	11.306583333333332					1	DETECTED	133.9608 m/z @11.31 [N1274_2.mzXML]	133.9607696533203	11.306583333333332	0.1193	19.940833333333334	19.821533333333335	11088.5771484375	1967056.8411329635	0	1182	0.8328259782198089	1.134134796944844	0.6412162229760533	133.9576873779297	133.9662628173828
168	134.01846313476562	1.7829833333333334					1	DETECTED	134.0185 m/z @1.78 [N1274_2.mzXML]	134.01846313476562	1.7829833333333334	1.7034666666666667	2.0092666666666665	0.30579999999999985	28165.486328125	225254.4240029297	0	1182	0.08964928177948872	1.9228673234122813	2.7504618501285694	134.0182647705078	134.0186309814453
169	134.03517150878906	1.53665					1	DETECTED	134.0352 m/z @1.54 [N1274_2.mzXML]	134.03517150878906	1.53665	1.4132333333333333	18.913666666666664	17.50043333333333	71600.3515625	2172388.780372957	0	1182	0.1637894830071409	58.24012895549169	121.36747058670082	134.03460693359375	134.0449981689453
170	134.0598602294922	10.083016666666667					1	DETECTED	134.0599 m/z @10.08 [N1274_2.mzXML]	134.0598602294922	10.083016666666667	0.4657	18.785166666666665	18.319466666666663	8313.55859375	1699449.3213417358	0	1182	0.5232465710957257	0.9524208935617867	1.1901630671462562	134.05970764160156	134.06893920898438
171	134.1060333251953	4.095283333333334					1	DETECTED	134.1060 m/z @4.10 [N1274_2.mzXML]	134.1060333251953	4.095283333333334	3.0573333333333332	19.977666666666668	16.920333333333335	6155.7861328125	1282935.2521396787	0	1182	0.8907695473529404	8.150842204987393	0.5197370858749502	134.1053009033203	134.10826110839844
172	134.958251953125	11.4117					1	DETECTED	134.9583 m/z @11.41 [N1274_2.mzXML]	134.958251953125	11.4117	0.10115	19.996	19.894849999999998	67250.6640625	1.012675438809563E7	0	1182	1.3926229763362876	0.8672670226844492	7.8929416345331225	134.9498748779297	134.9591064453125
173	134.99618530273438	1.5510666666666666					1	DETECTED	134.9962 m/z @1.55 [N1274_2.mzXML]	134.99618530273438	1.5510666666666666	1.4320333333333333	17.203833333333332	15.771799999999999	152377.84375	3644912.115878111	0	1182	0.7863100687665621	1.0052771934950595	7.508226662443482	134.9956512451172	135.00392150878906
174	135.03182983398438	1.5076					1	DETECTED	135.0318 m/z @1.51 [N1274_2.mzXML]	135.03182983398438	1.5076	1.5076	19.22416666666667	17.71656666666667	87875.4921875	2902772.7268204666	0	1182	0.09753634295330849	null	null	135.03118896484375	135.03887939453125
175	135.04356384277344	11.522416666666667					1	DETECTED	135.0436 m/z @11.52 [N1274_2.mzXML]	135.04356384277344	11.522416666666667	3.5837	19.31566666666667	15.731966666666668	7030.19921875	1168208.5430512694	0	1182	0.8740688786468187	0.9908381497429267	5.506807092670669	135.04336547851562	135.04437255859375
176	135.06097412109375	11.624383333333332					1	DETECTED	135.0610 m/z @11.62 [N1274_2.mzXML]	135.06097412109375	11.624383333333332	0.4111666666666667	19.977666666666668	19.5665	5744.2255859375	1934168.0196155703	0	1182	8.639115375372878	0.8724748919801485	2.5136740149069734	135.06097412109375	135.06329345703125
177	135.10133361816406	9.3919					1	DETECTED	135.1013 m/z @9.39 [N1274_2.mzXML]	135.10133361816406	9.3919	9.341533333333333	9.49405	0.15251666666666708	3623.053466796875	20108.431660278395	0	1182	0.13972229423178106	1.514063534083379	2.028127068166758	135.1009521484375	135.10169982910156
178	136.04779052734375	1.8116666666666668					1	DETECTED	136.0478 m/z @1.81 [N1274_2.mzXML]	136.04779052734375	1.8116666666666668	1.7974333333333334	2.3223833333333332	0.5249499999999998	183038.90625	1030381.8045354001	0	1182	0.06994892543366849	8.825809022172619	11.065229501302449	136.04766845703125	136.048095703125
179	136.0755157470703	3.8924166666666666					1	DETECTED	136.0755 m/z @3.89 [N1274_2.mzXML]	136.0755157470703	3.8924166666666666	0.10115	19.885833333333334	19.784683333333334	12185.9814453125	1590071.3279324353	0	1182	0.38128885647505584	0.9757040848423267	0.6726484506972952	136.07467651367188	136.07652282714844
180	136.95367431640625	11.4117					1	DETECTED	136.9537 m/z @11.41 [N1274_2.mzXML]	136.95367431640625	11.4117	0.17388333333333333	19.812166666666666	19.638283333333334	29091.296875	4080828.100007144	0	1182	0.9969594195215148	1.0303516439370113	7.541097694071684	136.95327758789062	136.95416259765625
181	136.96913146972656	1.6258333333333332					1	DETECTED	136.9691 m/z @1.63 [N1274_2.mzXML]	136.96913146972656	1.6258333333333332	1.5659166666666666	16.559716666666667	14.9938	30559.53515625	2047881.3567154543	0	1182	0.06953630427941393	125.12211404728801	249.06464123005117	136.96908569335938	136.96937561035156
182	137.0176239013672	10.243766666666666					1	DETECTED	137.0176 m/z @10.24 [N1274_2.mzXML]	137.0176239013672	10.243766666666666	9.5794	16.2093	6.629899999999999	3962.2255859375	912177.810120117	0	1182	0.09642109168602353	4.989639255431241	8.979278510862482	137.01153564453125	137.01783752441406
183	137.13214111328125	7.058000000000001					1	DETECTED	137.1321 m/z @7.06 [N1274_2.mzXML]	137.13214111328125	7.058000000000001	0.10115	19.996	19.894849999999998	8001.27099609375	3577963.158660092	0	1182	15.670718825678993	1.4298748715294993	1.2015464634724584	137.1308135986328	137.1326904296875
184	138.0522003173828	1.8688166666666668					1	DETECTED	138.0522 m/z @1.87 [N1274_2.mzXML]	138.0522003173828	1.8688166666666668	0.4111666666666667	19.885833333333334	19.474666666666668	421835.96875	4809644.3911711145	0	1182	0.0496403300692736	0.5459546091620829	0.06491793716030018	138.0521240234375	138.05738830566406
185	138.9990997314453	1.7376666666666667					1	DETECTED	138.9991 m/z @1.74 [N1274_2.mzXML]	138.9990997314453	1.7376666666666667	1.4634166666666668	5.209716666666667	3.7463	30688.91796875	1567241.9877532043	0	1182	1.6759119142005432	3.4095878287991686	6.9441668660279445	138.98916625976562	139.00294494628906
186	139.04168701171875	14.342483333333332					1	DETECTED	139.0417 m/z @14.34 [N1274_2.mzXML]	139.04168701171875	14.342483333333332	0.15560000000000002	19.977666666666668	19.822066666666668	126383.59375	1.898320949252594E7	1	1182	3.4731625548148237	0.8511565890364939	0.6092614566101081	139.03573608398438	139.0504608154297
187	140.04132080078125	14.342483333333332					1	DETECTED	140.0413 m/z @14.34 [N1274_2.mzXML]	140.04132080078125	14.342483333333332	0.7935166666666666	16.689833333333333	15.896316666666666	6830.970703125	2492491.6999487593	0	1182	6.103116044981492	0.5866246872455219	0.5130472471960913	140.03341674804688	140.0495147705078
188	140.0677947998047	1.7829833333333334					1	DETECTED	140.0678 m/z @1.78 [N1274_2.mzXML]	140.0677947998047	1.7829833333333334	0.24705000000000002	19.793833333333335	19.546783333333334	595854.25	6164463.857859225	1	1182	0.1490492007772346	1.379462573440874	0.12657944804717622	140.06764221191406	140.0708770751953
189	140.95204162597656	18.180833333333332					1	DETECTED	140.9520 m/z @18.18 [N1274_2.mzXML]	140.95204162597656	18.180833333333332	1.4320333333333333	19.059166666666666	17.627133333333333	1808.6932373046875	964724.6884451598	0	1182	0.5493626889256262	0.5262207839765635	0.05244156795312702	140.95114135742188	140.9526824951172
190	141.0157470703125	3.78265					1	DETECTED	141.0157 m/z @3.78 [N1274_2.mzXML]	141.0157470703125	3.78265	2.8247333333333335	18.675666666666665	15.85093333333333	3004.579345703125	688138.2396145324	0	1182	0.5697128763038806	8.27364941278817	15.547298825576341	141.01025390625	141.01608276367188
191	141.04055786132812	2.8822666666666668					1	DETECTED	141.0406 m/z @2.88 [N1274_2.mzXML]	141.04055786132812	2.8822666666666668	2.2941166666666666	16.30205	14.007933333333334	4936.7119140625	1415147.7897228396	0	1182	11.921027766468065	11.908470061492247	22.32444352641253	141.03163146972656	141.04078674316406
192	141.05203247070312	9.35835					1	DETECTED	141.0520 m/z @9.36 [N1274_2.mzXML]	141.05203247070312	9.35835	2.25115	10.261016666666666	8.009866666666667	127241.53125	1728094.4896457226	1	1182	0.12344333055988699	0.7387323122252346	0.6894954527001006	141.04241943359375	141.05462646484375
193	141.0713348388672	1.7829833333333334					1	DETECTED	141.0713 m/z @1.78 [N1274_2.mzXML]	141.0713348388672	1.7829833333333334	0.2652333333333333	19.00433333333333	18.739099999999997	23139.556640625	2087879.681859649	0	1182	1.6735777082724823	6.173315763465656	0.2058040620289802	141.06509399414062	141.0714111328125
194	141.09059143066406	10.45485					1	DETECTED	141.0906 m/z @10.45 [N1274_2.mzXML]	141.09059143066406	10.45485	0.1193	19.977666666666668	19.85836666666667	2480.632568359375	1186334.4742504894	0	1182	4.503285997696712	0.9606826277588841	0.921365255517768	141.0899200439453	141.09132385253906
195	142.04708862304688	1.8259666666666667					1	DETECTED	142.0471 m/z @1.83 [N1274_2.mzXML]	142.04708862304688	1.8259666666666667	1.7376666666666667	16.744166666666665	15.006499999999999	24579.9921875	999573.2076702882	0	1182	0.9413917908348174	84.97451868629666	155.55590752563816	142.03782653808594	142.04994201660156
196	142.06500244140625	9.191566666666667					1	DETECTED	142.0650 m/z @9.19 [N1274_2.mzXML]	142.06500244140625	9.191566666666667	6.6341	14.051816666666667	7.417716666666667	81626.9765625	1079020.785405941	0	1182	0.12213507307729898	0.5452196629278635	2.1028366586652614	142.05531311035156	142.06521606445312
197	142.94766235351562	1.6562833333333333					1	DETECTED	142.9477 m/z @1.66 [N1274_2.mzXML]	142.94766235351562	1.6562833333333333	1.5076	19.132333333333335	17.624733333333335	33540.8828125	2074425.403088135	0	1182	0.36928704772903553	14.722382585267152	22.74549430919608	142.93768310546875	142.95025634765625
198	143.03115844726562	1.7974333333333334					1	DETECTED	143.0312 m/z @1.80 [N1274_2.mzXML]	143.03115844726562	1.7974333333333334	0.9030666666666666	19.720166666666668	18.8171	340101.65625	4793265.6108670365	0	1182	0.11635437725718845	3.845540508405149	3.5105051675448626	143.02867126464844	143.03993225097656
199	143.0727996826172	9.191566666666667					1	DETECTED	143.0728 m/z @9.19 [N1274_2.mzXML]	143.0727996826172	9.191566666666667	0.1193	19.977666666666668	19.85836666666667	87742.515625	3066763.5471316455	0	1182	0.10787935913508839	0.5170781855319373	0.022159869457142985	143.0648956298828	143.08163452148438
200	143.115478515625	2.3223833333333332					1	DETECTED	143.1155 m/z @2.32 [N1274_2.mzXML]	143.115478515625	2.3223833333333332	0.6111666666666667	19.646666666666665	19.0355	9093.3017578125	2026859.847628052	0	1182	10.47599951316199	5.56197831951925	4.34299415348824	143.10586547851562	143.115478515625
201	144.0443115234375	9.205716666666666					1	DETECTED	144.0443 m/z @9.21 [N1274_2.mzXML]	144.0443115234375	9.205716666666666	1.7684166666666667	9.511050000000001	7.742633333333334	22234.853515625	3622594.219358062	0	1182	7.493360385920009	0.5201362128291959	0.015707477496529013	144.03440856933594	144.04444885253906
202	144.0803985595703	9.205716666666666					1	DETECTED	144.0804 m/z @9.21 [N1274_2.mzXML]	144.0803985595703	9.205716666666666	7.906983333333333	19.849333333333334	11.942350000000001	1008516.875	8519124.279114	0	1182	0.10638725556321482	1.4356120506111134	1.3248916634233188	144.0796661376953	144.08078002929688
203	144.10165405273438	1.8688166666666668					1	DETECTED	144.1017 m/z @1.87 [N1274_2.mzXML]	144.10165405273438	1.8688166666666668	0.28336666666666666	19.7385	19.455133333333333	141254.6875	3874924.6672920836	0	1182	0.07360133335313579	0.6474735826546331	0.14876458379622987	144.1009521484375	144.10226440429688
204	144.13780212402344	10.966849999999999					1	DETECTED	144.1378 m/z @10.97 [N1274_2.mzXML]	144.13780212402344	10.966849999999999	10.89735	11.0525	0.1551500000000008	4961.890625	25463.03673840328	0	1182	0.06911944806078019	1.116187050359723	1.2323741007194462	144.1377716064453	144.13818359375
205	144.83642578125	9.205716666666666					1	DETECTED	144.8364 m/z @9.21 [N1274_2.mzXML]	144.83642578125	9.205716666666666	9.163166666666665	9.325133333333333	0.16196666666666815	3533.10302734375	18333.31385617067	0	1182	0.07192143247618077	1.9032510771641242	2.8065021543282485	144.8358612060547	144.83668518066406
206	144.9806365966797	1.5804833333333332					1	DETECTED	144.9806 m/z @1.58 [N1274_2.mzXML]	144.9806365966797	1.5804833333333332	1.4132333333333333	18.180833333333332	16.767599999999998	33741.37109375	2343237.927552366	0	1182	0.18144167283421142	40.8796009648767	68.24668194890374	144.97964477539062	144.98138427734375
207	144.9917755126953	1.8116666666666668					1	DETECTED	144.9918 m/z @1.81 [N1274_2.mzXML]	144.9917755126953	1.8116666666666668	1.4132333333333333	17.610166666666665	16.19693333333333	75795.9453125	5965687.624511657	0	1182	0.4324856260861716	5.8030239136185395	null	144.9912109375	144.99212646484375
208	145.0492706298828	1.9808999999999999					1	DETECTED	145.0493 m/z @1.98 [N1274_2.mzXML]	145.0492706298828	1.9808999999999999	0.10115	19.996	19.894849999999998	249093.671875	1.4515997816967567E7	0	1182	0.3890052955903338	2.894995492238856	1.3118422575033306	145.04647827148438	145.05245971679688
209	145.08396911621094	9.191566666666667					1	DETECTED	145.0840 m/z @9.19 [N1274_2.mzXML]	145.08396911621094	9.191566666666667	9.133383333333335	16.9825	7.849116666666667	92119.6953125	986702.5991863669	0	1182	0.10365249255942288	2.678170410988855	2.3824554891345864	145.08132934570312	145.0858917236328
210	145.10079956054688	11.800216666666667					1	DETECTED	145.1008 m/z @11.80 [N1274_2.mzXML]	145.10079956054688	11.800216666666667	10.932516666666666	14.687066666666668	3.754550000000002	7507.0234375	495571.31992938207	0	1182	0.06550321818255611	2.1635069724559166	7.313052601054276	145.1005096435547	145.1011505126953
211	146.0596466064453	9.205716666666666					1	DETECTED	146.0596 m/z @9.21 [N1274_2.mzXML]	146.0596466064453	9.205716666666666	0.24705000000000002	19.940833333333334	19.693783333333332	1104652.0	9763862.523724405	1	1182	0.10663282890615022	1.4328346907436387	1.3462578088497155	146.05255126953125	146.06175231933594
212	146.08091735839844	1.9531333333333334					1	DETECTED	146.0809 m/z @1.95 [N1274_2.mzXML]	146.08091735839844	1.9531333333333334	0.10115	19.7385	19.637349999999998	94602.6484375	6830063.808153435	0	1182	0.8580053460155066	3.2218114999969414	null	146.0803985595703	146.087646484375
213	146.11727905273438	1.8259666666666667					1	DETECTED	146.1173 m/z @1.83 [N1274_2.mzXML]	146.11727905273438	1.8259666666666667	1.8116666666666668	18.180833333333332	16.369166666666665	48652.3125	9844231.892393466	0	1182	7.854326697932958	259.5340563257634	515.2125593705454	146.11441040039062	146.11758422851562
214	146.8295135498047	14.526716666666665					1	DETECTED	146.8295 m/z @14.53 [N1274_2.mzXML]	146.8295135498047	14.526716666666665	9.133383333333335	14.526716666666665	5.393333333333331	4975.34375	897224.7830693355	0	1182	5.30708094764967	0.5	null	146.8295135498047	146.83157348632812
215	147.013671875	1.53665					1	DETECTED	147.0137 m/z @1.54 [N1274_2.mzXML]	147.013671875	1.53665	1.2855999999999999	18.180833333333332	16.895233333333334	219927.8125	4747958.908348022	0	1182	0.12423872346618925	20.953812226666766	41.43548195473197	147.0077667236328	147.0141143798828
216	147.02870178222656	3.4017666666666666					1	DETECTED	147.0287 m/z @3.40 [N1274_2.mzXML]	147.02870178222656	3.4017666666666666	3.159783333333333	13.0032	9.843416666666666	5060.95654296875	1502488.3353061525	0	1182	0.12941149611094582	20.339038501274164	0.5315458513767276	147.02857971191406	147.03469848632812
217	147.06324768066406	9.205716666666666					1	DETECTED	147.0632 m/z @9.21 [N1274_2.mzXML]	147.06324768066406	9.205716666666666	0.10115	19.996	19.894849999999998	92217.015625	3185784.8552726377	0	1182	0.09889803498161065	0.5135296975740578	1.4197593580566916	147.05458068847656	147.0657501220703
218	147.0761260986328	1.8403333333333334					1	DETECTED	147.0761 m/z @1.84 [N1274_2.mzXML]	147.0761260986328	1.8403333333333334	1.7829833333333334	11.222683333333332	9.439699999999998	145553.96875	4882485.168372161	0	1182	0.22569671144257852	14.770863494465356	17.932015918385023	147.06707763671875	147.0844268798828
219	147.11253356933594	1.5954833333333334					1	DETECTED	147.1125 m/z @1.60 [N1274_2.mzXML]	147.11253356933594	1.5954833333333334	1.5076	15.086366666666667	13.578766666666667	181822.375	3894877.503769594	0	1182	0.7608672331577826	3.0968473077339183	7.61700387502189	147.1029815673828	147.11767578125
220	148.01451110839844	1.5222166666666666					1	DETECTED	148.0145 m/z @1.52 [N1274_2.mzXML]	148.01451110839844	1.5222166666666666	1.4320333333333333	13.9543	12.522266666666667	27938.197265625	4314566.365109985	0	1182	1.7453472930853207	69.44067074250442	138.96394097074523	148.01434326171875	148.02249145507812
221	148.0424041748047	2.0520166666666664					1	DETECTED	148.0424 m/z @2.05 [N1274_2.mzXML]	148.0424041748047	2.0520166666666664	0.2652333333333333	19.849333333333334	19.5841	27696.921875	2760297.9741413877	0	1182	0.6699489789329038	1.8780163402158545	4.488352784711003	148.0386962890625	148.0427703857422
222	148.06015014648438	1.8259666666666667					1	DETECTED	148.0602 m/z @1.83 [N1274_2.mzXML]	148.06015014648438	1.8259666666666667	1.8116666666666668	9.2485	7.436833333333333	39903.6796875	1366396.5659639884	0	1182	0.4453214845071136	63.09559600863233	92.2357753721765	148.05979919433594	148.06683349609375
223	148.0792694091797	1.9808999999999999					1	DETECTED	148.0793 m/z @1.98 [N1274_2.mzXML]	148.0792694091797	1.9808999999999999	0.1193	19.940833333333334	19.821533333333335	5070.5390625	2292995.7431184067	0	1182	15.307757723372529	5.323789571694601	3.4789751903557247	148.07508850097656	148.08277893066406
224	148.096435546875	1.8827500000000001					1	DETECTED	148.0964 m/z @1.88 [N1274_2.mzXML]	148.096435546875	1.8827500000000001	0.9212833333333333	19.665000000000003	18.743716666666668	9149.8291015625	1246578.0833660888	0	1182	1.1745737728079084	9.747460477048952	18.494920954097903	148.09609985351562	148.09698486328125
225	148.93492126464844	1.7376666666666667					1	DETECTED	148.9349 m/z @1.74 [N1274_2.mzXML]	148.93492126464844	1.7376666666666667	1.6714833333333334	13.986833333333333	12.31535	57719.21484375	5268696.853010376	0	1182	0.14357908917492201	93.03966255351307	2.3836793546675317	148.93466186523438	148.9351043701172
226	148.96090698242188	1.9392166666666666					1	DETECTED	148.9609 m/z @1.94 [N1274_2.mzXML]	148.96090698242188	1.9392166666666666	1.9392166666666666	16.430716666666665	14.491499999999998	10597.7333984375	2121214.9130008235	0	1182	0.06966589468076667	null	null	148.95755004882812	148.96096801757812
227	149.01193237304688	1.5510666666666666					1	DETECTED	149.0119 m/z @1.55 [N1274_2.mzXML]	149.01193237304688	1.5510666666666666	0.32006666666666667	19.462333333333333	19.142266666666668	212808.5	6178098.460201966	0	1182	0.12867321182073432	0.5543878115154415	0.07852167218830484	149.001953125	149.01223754882812
228	149.0229034423828	12.479316666666668					1	DETECTED	149.0229 m/z @12.48 [N1274_2.mzXML]	149.0229034423828	12.479316666666668	0.10115	19.996	19.894849999999998	131131.265625	4.957297699428567E7	1	1182	11.152919530220492	0.5306549081129219	0.08207566902493836	149.02276611328125	149.02337646484375
229	149.9971160888672	11.928816666666668					1	DETECTED	149.9971 m/z @11.93 [N1274_2.mzXML]	149.9971160888672	11.928816666666668	0.21026666666666666	19.996	19.785733333333333	12514.7578125	5914195.211713007	0	1182	0.32617336983878076	0.8442056966661119	0.2118078270117647	149.9923553466797	150.00656127929688
230	150.01158142089844	19.297666666666665					1	DETECTED	150.0116 m/z @19.30 [N1274_2.mzXML]	150.01158142089844	19.297666666666665	1.4481499999999998	19.6835	18.23535	6654.8984375	5400203.386496825	0	1182	18.2319199729863	0.5108079490481068	0.021615898096213667	150.0078125	150.01551818847656
231	150.02630615234375	12.445883333333335					1	DETECTED	150.0263 m/z @12.45 [N1274_2.mzXML]	150.02630615234375	12.445883333333335	0.10115	19.940833333333334	19.839683333333333	9405.3984375	4764698.579845582	0	1182	12.647942119394495	0.8035687283645927	0.8684880761781124	150.02610778808594	150.02706909179688
232	150.05825805664062	2.7258333333333336					1	DETECTED	150.0583 m/z @2.73 [N1274_2.mzXML]	150.05825805664062	2.7258333333333336	1.7829833333333334	9.5794	7.7964166666666666	39150.31640625	1164937.792961899	0	1182	0.17591058376461266	1.0356735354210984	0.9958361410150068	150.0521240234375	150.0585479736328
233	150.93191528320312	1.7212					1	DETECTED	150.9319 m/z @1.72 [N1274_2.mzXML]	150.93191528320312	1.7212	1.6562833333333333	1.9253333333333333	0.26905	20080.63671875	179440.6093486328	0	1182	0.09301173406556962	2.072272143774067	2.9309138066896625	150.93186950683594	150.9320526123047
234	150.9766082763672	2.19465					1	DETECTED	150.9766 m/z @2.19 [N1274_2.mzXML]	150.9766082763672	2.19465	0.10115	19.996	19.894849999999998	22103.423828125	2651755.6006260053	0	1182	9.574713753585213	8.030082280088013	14.301145963838412	150.9678497314453	150.97691345214844
235	151.04502868652344	1.53665					1	DETECTED	151.0450 m/z @1.54 [N1274_2.mzXML]	151.04502868652344	1.53665	0.28336666666666666	10.696283333333334	10.412916666666668	12275.72265625	1609882.117380432	0	1182	0.08734971598473518	4.154254823995638	7.308509647991276	151.03875732421875	151.04519653320312
236	151.06130981445312	8.521383333333334					1	DETECTED	151.0613 m/z @8.52 [N1274_2.mzXML]	151.06130981445312	8.521383333333334	2.6831	8.590516666666668	5.907416666666668	6509.0517578125	390465.2280747988	0	1182	0.07457851373337476	0.5059206901572094	0.011841380314418894	151.06068420410156	151.06185913085938
237	151.1113739013672	10.787033333333333					1	DETECTED	151.1114 m/z @10.79 [N1274_2.mzXML]	151.1113739013672	10.787033333333333	1.1402166666666667	19.849333333333334	18.709116666666667	5444.140625	1107760.4827454833	0	1182	0.14564870940052543	0.9697041683871537	45.239005035388296	151.1107940673828	151.12026977539062
238	152.00892639160156	2.998883333333333					1	DETECTED	152.0089 m/z @3.00 [N1274_2.mzXML]	152.00892639160156	2.998883333333333	2.66905	2.998883333333333	0.3298333333333332	4730.4423828125	49732.753158691376	0	1182	0.015604260574988427	0.5	null	152.00843811035156	152.00924682617188
239	152.0218505859375	1.8116666666666668					1	DETECTED	152.0219 m/z @1.81 [N1274_2.mzXML]	152.0218505859375	1.8116666666666668	1.7974333333333334	3.8138666666666667	2.0164333333333335	112602.5625	895206.6466857912	0	1182	0.0961536410134951	48.799205814602736	19.053055855234604	152.0216827392578	152.03182983398438
240	152.0464324951172	11.58045					1	DETECTED	152.0464 m/z @11.58 [N1274_2.mzXML]	152.0464324951172	11.58045	0.10115	19.996	19.894849999999998	5871.5546875	1728978.9944263923	0	1182	15.783589109469885	0.8665532741543472	1.2920714175457815	152.04641723632812	152.0548095703125
241	152.94683837890625	1.5954833333333334					1	DETECTED	152.9468 m/z @1.60 [N1274_2.mzXML]	152.94683837890625	1.5954833333333334	1.5510666666666666	1.7829833333333334	0.23191666666666677	97211.140625	522164.8071459964	0	1182	0.07846100658272204	2.536364319235978	3.377695854397256	152.9467010498047	152.94703674316406
242	153.05731201171875	13.97085					1	DETECTED	153.0573 m/z @13.97 [N1274_2.mzXML]	153.05731201171875	13.97085	1.0124833333333334	18.87683333333333	17.864349999999998	81155.2890625	1.3344957535946785E7	0	1182	1.2950169039759576	0.6583273692985984	0.24804120236471555	153.05177307128906	153.06689453125
243	153.12718200683594	10.137116666666666					1	DETECTED	153.1272 m/z @10.14 [N1274_2.mzXML]	153.12718200683594	10.137116666666666	0.8117666666666667	19.022666666666666	18.2109	5533.23974609375	1188505.1565069275	0	1182	0.6347346400621383	0.9764191156364105	0.0781214194823899	153.1266326904297	153.12806701660156
244	154.02621459960938	1.8688166666666668					1	DETECTED	154.0262 m/z @1.87 [N1274_2.mzXML]	154.02621459960938	1.8688166666666668	1.8116666666666668	2.66905	0.8573833333333332	55762.5234375	397280.35601745616	0	1182	0.10364058298502998	7.501166520851554	1.299928419081037	154.02003479003906	154.02627563476562
245	154.05844116210938	1.8403333333333334					1	DETECTED	154.0584 m/z @1.84 [N1274_2.mzXML]	154.05844116210938	1.8403333333333334	1.3218166666666666	15.785983333333332	14.464166666666666	30008.802734375	1558017.622850464	0	1182	12.278246375272357	13.029400721441485	24.438959656099065	154.04933166503906	154.0653533935547
246	154.08370971679688	4.095283333333334					1	DETECTED	154.0837 m/z @4.10 [N1274_2.mzXML]	154.08370971679688	4.095283333333334	2.62715	18.639333333333333	16.012183333333333	13798.50390625	1300218.8392023314	0	1182	0.8611039965223806	5.453245618018344	0.6094375435691401	154.08335876464844	154.08673095703125
247	155.02816772460938	2.71145					1	DETECTED	155.0282 m/z @2.71 [N1274_2.mzXML]	155.02816772460938	2.71145	1.8827500000000001	19.591333333333335	17.708583333333333	48980.65234375	2352007.807046416	0	1182	0.19146239602200632	0.6928054601753101	0.4825101078315312	155.02774047851562	155.03170776367188
248	155.06768798828125	10.329333333333333					1	DETECTED	155.0677 m/z @10.33 [N1274_2.mzXML]	155.06768798828125	10.329333333333333	9.234033333333334	10.5236	1.2895666666666656	13449.3779296875	216625.0571765441	0	1182	0.356691937137521	0.5726683692209406	0.2895746573063449	155.0602569580078	155.06813049316406
249	155.1062774658203	10.714283333333332					1	DETECTED	155.1063 m/z @10.71 [N1274_2.mzXML]	155.1062774658203	10.714283333333332	8.5557	19.480666666666664	10.924966666666664	2270.2939453125	809467.4900189209	0	1182	8.410444535837764	2.5305871906728954	4.061174381345791	155.1057891845703	155.1072235107422
250	155.13059997558594	15.018					1	DETECTED	155.1306 m/z @15.02 [N1274_2.mzXML]	155.13059997558594	15.018	0.10115	19.996	19.894849999999998	357617.40625	8.565170429406853E7	0	1182	6.168456276728653	0.8350768098163702	0.6665215571954666	155.13018798828125	155.13140869140625
251	156.04183959960938	1.7829833333333334					1	DETECTED	156.0418 m/z @1.78 [N1274_2.mzXML]	156.04183959960938	1.7829833333333334	1.4320333333333333	10.329333333333333	8.8973	251721.265625	2747880.731519868	0	1182	0.05030760129323508	84.12296582618912	1.0644010068652703	156.04173278808594	156.04745483398438
252	156.07647705078125	1.9253333333333333					1	DETECTED	156.0765 m/z @1.93 [N1274_2.mzXML]	156.07647705078125	1.9253333333333333	1.53665	15.403833333333333	13.867183333333333	43074.2109375	2469977.6743137827	0	1182	0.4239659220905676	2.11771270399707	2.481591354961773	156.06796264648438	156.076904296875
253	156.13418579101562	15.018					1	DETECTED	156.1342 m/z @15.02 [N1274_2.mzXML]	156.13418579101562	15.018	0.21026666666666666	19.83083333333333	19.620566666666665	18331.783203125	5204486.503722444	0	1182	7.4618812176274485	0.672062108539639	0.6735336380812329	156.13336181640625	156.13449096679688
254	157.12777709960938	14.96715					1	DETECTED	157.1278 m/z @14.97 [N1274_2.mzXML]	157.12777709960938	14.96715	0.10115	19.996	19.894849999999998	99421.453125	2.4856667516930073E7	0	1182	8.033550205684737	0.8336319073846807	0.3396892586598872	157.1221466064453	157.12884521484375
255	158.13121032714844	15.018					1	DETECTED	158.1312 m/z @15.02 [N1274_2.mzXML]	158.13121032714844	15.018	0.3565	19.977666666666668	19.621166666666667	5756.109375	1928544.5181082461	0	1182	6.652091150618228	0.6691391285566507	0.5640076209454428	158.1300811767578	158.131591796875
256	158.15362548828125	11.7498					1	DETECTED	158.1536 m/z @11.75 [N1274_2.mzXML]	158.15362548828125	11.7498	0.42929999999999996	11.834483333333333	11.405183333333333	10924.0283203125	2396189.4482310177	0	1182	0.09149775827504669	0.5037402647115116	0.00748052942302306	158.15353393554688	158.1581268310547
257	158.9276885986328	1.5510666666666666					1	DETECTED	158.9277 m/z @1.55 [N1274_2.mzXML]	158.9276885986328	1.5510666666666666	1.4634166666666668	12.429566666666666	10.966149999999999	29707.083984375	3025192.0957982177	0	1182	null	62.556474614945955	15.268411528136088	158.9191131591797	158.927734375
258	158.96368408203125	1.6562833333333333					1	DETECTED	158.9637 m/z @1.66 [N1274_2.mzXML]	158.96368408203125	1.6562833333333333	1.5804833333333332	12.7401	11.159616666666667	334369.1875	6945050.043061524	0	1182	0.08194214708607594	1.8734900993301296	2.141809518390134	158.962890625	158.96392822265625
259	159.06475830078125	1.9670166666666666					1	DETECTED	159.0648 m/z @1.97 [N1274_2.mzXML]	159.06475830078125	1.9670166666666666	1.9253333333333333	16.577933333333334	14.652600000000001	13380.3671875	1291953.1124049984	0	1182	0.7644205857366229	57.73459694971227	70.92934352644716	159.06060791015625	159.06692504882812
260	159.09158325195312	9.205716666666666					1	DETECTED	159.0916 m/z @9.21 [N1274_2.mzXML]	159.09158325195312	9.205716666666666	0.2652333333333333	11.035083333333334	10.769850000000002	114380.7109375	1710750.296902339	0	1182	0.08942166558215092	1.6662422487829505	1.3610140179897512	159.0839385986328	159.1015625
261	159.1488800048828	8.799016666666667					1	DETECTED	159.1489 m/z @8.80 [N1274_2.mzXML]	159.1488800048828	8.799016666666667	8.7294	13.9374	5.208	4958.8076171875	456400.9399564514	0	1182	0.24285537608678354	37.404836006703384	73.80967201340677	159.14881896972656	159.1491241455078
262	159.98171997070312	11.256583333333333					1	DETECTED	159.9817 m/z @11.26 [N1274_2.mzXML]	159.98171997070312	11.256583333333333	0.10115	19.996	19.894849999999998	8411.251953125	1890374.777407593	0	1182	8.51167633563147	0.8917112139674837	9.385251920064487	159.98092651367188	159.98251342773438
263	160.06027221679688	2.62715					1	DETECTED	160.0603 m/z @2.63 [N1274_2.mzXML]	160.06027221679688	2.62715	1.8970333333333333	19.187333333333335	17.290300000000002	241869.5	1.5090463100799073E7	1	1182	0.7343369565040145	1.7532093436882945	1.722784163077709	160.058837890625	160.06353759765625
264	160.07566833496094	9.205716666666666					1	DETECTED	160.0757 m/z @9.21 [N1274_2.mzXML]	160.07566833496094	9.205716666666666	0.8117666666666667	19.793833333333335	18.982066666666668	51191.578125	5016137.795344424	0	1182	0.10965191915360784	0.5722783388244482	0.13583727289504138	160.0750274658203	160.07801818847656
265	160.9530792236328	11.306583333333332					1	DETECTED	160.9531 m/z @11.31 [N1274_2.mzXML]	160.9530792236328	11.306583333333332	1.5659166666666666	18.382833333333334	16.816916666666668	5716.75390625	1829269.6084234007	0	1182	0.5353865520152539	0.8632323249606462	0.7264646499212924	160.9523468017578	160.96083068847656
266	161.0120086669922	1.4782499999999998					1	DETECTED	161.0120 m/z @1.48 [N1274_2.mzXML]	161.0120086669922	1.4782499999999998	1.4132333333333333	15.877566666666667	14.464333333333332	14121.794921875	1324082.5790339662	0	1182	0.16565182350302776	111.23558062035403	220.54110382744616	161.00595092773438	161.01220703125
267	161.0236053466797	12.2742					1	DETECTED	161.0236 m/z @12.27 [N1274_2.mzXML]	161.0236053466797	12.2742	1.53665	16.3755	14.838849999999999	56769.48046875	1.0256119955813004E7	0	1182	1.1968391540944499	2.0859782114719545	3.208123625581359	161.0138702392578	161.02542114257812
268	161.0636444091797	2.584983333333333					1	DETECTED	161.0636 m/z @2.58 [N1274_2.mzXML]	161.0636444091797	2.584983333333333	0.1193	19.996	19.8767	13391.67578125	2003866.661075593	0	1182	0.8330678874174011	0.9762139678874822	6.533184842524381	161.05870056152344	161.06410217285156
269	161.12818908691406	1.9253333333333333					1	DETECTED	161.1282 m/z @1.93 [N1274_2.mzXML]	161.12818908691406	1.9253333333333333	1.5659166666666666	15.4395	13.873583333333334	9625.462890625	1328494.9058796999	0	1182	13.165611532875863	19.300139114305587	35.46682426838461	161.12750244140625	161.1328125
270	161.98117065429688	0.4657					1	DETECTED	161.9812 m/z @0.47 [N1274_2.mzXML]	161.98117065429688	0.4657	0.10115	19.996	19.894849999999998	3722.61474609375	1713484.807166015	0	1182	0.8569422796473056	27.286860512961184	44.02325766273314	161.9803009033203	161.98789978027344
271	162.09788513183594	16.062216666666664					1	DETECTED	162.0979 m/z @16.06 [N1274_2.mzXML]	162.09788513183594	16.062216666666664	9.29345	19.1505	9.857050000000001	8646.6611328125	1943688.043437012	0	1182	2.5927948857263434	0.7281274776793412	0.38430502311124176	162.09719848632812	162.0982208251953
272	162.11181640625	1.8259666666666667					1	DETECTED	162.1118 m/z @1.83 [N1274_2.mzXML]	162.11181640625	1.8259666666666667	1.2129	8.92235	7.7094499999999995	2313435.5	1.9166083525319874E7	1	1182	0.07488177258178097	2.9901537191114995	3.725233027508534	162.10459899902344	162.1208953857422
273	162.9911346435547	1.53665					1	DETECTED	162.9911 m/z @1.54 [N1274_2.mzXML]	162.9911346435547	1.53665	1.4132333333333333	19.885833333333334	18.4726	428968.25	6914327.222523075	0	1182	0.13030449062427074	1.0576128201114106	0.9912407052960398	162.98336791992188	162.99160766601562
274	163.03872680664062	10.89735					1	DETECTED	163.0387 m/z @10.90 [N1274_2.mzXML]	163.03872680664062	10.89735	0.1193	19.977666666666668	19.85836666666667	36870.69140625	4197482.414927307	0	1182	1.0206130333234196	0.8880717283888172	20.60058860930248	163.02908325195312	163.0453338623047
275	163.05990600585938	1.9952					1	DETECTED	163.0599 m/z @2.00 [N1274_2.mzXML]	163.05990600585938	1.9952	0.10115	19.591333333333335	19.490183333333334	82236.140625	8967683.75900866	0	1182	0.4763388038989975	2.128111342974361	28.832921862340942	163.0516815185547	163.06466674804688
276	163.07516479492188	11.551316666666667					1	DETECTED	163.0752 m/z @11.55 [N1274_2.mzXML]	163.07516479492188	11.551316666666667	1.1765833333333333	11.883266666666666	10.706683333333332	28037.107421875	8984656.547209838	0	1182	0.16374479201598824	0.51599800155506	0.03199600311012001	163.07498168945312	163.07986450195312
277	163.0942840576172	16.062216666666664					1	DETECTED	163.0943 m/z @16.06 [N1274_2.mzXML]	163.0942840576172	16.062216666666664	0.17388333333333333	19.701833333333333	19.52795	18925.67578125	4931014.300986879	0	1182	2.577097530463009	0.6145373964124621	1.1992776254019588	163.09371948242188	163.09701538085938
278	163.11557006835938	1.8259666666666667					1	DETECTED	163.1156 m/z @1.83 [N1274_2.mzXML]	163.11557006835938	1.8259666666666667	0.6296999999999999	12.308883333333334	11.679183333333334	117158.9609375	6147558.828651184	0	1182	0.08397383963364624	null	null	163.11135864257812	163.11573791503906
279	163.9764404296875	0.3565					1	DETECTED	163.9764 m/z @0.36 [N1274_2.mzXML]	163.9764404296875	0.3565	0.10115	19.996	19.894849999999998	52115.78515625	1.9249516487650312E7	1	1182	11.611083596805383	7.517111979679953	15.570227906204494	163.9759521484375	163.97686767578125
280	163.99464416503906	1.5510666666666666					1	DETECTED	163.9946 m/z @1.55 [N1274_2.mzXML]	163.99464416503906	1.5510666666666666	1.5076	15.98845	14.48085	12290.33984375	3531355.5261987303	0	1182	0.09592161442557456	166.57419478527655	332.1483895705531	163.9874725341797	163.9947509765625
281	164.09156799316406	2.0520166666666664					1	DETECTED	164.0916 m/z @2.05 [N1274_2.mzXML]	164.09156799316406	2.0520166666666664	2.0520166666666664	17.27766666666667	15.225650000000002	12926.6328125	1059748.4148006898	0	1182	0.24008646504137499	null	null	164.09112548828125	164.0979461669922
282	164.92965698242188	1.6562833333333333					1	DETECTED	164.9297 m/z @1.66 [N1274_2.mzXML]	164.92965698242188	1.6562833333333333	1.6258333333333332	5.612583333333333	3.98675	41143.44921875	1442481.7750971678	0	1182	0.3392581918050399	65.46387520525433	5.8908835321975745	164.92056274414062	164.93003845214844
283	164.984130859375	11.4117					1	DETECTED	164.9841 m/z @11.41 [N1274_2.mzXML]	164.984130859375	11.4117	0.10115	19.996	19.894849999999998	127982.4453125	1.6489622420850432E7	1	1182	1.190156242063475	0.8512666733111693	1.6948983753667441	164.97653198242188	164.98477172851562
284	165.02415466308594	1.5076					1	DETECTED	165.0242 m/z @1.51 [N1274_2.mzXML]	165.02415466308594	1.5076	1.4320333333333333	1.6258333333333332	0.19379999999999997	8135.56884765625	65529.409388366694	0	1182	0.14621446936140603	1.28231142479047	1.5646228495809398	165.02392578125	165.02459716796875
285	165.0547332763672	3.9077166666666665					1	DETECTED	165.0547 m/z @3.91 [N1274_2.mzXML]	165.0547332763672	3.9077166666666665	2.8678000000000003	10.539983333333334	7.672183333333333	8563.38671875	930876.2438606567	0	1182	0.28427358425247773	4.667575527561447	8.375473816766652	165.05398559570312	165.05519104003906
286	165.07554626464844	1.9392166666666666					1	DETECTED	165.0755 m/z @1.94 [N1274_2.mzXML]	165.07554626464844	1.9392166666666666	1.85475	19.812166666666666	17.957416666666667	28143.76953125	3671823.3645270085	0	1182	0.4021518796116892	106.29883583267558	5.224062680817731	165.0656280517578	165.07981872558594
287	165.15968322753906	16.5415					1	DETECTED	165.1597 m/z @16.54 [N1274_2.mzXML]	165.15968322753906	16.5415	0.17388333333333333	19.867666666666665	19.693783333333332	17097.353515625	4317387.043841922	0	1182	0.33149642500790577	0.6927308456459701	0.36467377952722413	165.15701293945312	165.1635284423828
288	165.58978271484375	8.34155					1	DETECTED	165.5898 m/z @8.34 [N1274_2.mzXML]	165.58978271484375	8.34155	7.854699999999999	8.470583333333334	0.6158833333333344	6557.4853515625	118429.7070565797	0	1182	0.28507178354117535	0.6325185717709088	0.26503714354181757	165.58961486816406	165.59014892578125
289	166.02552795410156	12.7401					1	DETECTED	166.0255 m/z @12.74 [N1274_2.mzXML]	166.02552795410156	12.7401	2.16625	12.7401	10.57385	41655.078125	7074677.214840973	0	1182	10.208296001408181	0.5	null	166.02548217773438	166.03187561035156
290	166.05313110351562	2.19465					1	DETECTED	166.0531 m/z @2.19 [N1274_2.mzXML]	166.05313110351562	2.19465	1.9531333333333334	8.43745	6.4843166666666665	15807.328125	2778508.60792093	0	1182	6.285179899770947	13.0489083129424	25.12987462422386	166.04452514648438	166.06246948242188
291	166.07492065429688	8.27705					1	DETECTED	166.0749 m/z @8.28 [N1274_2.mzXML]	166.07492065429688	8.27705	3.071966666666667	8.470583333333334	5.398616666666667	4429.5888671875	473194.9851181642	0	1182	0.05858322671269356	0.5185908006596117	0.037181601319223455	166.0652313232422	166.07493591308594
292	166.08592224121094	8.34155					1	DETECTED	166.0859 m/z @8.34 [N1274_2.mzXML]	166.08592224121094	8.34155	0.21026666666666666	19.499000000000002	19.288733333333337	2360383.25	5.340326866623295E7	1	1182	0.29661874521749354	0.8569234362193313	0.4981233639885144	166.08364868164062	166.08660888671875
293	166.09994506835938	8.388966666666667					1	DETECTED	166.0999 m/z @8.39 [N1274_2.mzXML]	166.09994506835938	8.388966666666667	8.043683333333332	11.1547	3.111016666666668	4670.67333984375	232023.504324097	0	1182	0.33852710622613813	4.505020031857881	8.010040063715762	166.0966339111328	166.10964965820312
294	166.11422729492188	8.34155					1	DETECTED	166.1142 m/z @8.34 [N1274_2.mzXML]	166.11422729492188	8.34155	8.16205	8.5557	0.39364999999999917	3220.042724609375	37389.06826660126	0	1182	0.2435925132819463	1.0965181058495854	1.1930362116991706	166.11122131347656	166.1227264404297
295	166.13381958007812	8.34155					1	DETECTED	166.1338 m/z @8.34 [N1274_2.mzXML]	166.13381958007812	8.34155	8.211733333333333	12.529233333333334	4.317500000000001	1630.4910888671875	286492.13088458247	0	1182	0.11549224554714677	16.629220695853125	32.25844139170625	166.12564086914062	166.13882446289062
296	166.52767944335938	2.984166666666667					1	DETECTED	166.5277 m/z @2.98 [N1274_2.mzXML]	166.52767944335938	2.984166666666667	2.7964166666666666	4.1579999999999995	1.361583333333333	3240.48095703125	121668.51892480464	0	1182	0.2173866613682236	3.6260541500221857	6.252108300044371	166.52732849121094	166.52806091308594
297	166.5841064453125	8.37315					1	DETECTED	166.5841 m/z @8.37 [N1274_2.mzXML]	166.5841064453125	8.37315	8.0268	8.487583333333333	0.46078333333333354	6310.40478515625	105535.0943203127	0	1182	0.2867343151205297	0.6651989798373498	0.3303979596746994	166.58395385742188	166.58425903320312
298	166.98451232910156	11.4593					1	DETECTED	166.9845 m/z @11.46 [N1274_2.mzXML]	166.98451232910156	11.4593	0.10115	19.996	19.894849999999998	57740.8984375	9489176.436892264	0	1182	1.660525974338812	0.8766057966392892	7.715348049613956	166.98345947265625	166.98541259765625
299	167.02227783203125	8.34155					1	DETECTED	167.0223 m/z @8.34 [N1274_2.mzXML]	167.02227783203125	8.34155	7.8896	8.504416666666666	0.6148166666666661	7683.81396484375	147549.102793396	0	1182	0.3794702773091192	0.6801821735442705	0.3603643470885408	167.02139282226562	167.02227783203125
300	167.0335693359375	9.595966666666667					1	DETECTED	167.0336 m/z @9.60 [N1274_2.mzXML]	167.0335693359375	9.595966666666667	1.7376666666666667	10.608566666666666	8.870899999999999	352767.71875	3773007.825997792	1	1182	0.08429931302560512	0.5129999978845521	0.01601679645395245	167.03082275390625	167.04200744628906
301	167.0892791748047	8.37315					1	DETECTED	167.0893 m/z @8.37 [N1274_2.mzXML]	167.0892791748047	8.37315	3.8611666666666666	18.639333333333333	14.778166666666667	165710.375	4106924.077674289	0	1182	0.3387657647258422	0.8566271818109226	0.3887368537899644	167.08096313476562	167.08993530273438
302	168.0371856689453	9.595966666666667					1	DETECTED	168.0372 m/z @9.60 [N1274_2.mzXML]	168.0371856689453	9.595966666666667	9.442649999999999	10.243766666666666	0.8011166666666671	24014.98046875	191692.13479492126	0	1182	0.6415859322354027	1.3572011312656223	2.0809256001894627	168.03656005859375	168.040771484375
303	168.09303283691406	8.325616666666667					1	DETECTED	168.0930 m/z @8.33 [N1274_2.mzXML]	168.09303283691406	8.325616666666667	3.159783333333333	9.40865	6.248866666666666	5962.29736328125	425724.2548616642	0	1182	0.11849643582024605	0.6048265849330536	0.08884647572263643	168.0899200439453	168.10215759277344
304	168.97996520996094	11.717350000000001					1	DETECTED	168.9800 m/z @11.72 [N1274_2.mzXML]	168.97996520996094	11.717350000000001	0.17388333333333333	19.996	19.822116666666666	24004.994140625	3875390.787111696	0	1182	1.4539479126820858	0.7736899110429164	4.856050470359782	168.97970581054688	168.9807586669922
305	169.0354461669922	2.998883333333333					1	DETECTED	169.0354 m/z @3.00 [N1274_2.mzXML]	169.0354461669922	2.998883333333333	0.9942333333333334	19.352666666666668	18.358433333333334	161569.578125	7364599.317195785	0	1182	0.34480295264354277	1.6149537840674257	0.880801363978084	169.0327606201172	169.0450439453125
306	169.0492401123047	10.860633333333334					1	DETECTED	169.0492 m/z @10.86 [N1274_2.mzXML]	169.0492401123047	10.860633333333334	0.5020666666666667	19.425666666666665	18.923599999999997	65420.98828125	5577167.013465237	1	1182	9.209244535726047	3.2051032479800936	2.854054232102577	169.04644775390625	169.05833435058594
307	169.0943603515625	1.6714833333333334					1	DETECTED	169.0944 m/z @1.67 [N1274_2.mzXML]	169.0943603515625	1.6714833333333334	1.5954833333333334	14.638166666666667	13.042683333333333	31871.02734375	6323035.105357971	0	1182	0.10654770424234661	85.80712719298238	93.24214227361628	169.08929443359375	169.0997772216797
308	170.0322723388672	1.8403333333333334					1	DETECTED	170.0323 m/z @1.84 [N1274_2.mzXML]	170.0322723388672	1.8403333333333334	1.8116666666666668	9.52835	7.716683333333333	10782.6923828125	1866931.4444291077	0	1182	1.2923746679450783	134.5933139534886	53.446545387007895	170.02554321289062	170.04226684570312
309	170.05992126464844	9.205716666666666					1	DETECTED	170.0599 m/z @9.21 [N1274_2.mzXML]	170.05992126464844	9.205716666666666	3.644766666666667	10.89735	7.252583333333332	237957.765625	2225062.511114157	0	1182	0.11897331969041147	0.5196683958352897	1.365915952515526	170.0525360107422	170.06019592285156
310	170.0989990234375	9.45955					1	DETECTED	170.0990 m/z @9.46 [N1274_2.mzXML]	170.0989990234375	9.45955	0.10115	19.996	19.894849999999998	10513.0517578125	5666825.032655269	0	1182	15.753842425408651	1.0629407804752948	1.5931427789413333	170.0919952392578	170.0989990234375
311	171.0326690673828	1.5222166666666666					1	DETECTED	171.0327 m/z @1.52 [N1274_2.mzXML]	171.0326690673828	1.5222166666666666	1.4634166666666668	16.50486666666667	15.041450000000001	8013.8232421875	3292256.3197609563	0	1182	0.09746694999746008	127.9034863945584	254.8069727891168	171.02732849121094	171.03973388671875
312	171.0633544921875	9.205716666666666					1	DETECTED	171.0634 m/z @9.21 [N1274_2.mzXML]	171.0633544921875	9.205716666666666	4.6672666666666665	10.312433333333333	5.645166666666666	26091.818359375	1230066.1989765614	0	1182	0.11079221191787525	0.6219267224125712	21.432720547710893	171.06283569335938	171.06655883789062
313	171.14901733398438	6.3155					1	DETECTED	171.1490 m/z @6.32 [N1274_2.mzXML]	171.14901733398438	6.3155	0.10115	19.996	19.894849999999998	7960.28369140625	5061458.627741273	0	1182	9.384261148546083	1.600718498314385	0.9836722510708759	171.14649963378906	171.14976501464844
314	172.0692596435547	1.8259666666666667					1	DETECTED	172.0693 m/z @1.83 [N1274_2.mzXML]	172.0692596435547	1.8259666666666667	1.7974333333333334	16.87183333333333	15.074399999999997	11598.8291015625	2324884.2440098873	0	1182	0.05498076380854555	264.1542056074769	527.3084112149538	172.06382751464844	172.0704345703125
315	172.13319396972656	10.243766666666666					1	DETECTED	172.1332 m/z @10.24 [N1274_2.mzXML]	172.13319396972656	10.243766666666666	4.799366666666667	10.983550000000001	6.184183333333334	13395.6279296875	391516.21086480736	0	1182	0.10290633260401094	0.5679398403252274	0.027123076134110632	172.132568359375	172.1333465576172
316	173.02064514160156	15.4395					1	DETECTED	173.0206 m/z @15.44 [N1274_2.mzXML]	173.02064514160156	15.4395	0.15560000000000002	19.959166666666665	19.803566666666665	5474.85009765625	1991091.3348037112	0	1182	1.282349791717385	0.6478571132586141	0.8794964535874855	173.0196990966797	173.02149963378906
317	173.16493225097656	9.696566666666666					1	DETECTED	173.1649 m/z @9.70 [N1274_2.mzXML]	173.16493225097656	9.696566666666666	8.357283333333333	9.8016	1.4443166666666674	2393.864990234375	94168.23573651127	0	1182	0.10168588317592153	0.5392125141555814	0.07842502831116263	173.15585327148438	173.16506958007812
318	173.9609375	11.381233333333334					1	DETECTED	173.9609 m/z @11.38 [N1274_2.mzXML]	173.9609375	11.381233333333334	0.10115	19.996	19.894849999999998	6874.361328125	1788939.473000794	0	1182	0.8009417555736054	0.8818574035357303	0.5632516724619668	173.96038818359375	173.96218872070312
319	174.07876586914062	16.7625					1	DETECTED	174.0788 m/z @16.76 [N1274_2.mzXML]	174.07876586914062	16.7625	3.7213333333333334	19.462333333333333	15.741	9594.4931640625	2482860.681793886	0	1182	3.3292961780281516	0.6035119557299322	0.32821287870851135	174.0762481689453	174.07957458496094
320	174.9376678466797	1.6562833333333333					1	DETECTED	174.9377 m/z @1.66 [N1274_2.mzXML]	174.9376678466797	1.6562833333333333	1.5954833333333334	11.717350000000001	10.121866666666667	67648.7734375	2300315.3005676884	0	1182	0.10541891361582478	83.23903508771936	2.7969594562429734	174.93338012695312	174.9380340576172
321	174.99130249023438	2.22285					1	DETECTED	174.9913 m/z @2.22 [N1274_2.mzXML]	174.99130249023438	2.22285	0.32006666666666667	19.977666666666668	19.657600000000002	52705.14453125	4134287.495432099	0	1182	0.31371528417190797	1.270985036693553	5.379630824332019	174.99072265625	174.9918670654297
322	175.00828552246094	13.64235					1	DETECTED	175.0083 m/z @13.64 [N1274_2.mzXML]	175.00828552246094	13.64235	9.3919	18.822	9.4301	4201.4794921875	1251130.522121521	0	1182	1.784654738374913	1.109306073474573	1.218612146949146	175.0072021484375	175.00889587402344
323	175.02359008789062	3.35615					1	DETECTED	175.0236 m/z @3.36 [N1274_2.mzXML]	175.02359008789062	3.35615	2.7397833333333335	19.720166666666668	16.980383333333336	8083.13330078125	1687717.7550325317	0	1182	0.6651053553541577	13.774579525174415	20.55914480255713	175.018798828125	175.03175354003906
324	175.0364227294922	9.696566666666666					1	DETECTED	175.0364 m/z @9.70 [N1274_2.mzXML]	175.0364227294922	9.696566666666666	9.661566666666666	13.595400000000001	3.933833333333336	6206.17626953125	553334.6034911502	0	1182	0.11520174662982186	56.19761904761886	111.39523809523772	175.0336151123047	175.03985595703125
325	175.0751190185547	15.350266666666666					1	DETECTED	175.0751 m/z @15.35 [N1274_2.mzXML]	175.0751190185547	15.350266666666666	1.4929833333333333	19.793833333333335	18.30085	12823.8740234375	3597303.0441369335	0	1182	3.203616322556101	0.8621314548795416	0.5624319103281427	175.06985473632812	175.07571411132812
326	175.08981323242188	0.1193					1	DETECTED	175.0898 m/z @0.12 [N1274_2.mzXML]	175.08981323242188	0.1193	0.10115	19.996	19.894849999999998	2537.5751953125	1483349.4520932916	0	1182	0.5100607213658715	548.0674931129477	1095.1349862258953	175.08705139160156	175.0968017578125
327	175.11868286132812	1.8116666666666668					1	DETECTED	175.1187 m/z @1.81 [N1274_2.mzXML]	175.11868286132812	1.8116666666666668	1.7034666666666667	19.885833333333334	18.182366666666667	35880.44140625	1687128.4301330263	0	1182	0.13317571846339527	46.67866384876625	5.246164792007389	175.11119079589844	175.11929321289062
328	176.0703887939453	10.539983333333334					1	DETECTED	176.0704 m/z @10.54 [N1274_2.mzXML]	176.0703887939453	10.539983333333334	3.5383166666666668	11.035083333333334	7.496766666666668	95902.328125	1557272.0692296743	0	1182	0.23416839850982818	0.5905633342165999	0.04492201513641187	176.06582641601562	176.0745391845703
329	176.97048950195312	1.53665					1	DETECTED	176.9705 m/z @1.54 [N1274_2.mzXML]	176.97048950195312	1.53665	1.4481499999999998	1.7376666666666667	0.28951666666666687	31394.28515625	298798.41623828135	0	1182	0.47538224353138725	1.6356873822975484	2.271374764595097	176.97023010253906	176.97056579589844
330	177.0013885498047	11.800216666666667					1	DETECTED	177.0014 m/z @11.80 [N1274_2.mzXML]	177.0013885498047	11.800216666666667	1.4481499999999998	17.111666666666668	15.663516666666668	6086.36083984375	2102709.5322579653	0	1182	3.9550803045903784	0.7565405619489828	2.380814385353137	176.99818420410156	177.0071258544922
331	177.03057861328125	10.243766666666666					1	DETECTED	177.0306 m/z @10.24 [N1274_2.mzXML]	177.03057861328125	10.243766666666666	10.191516666666667	10.278333333333334	0.08681666666666743	2314.293701171875	8142.925007324291	0	1182	0.03802268471832981	0.8307814992025747	0.6615629984051494	177.03057861328125	177.03091430664062
332	177.06077575683594	1.6562833333333333					1	DETECTED	177.0608 m/z @1.66 [N1274_2.mzXML]	177.06077575683594	1.6562833333333333	1.5954833333333334	8.712033333333332	7.116549999999999	23611.5546875	1934122.193088684	0	1182	0.18619020237970463	58.52425986842108	116.04851973684215	177.0550537109375	177.06085205078125
333	177.0756378173828	2.0092666666666665					1	DETECTED	177.0756 m/z @2.01 [N1274_2.mzXML]	177.0756378173828	2.0092666666666665	1.8970333333333333	16.265183333333333	14.36815	13845.5068359375	2138164.5556267085	0	1182	0.22093946224313643	64.01017226017234	127.02034452034468	177.0736846923828	177.08277893066406
334	177.08712768554688	2.8389666666666664					1	DETECTED	177.0871 m/z @2.84 [N1274_2.mzXML]	177.08712768554688	2.8389666666666664	2.364516666666667	11.6394	9.274883333333333	5040.33203125	1205957.7938359987	0	1182	0.6670352226741718	9.774352759335379	5.519992568041646	177.08633422851562	177.09100341796875
335	177.16336059570312	12.596016666666666					1	DETECTED	177.1634 m/z @12.60 [N1274_2.mzXML]	177.16336059570312	12.596016666666666	0.15560000000000002	19.996	19.8404	5461.38818359375	1547211.4267361145	0	1182	8.005226922400443	0.7974170211340724	2.9103835144609764	177.15902709960938	177.1637420654297
336	177.955810546875	7.802333333333333					1	DETECTED	177.9558 m/z @7.80 [N1274_2.mzXML]	177.955810546875	7.802333333333333	0.1193	19.867666666666665	19.748366666666666	2927.596435546875	1477262.651967651	0	1182	0.9213113903584835	1.2851933481133753	1.5703866962267505	177.94918823242188	177.95639038085938
337	178.9634246826172	11.336416666666667					1	DETECTED	178.9634 m/z @11.34 [N1274_2.mzXML]	178.9634246826172	11.336416666666667	0.24705000000000002	19.83083333333333	19.58378333333333	5034.5771484375	1355807.4908672788	0	1182	0.9041898962701129	0.8829982776293204	1.3315248306661824	178.9628143310547	178.96414184570312
338	179.0400848388672	1.53665					1	DETECTED	179.0401 m/z @1.54 [N1274_2.mzXML]	179.0400848388672	1.53665	1.4320333333333333	12.883049999999999	11.451016666666666	13872.3671875	1336572.6399390257	0	1182	0.09270715640210803	54.728453082682734	108.45690616536547	179.0352020263672	179.04017639160156
339	179.05409240722656	15.386149999999999					1	DETECTED	179.0541 m/z @15.39 [N1274_2.mzXML]	179.05409240722656	15.386149999999999	9.940883333333334	18.730666666666664	8.78978333333333	4710.18408203125	838877.3921018975	0	1182	0.42158178628774934	0.8071031109587531	0.5043671992475163	179.05328369140625	179.0545654296875
340	179.0701446533203	10.507183333333334					1	DETECTED	179.0701 m/z @10.51 [N1274_2.mzXML]	179.0701446533203	10.507183333333334	0.1193	19.996	19.8767	41831.92578125	1892539.4027479568	0	1182	0.09265682355326454	14.343239789434579	0.4074826490462566	179.06253051757812	179.07061767578125
341	180.0293426513672	11.536916666666666					1	DETECTED	180.0293 m/z @11.54 [N1274_2.mzXML]	180.0293426513672	11.536916666666666	11.536916666666666	11.654633333333333	0.11771666666666647	7476.4921875	28824.337518310367	0	1182	0.05877938445087061	null	null	180.0284423828125	180.0293426513672
342	180.06536865234375	9.714033333333333					1	DETECTED	180.0654 m/z @9.71 [N1274_2.mzXML]	180.06536865234375	9.714033333333333	1.9392166666666666	10.5733	8.634083333333333	21617.482421875	1317320.9624756477	0	1182	0.08963187400154204	0.5166033255409663	0.03340220307988621	180.0640411376953	180.0736541748047
343	180.0877685546875	8.83415					1	DETECTED	180.0878 m/z @8.83 [N1274_2.mzXML]	180.0877685546875	8.83415	0.10115	19.940833333333334	19.839683333333333	3857.954345703125	1413227.9952730718	0	1182	8.913157690075476	1.1359030879041185	0.06234263435233939	180.07907104492188	180.08811950683594
344	180.90362548828125	1.6714833333333334					1	DETECTED	180.9036 m/z @1.67 [N1274_2.mzXML]	180.90362548828125	1.6714833333333334	1.6258333333333332	2.1803666666666666	0.5545333333333333	16441.388671875	233419.14218554687	0	1182	0.07937040723677491	6.073749543629036	10.410931940428219	180.90316772460938	180.904052734375
345	180.96102905273438	11.766366666666666					1	DETECTED	180.9610 m/z @11.77 [N1274_2.mzXML]	180.96102905273438	11.766366666666666	7.74885	15.657466666666666	7.908616666666666	5080.66259765625	639035.5629660335	0	1182	0.22331795294178214	0.9842668149063891	0.7646952129868174	180.96018981933594	180.9639434814453
346	181.04954528808594	17.68433333333333					1	DETECTED	181.0495 m/z @17.68 [N1274_2.mzXML]	181.04954528808594	17.68433333333333	0.17388333333333333	19.977666666666668	19.803783333333335	3353.611572265625	1547622.7238451228	0	1182	7.553787130252578	0.5654847057994894	2.339802741537141	181.04861450195312	181.05020141601562
347	181.08514404296875	11.536916666666666					1	DETECTED	181.0851 m/z @11.54 [N1274_2.mzXML]	181.08514404296875	11.536916666666666	3.1896666666666667	17.074833333333334	13.885166666666667	1969544.0	1.5872313826565558E7	1	1182	0.08662483732882542	5.062757388929497	6.334059342159661	181.08277893066406	181.08673095703125
348	182.08885192871094	11.536916666666666					1	DETECTED	182.0889 m/z @11.54 [N1274_2.mzXML]	182.08885192871094	11.536916666666666	1.9253333333333333	11.7498	9.824466666666668	165353.078125	8358952.718926422	1	1182	7.854385872624389	0.5174863215432537	0.020531445120980332	182.08021545410156	182.08914184570312
349	182.1497039794922	16.5415					1	DETECTED	182.1497 m/z @16.54 [N1274_2.mzXML]	182.1497039794922	16.5415	0.10115	19.996	19.894849999999998	76706.796875	2.0771896729603514E7	1	1182	2.996956299843724	0.6137595946981599	0.7464307684793227	182.14910888671875	182.15029907226562
350	182.96226501464844	1.5510666666666666					1	DETECTED	182.9623 m/z @1.55 [N1274_2.mzXML]	182.96226501464844	1.5510666666666666	1.4481499999999998	1.6103166666666666	0.1621666666666668	12514.900390625	79646.89897607424	0	1182	0.11706735564089121	0.7878542510121456	0.5398508069055737	182.96188354492188	182.9626007080078
351	183.04891967773438	16.50486666666667					1	DETECTED	183.0489 m/z @16.50 [N1274_2.mzXML]	183.04891967773438	16.50486666666667	0.1193	19.867666666666665	19.748366666666666	5421.99560546875	2039928.8409483647	0	1182	2.5852560910018276	0.6026146995221403	0.5888065386908692	183.04147338867188	183.04931640625
352	183.0845184326172	3.8924166666666666					1	DETECTED	183.0845 m/z @3.89 [N1274_2.mzXML]	183.0845184326172	3.8924166666666666	1.9531333333333334	12.03815	10.085016666666666	11383.1748046875	1628753.60332077	0	1182	8.22918838664232	0.6174815593632956	0.24044533928361908	183.07984924316406	183.0928497314453
353	183.15322875976562	17.666					1	DETECTED	183.1532 m/z @17.67 [N1274_2.mzXML]	183.15322875976562	17.666	0.1193	19.996	19.8767	5361.7568359375	2044448.5118056058	0	1182	2.0657123038557774	0.5663942507708002	0.25221892144381625	183.14358520507812	183.15370178222656
354	184.07273864746094	12.988766666666667					1	DETECTED	184.0727 m/z @12.99 [N1274_2.mzXML]	184.07273864746094	12.988766666666667	11.7498	15.278983333333334	3.529183333333334	96985.421875	3018351.554398924	0	1182	0.19444787860562585	1.8370460716718162	2.7422433469758944	184.07235717773438	184.0738067626953
355	184.09410095214844	1.7974333333333334					1	DETECTED	184.0941 m/z @1.80 [N1274_2.mzXML]	184.09410095214844	1.7974333333333334	1.7684166666666667	10.490583333333332	8.722166666666665	375834.625	1427945.0380347604	0	1182	0.04250363218761355	1.1565499814269118	0.9817469146098331	184.09402465820312	184.09739685058594
356	185.04391479492188	10.243766666666666					1	DETECTED	185.0439 m/z @10.24 [N1274_2.mzXML]	185.04391479492188	10.243766666666666	0.8485833333333334	19.9225	19.073916666666666	805849.5625	1.451548021698933E7	1	1182	8.358634623526244	0.508943298604721	0.15171278136239502	185.0409393310547	185.05125427246094
357	185.12835693359375	9.117116666666668					1	DETECTED	185.1284 m/z @9.12 [N1274_2.mzXML]	185.12835693359375	9.117116666666668	9.028433333333334	18.639333333333333	9.610899999999999	19684.15234375	511348.18388659635	0	1182	0.10651564023573457	1.686765978044374	2.3650723198338093	185.1278839111328	185.13375854492188
358	186.04762268066406	10.243766666666666					1	DETECTED	186.0476 m/z @10.24 [N1274_2.mzXML]	186.04762268066406	10.243766666666666	2.9113333333333333	15.859233333333332	12.947899999999999	48531.25	3321681.5444801333	0	1182	0.0968363671895176	0.5183101805243303	0.01588991436871651	186.03970336914062	186.04774475097656
359	186.0734100341797	1.8970333333333333					1	DETECTED	186.0734 m/z @1.90 [N1274_2.mzXML]	186.0734100341797	1.8970333333333333	0.7206333333333333	19.885833333333334	19.165200000000002	62188.1015625	1881186.5906736145	0	1182	0.8266191331673762	3.106956149358926	3.314106188126324	186.07310485839844	186.077392578125
360	186.22105407714844	11.4117					1	DETECTED	186.2211 m/z @11.41 [N1274_2.mzXML]	186.22105407714844	11.4117	10.047133333333333	16.412133333333333	6.365	10099.314453125	1657490.6927509764	0	1182	0.18451066647825165	2.3322422258592472	3.6644844517184945	186.21875	186.2215576171875
361	186.91131591796875	1.6562833333333333					1	DETECTED	186.9113 m/z @1.66 [N1274_2.mzXML]	186.91131591796875	1.6562833333333333	1.6411833333333334	1.7212	0.08001666666666662	23742.318359375	61162.238881347585	0	1182	0.06076134438648095	2.649558498896265	3.499372812402234	186.91131591796875	186.91165161132812
362	186.92245483398438	1.5510666666666666					1	DETECTED	186.9225 m/z @1.55 [N1274_2.mzXML]	186.92245483398438	1.5510666666666666	1.4320333333333333	1.5954833333333334	0.1634500000000001	21129.759765625	106440.88060272219	0	1182	0.09470809133797675	0.6866968052044659	0.4075514162479211	186.92233276367188	186.92288208007812
363	186.95236206054688	9.205716666666666					1	DETECTED	186.9524 m/z @9.21 [N1274_2.mzXML]	186.95236206054688	9.205716666666666	9.133383333333335	16.154266666666665	7.02088333333333	13714.35546875	723325.1822919914	0	1182	0.09662665194879239	48.531451612904675	1.4179984605402371	186.94895935058594	186.95254516601562
364	187.05726623535156	1.8688166666666668					1	DETECTED	187.0573 m/z @1.87 [N1274_2.mzXML]	187.05726623535156	1.8688166666666668	1.8403333333333334	10.346066666666667	8.505733333333334	607163.75	5327626.700459108	0	1182	0.07083416247312191	7.634831625192257	8.66900532057101	187.04791259765625	187.05982971191406
365	187.0712127685547	2.7539333333333333					1	DETECTED	187.0712 m/z @2.75 [N1274_2.mzXML]	187.0712127685547	2.7539333333333333	1.5222166666666666	6.2804	4.758183333333333	12443.333984375	1222159.4585592658	0	1182	0.8809265824728469	1.9315251072351594	1.2708345059573825	187.07077026367188	187.08078002929688
366	187.12515258789062	11.273633333333333					1	DETECTED	187.1252 m/z @11.27 [N1274_2.mzXML]	187.12515258789062	11.273633333333333	0.10115	19.996	19.894849999999998	4214.265625	2859422.5851773685	0	1182	12.933779133228931	0.8903503995679862	0.7807007991359725	187.12155151367188	187.1329345703125
367	187.4725341796875	9.205716666666666					1	DETECTED	187.4725 m/z @9.21 [N1274_2.mzXML]	187.4725341796875	9.205716666666666	9.133383333333335	16.283616666666667	7.1502333333333326	10706.6318359375	722949.4115388179	0	1182	0.0989647480639757	49.42557603686785	2.2730237654117014	187.46530151367188	187.4727020263672
368	188.05885314941406	9.191566666666667					1	DETECTED	188.0589 m/z @9.19 [N1274_2.mzXML]	188.05885314941406	9.191566666666667	4.968516666666667	16.61505	11.646533333333334	9503.736328125	1992889.6011436768	0	1182	0.19800576674881576	1.3789243950857004	1.7578487901714008	188.04946899414062	188.05885314941406
369	188.07020568847656	9.205716666666666					1	DETECTED	188.0702 m/z @9.21 [N1274_2.mzXML]	188.07020568847656	9.205716666666666	1.8688166666666668	11.205466666666666	9.336649999999999	4007009.0	3.0577269339783456E7	1	1182	0.10296031195574784	0.5114387030860351	1.3494284039649105	188.06039428710938	188.0780029296875
370	188.1005401611328	9.205716666666666					1	DETECTED	188.1005 m/z @9.21 [N1274_2.mzXML]	188.1005401611328	9.205716666666666	2.0520166666666664	17.757833333333334	15.705816666666667	5444.5927734375	1601372.4664005437	0	1182	6.708229233517571	1.0977407961381291	0.9704289700915033	188.0908203125	188.1083221435547
371	189.0235137939453	13.6265					1	DETECTED	189.0235 m/z @13.63 [N1274_2.mzXML]	189.0235137939453	13.6265	9.5629	16.633766666666666	7.0708666666666655	7099.92529296875	790391.4682230529	0	1182	0.3053585601619204	0.8700249368376153	0.7400498736752306	189.01551818847656	189.0243377685547
372	189.046630859375	1.4320333333333333					1	DETECTED	189.0466 m/z @1.43 [N1274_2.mzXML]	189.046630859375	1.4320333333333333	1.4132333333333333	10.490583333333332	9.07735	9157.7421875	778113.4236197509	0	1182	0.0545623564710882	241.4188829787243	451.71007431468246	189.04364013671875	189.05201721191406
373	189.0735626220703	9.205716666666666					1	DETECTED	189.0736 m/z @9.21 [N1274_2.mzXML]	189.0735626220703	9.205716666666666	9.117116666666668	10.329333333333333	1.2122166666666647	407524.84375	2907166.6985683106	0	1182	0.09739643692502753	1.4968855629714104	1.3268426837697305	189.07334899902344	189.07403564453125
374	189.08682250976562	2.571066666666667					1	DETECTED	189.0868 m/z @2.57 [N1274_2.mzXML]	189.08682250976562	2.571066666666667	1.9253333333333333	18.657500000000002	16.732166666666668	43150.421875	5375894.250842795	0	1182	1.1214753100526145	13.37432605169609	7.238147343676892	189.08587646484375	189.09117126464844
375	189.13429260253906	1.7974333333333334					1	DETECTED	189.1343 m/z @1.80 [N1274_2.mzXML]	189.13429260253906	1.7974333333333334	1.7829833333333334	1.8827500000000001	0.09976666666666678	15358.1552734375	62344.88058935551	0	1182	0.10582890307267356	3.4521337946943347	5.904267589388669	189.1338348388672	189.13433837890625
376	189.14801025390625	10.732516666666667					1	DETECTED	189.1480 m/z @10.73 [N1274_2.mzXML]	189.14801025390625	10.732516666666667	10.732516666666667	10.805033333333334	0.072516666666667	3029.525146484375	9233.75558843991	0	1182	0.015702345883699564	null	null	189.14791870117188	189.1483154296875
377	189.15943908691406	1.6258333333333332					1	DETECTED	189.1594 m/z @1.63 [N1274_2.mzXML]	189.15943908691406	1.6258333333333332	1.5804833333333332	15.584816666666667	14.004333333333333	6218.2509765625	3574200.9318584	0	1182	12.87175806931832	154.40279309077545	307.8055861815509	189.15943908691406	189.16378784179688
378	189.19837951660156	9.191566666666667					1	DETECTED	189.1984 m/z @9.19 [N1274_2.mzXML]	189.19837951660156	9.191566666666667	9.133383333333335	9.341533333333333	0.20814999999999806	12827.0751953125	83424.39389196724	0	1182	0.09836528999190364	1.788742480664586	2.1163346813626296	189.19789123535156	189.1986541748047
379	190.0496368408203	9.940883333333334					1	DETECTED	190.0496 m/z @9.94 [N1274_2.mzXML]	190.0496368408203	9.940883333333334	9.818716666666667	11.351316666666666	1.5325999999999986	4847.19677734375	193949.1925657957	0	1182	0.23222574173498245	6.2725784447476025	1.669980190011614	190.0474853515625	190.0498809814453
380	190.07737731933594	9.177383333333333					1	DETECTED	190.0774 m/z @9.18 [N1274_2.mzXML]	190.07737731933594	9.177383333333333	2.0662833333333332	19.00433333333333	16.938049999999997	17284.53515625	1322881.0693817744	0	1182	0.08172642080953452	0.619849581332117	26.91244769952884	190.07467651367188	190.08628845214844
381	190.1435089111328	10.329333333333333					1	DETECTED	190.1435 m/z @10.33 [N1274_2.mzXML]	190.1435089111328	10.329333333333333	0.17388333333333333	19.6835	19.509616666666666	32080.1328125	1844813.0956173404	0	1182	0.22456216288133746	0.9833103950302168	0.9315920330765269	190.14329528808594	190.14370727539062
382	190.9634246826172	11.273633333333333					1	DETECTED	190.9634 m/z @11.27 [N1274_2.mzXML]	190.9634246826172	11.273633333333333	0.10115	19.996	19.894849999999998	5693.32763671875	1521536.8489273998	0	1182	0.6752160586811868	0.9053702905141732	0.677839552456646	190.9611358642578	190.96847534179688
383	190.98056030273438	11.4117					1	DETECTED	190.9806 m/z @11.41 [N1274_2.mzXML]	190.98056030273438	11.4117	1.4320333333333333	17.9055	16.473466666666667	6396.9619140625	2329748.114102874	0	1182	0.4046386803223516	0.7162883719250874	0.43073805553623834	190.97640991210938	190.9891357421875
384	191.01722717285156	2.940716666666667					1	DETECTED	191.0172 m/z @2.94 [N1274_2.mzXML]	191.01722717285156	2.940716666666667	2.2369333333333334	15.4395	13.202566666666668	10232.9921875	1246938.567880219	0	1182	0.28738376660738263	9.258709513063218	17.56144376330304	191.01026916503906	191.01882934570312
385	191.0399169921875	1.7829833333333334					1	DETECTED	191.0399 m/z @1.78 [N1274_2.mzXML]	191.0399169921875	1.7829833333333334	1.3767166666666666	16.2281	14.851383333333334	57235.19921875	2096576.359275269	0	1182	0.13718702531257532	12.664286815222626	0.8157697675240085	191.0304412841797	191.04856872558594
386	191.0761260986328	1.6873333333333334					1	DETECTED	191.0761 m/z @1.69 [N1274_2.mzXML]	191.0761260986328	1.6873333333333334	1.5954833333333334	18.95	17.354516666666665	74952.265625	2251410.3663302916	0	1182	0.06872104689494307	94.47205588822357	177.635115727862	191.06820678710938	191.0763702392578
387	191.10629272460938	11.800216666666667					1	DETECTED	191.1063 m/z @11.80 [N1274_2.mzXML]	191.10629272460938	11.800216666666667	10.805033333333334	11.959433333333333	1.154399999999999	8262.9501953125	267781.0320633544	0	1182	0.5233590245173403	0.5799936360134643	0.15998727202692872	191.10377502441406	191.10665893554688
388	192.00794982910156	11.58045					1	DETECTED	192.0079 m/z @11.58 [N1274_2.mzXML]	192.00794982910156	11.58045	0.1374	19.996	19.8586	2888.96875	1131771.3740889279	0	1182	5.7303934643154015	0.8677144642381182	0.7354289284762364	192.00706481933594	192.00892639160156
389	192.03189086914062	1.9392166666666666					1	DETECTED	192.0319 m/z @1.94 [N1274_2.mzXML]	192.03189086914062	1.9392166666666666	1.7974333333333334	2.8822666666666668	1.0848333333333333	10668.8330078125	234684.54828125006	0	1182	0.048756736586649474	3.8256729751969014	5.096247650587862	192.0242156982422	192.0326385498047
390	192.07321166992188	1.7376666666666667					1	DETECTED	192.0732 m/z @1.74 [N1274_2.mzXML]	192.07321166992188	1.7376666666666667	1.7034666666666667	15.018	13.314533333333333	3004.01123046875	856757.1430242917	0	1182	6.132942643198993	194.65692007797267	388.3138401559454	192.06443786621094	192.07931518554688
391	192.13409423828125	4.36395					1	DETECTED	192.1341 m/z @4.36 [N1274_2.mzXML]	192.13409423828125	4.36395	3.5383166666666668	4.95115	1.4128333333333334	2834.907470703125	108389.07665783698	0	1182	0.48003919023182284	0.8556057975695427	0.7112115951390855	192.13363647460938	192.13510131835938
392	192.9612274169922	2.19465					1	DETECTED	192.9612 m/z @2.19 [N1274_2.mzXML]	192.9612274169922	2.19465	2.0238833333333335	18.694000000000003	16.67011666666667	16143.7841796875	1736963.6921052244	0	1182	0.18146548727593492	48.80963302752292	0.6184276697181901	192.9609375	192.9710235595703
393	193.0856475830078	10.5236					1	DETECTED	193.0856 m/z @10.52 [N1274_2.mzXML]	193.0856475830078	10.5236	10.473183333333333	11.08765	0.6144666666666669	36841.265625	256070.07745562925	0	1182	0.09867159027988492	2.7417612871899175	2.634761853246709	193.0852508544922	193.0858154296875
394	194.031982421875	1.8688166666666668					1	DETECTED	194.0320 m/z @1.87 [N1274_2.mzXML]	194.031982421875	1.8688166666666668	0.3748666666666667	19.996	19.621133333333333	4934.0087890625	2435039.405582065	0	1182	18.90390736336481	6.566864129767841	10.872629749668356	194.031982421875	194.03384399414062
395	194.08905029296875	10.5236					1	DETECTED	194.0891 m/z @10.52 [N1274_2.mzXML]	194.08905029296875	10.5236	3.2346333333333335	10.5733	7.338666666666667	4090.0556640625	451770.7599733888	0	1182	0.09682111331398602	0.5034092624011633	0.006818524802326754	194.07907104492188	194.0892333984375
396	194.95838928222656	2.1233666666666666					1	DETECTED	194.9584 m/z @2.12 [N1274_2.mzXML]	194.95838928222656	2.1233666666666666	2.0662833333333332	16.689833333333333	14.62355	7715.11962890625	2563517.3215763555	0	1182	0.09547848617992472	128.0894890510948	222.45565335076637	194.95767211914062	194.9634552001953
397	194.97654724121094	11.991333333333333					1	DETECTED	194.9765 m/z @11.99 [N1274_2.mzXML]	194.97654724121094	11.991333333333333	11.222683333333332	14.901116666666667	3.6784333333333343	10975.1904296875	789183.35727301	0	1182	0.5027092029204816	2.392788221774104	2.7867071248831468	194.97557067871094	194.97715759277344
398	195.0295867919922	17.27766666666667					1	DETECTED	195.0296 m/z @17.28 [N1274_2.mzXML]	195.0295867919922	17.27766666666667	0.32006666666666667	19.977666666666668	19.657600000000002	7424.748046875	2440850.648824463	0	1182	8.224844990748327	0.5796103222154078	1.1378917444546404	195.02914428710938	195.03854370117188
399	195.06471252441406	10.914883333333334					1	DETECTED	195.0647 m/z @10.91 [N1274_2.mzXML]	195.06471252441406	10.914883333333334	10.860633333333334	13.6265	2.765866666666666	15223.4296875	577034.4678377684	0	1182	0.2205038667286967	25.49185867895559	49.98371735791118	195.06448364257812	195.0658721923828
400	195.08734130859375	9.905650000000001					1	DETECTED	195.0873 m/z @9.91 [N1274_2.mzXML]	195.08734130859375	9.905650000000001	0.10115	19.996	19.894849999999998	36326.95703125	7723654.789460631	0	1182	0.14078463424140253	0.9088719740240853	0.9025387640488912	195.0865020751953	195.09104919433594
401	195.10108947753906	11.536916666666666					1	DETECTED	195.1011 m/z @11.54 [N1274_2.mzXML]	195.10108947753906	11.536916666666666	10.0116	14.5738	4.562200000000001	70330.0625	1185321.4963718867	0	1182	0.38276281870458817	1.1873429051652251	1.59228810086822	195.10084533691406	195.1025390625
402	195.11277770996094	9.3089					1	DETECTED	195.1128 m/z @9.31 [N1274_2.mzXML]	195.11277770996094	9.3089	9.234033333333334	10.029416666666666	0.7953833333333318	26236.716796875	229626.50368640118	0	1182	0.10372192220692433	5.311999109528152	2.1124078312684165	195.11251831054688	195.11294555664062
403	196.00254821777344	19.371					1	DETECTED	196.0025 m/z @19.37 [N1274_2.mzXML]	196.00254821777344	19.371	0.1193	19.977666666666668	19.85836666666667	4898.2099609375	2366741.1532453615	0	1182	7.533529467049403	0.5157561843023387	0.03151236860467747	196.00180053710938	196.0032196044922
404	196.09791564941406	13.97085					1	DETECTED	196.0979 m/z @13.97 [N1274_2.mzXML]	196.09791564941406	13.97085	1.0858333333333334	19.536	18.450166666666668	8226.3857421875	1883069.3689559933	0	1182	0.2683618176591285	0.733349843465796	1.1428631037811439	196.0897216796875	196.1044464111328
405	196.8646697998047	2.0379666666666667					1	DETECTED	196.8647 m/z @2.04 [N1274_2.mzXML]	196.8646697998047	2.0379666666666667	1.7034666666666667	2.22285	0.5193833333333335	17452.94921875	304310.6567590332	0	1182	0.17661543873154995	0.7763577478824119	0.5527154957648236	196.86441040039062	196.8651885986328
406	196.9559783935547	11.4117					1	DETECTED	196.9560 m/z @11.41 [N1274_2.mzXML]	196.9559783935547	11.4117	1.4132333333333333	15.822483333333334	14.40925	9668.064453125	2204739.6629407336	0	1182	0.22615266982897708	0.7205729878581384	0.09090681360038587	196.95504760742188	196.95950317382812
407	197.06459045410156	15.730933333333333					1	DETECTED	197.0646 m/z @15.73 [N1274_2.mzXML]	197.06459045410156	15.730933333333333	9.046133333333334	19.904166666666665	10.858033333333331	10114.41015625	2501801.679585721	0	1182	0.9989005553576238	0.8015398041547916	0.5765456924428051	197.0636749267578	197.0663604736328
408	197.08941650390625	1.8688166666666668					1	DETECTED	197.0894 m/z @1.87 [N1274_2.mzXML]	197.08941650390625	1.8688166666666668	1.8688166666666668	11.1547	9.285883333333333	15075.6064453125	2131004.829800476	0	1182	9.229802640048199	null	null	197.08009338378906	197.08941650390625
409	197.1282196044922	9.73205					1	DETECTED	197.1282 m/z @9.73 [N1274_2.mzXML]	197.1282196044922	9.73205	9.09935	9.905650000000001	0.806300000000002	29666.3828125	257913.44138098252	0	1182	0.07893134493766674	0.6439561776445367	0.2520788915629097	197.12799072265625	197.12863159179688
410	198.05233764648438	10.539983333333334					1	DETECTED	198.0523 m/z @10.54 [N1274_2.mzXML]	198.05233764648438	10.539983333333334	10.490583333333332	14.526716666666665	4.036133333333334	25952.98046875	375397.1970420532	0	1182	0.08488806301762608	1.7457456958921898	2.114355034392916	198.0518341064453	198.052490234375
411	198.08473205566406	1.8259666666666667					1	DETECTED	198.0847 m/z @1.83 [N1274_2.mzXML]	198.08473205566406	1.8259666666666667	1.7974333333333334	13.017750000000001	11.220316666666667	15623.73046875	957621.5134630128	0	1182	0.03921246042124116	196.61769859813108	392.2353971962622	198.07562255859375	198.08828735351562
412	198.09690856933594	8.939816666666667					1	DETECTED	198.0969 m/z @8.94 [N1274_2.mzXML]	198.09690856933594	8.939816666666667	3.115616666666667	10.329333333333333	7.213716666666666	1721.4820556640625	412686.5340896605	0	1182	2.5135126102373224	0.6192881998099881	0.2385763996199762	198.09588623046875	198.09756469726562
413	198.8618621826172	1.9531333333333334					1	DETECTED	198.8619 m/z @1.95 [N1274_2.mzXML]	198.8618621826172	1.9531333333333334	1.7034666666666667	2.265616666666667	0.5621500000000001	20411.744140625	293392.3673344726	0	1182	0.14727523617993965	1.125801068090788	1.2516021361815757	198.861328125	198.8623046875
414	198.93988037109375	1.5510666666666666					1	DETECTED	198.9399 m/z @1.55 [N1274_2.mzXML]	198.93988037109375	1.5510666666666666	1.4320333333333333	1.6562833333333333	0.22425000000000006	288940.84375	2063047.3604438477	0	1182	0.11994947288215796	0.8790420326239787	0.6603218923394701	198.9394989013672	198.93991088867188
415	199.0164337158203	15.804283333333332					1	DETECTED	199.0164 m/z @15.80 [N1274_2.mzXML]	199.0164337158203	15.804283333333332	10.065016666666667	18.382833333333334	8.317816666666667	1514.88916015625	519083.25950543245	0	1182	0.23580963993588	0.7246410691261371	0.4492821382522742	199.01632690429688	199.0234832763672
416	199.05975341796875	11.08765					1	DETECTED	199.0598 m/z @11.09 [N1274_2.mzXML]	199.05975341796875	11.08765	10.381866666666667	11.171733333333332	0.7898666666666649	9197.8505859375	128053.41905035402	0	1182	0.15538761026546943	0.572066521105051	0.14513064632333675	199.05514526367188	199.0602264404297
417	199.16836547851562	12.867983333333333					1	DETECTED	199.1684 m/z @12.87 [N1274_2.mzXML]	199.16836547851562	12.867983333333333	5.0365	19.040833333333335	14.004333333333335	7391.75048828125	1228543.5564020693	0	1182	2.7490245764626238	0.8941047779369172	4.102749474075987	199.16751098632812	199.16983032226562
418	200.04017639160156	1.6873333333333334					1	DETECTED	200.0402 m/z @1.69 [N1274_2.mzXML]	200.04017639160156	1.6873333333333334	1.6258333333333332	3.5837	1.9578666666666666	25810.033203125	498217.59910800174	0	1182	0.06459601863241415	15.917615176151733	15.781642554580264	200.0377655029297	200.04437255859375
419	200.12789916992188	2.0238833333333335					1	DETECTED	200.1279 m/z @2.02 [N1274_2.mzXML]	200.12789916992188	2.0238833333333335	1.9253333333333333	8.625266666666667	6.699933333333333	22437.607421875	776154.1518417967	0	1182	0.07845629363291384	6.107189487055321	9.763159447664604	200.1265411376953	200.12937927246094
420	200.9374237060547	1.53665					1	DETECTED	200.9374 m/z @1.54 [N1274_2.mzXML]	200.9374237060547	1.53665	1.4481499999999998	1.5954833333333334	0.14733333333333354	38539.34765625	239756.30112499997	0	1182	0.11896483028830174	0.8323917137476448	0.6647834274952896	200.93739318847656	200.9375762939453
421	200.972900390625	1.5076					1	DETECTED	200.9729 m/z @1.51 [N1274_2.mzXML]	200.972900390625	1.5076	1.4481499999999998	1.6258333333333332	0.17768333333333342	52660.84375	365215.14867333975	0	1182	0.11804366074138417	1.5500353887378373	1.9842082302740995	200.97218322753906	200.97305297851562
422	201.01576232910156	1.8827500000000001					1	DETECTED	201.0158 m/z @1.88 [N1274_2.mzXML]	201.01576232910156	1.8827500000000001	1.7531999999999999	2.9113333333333333	1.1581333333333335	62556.109375	983432.4907666016	0	1182	0.12043238142316581	4.410278568623741	8.132244067232621	201.01528930664062	201.0160369873047
423	201.11183166503906	1.0124833333333334					1	DETECTED	201.1118 m/z @1.01 [N1274_2.mzXML]	201.11183166503906	1.0124833333333334	0.10115	19.996	19.894849999999998	38440.0	2.8911240283608418E7	0	1182	14.100594663447298	10.915243233357716	13.484807584855206	201.11138916015625	201.11228942871094
424	202.10716247558594	2.0379666666666667					1	DETECTED	202.1072 m/z @2.04 [N1274_2.mzXML]	202.10716247558594	2.0379666666666667	0.1193	19.977666666666668	19.85836666666667	4614.478515625	3179489.492356323	0	1182	15.738032388470204	5.175043432939542	6.552968731280881	202.1071319580078	202.11614990234375
425	202.97056579589844	1.5510666666666666					1	DETECTED	202.9706 m/z @1.55 [N1274_2.mzXML]	202.97056579589844	1.5510666666666666	1.4481499999999998	1.5659166666666666	0.1177666666666668	15911.9091796875	80987.93383447266	0	1182	0.10295160080888954	0.5721457489878543	0.14429149797570864	202.97044372558594	202.970703125
426	203.03135681152344	1.8970333333333333					1	DETECTED	203.0314 m/z @1.90 [N1274_2.mzXML]	203.03135681152344	1.8970333333333333	1.4320333333333333	9.4769	8.044866666666667	77839.828125	3687347.9436576534	0	1182	0.5057532810447025	8.645177363833598	15.84480210945654	203.02249145507812	203.0391387939453
427	203.05194091796875	1.7974333333333334					1	DETECTED	203.0519 m/z @1.80 [N1274_2.mzXML]	203.05194091796875	1.7974333333333334	1.5222166666666666	14.589216666666665	13.066999999999998	2197994.5	3.372850432154414E7	1	1182	0.18670374636860054	4.623421481559888	8.135557760807181	203.05191040039062	203.0589141845703
428	203.08148193359375	9.2485					1	DETECTED	203.0815 m/z @9.25 [N1274_2.mzXML]	203.08148193359375	9.2485	9.234033333333334	9.341533333333333	0.10749999999999815	10262.8525390625	40704.146144774866	0	1182	1.1244076515128043	3.7154377880186646	6.430875576037329	203.081298828125	203.0817108154297
429	203.82371520996094	9.191566666666667					1	DETECTED	203.8237 m/z @9.19 [N1274_2.mzXML]	203.82371520996094	9.191566666666667	9.117116666666668	9.374699999999999	0.25758333333333105	16481.884765625	108066.94207995545	0	1182	0.09659650146024745	1.0419921560094019	3.537208750477569	203.82330322265625	203.82411193847656
430	204.0086212158203	2.1090833333333334					1	DETECTED	204.0086 m/z @2.11 [N1274_2.mzXML]	204.0086212158203	2.1090833333333334	1.4132333333333333	12.2742	10.860966666666666	8097.3623046875	1360144.6589861757	0	1182	8.691585374953597	7.804100500586811	15.141068231148108	203.99952697753906	204.0178680419922
431	204.0556640625	1.7974333333333334					1	DETECTED	204.0557 m/z @1.80 [N1274_2.mzXML]	204.0556640625	1.7974333333333334	1.7531999999999999	10.89735	9.14415	121061.078125	2392439.8032726445	0	1182	0.07639049289475941	99.33696050373551	198.78614594690947	204.05531311035156	204.06556701660156
432	204.1046600341797	10.769116666666667					1	DETECTED	204.1047 m/z @10.77 [N1274_2.mzXML]	204.1046600341797	10.769116666666667	10.769116666666667	11.08765	0.3185333333333329	4152.32666015625	38856.18269299297	0	1182	0.26293778516374466	null	null	204.10086059570312	204.1049041748047
433	204.1224365234375	1.8688166666666668					1	DETECTED	204.1224 m/z @1.87 [N1274_2.mzXML]	204.1224365234375	1.8688166666666668	1.85475	10.556583333333332	8.701833333333333	1800545.125	1.2980723715799863E7	1	1182	0.04453347672754071	16.995892672915385	19.038262147278797	204.12216186523438	204.12843322753906
434	204.4161834716797	9.205716666666666					1	DETECTED	204.4162 m/z @9.21 [N1274_2.mzXML]	204.4161834716797	9.205716666666666	9.117116666666668	9.2781	0.16098333333333237	11973.31640625	71313.02691162072	0	1182	0.10757626030514089	0.9084838224228915	0.8169676448457831	204.4160919189453	204.41636657714844
435	204.95652770996094	1.6258333333333332					1	DETECTED	204.9565 m/z @1.63 [N1274_2.mzXML]	204.95652770996094	1.6258333333333332	1.5659166666666666	9.21975	7.653833333333333	47645.8203125	1089799.8450098876	0	1182	0.07022030769769816	1.1266817695042968	1.2618173311555754	204.94940185546875	204.95712280273438
436	204.9961395263672	12.170166666666667					1	DETECTED	204.9961 m/z @12.17 [N1274_2.mzXML]	204.9961395263672	12.170166666666667	11.171733333333332	15.822483333333334	4.650750000000002	5608.478515625	647451.7744392398	0	1182	0.62765507300095	2.329023803959535	3.243553894146741	204.99505615234375	204.99728393554688
437	205.02413940429688	1.8259666666666667					1	DETECTED	205.0241 m/z @1.83 [N1274_2.mzXML]	205.02413940429688	1.8259666666666667	1.4320333333333333	1.85475	0.42271666666666663	26294.080078125	373692.6450251465	0	1182	0.4248556649521076	0.5365332543577591	0.07306650871551824	205.0240478515625	205.02439880371094
438	205.05633544921875	1.7829833333333334					1	DETECTED	205.0563 m/z @1.78 [N1274_2.mzXML]	205.05633544921875	1.7829833333333334	1.7829833333333334	9.784016666666668	8.001033333333334	22166.83203125	1660276.7063727411	0	1182	null	null	null	205.0465850830078	205.06443786621094
439	205.0836181640625	9.191566666666667					1	DETECTED	205.0836 m/z @9.19 [N1274_2.mzXML]	205.0836181640625	9.191566666666667	0.1374	19.996	19.8586	11291.0830078125	4344108.597798335	0	1182	11.818272166957236	1.0966553152323975	1.1854416439507989	205.0794677734375	205.086181640625
440	205.0967559814453	9.191566666666667					1	DETECTED	205.0968 m/z @9.19 [N1274_2.mzXML]	205.0967559814453	9.191566666666667	3.7213333333333334	10.714283333333332	6.992949999999999	4557920.5	4.472875889338108E7	1	1182	0.11035663049907463	1.882779126518353	1.9214567492764087	205.09548950195312	205.09713745117188
441	205.12599182128906	1.8688166666666668					1	DETECTED	205.1260 m/z @1.87 [N1274_2.mzXML]	205.12599182128906	1.8688166666666668	1.8403333333333334	9.2485	7.408166666666666	149023.34375	1606311.3948216245	0	1182	0.08116536090702198	7.738077437096994	12.143179657947218	205.1182403564453	205.13572692871094
442	205.9871063232422	11.4117					1	DETECTED	205.9871 m/z @11.41 [N1274_2.mzXML]	205.9871063232422	11.4117	0.10115	19.996	19.894849999999998	24057.009765625	4129592.1297121267	0	1182	0.5269313208064332	1.4445155101708964	2.0290871287003998	205.98623657226562	205.99493408203125
443	206.08096313476562	10.295716666666667					1	DETECTED	206.0810 m/z @10.30 [N1274_2.mzXML]	206.08096313476562	10.295716666666667	4.55425	19.867666666666665	15.313416666666665	117642.46875	1904107.8210965872	1	1182	0.09554148302865961	2.7367025833482255	3.2606475461230686	206.08042907714844	206.08920288085938
444	206.10009765625	9.205716666666666					1	DETECTED	206.1001 m/z @9.21 [N1274_2.mzXML]	206.10009765625	9.205716666666666	9.09935	14.250983333333332	5.151633333333333	473405.0	4153417.235699565	0	1182	0.10688358763100858	1.8797220804854156	1.3623588251086776	206.10009765625	206.10694885253906
445	206.38182067871094	9.191566666666667					1	DETECTED	206.3818 m/z @9.19 [N1274_2.mzXML]	206.38182067871094	9.191566666666667	9.133383333333335	9.341533333333333	0.20814999999999806	15609.51171875	101134.11028570493	0	1182	0.11109373597492578	1.788742480664586	2.577484961329172	206.38136291503906	206.38226318359375
446	206.89340209960938	1.7531999999999999					1	DETECTED	206.8934 m/z @1.75 [N1274_2.mzXML]	206.89340209960938	1.7531999999999999	1.6714833333333334	2.0092666666666665	0.3377833333333331	68380.3359375	498071.57224877935	0	1182	0.09127084752462089	2.041547731100737	2.7644538352100763	206.89340209960938	206.89398193359375
447	206.99093627929688	16.835666666666665					1	DETECTED	206.9909 m/z @16.84 [N1274_2.mzXML]	206.99093627929688	16.835666666666665	0.15560000000000002	19.996	19.8404	6399.69189453125	2194678.9160329285	0	1182	1.5259564897220024	0.594733833997466	0.17442315927839122	206.9868927001953	206.99151611328125
448	207.02618408203125	10.243766666666666					1	DETECTED	207.0262 m/z @10.24 [N1274_2.mzXML]	207.02618408203125	10.243766666666666	1.4320333333333333	15.207783333333333	13.77575	122031.4609375	6171710.757172053	1	1182	0.647935947656741	4.377924288413683	0.24294259381673738	207.01620483398438	207.02638244628906
449	207.1041717529297	9.191566666666667					1	DETECTED	207.1042 m/z @9.19 [N1274_2.mzXML]	207.1041717529297	9.191566666666667	3.4778499999999997	9.374699999999999	5.896849999999999	17421.396484375	512642.69442404143	0	1182	0.10791628035187806	1.0725057868249548	0.9513983960342292	207.10415649414062	207.11029052734375
450	208.04898071289062	16.062216666666664					1	DETECTED	208.0490 m/z @16.06 [N1274_2.mzXML]	208.04898071289062	16.062216666666664	8.88715	19.940833333333334	11.053683333333334	14060.064453125	3126822.250328306	0	1182	2.401688696537274	0.7702843643729214	0.786153223730879	208.0484161376953	208.0495147705078
451	208.13302612304688	8.781550000000001					1	DETECTED	208.1330 m/z @8.78 [N1274_2.mzXML]	208.13302612304688	8.781550000000001	8.421083333333334	8.904733333333333	0.483649999999999	4998.37060546875	56051.997723876884	0	1182	0.10593314388237829	0.6708664693915268	0.30691445136174167	208.1326141357422	208.1333465576172
452	208.89048767089844	1.7376666666666667					1	DETECTED	208.8905 m/z @1.74 [N1274_2.mzXML]	208.89048767089844	1.7376666666666667	1.6714833333333334	14.417966666666667	12.746483333333334	36624.078125	4140604.209598236	0	1182	0.09485942411922643	96.29677663057176	1.3372639516367009	208.88168334960938	208.89500427246094
453	208.93499755859375	2.16625					1	DETECTED	208.9350 m/z @2.17 [N1274_2.mzXML]	208.93499755859375	2.16625	2.0238833333333335	4.95115	2.9272666666666667	11588.76953125	616166.6170737306	0	1182	0.07277362362715634	10.28073050807776	19.56146101615552	208.93115234375	208.9356231689453
454	208.9783935546875	14.145766666666667					1	DETECTED	208.9784 m/z @14.15 [N1274_2.mzXML]	208.9783935546875	14.145766666666667	11.07005	15.639433333333333	4.569383333333333	6081.02392578125	852827.9336901857	0	1182	0.2748916740686589	0.7428160374546853	0.4856320749093705	208.97776794433594	208.9793701171875
455	209.03314208984375	1.4929833333333333					1	DETECTED	209.0331 m/z @1.49 [N1274_2.mzXML]	209.03314208984375	1.4929833333333333	1.4132333333333333	5.29765	3.8844166666666666	30370.048828125	456616.35406478884	0	1182	0.12418143268734316	1.1485578607600635	1.294614415101047	209.0330810546875	209.0339813232422
456	209.04531860351562	16.062216666666664					1	DETECTED	209.0453 m/z @16.06 [N1274_2.mzXML]	209.04531860351562	16.062216666666664	0.10115	19.996	19.894849999999998	28413.962890625	6841466.611315859	0	1182	2.49445226598975	0.7751935138366587	0.5161617874835391	209.0442657470703	209.04559326171875
457	209.09165954589844	7.730883333333334					1	DETECTED	209.0917 m/z @7.73 [N1274_2.mzXML]	209.09165954589844	7.730883333333334	5.630133333333333	8.504416666666666	2.8742833333333326	14722.1923828125	936300.6998942258	0	1182	0.5082902884778031	0.6070026664668516	0.19914208170612158	209.09141540527344	209.09231567382812
458	209.11669921875	12.053883333333333					1	DETECTED	209.1167 m/z @12.05 [N1274_2.mzXML]	209.11669921875	12.053883333333333	7.906983333333333	12.54665	4.639666666666667	216504.953125	2677728.050415044	1	1182	0.5754806095817422	0.7476449260476423	0.41350124988185954	209.10903930664062	209.11744689941406
459	210.04501342773438	16.2093					1	DETECTED	210.0450 m/z @16.21 [N1274_2.mzXML]	210.04501342773438	16.2093	8.309216666666666	18.143833333333337	9.83461666666667	2034.5595703125	571320.7395460206	0	1182	0.8297047403571707	0.6224375270303059	0.24487505406061177	210.04444885253906	210.0502166748047
460	210.9348907470703	11.256583333333333					1	DETECTED	210.9349 m/z @11.26 [N1274_2.mzXML]	210.9348907470703	11.256583333333333	1.6411833333333334	17.40716666666667	15.765983333333335	10897.3994140625	2108904.3517713943	0	1182	0.5629031345520783	0.7945288367271949	11.229270471551779	210.9323272705078	210.93609619140625
461	211.041748046875	2.364516666666667					1	DETECTED	211.0417 m/z @2.36 [N1274_2.mzXML]	211.041748046875	2.364516666666667	2.0947833333333334	17.57316666666667	15.478383333333335	21088.958984375	1994165.67785202	0	1182	0.8134305306696836	15.207465089671842	5.661620631258199	211.0401153564453	211.04954528808594
462	211.0800018310547	14.035883333333334					1	DETECTED	211.0800 m/z @14.04 [N1274_2.mzXML]	211.0800018310547	14.035883333333334	13.852983333333333	17.27766666666667	3.424683333333336	4526.8779296875	440072.2393847047	0	1182	0.9962435168110062	9.362174229998091	14.776916428381638	211.0792999267578	211.0805206298828
463	211.13253784179688	12.11905					1	DETECTED	211.1325 m/z @12.12 [N1274_2.mzXML]	211.13253784179688	12.11905	0.10115	19.996	19.894849999999998	10903.482421875	3572761.566259645	0	1182	0.8193363390107784	0.8277174048710673	0.049846000856511086	211.12265014648438	211.13357543945312
464	211.14395141601562	10.278333333333334					1	DETECTED	211.1440 m/z @10.28 [N1274_2.mzXML]	211.14395141601562	10.278333333333334	10.226533333333332	10.473183333333333	0.2466500000000007	20485.587890625	190744.31757690437	0	1182	0.15849481985212677	2.3807915057914277	4.388278517283563	211.14373779296875	211.1439971923828
465	212.01918029785156	11.366333333333333					1	DETECTED	212.0192 m/z @11.37 [N1274_2.mzXML]	212.01918029785156	11.366333333333333	11.321466666666668	11.717350000000001	0.3958833333333338	28905.693359375	203335.3234012459	0	1182	0.06080376578528757	4.411775631500841	7.823551263001682	212.0189666748047	212.01968383789062
466	212.83877563476562	2.0238833333333335					1	DETECTED	212.8388 m/z @2.02 [N1274_2.mzXML]	212.83877563476562	2.0238833333333335	1.7034666666666667	2.1803666666666666	0.4768999999999999	14473.0712890625	231013.9501375733	0	1182	0.3477985438684952	0.7441872561768526	0.5268812285865411	212.83831787109375	212.83901977539062
467	213.08860778808594	11.800216666666667					1	DETECTED	213.0886 m/z @11.80 [N1274_2.mzXML]	213.08860778808594	11.800216666666667	11.783233333333333	11.851616666666667	0.06838333333333324	2411.6416015625	9002.155118224973	0	1182	0.11790445605393884	2.0132482826299456	3.0264965652598916	213.08811950683594	213.08860778808594
468	213.17739868164062	10.490583333333332					1	DETECTED	213.1774 m/z @10.49 [N1274_2.mzXML]	213.17739868164062	10.490583333333332	6.4217	10.6262	4.2045	6362.57080078125	889249.0760911867	0	1182	4.128489934989504	0.5166650964842937	0.03333019296858743	213.17739868164062	213.18435668945312
469	213.55149841308594	1.5510666666666666					1	DETECTED	213.5515 m/z @1.55 [N1274_2.mzXML]	213.55149841308594	1.5510666666666666	1.4929833333333333	1.5659166666666666	0.0729333333333333	3232.361572265625	12225.602306640636	0	1182	1.0338101219868105	0.627833572453372	0.255667144906744	213.55104064941406	213.5520782470703
470	213.95880126953125	18.986333333333334					1	DETECTED	213.9588 m/z @18.99 [N1274_2.mzXML]	213.95880126953125	18.986333333333334	0.1193	19.996	19.8767	3366.003662109375	1444019.2949976202	0	1182	2.4577270390212504	0.526757430509301	0.09865503148937252	213.95803833007812	213.9601287841797
471	214.8359375	1.9531333333333334					1	DETECTED	214.8359 m/z @1.95 [N1274_2.mzXML]	214.8359375	1.9531333333333334	1.7034666666666667	2.0092666666666665	0.30579999999999985	12937.6572265625	155991.7136523437	0	1182	0.2894486518062154	0.6124165554072092	0.22483311081441845	214.8355712890625	214.8359375
472	214.91717529296875	1.5510666666666666					1	DETECTED	214.9172 m/z @1.55 [N1274_2.mzXML]	214.91717529296875	1.5510666666666666	1.4320333333333333	10.8236	9.391566666666668	1084318.125	9044153.962289032	0	1182	0.1011430832851572	0.8257831441183979	0.6347494225226488	214.91552734375	214.92405700683594
473	214.98863220214844	1.5510666666666666					1	DETECTED	214.9886 m/z @1.55 [N1274_2.mzXML]	214.98863220214844	1.5510666666666666	1.4320333333333333	14.884316666666667	13.452283333333334	53798.9609375	1.0642151321899535E7	0	1182	0.10788750576920192	56.238961650228894	116.61132157160051	214.98687744140625	214.9886474609375
474	215.01596069335938	1.9392166666666666					1	DETECTED	215.0160 m/z @1.94 [N1274_2.mzXML]	215.01596069335938	1.9392166666666666	1.8970333333333333	10.590750000000002	8.693716666666669	70285.3828125	2618231.6269046334	0	1182	1.4954323943634587	23.06059148269719	39.33681558336845	215.0154571533203	215.02371215820312
475	215.12765502929688	11.171733333333332					1	DETECTED	215.1277 m/z @11.17 [N1274_2.mzXML]	215.12765502929688	11.171733333333332	4.900383333333334	17.314666666666668	12.414283333333334	4072.16015625	893809.0888095705	0	1182	0.12725602516315604	0.989761640901348	0.9795232818026959	215.1262664794922	215.1283416748047
476	215.1637725830078	12.204749999999999					1	DETECTED	215.1638 m/z @12.20 [N1274_2.mzXML]	215.1637725830078	12.204749999999999	0.39298333333333335	12.291733333333333	11.89875	5657.15283203125	597064.0068458862	0	1182	0.08082628454535978	0.5036820628017824	0.00736412560356489	215.16188049316406	215.16419982910156
477	215.92076110839844	1.5510666666666666					1	DETECTED	215.9208 m/z @1.55 [N1274_2.mzXML]	215.92076110839844	1.5510666666666666	1.4320333333333333	1.6103166666666666	0.17828333333333335	30152.93359375	189385.15976959234	0	1182	0.10638006788438692	0.7492742301582964	0.5740506322988869	215.9206085205078	215.92088317871094
478	216.1227569580078	2.0238833333333335					1	DETECTED	216.1228 m/z @2.02 [N1274_2.mzXML]	216.1227569580078	2.0238833333333335	1.9392166666666666	9.766983333333334	7.827766666666667	14338.201171875	613297.3774854738	0	1182	0.32366049557731036	46.22696850393689	12.287187086120518	216.12246704101562	216.1234588623047
479	216.92218017578125	1.6873333333333334					1	DETECTED	216.9222 m/z @1.69 [N1274_2.mzXML]	216.92218017578125	1.6873333333333334	1.4782499999999998	1.9392166666666666	0.46096666666666675	153259.40625	1372047.3002353515	0	1182	0.1422457054907038	0.539470636944909	2.9689329965617297	216.9131317138672	216.92269897460938
480	216.950439453125	1.5510666666666666					1	DETECTED	216.9504 m/z @1.55 [N1274_2.mzXML]	216.950439453125	1.5510666666666666	0.17388333333333333	10.732516666666667	10.558633333333335	184117.15625	6361626.322646302	0	1182	0.11135032142934231	0.8348917699474601	0.6404517424185397	216.95018005371094	216.95619201660156
481	217.04672241210938	10.89735					1	DETECTED	217.0467 m/z @10.90 [N1274_2.mzXML]	217.04672241210938	10.89735	1.4634166666666668	17.9055	16.442083333333333	6605.4482421875	1266036.7634529423	0	1182	0.08888759944658275	0.8714330890614732	0.26052944601847616	217.0372314453125	217.05433654785156
482	217.08168029785156	1.8688166666666668					1	DETECTED	217.0817 m/z @1.87 [N1274_2.mzXML]	217.08168029785156	1.8688166666666668	1.85475	18.070666666666668	16.21591666666667	27105.70703125	1412624.1056357427	0	1182	0.144254517206855	104.57619568189914	135.7899808074991	217.0802459716797	217.08932495117188
483	217.0923309326172	10.329333333333333					1	DETECTED	217.0923 m/z @10.33 [N1274_2.mzXML]	217.0923309326172	10.329333333333333	9.325133333333333	10.418133333333333	1.093	2512.115234375	104667.53725701886	0	1182	0.07554616635022882	0.5442142999402514	0.08842859988050285	217.09182739257812	217.09463500976562
484	217.12142944335938	18.034					1	DETECTED	217.1214 m/z @18.03 [N1274_2.mzXML]	217.12142944335938	18.034	0.10115	19.996	19.894849999999998	8487.287109375	2744595.5496973903	0	1182	2.5178902634728964	0.6290320339239693	0.26006975465611254	217.1177978515625	217.12234497070312
485	218.0812225341797	9.21975					1	DETECTED	218.0812 m/z @9.22 [N1274_2.mzXML]	218.0812225341797	9.21975	7.67755	18.602833333333333	10.925283333333333	4951.3583984375	927652.4788899844	0	1182	0.11662343800483121	3.5421097566247366	3.811576668706119	218.08055114746094	218.0867919921875
486	218.13844299316406	1.9808999999999999					1	DETECTED	218.1384 m/z @1.98 [N1274_2.mzXML]	218.13844299316406	1.9808999999999999	0.10115	19.977666666666668	19.876516666666667	62668.3203125	3832297.1411258522	0	1182	0.2387317365012982	6.507830002096714	1.1106336741624607	218.12933349609375	218.1405487060547
487	218.21128845214844	10.400166666666667					1	DETECTED	218.2113 m/z @10.40 [N1274_2.mzXML]	218.21128845214844	10.400166666666667	10.364049999999999	11.624383333333332	1.2603333333333335	6278.892578125	131937.2805101318	0	1182	0.09239171832773962	17.448084910013034	33.89616982002607	218.21075439453125	218.21998596191406
488	218.91928100585938	1.6873333333333334					1	DETECTED	218.9193 m/z @1.69 [N1274_2.mzXML]	218.91928100585938	1.6873333333333334	1.4320333333333333	5.55985	4.127816666666667	50408.2890625	2174525.124711731	0	1182	0.19200290424227928	8.201629772452087	16.015158487455814	218.91006469726562	218.92617797851562
489	218.9835662841797	1.5076					1	DETECTED	218.9836 m/z @1.51 [N1274_2.mzXML]	218.9835662841797	1.5076	1.4320333333333333	1.6103166666666666	0.17828333333333335	24012.291015625	164081.03896752922	0	1182	0.1219629047480375	1.1796426996029978	1.3592853992059957	218.98300170898438	218.9836883544922
490	218.9949188232422	9.35835					1	DETECTED	218.9949 m/z @9.36 [N1274_2.mzXML]	218.9949188232422	9.35835	5.7877	9.374699999999999	3.586999999999999	3716.089111328125	330749.7447915649	0	1182	0.05621671939830364	0.502289499110806	0.004578998221612087	218.99476623535156	218.99888610839844
491	219.02590942382812	1.7829833333333334					1	DETECTED	219.0259 m/z @1.78 [N1274_2.mzXML]	219.02590942382812	1.7829833333333334	1.6873333333333334	6.739766666666667	5.052433333333334	1491117.0	1.4706003324431518E7	1	1182	0.06345961733273109	3.115276373274257	7.045621653023146	219.01734924316406	219.02696228027344
492	219.04306030273438	8.694683333333334					1	DETECTED	219.0431 m/z @8.69 [N1274_2.mzXML]	219.04306030273438	8.694683333333334	8.590516666666668	11.1547	2.5641833333333324	6084.41650390625	359609.045138916	0	1182	0.13008169477041598	12.308080000000066	23.616160000000132	219.04298400878906	219.04730224609375
493	219.1171875	14.736466666666667					1	DETECTED	219.1172 m/z @14.74 [N1274_2.mzXML]	219.1171875	14.736466666666667	6.369	19.867666666666665	13.498666666666665	13306.62890625	1925537.5281719058	0	1182	0.6782771019337517	0.8868107431091907	0.8824372395434197	219.10882568359375	219.12078857421875
494	219.1739501953125	12.256783333333335					1	DETECTED	219.1740 m/z @12.26 [N1274_2.mzXML]	219.1739501953125	12.256783333333335	0.10115	19.996	19.894849999999998	16269.16796875	1879551.5332643134	0	1182	0.9464973862914867	1.6388758710172258	0.7600270198854951	219.17300415039062	219.17495727539062
495	219.21678161621094	2.768066666666667					1	DETECTED	219.2168 m/z @2.77 [N1274_2.mzXML]	219.21678161621094	2.768066666666667	2.768066666666667	15.4395	12.671433333333333	7971.57177734375	2654396.5053507388	0	1182	10.970219122841964	null	null	219.2095947265625	219.21678161621094
496	220.0294952392578	1.7829833333333334					1	DETECTED	220.0295 m/z @1.78 [N1274_2.mzXML]	220.0294952392578	1.7829833333333334	1.7212	4.126566666666666	2.405366666666666	85326.0234375	1104790.4854144286	0	1182	0.06147992978176142	18.146837991623862	5.450181995199916	220.0293426513672	220.03802490234375
497	220.11770629882812	8.904733333333333					1	DETECTED	220.1177 m/z @8.90 [N1274_2.mzXML]	220.11770629882812	8.904733333333333	2.364516666666667	15.120766666666666	12.75625	20112.791015625	1690914.4365275572	0	1182	0.11571953111448785	0.5143056010601896	0.6510319145008314	220.1115264892578	220.12069702148438
498	220.16896057128906	12.772250000000001					1	DETECTED	220.1690 m/z @12.77 [N1274_2.mzXML]	220.16896057128906	12.772250000000001	11.70135	12.867983333333333	1.1666333333333334	8306.0908203125	220329.97714593497	0	1182	0.1897773770291611	0.5446976063746996	0.08939521274939911	220.1687469482422	220.17733764648438
499	220.93423461914062	1.6103166666666666					1	DETECTED	220.9342 m/z @1.61 [N1274_2.mzXML]	220.93423461914062	1.6103166666666666	1.5659166666666666	12.529233333333334	10.963316666666667	120649.75	5308634.376930175	0	1182	0.06701069894626976	1.602496972289477	2.2129673568300783	220.93006896972656	220.93441772460938
500	220.9813995361328	1.5076					1	DETECTED	220.9814 m/z @1.51 [N1274_2.mzXML]	220.9813995361328	1.5076	0.22885	1.5804833333333332	1.3516333333333332	7990.64501953125	173957.11079711912	0	1182	0.032399755486668624	0.5284978820462691	0.05699576409253817	220.97705078125	220.98141479492188
501	220.9969482421875	2.3223833333333332					1	DETECTED	220.9969 m/z @2.32 [N1274_2.mzXML]	220.9969482421875	2.3223833333333332	1.4132333333333333	19.371	17.957766666666664	3334.927978515625	1289106.76628949	0	1182	14.949468280494477	9.876129718234981	18.752259436469963	220.9958953857422	221.00689697265625
502	221.02432250976562	1.7829833333333334					1	DETECTED	221.0243 m/z @1.78 [N1274_2.mzXML]	221.02432250976562	1.7829833333333334	0.1193	17.5365	17.4172	94349.1875	4193486.8506517652	0	1182	0.17940777341061853	2.785616658991866	0.2871840413947572	221.01641845703125	221.0329132080078
503	221.05316162109375	11.594883333333334					1	DETECTED	221.0532 m/z @11.59 [N1274_2.mzXML]	221.05316162109375	11.594883333333334	11.522416666666667	11.766366666666666	0.2439499999999999	14154.068359375	116093.63323718241	0	1182	0.11021043335432168	1.683187672493089	2.4081241415489267	221.05274963378906	221.05316162109375
504	221.08790588378906	2.40615					1	DETECTED	221.0879 m/z @2.41 [N1274_2.mzXML]	221.08790588378906	2.40615	2.40615	10.590750000000002	8.184600000000001	17352.93359375	1903050.8422846685	0	1182	8.135240209282754	null	null	221.08042907714844	221.09228515625
505	221.1165771484375	11.443116666666667					1	DETECTED	221.1166 m/z @11.44 [N1274_2.mzXML]	221.1165771484375	11.443116666666667	0.32006666666666667	19.812166666666666	19.4921	6382.79541015625	1544418.368738464	0	1182	3.288577485930901	0.8762030198551657	0.8162221760276117	221.11610412597656	221.12095642089844
506	222.064453125	15.584816666666667					1	DETECTED	222.0645 m/z @15.58 [N1274_2.mzXML]	222.064453125	15.584816666666667	9.40865	19.904166666666665	10.495516666666665	12890.2958984375	2628906.1837613517	0	1182	2.5513805541894765	0.7343559256170851	0.48434859336645003	222.0633544921875	222.0649871826172
507	222.86737060546875	1.7531999999999999					1	DETECTED	222.8674 m/z @1.75 [N1274_2.mzXML]	222.86737060546875	1.7531999999999999	1.6873333333333334	2.1233666666666666	0.4360333333333333	55522.421875	560046.0519150393	0	1182	0.17479805376170088	3.3099696356275374	5.619939271255075	222.86683654785156	222.86753845214844
508	222.99395751953125	13.97085					1	DETECTED	222.9940 m/z @13.97 [N1274_2.mzXML]	222.99395751953125	13.97085	9.5794	15.933300000000001	6.353900000000001	22648.470703125	3081888.2514866972	0	1182	2.4536244713924393	0.723439866103451	2.893403381627953	222.99346923828125	223.00025939941406
509	223.0608673095703	15.621383333333334					1	DETECTED	223.0609 m/z @15.62 [N1274_2.mzXML]	223.0608673095703	15.621383333333334	1.5076	19.591333333333335	18.083733333333335	24989.494140625	7364851.042674071	0	1182	2.4022425142177273	0.6180666583016968	0.6448906816140382	223.05137634277344	223.06529235839844
510	223.0957794189453	11.551316666666667					1	DETECTED	223.0958 m/z @11.55 [N1274_2.mzXML]	223.0957794189453	11.551316666666667	0.15560000000000002	19.996	19.8404	1164650.5	1.2964517809743848E7	1	1182	0.10223886623944445	0.5123978309570917	4.12595920417206	223.09165954589844	223.0964813232422
511	223.13229370117188	12.3603					1	DETECTED	223.1323 m/z @12.36 [N1274_2.mzXML]	223.13229370117188	12.3603	10.787033333333333	12.529233333333334	1.7422000000000004	31215.68359375	987303.4583146983	0	1182	0.0859822417028937	0.5526961852804614	0.10841325450587568	223.12982177734375	223.1327362060547
512	223.16885375976562	14.38775					1	DETECTED	223.1689 m/z @14.39 [N1274_2.mzXML]	223.16885375976562	14.38775	1.0858333333333334	15.278983333333334	14.193150000000001	6250.6044921875	2266398.845118896	0	1182	0.5485439162000034	0.5335001848104597	0.06700036962091933	223.16830444335938	223.1695098876953
513	224.86439514160156	1.7531999999999999					1	DETECTED	224.8644 m/z @1.75 [N1274_2.mzXML]	224.86439514160156	1.7531999999999999	1.6714833333333334	2.0379666666666667	0.36648333333333327	35055.08984375	459532.78350671404	0	1182	1.595415484950484	2.2424026106465487	3.4848052212930978	224.86361694335938	224.8645477294922
514	224.9507598876953	11.7336					1	DETECTED	224.9508 m/z @11.73 [N1274_2.mzXML]	224.9507598876953	11.7336	10.89735	16.853833333333334	5.956483333333335	34866.32421875	2665240.0306064715	0	1182	1.0059657802007749	3.0203558955429743	3.7917676453830156	224.9499053955078	224.95155334472656
515	225.03411865234375	1.7829833333333334					1	DETECTED	225.0341 m/z @1.78 [N1274_2.mzXML]	225.03411865234375	1.7829833333333334	1.7829833333333334	12.03815	10.255166666666666	59988.30078125	4542545.887467468	0	1182	0.040745855016399934	null	null	225.02720642089844	225.0380096435547
516	225.10781860351562	1.8688166666666668					1	DETECTED	225.1078 m/z @1.87 [N1274_2.mzXML]	225.10781860351562	1.8688166666666668	1.85475	12.7401	10.88535	37701.88671875	1545729.6049373166	0	1182	0.14606587358703615	386.92002369667625	676.3834065458187	225.09959411621094	225.1097869873047
517	225.1481170654297	12.377366666666667					1	DETECTED	225.1481 m/z @12.38 [N1274_2.mzXML]	225.1481170654297	12.377366666666667	1.3767166666666666	17.7395	16.362783333333333	10291.482421875	2183896.101807525	0	1182	0.08815848040167928	0.743718931760093	129.64925540915385	225.1476287841797	225.14877319335938
518	225.18467712402344	14.342483333333332					1	DETECTED	225.1847 m/z @14.34 [N1274_2.mzXML]	225.18467712402344	14.342483333333332	5.665016666666667	15.225483333333333	9.560466666666667	4515.30615234375	673702.4947911983	0	1182	2.4586943716257625	0.5508789047494662	0.10175780949893223	225.18394470214844	225.1853485107422
519	226.04490661621094	2.0379666666666667					1	DETECTED	226.0449 m/z @2.04 [N1274_2.mzXML]	226.04490661621094	2.0379666666666667	1.7974333333333334	11.766366666666666	9.968933333333332	16807.978515625	988595.0634122619	0	1182	0.23408835241749637	4.008393510738191	6.895220350258764	226.0376739501953	226.0472412109375
520	226.9510040283203	1.6411833333333334					1	DETECTED	226.9510 m/z @1.64 [N1274_2.mzXML]	226.9510040283203	1.6411833333333334	1.4132333333333333	19.9225	18.509266666666665	517056.84375	1.1023623952475341E7	0	1182	0.06486802338837827	1.7956279880935573	1.6922815599873593	226.94647216796875	226.95361328125
521	227.05465698242188	10.89735					1	DETECTED	227.0547 m/z @10.90 [N1274_2.mzXML]	227.05465698242188	10.89735	8.712033333333332	11.035083333333334	2.323050000000002	4625.2734375	288528.2521452638	0	1182	0.08072530858379778	0.5315133580945557	0.06302671618911143	227.0484161376953	227.05503845214844
522	227.0790252685547	9.205716666666666					1	DETECTED	227.0790 m/z @9.21 [N1274_2.mzXML]	227.0790252685547	9.205716666666666	9.117116666666668	11.991333333333333	2.8742166666666655	41211.51171875	700107.1887756941	0	1182	0.12794621110546878	16.04928724104932	30.026388581646707	227.07891845703125	227.08287048339844
523	227.17523193359375	9.766983333333334					1	DETECTED	227.1752 m/z @9.77 [N1274_2.mzXML]	227.17523193359375	9.766983333333334	0.5566833333333334	19.977666666666668	19.420983333333336	103367.6171875	3184056.5859637163	1	1182	0.14519806257550627	1.9564033004304677	2.7749516064721225	227.17355346679688	227.17955017089844
524	228.06301879882812	10.295716666666667					1	DETECTED	228.0630 m/z @10.30 [N1274_2.mzXML]	228.06301879882812	10.295716666666667	10.261016666666666	10.490583333333332	0.22956666666666514	40975.3671875	254047.38689221154	0	1182	0.09776474067011698	3.307877041306334	4.145677142831469	228.0628662109375	228.06301879882812
525	228.08226013183594	9.191566666666667					1	DETECTED	228.0823 m/z @9.19 [N1274_2.mzXML]	228.08226013183594	9.191566666666667	9.133383333333335	9.2485	0.11511666666666542	3251.708740234375	20434.0110885618	0	1182	0.11929076565335883	0.9892580922371909	0.9785161844743817	228.08189392089844	228.08255004882812
526	228.19512939453125	11.522416666666667					1	DETECTED	228.1951 m/z @11.52 [N1274_2.mzXML]	228.19512939453125	11.522416666666667	11.491000000000001	12.644483333333334	1.153483333333332	95253.859375	557782.4536014358	0	1182	0.06350319643811453	3.147487067462403	2.997397860810862	228.19456481933594	228.19580078125
527	229.1429443359375	1.1402166666666667					1	DETECTED	229.1429 m/z @1.14 [N1274_2.mzXML]	229.1429443359375	1.1402166666666667	0.10115	19.996	19.894849999999998	83318.4140625	6.218809927814443E7	1	1182	14.317767772989727	9.573423264468111	0.48218882454153467	229.1426544189453	229.14353942871094
528	229.15426635742188	1.8827500000000001					1	DETECTED	229.1543 m/z @1.88 [N1274_2.mzXML]	229.15426635742188	1.8827500000000001	1.85475	2.0238833333333335	0.16913333333333358	60610.30078125	447215.686652344	0	1182	0.14947881312329092	3.020238095238073	5.040476190476146	229.15419006347656	229.15438842773438
529	230.14622497558594	19.701833333333333					1	DETECTED	230.1462 m/z @19.70 [N1274_2.mzXML]	230.14622497558594	19.701833333333333	0.3748666666666667	19.996	19.621133333333333	10504.037109375	7509794.2584281	0	1182	16.556989433112346	0.5076102647596018	0.037601150937301354	230.14561462402344	230.14698791503906
530	230.24725341796875	11.381233333333334					1	DETECTED	230.2473 m/z @11.38 [N1274_2.mzXML]	230.24725341796875	11.381233333333334	11.321466666666668	11.89855	0.5770833333333325	177591.84375	1239816.6784022227	1	1182	0.10090932022283283	2.3149002335061035	3.955225059458636	230.2468719482422	230.24798583984375
531	230.96607971191406	1.5510666666666666					1	DETECTED	230.9661 m/z @1.55 [N1274_2.mzXML]	230.96607971191406	1.5510666666666666	1.4320333333333333	1.6562833333333333	0.22425000000000006	188891.90625	1226292.9928181153	0	1182	0.11622486507163377	0.8337642607992612	0.6306905518970056	230.96556091308594	230.96617126464844
532	230.9897003173828	1.9670166666666666					1	DETECTED	230.9897 m/z @1.97 [N1274_2.mzXML]	230.9897003173828	1.9670166666666666	1.9253333333333333	3.4778499999999997	1.5525166666666663	13990.0693359375	337210.3717167969	0	1182	1.3194436933420084	18.622750899640156	40.726382091915994	230.98941040039062	230.99038696289062
533	231.1369171142578	15.018					1	DETECTED	231.1369 m/z @15.02 [N1274_2.mzXML]	231.1369171142578	15.018	0.1374	19.996	19.8586	240889.171875	2.2234127542855892E7	1	1182	0.6383929316284114	0.8053355052738531	3.559949941388189	231.1361846923828	231.14666748046875
534	232.1402130126953	14.917200000000001					1	DETECTED	232.1402 m/z @14.92 [N1274_2.mzXML]	232.1402130126953	14.917200000000001	9.511050000000001	19.720166666666668	10.209116666666667	16128.990234375	1598774.9373055722	0	1182	0.4355907093073714	0.8042416468952257	0.6367920935017914	232.1391143798828	232.14102172851562
535	232.15414428710938	8.521383333333334					1	DETECTED	232.1541 m/z @8.52 [N1274_2.mzXML]	232.15414428710938	8.521383333333334	5.140316666666666	11.205466666666666	6.06515	68903.53125	1209295.2125390926	1	1182	0.15933042341158732	0.8242088613890329	0.40305823636422927	232.15374755859375	232.15476989746094
536	232.89610290527344	1.7212					1	DETECTED	232.8961 m/z @1.72 [N1274_2.mzXML]	232.89610290527344	1.7212	1.6562833333333333	1.9253333333333333	0.26905	92236.6640625	719401.5452846684	0	1182	0.1370256998353343	2.072272143774067	1.6215807063747936	232.8959197998047	232.8963623046875
537	232.92800903320312	1.5510666666666666					1	DETECTED	232.9280 m/z @1.55 [N1274_2.mzXML]	232.92800903320312	1.5510666666666666	1.4320333333333333	1.6103166666666666	0.17828333333333335	102402.9921875	590986.7240378418	0	1182	0.09345885288052802	0.7513062239358953	0.523631265030069	232.92770385742188	232.9280548095703
538	232.9990234375	1.5076					1	DETECTED	232.9990 m/z @1.51 [N1274_2.mzXML]	232.9990234375	1.5076	1.4320333333333333	1.5804833333333332	0.14844999999999997	19716.177734375	110071.14746524041	0	1182	0.11417182531268621	0.9822452580502851	0.96449051610057	232.99871826171875	232.9993133544922
539	233.06939697265625	10.364049999999999					1	DETECTED	233.0694 m/z @10.36 [N1274_2.mzXML]	233.06939697265625	10.364049999999999	10.119216666666667	10.507183333333334	0.38796666666666724	3597.671875	42245.422512481695	0	1182	0.29400676262130787	0.7923076923076967	0.5846153846153933	233.06875610351562	233.06959533691406
540	233.14697265625	14.868					1	DETECTED	233.1470 m/z @14.87 [N1274_2.mzXML]	233.14697265625	14.868	1.3399500000000002	19.720166666666668	18.380216666666666	11106.298828125	1824356.3089566026	0	1182	0.6650060985418325	1.0242028177305824	0.6621606774336378	233.13812255859375	233.15345764160156
541	234.07952880859375	9.49405					1	DETECTED	234.0795 m/z @9.49 [N1274_2.mzXML]	234.07952880859375	9.49405	9.35835	11.867983333333333	2.5096333333333334	3538.3837890625	307436.5961976012	0	1182	0.818105877124248	9.246990911324003	17.493981822648006	234.07032775878906	234.0796356201172
542	234.89320373535156	1.7212					1	DETECTED	234.8932 m/z @1.72 [N1274_2.mzXML]	234.89320373535156	1.7212	1.6562833333333333	1.7974333333333334	0.1411500000000001	34496.6171875	217172.54206738295	0	1182	0.097828005344194	1.0871630295250319	1.1743260590500637	234.89312744140625	234.89332580566406
543	234.9455108642578	11.58045					1	DETECTED	234.9455 m/z @11.58 [N1274_2.mzXML]	234.9455108642578	11.58045	11.58045	14.950133333333333	3.3696833333333327	5981.697265625	343439.62147711177	0	1182	0.3275186207541587	null	null	234.94485473632812	234.94683837890625
544	234.9813232421875	1.8827500000000001					1	DETECTED	234.9813 m/z @1.88 [N1274_2.mzXML]	234.9813232421875	1.8827500000000001	1.8688166666666668	19.24233333333333	17.373516666666664	17911.177734375	1491639.7990623168	0	1182	0.0569231557405554	329.8925591617954	656.8186076443561	234.9809112548828	234.988525390625
545	235.06846618652344	11.89855					1	DETECTED	235.0685 m/z @11.90 [N1274_2.mzXML]	235.06846618652344	11.89855	11.522416666666667	12.204749999999999	0.6823333333333323	37266.99609375	398597.9278975837	0	1182	0.10761831215686257	0.9070365118752195	0.9807701332980214	235.06353759765625	235.06869506835938
546	235.09225463867188	2.6975					1	DETECTED	235.0923 m/z @2.70 [N1274_2.mzXML]	235.09225463867188	2.6975	0.17388333333333333	19.977666666666668	19.803783333333335	64365.5390625	8334241.165359581	0	1182	1.1112765826278812	2.786455093349588	null	235.0843963623047	235.09286499023438
547	235.10740661621094	9.191566666666667					1	DETECTED	235.1074 m/z @9.19 [N1274_2.mzXML]	235.10740661621094	9.191566666666667	9.163166666666665	9.2485	0.0853333333333346	3668.32568359375	14575.359621704054	0	1182	0.0852581197840312	1.5023474178403282	2.0046948356806564	235.10702514648438	235.1078338623047
548	235.14366149902344	10.539983333333334					1	DETECTED	235.1437 m/z @10.54 [N1274_2.mzXML]	235.14366149902344	10.539983333333334	10.507183333333334	11.351316666666666	0.8441333333333318	3192.246337890625	130187.34072656224	0	1182	0.1166818925023243	12.86788617886179	24.73577235772358	235.13497924804688	235.14410400390625
549	235.1686553955078	12.2742					1	DETECTED	235.1687 m/z @12.27 [N1274_2.mzXML]	235.1686553955078	12.2742	0.10115	19.959166666666665	19.858016666666664	14988.056640625	1438653.0288296505	0	1182	0.11156026731914359	0.8056664110274678	0.5875985254455827	235.1676483154297	235.16983032226562
550	236.06883239746094	11.867983333333333					1	DETECTED	236.0688 m/z @11.87 [N1274_2.mzXML]	236.06883239746094	11.867983333333333	11.851616666666667	12.007	0.15538333333333298	9876.662109375	67896.56398901377	0	1182	0.19833467961734286	4.746945010183361	8.493890020366722	236.06817626953125	236.06890869140625
551	236.0802001953125	15.278983333333334					1	DETECTED	236.0802 m/z @15.28 [N1274_2.mzXML]	236.0802001953125	15.278983333333334	10.261016666666666	17.68433333333333	7.423316666666665	3473.435791015625	704459.4597453614	0	1182	1.4230944893292552	0.7396737722450657	0.47934754449013134	236.07920837402344	236.08084106445312
552	236.09579467773438	2.6975					1	DETECTED	236.0958 m/z @2.70 [N1274_2.mzXML]	236.09579467773438	2.6975	2.419966666666667	18.803833333333333	16.383866666666666	6004.04150390625	1075562.2997044371	0	1182	0.8821710470035251	29.51693490271443	11.574813273909825	236.09060668945312	236.09654235839844
553	236.90805053710938	1.6258333333333332					1	DETECTED	236.9081 m/z @1.63 [N1274_2.mzXML]	236.90805053710938	1.6258333333333332	1.5804833333333332	1.6411833333333334	0.0607000000000002	7558.27392578125	21052.020965820364	0	1182	0.0918343203470684	0.6692392502756361	0.33847850055127227	236.90777587890625	236.90821838378906
554	236.9710235595703	12.085783333333334					1	DETECTED	236.9710 m/z @12.09 [N1274_2.mzXML]	236.9710235595703	12.085783333333334	11.609816666666667	15.069133333333333	3.459316666666666	7338.3330078125	558162.8387934568	0	1182	0.4605632576532148	3.6339904755234973	6.267980951046995	236.970703125	236.97183227539062
555	236.9976348876953	1.9392166666666666					1	DETECTED	236.9976 m/z @1.94 [N1274_2.mzXML]	236.9976348876953	1.9392166666666666	1.9109833333333335	17.370333333333335	15.45935	31388.14453125	1371861.2815461422	0	1182	0.10664754896869444	138.24472069074147	43.25643690022049	236.99749755859375	237.00762939453125
556	237.07647705078125	14.801633333333333					1	DETECTED	237.0765 m/z @14.80 [N1274_2.mzXML]	237.07647705078125	14.801633333333333	10.029416666666666	19.022666666666666	8.99325	6896.140625	1786199.7031419065	0	1182	4.080059460558658	0.9422508058798671	1.0310230403611294	237.07562255859375	237.0769500732422
557	237.11178588867188	11.851616666666667					1	DETECTED	237.1118 m/z @11.85 [N1274_2.mzXML]	237.11178588867188	11.851616666666667	0.1193	19.996	19.8767	15353.388671875	2723774.2753702686	0	1182	4.956997222060359	0.8512415559641944	3.371078583871758	237.1088104248047	237.11288452148438
558	237.14810180664062	11.928816666666668					1	DETECTED	237.1481 m/z @11.93 [N1274_2.mzXML]	237.14810180664062	11.928816666666668	3.5837	14.950133333333333	11.366433333333333	14091.25	1630394.6667904053	0	1182	0.08039918669726553	0.6810230334307289	0.36204606686145774	237.13938903808594	237.14866638183594
559	237.220458984375	13.770166666666666					1	DETECTED	237.2205 m/z @13.77 [N1274_2.mzXML]	237.220458984375	13.770166666666666	0.8302999999999999	14.051816666666667	13.221516666666668	9085.015625	1466534.8101396488	0	1182	0.23603269438750552	0.5108830333130687	0.021766066626137375	237.2204132080078	237.22540283203125
560	238.1066131591797	14.5738					1	DETECTED	238.1066 m/z @14.57 [N1274_2.mzXML]	238.1066131591797	14.5738	5.1749833333333335	19.977666666666668	14.802683333333334	13653.4931640625	3052898.8581303665	0	1182	6.196563363497949	0.9749455782171066	0.8901250532562075	238.1060333251953	238.10801696777344
561	238.96644592285156	11.717350000000001					1	DETECTED	238.9664 m/z @11.72 [N1274_2.mzXML]	238.96644592285156	11.717350000000001	3.9539833333333334	18.730666666666664	14.776683333333331	79225.125	7196604.302292093	1	1182	0.8368128704948905	3.489372846788119	6.276617092830501	238.96551513671875	238.97174072265625
562	239.0635986328125	1.85475					1	DETECTED	239.0636 m/z @1.85 [N1274_2.mzXML]	239.0635986328125	1.85475	1.6258333333333332	10.556583333333332	8.93075	84022.6015625	922990.1206904296	0	1182	0.037708649585284304	1.3987997376277224	12.232181540376514	239.05535888671875	239.0708465576172
563	239.09068298339844	10.507183333333334					1	DETECTED	239.0907 m/z @10.51 [N1274_2.mzXML]	239.09068298339844	10.507183333333334	10.45485	11.58045	1.1256000000000004	756112.4375	4967450.26246096	1	1182	0.08927584433953406	2.1560121624583117	2.769003393607348	239.0904998779297	239.09115600585938
564	239.9657440185547	11.89855					1	DETECTED	239.9657 m/z @11.90 [N1274_2.mzXML]	239.9657440185547	11.89855	11.035083333333334	16.0805	5.045416666666666	5652.44189453125	580363.9102871094	0	1182	0.29752798920239165	2.9216047714638695	4.843209542927739	239.96490478515625	239.96681213378906
565	240.09446716308594	10.507183333333334					1	DETECTED	240.0945 m/z @10.51 [N1274_2.mzXML]	240.09446716308594	10.507183333333334	8.76415	15.018	6.25385	76891.453125	3310217.570167054	0	1182	0.09755093628572986	1.3713908221841102	1.5458241324591626	240.09361267089844	240.09967041015625
566	240.9669189453125	12.007					1	DETECTED	240.9669 m/z @12.01 [N1274_2.mzXML]	240.9669189453125	12.007	1.2129	18.657500000000002	17.4446	9627.3798828125	1480731.2024918208	0	1182	1.1512186263223363	0.7300298293226918	3.7778039682644438	240.96002197265625	240.96792602539062
567	241.0428009033203	10.400166666666667					1	DETECTED	241.0428 m/z @10.40 [N1274_2.mzXML]	241.0428009033203	10.400166666666667	9.325133333333333	18.070666666666668	8.745533333333334	4831.25634765625	1347620.1067815246	0	1182	0.11902278378650699	4.067563796471426	7.135127592942852	241.03282165527344	241.0433349609375
568	241.10647583007812	11.551316666666667					1	DETECTED	241.1065 m/z @11.55 [N1274_2.mzXML]	241.10647583007812	11.551316666666667	1.8403333333333334	13.047433333333334	11.2071	352849.28125	5816553.7558598565	1	1182	0.078883579043179	0.6847878928920238	4.192587448465916	241.09690856933594	241.10682678222656
569	241.15402221679688	1.9670166666666666					1	DETECTED	241.1540 m/z @1.97 [N1274_2.mzXML]	241.15402221679688	1.9670166666666666	1.8688166666666668	11.188616666666666	9.319799999999999	5992.97509765625	714107.8581563416	0	1182	8.493127267048676	47.45315682281066	21.732876095772088	241.1533203125	241.16165161132812
570	242.09962463378906	8.904733333333333					1	DETECTED	242.0996 m/z @8.90 [N1274_2.mzXML]	242.09962463378906	8.904733333333333	2.0092666666666665	8.957433333333334	6.948166666666667	10528.0361328125	1115290.8354614258	0	1182	0.08044281134472797	0.5038213512259263	0.007642702451852647	242.09939575195312	242.09979248046875
571	242.92486572265625	1.6562833333333333					1	DETECTED	242.9249 m/z @1.66 [N1274_2.mzXML]	242.92486572265625	1.6562833333333333	1.5804833333333332	1.7974333333333334	0.2169500000000002	172550.078125	830351.621184082	0	1182	0.06449344737585894	1.4882344277707558	1.6267958263444267	242.92481994628906	242.92527770996094
572	242.96238708496094	11.944066666666666					1	DETECTED	242.9624 m/z @11.94 [N1274_2.mzXML]	242.96238708496094	11.944066666666666	1.5076	15.225483333333333	13.717883333333333	5377.39453125	1689121.2567058716	0	1182	0.353705010906177	0.6572091767967447	0.3144183535934895	242.96104431152344	242.96646118164062
573	242.99465942382812	1.4929833333333333					1	DETECTED	242.9947 m/z @1.49 [N1274_2.mzXML]	242.99465942382812	1.4929833333333333	1.4320333333333333	1.5222166666666666	0.09018333333333328	19224.884765625	68528.92231616215	0	1182	0.051755738980290955	0.7398140552365315	0.4796281104730631	242.99432373046875	242.99510192871094
574	243.05335998535156	9.2485					1	DETECTED	243.0534 m/z @9.25 [N1274_2.mzXML]	243.05335998535156	9.2485	9.117116666666668	16.468083333333333	7.350966666666665	4352.19677734375	451336.29132238746	0	1182	0.1467458285707952	27.97526322466092	0.6082710484626016	243.04803466796875	243.05384826660156
575	244.15419006347656	9.028433333333334					1	DETECTED	244.1542 m/z @9.03 [N1274_2.mzXML]	244.15419006347656	9.028433333333334	8.975050000000001	9.046133333333334	0.07108333333333228	8883.671875	32314.076652099677	0	1182	0.1082017259070458	0.665782079300654	0.331564158601308	244.15399169921875	244.15419006347656
576	244.20204162597656	9.133383333333335					1	DETECTED	244.2020 m/z @9.13 [N1274_2.mzXML]	244.20204162597656	9.133383333333335	9.063799999999999	9.4769	0.4131000000000018	21281.328125	180656.93075097672	0	1182	0.15204931360637808	2.5728110879516604	4.196966354184483	244.201416015625	244.2021942138672
577	245.2259521484375	14.221233333333334					1	DETECTED	245.2260 m/z @14.22 [N1274_2.mzXML]	245.2259521484375	14.221233333333334	0.3565	18.822	18.4655	35075.03515625	2787807.3691808153	0	1182	0.5733155043480878	3.7330873175443986	8.71818972725984	245.22412109375	245.23294067382812
578	246.1497802734375	1.9253333333333333					1	DETECTED	246.1498 m/z @1.93 [N1274_2.mzXML]	246.1497802734375	1.9253333333333333	1.9253333333333333	12.10185	10.176516666666668	12729.0400390625	4722101.548669923	0	1182	10.051370962353328	null	null	246.14859008789062	246.15211486816406
579	246.1700439453125	9.2485					1	DETECTED	246.1700 m/z @9.25 [N1274_2.mzXML]	246.1700439453125	9.2485	0.10115	19.996	19.894849999999998	50317.25	3805415.3439501645	0	1182	0.15033269093550494	6.236508398311502	1.057203247655336	246.16830444335938	246.1707763671875
580	246.22940063476562	14.296916666666668					1	DETECTED	246.2294 m/z @14.30 [N1274_2.mzXML]	246.22940063476562	14.296916666666668	11.4593	15.1902	3.7309	8563.9267578125	879739.385926209	0	1182	0.5234057193191592	0.6574002831014288	0.31480056620285773	246.22845458984375	246.229736328125
581	246.2422637939453	10.9497					1	DETECTED	246.2423 m/z @10.95 [N1274_2.mzXML]	246.2422637939453	10.9497	9.0104	11.07005	2.0596499999999995	10416.2216796875	387764.4015817865	0	1182	0.7829910056597171	0.5310292373536843	0.06205847470736875	246.23582458496094	246.24244689941406
582	246.94378662109375	1.5510666666666666					1	DETECTED	246.9438 m/z @1.55 [N1274_2.mzXML]	246.94378662109375	1.5510666666666666	0.1374	1.6258333333333332	1.4884333333333333	89585.8828125	865000.1763333741	0	1182	0.09463187615042257	0.8216116275571492	0.6242460985032723	246.94338989257812	246.94554138183594
583	247.09217834472656	2.5161333333333333					1	DETECTED	247.0922 m/z @2.52 [N1274_2.mzXML]	247.09217834472656	2.5161333333333333	1.85475	10.029416666666666	8.174666666666667	80844.8671875	5779794.8720968	0	1182	0.9015634560730326	3.524863122358393	3.181839345367047	247.08909606933594	247.09716796875
584	247.12879943847656	8.34155					1	DETECTED	247.1288 m/z @8.34 [N1274_2.mzXML]	247.12879943847656	8.34155	7.9756833333333335	17.9975	10.021816666666666	9809.3916015625	1404780.4752190553	0	1182	0.20650546769304334	13.695995809037912	2.8943605290403394	247.1240692138672	247.13291931152344
585	247.14413452148438	9.205716666666666					1	DETECTED	247.1441 m/z @9.21 [N1274_2.mzXML]	247.14413452148438	9.205716666666666	9.148366666666668	9.35835	0.20998333333333186	19699.8125	111269.11864727733	0	1182	0.07298572806891279	1.7489061507888568	2.7812893419695386	247.1435546875	247.14439392089844
586	247.24139404296875	12.612150000000002					1	DETECTED	247.2414 m/z @12.61 [N1274_2.mzXML]	247.24139404296875	12.612150000000002	1.3585833333333333	17.9055	16.546916666666668	19917.6484375	1788086.2206581426	0	1182	0.1921747762371222	0.5631753832740641	0.12592482329540836	247.24069213867188	247.2459716796875
587	248.87005615234375	1.7212					1	DETECTED	248.8701 m/z @1.72 [N1274_2.mzXML]	248.87005615234375	1.7212	1.6562833333333333	13.56315	11.906866666666668	25575.7421875	3748270.6676973873	0	1182	0.14937558198549405	91.70885750962763	182.41771501925527	248.86898803710938	248.8702850341797
588	248.97605895996094	1.9253333333333333					1	DETECTED	248.9761 m/z @1.93 [N1274_2.mzXML]	248.97605895996094	1.9253333333333333	1.4481499999999998	15.822483333333334	14.374333333333334	12529.3876953125	1538734.535222412	0	1182	0.36979408464654484	15.061646467116057	2.326466898339256	248.97488403320312	248.97706604003906
589	249.0023956298828	11.4593					1	DETECTED	249.0024 m/z @11.46 [N1274_2.mzXML]	249.0023956298828	11.4593	1.1948333333333332	19.701833333333333	18.507	6871.060546875	2858690.54600421	0	1182	1.0287981998516198	0.9015081153753727	0.6011661262308398	249.00146484375	249.00926208496094
590	249.0453643798828	1.7829833333333334					1	DETECTED	249.0454 m/z @1.78 [N1274_2.mzXML]	249.0453643798828	1.7829833333333334	1.7829833333333334	16.19098333333333	14.407999999999998	9165.3779296875	1213971.1870188904	0	1182	0.4814353430408118	null	null	249.0450439453125	249.05438232421875
591	249.06126403808594	9.163166666666665					1	DETECTED	249.0613 m/z @9.16 [N1274_2.mzXML]	249.06126403808594	9.163166666666665	9.163166666666665	17.610166666666665	8.447	2581.042236328125	501300.9845100404	0	1182	0.160941772047412	null	null	249.05621337890625	249.06149291992188
592	249.10678100585938	1.8116666666666668					1	DETECTED	249.1068 m/z @1.81 [N1274_2.mzXML]	249.10678100585938	1.8116666666666668	1.4782499999999998	11.9134	10.43515	25849.828125	1798609.2239271854	0	1182	0.36122747395346866	2.468412344327179	1.9215320276923566	249.10678100585938	249.11160278320312
593	249.1573486328125	9.766983333333334					1	DETECTED	249.1573 m/z @9.77 [N1274_2.mzXML]	249.1573486328125	9.766983333333334	9.40865	10.029416666666666	0.6207666666666665	18109.126953125	224714.2355436099	0	1182	0.14962475525512353	0.9766207403828276	0.9872018565648841	249.15650939941406	249.1576690673828
594	249.1844940185547	12.343116666666667					1	DETECTED	249.1845 m/z @12.34 [N1274_2.mzXML]	249.1844940185547	12.343116666666667	12.11905	15.403833333333333	3.2847833333333334	9620.041015625	551262.6947758792	0	1182	0.4611375553704331	7.329924129723276	13.659848259446552	249.18331909179688	249.18955993652344
595	249.21710205078125	10.329333333333333					1	DETECTED	249.2171 m/z @10.33 [N1274_2.mzXML]	249.21710205078125	10.329333333333333	10.065016666666667	11.137916666666666	1.0728999999999989	20319.462890625	351755.2379801027	0	1182	0.27400218915609287	1.9955342535155924	0.9445908415337865	249.216064453125	249.22129821777344
596	251.1248779296875	1.6562833333333333					1	DETECTED	251.1249 m/z @1.66 [N1274_2.mzXML]	251.1248779296875	1.6562833333333333	0.10115	19.996	19.894849999999998	78818.8984375	1.1948141309697406E7	0	1182	0.14605772566028485	4.525852085286348	6.181142769101665	251.12379455566406	251.12879943847656
597	252.1309814453125	12.02275					1	DETECTED	252.1310 m/z @12.02 [N1274_2.mzXML]	252.1309814453125	12.02275	0.2652333333333333	19.701833333333333	19.4366	11115.2099609375	2143639.83287265	0	1182	7.420502346357566	1.0661580162220592	1.4651593832976229	252.12171936035156	252.1309814453125
598	252.98794555664062	1.9109833333333335					1	DETECTED	252.9879 m/z @1.91 [N1274_2.mzXML]	252.98794555664062	1.9109833333333335	1.9109833333333335	16.726166666666668	14.815183333333334	7881.4326171875	1239653.1877769167	0	1182	1.1613342642383604	null	null	252.98211669921875	252.9976806640625
599	253.03665161132812	11.551316666666667					1	DETECTED	253.0367 m/z @11.55 [N1274_2.mzXML]	253.03665161132812	11.551316666666667	11.522416666666667	11.7336	0.2111833333333326	20864.39453125	140406.8147004388	0	1182	0.09042086198208743	3.6536908881199226	11.233665755134153	253.03614807128906	253.0371856689453
600	253.04701232910156	1.6103166666666666					1	DETECTED	253.0470 m/z @1.61 [N1274_2.mzXML]	253.04701232910156	1.6103166666666666	0.10115	19.996	19.894849999999998	7668.75732421875	3142015.065848146	0	1182	16.330813010903885	6.591336278299282	13.608478294590535	253.04684448242188	253.05307006835938
601	254.13816833496094	10.89735					1	DETECTED	254.1382 m/z @10.90 [N1274_2.mzXML]	254.13816833496094	10.89735	10.841983333333333	15.51185	4.6698666666666675	3531.08837890625	630550.680493805	0	1182	0.1308512200370746	42.172185430464	83.344370860928	254.13723754882812	254.13925170898438
602	254.175537109375	14.5738					1	DETECTED	254.1755 m/z @14.57 [N1274_2.mzXML]	254.175537109375	14.5738	9.341533333333333	19.536	10.194466666666669	10676.65625	1828750.774121645	0	1182	2.7988318676142487	0.9020219427578301	0.8217758561522986	254.17437744140625	254.17628479003906
603	254.823486328125	2.0238833333333335					1	DETECTED	254.8235 m/z @2.02 [N1274_2.mzXML]	254.823486328125	2.0238833333333335	1.7212	2.1090833333333334	0.38788333333333336	11192.259765625	132593.09055078126	0	1182	0.1386138533096466	0.6407411486151642	0.28148229723032847	254.81546020507812	254.823974609375
604	255.1222686767578	11.551316666666667					1	DETECTED	255.1223 m/z @11.55 [N1274_2.mzXML]	255.1222686767578	11.551316666666667	10.769116666666667	13.836416666666667	3.0672999999999995	132211.9375	2640524.336879391	0	1182	0.07862437742331885	0.79228579667817	0.5325017130040572	255.11264038085938	255.12249755859375
605	255.17166137695312	13.97085					1	DETECTED	255.1717 m/z @13.97 [N1274_2.mzXML]	255.17166137695312	13.97085	8.83415	19.996	11.16185	53024.11328125	6801914.168960634	0	1182	1.4683461003796978	1.0895346882527548	0.948172992364396	255.1708526611328	255.1729736328125
606	255.23110961914062	13.75425					1	DETECTED	255.2311 m/z @13.75 [N1274_2.mzXML]	255.23110961914062	13.75425	0.1193	19.701833333333333	19.582533333333334	19400.7734375	2191802.399283691	0	1182	0.24930981456953916	0.7265440477646912	0.7781434689053661	255.2304229736328	255.232666015625
607	256.0576171875	2.2941166666666666					1	DETECTED	256.0576 m/z @2.29 [N1274_2.mzXML]	256.0576171875	2.2941166666666666	1.8259666666666667	3.67535	1.8493833333333332	10225.7685546875	376970.5369197692	0	1182	0.5082276467878957	1.9752038164406	2.5157149954933526	256.05645751953125	256.0584411621094
608	256.1754455566406	14.44885					1	DETECTED	256.1754 m/z @14.45 [N1274_2.mzXML]	256.1754455566406	14.44885	10.507183333333334	17.813166666666667	7.305983333333334	3519.40185546875	707623.5205437928	0	1182	0.6684837575972189	0.9267632135306555	0.853526427061311	256.1740417480469	256.176025390625
609	256.2629699707031	11.321466666666668					1	DETECTED	256.2630 m/z @11.32 [N1274_2.mzXML]	256.2629699707031	11.321466666666668	0.17388333333333333	19.775166666666667	19.601283333333335	52613.75	2022097.5183995354	0	1182	0.11105674629294171	0.7919637164282662	82.99394083212384	256.2542419433594	256.2646484375
610	256.8205871582031	1.9531333333333334					1	DETECTED	256.8206 m/z @1.95 [N1274_2.mzXML]	256.8205871582031	1.9531333333333334	1.6873333333333334	2.1233666666666666	0.4360333333333333	15127.1904296875	185539.44855029296	0	1182	0.13784680695212304	0.8202282417858037	0.6404564835716072	256.8110046386719	256.8210754394531
611	257.07403564453125	2.16625					1	DETECTED	257.0740 m/z @2.17 [N1274_2.mzXML]	257.07403564453125	2.16625	2.0238833333333335	12.256783333333335	10.2329	7158.9169921875	1507634.8579342957	0	1182	0.753840692440269	35.93853898384462	12.083685836069048	257.0733337402344	257.0834655761719
612	257.24676513671875	12.325983333333333					1	DETECTED	257.2468 m/z @12.33 [N1274_2.mzXML]	257.24676513671875	12.325983333333333	0.1193	19.849333333333334	19.730033333333335	5842.76953125	1639292.7112329407	0	1182	5.787173814615538	0.8081651991190619	2.1876841392460684	257.2460632324219	257.2485656738281
613	257.98077392578125	10.083016666666667					1	DETECTED	257.9808 m/z @10.08 [N1274_2.mzXML]	257.98077392578125	10.083016666666667	9.8016	10.436416666666666	0.6348166666666657	3480.18212890625	71110.15252664176	0	1182	0.07197352886344177	1.127894580989041	1.2557891619780819	257.9800109863281	257.9810791015625
614	258.10986328125	2.2941166666666666					1	DETECTED	258.1099 m/z @2.29 [N1274_2.mzXML]	258.10986328125	2.2941166666666666	1.8688166666666668	15.7122	13.843383333333332	10370.3193359375	1441956.360340851	0	1182	0.6114703035040401	1.7376668955989438	2.453680565361439	258.10797119140625	258.1183776855469
615	258.8988342285156	1.6411833333333334					1	DETECTED	258.8988 m/z @1.64 [N1274_2.mzXML]	258.8988342285156	1.6411833333333334	1.6103166666666666	14.950133333333333	13.339816666666668	30470.078125	2434865.5304973144	0	1182	0.05404364605260925	216.0877429805605	4.9432981089197	258.8911437988281	258.9036560058594
616	258.9437561035156	1.53665					1	DETECTED	258.9438 m/z @1.54 [N1274_2.mzXML]	258.9437561035156	1.53665	0.64785	3.3257499999999998	2.6778999999999997	14770.865234375	463176.7143417358	0	1182	0.09606460401212491	1.5064693969396938	2.0129387938793877	258.9420166015625	258.9479675292969
617	258.97247314453125	1.4929833333333333					1	DETECTED	258.9725 m/z @1.49 [N1274_2.mzXML]	258.97247314453125	1.4929833333333333	1.4320333333333333	18.2545	16.822466666666667	12992.6083984375	1817849.4429830932	0	1182	0.09845146224494039	138.00218758545242	275.00437517090484	258.97222900390625	258.9813232421875
618	259.02618408203125	11.07005					1	DETECTED	259.0262 m/z @11.07 [N1274_2.mzXML]	259.02618408203125	11.07005	9.766983333333334	18.566	8.799016666666665	3493.8984375	867611.8133014523	0	1182	5.044764033165011	3.3762726389031013	5.7525452778062025	259.0252990722656	259.0282287597656
619	259.052978515625	10.732516666666667					1	DETECTED	259.0530 m/z @10.73 [N1274_2.mzXML]	259.052978515625	10.732516666666667	10.278333333333334	10.841983333333333	0.5636499999999991	3428.72314453125	51276.19943725585	0	1182	0.3685219803728277	0.6205093391068213	0.24101867821364262	259.0528869628906	259.0541687011719
620	259.0936584472656	11.817083333333333					1	DETECTED	259.0937 m/z @11.82 [N1274_2.mzXML]	259.0936584472656	11.817083333333333	8.094533333333334	19.31566666666667	11.221133333333334	9401.8564453125	985294.4884799799	0	1182	0.085154693579641	1.5071836957641052	0.04453234654461215	259.091796875	259.0940856933594
621	259.6574401855469	13.136883333333333					1	DETECTED	259.6574 m/z @13.14 [N1274_2.mzXML]	259.6574401855469	13.136883333333333	10.507183333333334	16.2093	5.702116666666665	13724.44921875	999763.9424744863	0	1182	0.2608326931401592	1.0841762685223915	0.1699914570635309	259.64874267578125	259.6656799316406
622	260.0227966308594	10.556583333333332					1	DETECTED	260.0228 m/z @10.56 [N1274_2.mzXML]	260.0227966308594	10.556583333333332	10.5236	10.590750000000002	0.0671500000000016	3144.426513671875	10461.315592651357	0	1182	0.09970400754620456	1.0179383527034431	1.035876705406886	260.0218200683594	260.0230712890625
623	260.1668395996094	12.152933333333333					1	DETECTED	260.1668 m/z @12.15 [N1274_2.mzXML]	260.1668395996094	12.152933333333333	12.053883333333333	13.223983333333333	1.1700999999999997	4419.97607421875	192947.703642151	0	1182	0.1827188208963637	5.906612821807162	10.813225643614324	260.15887451171875	260.16754150390625
624	260.1853942871094	9.870650000000001					1	DETECTED	260.1854 m/z @9.87 [N1274_2.mzXML]	260.1853942871094	9.870650000000001	9.73205	19.996	10.26395	81003.46875	898692.3430857846	1	1182	0.08953451158798309	2.836184129960264	2.494229382200314	260.1782531738281	260.185791015625
625	260.9230651855469	1.5510666666666666					1	DETECTED	260.9231 m/z @1.55 [N1274_2.mzXML]	260.9230651855469	1.5510666666666666	1.4481499999999998	1.5954833333333334	0.14733333333333354	6605.03857421875	33463.14674511719	0	1182	0.07668503818726546	0.7157894736842109	0.4315789473684216	260.9226989746094	260.92340087890625
626	261.0107727050781	1.8116666666666668					1	DETECTED	261.0108 m/z @1.81 [N1274_2.mzXML]	261.0107727050781	1.8116666666666668	1.4481499999999998	14.884316666666667	13.436166666666667	49151.5859375	1683137.2648464355	0	1182	0.0643747100518397	73.89553005732411	5.825644068183194	261.0052185058594	261.0191345214844
627	261.144287109375	9.52835					1	DETECTED	261.1443 m/z @9.53 [N1274_2.mzXML]	261.144287109375	9.52835	0.42929999999999996	12.7401	12.3108	85098.125	1963785.6108450617	1	1182	0.09028836721631706	1.1904657939374068	1.9279069651823137	261.143798828125	261.1490783691406
628	261.18896484375	9.888233333333334					1	DETECTED	261.1890 m/z @9.89 [N1274_2.mzXML]	261.18896484375	9.888233333333334	0.10115	19.996	19.894849999999998	9670.0986328125	2273259.364804323	0	1182	0.08483938038088468	0.9193883717435511	0.3403391607929779	261.18231201171875	261.1895446777344
629	262.14764404296875	9.52835					1	DETECTED	262.1476 m/z @9.53 [N1274_2.mzXML]	262.14764404296875	9.52835	9.4769	19.352666666666668	9.875766666666667	10118.796875	1428384.567531128	0	1182	0.10074233410576561	95.97440881114518	190.94881762229036	262.13787841796875	262.14776611328125
630	263.00787353515625	1.9808999999999999					1	DETECTED	263.0079 m/z @1.98 [N1274_2.mzXML]	263.00787353515625	1.9808999999999999	1.4634166666666668	17.4995	16.036083333333334	15551.84765625	2151018.3271091306	0	1182	0.47635557943404594	15.49429933331187	31.295341259791197	263.00164794921875	263.00836181640625
631	263.08831787109375	11.551316666666667					1	DETECTED	263.0883 m/z @11.55 [N1274_2.mzXML]	263.08831787109375	11.551316666666667	1.7829833333333334	12.49545	10.712466666666666	457865.40625	8453938.176945647	1	1182	0.12763930835665604	0.520583537143471	0.025922806904472236	263.08392333984375	263.0925598144531
632	263.1388854980469	9.661566666666666					1	DETECTED	263.1389 m/z @9.66 [N1274_2.mzXML]	263.1388854980469	9.661566666666666	9.612083333333334	9.85345	0.24136666666666606	19208.291015625	100937.06877282674	0	1182	0.07233756681316095	2.4388683058269818	2.0985238586814865	263.13873291015625	263.1390380859375
633	263.2364501953125	14.342483333333332					1	DETECTED	263.2365 m/z @14.34 [N1274_2.mzXML]	263.2364501953125	14.342483333333332	0.5203166666666666	19.31566666666667	18.795350000000003	98921.171875	6499614.974141021	0	1182	0.5080193806278608	1.4512941396958445	1.6793461961420415	263.23199462890625	263.2402038574219
634	264.0917663574219	11.536916666666666					1	DETECTED	264.0918 m/z @11.54 [N1274_2.mzXML]	264.0917663574219	11.536916666666666	11.522416666666667	11.928816666666668	0.4064000000000014	55246.76953125	497400.1454656969	0	1182	0.12838036203504366	18.139313505701136	22.89190439611495	264.0914001464844	264.0921936035156
635	264.17059326171875	9.205716666666666					1	DETECTED	264.1706 m/z @9.21 [N1274_2.mzXML]	264.17059326171875	9.205716666666666	9.117116666666668	9.52835	0.4112333333333318	29222.943359375	202733.67483526474	0	1182	0.10976565447550968	2.0082632457573872	1.655679568300359	264.1700439453125	264.1711730957031
636	264.85186767578125	1.7376666666666667					1	DETECTED	264.8519 m/z @1.74 [N1274_2.mzXML]	264.85186767578125	1.7376666666666667	1.6873333333333334	1.9109833333333335	0.22365000000000013	13989.3271484375	122421.42191064457	0	1182	0.06812835638197345	2.2216887417218554	2.8488683083293913	264.84326171875	264.8522644042969
637	265.0226135253906	1.7829833333333334					1	DETECTED	265.0226 m/z @1.78 [N1274_2.mzXML]	265.0226135253906	1.7829833333333334	1.7684166666666667	18.511166666666668	16.74275	38764.3125	2124036.1970570367	0	1182	0.9595531514944824	44.76737679155743	81.36630486371523	265.0133361816406	265.0321960449219
638	265.0846862792969	18.1255					1	DETECTED	265.0847 m/z @18.13 [N1274_2.mzXML]	265.0846862792969	18.1255	0.10115	19.996	19.894849999999998	4074.9892578125	1610082.7527275088	0	1182	0.8263036089036575	0.5518881402103266	2.4010364304747775	265.0747375488281	265.0926208496094
639	265.1180114746094	9.714033333333333					1	DETECTED	265.1180 m/z @9.71 [N1274_2.mzXML]	265.1180114746094	9.714033333333333	9.64485	10.029416666666666	0.3845666666666663	45302.44140625	301866.73680792353	0	1182	0.09940858203492375	1.8226287793678906	1.8122986687172866	265.1177673339844	265.1187438964844
640	265.1427917480469	11.2907					1	DETECTED	265.1428 m/z @11.29 [N1274_2.mzXML]	265.1427917480469	11.2907	11.273633333333333	12.49545	1.2218166666666672	17914.3359375	312887.37977685547	0	1182	1.0961557124622328	35.795410156250234	70.59082031250047	265.141357421875	265.1429748535156
641	265.2520446777344	12.612150000000002					1	DETECTED	265.2520 m/z @12.61 [N1274_2.mzXML]	265.2520446777344	12.612150000000002	0.22885	16.154266666666665	15.925416666666665	40308.3125	1657628.6668139661	0	1182	0.2632402302522241	9.488052439979237	2.588932539119889	265.2433776855469	265.2536315917969
642	265.98101806640625	10.226533333333332					1	DETECTED	265.9810 m/z @10.23 [N1274_2.mzXML]	265.98101806640625	10.226533333333332	10.17315	19.389166666666664	9.216016666666665	15821.9990234375	1861940.3056198116	0	1182	0.09659483828940019	86.31923197002915	163.57901318193294	265.9773864746094	265.9866027832031
643	266.12152099609375	9.714033333333333					1	DETECTED	266.1215 m/z @9.71 [N1274_2.mzXML]	266.12152099609375	9.714033333333333	9.661566666666666	9.784016666666668	0.12245000000000239	6715.7138671875	35741.95496508828	0	1182	0.11467301604228552	1.1669313850063563	1.3338627700127128	266.1212158203125	266.121826171875
644	266.6383972167969	12.82075					1	DETECTED	266.6384 m/z @12.82 [N1274_2.mzXML]	266.6383972167969	12.82075	12.7401	12.9291	0.18900000000000006	18710.955078125	142229.46559863308	0	1182	0.10802693690158094	1.1717296962182224	1.3434593924364449	266.63812255859375	266.63873291015625
645	266.92718505859375	1.5954833333333334					1	DETECTED	266.9272 m/z @1.60 [N1274_2.mzXML]	266.92718505859375	1.5954833333333334	1.5659166666666666	5.945916666666666	4.38	32391.4296875	1927500.3823306886	0	1182	0.06182832539463301	74.06989853438539	147.13979706877078	266.92547607421875	266.9274597167969
646	267.0311279296875	11.609816666666667					1	DETECTED	267.0311 m/z @11.61 [N1274_2.mzXML]	267.0311279296875	11.609816666666667	11.522416666666667	11.944066666666666	0.42164999999999964	9000.5498046875	101488.55037585452	0	1182	0.1196882635817289	2.412185354691057	3.8243707093821144	267.0302734375	267.0317077636719
647	267.0678405761719	17.019666666666666					1	DETECTED	267.0678 m/z @17.02 [N1274_2.mzXML]	267.0678405761719	17.019666666666666	0.33835	19.9225	19.58415	8399.2509765625	2820189.6524598408	0	1182	7.933127644127948	0.5870085195113496	0.326484261113751	267.057861328125	267.06829833984375
648	267.64630126953125	13.12215					1	DETECTED	267.6463 m/z @13.12 [N1274_2.mzXML]	267.64630126953125	13.12215	12.222066666666667	15.086366666666667	2.8643	184713.78125	5145613.454348204	2	1182	0.338337474510098	4.158876424793295	4.122665690863784	267.6456298828125	267.6473388671875
649	267.97882080078125	10.208883333333334					1	DETECTED	267.9788 m/z @10.21 [N1274_2.mzXML]	267.97882080078125	10.208883333333334	8.799016666666667	15.1902	6.391183333333334	16384.642578125	889398.3605223999	0	1182	0.07658250822529311	2.2665914034424044	3.533182806884809	267.9786682128906	267.9855041503906
650	268.9575500488281	11.366333333333333					1	DETECTED	268.9576 m/z @11.37 [N1274_2.mzXML]	268.9575500488281	11.366333333333333	10.6262	18.1255	7.499299999999998	12471.876953125	1126803.936464233	0	1182	0.23660217497918623	4.47690210538293	7.379931719278636	268.95703125	268.95880126953125
651	269.0483093261719	1.8688166666666668					1	DETECTED	269.0483 m/z @1.87 [N1274_2.mzXML]	269.0483093261719	1.8688166666666668	1.7684166666666667	11.928816666666668	10.160400000000001	9171.306640625	1312700.0359707032	0	1182	0.3172616014680598	50.59960159362548	100.19920318725096	269.0461730957031	269.048828125
652	269.086669921875	1.4929833333333333					1	DETECTED	269.0867 m/z @1.49 [N1274_2.mzXML]	269.086669921875	1.4929833333333333	1.4320333333333333	1.6103166666666666	0.17828333333333335	5717.3251953125	39031.25392083744	0	1182	0.0793390282825277	1.4625375991249645	1.925075198249929	269.086669921875	269.08795166015625
653	269.1376647949219	12.02275					1	DETECTED	269.1377 m/z @12.02 [N1274_2.mzXML]	269.1376647949219	12.02275	11.4593	12.222066666666667	0.7627666666666659	24679.478515625	458217.4858160406	0	1182	0.09314960850744036	0.6768716537995089	0.2632778389534506	269.1369934082031	269.13812255859375
654	269.1637268066406	13.209183333333334					1	DETECTED	269.1637 m/z @13.21 [N1274_2.mzXML]	269.1637268066406	13.209183333333334	10.083016666666667	17.942	7.858983333333333	3186.391845703125	901457.5416154173	0	1182	5.894015851296526	1.2569680652556379	1.513936130511276	269.1637268066406	269.1696472167969
655	269.2256164550781	13.97085					1	DETECTED	269.2256 m/z @13.97 [N1274_2.mzXML]	269.2256164550781	13.97085	5.140316666666666	15.51185	10.371533333333335	75698.75	2752598.4127120078	0	1182	0.19166126811920137	3.7031367062452105	5.340876825350083	269.2236633300781	269.2267150878906
656	269.28277587890625	12.612150000000002					1	DETECTED	269.2828 m/z @12.61 [N1274_2.mzXML]	269.28277587890625	12.612150000000002	0.5747833333333333	19.940833333333334	19.36605	10699.28515625	1586708.3364644472	0	1182	1.1543149812673619	0.8044138945118118	12.993837284584425	269.28240966796875	269.2841491699219
657	270.2292785644531	13.97085					1	DETECTED	270.2293 m/z @13.97 [N1274_2.mzXML]	270.2292785644531	13.97085	11.991333333333333	15.155100000000001	3.1637666666666675	13690.4482421875	746541.9846069029	0	1182	0.35140728913085084	0.7127673975873594	0.41866256527453183	270.228759765625	270.2349548339844
658	270.9576416015625	1.9531333333333334					1	DETECTED	270.9576 m/z @1.95 [N1274_2.mzXML]	270.9576416015625	1.9531333333333334	1.9531333333333334	15.785983333333332	13.832849999999999	9482.7802734375	2185927.2349477233	0	1182	0.14150992978063948	null	null	270.95709228515625	270.95892333984375
659	271.0396423339844	1.7974333333333334					1	DETECTED	271.0396 m/z @1.80 [N1274_2.mzXML]	271.0396423339844	1.7974333333333334	1.7376666666666667	17.203833333333332	15.466166666666666	53443.2734375	5940271.2688096	0	1182	0.13040976422152495	129.38789737869476	229.9105967975208	271.039306640625	271.0480041503906
660	271.1645812988281	10.769116666666667					1	DETECTED	271.1646 m/z @10.77 [N1274_2.mzXML]	271.1645812988281	10.769116666666667	10.732516666666667	10.89735	0.16483333333333228	11577.8798828125	70023.1838572998	0	1182	0.058088713825199534	2.25182149362476	3.827673879712811	271.1645812988281	271.1648864746094
661	271.2052001953125	14.526716666666665					1	DETECTED	271.2052 m/z @14.53 [N1274_2.mzXML]	271.2052001953125	14.526716666666665	14.296916666666668	15.069133333333333	0.7722166666666652	10571.041015625	309053.5306953124	0	1182	0.47483406018301544	1.6801929213809272	2.3603858427618545	271.20465087890625	271.2058410644531
662	271.262451171875	12.612150000000002					1	DETECTED	271.2625 m/z @12.61 [N1274_2.mzXML]	271.262451171875	12.612150000000002	0.10115	19.996	19.894849999999998	48950.41796875	5556109.469776183	0	1182	0.24879562997993077	0.6527240981986031	3.243393531458709	271.2616882324219	271.2644348144531
663	272.1854553222656	9.9587					1	DETECTED	272.1855 m/z @9.96 [N1274_2.mzXML]	272.1854553222656	9.9587	9.29345	9.993783333333333	0.700333333333333	5904.466796875	88379.44524932842	0	1182	0.09528060439837382	0.5263685331329069	0.05273706626581386	272.1852111816406	272.1870422363281
664	272.25811767578125	11.351316666666666					1	DETECTED	272.2581 m/z @11.35 [N1274_2.mzXML]	272.25811767578125	11.351316666666666	0.3748666666666667	19.867666666666665	19.4928	19717.033203125	1672733.834864807	0	1182	0.11960153167286158	1.2795162108595473	0.492788773832583	272.255126953125	272.2680969238281
665	272.66534423828125	13.323933333333335					1	DETECTED	272.6653 m/z @13.32 [N1274_2.mzXML]	272.66534423828125	13.323933333333335	10.5733	13.595400000000001	3.022100000000002	11488.7041015625	505445.6534116827	0	1182	0.10352702866578412	0.5493462111756081	0.09869242235121614	272.66400146484375	272.67083740234375
666	272.7942199707031	1.9808999999999999					1	DETECTED	272.7942 m/z @1.98 [N1274_2.mzXML]	272.7942199707031	1.9808999999999999	1.7212	2.16625	0.4450499999999997	12899.0263671875	190321.26588623042	0	1182	0.3461942390836663	0.8568540623796689	0.7137081247593379	272.793701171875	272.7945251464844
667	272.9439392089844	1.6411833333333334					1	DETECTED	272.9439 m/z @1.64 [N1274_2.mzXML]	272.9439392089844	1.6411833333333334	1.5804833333333332	1.6714833333333334	0.09100000000000019	50066.68359375	195248.6622773439	0	1182	0.06562421151783515	0.7495881383855016	0.4756284267051372	272.94366455078125	272.9441833496094
668	274.00286865234375	11.222683333333332					1	DETECTED	274.0029 m/z @11.22 [N1274_2.mzXML]	274.00286865234375	11.222683333333332	10.805033333333334	18.822	8.016966666666665	11149.244140625	1491359.1524616696	0	1182	3.802189637700055	8.651834523883718	16.505093540041845	274.0007629394531	274.0075988769531
669	274.2009582519531	11.137916666666666					1	DETECTED	274.2010 m/z @11.14 [N1274_2.mzXML]	274.2009582519531	11.137916666666666	10.155149999999999	11.137916666666666	0.9827666666666666	3781.806884765625	121416.20021856687	0	1182	0.8800742452683927	0.5	null	274.2004699707031	274.2015686035156
670	274.2728576660156	11.336416666666667					1	DETECTED	274.2729 m/z @11.34 [N1274_2.mzXML]	274.2728576660156	11.336416666666667	1.1765833333333333	14.01955	12.842966666666667	2139568.25	2.342272537283415E7	1	1182	0.10068784122951868	2.252671558631495	2.8243347322966152	274.2725830078125	274.2748718261719
671	274.6244812011719	12.788549999999999					1	DETECTED	274.6245 m/z @12.79 [N1274_2.mzXML]	274.6244812011719	12.788549999999999	12.7401	13.439333333333334	0.6992333333333338	17052.7421875	260789.85203186056	0	1182	0.1481719434360187	7.2160302717579805	13.432060543515961	274.6238708496094	274.63409423828125
672	274.8807067871094	1.7531999999999999					1	DETECTED	274.8807 m/z @1.75 [N1274_2.mzXML]	274.8807067871094	1.7531999999999999	1.7034666666666667	1.8116666666666668	0.10820000000000007	18954.869140625	83897.985677002	0	1182	0.07593081901817489	1.0878016085790925	1.175603217158185	274.8803405761719	274.8814697265625
673	274.99920654296875	11.239849999999999					1	DETECTED	274.9992 m/z @11.24 [N1274_2.mzXML]	274.99920654296875	11.239849999999999	10.0116	19.297666666666665	9.286066666666665	14188.3798828125	1797724.532566589	0	1182	4.225807773648169	8.657760342968867	18.148918064663413	274.9981689453125	275.0003356933594
674	275.0213317871094	1.4782499999999998					1	DETECTED	275.0213 m/z @1.48 [N1274_2.mzXML]	275.0213317871094	1.4782499999999998	1.4481499999999998	2.3223833333333332	0.8742333333333334	7424.08544921875	196444.78347534177	0	1182	0.05628844263203714	14.52214839424141	28.04429678848282	275.0205078125	275.0312194824219
675	275.27655029296875	11.336416666666667					1	DETECTED	275.2766 m/z @11.34 [N1274_2.mzXML]	275.27655029296875	11.336416666666667	11.2907	11.959433333333333	0.6687333333333338	310154.9375	2312842.735852171	0	1182	0.0974592138307937	2.9144351470010212	3.443882609188416	275.2762145996094	275.2776184082031
676	275.6324157714844	13.180233333333332					1	DETECTED	275.6324 m/z @13.18 [N1274_2.mzXML]	275.6324157714844	13.180233333333332	11.89855	15.1902	3.2916500000000006	115852.6171875	2927190.386242522	0	1182	0.26850762807684525	2.0067403547670826	2.087174251905781	275.6242370605469	275.6334228515625
677	276.134033203125	13.209183333333334					1	DETECTED	276.1340 m/z @13.21 [N1274_2.mzXML]	276.134033203125	13.209183333333334	4.36395	13.6265	9.262550000000001	33956.609375	1643610.6608443295	0	1182	0.2493542456670088	0.5747666722600814	0.1646239688701075	276.12567138671875	276.1439514160156
678	276.1800231933594	8.851816666666668					1	DETECTED	276.1800 m/z @8.85 [N1274_2.mzXML]	276.1800231933594	8.851816666666668	8.799016666666667	9.09935	0.3003333333333327	3082.605224609375	31089.861862640344	0	1182	1.875550527297384	2.8440656565655806	4.688131313131161	276.1793212890625	276.18084716796875
679	276.6514587402344	13.180233333333332					1	DETECTED	276.6515 m/z @13.18 [N1274_2.mzXML]	276.6514587402344	13.180233333333332	13.107483333333333	13.97085	0.8633666666666677	26223.236328125	485676.33054766903	0	1182	0.39492604963825073	3.5964370498398464	6.12545782921573	276.6502685546875	276.6521301269531
680	276.9844665527344	1.8116666666666668					1	DETECTED	276.9845 m/z @1.81 [N1274_2.mzXML]	276.9844665527344	1.8116666666666668	1.7684166666666667	18.621166666666667	16.85275	17364.302734375	1088327.5797621463	0	1182	0.2317133119514383	161.92492919480532	323.8682884908782	276.9836730957031	276.9944152832031
681	277.0378723144531	10.5236					1	DETECTED	277.0379 m/z @10.52 [N1274_2.mzXML]	277.0378723144531	10.5236	10.473183333333333	10.643533333333332	0.1703499999999991	7176.38134765625	35991.85099298126	0	1182	0.06238851111523047	1.796463276898487	2.3713604609653496	277.03753662109375	277.03863525390625
682	277.157958984375	15.1902					1	DETECTED	277.1580 m/z @15.19 [N1274_2.mzXML]	277.157958984375	15.1902	9.766983333333334	18.217666666666666	8.450683333333332	7074.83935546875	1397795.0476438	0	1182	0.49161149849504504	0.7791209399095861	0.3557429512877149	277.1522521972656	277.15869140625
683	277.1790771484375	12.222066666666667					1	DETECTED	277.1791 m/z @12.22 [N1274_2.mzXML]	277.1790771484375	12.222066666666667	0.15560000000000002	19.628333333333334	19.472733333333334	9611.6455078125	1507812.718799164	0	1182	0.11663990786628453	1.1159694228232757	0.6134329562474468	277.17584228515625	277.1805114746094
684	277.2129821777344	13.689916666666667					1	DETECTED	277.2130 m/z @13.69 [N1274_2.mzXML]	277.2129821777344	13.689916666666667	11.991333333333333	14.402783333333334	2.4114500000000003	29680.08203125	966996.99500592	0	1182	0.26330984779324673	0.6815688741185365	0.4649854093175508	277.2124328613281	277.21600341796875
685	278.05218505859375	17.18566666666667					1	DETECTED	278.0522 m/z @17.19 [N1274_2.mzXML]	278.05218505859375	17.18566666666667	9.749283333333333	19.83083333333333	10.081549999999998	2790.837158203125	692552.7052569883	0	1182	1.694978138306837	0.6778530333966103	0.3557060667932207	278.0509033203125	278.0530700683594
686	278.6270446777344	12.94445					1	DETECTED	278.6270 m/z @12.94 [N1274_2.mzXML]	278.6270446777344	12.94445	12.772250000000001	13.077466666666668	0.30521666666666647	30316.109375	300781.5744445812	0	1182	0.1566469373861974	0.886227255129702	0.742280855436778	278.62628173828125	278.6272888183594
687	278.9819641113281	1.7974333333333334					1	DETECTED	278.9820 m/z @1.80 [N1274_2.mzXML]	278.9819641113281	1.7974333333333334	1.7974333333333334	19.665000000000003	17.86756666666667	7145.5888671875	1870229.789779786	0	1182	14.377294982255979	null	null	278.9798583984375	278.98297119140625
688	279.05389404296875	11.551316666666667					1	DETECTED	279.0539 m/z @11.55 [N1274_2.mzXML]	279.05389404296875	11.551316666666667	1.8259666666666667	19.480666666666664	17.6547	10871.5517578125	1676494.568546997	0	1182	0.15086555816722935	0.8428257107433434	0.7634114896063438	279.0472412109375	279.05657958984375
689	279.08343505859375	10.507183333333334					1	DETECTED	279.0834 m/z @10.51 [N1274_2.mzXML]	279.08343505859375	10.507183333333334	10.295716666666667	18.968166666666665	8.672449999999998	165242.234375	3035971.986566472	1	1182	0.09297149987696685	64.29755645638578	136.30860773759085	279.0830993652344	279.0931396484375
690	279.1581726074219	12.479316666666668					1	DETECTED	279.1582 m/z @12.48 [N1274_2.mzXML]	279.1581726074219	12.479316666666668	0.10115	19.996	19.894849999999998	89663.296875	3.4331062185099356E7	1	1182	18.6364889974846	0.5323801751167797	0.0635327274434341	279.15789794921875	279.1593933105469
691	279.23095703125	13.499866666666666					1	DETECTED	279.2310 m/z @13.50 [N1274_2.mzXML]	279.23095703125	13.499866666666666	12.11905	15.207783333333333	3.0887333333333338	39496.22265625	2004064.9270758664	0	1182	0.1839513656735985	1.1225852983071811	1.0546938298897264	279.2286376953125	279.2325134277344
692	279.6460266113281	12.9291					1	DETECTED	279.6460 m/z @12.93 [N1274_2.mzXML]	279.6460266113281	12.9291	12.756066666666667	14.557916666666667	1.80185	129267.734375	1786952.7484857226	0	1182	0.18625571388520967	1.8264112103410395	1.5076494601380723	279.6444396972656	279.6473083496094
693	280.09130859375	1.7376666666666667					1	DETECTED	280.0913 m/z @1.74 [N1274_2.mzXML]	280.09130859375	1.7376666666666667	1.6873333333333334	18.895500000000002	17.208166666666667	149570.390625	4218510.220150636	1	1182	0.07662233383470385	142.43213884997573	1.4891448266783627	280.0863037109375	280.0921325683594
694	280.14794921875	12.95985					1	DETECTED	280.1479 m/z @12.96 [N1274_2.mzXML]	280.14794921875	12.95985	9.341533333333333	13.546916666666668	4.2053833333333355	35546.25390625	2879707.689188356	0	1182	3.6468641413347846	0.5811242797064936	0.16172683643112334	280.1475830078125	280.1543884277344
695	280.16162109375	12.479316666666668					1	DETECTED	280.1616 m/z @12.48 [N1274_2.mzXML]	280.16162109375	12.479316666666668	0.1921	19.996	19.8039	19668.44921875	5893403.148073423	0	1182	7.125773142825052	12.57626024526782	0.1990334425504349	280.1607971191406	280.16424560546875
696	280.6540832519531	13.351766666666666					1	DETECTED	280.6541 m/z @13.35 [N1274_2.mzXML]	280.6540832519531	13.351766666666666	12.89865	14.868	1.9693500000000004	59956.828125	1340188.1291082476	0	1182	0.269422547426295	1.218868032667108	1.081395154239334	280.64422607421875	280.6544494628906
697	281.0833740234375	16.0805					1	DETECTED	281.0834 m/z @16.08 [N1274_2.mzXML]	281.0833740234375	16.0805	9.3919	19.959166666666665	10.567266666666665	14533.6640625	2947424.323951141	0	1182	2.319887903094264	0.78993666876982	0.41760435336586166	281.0822448730469	281.0840148925781
698	281.0943908691406	1.7376666666666667					1	DETECTED	281.0944 m/z @1.74 [N1274_2.mzXML]	281.0943908691406	1.7376666666666667	1.7212	9.341533333333333	7.620333333333333	13914.5390625	2169571.5928078005	0	1182	0.0716861217460878	232.16757252747863	460.85562495847904	281.0941467285156	281.0987243652344
699	281.1132507324219	9.45955					1	DETECTED	281.1133 m/z @9.46 [N1274_2.mzXML]	281.1132507324219	9.45955	8.7294	9.595966666666667	0.8665666666666674	3626.042236328125	97348.64212445078	0	1182	0.10218096517534292	0.593416877810496	0.18683375562099197	281.1122741699219	281.1132507324219
700	281.2467956542969	14.342483333333332					1	DETECTED	281.2468 m/z @14.34 [N1274_2.mzXML]	281.2467956542969	14.342483333333332	2.8822666666666668	17.794666666666668	14.912400000000002	167501.953125	9258133.925532786	0	1182	0.479050733709137	1.0647559518761969	0.4362688481615787	281.24554443359375	281.2486267089844
701	281.66162109375	14.114666666666666					1	DETECTED	281.6616 m/z @14.11 [N1274_2.mzXML]	281.66162109375	14.114666666666666	10.966849999999999	16.3204	5.35355	46586.83203125	3622259.009894227	0	1182	0.8498930775043352	0.8378246807510003	1.1445543406554566	281.6612548828125	281.6632080078125
702	282.2032165527344	11.522416666666667					1	DETECTED	282.2032 m/z @11.52 [N1274_2.mzXML]	282.2032165527344	11.522416666666667	2.6831	11.594883333333334	8.911783333333334	13922.5927734375	1133682.9134403688	0	1182	0.08629907149917848	0.5040991102253379	0.009399744203413073	282.2020263671875	282.2044372558594
703	282.2213134765625	18.749000000000002					1	DETECTED	282.2213 m/z @18.75 [N1274_2.mzXML]	282.2213134765625	18.749000000000002	0.10115	19.996	19.894849999999998	4574.98779296875	2724277.806214142	0	1182	10.77456635755652	0.5334354898822116	0.08607134552466462	282.2152099609375	282.22314453125
704	282.2501220703125	14.342483333333332					1	DETECTED	282.2501 m/z @14.34 [N1274_2.mzXML]	282.2501220703125	14.342483333333332	11.306583333333332	15.822483333333334	4.515900000000002	36282.3046875	3379268.759500121	0	1182	0.23188584655922995	0.7435000637717241	0.4212478520068262	282.2493896484375	282.259033203125
705	282.2783508300781	13.97085					1	DETECTED	282.2784 m/z @13.97 [N1274_2.mzXML]	282.2783508300781	13.97085	11.817083333333333	14.190966666666666	2.3738833333333336	44818.234375	1127546.4799447018	0	1182	0.2752765298020492	0.8447224706975854	0.10227165897441746	282.2778015136719	282.2789001464844
706	282.9045715332031	1.5954833333333334					1	DETECTED	282.9046 m/z @1.60 [N1274_2.mzXML]	282.9045715332031	1.5954833333333334	1.5659166666666666	1.6411833333333334	0.07526666666666681	69534.15625	203859.31490136744	0	1182	0.052138499008982375	1.272829763246899	1.6929379845341108	282.90423583984375	282.9046325683594
707	282.9728698730469	11.256583333333333					1	DETECTED	282.9729 m/z @11.26 [N1274_2.mzXML]	282.9728698730469	11.256583333333333	10.89735	17.019666666666666	6.122316666666666	14054.685546875	977777.0402177429	0	1182	0.5755375669730718	7.0977771709026305	10.049387150106858	282.97125244140625	282.97430419921875
708	283.0073547363281	10.226533333333332					1	DETECTED	283.0074 m/z @10.23 [N1274_2.mzXML]	283.0073547363281	10.226533333333332	10.191516666666667	10.346066666666667	0.1545500000000004	12291.15625	63803.511361206234	0	1182	0.26580636064866603	2.264224470303918	3.4028550247897145	283.0069885253906	283.0076599121094
709	283.0271301269531	1.8688166666666668					1	DETECTED	283.0271 m/z @1.87 [N1274_2.mzXML]	283.0271301269531	1.8688166666666668	1.8688166666666668	17.517666666666667	15.64885	11793.5859375	1330741.6070885616	0	1182	0.019772091964082472	null	null	283.0267028808594	283.0344543457031
710	283.1066589355469	10.769116666666667					1	DETECTED	283.1067 m/z @10.77 [N1274_2.mzXML]	283.1066589355469	10.769116666666667	8.521383333333334	16.09875	7.577366666666665	5394.17626953125	581039.4940807798	0	1182	0.07405172559164086	1.6855573021710761	2.3711146043421523	283.1031799316406	283.1164855957031
711	283.1534118652344	12.03815					1	DETECTED	283.1534 m/z @12.04 [N1274_2.mzXML]	283.1534118652344	12.03815	12.02275	12.204749999999999	0.1819999999999986	8127.501953125	52121.82166491689	0	1182	0.13044453498027941	5.909090909091003	10.818181818182007	283.1531677246094	283.15374755859375
712	283.26220703125	12.612150000000002					1	DETECTED	283.2622 m/z @12.61 [N1274_2.mzXML]	283.26220703125	12.612150000000002	0.1193	19.996	19.8767	94717.7109375	3108323.52593958	0	1182	0.11534748540300832	2.729922759299564	3.8256856383876	283.25335693359375	283.2640686035156
713	283.28143310546875	13.852983333333333					1	DETECTED	283.2814 m/z @13.85 [N1274_2.mzXML]	283.28143310546875	13.852983333333333	1.9531333333333334	14.296916666666668	12.343783333333334	10113.7490234375	2277500.7170864264	0	1182	0.1840969379415487	0.518652896184966	0.03730579236993202	283.2810363769531	283.2892761230469
714	283.62957763671875	11.9755					1	DETECTED	283.6296 m/z @11.98 [N1274_2.mzXML]	283.62957763671875	11.9755	8.538133333333333	12.13585	3.597716666666667	14530.8310546875	1108376.5437852782	0	1182	0.11698158646404799	0.5233245410731082	0.046649082146216374	283.6292724609375	283.63720703125
715	284.1127014160156	14.4957					1	DETECTED	284.1127 m/z @14.50 [N1274_2.mzXML]	284.1127014160156	14.4957	10.312433333333333	17.462666666666667	7.150233333333334	2065.48046875	535841.2103333436	0	1182	7.152011564521894	0.8546231812459164	0.7092463624918328	284.10418701171875	284.1131896972656
716	284.2939758300781	12.612150000000002					1	DETECTED	284.2940 m/z @12.61 [N1274_2.mzXML]	284.2939758300781	12.612150000000002	12.49545	19.904166666666665	7.408716666666665	18455.9453125	883562.0703031922	0	1182	0.13624972556478454	31.74257355041373	62.48514710082746	284.2926025390625	284.3018798828125
717	284.3302917480469	11.928816666666668					1	DETECTED	284.3303 m/z @11.93 [N1274_2.mzXML]	284.3302917480469	11.928816666666668	11.834483333333333	12.308883333333334	0.47440000000000104	9013.16796875	102342.85466918969	0	1182	0.11163551610761502	2.514487632508797	1.8067447848909888	284.32891845703125	284.3312683105469
718	284.9093933105469	1.6714833333333334					1	DETECTED	284.9094 m/z @1.67 [N1274_2.mzXML]	284.9093933105469	1.6714833333333334	1.6562833333333333	18.511166666666668	16.854883333333333	24411.998046875	2905617.74088794	0	1182	0.1373943632670187	554.4369517543822	8.601892069844364	284.9091491699219	284.90972900390625
719	285.0645751953125	1.5076					1	DETECTED	285.0646 m/z @1.51 [N1274_2.mzXML]	285.0645751953125	1.5076	1.4320333333333333	11.70135	10.269316666666667	10885.5205078125	2106353.9226257936	0	1182	0.14770334526746653	67.94872077635631	134.89744155271262	285.0604553222656	285.0699462890625
720	285.27813720703125	11.491000000000001					1	DETECTED	285.2781 m/z @11.49 [N1274_2.mzXML]	285.27813720703125	11.491000000000001	0.3748666666666667	18.034	17.659133333333333	3886.996337890625	1563389.207793304	0	1182	8.265183758379525	0.7943019755070707	1.0823769953723326	285.2762451171875	285.27996826171875
721	286.143310546875	11.928816666666668					1	DETECTED	286.1433 m/z @11.93 [N1274_2.mzXML]	286.143310546875	11.928816666666668	10.381866666666667	12.085783333333334	1.7039166666666663	5279.1611328125	210787.30224691782	0	1182	0.06472464033648784	0.5507342404947366	0.10146848098947317	286.13629150390625	286.1440734863281
722	286.2004699707031	10.329333333333333					1	DETECTED	286.2005 m/z @10.33 [N1274_2.mzXML]	286.2004699707031	10.329333333333333	10.278333333333334	11.4271	1.1487666666666652	394267.5625	3100218.932764635	1	1182	0.11090357698041586	2.903893719787436	3.139491660552177	286.199951171875	286.2023620605469
723	286.2486267089844	9.766983333333334					1	DETECTED	286.2486 m/z @9.77 [N1274_2.mzXML]	286.2486267089844	9.766983333333334	8.975050000000001	19.462333333333333	10.487283333333332	84416.25	2124256.332401918	1	1182	0.16209502037144752	1.0091714227976685	1.4338060761182694	286.2464294433594	286.2505798339844
724	286.93121337890625	1.9392166666666666					1	DETECTED	286.9312 m/z @1.94 [N1274_2.mzXML]	286.93121337890625	1.9392166666666666	1.8970333333333333	2.1519833333333334	0.25495	8022.46337890625	76445.6795405273	0	1182	0.150762100847315	3.021928091663381	5.043856183326762	286.9301452636719	286.9320983886719
725	287.0133972167969	1.7829833333333334					1	DETECTED	287.0134 m/z @1.78 [N1274_2.mzXML]	287.0133972167969	1.7829833333333334	1.7684166666666667	1.8827500000000001	0.1143333333333334	22157.24609375	89511.76018725587	0	1182	0.0716250833367087	3.9244851258581392	6.8489702517162785	287.01312255859375	287.0142517089844
726	287.2041015625	10.329333333333333					1	DETECTED	287.2041 m/z @10.33 [N1274_2.mzXML]	287.2041015625	10.329333333333333	10.278333333333334	12.239516666666667	1.9611833333333326	52854.03515625	553344.4156190776	0	1182	0.12665426008284264	2.8312939059345053	3.6431882522249808	287.1991882324219	287.204345703125
727	287.2365417480469	13.97085					1	DETECTED	287.2365 m/z @13.97 [N1274_2.mzXML]	287.2365417480469	13.97085	13.803133333333333	15.0516	1.2484666666666673	8848.8408203125	191982.4072070618	0	1182	0.2734028956013983	3.867007808638856	6.40768427174534	287.234619140625	287.2385559082031
728	287.25177001953125	9.8016					1	DETECTED	287.2518 m/z @9.80 [N1274_2.mzXML]	287.25177001953125	9.8016	9.35835	12.579433333333332	3.2210833333333326	11539.59375	402203.3854873049	0	1182	0.5261555847694392	3.6334837375446436	0.48498848102035064	287.2513732910156	287.25469970703125
729	287.2682800292969	11.551316666666667					1	DETECTED	287.2683 m/z @11.55 [N1274_2.mzXML]	287.2682800292969	11.551316666666667	8.27705	11.7498	3.4727500000000013	11065.6376953125	866368.770343506	0	1182	0.03741799874011065	0.5303095858614653	0.06061917172293045	287.26251220703125	287.26910400390625
730	287.6319885253906	12.913666666666668					1	DETECTED	287.6320 m/z @12.91 [N1274_2.mzXML]	287.6319885253906	12.913666666666668	12.308883333333334	14.752533333333334	2.44365	124348.03125	1689621.8265095248	2	1182	0.17466154280162272	1.3804410284035276	1.5586639453417088	287.6312561035156	287.63348388671875
731	288.216064453125	10.643533333333332					1	DETECTED	288.2161 m/z @10.64 [N1274_2.mzXML]	288.216064453125	10.643533333333332	0.22885	19.996	19.767149999999997	281389.875	3526445.2304666964	1	1182	0.08567958716158053	2.994749668168402	3.3274242720923635	288.2062683105469	288.2176513671875
732	288.6403503417969	13.366333333333333					1	DETECTED	288.6404 m/z @13.37 [N1274_2.mzXML]	288.6403503417969	13.366333333333333	11.991333333333333	14.5738	2.582466666666667	42777.078125	1062118.797604859	0	1182	0.23071171715285743	0.939078787878788	1.9192392675399472	288.6311950683594	288.6495666503906
733	288.92144775390625	1.6103166666666666					1	DETECTED	288.9214 m/z @1.61 [N1274_2.mzXML]	288.92144775390625	1.6103166666666666	1.5659166666666666	12.02275	10.456833333333334	252753.515625	6615214.567781983	0	1182	0.06463621425708355	1.518824696205503	1.8081592717021653	288.9212646484375	288.9283447265625
734	289.1178283691406	9.4769					1	DETECTED	289.1178 m/z @9.48 [N1274_2.mzXML]	289.1178283691406	9.4769	9.45955	9.628083333333333	0.16853333333333254	2076.224609375	10858.820202209467	0	1182	0.04667625441996037	4.856868395773154	8.713736791546308	289.1173095703125	289.1180419921875
735	289.1753845214844	1.3951333333333333					1	DETECTED	289.1754 m/z @1.40 [N1274_2.mzXML]	289.1753845214844	1.3951333333333333	0.10115	19.996	19.894849999999998	5630.3447265625	1678531.6964431764	0	1182	6.949055591076796	7.687444454462319	13.69482016103957	289.174072265625	289.17645263671875
736	289.64776611328125	14.099083333333335					1	DETECTED	289.6478 m/z @14.10 [N1274_2.mzXML]	289.64776611328125	14.099083333333335	10.9497	16.19098333333333	5.241283333333332	34154.9765625	2405650.026018371	0	1182	2.9046476146978257	1.7297910347406706	5.835837910211447	289.6404113769531	289.64923095703125
737	290.033447265625	10.295716666666667					1	DETECTED	290.0334 m/z @10.30 [N1274_2.mzXML]	290.033447265625	10.295716666666667	0.5203166666666666	19.756833333333336	19.23651666666667	1787.6322021484375	994291.3166061713	0	1182	7.310561947145322	0.9839247839815592	0.9678495679631184	290.02996826171875	290.0340576171875
738	290.1497802734375	14.13035					1	DETECTED	290.1498 m/z @14.13 [N1274_2.mzXML]	290.1497802734375	14.13035	8.309216666666666	15.69385	7.384633333333333	10381.0244140625	1323501.817923462	0	1182	0.4332126543734578	0.6342951544372802	0.17623722988637794	290.1418151855469	290.1597595214844
739	290.26806640625	11.381233333333334					1	DETECTED	290.2681 m/z @11.38 [N1274_2.mzXML]	290.26806640625	11.381233333333334	10.914883333333334	11.491000000000001	0.5761166666666675	22183.103515625	232264.38410778774	0	1182	0.07039755464432496	0.6163453008476029	0.25813651654990283	290.2674560546875	290.2681884765625
740	290.6266174316406	12.867983333333333					1	DETECTED	290.6266 m/z @12.87 [N1274_2.mzXML]	290.6266174316406	12.867983333333333	4.586266666666666	13.077466666666668	8.491200000000003	30420.119140625	1732414.8968437503	0	1182	0.10227796980102966	0.5126473376091512	0.022481659312519976	290.626220703125	290.6275329589844
741	290.66754150390625	14.5738					1	DETECTED	290.6675 m/z @14.57 [N1274_2.mzXML]	290.66754150390625	14.5738	11.12105	15.403833333333333	4.282783333333333	6692.05859375	613028.4718964533	0	1182	0.5290156731099938	0.6201988752926411	0.18332389770279064	290.6658935546875	290.6681213378906
742	290.9249267578125	2.5161333333333333					1	DETECTED	290.9249 m/z @2.52 [N1274_2.mzXML]	290.9249267578125	2.5161333333333333	1.5954833333333334	19.940833333333334	18.34535	37460.5234375	3345288.2089848933	0	1182	0.5480355715534921	2.714403198140853	3.2193693397557994	290.9150085449219	290.9259338378906
743	291.1194152832031	12.053883333333333					1	DETECTED	291.1194 m/z @12.05 [N1274_2.mzXML]	291.1194152832031	12.053883333333333	4.55425	12.883049999999999	8.3288	103797.9140625	4762119.838395509	0	1182	0.14666442732047535	0.5301481490935032	8.419814323871927	291.1104431152344	291.12847900390625
744	291.173828125	9.870650000000001					1	DETECTED	291.1738 m/z @9.87 [N1274_2.mzXML]	291.173828125	9.870650000000001	9.64485	14.801633333333333	5.156783333333333	2668.30908203125	472763.8845857237	0	1182	0.28679596499884674	11.418917921464356	21.837835842928712	291.1683349609375	291.1739807128906
745	291.6460266113281	12.867983333333333					1	DETECTED	291.6460 m/z @12.87 [N1274_2.mzXML]	291.6460266113281	12.867983333333333	11.834483333333333	14.933383333333333	3.0989000000000004	72615.1484375	983135.3296579587	0	1182	0.11223020016606178	4.808821480425361	3.9504812775748874	291.6405029296875	291.6473693847656
746	291.9350891113281	2.5161333333333333					1	DETECTED	291.9351 m/z @2.52 [N1274_2.mzXML]	291.9350891113281	2.5161333333333333	1.9808999999999999	19.24233333333333	17.261433333333333	26079.63671875	2208848.8810528256	0	1182	0.7911805806139656	2.9070193718867237	2.9409204446943793	291.93402099609375	291.9360046386719
747	292.0676574707031	16.006733333333333					1	DETECTED	292.0677 m/z @16.01 [N1274_2.mzXML]	292.0676574707031	16.006733333333333	9.341533333333333	19.22416666666667	9.882633333333336	4199.50244140625	881999.6510031435	0	1182	1.5387073662098292	0.7413605993318532	0.5673810329001518	292.06524658203125	292.0696105957031
748	292.123046875	12.053883333333333					1	DETECTED	292.1230 m/z @12.05 [N1274_2.mzXML]	292.123046875	12.053883333333333	3.27995	16.89	13.610050000000001	14191.2578125	1681710.6354425056	0	1182	0.09108479246292944	0.7755957039412198	2.4418912723304675	292.1140441894531	292.13067626953125
749	292.6344909667969	10.364049999999999					1	DETECTED	292.6345 m/z @10.36 [N1274_2.mzXML]	292.6344909667969	10.364049999999999	2.6550833333333332	13.223983333333333	10.5689	5016.69873046875	1782291.2210820918	0	1182	0.1327199931557086	0.6854939486053039	0.3709878972106077	292.63348388671875	292.64410400390625
750	292.91314697265625	1.6258333333333332					1	DETECTED	292.9131 m/z @1.63 [N1274_2.mzXML]	292.91314697265625	1.6258333333333332	1.5804833333333332	15.314716666666667	13.734233333333334	4331.1904296875	1208795.4983333435	0	1182	0.08813681246058125	151.42484380742374	301.8496876148475	292.9053955078125	292.92303466796875
751	292.9322814941406	2.7539333333333333					1	DETECTED	292.9323 m/z @2.75 [N1274_2.mzXML]	292.9322814941406	2.7539333333333333	2.3364166666666666	12.756066666666667	10.41965	4311.61474609375	924398.5915466005	0	1182	9.223115099736855	12.47812462576344	23.95624925152688	292.9233703613281	292.9356994628906
752	292.98114013671875	2.7397833333333335					1	DETECTED	292.9811 m/z @2.74 [N1274_2.mzXML]	292.98114013671875	2.7397833333333335	2.5300333333333334	3.523083333333333	0.9930499999999998	4413.8193359375	127969.83907580569	0	1182	0.6232078788786932	2.3672228843861722	3.7344457687723445	292.9771423339844	292.9852600097656
753	292.99664306640625	2.6975					1	DETECTED	292.9966 m/z @2.70 [N1274_2.mzXML]	292.99664306640625	2.6975	2.419966666666667	15.3324	12.912433333333333	5772.5859375	763347.7105197448	0	1182	0.6079044651604435	23.262851309152083	45.525702618304166	292.9884033203125	292.9974060058594
754	293.0075378417969	2.7964166666666666					1	DETECTED	293.0075 m/z @2.80 [N1274_2.mzXML]	293.0075378417969	2.7964166666666666	2.3505666666666665	15.749033333333333	13.398466666666668	6392.13427734375	1014127.8092049559	0	1182	0.5728006911971031	15.025756046502933	26.985014736734442	292.99761962890625	293.0155334472656
755	293.0189514160156	2.5161333333333333					1	DETECTED	293.0190 m/z @2.52 [N1274_2.mzXML]	293.0189514160156	2.5161333333333333	2.3505666666666665	3.8924166666666666	1.5418500000000002	6247.0419921875	269118.55454797356	0	1182	0.47468276623293093	4.656281457620289	8.312562915240578	293.0188293457031	293.02325439453125
756	293.03424072265625	2.7258333333333336					1	DETECTED	293.0342 m/z @2.73 [N1274_2.mzXML]	293.03424072265625	2.7258333333333336	2.2369333333333334	4.0479	1.8109666666666668	8498.060546875	352653.4625571594	0	1182	0.45762935646214276	1.8520829072066542	1.797049625734221	293.0260009765625	293.0345764160156
757	293.0455627441406	2.5300333333333334					1	DETECTED	293.0456 m/z @2.53 [N1274_2.mzXML]	293.0455627441406	2.5300333333333334	2.3364166666666666	4.0479	1.7114833333333337	10562.703125	400814.3075793763	0	1182	0.26152216094487324	4.419772746836531	5.944347906179258	293.03741455078125	293.0460205078125
758	293.0567321777344	2.5988666666666664					1	DETECTED	293.0567 m/z @2.60 [N1274_2.mzXML]	293.0567321777344	2.5988666666666664	2.3505666666666665	4.237	1.8864333333333336	11502.30859375	482810.245636658	0	1182	0.5683893200713737	3.798697811786818	3.7566546335044553	293.0489196777344	293.0574645996094
759	293.0679016113281	2.6410833333333334					1	DETECTED	293.0679 m/z @2.64 [N1274_2.mzXML]	293.0679016113281	2.6410833333333334	2.0947833333333334	18.694000000000003	16.59921666666667	17360.583984375	2140468.0890092454	0	1182	0.399943568911747	14.662980463447058	26.591257764386867	293.05950927734375	293.0716857910156
760	293.0971374511719	2.5161333333333333					1	DETECTED	293.0971 m/z @2.52 [N1274_2.mzXML]	293.0971374511719	2.5161333333333333	0.1193	19.996	19.8767	9690175.0	6.107340812567304E8	1	1182	0.7071334888247582	2.622306868614065	2.6998598111808705	293.09637451171875	293.1070556640625
761	293.12640380859375	9.628083333333333					1	DETECTED	293.1264 m/z @9.63 [N1274_2.mzXML]	293.12640380859375	9.628083333333333	2.1233666666666666	9.628083333333333	7.504716666666666	111032.8984375	1.544665761507153E7	0	1182	6.975220504390636	0.5	null	293.1189880371094	293.1344909667969
762	293.1384582519531	10.364049999999999					1	DETECTED	293.1385 m/z @10.36 [N1274_2.mzXML]	293.1384582519531	10.364049999999999	2.3505666666666665	12.445883333333335	10.095316666666669	53483.69921875	1.1701169464791778E7	0	1182	9.792382417144	0.642328683746996	0.26689950796466777	293.1370849609375	293.14202880859375
763	293.15252685546875	9.766983333333334					1	DETECTED	293.1525 m/z @9.77 [N1274_2.mzXML]	293.15252685546875	9.766983333333334	2.2369333333333334	13.077466666666668	10.840533333333335	116748.5	7694971.618458616	0	1182	2.2153304668018787	0.5322459866667703	0.0848975936063033	293.14447021484375	293.160888671875
764	293.1693115234375	9.993783333333333					1	DETECTED	293.1693 m/z @9.99 [N1274_2.mzXML]	293.1693115234375	9.993783333333333	2.30825	12.085783333333334	9.777533333333334	87500.8671875	1.7724495885486513E7	0	1182	18.40252992480365	0.6385327391636348	0.2693629301219528	293.16339111328125	293.1712341308594
765	293.1813049316406	9.940883333333334					1	DETECTED	293.1813 m/z @9.94 [N1274_2.mzXML]	293.1813049316406	9.940883333333334	2.3505666666666665	15.225483333333333	12.874916666666667	95573.609375	1.0836103582120797E7	0	1182	11.842402836850649	0.80814054270867	0.5646614507427817	293.17132568359375	293.1911315917969
766	293.20587158203125	9.64485					1	DETECTED	293.2059 m/z @9.64 [N1274_2.mzXML]	293.20587158203125	9.64485	2.433683333333333	18.382833333333334	15.949150000000001	118186.0859375	3.2586717987986326E7	0	1182	16.47803785806842	1.1281753203655394	1.2407900241938299	293.1966247558594	293.21417236328125
767	293.22039794921875	2.6410833333333334					1	DETECTED	293.2204 m/z @2.64 [N1274_2.mzXML]	293.22039794921875	2.6410833333333334	2.4612166666666666	3.5080833333333334	1.0468666666666668	4079.33447265625	119021.65134979249	0	1182	0.38848082257451466	2.9101186063750903	4.820237212750181	293.2164001464844	293.2289733886719
768	293.64019775390625	10.364049999999999					1	DETECTED	293.6402 m/z @10.36 [N1274_2.mzXML]	293.64019775390625	10.364049999999999	2.6128666666666667	12.239516666666667	9.62665	17581.1484375	3646238.4266971434	0	1182	0.107878150440607	0.6209793773423844	0.24195875468476877	293.6398010253906	293.64605712890625
769	293.95709228515625	11.188616666666666					1	DETECTED	293.9571 m/z @11.19 [N1274_2.mzXML]	293.95709228515625	11.188616666666666	10.914883333333334	18.767	7.8521166666666655	3459.0751953125	714528.5886328123	0	1182	4.753564958937531	14.342638821237255	27.68527764247451	293.9561462402344	293.95831298828125
770	294.100341796875	2.6128666666666667					1	DETECTED	294.1003 m/z @2.61 [N1274_2.mzXML]	294.100341796875	2.6128666666666667	1.8827500000000001	18.767	16.884249999999998	923561.4375	5.69761460813569E7	0	1182	0.7773706337910382	2.1115344859294605	1.9634522051629915	294.10015869140625	294.10333251953125
771	294.9188537597656	14.083633333333333					1	DETECTED	294.9189 m/z @14.08 [N1274_2.mzXML]	294.9188537597656	14.083633333333333	0.1374	19.996	19.8586	19021.84765625	4980897.100731078	0	1182	0.6405975193965006	0.6876443487630376	0.355389937058653	294.9180603027344	294.9201354980469
772	294.93798828125	1.6411833333333334					1	DETECTED	294.9380 m/z @1.64 [N1274_2.mzXML]	294.93798828125	1.6411833333333334	1.5954833333333334	1.6873333333333334	0.09184999999999999	97414.7734375	302554.7911298827	0	1182	0.04864781748950375	1.0049234135667378	0.9236502601262568	294.93792724609375	294.9381408691406
773	294.95404052734375	11.171733333333332					1	DETECTED	294.9540 m/z @11.17 [N1274_2.mzXML]	294.95404052734375	11.171733333333332	10.87885	18.4745	7.595649999999999	6768.2978515625	1134080.6240842289	0	1182	4.653755779957802	12.967023274341365	19.663781234556172	294.9521179199219	294.9547424316406
774	295.056884765625	10.490583333333332					1	DETECTED	295.0569 m/z @10.49 [N1274_2.mzXML]	295.056884765625	10.490583333333332	10.490583333333332	10.5733	0.0827166666666681	5024.37060546875	17531.27533172646	0	1182	0.06745901293603929	null	null	295.05670166015625	295.0575256347656
775	295.10150146484375	2.5161333333333333					1	DETECTED	295.1015 m/z @2.52 [N1274_2.mzXML]	295.10150146484375	2.5161333333333333	1.9808999999999999	18.4925	16.5116	111815.2890625	8460666.171781983	0	1182	0.7730852872851335	13.18851312827818	2.784546362912423	295.0974426269531	295.10626220703125
776	295.1284484863281	9.64485					1	DETECTED	295.1284 m/z @9.64 [N1274_2.mzXML]	295.1284484863281	9.64485	9.5794	9.749283333333333	0.16988333333333294	33147.9453125	195297.11475634665	0	1182	0.10281409336896097	1.2978100331041431	1.9793268305424474	295.1282653808594	295.13153076171875
777	295.14849853515625	9.766983333333334					1	DETECTED	295.1485 m/z @9.77 [N1274_2.mzXML]	295.14849853515625	9.766983333333334	9.52835	10.119216666666667	0.5908666666666669	5289.7001953125	106801.65638165295	0	1182	0.4640435624285022	1.2380220701215205	1.5284565635979082	295.1476745605469	295.14886474609375
778	295.1935119628906	12.308883333333334					1	DETECTED	295.1935 m/z @12.31 [N1274_2.mzXML]	295.1935119628906	12.308883333333334	1.4634166666666668	18.822	17.358583333333332	39215.9140625	2785676.53394397	0	1182	0.29632515576903984	0.8000365596681244	0.601839283710543	295.1866455078125	295.20245361328125
779	295.26220703125	13.595400000000001					1	DETECTED	295.2622 m/z @13.60 [N1274_2.mzXML]	295.26220703125	13.595400000000001	0.4839333333333334	15.475566666666667	14.991633333333334	12106.748046875	1518128.3683945308	0	1182	0.2806006861703949	0.5716993267979174	0.060691659324464374	295.2613220214844	295.2632141113281
780	295.2942199707031	2.571066666666667					1	DETECTED	295.2942 m/z @2.57 [N1274_2.mzXML]	295.2942199707031	2.571066666666667	2.1377499999999996	9.0104	6.872650000000001	32612.654296875	2003152.7040095513	0	1182	0.8300331799162106	3.158533487662855	3.016744976388695	295.29315185546875	295.29547119140625
781	296.0650939941406	1.7376666666666667					1	DETECTED	296.0651 m/z @1.74 [N1274_2.mzXML]	296.0650939941406	1.7376666666666667	1.6873333333333334	1.7974333333333334	0.11010000000000009	137509.046875	545088.3958066406	1	1182	0.06756541320340093	1.0937086092715238	1.2038670479293347	296.0649719238281	296.065185546875
782	296.13177490234375	9.64485					1	DETECTED	296.1318 m/z @9.64 [N1274_2.mzXML]	296.13177490234375	9.64485	9.595966666666667	11.351316666666666	1.7553499999999982	4961.47802734375	248456.006825073	0	1182	0.09954244052888761	17.95448346403029	34.90896692806058	296.13140869140625	296.13702392578125
783	296.14825439453125	8.816483333333334					1	DETECTED	296.1483 m/z @8.82 [N1274_2.mzXML]	296.14825439453125	8.816483333333334	8.7294	8.939816666666667	0.21041666666666714	6180.88134765625	38291.43141564934	0	1182	0.07853699770602773	1.2081339712918586	1.416267942583717	296.1466064453125	296.1488342285156
784	296.18463134765625	11.817083333333333					1	DETECTED	296.1846 m/z @11.82 [N1274_2.mzXML]	296.18463134765625	11.817083333333333	9.29345	19.499000000000002	10.205550000000002	23071.466796875	2239863.5818584585	0	1182	0.19724213399990376	5.696620516455801	4.4612187997914985	296.1826477050781	296.1944580078125
785	296.19671630859375	12.343116666666667					1	DETECTED	296.1967 m/z @12.34 [N1274_2.mzXML]	296.19671630859375	12.343116666666667	12.239516666666667	12.512049999999999	0.27253333333333174	7533.28515625	88614.33509057623	0	1182	0.044519227084792945	1.3153153153153059	1.6306306306306118	296.1963195800781	296.1976318359375
786	296.25762939453125	13.424366666666666					1	DETECTED	296.2576 m/z @13.42 [N1274_2.mzXML]	296.25762939453125	13.424366666666666	13.39535	13.75425	0.3589000000000002	15521.134765625	202890.43620043903	0	1182	0.17034003725422941	6.184376794945717	11.368753589891433	296.25677490234375	296.25799560546875
787	296.98858642578125	11.70135					1	DETECTED	296.9886 m/z @11.70 [N1274_2.mzXML]	296.98858642578125	11.70135	8.904733333333333	16.468083333333333	7.56335	6577.185546875	885016.1810003661	0	1182	0.5510157679119096	1.3522321614808368	1.7044643229616736	296.9871520996094	296.992431640625
788	297.1182556152344	1.4929833333333333					1	DETECTED	297.1183 m/z @1.49 [N1274_2.mzXML]	297.1182556152344	1.4929833333333333	1.4132333333333333	9.5794	8.166166666666665	8126.52490234375	833795.6670248413	0	1182	0.12936588522306658	51.19853709508882	99.46191278938444	297.1172790527344	297.126708984375
789	297.1524963378906	1.8116666666666668					1	DETECTED	297.1525 m/z @1.81 [N1274_2.mzXML]	297.1524963378906	1.8116666666666668	1.7974333333333334	9.442649999999999	7.645216666666665	15897.96484375	3622132.5141351316	0	1182	7.889897383576535	268.55155600785406	534.8093513355705	297.1430969238281	297.1532897949219
790	297.18017578125	16.5415					1	DETECTED	297.1802 m/z @16.54 [N1274_2.mzXML]	297.18017578125	16.5415	9.063799999999999	19.812166666666666	10.748366666666668	12204.80859375	2523423.136797791	0	1182	0.8796320335460059	0.7062824112868927	0.3455204377637967	297.17852783203125	297.1883239746094
791	298.0964050292969	9.2485					1	DETECTED	298.0964 m/z @9.25 [N1274_2.mzXML]	298.0964050292969	9.2485	9.234033333333334	9.3089	0.07486666666666508	2305.313720703125	7209.990306579515	0	1182	0.07291580918393947	2.5875576036867867	4.175115207373573	298.09625244140625	298.0969543457031
792	298.27313232421875	14.342483333333332					1	DETECTED	298.2731 m/z @14.34 [N1274_2.mzXML]	298.27313232421875	14.342483333333332	10.841983333333333	17.111666666666668	6.269683333333335	130371.0625	5635704.194864897	0	1182	0.5308041560770302	0.7867549827019402	3.597003977682202	298.27264404296875	298.2743225097656
793	299.0800476074219	10.295716666666667					1	DETECTED	299.0800 m/z @10.30 [N1274_2.mzXML]	299.0800476074219	10.295716666666667	9.117116666666668	10.381866666666667	1.2647499999999994	3139.269775390625	94387.00375842283	0	1182	0.18478323689507192	0.5365475988460886	0.07309519769217715	299.0789794921875	299.08905029296875
794	299.1379089355469	11.306583333333332					1	DETECTED	299.1379 m/z @11.31 [N1274_2.mzXML]	299.1379089355469	11.306583333333332	10.226533333333332	16.135749999999998	5.909216666666666	92383.9921875	4060963.583523165	0	1182	0.12936886515416468	1.9504863501646719	2.6889182011769	299.1358947753906	299.139404296875
795	299.276611328125	14.296916666666668					1	DETECTED	299.2766 m/z @14.30 [N1274_2.mzXML]	299.276611328125	14.296916666666668	14.051816666666667	15.98845	1.936633333333333	22821.669921875	836822.381457397	0	1182	0.4281192734527437	3.25017591128635	4.0927494363963515	299.27618408203125	299.27728271484375
796	299.2930603027344	13.836416666666667					1	DETECTED	299.2931 m/z @13.84 [N1274_2.mzXML]	299.2930603027344	13.836416666666667	0.10115	19.812166666666666	19.711016666666666	6169.24853515625	1641352.9991697376	0	1182	2.691678470962449	0.7175330900018929	0.2059728103758772	299.2920837402344	299.2955627441406
797	299.6319580078125	12.867983333333333					1	DETECTED	299.6320 m/z @12.87 [N1274_2.mzXML]	299.6319580078125	12.867983333333333	12.756066666666667	13.194600000000001	0.4385333333333339	66204.7109375	600902.9876317128	0	1182	0.11711573810023701	1.9591958302308445	4.1752327662051885	299.63177490234375	299.6327209472656
798	300.14166259765625	11.306583333333332					1	DETECTED	300.1417 m/z @11.31 [N1274_2.mzXML]	300.14166259765625	11.306583333333332	10.750816666666667	13.409816666666668	2.6590000000000007	15326.3515625	934282.5639483645	0	1182	1.1996789389058797	3.2292788640838914	3.3406291637565415	300.14019775390625	300.14239501953125
799	300.17950439453125	11.551316666666667					1	DETECTED	300.1795 m/z @11.55 [N1274_2.mzXML]	300.17950439453125	11.551316666666667	9.063799999999999	12.10185	3.038050000000002	121136.6484375	1647398.423408386	0	1182	0.09014823524811177	0.48897230915419526	5.32612695597123	300.17919921875	300.183837890625
800	300.1982727050781	11.366333333333333					1	DETECTED	300.1983 m/z @11.37 [N1274_2.mzXML]	300.1982727050781	11.366333333333333	8.86945	11.4271	2.557649999999999	13825.109375	872678.2340483401	0	1182	2.4585327169982953	0.5121685034009064	0.02452678949353172	300.19775390625	300.19866943359375
801	300.2164611816406	10.661016666666665					1	DETECTED	300.2165 m/z @10.66 [N1274_2.mzXML]	300.2164611816406	10.661016666666665	10.507183333333334	14.01955	3.512366666666667	13713.02734375	2043022.0347296137	0	1182	3.5147558894988773	11.416143011917814	21.83228602383563	300.2162780761719	300.22125244140625
802	301.1172790527344	10.769116666666667					1	DETECTED	301.1173 m/z @10.77 [N1274_2.mzXML]	301.1172790527344	10.769116666666667	10.329333333333333	10.9497	0.6203666666666674	48964.4765625	500066.3652358405	1	1182	0.08285325335005567	0.7053094326751799	0.2491548842814011	301.1170349121094	301.1179504394531
803	301.139892578125	12.479316666666668					1	DETECTED	301.1399 m/z @12.48 [N1274_2.mzXML]	301.139892578125	12.479316666666668	0.10115	19.996	19.894849999999998	96868.1953125	1.3063743015854253E7	0	1182	10.746396572292499	0.5894515587154799	0.04075941088543983	301.1351623535156	301.1416320800781
804	301.21282958984375	13.484733333333333					1	DETECTED	301.2128 m/z @13.48 [N1274_2.mzXML]	301.21282958984375	13.484733333333333	12.445883333333335	13.903483333333332	1.4575999999999976	44581.58203125	844132.4019020993	0	1182	0.19114583223636572	0.7015449776194831	3.177700320008016	301.20941162109375	301.2154541015625
805	302.10162353515625	10.608566666666666					1	DETECTED	302.1016 m/z @10.61 [N1274_2.mzXML]	302.10162353515625	10.608566666666666	10.490583333333332	10.696283333333334	0.205700000000002	6132.85400390625	46136.96884948746	0	1182	0.14627348510791194	0.8717332956632262	0.7434665913264525	302.10125732421875	302.1021423339844
806	302.1434020996094	12.429566666666666					1	DETECTED	302.1434 m/z @12.43 [N1274_2.mzXML]	302.1434020996094	12.429566666666666	0.1374	19.977666666666668	19.84026666666667	16575.408203125	2640133.1944792457	0	1182	0.1524545197021503	1.786999041914632	1.0295658849640972	302.1421813964844	302.1454772949219
807	302.1950988769531	9.976383333333333					1	DETECTED	302.1951 m/z @9.98 [N1274_2.mzXML]	302.1950988769531	9.976383333333333	8.659816666666668	10.065016666666667	1.405199999999999	2715.049072265625	114293.49741766344	0	1182	1.4193746088916583	0.5336607843633697	0.06732156872673935	302.19488525390625	302.1966552734375
808	302.23175048828125	10.8236					1	DETECTED	302.2318 m/z @10.82 [N1274_2.mzXML]	302.23175048828125	10.8236	10.769116666666667	11.137916666666666	0.36879999999999846	15912.8984375	142386.45601843236	0	1182	0.13848226572849143	3.384521260324224	3.2451608247058177	302.23114013671875	302.23236083984375
809	302.28668212890625	11.609816666666667					1	DETECTED	302.2867 m/z @11.61 [N1274_2.mzXML]	302.28668212890625	11.609816666666667	11.171733333333332	15.4395	4.2677666666666685	112842.8203125	1768070.6012221389	0	1182	0.09865474358625903	0.9336365565197633	0.5490653536343777	302.2854919433594	302.287841796875
810	303.02691650390625	1.4481499999999998					1	DETECTED	303.0269 m/z @1.45 [N1274_2.mzXML]	303.02691650390625	1.4481499999999998	1.4320333333333333	9.628083333333333	8.19605	8899.2060546875	533915.9713442993	0	1182	0.4265476106828796	254.27249224405548	39.04656910704531	303.0210876464844	303.0311279296875
811	303.07354736328125	9.714033333333333					1	DETECTED	303.0735 m/z @9.71 [N1274_2.mzXML]	303.07354736328125	9.714033333333333	3.644766666666667	9.749283333333333	6.104516666666665	3083.362060546875	382739.93865338137	0	1182	0.1843171428481405	0.5029039752194114	0.0058079504388228505	303.06768798828125	303.0742492675781
812	303.1329040527344	10.750816666666667					1	DETECTED	303.1329 m/z @10.75 [N1274_2.mzXML]	303.1329040527344	10.750816666666667	10.1012	10.89735	0.796149999999999	4396.88134765625	82051.9338983155	0	1182	0.09916571572907529	0.6127844626318076	0.22556892526361538	303.1328125	303.1339416503906
813	303.228515625	14.296916666666668					1	DETECTED	303.2285 m/z @14.30 [N1274_2.mzXML]	303.228515625	14.296916666666668	10.029416666666666	17.610166666666665	7.580749999999998	428275.78125	1.6357314225965694E7	1	1182	0.28984151538834446	0.7363285182631771	0.37201696081658125	303.22723388671875	303.23046875
814	303.6459045410156	12.867983333333333					1	DETECTED	303.6459 m/z @12.87 [N1274_2.mzXML]	303.6459045410156	12.867983333333333	12.788549999999999	13.017750000000001	0.2292000000000023	23726.408203125	190569.36974194407	0	1182	0.2085212095280955	1.4427192614351656	1.8854385228703312	303.6453857421875	303.64630126953125
815	304.04833984375	17.22233333333333					1	DETECTED	304.0483 m/z @17.22 [N1274_2.mzXML]	304.04833984375	17.22233333333333	0.10115	19.940833333333334	19.839683333333333	4697.62060546875	1402405.100545349	0	1182	1.3798843022752827	0.5793899564963871	0.3642647777826311	304.0465393066406	304.05010986328125
816	304.1502990722656	9.341533333333333					1	DETECTED	304.1503 m/z @9.34 [N1274_2.mzXML]	304.1502990722656	9.341533333333333	9.2485	17.813166666666667	8.564666666666668	2864.051025390625	1060243.9090326538	0	1182	0.14593045774820546	46.03009673952023	91.06019347904046	304.1490783691406	304.1569519042969
817	304.17462158203125	8.86945					1	DETECTED	304.1746 m/z @8.87 [N1274_2.mzXML]	304.17462158203125	8.86945	8.816483333333334	8.92235	0.10586666666666567	2586.382568359375	12428.99829138178	0	1182	0.22875856708000342	0.9993706733794798	0.9987413467589596	304.1744079589844	304.17596435546875
818	304.2113342285156	10.083016666666667					1	DETECTED	304.2113 m/z @10.08 [N1274_2.mzXML]	304.2113342285156	10.083016666666667	10.029416666666666	10.608566666666666	0.5791500000000003	45998.18359375	415239.28140368755	0	1182	0.09767607136348211	3.8293893965207326	4.13573686361859	304.2107849121094	304.2118225097656
819	304.2320251464844	14.296916666666668					1	DETECTED	304.2320 m/z @14.30 [N1274_2.mzXML]	304.2320251464844	14.296916666666668	10.6262	16.0805	5.4543	74089.4140625	3870581.426815856	0	1182	0.45024189834676953	0.7059250109862057	0.3895030853588962	304.231201171875	304.2330017089844
820	304.2987365722656	11.522416666666667					1	DETECTED	304.2987 m/z @11.52 [N1274_2.mzXML]	304.2987365722656	11.522416666666667	11.475033333333332	12.170166666666667	0.6951333333333345	32952.66796875	210114.04741882405	0	1182	0.0536729025662428	2.135765709326786	3.0714536594029926	304.298095703125	304.299560546875
821	304.89520263671875	1.6103166666666666					1	DETECTED	304.8952 m/z @1.61 [N1274_2.mzXML]	304.89520263671875	1.6103166666666666	1.1765833333333333	19.517333333333333	18.34075	59021.20703125	4273385.716006104	0	1182	0.06943717677894456	0.6149455649622785	0.2115202351672269	304.8947448730469	304.90411376953125
822	304.9742126464844	2.1803666666666666					1	DETECTED	304.9742 m/z @2.18 [N1274_2.mzXML]	304.9742126464844	2.1803666666666666	2.1090833333333334	18.93166666666667	16.822583333333334	9159.318359375	1937440.0749866336	0	1182	0.11470382040298643	117.99801262567252	234.99602525134503	304.9669494628906	304.9750671386719
823	305.04498291015625	17.370333333333335					1	DETECTED	305.0450 m/z @17.37 [N1274_2.mzXML]	305.04498291015625	17.370333333333335	0.4839333333333334	19.996	19.512066666666666	3622.6962890625	1235136.0166904898	0	1182	1.688292978510173	0.5777450097909165	0.15549001958183292	305.04315185546875	305.0473937988281
824	305.0856018066406	11.883266666666666					1	DETECTED	305.0856 m/z @11.88 [N1274_2.mzXML]	305.0856018066406	11.883266666666666	6.563633333333333	16.3572	9.793566666666667	2331.59130859375	765599.571804138	0	1182	8.7892117530597	0.9205114387583105	0.8410228775166209	305.0805358886719	305.0876770019531
825	305.1346740722656	12.3603					1	DETECTED	305.1347 m/z @12.36 [N1274_2.mzXML]	305.1346740722656	12.3603	12.325983333333333	13.546916666666668	1.2209333333333348	15737.40234375	344769.32243115315	0	1182	0.1972036154103467	17.789218067022563	34.57843613404513	305.134521484375	305.13970947265625
826	305.2144775390625	10.065016666666667					1	DETECTED	305.2145 m/z @10.07 [N1274_2.mzXML]	305.2144775390625	10.065016666666667	2.0379666666666667	15.001083333333334	12.963116666666668	9046.01171875	1432966.4724951172	0	1182	0.15264679935896552	0.8074645521497106	0.027155286583365624	305.2115478515625	305.2149353027344
827	305.24407958984375	12.612150000000002					1	DETECTED	305.2441 m/z @12.61 [N1274_2.mzXML]	305.24407958984375	12.612150000000002	7.5364	15.530149999999999	7.993749999999999	220701.859375	4181717.250195867	0	1182	0.19460157294479252	8.229128635555496	3.4744301533423094	305.2353210449219	305.2481384277344
828	306.0832214355469	16.19098333333333					1	DETECTED	306.0832 m/z @16.19 [N1274_2.mzXML]	306.0832214355469	16.19098333333333	9.263316666666666	19.059166666666666	9.79585	6238.5810546875	1183708.1075961	0	1182	1.7881085581517127	0.7070093345522784	0.20672387087128843	306.0820007324219	306.084228515625
829	306.2472839355469	12.596016666666666					1	DETECTED	306.2473 m/z @12.60 [N1274_2.mzXML]	306.2472839355469	12.596016666666666	6.086983333333333	14.557916666666667	8.470933333333335	40148.18359375	2453080.62812256	0	1182	0.07476206261158147	0.6259159546785955	0.2266811937413029	306.2452087402344	306.2507629394531
830	307.0618591308594	11.594883333333334					1	DETECTED	307.0619 m/z @11.59 [N1274_2.mzXML]	307.0618591308594	11.594883333333334	10.983550000000001	14.834583333333335	3.8510333333333335	9960.47265625	746044.5107775878	0	1182	0.23384103939162948	3.149700109051258	4.665957618354041	307.06060791015625	307.0631408691406
831	307.07989501953125	16.30205					1	DETECTED	307.0799 m/z @16.30 [N1274_2.mzXML]	307.07989501953125	16.30205	9.661566666666666	19.205666666666666	9.5441	6151.31201171875	1284364.356580261	0	1182	1.8351621771504014	0.7186299190068993	0.3187090832734551	307.07861328125	307.0850524902344
832	307.1680603027344	10.556583333333332					1	DETECTED	307.1681 m/z @10.56 [N1274_2.mzXML]	307.1680603027344	10.556583333333332	10.191516666666667	12.222066666666667	2.03055	101218.15625	1823421.1193410342	1	1182	0.582417460488811	0.7675157432862875	6.597843489498252	307.16693115234375	307.1688537597656
833	308.1712646484375	10.9497					1	DETECTED	308.1713 m/z @10.95 [N1274_2.mzXML]	308.1712646484375	10.9497	3.7672666666666665	11.222683333333332	7.455416666666666	8522.146484375	1130604.931420319	0	1182	0.19973064122689443	0.519003541046906	0.038007082093812095	308.1632995605469	308.1717529296875
834	308.82537841796875	1.7212					1	DETECTED	308.8254 m/z @1.72 [N1274_2.mzXML]	308.82537841796875	1.7212	1.6873333333333334	1.7829833333333334	0.09565000000000001	5924.8310546875	28351.08799072269	0	1182	0.06222458861251745	1.4121555118110218	1.824311023622044	308.82537841796875	308.8265075683594
835	308.87774658203125	2.08055					1	DETECTED	308.8777 m/z @2.08 [N1274_2.mzXML]	308.87774658203125	2.08055	2.0662833333333332	2.16625	0.09996666666666654	8754.712890625	41434.18593310552	0	1182	0.10588144943812461	3.5035046728971415	6.007009345794283	308.8772888183594	308.8785705566406
836	309.0814208984375	11.551316666666667					1	DETECTED	309.0814 m/z @11.55 [N1274_2.mzXML]	309.0814208984375	11.551316666666667	9.993783333333333	11.70135	1.7075666666666667	8826.314453125	337151.2046730346	0	1182	0.12930439859047382	0.5481637632153404	0.09632752643068077	309.08074951171875	309.0909118652344
837	309.1502380371094	13.705983333333334					1	DETECTED	309.1502 m/z @13.71 [N1274_2.mzXML]	309.1502380371094	13.705983333333334	9.2781	14.479916666666666	5.201816666666666	30981.896484375	1008651.968011443	0	1182	0.37390730816765405	0.5705454064680031	5.103231987041499	309.1470031738281	309.1513977050781
838	309.2025451660156	12.788549999999999					1	DETECTED	309.2025 m/z @12.79 [N1274_2.mzXML]	309.2025451660156	12.788549999999999	11.783233333333333	12.913666666666668	1.1304333333333343	14139.7138671875	281373.7634335326	0	1182	0.6045351422039449	0.5622274905087961	0.1816187079709057	309.2010192871094	309.2061767578125
839	309.2187805175781	9.35835					1	DETECTED	309.2188 m/z @9.36 [N1274_2.mzXML]	309.2187805175781	9.35835	9.29345	13.9374	4.64395	4363.5888671875	620000.3132989504	0	1182	4.423387258020549	35.777734976887665	70.55546995377533	309.2185974121094	309.2272644042969
840	310.1124267578125	1.3767166666666666					1	DETECTED	310.1124 m/z @1.38 [N1274_2.mzXML]	310.1124267578125	1.3767166666666666	0.1374	19.996	19.8586	1871.2337646484375	1071714.9434217832	0	1182	18.249151782682056	8.011915168305114	15.023830336610228	310.1094665527344	310.1142272949219
841	310.1534729003906	13.770166666666666					1	DETECTED	310.1535 m/z @13.77 [N1274_2.mzXML]	310.1534729003906	13.770166666666666	13.64235	14.250983333333332	0.6086333333333318	5910.6279296875	104416.11621228007	0	1182	0.07135502636825564	2.3808840787586445	3.7617681575172894	310.1527404785156	310.1546630859375
842	310.2005615234375	10.608566666666666					1	DETECTED	310.2006 m/z @10.61 [N1274_2.mzXML]	310.2005615234375	10.608566666666666	1.2310833333333333	17.426	16.194916666666664	149201.125	2329431.569159939	1	1182	0.09579129048418444	1.0659733924792913	0.889570892288735	310.1982116699219	310.2098083496094
843	310.9118347167969	1.6411833333333334					1	DETECTED	310.9118 m/z @1.64 [N1274_2.mzXML]	310.9118347167969	1.6411833333333334	1.6103166666666666	1.7212	0.11088333333333344	53391.2578125	183691.82894335932	0	1182	0.055277097051633195	1.5548381274424004	2.44302699652879	310.9117431640625	310.9123229980469
844	311.0047607421875	11.4593					1	DETECTED	311.0048 m/z @11.46 [N1274_2.mzXML]	311.0047607421875	11.4593	9.028433333333334	19.6835	10.655066666666665	4840.72802734375	1102813.209184417	0	1182	3.0478748488171856	2.191618901352055	2.4882617083571033	310.9954528808594	311.0095520019531
845	311.1232604980469	8.746766666666668					1	DETECTED	311.1233 m/z @8.75 [N1274_2.mzXML]	311.1232604980469	8.746766666666668	8.453750000000001	10.029416666666666	1.575666666666665	17208.8046875	359590.3752209472	0	1182	0.10776391328126955	2.6886980262783675	4.31026670463582	311.1201477050781	311.12359619140625
846	311.1502685546875	13.689916666666667					1	DETECTED	311.1503 m/z @13.69 [N1274_2.mzXML]	311.1502685546875	13.689916666666667	6.81055	14.035883333333334	7.225333333333334	7044.56494140625	1430115.6489677732	0	1182	0.23664413187225186	0.5251452410832393	0.05029048216647861	311.1498107910156	311.1534729003906
847	311.1658630371094	12.325983333333333					1	DETECTED	311.1659 m/z @12.33 [N1274_2.mzXML]	311.1658630371094	12.325983333333333	6.051683333333333	15.67565	9.623966666666666	75454.234375	2090376.098370301	1	1182	0.2361827930278242	1.8125750151713067	2.4217370078350466	311.1584167480469	311.1754455566406
848	311.20404052734375	10.608566666666666					1	DETECTED	311.2040 m/z @10.61 [N1274_2.mzXML]	311.20404052734375	10.608566666666666	10.400166666666667	17.0565	6.6563333333333325	27058.607421875	1918517.6237543635	0	1182	3.777015445056513	10.313371327505763	19.382291144078764	311.1950988769531	311.2041015625
849	311.63177490234375	12.82075					1	DETECTED	311.6318 m/z @12.82 [N1274_2.mzXML]	311.63177490234375	12.82075	12.724033333333333	13.062566666666667	0.33853333333333424	31221.357421875	258228.87601196376	0	1182	0.09156182316357686	1.7501292434947346	2.3143442021002074	311.6312561035156	311.6323547363281
850	311.9933166503906	16.7625					1	DETECTED	311.9933 m/z @16.76 [N1274_2.mzXML]	311.9933166503906	16.7625	15.103483333333333	19.940833333333334	4.837350000000001	2363.356201171875	401371.41324005096	0	1182	3.3809777959830605	1.4578967460644365	1.9157934921288728	311.9914245605469	311.9945068359375
851	312.02850341796875	13.151233333333332					1	DETECTED	312.0285 m/z @13.15 [N1274_2.mzXML]	312.02850341796875	13.151233333333332	11.07005	19.812166666666666	8.742116666666666	34794.5234375	1888225.4307138065	0	1182	0.34373631838134244	1.001760055616687	0.8705914826916368	312.0210876464844	312.0298156738281
852	312.1336669921875	12.8524					1	DETECTED	312.1337 m/z @12.85 [N1274_2.mzXML]	312.1336669921875	12.8524	4.782466666666666	12.867983333333333	8.085516666666667	12697.4384765625	1284691.3870936274	0	1182	0.0721088144475992	0.5009655180959777	0.0019310361919553727	312.12945556640625	312.1365661621094
853	312.2160339355469	10.769116666666667					1	DETECTED	312.2160 m/z @10.77 [N1274_2.mzXML]	312.2160339355469	10.769116666666667	7.271333333333333	11.12105	3.8497166666666676	29938.42578125	463780.01737573306	0	1182	0.1373459156538832	1.1601739166455092	0.9566602637175888	312.2101745605469	312.2169494628906
854	312.3616027832031	12.085783333333334					1	DETECTED	312.3616 m/z @12.09 [N1274_2.mzXML]	312.3616027832031	12.085783333333334	12.03815	12.429566666666666	0.3914166666666663	13698.0068359375	106352.82029284688	0	1182	0.06099767367645548	4.108642407277786	2.76855412202323	312.3611755371094	312.362060546875
855	312.6583557128906	2.4475166666666666					1	DETECTED	312.6584 m/z @2.45 [N1274_2.mzXML]	312.6583557128906	2.4475166666666666	1.9253333333333333	13.546916666666668	11.621583333333335	21241.955078125	1416675.0340559082	0	1182	0.4418234351825272	2.1484459300727248	2.1288311503611457	312.6502990722656	312.6622009277344
856	313.0955810546875	1.5076					1	DETECTED	313.0956 m/z @1.51 [N1274_2.mzXML]	313.0955810546875	1.5076	1.4132333333333333	19.059166666666666	17.645933333333332	20584.40234375	2358894.460141022	0	1182	0.15676542124837334	93.49664429530196	184.67142593891003	313.094482421875	313.0960693359375
857	313.1536865234375	10.047133333333333					1	DETECTED	313.1537 m/z @10.05 [N1274_2.mzXML]	313.1536865234375	10.047133333333333	9.993783333333333	19.554166666666667	9.560383333333334	5375.87255859375	941681.4309190064	0	1182	0.08567358624203081	89.60059356451109	178.20118712902217	313.1510925292969	313.15435791015625
858	313.1661376953125	12.308883333333334					1	DETECTED	313.1661 m/z @12.31 [N1274_2.mzXML]	313.1661376953125	12.308883333333334	3.8454166666666665	12.95985	9.114433333333332	18373.546875	2154522.238435791	0	1182	0.2295600260081212	0.5384574484844665	0.07691489696893299	313.16485595703125	313.1754150390625
859	313.2727966308594	13.738216666666666					1	DETECTED	313.2728 m/z @13.74 [N1274_2.mzXML]	313.2727966308594	13.738216666666666	0.10115	19.996	19.894849999999998	6011.05859375	1393756.8441335142	0	1182	0.7811644015058139	0.7294402266372044	0.4485364104617202	313.2713623046875	313.2749328613281
860	313.3975524902344	9.117116666666668					1	DETECTED	313.3976 m/z @9.12 [N1274_2.mzXML]	313.3975524902344	9.117116666666668	9.063799999999999	9.35835	0.294550000000001	2270.38916015625	22937.395751831107	0	1182	0.04763157322293665	2.762269459205884	4.524538918411768	313.3959045410156	313.39825439453125
861	313.7838134765625	2.378316666666667					1	DETECTED	313.7838 m/z @2.38 [N1274_2.mzXML]	313.7838134765625	2.378316666666667	2.0662833333333332	3.969533333333333	1.9032499999999999	15662.2958984375	588243.6704556885	0	1182	0.42952710911495595	2.4354888282991958	3.965832836197113	313.7825927734375	313.7845764160156
862	314.0280456542969	13.151233333333332					1	DETECTED	314.0280 m/z @13.15 [N1274_2.mzXML]	314.0280456542969	13.151233333333332	11.991333333333333	15.103483333333333	3.1121499999999997	10906.2275390625	504833.90865014645	0	1182	0.230974329231044	1.3415596172083815	null	314.0273132324219	314.0300598144531
863	314.2314147949219	10.966849999999999					1	DETECTED	314.2314 m/z @10.97 [N1274_2.mzXML]	314.2314147949219	10.966849999999999	10.769116666666667	12.069433333333334	1.3003166666666672	304461.0625	2846784.900463739	1	1182	0.122904685916577	1.5220593802431046	1.3583266507654348	314.230712890625	314.2325439453125
864	315.0790100097656	2.378316666666667					1	DETECTED	315.0790 m/z @2.38 [N1274_2.mzXML]	315.0790100097656	2.378316666666667	1.6562833333333333	10.590750000000002	8.934466666666669	6028240.5	2.6913301269475895E8	1	1182	0.49857468162838714	1.917466879558401	2.0263843371870243	315.07818603515625	315.0799560546875
865	315.1111755371094	2.5161333333333333					1	DETECTED	315.1112 m/z @2.52 [N1274_2.mzXML]	315.1111755371094	2.5161333333333333	2.16625	3.4321333333333333	1.2658833333333335	13397.8935546875	327297.1359396974	0	1182	0.17512177319211109	1.8090077644929252	2.6180155289858504	315.10687255859375	315.11981201171875
866	315.13287353515625	11.321466666666668					1	DETECTED	315.1329 m/z @11.32 [N1274_2.mzXML]	315.13287353515625	11.321466666666668	2.3223833333333332	11.9134	9.591016666666667	14289.62109375	1647421.1167250972	0	1182	9.145980041529006	0.5328885349433737	0.8509757686524332	315.1233825683594	315.1363830566406
867	315.16217041015625	12.2742					1	DETECTED	315.1622 m/z @12.27 [N1274_2.mzXML]	315.16217041015625	12.2742	2.30825	18.2545	15.94625	6662.39404296875	2155911.103045349	0	1182	0.21428676076773634	0.8000366247071278	0.6000732494142555	315.1548156738281	315.1702575683594
868	315.23486328125	10.966849999999999					1	DETECTED	315.2349 m/z @10.97 [N1274_2.mzXML]	315.23486328125	10.966849999999999	10.841983333333333	12.3947	1.552716666666667	52433.8125	596692.8400089405	0	1182	0.11971761312591411	5.888459591867549	12.270601123262272	315.2309265136719	315.2366027832031
869	316.0825500488281	2.378316666666667					1	DETECTED	316.0826 m/z @2.38 [N1274_2.mzXML]	316.0825500488281	2.378316666666667	1.85475	10.295716666666667	8.440966666666668	523097.3125	2.3645051245619453E7	0	1182	0.510085746124306	2.078409063295562	2.2143987638629996	316.08197021484375	316.0832214355469
870	316.175048828125	10.5236					1	DETECTED	316.1750 m/z @10.52 [N1274_2.mzXML]	316.175048828125	10.5236	10.473183333333333	10.5733	0.10011666666666663	5884.37646484375	23479.525407226723	0	1182	0.07917644834670234	0.9928925619834642	0.9857851239669284	316.1747131347656	316.17547607421875
871	316.2470703125	11.104433333333333					1	DETECTED	316.2471 m/z @11.10 [N1274_2.mzXML]	316.2470703125	11.104433333333333	10.932516666666666	11.928816666666668	0.9963000000000015	383005.53125	3047220.3012746586	1	1182	0.12465658907379762	null	4.95182996131202	316.2381591796875	316.2478942871094
872	317.0671081542969	17.038					1	DETECTED	317.0671 m/z @17.04 [N1274_2.mzXML]	317.0671081542969	17.038	9.993783333333333	19.24233333333333	9.248549999999998	2136.4970703125	701357.1722784729	0	1182	1.9553897597890177	0.656464049705077	0.31292809941015404	317.06634521484375	317.06866455078125
873	317.0835266113281	2.4475166666666666					1	DETECTED	317.0835 m/z @2.45 [N1274_2.mzXML]	317.0835266113281	2.4475166666666666	1.8403333333333334	8.957433333333334	7.117100000000001	68728.8359375	3231120.18647696	0	1182	0.4965784521203451	1.6125179330179995	2.4995108536369135	317.0819091796875	317.08477783203125
874	317.1140441894531	1.6411833333333334					1	DETECTED	317.1140 m/z @1.64 [N1274_2.mzXML]	317.1140441894531	1.6411833333333334	1.5510666666666666	12.529233333333334	10.978166666666667	16182.443359375	1749213.7158551328	0	1182	0.30098154585391734	51.95634706432607	44.61061936815643	317.1119689941406	317.1163330078125
875	317.14862060546875	8.975050000000001					1	DETECTED	317.1486 m/z @8.98 [N1274_2.mzXML]	317.14862060546875	8.975050000000001	8.975050000000001	11.12105	2.145999999999999	2327.595703125	172953.66462115472	0	1182	0.13061630699376003	null	null	317.148193359375	317.14935302734375
876	317.2508544921875	11.12105					1	DETECTED	317.2509 m/z @11.12 [N1274_2.mzXML]	317.2508544921875	11.12105	11.104433333333333	14.96715	3.8627166666666675	65123.5703125	1800508.278692385	0	1182	0.15945314947245848	38.27623802704578	160.36803673403796	317.2432556152344	317.2510070800781
877	317.52789306640625	2.4475166666666666					1	DETECTED	317.5279 m/z @2.45 [N1274_2.mzXML]	317.52789306640625	2.4475166666666666	1.8688166666666668	4.538333333333333	2.6695166666666665	21078.125	817936.7917045287	0	1182	0.4275699077723991	1.8232998549575676	4.718404557894978	317.5268859863281	317.5298156738281
878	318.0639343261719	16.633766666666666					1	DETECTED	318.0639 m/z @16.63 [N1274_2.mzXML]	318.0639343261719	16.633766666666666	9.612083333333334	19.646666666666665	10.03458333333333	4366.4697265625	988570.9678825072	0	1182	2.51711885755277	0.714542571700518	0.290877806484106	318.05975341796875	318.06524658203125
879	318.180419921875	10.047133333333333					1	DETECTED	318.1804 m/z @10.05 [N1274_2.mzXML]	318.180419921875	10.047133333333333	9.374699999999999	14.43365	5.058950000000001	4668.6259765625	611466.285833313	0	1182	0.1001429663786304	3.761674019729338	6.523348039458676	318.180419921875	318.1902770996094
880	318.2991943359375	11.336416666666667					1	DETECTED	318.2992 m/z @11.34 [N1274_2.mzXML]	318.2991943359375	11.336416666666667	11.256583333333333	12.291733333333333	1.0351499999999998	271414.96875	2116027.1283687744	1	1182	0.1079041214315577	2.0201773605061875	3.5410823237257163	318.29827880859375	318.3000183105469
881	318.9367370605469	1.6103166666666666					1	DETECTED	318.9367 m/z @1.61 [N1274_2.mzXML]	318.9367370605469	1.6103166666666666	1.5804833333333332	1.6411833333333334	0.0607000000000002	15426.09375	40554.12872924813	0	1182	0.05143343558585789	1.0173184357541918	1.0346368715083836	318.93585205078125	318.936767578125
882	318.968994140625	1.9670166666666666					1	DETECTED	318.9690 m/z @1.97 [N1274_2.mzXML]	318.968994140625	1.9670166666666666	1.7376666666666667	8.16205	6.424383333333334	19079.611328125	1368840.9041754152	0	1182	0.27868039641882203	13.71929383669345	0.3279988441463061	318.96844482421875	318.97283935546875
883	319.0606994628906	16.596899999999998					1	DETECTED	319.0607 m/z @16.60 [N1274_2.mzXML]	319.0606994628906	16.596899999999998	8.746766666666668	19.83083333333333	11.084066666666663	3583.595703125	937688.4305629879	0	1182	1.7398428421013215	0.7059795162714859	0.4119590325429718	319.0577087402344	319.0682067871094
884	319.1280822753906	10.608566666666666					1	DETECTED	319.1281 m/z @10.61 [N1274_2.mzXML]	319.1280822753906	10.608566666666666	9.870650000000001	10.787033333333333	0.9163833333333322	6938.68408203125	102862.7310703124	0	1182	22.697071132845238	0.6209260304912484	1.0362509234612447	319.1270446777344	319.1288757324219
885	319.1646423339844	9.5629					1	DETECTED	319.1646 m/z @9.56 [N1274_2.mzXML]	319.1646423339844	9.5629	9.52835	9.661566666666666	0.13321666666666587	11168.375	52481.69478576631	0	1182	0.07934917978345268	1.92788229618902	3.077937450029438	319.16436767578125	319.1651306152344
886	319.193603515625	14.221233333333334					1	DETECTED	319.1936 m/z @14.22 [N1274_2.mzXML]	319.193603515625	14.221233333333334	9.993783333333333	16.283616666666667	6.289833333333334	119611.34375	5814183.993408322	0	1182	0.5186114369193717	0.8503667615664459	5.7386104390985775	319.1836853027344	319.20135498046875
887	319.26220703125	13.424366666666666					1	DETECTED	319.2622 m/z @13.42 [N1274_2.mzXML]	319.26220703125	13.424366666666666	13.136883333333333	13.546916666666668	0.4100333333333346	8826.134765625	142204.83203210487	0	1182	0.03352238327856938	0.7131427908864326	0.42628558177286524	319.2618408203125	319.26397705078125
888	319.3025817871094	11.336416666666667					1	DETECTED	319.3026 m/z @11.34 [N1274_2.mzXML]	319.3025817871094	11.336416666666667	11.306583333333332	11.717350000000001	0.41076666666666917	48592.76171875	392935.2149742436	0	1182	0.14509938739766426	6.884357541899268	4.792111312695155	319.2945251464844	319.3028259277344
889	320.1967468261719	14.327683333333333					1	DETECTED	320.1967 m/z @14.33 [N1274_2.mzXML]	320.1967468261719	14.327683333333333	11.07005	15.859233333333332	4.789183333333332	20828.880859375	1404816.6908704836	0	1182	0.5461981480579414	0.746118579873878	0.434708344194351	320.1951599121094	320.1983337402344
890	321.08544921875	9.341533333333333					1	DETECTED	321.0854 m/z @9.34 [N1274_2.mzXML]	321.08544921875	9.341533333333333	9.3089	9.3919	0.08300000000000018	3739.72119140625	12718.557658386213	0	1182	0.051756760702973637	1.2717058222676332	1.5434116445352661	321.0849609375	321.0856628417969
891	321.2088928222656	12.692183333333332					1	DETECTED	321.2089 m/z @12.69 [N1274_2.mzXML]	321.2088928222656	12.692183333333332	1.4320333333333333	15.26165	13.829616666666666	74295.2265625	2291780.885694583	0	1182	0.2690458647151086	1.9577947255994539	2.9038891520405996	321.19989013671875	321.21148681640625
892	322.2126159667969	12.612150000000002					1	DETECTED	322.2126 m/z @12.61 [N1274_2.mzXML]	322.2126159667969	12.612150000000002	12.529233333333334	13.047433333333334	0.5182000000000002	17691.029296875	250653.3345649414	0	1182	0.22557347138612371	3.12482412060298	5.24964824120596	322.2118835449219	322.2129211425781
893	323.0207214355469	11.5659					1	DETECTED	323.0207 m/z @11.57 [N1274_2.mzXML]	323.0207214355469	11.5659	1.85475	11.766366666666666	9.911616666666667	12963.9306640625	3759649.189567994	0	1182	9.971259325012225	0.5103214689643691	0.02064293792873833	323.0113830566406	323.0207214355469
894	323.1626281738281	9.870650000000001					1	DETECTED	323.1626 m/z @9.87 [N1274_2.mzXML]	323.1626281738281	9.870650000000001	9.661566666666666	12.13585	2.474283333333334	3193.1396484375	231857.88545666484	0	1182	0.16453546040999179	5.9169788760461675	10.833957752092335	323.1624755859375	323.1675720214844
895	323.19091796875	13.39535					1	DETECTED	323.1909 m/z @13.40 [N1274_2.mzXML]	323.19091796875	13.39535	9.442649999999999	18.566	9.12335	2207.177001953125	746412.1677178957	0	1182	6.602029631142765	1.1540655754294529	1.3081311508589055	323.1814270019531	323.19091796875
896	323.22442626953125	13.852983333333333					1	DETECTED	323.2244 m/z @13.85 [N1274_2.mzXML]	323.22442626953125	13.852983333333333	1.4320333333333333	15.475566666666667	14.043533333333334	15041.9619140625	1766412.5410935064	0	1182	0.3530813540563855	0.5496020611160118	0.5961656851356871	323.2239074707031	323.22705078125
897	323.2546081542969	12.867983333333333					1	DETECTED	323.2546 m/z @12.87 [N1274_2.mzXML]	323.2546081542969	12.867983333333333	11.867983333333333	12.95985	1.0918666666666663	8045.158203125	219683.50223529077	0	1182	0.25383554811610765	0.5459333333333332	0.18390730057170224	323.2535400390625	323.25701904296875
898	324.1784973144531	16.5415					1	DETECTED	324.1785 m/z @16.54 [N1274_2.mzXML]	324.1784973144531	16.5415	8.904733333333333	19.959166666666665	11.054433333333332	7677.06640625	2071599.8671228017	0	1182	2.9787595524020922	0.7237639838849774	0.4611315440505492	324.1772766113281	324.1800231933594
899	324.1913146972656	9.714033333333333					1	DETECTED	324.1913 m/z @9.71 [N1274_2.mzXML]	324.1913146972656	9.714033333333333	9.67855	9.784016666666668	0.10546666666666837	10798.0185546875	44776.75541796928	0	1182	0.06243525184417997	1.4861437294504618	1.9722874589009238	324.1910095214844	324.1914367675781
900	324.8068542480469	1.7684166666666667					1	DETECTED	324.8069 m/z @1.77 [N1274_2.mzXML]	324.8068542480469	1.7684166666666667	1.7034666666666667	1.7829833333333334	0.07951666666666668	7452.40771484375	23050.32985205079	0	1182	0.05443854464433251	0.6121375416987421	0.22427508339748425	324.8068542480469	324.807373046875
901	324.8519287109375	2.1090833333333334					1	DETECTED	324.8519 m/z @2.11 [N1274_2.mzXML]	324.8519287109375	2.1090833333333334	2.0379666666666667	2.19465	0.1566833333333335	6992.2958984375	44104.798107665985	0	1182	0.11241593606158995	1.1015936254980083	1.2031872509960169	324.8516540527344	324.8524169921875
902	325.054931640625	1.8403333333333334					1	DETECTED	325.0549 m/z @1.84 [N1274_2.mzXML]	325.054931640625	1.8403333333333334	1.8116666666666668	11.717350000000001	9.905683333333334	12447.9990234375	2711026.267206909	0	1182	9.8184877735695	172.7735465116282	343.89631464953004	325.0466003417969	325.0592346191406
903	325.17510986328125	15.621383333333334					1	DETECTED	325.1751 m/z @15.62 [N1274_2.mzXML]	325.17510986328125	15.621383333333334	0.3748666666666667	19.996	19.621133333333333	10565.732421875	2894869.3282153	0	1182	0.23513688954059475	0.6434628237488125	0.682342611059322	325.17327880859375	325.1766052246094
904	326.1770324707031	16.5415					1	DETECTED	326.1770 m/z @16.54 [N1274_2.mzXML]	326.1770324707031	16.5415	9.612083333333334	19.775166666666667	10.163083333333333	3829.7890625	924775.6455342404	0	1182	0.7366372859448447	0.733328923791084	0.4666578475821681	326.1708068847656	326.1789245605469
905	326.8220520019531	1.7376666666666667					1	DETECTED	326.8221 m/z @1.74 [N1274_2.mzXML]	326.8220520019531	1.7376666666666667	1.7034666666666667	18.8585	17.155033333333332	6035.5859375	4854936.437595215	0	1182	0.05124477898385371	250.80458089668608	500.6091617933722	326.82122802734375	326.8226318359375
906	327.0070495605469	1.3767166666666666					1	DETECTED	327.0070 m/z @1.38 [N1274_2.mzXML]	327.0070495605469	1.3767166666666666	0.10115	19.996	19.894849999999998	8205.23046875	4690173.401959902	0	1182	9.453160704096952	7.7984359892335435	14.596871978467087	327.004638671875	327.01348876953125
907	327.0515441894531	11.551316666666667					1	DETECTED	327.0515 m/z @11.55 [N1274_2.mzXML]	327.0515441894531	11.551316666666667	0.4111666666666667	12.069433333333334	11.658266666666668	71900.0625	5606842.688864743	0	1182	0.1315869611971472	0.5161293667753699	14.229531962639951	327.0503234863281	327.0572509765625
908	327.17333984375	16.5415					1	DETECTED	327.1733 m/z @16.54 [N1274_2.mzXML]	327.17333984375	16.5415	4.6836166666666665	19.720166666666668	15.036550000000002	6044.1181640625	2519312.330653502	0	1182	1.1314833993615583	0.6340317903841749	0.4879115865473089	327.16815185546875	327.17431640625
909	327.2284240722656	13.869483333333333					1	DETECTED	327.2284 m/z @13.87 [N1274_2.mzXML]	327.2284240722656	13.869483333333333	4.74915	14.917200000000001	10.168050000000001	30740.8828125	3186259.658028139	0	1182	0.29383286311944623	0.5475296831313125	0.47792989191697915	327.21875	327.2353515625
910	328.2111511230469	12.02275					1	DETECTED	328.2112 m/z @12.02 [N1274_2.mzXML]	328.2111511230469	12.02275	12.007	12.204749999999999	0.1977499999999992	18093.724609375	105138.64944360414	0	1182	0.08276250895483983	6.277777777777515	11.55555555555503	328.2102355957031	328.2118225097656
911	328.24737548828125	11.08765					1	DETECTED	328.2474 m/z @11.09 [N1274_2.mzXML]	328.24737548828125	11.08765	11.035083333333334	19.959166666666665	8.92408333333333	66001.53125	3592754.4063519286	1	1182	0.08483119595198296	89.58107088170303	5.130839636856768	328.24676513671875	328.2572326660156
912	328.8974914550781	1.5804833333333332					1	DETECTED	328.8975 m/z @1.58 [N1274_2.mzXML]	328.8974914550781	1.5804833333333332	1.4481499999999998	1.6258333333333332	0.17768333333333342	84112.171875	503015.94718896487	0	1182	0.0996308363979197	0.6682168206003607	0.35722497168550654	328.89703369140625	328.8978271484375
913	328.9979248046875	1.7829833333333334					1	DETECTED	328.9979 m/z @1.78 [N1274_2.mzXML]	328.9979248046875	1.7829833333333334	0.1193	19.996	19.8767	20640.046875	4819316.856417359	0	1182	18.447987526658196	3.0594775395297185	7.854911994756316	328.99700927734375	329.006591796875
914	329.0517272949219	11.609816666666667					1	DETECTED	329.0517 m/z @11.61 [N1274_2.mzXML]	329.0517272949219	11.609816666666667	11.522416666666667	11.70135	0.17893333333333317	9174.7333984375	62200.98830261216	0	1182	0.1018293791433802	1.0236460717009839	1.0472921434019675	329.0513916015625	329.0522766113281
915	329.2464294433594	13.738216666666666					1	DETECTED	329.2464 m/z @13.74 [N1274_2.mzXML]	329.2464294433594	13.738216666666666	11.07005	15.1726	4.102549999999999	52502.94921875	2174511.373187071	0	1182	0.25811496885143725	0.8390492804659789	0.28275799803725843	329.2427978515625	329.2510681152344
916	330.22705078125	10.507183333333334					1	DETECTED	330.2271 m/z @10.51 [N1274_2.mzXML]	330.22705078125	10.507183333333334	10.45485	12.462816666666667	2.0079666666666665	4848.43505859375	203054.428185791	0	1182	0.18017280384527012	19.184394904458593	37.368789808917185	330.2262268066406	330.2346496582031
917	330.24530029296875	11.7498					1	DETECTED	330.2453 m/z @11.75 [N1274_2.mzXML]	330.24530029296875	11.7498	11.70135	14.01955	2.318200000000001	11660.64453125	985906.124611572	0	1182	0.1072811616426037	23.923632610938743	46.847265221877485	330.2445983886719	330.2499694824219
918	330.26275634765625	11.256583333333333					1	DETECTED	330.2628 m/z @11.26 [N1274_2.mzXML]	330.26275634765625	11.256583333333333	11.222683333333332	11.336416666666667	0.11373333333333413	24805.19921875	91351.5662531738	0	1182	0.0683735273911239	1.6774827925270062	2.3549655850540123	330.2617492675781	330.2630920410156
919	330.3355712890625	11.89855					1	DETECTED	330.3356 m/z @11.90 [N1274_2.mzXML]	330.3355712890625	11.89855	11.851616666666667	11.991333333333333	0.1397166666666667	8832.3037109375	50630.96362841833	0	1182	0.07511016077023669	1.4884588068181772	1.9769176136363544	330.33526611328125	330.33642578125
920	330.8950500488281	1.5510666666666666					1	DETECTED	330.8951 m/z @1.55 [N1274_2.mzXML]	330.8950500488281	1.5510666666666666	1.4481499999999998	1.6714833333333334	0.2233333333333336	10918.314453125	81508.25145288088	0	1182	0.1841617221897267	1.08502024291498	1.1173992888967013	330.89459228515625	330.9019470214844
921	331.0530700683594	2.378316666666667					1	DETECTED	331.0531 m/z @2.38 [N1274_2.mzXML]	331.0530700683594	2.378316666666667	1.6562833333333333	11.654633333333333	9.99835	782630.5	3.1170661799225774E7	1	1182	0.5124823905997995	1.611793635331242	1.6946442925437948	331.04315185546875	331.0538635253906
922	331.16497802734375	8.34155					1	DETECTED	331.1650 m/z @8.34 [N1274_2.mzXML]	331.16497802734375	8.34155	8.128733333333333	13.546916666666668	5.418183333333335	6267.30615234375	609867.1734783326	0	1182	0.1517826723314517	12.729696922233526	24.45939384446705	331.1556091308594	331.1653747558594
923	331.18707275390625	12.13585					1	DETECTED	331.1871 m/z @12.14 [N1274_2.mzXML]	331.18707275390625	12.13585	12.10185	13.819466666666667	1.7176166666666663	13374.4208984375	248901.61361438007	0	1182	0.16912850161468285	25.25906862745178	49.51813725490356	331.1817932128906	331.1872253417969
924	331.204345703125	11.171733333333332					1	DETECTED	331.2043 m/z @11.17 [N1274_2.mzXML]	331.204345703125	11.171733333333332	11.104433333333333	11.205466666666666	0.10103333333333353	12972.775390625	58130.94638525381	0	1182	0.1059912444322002	0.7506191183754407	0.5012382367508815	331.203857421875	331.204345703125
925	331.225830078125	11.035083333333334					1	DETECTED	331.2258 m/z @11.04 [N1274_2.mzXML]	331.225830078125	11.035083333333334	9.09935	11.08765	1.9883000000000006	6731.00927734375	389634.6344504395	0	1182	0.09221565644173069	0.5135779721724753	0.02715594434495049	331.2252197265625	331.2260437011719
926	331.262451171875	14.752533333333334					1	DETECTED	331.2625 m/z @14.75 [N1274_2.mzXML]	331.262451171875	14.752533333333334	10.932516666666666	16.4866	5.554083333333333	11361.7861328125	1103016.5185697628	0	1182	3.4742032801789193	0.7650318859863654	0.49906536602737117	331.253662109375	331.263427734375
927	332.16339111328125	10.083016666666667					1	DETECTED	332.1634 m/z @10.08 [N1274_2.mzXML]	332.16339111328125	10.083016666666667	8.37315	10.590750000000002	2.217600000000001	108217.4765625	2580744.1393257137	1	1182	0.3382824647415177	1.1479874527826066	1.0718021037813044	332.16253662109375	332.16900634765625
928	332.24212646484375	10.769116666666667					1	DETECTED	332.2421 m/z @10.77 [N1274_2.mzXML]	332.24212646484375	10.769116666666667	10.714283333333332	11.035083333333334	0.320800000000002	33638.5625	357715.3664350596	0	1182	0.15150999404061238	2.925227963525785	4.85045592705157	332.2420959472656	332.2426452636719
929	332.8392639160156	1.7376666666666667					1	DETECTED	332.8393 m/z @1.74 [N1274_2.mzXML]	332.8392639160156	1.7376666666666667	1.6873333333333334	1.7829833333333334	0.09565000000000001	8819.2705078125	41489.11780053712	0	1182	0.1341530705442533	0.9501655629139073	0.9003311258278145	332.8382873535156	332.8392639160156
930	333.0514221191406	2.378316666666667					1	DETECTED	333.0514 m/z @2.38 [N1274_2.mzXML]	333.0514221191406	2.378316666666667	1.9109833333333335	4.37985	2.468866666666667	45955.09375	1845175.8829784547	0	1182	0.5308267033060261	2.1041999358667174	3.8475829741625303	333.0505065917969	333.0520324707031
931	333.1156921386719	11.551316666666667					1	DETECTED	333.1157 m/z @11.55 [N1274_2.mzXML]	333.1156921386719	11.551316666666667	11.536916666666666	11.609816666666667	0.07290000000000063	6328.03857421875	22336.255287841846	0	1182	0.10675996037891267	2.5312499999999885	4.062499999999977	333.1156921386719	333.1173400878906
932	333.14984130859375	13.424366666666666					1	DETECTED	333.1498 m/z @13.42 [N1274_2.mzXML]	333.14984130859375	13.424366666666666	10.696283333333334	15.914716666666667	5.2184333333333335	20335.076171875	1432436.0116227714	0	1182	0.14037159556674617	0.8526061361455386	0.22156084950427254	333.1407775878906	333.1515197753906
933	333.1669921875	10.083016666666667					1	DETECTED	333.1670 m/z @10.08 [N1274_2.mzXML]	333.1669921875	10.083016666666667	9.940883333333334	15.421733333333332	5.4808499999999984	15375.48828125	1086009.7140223999	0	1182	0.1545808553521013	19.280663696059985	35.23784751812553	333.16644287109375	333.1716003417969
934	333.1832275390625	11.800216666666667					1	DETECTED	333.1832 m/z @11.80 [N1274_2.mzXML]	333.1832275390625	11.800216666666667	11.58045	12.325983333333333	0.7455333333333325	12453.9345703125	299355.1798402094	0	1182	0.23865456800091067	1.6961929318974651	2.3923858637949302	333.182861328125	333.1839294433594
935	333.202880859375	12.412049999999999					1	DETECTED	333.2029 m/z @12.41 [N1274_2.mzXML]	333.202880859375	12.412049999999999	12.3603	12.54665	0.18634999999999913	6943.05078125	54140.921916137304	0	1182	0.07928087729469624	1.8004830917874866	2.600966183574973	333.2021789550781	333.2030944824219
936	334.1394348144531	9.749283333333333					1	DETECTED	334.1394 m/z @9.75 [N1274_2.mzXML]	334.1394348144531	9.749283333333333	8.92235	11.08765	2.1653000000000002	11714.0625	304405.88726608304	0	1182	0.09066758423638177	1.309234924217995	1.6184698484359903	334.13885498046875	334.14715576171875
937	334.9142761230469	1.6103166666666666					1	DETECTED	334.9143 m/z @1.61 [N1274_2.mzXML]	334.9142761230469	1.6103166666666666	1.5659166666666666	1.6714833333333334	0.10556666666666681	63083.37890625	202599.0472275392	0	1182	0.05168577845879918	1.1702328468021448	1.0834313829163031	334.9132995605469	334.9143981933594
938	335.1231384277344	10.381866666666667					1	DETECTED	335.1231 m/z @10.38 [N1274_2.mzXML]	335.1231384277344	10.381866666666667	9.8016	10.45485	0.6532499999999999	4524.751953125	77352.20530007941	0	1182	0.1024212742121744	0.5628877527573528	0.1257755055147056	335.1228942871094	335.1236877441406
939	335.1507873535156	13.46945					1	DETECTED	335.1508 m/z @13.47 [N1274_2.mzXML]	335.1507873535156	13.46945	9.714033333333333	13.705983333333334	3.991950000000001	5377.17138671875	637164.3491722414	0	1182	3.974380608220539	0.5314922889160103	0.06298457783202056	335.1419982910156	335.1511535644531
940	335.1658020019531	14.145766666666667					1	DETECTED	335.1658 m/z @14.15 [N1274_2.mzXML]	335.1658020019531	14.145766666666667	9.993783333333333	16.5415	6.547716666666666	147515.28125	8168124.942690791	0	1182	2.7481368832654844	0.7423879703025582	1.054205610471437	335.1627197265625	335.16717529296875
941	336.0746765136719	16.780833333333334					1	DETECTED	336.0747 m/z @16.78 [N1274_2.mzXML]	336.0746765136719	16.780833333333334	9.595966666666667	19.169	9.573033333333333	3119.455810546875	760681.8375354616	0	1182	0.6059690539169011	0.6661942230428771	0.33238844608575435	336.072509765625	336.0753173828125
942	336.169189453125	14.160933333333332					1	DETECTED	336.1692 m/z @14.16 [N1274_2.mzXML]	336.169189453125	14.160933333333332	11.035083333333334	17.721	6.685916666666666	27041.63671875	1864159.4983876953	0	1182	2.571283321963545	0.7215688446546454	0.39311682422148253	336.1687927246094	336.1710510253906
943	336.2521057128906	12.1875					1	DETECTED	336.2521 m/z @12.19 [N1274_2.mzXML]	336.2521057128906	12.1875	12.13585	17.426	5.290149999999999	8896.6044921875	689988.2109487305	0	1182	0.1626326603310897	51.2115198451109	101.4230396902218	336.24810791015625	336.2532958984375
944	336.6639099121094	13.309783333333334					1	DETECTED	336.6639 m/z @13.31 [N1274_2.mzXML]	336.6639099121094	13.309783333333334	13.0032	14.983849999999999	1.980649999999999	26103.197265625	717297.0474064936	0	1182	0.21318381232802963	1.4318556698323226	1.8236780902663425	336.6625061035156	336.6640930175781
945	336.8501281738281	13.047433333333334					1	DETECTED	336.8501 m/z @13.05 [N1274_2.mzXML]	336.8501281738281	13.047433333333334	1.6873333333333334	13.047433333333334	11.360100000000001	10606.2509765625	5158953.867459961	0	1182	11.307022372127342	0.5	null	336.8501281738281	336.8512878417969
946	337.061279296875	2.2941166666666666					1	DETECTED	337.0613 m/z @2.29 [N1274_2.mzXML]	337.061279296875	2.2941166666666666	1.6411833333333334	18.93166666666667	17.290483333333334	533086.9375	2.1719997766952056E7	1	1182	0.46290470948042617	1.5143042202962733	1.258392204795517	337.0597229003906	337.07122802734375
947	337.1662292480469	14.145766666666667					1	DETECTED	337.1662 m/z @14.15 [N1274_2.mzXML]	337.1662292480469	14.145766666666667	10.983550000000001	15.67565	4.692099999999998	49213.90625	2257758.387451415	0	1182	0.30042970914220035	1.7434623922753854	0.4603297900356798	337.1648254394531	337.16705322265625
948	337.1813049316406	12.612150000000002					1	DETECTED	337.1813 m/z @12.61 [N1274_2.mzXML]	337.1813049316406	12.612150000000002	12.239516666666667	14.0034	1.7638833333333324	122443.5	2078864.6448171404	0	1182	0.25676499738387193	1.1337231223077648	1.081692271562871	337.1801452636719	337.1819152832031
949	337.2041931152344	14.38775					1	DETECTED	337.2042 m/z @14.39 [N1274_2.mzXML]	337.2041931152344	14.38775	14.099083333333335	16.5415	2.4424166666666647	6292.85400390625	293957.45285461395	0	1182	0.6560033553243088	4.23051385681294	2.5546898777981957	337.1950378417969	337.2051696777344
950	338.2314758300781	12.479316666666668					1	DETECTED	338.2315 m/z @12.48 [N1274_2.mzXML]	338.2314758300781	12.479316666666668	0.10115	19.996	19.894849999999998	364703.1875	1.6995239331921574E7	0	1182	0.14789740761904824	1.149264823450009	0.7153968183425818	338.2308654785156	338.2337341308594
951	338.3406066894531	12.596016666666666					1	DETECTED	338.3406 m/z @12.60 [N1274_2.mzXML]	338.3406066894531	12.596016666666666	11.7498	12.95985	1.210049999999999	249901.140625	5200305.541531745	1	1182	0.3571049365757055	0.702355798603356	0.8060069756905114	338.3403625488281	338.34112548828125
952	339.16156005859375	14.145766666666667					1	DETECTED	339.1616 m/z @14.15 [N1274_2.mzXML]	339.16156005859375	14.145766666666667	11.137916666666666	15.368216666666665	4.2303	19263.802734375	1138743.991440551	0	1182	0.23501565301357985	0.6598478136873732	9.907426744184097	339.16107177734375	339.1632080078125
953	339.1978454589844	11.7336					1	DETECTED	339.1978 m/z @11.73 [N1274_2.mzXML]	339.1978454589844	11.7336	11.104433333333333	15.001083333333334	3.896650000000001	7421.19873046875	1121867.8900720216	0	1182	2.257687326827174	3.0966754966887438	5.1933509933774875	339.1883239746094	339.1978454589844
954	339.23480224609375	12.512049999999999					1	DETECTED	339.2348 m/z @12.51 [N1274_2.mzXML]	339.23480224609375	12.512049999999999	0.6296999999999999	19.9225	19.2928	57872.21875	3226264.1943391385	0	1182	0.19106423126542893	1.1368711687512933	0.8592549440802955	339.2335510253906	339.2366638183594
955	339.3436584472656	12.612150000000002					1	DETECTED	339.3437 m/z @12.61 [N1274_2.mzXML]	339.3436584472656	12.612150000000002	12.13585	14.768516666666667	2.632666666666667	56854.671875	1404327.407336916	0	1182	0.3614161432818861	0.8775078926389346	0.7215276367864012	339.34173583984375	339.3459167480469
956	340.24737548828125	11.188616666666666					1	DETECTED	340.2474 m/z @11.19 [N1274_2.mzXML]	340.24737548828125	11.188616666666666	4.4270000000000005	19.462333333333333	15.035333333333334	27667.962890625	2303570.969216979	0	1182	0.12243904746991952	1.1118149752154936	66.1858588194731	340.23748779296875	340.2476806640625
957	340.9311218261719	1.6411833333333334					1	DETECTED	340.9311 m/z @1.64 [N1274_2.mzXML]	340.9311218261719	1.6411833333333334	1.5954833333333334	1.6714833333333334	0.07600000000000007	33189.7734375	116098.79183886718	0	1182	0.0649707230465757	0.8315098468271329	0.6895753743225012	340.9303894042969	340.9315185546875
958	340.9860534667969	1.8403333333333334					1	DETECTED	340.9861 m/z @1.84 [N1274_2.mzXML]	340.9860534667969	1.8403333333333334	1.8403333333333334	16.780833333333334	14.9405	4432.15478515625	2239321.0175008546	0	1182	9.151969852228426	null	null	340.9860534667969	340.99603271484375
959	341.0307922363281	11.551316666666667					1	DETECTED	341.0308 m/z @11.55 [N1274_2.mzXML]	341.0307922363281	11.551316666666667	11.506983333333332	12.13585	0.6288666666666671	136098.4375	1241212.0465792222	0	1182	0.11833185480568709	19.183316376827566	6.542999316756215	341.0303955078125	341.03192138671875
960	341.0539855957031	10.507183333333334					1	DETECTED	341.0540 m/z @10.51 [N1274_2.mzXML]	341.0539855957031	10.507183333333334	10.507183333333334	17.111666666666668	6.604483333333334	2504.01416015625	506199.68462271104	0	1182	6.050858330043916	null	null	341.0486145019531	341.0547790527344
961	341.1771545410156	12.692183333333332					1	DETECTED	341.1772 m/z @12.69 [N1274_2.mzXML]	341.1771545410156	12.692183333333332	12.54665	17.038	4.491350000000001	11202.7998046875	634727.2410896604	0	1182	1.0962812897131258	15.430657352267575	13.035259009292833	341.1754150390625	341.1871337890625
962	341.1988830566406	12.325983333333333					1	DETECTED	341.1989 m/z @12.33 [N1274_2.mzXML]	341.1988830566406	12.325983333333333	12.239516666666667	16.964000000000002	4.724483333333335	6755.14306640625	490825.97656304954	0	1182	0.2889704750238504	27.319680030840473	53.63936006168095	341.18939208984375	341.19921875
963	341.3511962890625	13.97085					1	DETECTED	341.3512 m/z @13.97 [N1274_2.mzXML]	341.3511962890625	13.97085	13.786383333333333	14.7033	0.9169166666666673	15660.345703125	273021.2060638122	0	1182	0.2250108050001991	2.2070367631465326	2.8733011256517784	341.3507080078125	341.3525085449219
964	342.01422119140625	9.063799999999999					1	DETECTED	342.0142 m/z @9.06 [N1274_2.mzXML]	342.01422119140625	9.063799999999999	0.39298333333333335	19.867666666666665	19.47468333333333	8745.1396484375	2506876.0866423347	0	1182	4.4492241627734606	0.8992167042358085	1.3765513017082982	342.0126647949219	342.01666259765625
965	342.034423828125	11.5659					1	DETECTED	342.0344 m/z @11.57 [N1274_2.mzXML]	342.034423828125	11.5659	11.551316666666667	11.783233333333333	0.23191666666666677	15357.6455078125	110498.21283715908	0	1182	0.23519727092100418	7.951428571429027	14.902857142858053	342.0338134765625	342.0350341796875
966	342.2626953125	11.351316666666666					1	DETECTED	342.2627 m/z @11.35 [N1274_2.mzXML]	342.2626953125	11.351316666666666	11.188616666666666	12.11905	0.9304333333333332	135195.25	1372305.7417199726	1	1182	0.18496044526789568	3.9315517226236927	8.082812373124355	342.26177978515625	342.26385498046875
967	342.8675842285156	1.7212					1	DETECTED	342.8676 m/z @1.72 [N1274_2.mzXML]	342.8675842285156	1.7212	1.6714833333333334	1.9531333333333334	0.28164999999999996	14512.513671875	146905.82108386233	0	1182	0.0764547079665987	2.8325511230305076	4.665102246061015	342.86724853515625	342.86968994140625
968	343.1644592285156	11.851616666666667					1	DETECTED	343.1645 m/z @11.85 [N1274_2.mzXML]	343.1644592285156	11.851616666666667	11.7498	11.928816666666668	0.1790166666666675	5193.21044921875	33877.957099120904	0	1182	0.045740019810494914	0.8791127844164427	0.7582255688328853	343.1634216308594	343.16571044921875
969	343.1919860839844	12.343116666666667					1	DETECTED	343.1920 m/z @12.34 [N1274_2.mzXML]	343.1919860839844	12.343116666666667	11.137916666666666	17.2595	6.121583333333334	45370.125	1381668.205220886	0	1182	0.18742480671581951	1.4118097659428965	9.96252669662112	343.1841735839844	343.1949768066406
970	343.2661437988281	11.396416666666665					1	DETECTED	343.2661 m/z @11.40 [N1274_2.mzXML]	343.2661437988281	11.396416666666665	2.16625	13.107483333333333	10.941233333333333	21477.87890625	7062946.167429199	0	1182	10.80797070726026	0.592688828298514	0.06582413623554688	343.2610778808594	343.27056884765625
971	343.29461669921875	12.085783333333334					1	DETECTED	343.2946 m/z @12.09 [N1274_2.mzXML]	343.29461669921875	12.085783333333334	12.03815	12.170166666666667	0.1320166666666669	8575.10546875	43796.12031262229	0	1182	0.06556336526878326	1.385759272218328	1.771518544436656	343.2937316894531	343.2951354980469
972	344.1954345703125	12.291733333333333					1	DETECTED	344.1954 m/z @12.29 [N1274_2.mzXML]	344.1954345703125	12.291733333333333	12.239516666666667	12.512049999999999	0.27253333333333174	8456.6240234375	79292.29569653329	0	1182	0.12177750233885831	2.6096393233322694	4.219278646664539	344.1941833496094	344.1958923339844
973	344.2782897949219	11.475033333333332					1	DETECTED	344.2783 m/z @11.48 [N1274_2.mzXML]	344.2782897949219	11.475033333333332	11.4271	12.13585	0.7087500000000002	110967.71875	813009.3058102436	1	1182	0.09378608148926837	4.007145165989351	4.332982615473662	344.2765197753906	344.2789611816406
974	344.6496887207031	13.266983333333334					1	DETECTED	344.6497 m/z @13.27 [N1274_2.mzXML]	344.6496887207031	13.266983333333334	12.974333333333334	13.722016666666667	0.7476833333333328	15591.466796875	358505.1447375491	0	1182	0.35851566575379046	1.2774360726692853	1.0302881800443753	344.648681640625	344.6509704589844
975	344.8650207519531	1.7531999999999999					1	DETECTED	344.8650 m/z @1.75 [N1274_2.mzXML]	344.8650207519531	1.7531999999999999	1.7034666666666667	1.7684166666666667	0.06495000000000006	9258.462890625	30880.503890625045	0	1182	0.09664914652596424	0.6529825737265441	0.3059651474530883	344.8639221191406	344.8650207519531
976	344.8752136230469	1.5510666666666666					1	DETECTED	344.8752 m/z @1.55 [N1274_2.mzXML]	344.8752136230469	1.5510666666666666	1.4481499999999998	1.6714833333333334	0.2233333333333336	191674.453125	1053907.2943632812	0	1182	0.09237963512493819	0.8399766764069737	0.6329967945947622	344.8652648925781	344.87530517578125
977	346.0089111328125	4.732833333333334					1	DETECTED	346.0089 m/z @4.73 [N1274_2.mzXML]	346.0089111328125	4.732833333333334	0.1193	19.996	19.8767	20080.0234375	8848922.760134466	0	1182	7.45819547667528	1.5298255161332062	2.8621766616356403	346.00445556640625	346.0102233886719
978	346.2728576660156	13.770166666666666					1	DETECTED	346.2729 m/z @13.77 [N1274_2.mzXML]	346.2728576660156	13.770166666666666	13.610999999999999	14.357516666666667	0.7465166666666683	24589.1796875	434148.03645599325	0	1182	0.24151695223497782	2.1001590917826953	2.9812334416892763	346.2723693847656	346.2735595703125
979	346.294189453125	12.82075					1	DETECTED	346.2942 m/z @12.82 [N1274_2.mzXML]	346.294189453125	12.82075	11.351316666666666	12.95985	1.6085333333333338	15757.2119140625	579524.374627198	0	1182	0.07208522178767396	0.5473311707460923	0.0946623414921845	346.293212890625	346.2946472167969
980	346.907958984375	1.5510666666666666					1	DETECTED	346.9080 m/z @1.55 [N1274_2.mzXML]	346.907958984375	1.5510666666666666	1.4929833333333333	1.6103166666666666	0.11733333333333329	11465.90234375	59270.47073803717	0	1182	0.10157670847725542	1.0100430416068875	1.020086083213775	346.9076232910156	346.908447265625
981	347.1587829589844	11.256583333333333					1	DETECTED	347.1588 m/z @11.26 [N1274_2.mzXML]	347.1587829589844	11.256583333333333	9.628083333333333	11.336416666666667	1.708333333333334	15747.1708984375	352638.62845227035	0	1182	1.6454606525162028	0.5341860806269169	0.048935612846164295	347.15863037109375	347.160888671875
982	347.2207336425781	11.08765					1	DETECTED	347.2207 m/z @11.09 [N1274_2.mzXML]	347.2207336425781	11.08765	9.046133333333334	12.512049999999999	3.465916666666665	9661.0087890625	1010458.3644508974	0	1182	2.7593360981531543	0.8488582834657237	0.6977165669314473	347.21856689453125	347.2261047363281
983	348.8679504394531	1.53665					1	DETECTED	348.8680 m/z @1.54 [N1274_2.mzXML]	348.8679504394531	1.53665	1.4929833333333333	16.1726	14.679616666666666	12066.7353515625	3981491.8534610295	0	1182	0.17270690421096635	168.0872137404577	335.1744274809154	348.8615417480469	348.868408203125
984	349.0170593261719	3.0426333333333333					1	DETECTED	349.0171 m/z @3.04 [N1274_2.mzXML]	349.0170593261719	3.0426333333333333	2.7258333333333336	19.536	16.810166666666667	2659.923095703125	1085156.516913452	0	1182	1.0737562050953717	26.531197390572412	52.062394781144825	349.0148620605469	349.01947021484375
985	349.1087341308594	12.13585					1	DETECTED	349.1087 m/z @12.14 [N1274_2.mzXML]	349.1087341308594	12.13585	11.70135	12.170166666666667	0.4688166666666671	3629.34375	46842.67203088386	0	1182	0.06821199806686096	0.5394898350594559	0.07897967011891191	349.10687255859375	349.11798095703125
986	350.09027099609375	16.87183333333333					1	DETECTED	350.0903 m/z @16.87 [N1274_2.mzXML]	350.09027099609375	16.87183333333333	9.835816666666666	19.480666666666664	9.644849999999998	2908.42529296875	719142.7476918945	0	1182	2.187502808910981	0.685391355430748	0.370782710861496	350.0886535644531	350.09161376953125
987	350.67889404296875	14.083633333333333					1	DETECTED	350.6789 m/z @14.08 [N1274_2.mzXML]	350.67889404296875	14.083633333333333	13.9374	14.983849999999999	1.0464499999999983	5641.2880859375	149009.8085168455	0	1182	0.5624732052216768	3.578014588557103	4.960657272669744	350.677734375	350.6802062988281
988	350.8097839355469	1.7212					1	DETECTED	350.8098 m/z @1.72 [N1274_2.mzXML]	350.8097839355469	1.7212	1.7034666666666667	16.283616666666667	14.58015	12814.1279296875	3431053.4988565673	0	1182	0.07447512075052765	411.094454887217	821.188909774434	350.7999572753906	350.8104248046875
989	350.8918762207031	1.5954833333333334					1	DETECTED	350.8919 m/z @1.60 [N1274_2.mzXML]	350.8918762207031	1.5954833333333334	1.5510666666666666	1.6411833333333334	0.09011666666666684	73836.8515625	216828.81488439973	0	1182	0.046363547597497945	1.016450803160315	1.159175335356548	350.8916015625	350.89227294921875
990	350.9864807128906	1.8970333333333333					1	DETECTED	350.9865 m/z @1.90 [N1274_2.mzXML]	350.9864807128906	1.8970333333333333	0.21026666666666666	19.940833333333334	19.730566666666668	4456.1962890625	1221968.1962943424	0	1182	5.448942875075811	5.848635456395866	4.3858094812132835	350.98480224609375	350.9951171875
991	351.0865173339844	16.0805					1	DETECTED	351.0865 m/z @16.08 [N1274_2.mzXML]	351.0865173339844	16.0805	9.888233333333334	19.793833333333335	9.905600000000002	2463.845947265625	680153.6453981021	0	1182	2.2811063779438996	0.7998363550234703	0.5996727100469404	351.084716796875	351.08795166015625
992	351.2128601074219	12.445883333333335					1	DETECTED	351.2129 m/z @12.45 [N1274_2.mzXML]	351.2128601074219	12.445883333333335	12.239516666666667	12.596016666666666	0.3564999999999987	7829.25146484375	74041.80447900397	0	1182	0.07150980488524361	0.8637538362138514	0.7275076724277028	351.2122497558594	351.2139892578125
993	351.2283630371094	13.770166666666666					1	DETECTED	351.2284 m/z @13.77 [N1274_2.mzXML]	351.2283630371094	13.770166666666666	13.579199999999998	15.207783333333333	1.628583333333335	50312.16015625	1094793.862130003	0	1182	0.3292223051184937	2.4674736416966154	2.5319283756596698	351.21978759765625	351.2300109863281
994	352.1648864746094	9.976383333333333					1	DETECTED	352.1649 m/z @9.98 [N1274_2.mzXML]	352.1648864746094	9.976383333333333	9.940883333333334	10.364049999999999	0.42316666666666514	29566.501953125	184635.37669046	0	1182	0.08163307175457213	4.650326993792249	4.011900462112635	352.164306640625	352.165283203125
995	352.2318115234375	13.770166666666666					1	DETECTED	352.2318 m/z @13.77 [N1274_2.mzXML]	352.2318115234375	13.770166666666666	5.630133333333333	13.9543	8.324166666666667	9947.5478515625	1212063.3620798343	0	1182	1.5863156607495839	0.5113103549944513	0.0226207099889026	352.2231750488281	352.2402038574219
996	353.0349426269531	1.8688166666666668					1	DETECTED	353.0349 m/z @1.87 [N1274_2.mzXML]	353.0349426269531	1.8688166666666668	1.7376666666666667	18.088833333333334	16.351166666666668	197894.765625	7427602.503713413	0	1182	0.5810854494591127	5.463326305201282	9.993777063182778	353.026611328125	353.0369567871094
997	353.0537414550781	10.278333333333334					1	DETECTED	353.0537 m/z @10.28 [N1274_2.mzXML]	353.0537414550781	10.278333333333334	10.191516666666667	10.295716666666667	0.10420000000000051	3304.50244140625	14726.563044128592	0	1182	0.09818460720555855	0.6001151852562849	0.20023037051256976	353.05340576171875	353.05426025390625
998	353.1686096191406	10.029416666666666					1	DETECTED	353.1686 m/z @10.03 [N1274_2.mzXML]	353.1686096191406	10.029416666666666	10.029416666666666	17.757833333333334	7.728416666666668	3102.657470703125	695796.362254273	0	1182	6.056239639809409	null	null	353.16766357421875	353.1784973144531
999	353.2358093261719	12.612150000000002					1	DETECTED	353.2358 m/z @12.61 [N1274_2.mzXML]	353.2358093261719	12.612150000000002	10.312433333333333	15.4395	5.127066666666668	8609.75390625	737531.5433739934	0	1182	2.390006235009494	1.1147170303588116	1.0916596309183366	353.22607421875	353.2457580566406
1000	355.083251953125	12.085783333333334					1	DETECTED	355.0833 m/z @12.09 [N1274_2.mzXML]	355.083251953125	12.085783333333334	12.007	12.152933333333333	0.1459333333333337	13177.474609375	85605.49025317459	0	1182	0.14300742842586445	0.9261688174317708	0.8523376348635417	355.0827331542969	355.0834655761719
1001	355.12548828125	10.805033333333334					1	DETECTED	355.1255 m/z @10.81 [N1274_2.mzXML]	355.12548828125	10.805033333333334	0.5020666666666667	15.98845	15.486383333333334	4545.33544921875	723918.0562260438	0	1182	0.08912849807157563	0.7515497154541249	33.956360811983366	355.1249694824219	355.1348571777344
1002	355.1911926269531	12.563233333333333					1	DETECTED	355.1912 m/z @12.56 [N1274_2.mzXML]	355.1911926269531	12.563233333333333	12.563233333333333	18.93166666666667	6.368433333333336	7478.69873046875	819688.0043325198	0	1182	0.17488793708584005	null	null	355.1910400390625	355.1964416503906
1003	355.26214599609375	12.308883333333334					1	DETECTED	355.2621 m/z @12.31 [N1274_2.mzXML]	355.26214599609375	12.308883333333334	11.834483333333333	17.481166666666663	5.64668333333333	25510.115234375	657243.96293631	0	1182	0.0948237511402823	5.9513947442383195	0.324866218190501	355.2616882324219	355.2645263671875
1004	356.2425537109375	10.89735					1	DETECTED	356.2426 m/z @10.90 [N1274_2.mzXML]	356.2425537109375	10.89735	10.805033333333334	11.0525	0.24746666666666606	2682.31689453125	26959.71904364003	0	1182	0.20649625687341633	1.3403141361256714	1.6806282722513428	356.2420654296875	356.24285888671875
1005	356.2782287597656	11.475033333333332					1	DETECTED	356.2782 m/z @11.48 [N1274_2.mzXML]	356.2782287597656	11.475033333333332	11.4271	11.685666666666666	0.25856666666666683	32056.857421875	201470.28516699263	0	1182	0.09156823800006997	2.6971488178025274	4.394297635605055	356.2768249511719	356.27960205078125
1006	356.90887451171875	1.6103166666666666					1	DETECTED	356.9089 m/z @1.61 [N1274_2.mzXML]	356.90887451171875	1.6103166666666666	1.2855999999999999	1.6714833333333334	0.3858833333333336	55770.89453125	292513.2129108584	0	1182	0.12797818299306063	0.5941846738182007	1.9550867481032723	356.9015197753906	356.9093017578125
1007	357.1069030761719	14.114666666666666					1	DETECTED	357.1069 m/z @14.11 [N1274_2.mzXML]	357.1069030761719	14.114666666666666	9.870650000000001	14.114666666666666	4.244016666666665	4031.78564453125	545792.8871268921	0	1182	3.793297641632929	0.5	null	357.1047058105469	357.1069030761719
1008	357.2148742675781	9.29345					1	DETECTED	357.2149 m/z @9.29 [N1274_2.mzXML]	357.2148742675781	9.29345	8.43745	9.3919	0.9544499999999996	5544.33056640625	85542.01438360584	0	1182	0.08688433361693981	0.5575058411214951	0.12623787609751125	357.21356201171875	357.2190856933594
1009	357.27752685546875	12.644483333333334					1	DETECTED	357.2775 m/z @12.64 [N1274_2.mzXML]	357.27752685546875	12.644483333333334	11.766366666666666	15.67565	3.9092833333333328	141605.390625	2860109.599105386	1	1182	0.4125957641448732	1.5983628874923443	1.1771026753780176	357.2760009765625	357.2812805175781
1010	357.2983703613281	13.97085					1	DETECTED	357.2984 m/z @13.97 [N1274_2.mzXML]	357.2983703613281	13.97085	13.886366666666667	19.517333333333333	5.630966666666666	8061.48046875	362429.50229510514	0	1182	0.16789023005232195	6.770490658950196	12.096528652762201	357.2981872558594	357.3006286621094
1011	358.23773193359375	15.621383333333334					1	DETECTED	358.2377 m/z @15.62 [N1274_2.mzXML]	358.23773193359375	15.621383333333334	14.785400000000001	17.18566666666667	2.4002666666666688	2406.66552734375	152078.80697073374	0	1182	0.45459634785286696	1.4355948085089432	1.8711896170178866	358.2367248535156	358.24041748046875
1012	358.2579040527344	11.0175					1	DETECTED	358.2579 m/z @11.02 [N1274_2.mzXML]	358.2579040527344	11.0175	10.5733	11.1547	0.5814000000000004	19418.0	175041.19252993824	0	1182	0.14560868025815488	0.6544349392165689	2.510895133060914	358.25738525390625	358.2586669921875
1013	358.2944030761719	11.58045					1	DETECTED	358.2944 m/z @11.58 [N1274_2.mzXML]	358.2944030761719	11.58045	11.5659	11.867983333333333	0.3020833333333339	40369.0625	258288.01938891772	0	1182	0.09800900468115614	9.314315362226232	14.450502084328209	358.29339599609375	358.29461669921875
1014	359.04296875	1.8688166666666668					1	DETECTED	359.0430 m/z @1.87 [N1274_2.mzXML]	359.04296875	1.8688166666666668	1.6411833333333334	6.3335	4.692316666666667	323215.125	8423810.481601391	0	1182	0.33282580335872547	2.039756700305958	2.5003869220537855	359.0416564941406	359.0446472167969
1015	359.0602722167969	11.800216666666667					1	DETECTED	359.0603 m/z @11.80 [N1274_2.mzXML]	359.0602722167969	11.800216666666667	0.5566833333333334	16.964000000000002	16.40731666666667	3939.87158203125	1285913.8385108034	0	1182	0.27734116692206356	0.7296334782067323	0.45926695641346443	359.0547180175781	359.06085205078125
1016	359.1658935546875	14.035883333333334					1	DETECTED	359.1659 m/z @14.04 [N1274_2.mzXML]	359.1658935546875	14.035883333333334	12.069433333333334	14.768516666666667	2.6990833333333324	7290.400390625	528619.4050018918	0	1182	0.38378613580669274	0.6862832345936414	0.37256646918728287	359.16326904296875	359.16748046875
1017	360.06903076171875	9.766983333333334					1	DETECTED	360.0690 m/z @9.77 [N1274_2.mzXML]	360.06903076171875	9.766983333333334	9.749283333333333	9.835816666666666	0.08653333333333357	2243.38720703125	9448.581415405313	0	1182	0.08011297746812396	2.4444444444442603	3.8888888888885207	360.0675354003906	360.06903076171875
1018	360.2381896972656	3.7061					1	DETECTED	360.2382 m/z @3.71 [N1274_2.mzXML]	360.2381896972656	3.7061	3.690716666666667	5.29765	1.606933333333333	3274.378173828125	164685.01070767207	0	1182	0.8440928219460382	52.22968580715069	103.45937161430138	360.23565673828125	360.23895263671875
1019	360.3230285644531	12.612150000000002					1	DETECTED	360.3230 m/z @12.61 [N1274_2.mzXML]	360.3230285644531	12.612150000000002	12.152933333333333	12.883049999999999	0.7301166666666656	13673.14453125	327563.22316625965	0	1182	0.5605963364895814	0.7949588066635175	0.589917613327035	360.3211364746094	360.32330322265625
1020	360.838623046875	1.6873333333333334					1	DETECTED	360.8386 m/z @1.69 [N1274_2.mzXML]	360.838623046875	1.6873333333333334	1.6714833333333334	1.7531999999999999	0.08171666666666644	10825.8251953125	46051.43108056634	0	1182	0.1026590687465172	2.577812828601478	4.155625657202956	360.8385925292969	360.8390197753906
1021	361.181396484375	12.085783333333334					1	DETECTED	361.1814 m/z @12.09 [N1274_2.mzXML]	361.181396484375	12.085783333333334	11.9755	12.239516666666667	0.26401666666666657	7418.72607421875	68097.53631994633	0	1182	0.08376392982414238	1.1969925948314946	1.3939851896629893	361.18084716796875	361.1821594238281
1022	361.20050048828125	11.171733333333332					1	DETECTED	361.2005 m/z @11.17 [N1274_2.mzXML]	361.20050048828125	11.171733333333332	11.12105	11.222683333333332	0.10163333333333213	15530.572265625	64822.27703051722	0	1182	0.08184502775449687	1.0026307135810761	1.0052614271621523	361.2000427246094	361.20050048828125
1023	361.3116149902344	12.596016666666666					1	DETECTED	361.3116 m/z @12.60 [N1274_2.mzXML]	361.3116149902344	12.596016666666666	11.7336	15.368216666666665	3.634616666666666	10934.7939453125	644071.7749348448	0	1182	0.5285010173142695	2.1072277514735727	2.4877839110553133	361.3087463378906	361.31451416015625
1024	362.2870178222656	11.351316666666666					1	DETECTED	362.2870 m/z @11.35 [N1274_2.mzXML]	362.2870178222656	11.351316666666666	11.306583333333332	11.396416666666665	0.08983333333333299	13289.2373046875	55934.999426758	0	1182	0.062056308780812586	1.0040983606557348	1.0081967213114695	362.28582763671875	362.28729248046875
1025	362.3255615234375	11.351316666666666					1	DETECTED	362.3256 m/z @11.35 [N1274_2.mzXML]	362.3255615234375	11.351316666666666	0.9578333333333333	12.612150000000002	11.654316666666668	48741.171875	8176946.959651917	0	1182	0.07742936582093485	0.5112534124641991	0.015601294691016824	362.3161315917969	362.3275451660156
1026	362.9255676269531	1.6411833333333334					1	DETECTED	362.9256 m/z @1.64 [N1274_2.mzXML]	362.9255676269531	1.6411833333333334	1.5954833333333334	2.2797	0.6842166666666667	97608.015625	412623.9612789305	0	1182	0.054911366705483244	6.745475850680904	1.0082894111088523	362.9244079589844	362.9345397949219
1027	363.1112976074219	1.5076					1	DETECTED	363.1113 m/z @1.51 [N1274_2.mzXML]	363.1112976074219	1.5076	1.4132333333333333	17.130499999999998	15.717266666666664	15938.0830078125	3068295.656293122	0	1182	15.6969734994163	83.27764040974915	165.05312827664477	363.1033020019531	363.11163330078125
1028	363.1939697265625	11.766366666666666					1	DETECTED	363.1940 m/z @11.77 [N1274_2.mzXML]	363.1939697265625	11.766366666666666	11.70135	12.412049999999999	0.7106999999999992	4999.00830078125	98654.02057702617	0	1182	0.16378148011218308	5.465521661112525	9.93104332222505	363.1911926269531	363.19549560546875
1029	363.21533203125	11.306583333333332					1	DETECTED	363.2153 m/z @11.31 [N1274_2.mzXML]	363.21533203125	11.306583333333332	8.76415	12.239516666666667	3.475366666666666	49467.95703125	1023391.044345885	0	1182	null	2.822844510277123	0.6695669748190995	363.20556640625	363.2160339355469
1030	365.2093200683594	11.685666666666666					1	DETECTED	365.2093 m/z @11.69 [N1274_2.mzXML]	365.2093200683594	11.685666666666666	11.205466666666666	12.170166666666667	0.9647000000000006	4295.005859375	173066.15697235134	0	1182	0.29213041276476126	1.004477301124532	1.0089546022490643	365.2091064453125	365.2146911621094
1031	365.2313537597656	11.08765					1	DETECTED	365.2314 m/z @11.09 [N1274_2.mzXML]	365.2313537597656	11.08765	11.08765	11.239849999999999	0.15219999999999878	7072.57177734375	43610.00234521457	0	1182	0.13142191939008363	null	null	365.2310485839844	365.2318420410156
1032	366.1841735839844	14.190966666666666					1	DETECTED	366.1842 m/z @14.19 [N1274_2.mzXML]	366.1841735839844	14.190966666666666	8.043683333333332	15.822483333333334	7.778800000000002	12727.2333984375	1096684.7149681095	0	1182	0.6365126575402158	0.5912336659127682	0.543706667633621	366.18341064453125	366.1901550292969
1033	366.2048034667969	9.40865					1	DETECTED	366.2048 m/z @9.41 [N1274_2.mzXML]	366.2048034667969	9.40865	9.374699999999999	19.113833333333332	9.739133333333333	3962.53515625	717038.1574597168	0	1182	0.07879582578370226	143.4334806087349	285.8669612174698	366.2048034667969	366.2093200683594
1034	366.99163818359375	11.137916666666666					1	DETECTED	366.9916 m/z @11.14 [N1274_2.mzXML]	366.99163818359375	11.137916666666666	10.89735	17.555	6.65765	2185.623779296875	548920.9097731323	0	1182	4.705206613957943	13.83743245115702	26.67486490231404	366.9902038574219	366.9980163574219
1035	367.12042236328125	1.8688166666666668					1	DETECTED	367.1204 m/z @1.87 [N1274_2.mzXML]	367.12042236328125	1.8688166666666668	1.85475	2.1377499999999996	0.2829999999999997	42185.44921875	205261.2969631348	0	1182	0.028985992788241655	10.638282018925096	14.353478522583815	367.11962890625	367.1214599609375
1036	367.1497802734375	8.16205					1	DETECTED	367.1498 m/z @8.16 [N1274_2.mzXML]	367.1497802734375	8.16205	6.245216666666667	12.529233333333334	6.284016666666667	5031.42431640625	643805.437415558	0	1182	0.17969103074630866	1.639166159464394	16.790539215222825	367.1478271484375	367.1552429199219
1037	367.1934814453125	13.738216666666666					1	DETECTED	367.1935 m/z @13.74 [N1274_2.mzXML]	367.1934814453125	13.738216666666666	12.836583333333333	14.752533333333334	1.9159500000000005	11710.1376953125	361407.66096624726	0	1182	0.13950297639143372	1.0624884468926772	1.1249768937853541	367.18572998046875	367.1943359375
1038	367.9910888671875	3.938616666666667					1	DETECTED	367.9911 m/z @3.94 [N1274_2.mzXML]	367.9910888671875	3.938616666666667	2.5988666666666664	19.389166666666664	16.7903	4343.00390625	1532958.6403573009	0	1182	0.799488801417866	6.2662063817876446	2.596700294026716	367.9880676269531	367.9930114746094
1039	368.27801513671875	11.475033333333332					1	DETECTED	368.2780 m/z @11.48 [N1274_2.mzXML]	368.27801513671875	11.475033333333332	11.4271	12.170166666666667	0.7430666666666674	106256.1640625	847418.8216061429	1	1182	0.3396769346722497	2.731652895580742	5.123327977529147	368.27752685546875	368.2806091308594
1040	368.42303466796875	12.429566666666666					1	DETECTED	368.4230 m/z @12.43 [N1274_2.mzXML]	368.42303466796875	12.429566666666666	4.300216666666667	12.49545	8.195233333333334	7570.02685546875	2277145.3506475827	0	1182	0.9948967566510021	0.5040521894944452	0.008104378988890102	368.41510009765625	368.42413330078125
1041	368.6265869140625	10.1012					1	DETECTED	368.6266 m/z @10.10 [N1274_2.mzXML]	368.6265869140625	10.1012	9.993783333333333	12.3603	2.3665166666666675	16663.0546875	919985.2863925182	0	1182	1.1246493366853763	11.015593483320334	0.7051676736481696	368.6246032714844	368.6266174316406
1042	368.8703308105469	1.6714833333333334					1	DETECTED	368.8703 m/z @1.67 [N1274_2.mzXML]	368.8703308105469	1.6714833333333334	1.6562833333333333	1.7531999999999999	0.09691666666666654	23857.4375	75174.78719433594	0	1182	0.09504719562547126	3.1880482456140093	5.376096491228019	368.86993408203125	368.8709716796875
1043	369.00848388671875	1.9392166666666666					1	DETECTED	369.0085 m/z @1.94 [N1274_2.mzXML]	369.00848388671875	1.9392166666666666	1.7829833333333334	2.7397833333333335	0.9568000000000001	13922.54296875	427753.2963671875	0	1182	0.5004689140091991	3.062086622573077	4.058020671852347	368.9999694824219	369.0101013183594
1044	369.0621337890625	12.02275					1	DETECTED	369.0621 m/z @12.02 [N1274_2.mzXML]	369.0621337890625	12.02275	11.867983333333333	12.170166666666667	0.3021833333333337	15397.64453125	148184.21247119232	0	1182	0.14707672826565243	0.9762545767822509	0.9768309472727515	369.0617980957031	369.06622314453125
1045	369.3502197265625	12.612150000000002					1	DETECTED	369.3502 m/z @12.61 [N1274_2.mzXML]	369.3502197265625	12.612150000000002	0.1921	19.6835	19.4914	117558.7109375	7578565.854911834	1	1182	0.20268192918506323	0.5450990734210841	0.41880115466710227	369.3492736816406	369.35296630859375
1046	370.2943115234375	11.609816666666667					1	DETECTED	370.2943 m/z @11.61 [N1274_2.mzXML]	370.2943115234375	11.609816666666667	9.940883333333334	12.007	2.066116666666666	147868.75	1862878.6845026861	0	1182	0.10994464253062475	4.390534843256333	5.116816248392733	370.2900085449219	370.294677734375
1047	370.35382080078125	12.612150000000002					1	DETECTED	370.3538 m/z @12.61 [N1274_2.mzXML]	370.35382080078125	12.612150000000002	3.1896666666666667	16.338766666666668	13.1491	36723.33984375	2720480.5550313406	0	1182	0.15677334065843596	3.789831711048176	4.503768303556781	370.3526611328125	370.355224609375
1048	371.29803466796875	11.609816666666667					1	DETECTED	371.2980 m/z @11.61 [N1274_2.mzXML]	371.29803466796875	11.609816666666667	11.609816666666667	12.152933333333333	0.5431166666666662	36022.5859375	281647.89244079415	0	1182	0.10117299896256782	null	null	371.2969665527344	371.2989807128906
1049	371.3147888183594	1.0491166666666667					1	DETECTED	371.3148 m/z @1.05 [N1274_2.mzXML]	371.3147888183594	1.0491166666666667	0.10115	19.996	19.894849999999998	5148.9287109375	3032314.000924134	0	1182	6.402764655336377	10.493433313407643	9.911849483776276	371.3119201660156	371.31658935546875
1050	372.3100891113281	11.766366666666666					1	DETECTED	372.3101 m/z @11.77 [N1274_2.mzXML]	372.3100891113281	11.766366666666666	0.10115	19.720166666666668	19.619016666666667	51719.94140625	1701025.693564025	0	1182	0.07599256164868429	0.519495825191011	0.01797274748686464	372.3021240234375	372.31988525390625
1051	372.88238525390625	1.6411833333333334					1	DETECTED	372.8824 m/z @1.64 [N1274_2.mzXML]	372.88238525390625	1.6411833333333334	1.5954833333333334	1.6562833333333333	0.060799999999999965	19397.205078125	51366.68680273433	0	1182	0.05954965541982782	0.6652078774617053	0.33041575492341063	372.88226318359375	372.88275146484375
1052	373.272705078125	12.2742					1	DETECTED	373.2727 m/z @12.27 [N1274_2.mzXML]	373.272705078125	12.2742	11.58045	12.54665	0.9661999999999988	20553.19921875	352606.7444659427	0	1182	0.11730598638254897	0.6963603603603599	0.9831055154756719	373.2718200683594	373.2737121582031
1053	375.0170593261719	1.8116666666666668					1	DETECTED	375.0171 m/z @1.81 [N1274_2.mzXML]	375.0170593261719	1.8116666666666668	1.6562833333333333	5.157716666666667	3.501433333333334	123353.0	3430039.913329743	0	1182	0.2463969634331744	3.218686879246601	5.6863369442837195	375.0087890625	375.0190734863281
1054	375.28826904296875	12.628316666666667					1	DETECTED	375.2883 m/z @12.63 [N1274_2.mzXML]	375.28826904296875	12.628316666666667	12.02275	12.756066666666667	0.7333166666666671	9883.431640625	271670.9617133793	0	1182	0.4241491263099917	0.605479715968515	0.21095943193702993	375.287109375	375.28875732421875
1055	376.62371826171875	10.608566666666666					1	DETECTED	376.6237 m/z @10.61 [N1274_2.mzXML]	376.62371826171875	10.608566666666666	10.155149999999999	11.171733333333332	1.0165833333333332	24332.25	223179.69731100358	0	1182	0.08305256451381204	3.4082150411213754	5.7439781506443675	376.62213134765625	376.62432861328125
1056	376.90081787109375	1.5510666666666666					1	DETECTED	376.9008 m/z @1.55 [N1274_2.mzXML]	376.90081787109375	1.5510666666666666	1.4782499999999998	1.5804833333333332	0.1022333333333334	6394.552734375	20742.574561279293	0	1182	0.06607138271319224	0.7019913023575185	0.403982604715037	376.89935302734375	376.9014587402344
1057	377.1449890136719	9.835816666666666					1	DETECTED	377.1450 m/z @9.84 [N1274_2.mzXML]	377.1449890136719	9.835816666666666	6.792916666666667	10.346066666666667	3.5531500000000005	3966.728515625	216292.15403301996	0	1182	0.08322899996032795	0.5838427158302937	0.024468359363875713	377.13519287109375	377.14520263671875
1058	377.6318054199219	10.083016666666667					1	DETECTED	377.6318 m/z @10.08 [N1274_2.mzXML]	377.6318054199219	10.083016666666667	9.612083333333334	12.412049999999999	2.7999666666666645	12744.40625	536628.4286193546	0	1182	0.13814037143808555	2.8140484867483853	3.4539534226583988	377.6269226074219	377.632568359375
1059	378.0310974121094	16.1726					1	DETECTED	378.0311 m/z @16.17 [N1274_2.mzXML]	378.0310974121094	16.1726	9.85345	18.639333333333333	8.785883333333333	1485.723876953125	416506.815927307	0	1182	0.8386374800784431	0.6951792039541184	0.3903584079082368	378.0274963378906	378.0316162109375
1060	378.2393493652344	12.3947					1	DETECTED	378.2393 m/z @12.39 [N1274_2.mzXML]	378.2393493652344	12.3947	11.834483333333333	12.804599999999999	0.9701166666666659	33412.94140625	427255.0488032218	0	1182	0.1504300622556194	1.0551296042596778	1.36439863502315	378.2386779785156	378.2425537109375
1061	379.2806396484375	13.9543					1	DETECTED	379.2806 m/z @13.95 [N1274_2.mzXML]	379.2806396484375	13.9543	13.852983333333333	14.983849999999999	1.130866666666666	10403.802734375	211308.93351251233	0	1182	0.20847936292993374	5.580852113834469	3.316444671132352	379.27886962890625	379.2823181152344
1062	380.2548828125	12.644483333333334					1	DETECTED	380.2549 m/z @12.64 [N1274_2.mzXML]	380.2548828125	12.644483333333334	11.396416666666665	13.017750000000001	1.621333333333336	48598.0	734108.8592288827	0	1182	0.12435710537499212	0.6278260241113146	0.15843346026478466	380.2535705566406	380.2635192871094
1063	381.0249938964844	1.8116666666666668					1	DETECTED	381.0250 m/z @1.81 [N1274_2.mzXML]	381.0249938964844	1.8116666666666668	1.6411833333333334	16.744166666666665	15.10298333333333	144156.0	3349060.0950971073	0	1182	0.25900560820055674	2.191010229424027	3.6523088281707996	381.02325439453125	381.02777099609375
1064	381.7501220703125	13.484733333333333					1	DETECTED	381.7501 m/z @13.48 [N1274_2.mzXML]	381.7501220703125	13.484733333333333	13.439333333333334	13.610999999999999	0.17166666666666508	5611.35400390625	35241.0002565306	0	1182	0.10896879460569409	1.890602055800318	2.781204111600636	381.7494812011719	381.75189208984375
1065	383.1152648925781	1.7829833333333334					1	DETECTED	383.1153 m/z @1.78 [N1274_2.mzXML]	383.1152648925781	1.7829833333333334	1.7376666666666667	2.3364166666666666	0.5987499999999999	217465.421875	2200666.673315674	0	1182	0.18483922968088606	5.843862703251095	9.540967406912555	383.1145935058594	383.1166076660156
1066	383.166259765625	13.67385					1	DETECTED	383.1663 m/z @13.67 [N1274_2.mzXML]	383.166259765625	13.67385	11.4593	14.114666666666666	2.6553666666666658	9971.6611328125	566142.1168400267	0	1182	0.18408329910566756	0.5995273682388447	0.1990547364776893	383.1650085449219	383.1675109863281
1067	384.117919921875	1.7684166666666667					1	DETECTED	384.1179 m/z @1.77 [N1274_2.mzXML]	384.117919921875	1.7684166666666667	1.7531999999999999	9.117116666666668	7.363916666666668	18727.224609375	1404664.017491455	0	1182	7.254420758206312	241.96878422781705	465.9700277100671	384.1136474609375	384.1181640625
1068	385.2726745605469	12.788549999999999					1	DETECTED	385.2727 m/z @12.79 [N1274_2.mzXML]	385.2726745605469	12.788549999999999	12.756066666666667	12.94445	0.18838333333333246	7683.20556640625	52310.0387634277	0	1182	0.08091153854777566	2.899692149820558	4.799384299641116	385.2717590332031	385.2726745605469
1069	385.30859375	14.5738					1	DETECTED	385.3086 m/z @14.57 [N1274_2.mzXML]	385.30859375	14.5738	10.364049999999999	17.4445	7.080450000000003	35016.2265625	2983196.9999784837	0	1182	0.45603924021934183	0.8259401979745286	0.588605174397238	385.3072204589844	385.31103515625
1070	386.0808410644531	13.64235					1	DETECTED	386.0808 m/z @13.64 [N1274_2.mzXML]	386.0808410644531	13.64235	0.22885	19.996	19.767149999999997	2966.209228515625	1675295.6393839417	0	1182	7.239449563235137	0.7368378872031907	1.2643684940635838	386.0790710449219	386.0829162597656
1071	386.28863525390625	11.4117					1	DETECTED	386.2886 m/z @11.41 [N1274_2.mzXML]	386.28863525390625	11.4117	1.3218166666666666	11.6394	10.317583333333333	26904.6015625	4424579.990428498	0	1182	0.046643211231161885	0.5112835794269177	0.02256715885383549	386.2875061035156	386.2960205078125
1072	386.3120422363281	14.526716666666665					1	DETECTED	386.3120 m/z @14.53 [N1274_2.mzXML]	386.3120422363281	14.526716666666665	11.9755	16.689833333333333	4.714333333333332	6922.044921875	668805.3103830265	0	1182	0.6160213544465751	0.9239382516838375	0.4689016611885579	386.3109436035156	386.3139343261719
1073	386.3253479003906	12.707833333333333					1	DETECTED	386.3253 m/z @12.71 [N1274_2.mzXML]	386.3253479003906	12.707833333333333	11.883266666666666	12.788549999999999	0.9052833333333332	7314.57763671875	217281.41743237321	0	1182	0.13539275124284522	0.5489449003516992	0.09788980070339844	386.32391357421875	386.3266296386719
1074	386.9239807128906	1.6103166666666666					1	DETECTED	386.9240 m/z @1.61 [N1274_2.mzXML]	386.9239807128906	1.6103166666666666	1.5804833333333332	1.6562833333333333	0.07580000000000009	10329.0166015625	30253.53704785158	0	1182	0.1260813507817724	1.2703910614525136	1.5407821229050271	386.92340087890625	386.92498779296875
1075	387.17901611328125	11.551316666666667					1	DETECTED	387.1790 m/z @11.55 [N1274_2.mzXML]	387.17901611328125	11.551316666666667	11.506983333333332	12.239516666666667	0.7325333333333344	178036.921875	1541127.181615415	0	1182	0.11235923577657303	3.6995448911414752	6.232494909251908	387.1779479980469	387.1808776855469
1076	387.2521667480469	11.867983333333333					1	DETECTED	387.2522 m/z @11.87 [N1274_2.mzXML]	387.2521667480469	11.867983333333333	11.834483333333333	14.768516666666667	2.9340333333333337	30405.814453125	824996.3055683598	0	1182	0.13604818820720332	5.9668662990808885	6.9789367131059405	387.2486267089844	387.2563171386719
1077	388.182373046875	11.551316666666667					1	DETECTED	388.1824 m/z @11.55 [N1274_2.mzXML]	388.182373046875	11.551316666666667	11.551316666666667	11.800216666666667	0.2489000000000008	43872.78515625	244591.2268598646	0	1182	0.22198355746807685	null	null	388.1821594238281	388.1829833984375
1078	388.21099853515625	11.991333333333333					1	DETECTED	388.2110 m/z @11.99 [N1274_2.mzXML]	388.21099853515625	11.991333333333333	11.928816666666668	12.152933333333333	0.2241166666666654	16421.333984375	112063.32590661591	0	1182	0.1096629883005189	1.792455345241294	1.855043564957275	388.2104187011719	388.21136474609375
1079	388.2559509277344	11.867983333333333					1	DETECTED	388.2560 m/z @11.87 [N1274_2.mzXML]	388.2559509277344	11.867983333333333	5.50745	11.9134	6.405949999999999	8286.05859375	1102926.4302452998	0	1182	0.08183511269546173	0.503570193275197	0.007140386550394027	388.25555419921875	388.2569580078125
1080	388.7112731933594	2.0379666666666667					1	DETECTED	388.7113 m/z @2.04 [N1274_2.mzXML]	388.7112731933594	2.0379666666666667	1.7376666666666667	2.08055	0.34288333333333343	11416.673828125	100110.5661966553	0	1182	0.026936397045584037	0.5709013209013211	0.14180264180264207	388.7106018066406	388.7116394042969
1081	389.267578125	12.1875					1	DETECTED	389.2676 m/z @12.19 [N1274_2.mzXML]	389.267578125	12.1875	12.13585	12.94445	0.8086000000000002	9740.1708984375	198079.2109273685	0	1182	0.7350836307670825	7.827686350435563	14.655372700871126	389.26385498046875	389.2680969238281
1082	389.736328125	13.439333333333334					1	DETECTED	389.7363 m/z @13.44 [N1274_2.mzXML]	389.736328125	13.439333333333334	13.439333333333334	13.595400000000001	0.15606666666666769	6048.65185546875	38059.10243212894	0	1182	0.12121761255698793	null	null	389.7353515625	389.7368469238281
1083	390.99090576171875	1.8688166666666668					1	DETECTED	390.9909 m/z @1.87 [N1274_2.mzXML]	390.99090576171875	1.8688166666666668	1.6714833333333334	2.47505	0.8035666666666665	23523.294921875	514456.76510205085	0	1182	0.5267491444005623	2.0360641891891884	3.0721283783783773	390.990234375	390.9919738769531
1084	391.28338623046875	6.7574000000000005					1	DETECTED	391.2834 m/z @6.76 [N1274_2.mzXML]	391.28338623046875	6.7574000000000005	0.10115	19.996	19.894849999999998	10272.849609375	6994288.526082515	0	1182	11.374529453047128	1.4944488262910796	0.6304384963008253	391.275390625	391.28582763671875
1085	392.2779541015625	11.506983333333332					1	DETECTED	392.2780 m/z @11.51 [N1274_2.mzXML]	392.2779541015625	11.506983333333332	0.3565	19.7385	19.381999999999998	15936.6875	2114650.037678284	0	1182	0.08286051982743814	1.4765086722735248	3.5326698132293117	392.2769470214844	392.2879333496094
1086	392.79461669921875	1.7531999999999999					1	DETECTED	392.7946 m/z @1.75 [N1274_2.mzXML]	392.79461669921875	1.7531999999999999	1.6873333333333334	1.8116666666666668	0.1243333333333334	15537.4638671875	74585.40726293948	0	1182	0.07442116093863027	0.9438259109311767	0.8876518218623536	392.79425048828125	392.79541015625
1087	393.2992248535156	13.223983333333333					1	DETECTED	393.2992 m/z @13.22 [N1274_2.mzXML]	393.2992248535156	13.223983333333333	0.6843	19.443833333333334	18.759533333333334	5681.064453125	1715053.5460140987	0	1182	9.847552038342826	0.7480066615185658	1.169438534233864	393.2938232421875	393.2995300292969
1088	394.2944030761719	11.609816666666667					1	DETECTED	394.2944 m/z @11.61 [N1274_2.mzXML]	394.2944030761719	11.609816666666667	4.985316666666667	11.7498	6.764483333333334	22033.6171875	1550908.5856905524	0	1182	0.10125058008418186	0.5105655772762724	0.021131154552544846	394.2936706542969	394.30181884765625
1089	394.75738525390625	13.64235					1	DETECTED	394.7574 m/z @13.64 [N1274_2.mzXML]	394.75738525390625	13.64235	12.644483333333334	14.0034	1.3589166666666657	11855.67578125	312230.5181636958	0	1182	0.23671647726573397	0.6809109433458037	0.3295925884354576	394.75653076171875	394.7590637207031
1090	396.3094787597656	11.717350000000001					1	DETECTED	396.3095 m/z @11.72 [N1274_2.mzXML]	396.3094787597656	11.717350000000001	2.7822166666666663	12.053883333333333	9.271666666666667	18115.82421875	1975121.5427122798	0	1182	0.13137040058079918	0.5188320263827437	0.017375491913477637	396.3034362792969	396.3120422363281
1091	396.8849792480469	1.5954833333333334					1	DETECTED	396.8850 m/z @1.60 [N1274_2.mzXML]	396.8849792480469	1.5954833333333334	1.5510666666666666	1.6258333333333332	0.07476666666666665	22743.7421875	58279.76797961431	0	1182	0.054218542564268946	0.8179236737621915	0.715010784445462	396.8829650878906	396.8849792480469
1092	396.9991455078125	1.8116666666666668					1	DETECTED	396.9991 m/z @1.81 [N1274_2.mzXML]	396.9991455078125	1.8116666666666668	1.6714833333333334	2.419966666666667	0.7484833333333334	48919.2890625	868539.509237549	0	1182	0.16974653531886985	2.669658780168827	3.856949490619729	396.9901428222656	396.9996643066406
1093	397.13677978515625	11.70135					1	DETECTED	397.1368 m/z @11.70 [N1274_2.mzXML]	397.13677978515625	11.70135	9.85345	12.03815	2.1846999999999994	5095.9013671875	292220.332882782	0	1182	2.0906901913327847	0.5911304724281617	0.6026423460728343	397.1288757324219	397.13775634765625
1094	397.4139099121094	12.2742					1	DETECTED	397.4139 m/z @12.27 [N1274_2.mzXML]	397.4139099121094	12.2742	12.10185	14.372633333333333	2.2707833333333323	32677.2578125	980628.2146721804	0	1182	0.23930489134302668	6.587709119040717	6.313267692615353	397.41119384765625	397.4146728515625
1095	398.3258056640625	11.851616666666667					1	DETECTED	398.3258 m/z @11.85 [N1274_2.mzXML]	398.3258056640625	11.851616666666667	11.783233333333333	12.152933333333333	0.3696999999999999	70729.34375	575965.2781984853	0	1182	0.10643000923916368	3.164235379237011	3.4486460694300103	398.32464599609375	398.32586669921875
1096	398.41693115234375	12.343116666666667					1	DETECTED	398.4169 m/z @12.34 [N1274_2.mzXML]	398.41693115234375	12.343116666666667	12.239516666666667	12.644483333333334	0.4049666666666667	9939.0390625	156295.4469301759	0	1182	0.11989354343303482	1.954472329472327	2.908944658944654	398.4161376953125	398.4182434082031
1097	398.7400207519531	1.7376666666666667					1	DETECTED	398.7400 m/z @1.74 [N1274_2.mzXML]	398.7400207519531	1.7376666666666667	1.7034666666666667	1.7684166666666667	0.06495000000000006	8980.1943359375	22442.38270654296	0	1182	0.9662327687824561	0.9495614035087726	0.8991228070175452	398.73822021484375	398.7406311035156
1098	398.7608337402344	13.484733333333333					1	DETECTED	398.7608 m/z @13.48 [N1274_2.mzXML]	398.7608337402344	13.484733333333333	11.624383333333332	15.566416666666667	3.9420333333333346	16626.2265625	1021355.7636800844	0	1182	0.5639330518790509	1.026446794116569	4.997505976674216	398.75775146484375	398.7626647949219
1099	399.1285400390625	11.08765					1	DETECTED	399.1285 m/z @11.09 [N1274_2.mzXML]	399.1285400390625	11.08765	9.766983333333334	11.1547	1.387716666666666	2769.59814453125	119966.85084432989	0	1182	1.4173767538586972	0.5253849066128219	0.05076981322564368	399.1261901855469	399.1369323730469
1100	399.2346496582031	8.851816666666668					1	DETECTED	399.2346 m/z @8.85 [N1274_2.mzXML]	399.2346496582031	8.851816666666668	8.816483333333334	11.188616666666666	2.3721333333333323	1960.2568359375	129615.47072424318	0	1182	0.06739883647799871	33.56792452830135	66.1358490566027	399.2339782714844	399.237548828125
1101	399.32879638671875	11.834483333333333					1	DETECTED	399.3288 m/z @11.83 [N1274_2.mzXML]	399.32879638671875	11.834483333333333	11.834483333333333	15.970033333333333	4.13555	19531.333984375	589193.7439354252	0	1182	0.0717121315986411	null	null	399.32415771484375	399.3294372558594
1102	400.3411560058594	11.991333333333333					1	DETECTED	400.3412 m/z @11.99 [N1274_2.mzXML]	400.3411560058594	11.991333333333333	11.928816666666668	12.82075	0.8919333333333324	250534.140625	2233183.348134762	1	1182	0.1343750407530795	3.419291809780262	5.239161766171388	400.3385009765625	400.3424072265625
1103	400.8260192871094	1.7376666666666667					1	DETECTED	400.8260 m/z @1.74 [N1274_2.mzXML]	400.8260192871094	1.7376666666666667	1.6714833333333334	1.7974333333333334	0.12595	18134.7890625	96117.46292980958	0	1182	0.1166605531373166	0.9515235457063723	0.8732988722289741	400.8260192871094	400.8279113769531
1104	401.62322998046875	10.966849999999999					1	DETECTED	401.6232 m/z @10.97 [N1274_2.mzXML]	401.62322998046875	10.966849999999999	1.2310833333333333	11.08765	9.856566666666666	9152.2685546875	616748.6486790772	0	1182	0.16181354883726584	0.5062039284699372	0.17386462127148938	401.618896484375	401.6251525878906
1105	401.8653259277344	1.5510666666666666					1	DETECTED	401.8653 m/z @1.55 [N1274_2.mzXML]	401.8653259277344	1.5510666666666666	1.4782499999999998	1.5659166666666666	0.08766666666666678	9590.365234375	32279.931017456074	0	1182	0.06210339454561531	0.6019684138246739	0.20393682764934784	401.86468505859375	401.8661804199219
1106	402.7444763183594	12.692183333333332					1	DETECTED	402.7445 m/z @12.69 [N1274_2.mzXML]	402.7444763183594	12.692183333333332	12.628316666666667	14.0034	1.3750833333333325	12596.6484375	269268.95255859394	0	1182	1.0060738994269762	10.765266179540841	20.530532359081683	402.7425537109375	402.7452087402344
1107	402.9015808105469	1.6103166666666666					1	DETECTED	402.9016 m/z @1.61 [N1274_2.mzXML]	402.9015808105469	1.6103166666666666	1.5804833333333332	1.6411833333333334	0.0607000000000002	49036.06640625	131459.01139062527	0	1182	0.05246756210023551	1.0173184357541918	1.0346368715083836	402.9015197753906	402.90203857421875
1108	403.00689697265625	1.8116666666666668					1	DETECTED	403.0069 m/z @1.81 [N1274_2.mzXML]	403.00689697265625	1.8116666666666668	1.6411833333333334	16.633766666666666	14.992583333333332	150129.546875	3339823.5973643186	0	1182	0.19903331616611286	2.0418723716699	2.9451110122434754	403.0062255859375	403.0135498046875
1109	404.20562744140625	11.5659					1	DETECTED	404.2056 m/z @11.57 [N1274_2.mzXML]	404.20562744140625	11.5659	11.522416666666667	11.817083333333333	0.2946666666666662	16268.9326171875	131083.16592376668	0	1182	0.18160180936985526	3.388271368340408	4.664503074746041	404.2052001953125	404.20806884765625
1110	404.5553283691406	9.8016					1	DETECTED	404.5553 m/z @9.80 [N1274_2.mzXML]	404.5553283691406	9.8016	9.766983333333334	19.646666666666665	9.87968333333333	5006.78662109375	540143.6718555907	0	1182	0.0871924149210006	142.70125180548925	284.4025036109785	404.553466796875	404.56396484375
1111	405.1346740722656	10.556583333333332					1	DETECTED	405.1347 m/z @10.56 [N1274_2.mzXML]	405.1346740722656	10.556583333333332	10.507183333333334	11.89855	1.3913666666666664	13938.9599609375	194036.98868969677	0	1182	0.09907898747444754	2.0947044120034684	4.0688665865259095	405.1329040527344	405.1358642578125
1112	406.1419677734375	11.7336					1	DETECTED	406.1420 m/z @11.73 [N1274_2.mzXML]	406.1419677734375	11.7336	9.45955	11.817083333333333	2.3575333333333326	7660.83203125	295246.4735582886	0	1182	1.884799812910794	0.5183556503448327	0.036282693593043154	406.1404113769531	406.1432189941406
1113	406.74658203125	12.479316666666668					1	DETECTED	406.7466 m/z @12.48 [N1274_2.mzXML]	406.74658203125	12.479316666666668	7.44825	15.639433333333333	8.191183333333333	15825.8271484375	1398020.355815125	0	1182	0.5728479156687065	0.7675707403985351	2.313183241860867	406.7442321777344	406.7546691894531
1114	407.7662658691406	14.38775					1	DETECTED	407.7663 m/z @14.39 [N1274_2.mzXML]	407.7662658691406	14.38775	12.756066666666667	14.785400000000001	2.0293333333333337	9814.9482421875	380806.5628361206	0	1182	0.19194184090693867	0.6218526879194289	0.21673697877526185	407.7627258300781	407.76763916015625
1115	408.2210693359375	8.694683333333334					1	DETECTED	408.2211 m/z @8.69 [N1274_2.mzXML]	408.2210693359375	8.694683333333334	8.659816666666668	8.83415	0.17433333333333145	4034.797607421875	22847.105916900506	0	1182	0.07803441799439526	2.5000000000000253	4.000000000000051	408.2210693359375	408.22186279296875
1116	408.7688293457031	1.7376666666666667					1	DETECTED	408.7688 m/z @1.74 [N1274_2.mzXML]	408.7688293457031	1.7376666666666667	1.7034666666666667	14.372633333333333	12.669166666666666	19964.193359375	4298383.908036866	0	1182	0.07937110023179383	185.22173489278745	360.0356472229885	408.7683410644531	408.7746887207031
1117	408.9187927246094	1.6103166666666666					1	DETECTED	408.9188 m/z @1.61 [N1274_2.mzXML]	408.9187927246094	1.6103166666666666	1.5804833333333332	2.5161333333333333	0.9356500000000001	57437.37890625	850158.7800429687	0	1182	0.05591999992310748	15.323808730683119	31.81969538012324	408.9182434082031	408.92034912109375
1118	409.1609191894531	11.551316666666667					1	DETECTED	409.1609 m/z @11.55 [N1274_2.mzXML]	409.1609191894531	11.551316666666667	11.506983333333332	12.204749999999999	0.6977666666666664	149024.921875	1185100.310940183	0	1182	0.09757559178004982	3.5001679056125212	4.899238460531759	409.1587219238281	409.1616516113281
1119	409.1869201660156	9.205716666666666					1	DETECTED	409.1869 m/z @9.21 [N1274_2.mzXML]	409.1869201660156	9.205716666666666	9.133383333333335	12.085783333333334	2.952399999999999	52984.52734375	482120.36959600623	0	1182	0.0688017386933808	1.0682997896937785	0.9891338492402177	409.1806335449219	409.1874084472656
1120	410.1644592285156	11.536916666666666					1	DETECTED	410.1645 m/z @11.54 [N1274_2.mzXML]	410.1644592285156	11.536916666666666	11.522416666666667	11.834483333333333	0.3120666666666665	35356.40234375	239891.13572009138	0	1182	0.1123778690074495	10.457190630708666	17.35566395773548	410.1637268066406	410.1666259765625
1121	410.2530822753906	4.126566666666666					1	DETECTED	410.2531 m/z @4.13 [N1274_2.mzXML]	410.2530822753906	4.126566666666666	3.1450833333333335	4.917199999999999	1.772116666666666	2207.6796875	131527.01185998536	0	1182	0.09896858616935944	0.902774711745827	0.8055494234916539	410.2514953613281	410.2550964355469
1122	410.3246765136719	12.308883333333334					1	DETECTED	410.3247 m/z @12.31 [N1274_2.mzXML]	410.3246765136719	12.308883333333334	12.069433333333334	12.707833333333333	0.638399999999999	5185.38232421875	115028.2668621215	0	1182	0.1325286849959646	1.3330549175193145	1.666109835038629	410.3236999511719	410.3262023925781
1123	410.7601623535156	13.499866666666666					1	DETECTED	410.7602 m/z @13.50 [N1274_2.mzXML]	410.7601623535156	13.499866666666666	12.692183333333332	15.29665	2.604466666666667	9160.1015625	415540.21986306785	0	1182	0.3413705642133227	1.6123068034089272	0.4810366505636688	410.75848388671875	410.7633361816406
1124	410.85516357421875	1.6714833333333334					1	DETECTED	410.8552 m/z @1.67 [N1274_2.mzXML]	410.85516357421875	1.6714833333333334	1.6714833333333334	1.7684166666666667	0.09693333333333332	22688.396484375	80766.58373583983	0	1182	0.08825624906723228	null	null	410.8544006347656	410.85601806640625
1125	411.19696044921875	12.085783333333334					1	DETECTED	411.1970 m/z @12.09 [N1274_2.mzXML]	411.19696044921875	12.085783333333334	9.205716666666666	12.308883333333334	3.1031666666666684	6906.41552734375	554490.9196890872	0	1182	0.08942373237868928	0.5387317423207797	0.07746348464155937	411.1898193359375	411.1979064941406
1126	412.2838134765625	11.9755					1	DETECTED	412.2838 m/z @11.98 [N1274_2.mzXML]	412.2838134765625	11.9755	11.928816666666668	19.83083333333333	7.902016666666663	7739.349609375	728978.9896578976	0	1182	0.11491231138173674	84.63423777222604	168.2684755444521	412.2828063964844	412.2882995605469
1127	412.3046875	11.58045					1	DETECTED	412.3047 m/z @11.58 [N1274_2.mzXML]	412.3046875	11.58045	11.522416666666667	11.685666666666666	0.16324999999999967	10132.2255859375	62929.82554565421	0	1182	0.25799255255249776	1.4065192418150234	1.8130384836300466	412.303955078125	412.30657958984375
1128	412.8623962402344	1.5804833333333332					1	DETECTED	412.8624 m/z @1.58 [N1274_2.mzXML]	412.8623962402344	1.5804833333333332	1.5510666666666666	1.6103166666666666	0.059250000000000025	19905.8828125	45492.25055517586	0	1182	0.05465241074319849	1.0070821529745053	0.8227233701459356	412.8614196777344	412.8628845214844
1129	412.972412109375	2.08055					1	DETECTED	412.9724 m/z @2.08 [N1274_2.mzXML]	412.972412109375	2.08055	1.7974333333333334	2.22285	0.4254166666666668	8414.6455078125	152050.54079931648	0	1182	0.1732665555646533	0.7513098251604169	0.5026196503208339	412.9723205566406	412.9747314453125
1130	413.141357421875	9.35835					1	DETECTED	413.1414 m/z @9.36 [N1274_2.mzXML]	413.141357421875	9.35835	9.325133333333333	13.092533333333334	3.7674000000000003	6939.29638671875	307293.72995803814	0	1182	0.08914492997947043	56.709483191169845	112.41896638233969	413.13885498046875	413.1418151855469
1131	413.264892578125	1.6562833333333333					1	DETECTED	413.2649 m/z @1.66 [N1274_2.mzXML]	413.264892578125	1.6562833333333333	0.10115	19.977666666666668	19.876516666666667	10775.9501953125	2113125.8352275696	0	1182	0.20712663576978896	7.641895774404037	1.5070800395093669	413.261962890625	413.26904296875
1132	413.33868408203125	14.526716666666665					1	DETECTED	413.3387 m/z @14.53 [N1274_2.mzXML]	413.33868408203125	14.526716666666665	11.035083333333334	16.7625	5.727416666666665	5495.47412109375	750018.1337955935	0	1182	0.7808638001964869	0.8201629609829214	0.6403259219658428	413.33770751953125	413.3415832519531
1133	413.7925720214844	14.44885					1	DETECTED	413.7926 m/z @14.45 [N1274_2.mzXML]	413.7925720214844	14.44885	14.051816666666667	14.542016666666665	0.49019999999999797	7354.52001953125	133146.98658654743	0	1182	0.27643878270074573	0.6173285198555938	0.23465703971118756	413.790771484375	413.79449462890625
1134	414.2992248535156	12.239516666666667					1	DETECTED	414.2992 m/z @12.24 [N1274_2.mzXML]	414.2992248535156	12.239516666666667	11.6394	16.30205	4.662650000000001	48577.1484375	1187165.955806491	0	1182	0.6712468965537397	2.2643308310893597	5.527151431898777	414.297607421875	414.3013000488281
1135	414.8829650878906	1.5659166666666666					1	DETECTED	414.8830 m/z @1.57 [N1274_2.mzXML]	414.8829650878906	1.5659166666666666	1.4929833333333333	1.5954833333333334	0.10250000000000004	4952.21337890625	20340.20476318361	0	1182	0.12390318438860848	0.7026965265082273	0.4053930530164546	414.8810729980469	414.88421630859375
1136	415.1213073730469	11.188616666666666					1	DETECTED	415.1213 m/z @11.19 [N1274_2.mzXML]	415.1213073730469	11.188616666666666	11.035083333333334	11.222683333333332	0.187599999999998	3383.66064453125	23094.19511309806	0	1182	0.1263827183514259	0.6109422492401205	0.22188449848024094	415.1213073730469	415.1238708496094
1137	415.2106018066406	11.89855					1	DETECTED	415.2106 m/z @11.90 [N1274_2.mzXML]	415.2106018066406	11.89855	9.117116666666668	12.49545	3.378333333333332	288217.65625	2670427.0166452113	1	1182	0.16853402566595577	2.3226525117263175	8.280600060314407	415.21002197265625	415.21527099609375
1138	415.2807312011719	12.644483333333334					1	DETECTED	415.2807 m/z @12.64 [N1274_2.mzXML]	415.2807312011719	12.644483333333334	12.239516666666667	13.281183333333333	1.041666666666666	30476.716796875	476196.9564058848	0	1182	0.3595344715308535	0.7528330295594245	0.7725711611924959	415.2797546386719	415.2825927734375
1139	415.3573913574219	12.343116666666667					1	DETECTED	415.3574 m/z @12.34 [N1274_2.mzXML]	415.3573913574219	12.343116666666667	12.343116666666667	16.062216666666664	3.7190999999999974	3805.489501953125	411196.11345471174	0	1182	0.07167572159226765	null	null	415.3543701171875	415.3663024902344
1140	415.7521057128906	14.145766666666667					1	DETECTED	415.7521 m/z @14.15 [N1274_2.mzXML]	415.7521057128906	14.145766666666667	14.083633333333333	14.654583333333333	0.5709499999999998	6255.265625	103346.15080865445	0	1182	0.1613997500025146	4.594554721030022	8.189109442060044	415.7509765625	415.75384521484375
1141	416.2140197753906	11.89855					1	DETECTED	416.2140 m/z @11.90 [N1274_2.mzXML]	416.2140197753906	11.89855	11.834483333333333	12.239516666666667	0.4050333333333338	78524.9296875	596291.2153211687	0	1182	0.17762047824588834	3.315857020989116	3.3843786134678795	416.2132873535156	416.2143859863281
1142	416.7597961425781	13.092533333333334					1	DETECTED	416.7598 m/z @13.09 [N1274_2.mzXML]	416.7597961425781	13.092533333333334	12.94445	14.067683333333333	1.1232333333333333	11871.3310546875	273677.5173060906	0	1182	0.22305727714904222	3.7925717501406693	6.306118314128106	416.75787353515625	416.7617492675781
1143	417.00164794921875	1.8259666666666667					1	DETECTED	417.0016 m/z @1.83 [N1274_2.mzXML]	417.00164794921875	1.8259666666666667	1.6714833333333334	2.4612166666666666	0.7897333333333332	53433.86328125	1141035.877838501	0	1182	0.4786887437713969	2.4778753664429938	3.5113793020862674	416.9996643066406	417.00360107421875
1144	418.072998046875	10.17315					1	DETECTED	418.0730 m/z @10.17 [N1274_2.mzXML]	418.072998046875	10.17315	10.155149999999999	10.243766666666666	0.08861666666666679	1833.9630126953125	7235.956786193865	0	1182	0.0934060025538006	2.461574074073984	3.9231481481479684	418.0719299316406	418.0736083984375
1145	418.87939453125	1.5954833333333334					1	DETECTED	418.8794 m/z @1.60 [N1274_2.mzXML]	418.87939453125	1.5954833333333334	1.5659166666666666	2.9553000000000003	1.3893833333333336	51086.1640625	738108.5289046633	0	1182	0.04754742217952512	22.40521250652375	46.124561937376406	418.8780212402344	418.87939453125
1146	418.98089599609375	1.8116666666666668					1	DETECTED	418.9809 m/z @1.81 [N1274_2.mzXML]	418.98089599609375	1.8116666666666668	1.6873333333333334	2.22285	0.5355166666666669	33722.40625	540010.1068359377	0	1182	0.06653240961517293	2.1535522788203747	3.30710455764075	418.98040771484375	418.98443603515625
1147	419.0445251464844	11.594883333333334					1	DETECTED	419.0445 m/z @11.59 [N1274_2.mzXML]	419.0445251464844	11.594883333333334	11.58045	11.70135	0.1208999999999989	6947.22216796875	33113.30761242684	0	1182	0.17838154242543958	4.1882217090070295	7.376443418014059	419.04412841796875	419.0452575683594
1148	419.3151550292969	12.429566666666666					1	DETECTED	419.3152 m/z @12.43 [N1274_2.mzXML]	419.3151550292969	12.429566666666666	0.10115	19.996	19.894849999999998	3752.083984375	1361446.7079853215	0	1182	18.3133160215967	0.8068696304607917	1.295137872947975	419.30950927734375	419.3221435546875
1149	420.15447998046875	14.2816					1	DETECTED	420.1545 m/z @14.28 [N1274_2.mzXML]	420.15447998046875	14.2816	10.490583333333332	14.2816	3.7910166666666676	23963.916015625	2647127.180620544	0	1182	3.4394602854230136	0.5	null	420.15447998046875	420.16033935546875
1150	420.8836669921875	1.6714833333333334					1	DETECTED	420.8837 m/z @1.67 [N1274_2.mzXML]	420.8836669921875	1.6714833333333334	1.6562833333333333	1.7531999999999999	0.09691666666666654	36368.46484375	96725.24217675788	0	1182	0.4183682981172625	3.1880482456140093	6.02034376230468	420.8825378417969	420.88385009765625
1151	421.7814025878906	14.327683333333333					1	DETECTED	421.7814 m/z @14.33 [N1274_2.mzXML]	421.7814025878906	14.327683333333333	11.205466666666666	16.468083333333333	5.262616666666666	29268.833984375	1072647.7540047902	0	1182	0.340935841710186	1.5794135008939576	1.8793040962730785	421.7802429199219	421.7867431640625
1152	422.1383972167969	9.341533333333333					1	DETECTED	422.1384 m/z @9.34 [N1274_2.mzXML]	422.1383972167969	9.341533333333333	9.2781	10.364049999999999	1.0859499999999986	2212.180908203125	50483.15358578483	0	1182	0.11038528116465685	8.559774040988037	16.119548081976074	422.1375427246094	422.13909912109375
1153	422.32550048828125	11.800216666666667					1	DETECTED	422.3255 m/z @11.80 [N1274_2.mzXML]	422.32550048828125	11.800216666666667	11.766366666666666	11.991333333333333	0.22496666666666698	22189.072265625	115273.69065087882	0	1182	0.03567379821397232	3.3229935992121127	5.645987198424225	422.324462890625	422.3262023925781
1154	424.3411865234375	11.928816666666668					1	DETECTED	424.3412 m/z @11.93 [N1274_2.mzXML]	424.3411865234375	11.928816666666668	11.867983333333333	12.788549999999999	0.9205666666666659	268764.65625	2248044.6764719323	1	1182	0.07683803083553542	3.53971164554969	3.3586625228546447	424.3384704589844	424.3419494628906
1155	424.74298095703125	1.7531999999999999					1	DETECTED	424.7430 m/z @1.75 [N1274_2.mzXML]	424.74298095703125	1.7531999999999999	1.7212	1.7974333333333334	0.07623333333333338	10752.2353515625	33835.23775561519	0	1182	0.06226599838247693	1.1911458333333411	1.3822916666666825	424.7422180175781	424.7442321777344
1156	424.89605712890625	1.6103166666666666					1	DETECTED	424.8961 m/z @1.61 [N1274_2.mzXML]	424.89605712890625	1.6103166666666666	1.5804833333333332	2.8966166666666666	1.3161333333333334	89058.2734375	1315124.1164916994	0	1182	0.05338372784872014	22.058100558659184	39.11353188297029	424.89495849609375	424.8983459472656
1157	426.35662841796875	12.053883333333333					1	DETECTED	426.3566 m/z @12.05 [N1274_2.mzXML]	426.35662841796875	12.053883333333333	11.9134	17.019666666666666	5.1062666666666665	355111.3125	4083822.522303474	1	1182	0.12040827583296121	1.7138802810308191	1.703475626720588	426.3479309082031	426.3574523925781
1158	427.1599426269531	11.654633333333333					1	DETECTED	427.1599 m/z @11.65 [N1274_2.mzXML]	427.1599426269531	11.654633333333333	11.624383333333332	14.17605	2.5516666666666676	3298.459228515625	323759.96876660164	0	1182	0.06296557988376783	42.176308539944145	83.35261707988829	427.1589050292969	427.1609191894531
1159	428.3726501464844	12.152933333333333					1	DETECTED	428.3727 m/z @12.15 [N1274_2.mzXML]	428.3726501464844	12.152933333333333	12.069433333333334	12.512049999999999	0.4426166666666642	49187.65625	499611.2407773416	0	1182	0.18629683109758055	2.550639504250179	3.0988823314701186	428.3631286621094	428.3730773925781
1160	429.3756103515625	12.13585					1	DETECTED	429.3756 m/z @12.14 [N1274_2.mzXML]	429.3756103515625	12.13585	12.13585	14.96715	2.8313000000000006	11030.36328125	493857.6516947639	0	1182	0.6902802333235734	null	null	429.369873046875	429.3769836425781
1161	429.7677917480469	14.145766666666667					1	DETECTED	429.7678 m/z @14.15 [N1274_2.mzXML]	429.7677917480469	14.145766666666667	11.717350000000001	15.1726	3.4552499999999977	23159.27734375	842696.7444430533	0	1182	0.2056014542667306	0.6800942347392213	0.282818086539585	429.7635803222656	429.77117919921875
1162	430.243408203125	9.628083333333333					1	DETECTED	430.2434 m/z @9.63 [N1274_2.mzXML]	430.243408203125	9.628083333333333	9.5794	10.137116666666666	0.557716666666666	4805.03759765625	41955.88185464457	0	1182	0.0893793250307997	5.728004108182165	2.4914344948741154	430.24072265625	430.24700927734375
1163	430.2943115234375	11.9755					1	DETECTED	430.2943 m/z @11.98 [N1274_2.mzXML]	430.2943115234375	11.9755	11.222683333333332	14.687066666666668	3.464383333333336	6808.6181640625	688707.5206649171	0	1182	0.13761685156578096	2.30094755252496	3.60189510504992	430.2871398925781	430.295166015625
1164	430.38934326171875	13.3379					1	DETECTED	430.3893 m/z @13.34 [N1274_2.mzXML]	430.38934326171875	13.3379	8.694683333333334	19.885833333333334	11.19115	9934.9755859375	878684.3452689206	0	1182	0.28345154387821303	1.1059651717764558	0.8929648081136187	430.38494873046875	430.3923034667969
1165	430.7452392578125	12.053883333333333					1	DETECTED	430.7452 m/z @12.05 [N1274_2.mzXML]	430.7452392578125	12.053883333333333	11.834483333333333	13.092533333333334	1.2580500000000008	5272.60791015625	296508.14383996616	0	1182	0.14207979629664003	2.8670237010027333	4.734047402005467	430.74517822265625	430.7485046386719
1166	430.9127502441406	1.6411833333333334					1	DETECTED	430.9128 m/z @1.64 [N1274_2.mzXML]	430.9127502441406	1.6411833333333334	1.5954833333333334	1.6873333333333334	0.09184999999999999	138763.21875	379478.0387631834	0	1182	0.04712390227344487	0.9767929857443606	1.0180141488434273	430.9125671386719	430.9130859375
1167	431.1773376464844	12.563233333333333					1	DETECTED	431.1773 m/z @12.56 [N1274_2.mzXML]	431.1773376464844	12.563233333333333	5.630133333333333	14.4957	8.865566666666666	43419.890625	1924107.7002495732	0	1182	0.23506361281536314	0.6393652671003351	5.659091272883813	431.1686096191406	431.1781921386719
1168	431.31463623046875	12.756066666666667					1	DETECTED	431.3146 m/z @12.76 [N1274_2.mzXML]	431.31463623046875	12.756066666666667	12.675933333333335	12.94445	0.26851666666666496	32783.71484375	228779.97782690419	0	1182	0.07850107000655981	1.512404778133099	2.1148585854491486	431.3134460449219	431.317138671875
1169	432.1805725097656	12.612150000000002					1	DETECTED	432.1806 m/z @12.61 [N1274_2.mzXML]	432.1805725097656	12.612150000000002	9.784016666666668	12.692183333333332	2.9081666666666646	14323.1083984375	403425.15802310157	0	1182	0.06491296550330894	0.5141494979020316	0.028298995804063087	432.1804504394531	432.1861877441406
1170	432.2374267578125	11.89855					1	DETECTED	432.2374 m/z @11.90 [N1274_2.mzXML]	432.2374267578125	11.89855	3.101	12.170166666666667	9.069166666666668	41366.46484375	1204760.7693471995	0	1182	0.1312821258101291	0.5146394021192019	3.263650028056345	432.2309875488281	432.2471008300781
1171	432.309814453125	12.222066666666667					1	DETECTED	432.3098 m/z @12.22 [N1274_2.mzXML]	432.309814453125	12.222066666666667	11.205466666666666	12.82075	1.615283333333334	42698.55078125	761464.8526125498	0	1182	0.10787287607839424	1.2413917955693452	1.398668679106311	432.3079528808594	432.31866455078125
1172	432.9761047363281	1.8116666666666668					1	DETECTED	432.9761 m/z @1.81 [N1274_2.mzXML]	432.9761047363281	1.8116666666666668	1.6714833333333334	3.7518666666666665	2.080383333333333	30621.501953125	869587.2986177673	0	1182	0.3837017338440245	7.4202235168232065	3.7145014332236705	432.97198486328125	432.97686767578125
1173	433.0603942871094	11.609816666666667					1	DETECTED	433.0604 m/z @11.61 [N1274_2.mzXML]	433.0603942871094	11.609816666666667	11.522416666666667	11.654633333333333	0.13221666666666643	13208.7548828125	63041.63822778301	0	1182	0.05290917595256772	0.7563882532417937	0.5127765064835874	433.0582275390625	433.0610656738281
1174	435.3327331542969	10.5236					1	DETECTED	435.3327 m/z @10.52 [N1274_2.mzXML]	435.3327331542969	10.5236	10.45485	11.766366666666666	1.311516666666666	7975.95947265625	216950.90560226445	0	1182	0.10422190356068484	9.538303030303075	18.07660606060615	435.3311767578125	435.3338928222656
1175	436.8573913574219	1.6562833333333333					1	DETECTED	436.8574 m/z @1.66 [N1274_2.mzXML]	436.8573913574219	1.6562833333333333	1.6562833333333333	5.75285	4.096566666666666	26278.837890625	823824.7960432741	0	1182	0.03108479241872142	null	null	436.8573913574219	436.8610534667969
1176	437.1927490234375	11.867983333333333					1	DETECTED	437.1927 m/z @11.87 [N1274_2.mzXML]	437.1927490234375	11.867983333333333	0.5929833333333333	12.529233333333334	11.936250000000001	199164.265625	1.2204736465472292E7	1	1182	0.13503090242063465	0.5171074429754059	7.393252139189155	437.19140625	437.1935729980469
1177	438.2344055175781	10.278333333333334					1	DETECTED	438.2344 m/z @10.28 [N1274_2.mzXML]	438.2344055175781	10.278333333333334	10.261016666666666	10.400166666666667	0.13915000000000077	5392.85498046875	27552.4496602785	0	1182	0.09936688642022062	4.017805582290434	7.0356111645808666	438.2337951660156	438.23468017578125
1178	438.984130859375	1.8116666666666668					1	DETECTED	438.9841 m/z @1.81 [N1274_2.mzXML]	438.984130859375	1.8116666666666668	1.6714833333333334	2.3223833333333332	0.6508999999999998	39654.91796875	579824.0356286621	0	1182	0.11295588993728845	2.3629297790343324	4.958298386386861	438.9830627441406	438.9850158691406
1179	440.86944580078125	1.6258333333333332					1	DETECTED	440.8694 m/z @1.63 [N1274_2.mzXML]	440.86944580078125	1.6258333333333332	1.5804833333333332	1.6411833333333334	0.0607000000000002	26125.28125	65868.1363500978	0	1182	0.10082785926384452	0.6692392502756361	0.3381186225163484	440.86944580078125	440.8709716796875
1180	442.3157958984375	11.800216666666667					1	DETECTED	442.3158 m/z @11.80 [N1274_2.mzXML]	442.3157958984375	11.800216666666667	11.783233333333333	12.03815	0.25491666666666646	10464.60546875	82191.47088110313	0	1182	0.08395680814513362	7.504906771344148	14.009813542688295	442.3144226074219	442.3162536621094
1181	442.87823486328125	1.5804833333333332					1	DETECTED	442.8782 m/z @1.58 [N1274_2.mzXML]	442.87823486328125	1.5804833333333332	1.0491166666666667	1.6103166666666666	0.5611999999999999	13277.7666015625	151380.08311828613	0	1182	0.11349188794014498	0.5280722664826548	0.056144532965309676	442.87542724609375	442.8792419433594
1182	443.1896057128906	12.612150000000002					1	DETECTED	443.1896 m/z @12.61 [N1274_2.mzXML]	443.1896057128906	12.612150000000002	8.094533333333334	12.788549999999999	4.6940166666666645	5064.962890625	430761.9140805053	0	1182	0.19400990631706527	0.5195235688434533	0.03904713768690661	443.1797180175781	443.1922912597656
1183	443.4195861816406	12.222066666666667					1	DETECTED	443.4196 m/z @12.22 [N1274_2.mzXML]	443.4195861816406	12.222066666666667	12.10185	17.333666666666666	5.231816666666665	7578.22216796875	510875.2517916566	0	1182	0.14384104631472816	21.759947317343805	41.64229701894622	443.4096374511719	443.42071533203125
1184	444.2381896972656	8.309216666666666					1	DETECTED	444.2382 m/z @8.31 [N1274_2.mzXML]	444.2381896972656	8.309216666666666	7.87215	8.487583333333333	0.6154333333333328	1690.5499267578125	38380.73061132821	0	1182	0.25636012984753265	0.704049725442344	0.4080994508846881	444.23333740234375	444.2408447265625
1185	445.3663330078125	12.756066666666667					1	DETECTED	445.3663 m/z @12.76 [N1274_2.mzXML]	445.3663330078125	12.756066666666667	12.053883333333333	14.96715	2.913266666666667	5233.3408203125	437761.12414263946	0	1182	0.9966042943108295	2.074434501910705	3.14886900382141	445.3645324707031	445.3687744140625
1186	446.2532958984375	11.58045					1	DETECTED	446.2533 m/z @11.58 [N1274_2.mzXML]	446.2532958984375	11.58045	8.781550000000001	13.439333333333334	4.657783333333333	293994.90625	3554495.7914088084	1	1182	0.11621287982153916	2.5470911179251523	2.830036951693604	446.2510070800781	446.2535400390625
1187	446.88671875	1.6411833333333334					1	DETECTED	446.8867 m/z @1.64 [N1274_2.mzXML]	446.88671875	1.6411833333333334	1.5954833333333334	16.817333333333334	15.22185	55909.84765625	991146.6414760132	0	1182	0.047749513953647016	163.003624958756	1.106018313202491	446.8824157714844	446.89361572265625
1188	447.345458984375	14.526716666666665					1	DETECTED	447.3455 m/z @14.53 [N1274_2.mzXML]	447.345458984375	14.526716666666665	11.351316666666666	15.730933333333333	4.379616666666667	9221.59375	893083.1724462591	0	1182	0.3909506945289234	0.6309201605776158	0.2984487327181699	447.3438720703125	447.34881591796875
1189	448.2586975097656	11.58045					1	DETECTED	448.2587 m/z @11.58 [N1274_2.mzXML]	448.2586975097656	11.58045	3.38655	11.7336	8.34705	13368.3857421875	2794774.398240051	0	1182	8.352101009024771	0.5093453666752095	0.01869073335041901	448.2586975097656	448.2635498046875
1190	448.3410949707031	11.928816666666668					1	DETECTED	448.3411 m/z @11.93 [N1274_2.mzXML]	448.3410949707031	11.928816666666668	11.867983333333333	14.818150000000001	2.950166666666668	25106.013671875	453644.5388962415	0	1182	0.09522417035592845	24.247945205478857	2.181068956385851	448.33770751953125	448.35107421875
1191	449.010986328125	1.6562833333333333					1	DETECTED	449.0110 m/z @1.66 [N1274_2.mzXML]	449.010986328125	1.6562833333333333	1.6411833333333334	1.7829833333333334	0.14179999999999993	13262.685546875	44053.76951245112	0	1182	0.13658125238188878	4.695364238410628	3.419115774802825	449.010986328125	449.012939453125
1192	449.2004089355469	12.343116666666667					1	DETECTED	449.2004 m/z @12.34 [N1274_2.mzXML]	449.2004089355469	12.343116666666667	12.204749999999999	12.54665	0.34190000000000076	20628.87109375	246414.46004675367	0	1182	0.15680761619436723	1.2354854251987375	1.456358836081308	449.19940185546875	449.20111083984375
1193	450.320556640625	12.222066666666667					1	DETECTED	450.3206 m/z @12.22 [N1274_2.mzXML]	450.320556640625	12.222066666666667	11.670016666666667	12.412049999999999	0.7420333333333318	19694.13671875	324527.96944604506	0	1182	0.10357883071437435	0.6720707665368467	0.34414153307369344	450.31890869140625	450.3214416503906
1194	450.35650634765625	13.0032					1	DETECTED	450.3565 m/z @13.00 [N1274_2.mzXML]	450.35650634765625	13.0032	0.10115	19.996	19.894849999999998	54988.609375	3147943.815970247	0	1182	0.14982552720956654	2.05553398824704	1.5480885066281442	450.3533935546875	450.36083984375
1195	452.3726501464844	12.085783333333334					1	DETECTED	452.3727 m/z @12.09 [N1274_2.mzXML]	452.3726501464844	12.085783333333334	12.053883333333333	12.913666666666668	0.8597833333333345	14470.208984375	265260.29949047905	0	1182	0.07890690242699705	13.47622779519322	25.95245559038644	452.3644104003906	452.3732604980469
1196	453.1663513183594	11.89855					1	DETECTED	453.1664 m/z @11.90 [N1274_2.mzXML]	453.1663513183594	11.89855	11.851616666666667	11.9755	0.12388333333333357	8159.2841796875	42281.45546874997	0	1182	0.07653239966860603	1.3197798295454526	1.6395596590909052	453.165771484375	453.1673278808594
1197	453.2958984375	12.7401					1	DETECTED	453.2959 m/z @12.74 [N1274_2.mzXML]	453.2958984375	12.7401	12.692183333333332	12.836583333333333	0.14440000000000097	12498.3662109375	64076.58977465864	0	1182	0.08974598204199857	1.5067826086956362	2.0135652173912724	453.2958984375	453.2972717285156
1198	453.3430480957031	10.5236					1	DETECTED	453.3430 m/z @10.52 [N1274_2.mzXML]	453.3430480957031	10.5236	3.8924166666666666	17.203833333333332	13.311416666666666	141830.484375	1827771.0304207786	1	1182	0.11211196853870042	1.8412459138469652	1.8951357698989808	453.341552734375	453.34906005859375
1199	454.2916259765625	13.062566666666667					1	DETECTED	454.2916 m/z @13.06 [N1274_2.mzXML]	454.2916259765625	13.062566666666667	11.7498	15.278983333333334	3.529183333333334	32709.216796875	694693.234713989	0	1182	0.1167712165004744	1.0272155073565243	25.10618932527493	454.2901611328125	454.2991638183594
1200	454.3876647949219	12.1875					1	DETECTED	454.3877 m/z @12.19 [N1274_2.mzXML]	454.3876647949219	12.1875	12.152933333333333	12.377366666666667	0.2244333333333337	8626.88671875	71666.42364617912	0	1182	0.05519496214952824	3.2463837994214164	5.492767598842833	454.3870544433594	454.3890075683594
1201	454.9581298828125	1.8116666666666668					1	DETECTED	454.9581 m/z @1.81 [N1274_2.mzXML]	454.9581298828125	1.8116666666666668	1.6873333333333334	5.29765	3.610316666666667	18136.951171875	639935.4752801515	0	1182	0.23708049939461162	14.518699731903478	0.5046717157643945	454.9569396972656	454.9614562988281
1202	458.34686279296875	11.609816666666667					1	DETECTED	458.3469 m/z @11.61 [N1274_2.mzXML]	458.34686279296875	11.609816666666667	11.5659	11.717350000000001	0.1514500000000023	9998.6904296875	41687.98155688515	0	1182	0.03642692910305101	1.7242884250474146	2.4485768500948293	458.3450622558594	458.3489685058594
1203	458.8556823730469	1.5510666666666666					1	DETECTED	458.8557 m/z @1.55 [N1274_2.mzXML]	458.8556823730469	1.5510666666666666	1.4481499999999998	1.6103166666666666	0.1621666666666668	42478.35546875	237397.8038642578	0	1182	0.09269604679064214	0.8023922837509226	0.6551319457659159	458.8548278808594	458.8559875488281
1204	459.247802734375	13.180233333333332					1	DETECTED	459.2478 m/z @13.18 [N1274_2.mzXML]	459.247802734375	13.180233333333332	12.579433333333332	17.038	4.458566666666668	20192.478515625	694230.2055769649	0	1182	0.08884774287373531	3.7105248557478956	0.743166718214386	459.23992919921875	459.2486267089844
1205	460.96490478515625	1.8116666666666668					1	DETECTED	460.9649 m/z @1.81 [N1274_2.mzXML]	460.96490478515625	1.8116666666666668	1.6714833333333334	2.30825	0.6367666666666667	21944.591796875	282985.8296738282	0	1182	0.13753439341033147	2.271192486030199	2.5396246585516185	460.963134765625	460.96697998046875
1206	462.3047790527344	12.644483333333334					1	DETECTED	462.3048 m/z @12.64 [N1274_2.mzXML]	462.3047790527344	12.644483333333334	12.596016666666666	17.2595	4.663483333333334	9640.5751953125	728181.1365864258	0	1182	0.13464686826526062	48.11021320495055	95.2204264099011	462.30462646484375	462.3062438964844
1207	463.1571044921875	10.983550000000001					1	DETECTED	463.1571 m/z @10.98 [N1274_2.mzXML]	463.1571044921875	10.983550000000001	4.079466666666667	11.137916666666666	7.058449999999999	7583.29345703125	473171.6693264464	0	1182	0.08523374471641709	0.5111793745247376	0.19150430919990796	463.1556091308594	463.16357421875
1208	463.3013916015625	13.0032					1	DETECTED	463.3014 m/z @13.00 [N1274_2.mzXML]	463.3013916015625	13.0032	12.94445	17.721	4.77655	11566.3115234375	956750.7531883542	0	1182	0.29437566721547803	40.651489361702225	80.30297872340445	463.3011169433594	463.3096008300781
1209	464.2176818847656	10.608566666666666					1	DETECTED	464.2177 m/z @10.61 [N1274_2.mzXML]	464.2176818847656	10.608566666666666	10.556583333333332	10.769116666666667	0.2125333333333348	8475.9521484375	51547.704544433414	0	1182	0.10388116226153876	2.0442449503045665	1.7871945651358023	464.2156677246094	464.21856689453125
1210	466.3155822753906	11.944066666666666					1	DETECTED	466.3156 m/z @11.94 [N1274_2.mzXML]	466.3155822753906	11.944066666666666	1.8827500000000001	19.517333333333333	17.63458333333333	15442.5146484375	2204010.892237274	0	1182	0.1342319178917215	0.876355645964163	0.019352402591329705	466.3056335449219	466.3250427246094
1211	467.15185546875	11.654633333333333					1	DETECTED	467.1519 m/z @11.65 [N1274_2.mzXML]	467.15185546875	11.654633333333333	11.609816666666667	11.717350000000001	0.10753333333333437	6138.9296875	24314.615431884708	0	1182	0.1800126300981777	1.199702491632611	1.3994049832652218	467.15008544921875	467.1526794433594
1212	468.30706787109375	12.692183333333332					1	DETECTED	468.3071 m/z @12.69 [N1274_2.mzXML]	468.30706787109375	12.692183333333332	12.49545	15.069133333333333	2.5736833333333333	459089.6875	4388114.8589728465	1	1182	0.10943223980734551	1.1209014990681758	0.9320851434127783	468.30401611328125	468.3096618652344
1213	469.3271179199219	14.526716666666665					1	DETECTED	469.3271 m/z @14.53 [N1274_2.mzXML]	469.3271179199219	14.526716666666665	3.660066666666667	15.639433333333333	11.979366666666666	6269.8603515625	1163994.5895996094	0	1182	0.861930717500897	0.5511986981575125	0.10263750681841509	469.3234558105469	469.3315124511719
1214	469.387451171875	12.343116666666667					1	DETECTED	469.3875 m/z @12.34 [N1274_2.mzXML]	469.387451171875	12.343116666666667	12.053883333333333	13.986833333333333	1.93295	16841.189453125	781914.732847779	0	1182	0.09432748379235889	3.3415062809726823	5.683012561945365	469.383544921875	469.388671875
1215	470.31298828125	12.692183333333332					1	DETECTED	470.3130 m/z @12.69 [N1274_2.mzXML]	470.31298828125	12.692183333333332	9.923200000000001	12.8524	2.929199999999998	15383.26171875	693795.7344772642	0	1182	0.1350962697119904	0.5289305942614317	0.05786118852286352	470.30584716796875	470.314453125
1216	471.7374572753906	9.923200000000001					1	DETECTED	471.7375 m/z @9.92 [N1274_2.mzXML]	471.7374572753906	9.923200000000001	9.888233333333334	9.993783333333333	0.10554999999999914	3369.6650390625	16783.259954528698	0	1182	1.6812487868830708	1.5092945662535275	2.018589132507055	471.73651123046875	471.7374572753906
1217	472.24920654296875	11.58045					1	DETECTED	472.2492 m/z @11.58 [N1274_2.mzXML]	472.24920654296875	11.58045	11.536916666666666	11.817083333333333	0.28016666666666623	27914.822265625	188876.2672080074	0	1182	0.07323550993093164	3.3098154610029815	5.3245627235842745	472.24688720703125	472.24969482421875
1218	472.3023986816406	12.239516666666667					1	DETECTED	472.3024 m/z @12.24 [N1274_2.mzXML]	472.3023986816406	12.239516666666667	11.7336	12.462816666666667	0.7292166666666677	28012.931640625	375995.5297363289	0	1182	0.10390839310288946	0.7206885191895894	0.323116646473757	472.30145263671875	472.30364990234375
1219	472.3397216796875	11.89855					1	DETECTED	472.3397 m/z @11.90 [N1274_2.mzXML]	472.3397216796875	11.89855	11.867983333333333	11.991333333333333	0.12335000000000029	4487.0048828125	22053.495135498262	0	1182	0.07549426524629332	2.0177208287895088	3.035441657579018	472.3397216796875	472.34326171875
1220	474.28350830078125	11.89855					1	DETECTED	474.2835 m/z @11.90 [N1274_2.mzXML]	474.28350830078125	11.89855	11.817083333333333	12.8524	1.0353166666666667	872860.8125	7702138.409939239	1	1182	0.20625617519332273	2.514617715240853	3.4386948439761778	474.28265380859375	474.2846984863281
1221	474.8334655761719	1.5510666666666666					1	DETECTED	474.8335 m/z @1.55 [N1274_2.mzXML]	474.8334655761719	1.5510666666666666	1.4634166666666668	1.6103166666666666	0.1468999999999998	47230.359375	205763.26634179679	0	1182	0.0691679542539625	0.8511832849230021	0.5143144434324854	474.83245849609375	474.8340759277344
1222	475.28729248046875	11.89855					1	DETECTED	475.2873 m/z @11.90 [N1274_2.mzXML]	475.28729248046875	11.89855	2.3923666666666668	12.54665	10.154283333333332	241578.921875	1.329758229979139E7	0	1182	9.620416877126438	0.534088338993392	0.01621022384527749	475.28729248046875	475.2942199707031
1223	475.3249206542969	10.5236					1	DETECTED	475.3249 m/z @10.52 [N1274_2.mzXML]	475.3249206542969	10.5236	9.993783333333333	11.0525	1.0587166666666672	49758.67578125	395609.2595264599	0	1182	0.11916936182970872	1.0739431281445957	1.2669368541983812	475.3207092285156	475.32672119140625
1224	476.9400634765625	1.7974333333333334					1	DETECTED	476.9401 m/z @1.80 [N1274_2.mzXML]	476.9400634765625	1.7974333333333334	1.6873333333333334	2.22285	0.5355166666666669	17187.40234375	198588.20771252454	0	1182	0.12416004892003252	2.4319557977596116	2.202877083117882	476.9376525878906	476.9421691894531
1225	478.2914733886719	12.867983333333333					1	DETECTED	478.2915 m/z @12.87 [N1274_2.mzXML]	478.2914733886719	12.867983333333333	12.7401	13.56315	0.8230500000000003	108512.71875	1142834.9753920913	0	1182	0.18323485410096296	4.486812598771497	11.135087157106787	478.2893371582031	478.2924499511719
1226	478.3277282714844	13.180233333333332					1	DETECTED	478.3277 m/z @13.18 [N1274_2.mzXML]	478.3277282714844	13.180233333333332	11.594883333333334	15.657466666666666	4.0625833333333325	66147.5703125	2806086.383027283	0	1182	0.3909169039605285	1.11247191713282	1.331565741758621	478.3251953125	478.33062744140625
1227	480.21160888671875	11.609816666666667					1	DETECTED	480.2116 m/z @11.61 [N1274_2.mzXML]	480.21160888671875	11.609816666666667	11.00035	11.766366666666666	0.7660166666666672	5656.99365234375	143687.92005871562	0	1182	0.6328956183038414	0.6284319623714715	0.30800122400918384	480.21038818359375	480.2151184082031
1228	480.3436584472656	13.484733333333333					1	DETECTED	480.3437 m/z @13.48 [N1274_2.mzXML]	480.3436584472656	13.484733333333333	13.3379	14.752533333333334	1.4146333333333345	88043.1875	1539696.1622547614	0	1182	0.19847740998444863	3.4714933422709313	2.471704852811203	480.3430480957031	480.3459167480469
1229	482.3229064941406	12.89865					1	DETECTED	482.3229 m/z @12.90 [N1274_2.mzXML]	482.3229064941406	12.89865	6.19255	15.386149999999999	9.1936	63684.7734375	3000490.1739355475	0	1182	0.15340071759182194	6.295775032869788	19.780825166231267	482.31988525390625	482.3255920410156
1230	482.359130859375	13.738216666666666					1	DETECTED	482.3591 m/z @13.74 [N1274_2.mzXML]	482.359130859375	13.738216666666666	13.56315	15.493866666666666	1.9307166666666653	89936.953125	2230224.1520971977	1	1182	0.3493493617455101	3.532855260845977	5.1004720469951925	482.35845947265625	482.3614196777344
1231	483.3260192871094	12.913666666666668					1	DETECTED	483.3260 m/z @12.91 [N1274_2.mzXML]	483.3260192871094	12.913666666666668	4.74915	19.352666666666668	14.603516666666668	12217.9404296875	3841920.4801882333	0	1182	8.273842779900157	0.8943283027572565	0.7886566055145129	483.31732177734375	483.32745361328125
1232	483.36224365234375	13.770166666666666					1	DETECTED	483.3622 m/z @13.77 [N1274_2.mzXML]	483.36224365234375	13.770166666666666	1.4132333333333333	14.43365	13.020416666666666	27482.63671875	2972416.2309340816	0	1182	0.8666559181860141	0.5268466016379468	0.030040591261167666	483.3545227050781	483.3634033203125
1233	487.3191223144531	14.5738					1	DETECTED	487.3191 m/z @14.57 [N1274_2.mzXML]	487.3191223144531	14.5738	13.97085	16.338766666666668	2.367916666666668	75820.8359375	2235086.8305446464	0	1182	0.3576966595932962	1.3272189616122008	1.3759538895248167	487.31671142578125	487.3216247558594
1234	488.2973327636719	11.959433333333333					1	DETECTED	488.2973 m/z @11.96 [N1274_2.mzXML]	488.2973327636719	11.959433333333333	11.867983333333333	12.152933333333333	0.28495000000000026	9524.7978515625	85481.66178710964	0	1182	0.14479413933169916	1.557955166757792	3.9457498158702893	488.2958984375	488.2994079589844
1235	489.33551025390625	15.69385					1	DETECTED	489.3355 m/z @15.69 [N1274_2.mzXML]	489.33551025390625	15.69385	3.0132	17.167333333333332	14.154133333333332	11194.29296875	1876638.3555385126	0	1182	0.5854319569234363	0.5503808704142853	0.6874971532507049	489.3324279785156	489.3396301269531
1236	490.28887939453125	12.692183333333332					1	DETECTED	490.2889 m/z @12.69 [N1274_2.mzXML]	490.28887939453125	12.692183333333332	12.529233333333334	12.913666666666668	0.38443333333333385	35198.68359375	315326.16878894105	0	1182	0.1041728326895246	1.1796051958678648	1.934891499827228	490.2876892089844	490.2899475097656
1237	491.3700866699219	12.343116666666667					1	DETECTED	491.3701 m/z @12.34 [N1274_2.mzXML]	491.3700866699219	12.343116666666667	11.883266666666666	13.819466666666667	1.9362000000000013	10890.9951171875	535429.1570515137	0	1182	0.40212966275529105	2.1052517125149466	5.323938104689476	491.3682861328125	491.3710632324219
1238	491.5561828613281	13.136883333333333					1	DETECTED	491.5562 m/z @13.14 [N1274_2.mzXML]	491.5561828613281	13.136883333333333	1.3585833333333333	14.917200000000001	13.558616666666667	21624.34375	2555359.784443359	0	1182	0.3081330411355232	0.5755761301149855	3.518628737002422	491.5551452636719	491.5600891113281
1239	493.7790222167969	13.151233333333332					1	DETECTED	493.7790 m/z @13.15 [N1274_2.mzXML]	493.7790222167969	13.151233333333332	13.12215	13.351766666666666	0.2296166666666668	20026.41015625	198212.68825000047	0	1182	0.23098906362471894	3.9475644699141608	6.8951289398283215	493.7774963378906	493.77911376953125
1240	494.3223876953125	12.82075					1	DETECTED	494.3224 m/z @12.82 [N1274_2.mzXML]	494.3223876953125	12.82075	12.612150000000002	18.566	5.953849999999997	469751.59375	5967148.611118711	1	1182	0.14240824207811897	1.1465744550322352	1.1235424685344741	494.32135009765625	494.3257751464844
1241	496.3373718261719	13.223983333333333					1	DETECTED	496.3374 m/z @13.22 [N1274_2.mzXML]	496.3373718261719	13.223983333333333	9.52835	19.389166666666664	9.860816666666665	6933099.5	1.5462291036573654E8	1	1182	0.3050653925618665	1.7010127266120323	1.7107457766267693	496.3347473144531	496.344482421875
1242	496.9417724609375	1.8116666666666668					1	DETECTED	496.9418 m/z @1.81 [N1274_2.mzXML]	496.9417724609375	1.8116666666666668	1.7034666666666667	2.2369333333333334	0.5334666666666668	8900.9140625	125570.86127368166	0	1182	0.4379381537969853	2.4651879235982737	3.930375847196547	496.94000244140625	496.9440612792969
1243	497.3417663574219	13.136883333333333					1	DETECTED	497.3418 m/z @13.14 [N1274_2.mzXML]	497.3417663574219	13.136883333333333	10.8236	18.840333333333334	8.016733333333333	1496010.5	3.465439629233315E7	0	1182	0.25562572611433687	null	null	497.3386535644531	497.3439636230469
1244	498.3445739746094	13.223983333333333					1	DETECTED	498.3446 m/z @13.22 [N1274_2.mzXML]	498.3445739746094	13.223983333333333	13.107483333333333	15.155100000000001	2.047616666666668	239987.484375	5753849.290101266	0	1182	0.23654660324957888	6.25104527176352	10.536416860136086	498.34442138671875	498.3461608886719
1245	498.8995666503906	1.6411833333333334					1	DETECTED	498.8996 m/z @1.64 [N1274_2.mzXML]	498.8995666503906	1.6411833333333334	1.6103166666666666	4.284166666666667	2.67385	41691.0390625	771123.2889118653	0	1182	0.04147386679139009	43.31290496760237	1.0811155465889364	498.8984069824219	498.9058837890625
1246	499.07293701171875	3.0281000000000002					1	DETECTED	499.0729 m/z @3.03 [N1274_2.mzXML]	499.07293701171875	3.0281000000000002	2.7822166666666663	3.27995	0.4977333333333336	2555.89501953125	40173.84195758058	0	1182	0.13443866966252305	1.012133125466005	1.0242662509320102	499.0685119628906	499.0751953125
1247	499.34722900390625	13.223983333333333					1	DETECTED	499.3472 m/z @13.22 [N1274_2.mzXML]	499.34722900390625	13.223983333333333	2.6550833333333332	14.479916666666666	11.824833333333332	34700.60546875	3525227.2628263547	0	1182	0.24286802413638497	0.5175441911472107	2.034218873148878	499.33734130859375	499.349365234375
1248	500.2798156738281	11.89855					1	DETECTED	500.2798 m/z @11.90 [N1274_2.mzXML]	500.2798156738281	11.89855	11.834483333333333	12.95985	1.1253666666666664	46396.59765625	615860.9960554827	0	1182	0.13097250748234046	3.8606468879464773	3.514229836856608	500.27276611328125	500.2805480957031
1249	501.189697265625	13.151233333333332					1	DETECTED	501.1897 m/z @13.15 [N1274_2.mzXML]	501.189697265625	13.151233333333332	0.93945	13.67385	12.734399999999999	22578.734375	2184877.6174260858	0	1182	0.20779880588981747	0.5213980486060595	0.035195456646632026	501.1856689453125	501.1955871582031
1250	502.2908935546875	12.867983333333333					1	DETECTED	502.2909 m/z @12.87 [N1274_2.mzXML]	502.2908935546875	12.867983333333333	12.692183333333332	13.281183333333333	0.5890000000000004	55139.68359375	502744.6049520265	0	1182	0.0794106193282964	1.6749560701886645	2.6468664969515974	502.2889099121094	502.2934875488281
1251	503.1884460449219	11.536916666666666					1	DETECTED	503.1884 m/z @11.54 [N1274_2.mzXML]	503.1884460449219	11.536916666666666	11.522416666666667	11.6394	0.11698333333333366	15036.2109375	60617.88147369348	0	1182	0.0650469362435171	4.033908045977035	7.481070103080928	503.1872253417969	503.1888427734375
1252	503.29412841796875	12.82075					1	DETECTED	503.2941 m/z @12.82 [N1274_2.mzXML]	503.29412841796875	12.82075	12.788549999999999	12.974333333333334	0.18578333333333497	13748.72265625	92393.83901879897	0	1182	0.09167912918196564	2.8848343685299263	4.7696687370598525	503.2928771972656	503.2955627441406
1253	504.2396545410156	12.239516666666667					1	DETECTED	504.2397 m/z @12.24 [N1274_2.mzXML]	504.2396545410156	12.239516666666667	10.787033333333333	16.945	6.157966666666667	8424.48828125	656845.9104318242	0	1182	0.08823007043165099	2.1198063087356136	3.2396126174712276	504.229736328125	504.2461853027344
1254	504.34161376953125	13.3379					1	DETECTED	504.3416 m/z @13.34 [N1274_2.mzXML]	504.34161376953125	13.3379	13.2381	14.051816666666667	0.813716666666668	13748.361328125	207684.41839215095	0	1182	0.27657110315934297	4.076736806947229	5.959401171231907	504.3381042480469	504.3473205566406
1255	506.3592224121094	14.051816666666667					1	DETECTED	506.3592 m/z @14.05 [N1274_2.mzXML]	506.3592224121094	14.051816666666667	11.07005	16.338766666666668	5.268716666666668	13393.15234375	954938.3708468317	0	1182	0.8031466069247859	0.7449831504729749	0.34360816970470937	506.3563232421875	506.36431884765625
1256	507.3228454589844	13.223983333333333					1	DETECTED	507.3228 m/z @13.22 [N1274_2.mzXML]	507.3228454589844	13.223983333333333	12.974333333333334	13.323933333333335	0.3496000000000006	19078.064453125	228297.34690454078	0	1182	0.26367845650100996	0.7001802523532985	0.4003605047065969	507.3216857910156	507.328857421875
1257	508.37469482421875	13.97085					1	DETECTED	508.3747 m/z @13.97 [N1274_2.mzXML]	508.37469482421875	13.97085	11.137916666666666	16.726166666666668	5.588250000000002	36404.8125	1622874.5579470817	0	1182	0.3996420212776055	3.91710459874638	0.6984477383870252	508.3685302734375	508.3785705566406
1258	509.16278076171875	10.45485					1	DETECTED	509.1628 m/z @10.45 [N1274_2.mzXML]	509.16278076171875	10.45485	8.244416666666668	16.154266666666665	7.909849999999997	3436.65625	417202.7933095396	0	1182	0.08567904838498919	1.78920799843168	2.57841599686336	509.1598815917969	509.1702880859375
1259	510.353759765625	13.484733333333333					1	DETECTED	510.3538 m/z @13.48 [N1274_2.mzXML]	510.353759765625	13.484733333333333	13.252516666666667	14.464366666666667	1.21185	62984.15234375	1215088.9242646482	0	1182	0.2266409508767051	2.6093088351396037	2.690588505282673	510.35174560546875	510.3548889160156
1260	512.33349609375	11.991333333333333					1	DETECTED	512.3335 m/z @11.99 [N1274_2.mzXML]	512.33349609375	11.991333333333333	4.1579999999999995	12.913666666666668	8.755666666666668	76581.9453125	2493248.5344057	0	1182	0.15348980834599502	1.6327927860014775	9.416445285266846	512.3318481445312	512.3382568359375
1261	515.1351318359375	11.867983333333333					1	DETECTED	515.1351 m/z @11.87 [N1274_2.mzXML]	515.1351318359375	11.867983333333333	2.71145	12.170166666666667	9.458716666666668	12428.970703125	1916428.0227215583	0	1182	0.08752221416883721	0.5165009683431868	0.03300193668637334	515.1301879882812	515.1446533203125
1262	515.3114013671875	13.223983333333333					1	DETECTED	515.3114 m/z @13.22 [N1274_2.mzXML]	515.3114013671875	13.223983333333333	13.0032	13.610999999999999	0.6077999999999992	61716.14453125	867578.0291718742	0	1182	0.15345077122226947	1.3764625953045955	0.9188672616502295	515.3111572265625	515.3132934570312
1263	516.3045043945312	12.82075					1	DETECTED	516.3045 m/z @12.82 [N1274_2.mzXML]	516.3045043945312	12.82075	7.87215	13.032483333333333	5.160333333333333	40970.9609375	1394034.0966348879	0	1182	0.13804691427837668	0.5213932560050654	0.054072841824501734	516.30322265625	516.3132934570312
1264	517.3675537109375	14.818150000000001					1	DETECTED	517.3676 m/z @14.82 [N1274_2.mzXML]	517.3675537109375	14.818150000000001	14.589216666666665	16.44905	1.8598333333333343	4017.62744140625	195297.1122492675	0	1182	0.5384214449662288	4.06195398951656	7.1239079790331195	517.3640747070312	517.3681640625
1265	518.3202514648438	13.223983333333333					1	DETECTED	518.3203 m/z @13.22 [N1274_2.mzXML]	518.3202514648438	13.223983333333333	12.644483333333334	14.834583333333335	2.190100000000001	351799.375	9449077.568424853	1	1182	0.3231131300566581	1.2999549498970149	0.9170694104457711	518.3197631835938	518.3225708007812
1266	518.4581298828125	12.867983333333333					1	DETECTED	518.4581 m/z @12.87 [N1274_2.mzXML]	518.4581298828125	12.867983333333333	0.9578333333333333	15.001083333333334	14.04325	52936.3671875	5292173.1684519965	0	1182	0.3470617897622468	1.5136947575607793	1.997796807167589	518.4564208984375	518.46142578125
1267	518.9266357421875	1.8116666666666668					1	DETECTED	518.9266 m/z @1.81 [N1274_2.mzXML]	518.9266357421875	1.8116666666666668	1.6714833333333334	2.0238833333333335	0.35240000000000005	6180.48193359375	81941.43142041018	0	1182	0.15365901255504477	1.256925454761622	1.5138509095232437	518.9222412109375	518.9266357421875
1268	519.323486328125	13.223983333333333					1	DETECTED	519.3235 m/z @13.22 [N1274_2.mzXML]	519.323486328125	13.223983333333333	12.988766666666667	14.479916666666666	1.4911499999999993	89694.296875	2092167.9179694809	0	1182	1.0810895014667228	2.096327133097312	2.4259320145327923	519.322509765625	519.3253173828125
1269	519.4609375	13.323933333333335					1	DETECTED	519.4609 m/z @13.32 [N1274_2.mzXML]	519.4609375	13.323933333333335	12.512049999999999	14.327683333333333	1.8156333333333343	14981.9248046875	1008744.9805433359	0	1182	1.7831321225614172	1.1181614764026	1.2363229528052	519.4607543945312	519.462158203125
1270	520.3369140625	12.94445					1	DETECTED	520.3369 m/z @12.94 [N1274_2.mzXML]	520.3369140625	12.94445	11.0175	16.2281	5.210600000000001	1985927.25	2.4256948315809112E7	1	1182	0.14167694581096413	1.1592664662350016	1.1691759551296916	520.335205078125	520.3406372070312
1271	521.341552734375	12.94445					1	DETECTED	521.3416 m/z @12.94 [N1274_2.mzXML]	521.341552734375	12.94445	12.788549999999999	15.26165	2.4731000000000005	483219.4375	6659431.888385015	0	1182	0.22081379041946825	7.931686978832545	1.3988657574602776	521.3408813476562	521.3432006835938
1272	522.35400390625	13.3379					1	DETECTED	522.3540 m/z @13.34 [N1274_2.mzXML]	522.35400390625	13.3379	11.239849999999999	18.419666666666668	7.179816666666669	1069535.25	1.8145034386943676E7	1	1182	0.19684693022401412	2.145102913981802	1.6196865988703555	522.3441162109375	522.3602905273438
1273	523.3575439453125	13.3379					1	DETECTED	523.3575 m/z @13.34 [N1274_2.mzXML]	523.3575439453125	13.3379	12.974333333333334	14.801633333333333	1.8272999999999993	312054.875	5123786.657204044	0	1182	0.1950896167384215	1.8928154218876891	2.665310411624274	523.3475952148438	523.3604125976562
1274	524.3685913085938	14.160933333333332					1	DETECTED	524.3686 m/z @14.16 [N1274_2.mzXML]	524.3685913085938	14.160933333333332	5.92835	18.217666666666666	12.289316666666666	1490023.125	7.264432496418417E7	1	1182	0.4925521833365316	0.8727688434841531	0.4293211737843536	524.3587646484375	524.3761596679688
1275	525.3731079101562	14.160933333333332					1	DETECTED	525.3731 m/z @14.16 [N1274_2.mzXML]	525.3731079101562	14.160933333333332	10.608566666666666	17.111666666666668	6.503100000000002	382213.9375	1.9853082076357905E7	0	1182	0.5043604026894037	1.416214117135269	3.605063681560667	525.3717041015625	525.3750610351562
1276	526.291015625	12.804599999999999					1	DETECTED	526.2910 m/z @12.80 [N1274_2.mzXML]	526.291015625	12.804599999999999	12.707833333333333	12.988766666666667	0.2809333333333335	42616.8359375	382420.8293886718	0	1182	0.13728202515340904	1.451601791250448	2.094640457100363	526.29052734375	526.2916259765625
1277	527.311767578125	13.062566666666667					1	DETECTED	527.3118 m/z @13.06 [N1274_2.mzXML]	527.311767578125	13.062566666666667	12.95985	13.409816666666668	0.4499666666666684	9246.8369140625	126805.78542651366	0	1182	0.02905881847361691	2.1903293850397403	3.3806587700794806	527.3094482421875	527.31201171875
1278	527.3779296875	14.160933333333332					1	DETECTED	527.3779 m/z @14.16 [N1274_2.mzXML]	527.3779296875	14.160933333333332	13.9374	15.207783333333333	1.2703833333333332	9080.994140625	287537.78357226547	0	1182	0.34029568869550175	2.8415970772442725	3.2062651404319786	527.3770751953125	527.3809814453125
1279	528.3193359375	13.295533333333333					1	DETECTED	528.3193 m/z @13.30 [N1274_2.mzXML]	528.3193359375	13.295533333333333	13.12215	13.546916666666668	0.4247666666666685	20463.068359375	215422.52755908258	0	1182	0.1233251794802861	1.237628850836168	1.433892634630396	528.3173828125	528.3202514648438
1280	528.4603881835938	12.343116666666667					1	DETECTED	528.4604 m/z @12.34 [N1274_2.mzXML]	528.4603881835938	12.343116666666667	11.991333333333333	12.804599999999999	0.8132666666666655	15941.4990234375	375319.7167583012	0	1182	0.558617480983628	1.1559198370208912	2.518037373700376	528.4600219726562	528.4620361328125
1281	534.2952270507812	13.151233333333332					1	DETECTED	534.2952 m/z @13.15 [N1274_2.mzXML]	534.2952270507812	13.151233333333332	12.89865	13.6265	0.7278500000000001	13729.5	240188.8948579104	0	1182	0.15768964536253982	1.440811613328942	1.1994143592706445	534.2886352539062	534.2962646484375
1282	534.31494140625	11.9755					1	DETECTED	534.3149 m/z @11.98 [N1274_2.mzXML]	534.31494140625	11.9755	11.944066666666666	12.724033333333333	0.7799666666666667	5448.03857421875	106733.56187542727	0	1182	0.13311269448663055	12.406680805938196	23.813361611876392	534.313720703125	534.31689453125
1283	535.1242065429688	11.551316666666667					1	DETECTED	535.1242 m/z @11.55 [N1274_2.mzXML]	535.1242065429688	11.551316666666667	11.522416666666667	11.624383333333332	0.10196666666666587	26705.40234375	118503.49454687374	0	1182	0.0676372601688584	1.7641291810841757	2.5282583621683514	535.1242065429688	535.1256103515625
1284	538.38525390625	12.429566666666666					1	DETECTED	538.3853 m/z @12.43 [N1274_2.mzXML]	538.38525390625	12.429566666666666	12.377366666666667	12.660333333333334	0.2829666666666668	5146.8017578125	61873.530076293915	0	1182	0.03159182190245069	2.7104086845466617	4.4208173690933235	538.3831787109375	538.3867797851562
1285	540.3643798828125	12.291733333333333					1	DETECTED	540.3644 m/z @12.29 [N1274_2.mzXML]	540.3643798828125	12.291733333333333	12.256783333333335	12.462816666666667	0.20603333333333218	9797.2451171875	70998.15585363752	0	1182	0.10823719764547768	2.9475441106343507	4.8950882212687015	540.363525390625	540.3657836914062
1286	542.320068359375	12.94445					1	DETECTED	542.3201 m/z @12.94 [N1274_2.mzXML]	542.320068359375	12.94445	12.49545	13.722016666666667	1.2265666666666668	136626.953125	2573598.7867857735	1	1182	0.3713273063565943	1.120358885007844	0.5116103048471681	542.3189697265625	542.3226928710938
1287	544.337890625	12.867983333333333					1	DETECTED	544.3379 m/z @12.87 [N1274_2.mzXML]	544.337890625	12.867983333333333	12.724033333333333	14.917200000000001	2.1931666666666683	618030.6875	6630797.209281188	1	1182	0.12383833087183582	1.429489808894383	4.082302376880455	544.3358154296875	544.340087890625
1288	546.35400390625	13.077466666666668					1	DETECTED	546.3540 m/z @13.08 [N1274_2.mzXML]	546.35400390625	13.077466666666668	10.89735	16.3204	5.42305	98739.3125	4045419.034979181	0	1182	0.16260280057135468	1.3921218657808518	11.163659601633881	546.3441162109375	546.3585205078125
1289	547.357177734375	13.077466666666668					1	DETECTED	547.3572 m/z @13.08 [N1274_2.mzXML]	547.357177734375	13.077466666666668	12.974333333333334	14.950133333333333	1.9757999999999996	31311.318359375	834024.082773133	0	1182	0.06898710156252008	9.578862314156371	18.157724628312742	547.3529663085938	547.3589477539062
1290	548.3689575195312	13.484733333333333					1	DETECTED	548.3690 m/z @13.48 [N1274_2.mzXML]	548.3689575195312	13.484733333333333	13.047433333333334	13.903483333333332	0.856049999999998	17121.46875	311699.83233679156	0	1182	0.20998869143150678	0.9787903041390356	0.7843313726051014	548.360595703125	548.3716430664062
1291	550.3856201171875	11.928816666666668					1	DETECTED	550.3856 m/z @11.93 [N1274_2.mzXML]	550.3856201171875	11.928816666666668	10.787033333333333	15.530149999999999	4.7431166666666655	7950.54736328125	738965.5384365233	0	1182	0.19940250252651026	2.0770651174332526	2.384976672558907	550.3804321289062	550.388427734375
1292	550.447265625	12.867983333333333					1	DETECTED	550.4473 m/z @12.87 [N1274_2.mzXML]	550.447265625	12.867983333333333	12.343116666666667	13.97085	1.6277333333333335	8414.326171875	370767.72629785165	0	1182	0.2817336731017761	1.550616029467803	2.5281146034340187	550.4451904296875	550.4512939453125
1293	551.207763671875	11.07005					1	DETECTED	551.2078 m/z @11.07 [N1274_2.mzXML]	551.207763671875	11.07005	5.2799	11.137916666666666	5.858016666666666	4416.5263671875	326625.6059071962	0	1182	0.0997960873040249	0.5058605275050444	0.011721055010088754	551.1981811523438	551.2100830078125
1294	555.412109375	13.309783333333334					1	DETECTED	555.4121 m/z @13.31 [N1274_2.mzXML]	555.412109375	13.309783333333334	13.107483333333333	19.83083333333333	6.723349999999998	7151.98388671875	849136.8462356264	0	1182	0.025503626918840894	16.617276322293534	32.23455264458707	555.4049682617188	555.413818359375
1295	566.3197021484375	12.867983333333333					1	DETECTED	566.3197 m/z @12.87 [N1274_2.mzXML]	566.3197021484375	12.867983333333333	12.596016666666666	13.499866666666666	0.9038500000000003	49370.73046875	591144.2906375733	0	1182	0.11633271467193929	1.6616926093884004	5.124750022966596	566.3187866210938	566.3207397460938
1296	566.8875732421875	1.6411833333333334					1	DETECTED	566.8876 m/z @1.64 [N1274_2.mzXML]	566.8875732421875	1.6411833333333334	1.6103166666666666	1.6714833333333334	0.061166666666666814	11484.62109375	31786.474556396483	0	1182	0.06127990831405228	0.9908207343412502	0.9816414686825004	566.8866577148438	566.8878173828125
1297	567.4047241210938	12.343116666666667					1	DETECTED	567.4047 m/z @12.34 [N1274_2.mzXML]	567.4047241210938	12.343116666666667	12.239516666666667	12.512049999999999	0.27253333333333174	7565.77294921875	67647.16714758308	0	1182	0.1577525489353082	1.3153153153153059	1.6306306306306118	567.4031982421875	567.4085083007812
[truncated: 28 more rows]
