# Supplementary material for: MSFC: a new feature construction method for accurate diagnosis of mass spectrometry data
Source: Sci Rep. 2023 Sep 21;13:15694. doi: 10.1038/s41598-023-42395-5 (PMC10514077; doi:10.1038/s41598-023-42395-5)
Supplement: Supplementary file 1 — Supplementary Information. [file 41598_2023_42395_MOESM1_ESM.zip › dataset/CHD dataset/2-batch/N/N1279_2.mzXML_chromatograms.csv]

row ID	row m/z	row retention time	row identity (main ID)	row identity (all IDs)	row identity (main ID + details)	row comment	row number of detected peaks	N1279_2.mzXML Peak status	N1279_2.mzXML Peak name	N1279_2.mzXML Peak m/z	N1279_2.mzXML Peak RT	N1279_2.mzXML Peak RT start	N1279_2.mzXML Peak RT end	N1279_2.mzXML Peak duration time	N1279_2.mzXML Peak height	N1279_2.mzXML Peak area	N1279_2.mzXML Peak charge	N1279_2.mzXML Peak # data points	N1279_2.mzXML Peak FWHM	N1279_2.mzXML Peak tailing factor	N1279_2.mzXML Peak asymmetry factor	N1279_2.mzXML Peak m/z min	N1279_2.mzXML Peak m/z max
1	55.062171936035156	1.875					1	DETECTED	55.0622 m/z @1.88 [N1279_2.mzXML]	55.062171936035156	1.875	0.10148333333333334	19.99816666666667	19.896683333333335	3685.693359375	1205992.9826373	0	1178	9.96419711461517	5.6093871874148356	2.2298460541500917	55.05274963378906	55.07036209106445
2	60.080543518066406	15.101583333333334					1	DETECTED	60.0805 m/z @15.10 [N1279_2.mzXML]	60.080543518066406	15.101583333333334	0.10148333333333334	19.99816666666667	19.896683333333335	114694.9375	3.0868930011910956E7	1	1178	3.1586556321461536	0.6761086541125184	0.7071023208555397	60.080360412597656	60.0891227722168
3	61.039363861083984	1.8468000000000002					1	DETECTED	61.0394 m/z @1.85 [N1279_2.mzXML]	61.039363861083984	1.8468000000000002	0.10148333333333334	19.99816666666667	19.896683333333335	368099.53125	3642413.041536439	0	1178	0.05223193587563424	3.044959218277431	4.846840978774129	61.03902816772461	61.039669036865234
4	61.08394241333008	15.066866666666666					1	DETECTED	61.0839 m/z @15.07 [N1279_2.mzXML]	61.08394241333008	15.066866666666666	8.766066666666667	19.448	10.681933333333333	3048.432373046875	883098.92526651	0	1178	2.250868612915637	0.8476648467919419	0.6953296935838839	61.08355712890625	61.09378433227539
5	68.98207092285156	1.5434833333333333					1	DETECTED	68.9821 m/z @1.54 [N1279_2.mzXML]	68.98207092285156	1.5434833333333333	1.46935	11.333066666666667	9.863716666666667	8812.1630859375	1664559.6363503418	0	1178	0.1553175820406807	66.5268660071942	132.0537320143884	68.97928619384766	68.98542022705078
6	69.03330993652344	1.8889					1	DETECTED	69.0333 m/z @1.89 [N1279_2.mzXML]	69.03330993652344	1.8889	1.4994333333333332	12.633683333333332	11.134249999999998	8782.8935546875	890959.636219055	0	1178	0.03768672662682948	14.294227148236896	27.588454296473795	69.02377319335938	69.03343200683594
7	69.0697021484375	7.7976					1	DETECTED	69.0697 m/z @7.80 [N1279_2.mzXML]	69.0697021484375	7.7976	0.10148333333333334	19.99816666666667	19.896683333333335	7491.66259765625	4360179.457343391	0	1178	5.683389379305736	1.2926443422765161	0.8144128773554183	69.06940460205078	69.06996154785156
8	70.98029327392578	1.4994333333333332					1	DETECTED	70.9803 m/z @1.50 [N1279_2.mzXML]	70.98029327392578	1.4994333333333332	1.4359	12.125833333333333	10.689933333333332	6920.84716796875	562606.3691677246	0	1178	0.0558695600535164	84.12854144805891	157.21981986931138	70.97189331054688	70.98050689697266
9	72.0489501953125	13.575166666666666					1	DETECTED	72.0490 m/z @13.58 [N1279_2.mzXML]	72.0489501953125	13.575166666666666	1.4359	19.924500000000002	18.4886	4558.8330078125	1321871.601841552	0	1178	null	0.7615204652669849	1.5988707772725925	72.04261779785156	72.04922485351562
10	72.08061981201172	1.9164999999999999					1	DETECTED	72.0806 m/z @1.92 [N1279_2.mzXML]	72.08061981201172	1.9164999999999999	1.875	16.7935	14.918500000000002	44323.640625	1491999.8441649785	0	1178	0.12470015589958838	13.677048093137149	13.651310367122012	72.07771301269531	72.08122253417969
11	73.0453109741211	13.7556					1	DETECTED	73.0453 m/z @13.76 [N1279_2.mzXML]	73.0453109741211	13.7556	0.11975	19.99816666666667	19.87841666666667	15345.2373046875	4081817.9165033586	0	1178	2.152783636194279	1.1068661566577114	1.1583518419212397	73.0429916381836	73.05191802978516
12	75.94768524169922	2.44515					1	DETECTED	75.9477 m/z @2.45 [N1279_2.mzXML]	75.94768524169922	2.44515	2.2819833333333337	7.3544	5.072416666666666	5698.728515625	254025.16648809816	0	1178	0.3265434769520148	15.543667007150193	4.7707214302624426	75.94573211669922	75.95027923583984
13	77.04389953613281	11.484383333333334					1	DETECTED	77.0439 m/z @11.48 [N1279_2.mzXML]	77.04389953613281	11.484383333333334	0.35864999999999997	17.655666666666665	17.297016666666664	3167.175537109375	1225258.5768056638	0	1178	9.300034400320618	0.7773427669187348	1.937414533043303	77.0348129272461	77.05252075195312
14	80.94764709472656	1.7593333333333334					1	DETECTED	80.9476 m/z @1.76 [N1279_2.mzXML]	80.94764709472656	1.7593333333333334	1.6632333333333333	12.347633333333333	10.6844	126873.078125	2233250.263070191	0	1178	0.2827497451822176	3.4426659079404116	4.893349230965894	80.94751739501953	80.95663452148438
15	81.06971740722656	4.9649					1	DETECTED	81.0697 m/z @4.96 [N1279_2.mzXML]	81.06971740722656	4.9649	0.10148333333333334	19.99816666666667	19.896683333333335	3690.537109375	2039214.0486796566	0	1178	14.368729632579385	2.045545826836415	2.5958432196143506	81.06079864501953	81.07006072998047
16	82.017333984375	1.5142					1	DETECTED	82.0173 m/z @1.51 [N1279_2.mzXML]	82.017333984375	1.5142	1.4359	7.513883333333334	6.077983333333334	4313.3955078125	965343.0498049621	0	1178	0.0638557629347547	38.812154108131104	76.62430821626222	82.01143646240234	82.02574157714844
17	82.94465637207031	1.7430666666666668					1	DETECTED	82.9447 m/z @1.74 [N1279_2.mzXML]	82.94465637207031	1.7430666666666668	1.6944000000000001	5.05065	3.35625	49731.9140625	1875832.414423584	0	1178	0.16129620801277378	34.48202054794523	67.96404109589047	82.94259643554688	82.94477844238281
18	83.0212173461914	1.8323166666666666					1	DETECTED	83.0212 m/z @1.83 [N1279_2.mzXML]	83.0212173461914	1.8323166666666666	0.19293333333333335	19.942999999999998	19.750066666666665	2082925.5	1.0383397527422778E7	0	1178	0.047697057079870486	1.855480676746331	2.371012880863712	83.02117919921875	83.0259017944336
19	83.04900360107422	4.728233333333334					1	DETECTED	83.0490 m/z @4.73 [N1279_2.mzXML]	83.04900360107422	4.728233333333334	0.10148333333333334	19.979833333333332	19.878349999999998	2457.454345703125	1653868.5048797603	0	1178	15.911028379678596	2.1481979791430263	3.296395958286053	83.04851531982422	83.04928588867188
20	83.08531188964844	11.31845					1	DETECTED	83.0853 m/z @11.32 [N1279_2.mzXML]	83.08531188964844	11.31845	0.10148333333333334	19.99816666666667	19.896683333333335	15240.939453125	4605381.261888735	0	1178	0.40292048531148694	0.6134407822203017	0.061114327440785314	83.08502197265625	83.0855941772461
21	84.02474212646484	1.8323166666666666					1	DETECTED	84.0247 m/z @1.83 [N1279_2.mzXML]	84.02474212646484	1.8323166666666666	1.8036833333333333	11.468583333333333	9.6649	15540.7275390625	2680790.129484009	0	1178	0.041341916520450495	168.770081490105	336.54016298021	84.0182876586914	84.02812957763672
22	84.04430389404297	2.77805					1	DETECTED	84.0443 m/z @2.78 [N1279_2.mzXML]	84.04430389404297	2.77805	0.11975	19.9615	19.84175	18236.201171875	2429654.829825621	0	1178	0.43657138866897105	1.7246108204544797	2.8564060385248506	84.04168701171875	84.04850006103516
23	84.95928192138672	1.529					1	DETECTED	84.9593 m/z @1.53 [N1279_2.mzXML]	84.95928192138672	1.529	0.10148333333333334	19.979833333333332	19.878349999999998	1435858.0	2.15368421880939E7	0	1178	0.11917964495660138	1.2658465403142178	1.4091407884728788	84.95436096191406	84.95975494384766
24	85.02824401855469	1.9868333333333332					1	DETECTED	85.0282 m/z @1.99 [N1279_2.mzXML]	85.02824401855469	1.9868333333333332	1.8323166666666666	16.6102	14.777883333333332	34979.86328125	2436498.518819703	0	1178	0.4777057381848744	7.660373241958766	12.81143908730276	85.0252914428711	85.02850341796875
25	85.06459045410156	7.372066666666667					1	DETECTED	85.0646 m/z @7.37 [N1279_2.mzXML]	85.06459045410156	7.372066666666667	0.10148333333333334	19.979833333333332	19.878349999999998	4510.53564453125	2380943.478479644	0	1178	9.03618126949113	1.3670395543686313	0.4535021139632439	85.06422424316406	85.06498718261719
26	86.09634399414062	3.9944333333333333					1	DETECTED	86.0963 m/z @3.99 [N1279_2.mzXML]	86.09634399414062	3.9944333333333333	1.875	17.6375	15.7625	99899.84375	6748429.05463696	1	1178	0.9260529306415131	1.0212695889175725	1.4110090509310955	86.09424591064453	86.09661102294922
27	87.08020782470703	6.98305					1	DETECTED	87.0802 m/z @6.98 [N1279_2.mzXML]	87.08020782470703	6.98305	0.10148333333333334	19.99816666666667	19.896683333333335	108615.3359375	6.261473383172533E7	1	1178	16.722630100679076	1.7674959642014116	1.03685251224186	87.0718002319336	87.0804443359375
28	88.03914642333984	2.8503					1	DETECTED	88.0391 m/z @2.85 [N1279_2.mzXML]	88.03914642333984	2.8503	1.9304333333333332	9.341766666666667	7.411333333333333	5899.126953125	692830.0567651978	0	1178	0.1440675482761069	4.028482388751994	1.9966573529267302	88.0361557006836	88.03950500488281
29	88.08357238769531	7.58475					1	DETECTED	88.0836 m/z @7.58 [N1279_2.mzXML]	88.08357238769531	7.58475	0.10148333333333334	19.99816666666667	19.896683333333335	6666.12353515625	3411227.3638301436	0	1178	12.484269800700055	1.3294116205935023	0.9734867277700998	88.07393646240234	88.08584594726562
30	88.11833190917969	8.766066666666667					1	DETECTED	88.1183 m/z @8.77 [N1279_2.mzXML]	88.11833190917969	8.766066666666667	8.766066666666667	17.491333333333333	8.725266666666666	3758.991943359375	1072724.8216507873	0	1178	5.228114486867769	null	null	88.1116714477539	88.11833190917969
31	88.9525146484375	1.529					1	DETECTED	88.9525 m/z @1.53 [N1279_2.mzXML]	88.9525146484375	1.529	1.4535333333333333	19.283833333333334	17.8303	18532.6640625	2219294.360763031	0	1178	0.13184196466166598	118.1336130742051	235.2672261484102	88.94847106933594	88.95800018310547
32	88.96820068359375	11.500383333333334					1	DETECTED	88.9682 m/z @11.50 [N1279_2.mzXML]	88.96820068359375	11.500383333333334	0.5235166666666667	19.906166666666664	19.382649999999998	18963.4453125	2752675.2251098026	0	1178	1.1113014485395603	0.8579160404975524	0.6524744396689807	88.96489715576172	88.97206115722656
33	89.03858184814453	9.20735					1	DETECTED	89.0386 m/z @9.21 [N1279_2.mzXML]	89.03858184814453	9.20735	0.2298	19.156	18.926199999999998	9759.369140625	1983329.712209076	0	1178	0.09192093798415257	1.054084911807787	4.4709714143415935	89.0341796875	89.03861999511719
34	89.05960845947266	10.201600000000001					1	DETECTED	89.0596 m/z @10.20 [N1279_2.mzXML]	89.05960845947266	10.201600000000001	0.10148333333333334	19.99816666666667	19.896683333333335	19370.1328125	4503423.898498573	0	1178	1.096904384698954	1.2719802947433383	4.144454895032464	89.05928039550781	89.05980682373047
35	90.05477142333984	1.8323166666666666					1	DETECTED	90.0548 m/z @1.83 [N1279_2.mzXML]	90.05477142333984	1.8323166666666666	0.10148333333333334	19.99816666666667	19.896683333333335	175548.046875	5950146.660781555	0	1178	0.15596439990152766	0.7378815059923822	8.254101802245101	90.0460205078125	90.05986022949219
36	90.97637176513672	1.6632333333333333					1	DETECTED	90.9764 m/z @1.66 [N1279_2.mzXML]	90.97637176513672	1.6632333333333333	1.5726666666666667	15.893666666666666	14.321	345696.25	1.5774524544774659E7	0	1178	0.15988285360492638	1.9854779170575987	2.6520131092993124	90.9763412475586	90.98365783691406
37	91.03885650634766	10.165666666666668					1	DETECTED	91.0389 m/z @10.17 [N1279_2.mzXML]	91.03885650634766	10.165666666666668	0.10148333333333334	19.99816666666667	19.896683333333335	42344.35546875	2.2006700213179E7	0	1178	9.941203327910747	0.9884897102099689	0.35833152802946233	91.02999114990234	91.03907012939453
38	91.0541763305664	9.20735					1	DETECTED	91.0542 m/z @9.21 [N1279_2.mzXML]	91.0541763305664	9.20735	0.10148333333333334	19.99816666666667	19.896683333333335	104228.3828125	1.257188752296562E7	0	1178	0.10056350626786248	1.100469096992207	0.06159931411107708	91.0456314086914	91.05876159667969
39	92.04216003417969	10.165666666666668					1	DETECTED	92.0422 m/z @10.17 [N1279_2.mzXML]	92.04216003417969	10.165666666666668	0.17458333333333334	19.942999999999998	19.768416666666663	2360.7958984375	966526.0729150391	0	1178	7.879682265656799	0.9893029618076113	0.9786059236152229	92.0381851196289	92.04253387451172
40	92.0575180053711	9.20735					1	DETECTED	92.0575 m/z @9.21 [N1279_2.mzXML]	92.0575180053711	9.20735	3.1453333333333333	17.6375	14.492166666666666	7014.50146484375	845579.0390150149	0	1178	0.8924512954060742	1.1953255379810348	7.606759942828419	92.0545425415039	92.0595474243164
41	93.05321502685547	8.626683333333334					1	DETECTED	93.0532 m/z @8.63 [N1279_2.mzXML]	93.05321502685547	8.626683333333334	0.5967666666666667	19.99816666666667	19.401400000000002	3390.49609375	806224.7221647947	0	1178	0.1196217478863808	1.2080698222272959	5.197608520837391	93.04338073730469	93.0574722290039
42	93.06983947753906	8.37315					1	DETECTED	93.0698 m/z @8.37 [N1279_2.mzXML]	93.06983947753906	8.37315	0.21128333333333332	19.521	19.309716666666667	9626.154296875	1193297.4312932743	0	1178	0.29392936468070374	1.1107496743721033	0.3247572721742857	93.06583404541016	93.07006072998047
43	94.04125213623047	8.357366666666667					1	DETECTED	94.0413 m/z @8.36 [N1279_2.mzXML]	94.04125213623047	8.357366666666667	0.6878666666666666	18.8275	18.139633333333332	12161.951171875	1086274.3933878487	0	1178	0.19573878713429238	0.6183239393103468	0.28404516836246885	94.04100036621094	94.04969024658203
44	95.04911041259766	8.325616666666667					1	DETECTED	95.0491 m/z @8.33 [N1279_2.mzXML]	95.04911041259766	8.325616666666667	3.4351	19.7405	16.305400000000002	8882.2275390625	937621.5139276427	0	1178	0.3587843408009199	1.948296610704072	0.06310708842907413	95.04276275634766	95.04935455322266
45	95.0854263305664	14.345866666666666					1	DETECTED	95.0854 m/z @14.35 [N1279_2.mzXML]	95.0854263305664	14.345866666666666	0.10148333333333334	19.99816666666667	19.896683333333335	2235.135498046875	1348476.1037304078	0	1178	7.689939920282658	0.6984045173360729	0.3968090346721459	95.0849838256836	95.08580780029297
46	96.9216079711914	1.7746666666666668					1	DETECTED	96.9216 m/z @1.77 [N1279_2.mzXML]	96.9216079711914	1.7746666666666668	1.5434833333333333	12.398416666666666	10.854933333333333	117868.4921875	2704222.431765076	0	1178	0.2816048669028508	2.4194051609992857	0.922263264338536	96.91242980957031	96.9305648803711
47	97.02837371826172	2.4725333333333332					1	DETECTED	97.0284 m/z @2.47 [N1279_2.mzXML]	97.02837371826172	2.4725333333333332	0.2298	19.924500000000002	19.6947	12157.638671875	2023042.8866848154	0	1178	0.5548400423305915	2.0228895363462223	3.7697356135778284	97.01994323730469	97.03583526611328
48	97.06465911865234	7.86835					1	DETECTED	97.0647 m/z @7.87 [N1279_2.mzXML]	97.06465911865234	7.86835	0.10148333333333334	19.99816666666667	19.896683333333335	3053.6298828125	2085178.538184786	0	1178	9.345505533224955	1.2808693767542467	1.5617387535084937	97.06428527832031	97.07437896728516
49	97.10095977783203	11.648833333333332					1	DETECTED	97.1010 m/z @11.65 [N1279_2.mzXML]	97.10095977783203	11.648833333333332	0.10148333333333334	19.942999999999998	19.841516666666664	4889.44580078125	2075565.6196496584	0	1178	7.278534541953074	0.8591372335066775	0.6744118580165328	97.09435272216797	97.10905456542969
50	98.91861724853516	1.7746666666666668					1	DETECTED	98.9186 m/z @1.77 [N1279_2.mzXML]	98.91861724853516	1.7746666666666668	1.6632333333333333	7.000733333333333	5.3374999999999995	39664.46484375	2101040.3463723143	0	1178	0.3050770781458878	2.3818234328938295	3.9047602270731	98.91825866699219	98.9237060546875
51	98.98395538330078	2.0150833333333336					1	DETECTED	98.9840 m/z @2.02 [N1279_2.mzXML]	98.98395538330078	2.0150833333333336	0.10148333333333334	19.99816666666667	19.896683333333335	13547.7412109375	4577631.383695497	0	1178	5.948510256108865	3.961030285895775	16.587166070554783	98.98341369628906	98.9845199584961
52	98.99528503417969	1.8179666666666667					1	DETECTED	98.9953 m/z @1.82 [N1279_2.mzXML]	98.99528503417969	1.8179666666666667	1.5876	9.325666666666667	7.738066666666667	105156.03125	3912129.9472086173	0	1178	0.08218620677340183	16.795109246129346	0.696807237973742	98.9888687133789	99.00440216064453
53	99.04386138916016	1.9727					1	DETECTED	99.0439 m/z @1.97 [N1279_2.mzXML]	99.04386138916016	1.9727	1.3446666666666667	19.795833333333334	18.45116666666667	15847.841796875	2391611.7141277157	0	1178	0.4263532871333091	14.689639615731654	6.3394131053869085	99.0413818359375	99.04421997070312
54	100.07543182373047	8.834616666666667					1	DETECTED	100.0754 m/z @8.83 [N1279_2.mzXML]	100.07543182373047	8.834616666666667	0.10148333333333334	19.979833333333332	19.878349999999998	335733.78125	5227557.2920734845	1	1178	0.1457325870897801	1.6005064276848595	1.7794156424010146	100.07514953613281	100.0771713256836
55	101.0080337524414	1.529					1	DETECTED	101.0080 m/z @1.53 [N1279_2.mzXML]	101.0080337524414	1.529	0.13799999999999998	19.99816666666667	19.860166666666668	763062.3125	1.184480680932978E7	1	1178	0.13679586628333484	1.2659488998502235	1.5528615001151225	101.00773620605469	101.00855255126953
56	101.05813598632812	12.015783333333333					1	DETECTED	101.0581 m/z @12.02 [N1279_2.mzXML]	101.05813598632812	12.015783333333333	0.3216833333333333	19.521	19.199316666666668	7482.953125	4507158.151758544	0	1178	10.715033570580752	0.8208975751304789	0.6417951502609578	101.05813598632812	101.05997467041016
57	101.09591674804688	7.018316666666666					1	DETECTED	101.0959 m/z @7.02 [N1279_2.mzXML]	101.09591674804688	7.018316666666666	0.10148333333333334	19.99816666666667	19.896683333333335	18452.443359375	1.0731783445948852E7	0	1178	14.063599217984766	1.4382798004867354	0.39486478046755497	101.08779907226562	101.09623718261719
58	102.00904083251953	1.529					1	DETECTED	102.0090 m/z @1.53 [N1279_2.mzXML]	102.00904083251953	1.529	1.4359	19.028166666666667	17.592266666666667	56727.23046875	2142112.5829591076	0	1178	0.17428774970750638	87.96947807322607	167.12210848459458	102.00836181640625	102.01751708984375
59	102.05472564697266	1.9868333333333332					1	DETECTED	102.0547 m/z @1.99 [N1279_2.mzXML]	102.05472564697266	1.9868333333333332	0.3768666666666666	19.850833333333334	19.473966666666666	30736.15625	3570683.5203870866	0	1178	6.377897384864625	5.5918988340606335	1.511693224021224	102.04620361328125	102.05567932128906
60	102.0912094116211	1.8323166666666666					1	DETECTED	102.0912 m/z @1.83 [N1279_2.mzXML]	102.0912094116211	1.8323166666666666	0.10148333333333334	19.99816666666667	19.896683333333335	10182.37890625	2465738.7481750497	0	1178	1.6254712328215604	8.348416631396443	14.431603399756456	102.0853500366211	102.09967803955078
61	102.12753295898438	12.347633333333333					1	DETECTED	102.1275 m/z @12.35 [N1279_2.mzXML]	102.12753295898438	12.347633333333333	0.48678333333333335	19.979833333333332	19.493049999999997	5053.423828125	1765276.9136821565	0	1178	4.834771402338729	0.8217391670917344	0.44762376419339256	102.12712860107422	102.12796783447266
62	102.97008514404297	1.5434833333333333					1	DETECTED	102.9701 m/z @1.54 [N1279_2.mzXML]	102.97008514404297	1.5434833333333333	1.4176666666666666	19.850833333333334	18.43316666666667	297275.59375	3966327.4306525886	0	1178	0.1258927357815096	1.5222247817624088	1.240179528537227	102.96987915039062	102.97026062011719
63	103.03878021240234	2.0722666666666667					1	DETECTED	103.0388 m/z @2.07 [N1279_2.mzXML]	103.03878021240234	2.0722666666666667	0.50515	18.937166666666666	18.432016666666666	45448.89453125	3817736.4651642134	0	1178	0.2865784957300219	2.3571017207784144	7.033858278320216	103.0372543334961	103.03911590576172
64	103.05403900146484	8.357366666666667					1	DETECTED	103.0540 m/z @8.36 [N1279_2.mzXML]	103.05403900146484	8.357366666666667	2.8644166666666666	8.713783333333334	5.849366666666667	198771.078125	6951486.310322272	1	1178	0.22604228756703293	0.5199849821843088	0.5245413881807897	103.05403900146484	103.06253814697266
65	103.07515716552734	10.9267					1	DETECTED	103.0752 m/z @10.93 [N1279_2.mzXML]	103.07515716552734	10.9267	0.10148333333333334	19.99816666666667	19.896683333333335	89905.5078125	1.6920738441687513E7	1	1178	0.4575068541877254	1.1792702587866652	3.4031316403255394	103.07109832763672	103.07713317871094
66	104.05753326416016	8.37315					1	DETECTED	104.0575 m/z @8.37 [N1279_2.mzXML]	104.05753326416016	8.37315	7.95765	8.678966666666668	0.7213166666666675	15298.2421875	265314.8361727301	0	1178	0.20783021216315412	0.8680104292017646	0.6225775176288516	104.05736541748047	104.05757904052734
67	104.07042694091797	1.875					1	DETECTED	104.0704 m/z @1.88 [N1279_2.mzXML]	104.07042694091797	1.875	0.34013333333333334	19.887833333333333	19.5477	119948.9375	5978957.763876761	0	1178	12.013427823659933	5.269569264130454	6.476321865508226	104.07005310058594	104.07880401611328
68	104.1066665649414	1.7746666666666668					1	DETECTED	104.1067 m/z @1.77 [N1279_2.mzXML]	104.1066665649414	1.7746666666666668	1.3995333333333333	14.827	13.427466666666668	700880.75	4776084.802963347	1	1178	0.052885165442921656	3.266874398127484	5.89965116694339	104.10663604736328	104.11408233642578
69	104.9629898071289	11.500383333333334					1	DETECTED	104.9630 m/z @11.50 [N1279_2.mzXML]	104.9629898071289	11.500383333333334	0.10148333333333334	19.979833333333332	19.878349999999998	5209.06982421875	2562368.9301842353	0	1178	19.015470146094266	0.8719415908552578	0.5091978772221323	104.96289825439453	104.96630859375
70	105.00316619873047	1.529					1	DETECTED	105.0032 m/z @1.53 [N1279_2.mzXML]	105.00316619873047	1.529	1.4359	3.0850999999999997	1.6491999999999998	24580.35546875	618690.2069128416	0	1178	0.17627954346719377	8.85714285714286	16.52875416718382	105.00253295898438	105.00321960449219
71	105.07149505615234	13.372983333333334					1	DETECTED	105.0715 m/z @13.37 [N1279_2.mzXML]	105.07149505615234	13.372983333333334	0.10148333333333334	19.99816666666667	19.896683333333335	93270.8125	1.5776330645851258E7	1	1178	1.120370102588966	1.3132974542887674	1.3126357511197086	105.06968688964844	105.0732650756836
72	106.07479858398438	12.849549999999999					1	DETECTED	106.0748 m/z @12.85 [N1279_2.mzXML]	106.07479858398438	12.849549999999999	0.2848	19.648833333333336	19.364033333333335	3687.323486328125	1237640.4565165567	0	1178	2.8187306262035925	0.7705697818632817	0.3476605412310015	106.06480407714844	106.08088684082031
73	106.9503173828125	1.6632333333333333					1	DETECTED	106.9503 m/z @1.66 [N1279_2.mzXML]	106.9503173828125	1.6632333333333333	1.61755	1.9025	0.28495000000000004	50773.46484375	499391.7476240237	0	1178	0.17548240027806883	3.1187522801897147	5.299173284363594	106.95026397705078	106.95040893554688
74	106.96305847167969	1.529					1	DETECTED	106.9631 m/z @1.53 [N1279_2.mzXML]	106.96305847167969	1.529	1.4359	12.71675	11.28085	8198.333984375	1953634.68230893	0	1178	0.09144231665367575	60.58458646616543	120.16917293233087	106.96282958984375	106.96394348144531
75	107.0490951538086	11.468583333333333					1	DETECTED	107.0491 m/z @11.47 [N1279_2.mzXML]	107.0490951538086	11.468583333333333	0.34013333333333334	19.612333333333332	19.272199999999998	4010.158935546875	1084650.904666504	0	1178	6.132759370075721	0.8658977665353216	0.4510161640390845	107.04856872558594	107.05270385742188
76	107.0854263305664	11.30265					1	DETECTED	107.0854 m/z @11.30 [N1279_2.mzXML]	107.0854263305664	11.30265	6.16935	18.13266666666667	11.96331666666667	5240.63134765625	684269.755251251	0	1178	5.739883314880398	1.1652656835433999	1.3305313670867998	107.08502960205078	107.08609771728516
77	108.08068084716797	7.95765					1	DETECTED	108.0807 m/z @7.96 [N1279_2.mzXML]	108.08068084716797	7.95765	0.13799999999999998	19.99816666666667	19.860166666666668	3015.183837890625	1508637.2587695313	0	1178	4.258498594653443	1.2698884647437332	84.43920931678836	108.07994079589844	108.08116149902344
78	109.06210327148438	1.7430666666666668					1	DETECTED	109.0621 m/z @1.74 [N1279_2.mzXML]	109.06210327148438	1.7430666666666668	1.61755	11.57515	9.957600000000001	5761.94775390625	779157.6884082335	0	1178	0.15159203572324698	35.57176049691453	70.0580787621575	109.06184387207031	109.06507873535156
79	109.1009521484375	7.638					1	DETECTED	109.1010 m/z @7.64 [N1279_2.mzXML]	109.1009521484375	7.638	0.11975	19.924500000000002	19.804750000000002	2325.49072265625	1253249.1214059754	0	1178	10.36998486180014	1.3171116948758024	1.6342233897516047	109.09194946289062	109.10798645019531
80	110.05998992919922	2.3497666666666666					1	DETECTED	110.0600 m/z @2.35 [N1279_2.mzXML]	110.05998992919922	2.3497666666666666	0.4502333333333333	19.39333333333333	18.943099999999998	4237.15478515625	1494253.0374906617	0	1178	1.1934661231440156	4.9862510090197585	1.613425920813932	110.05852508544922	110.06452941894531
81	111.04371643066406	2.0009					1	DETECTED	111.0437 m/z @2.00 [N1279_2.mzXML]	111.04371643066406	2.0009	0.10148333333333334	19.99816666666667	19.896683333333335	6482.8291015625	3250703.528150697	0	1178	7.074614372564374	5.237577326372132	6.963512229991647	111.03850555419922	111.04450988769531
82	111.05511474609375	2.0722666666666667					1	DETECTED	111.0551 m/z @2.07 [N1279_2.mzXML]	111.05511474609375	2.0722666666666667	0.4320333333333333	19.924500000000002	19.49246666666667	6709.3193359375	2766452.396454802	0	1178	4.705415177433722	5.941979799622005	5.1626246400308125	111.04521179199219	111.06483459472656
83	112.03666687011719	1.7894833333333333					1	DETECTED	112.0367 m/z @1.79 [N1279_2.mzXML]	112.03666687011719	1.7894833333333333	1.5581	18.846	17.2879	200099.25	2984302.651571457	0	1178	0.08882913180957863	1.6653911779605617	0.6888714861429779	112.02739715576172	112.04241180419922
84	112.8954086303711	1.7267166666666667					1	DETECTED	112.8954 m/z @1.73 [N1279_2.mzXML]	112.8954086303711	1.7267166666666667	1.6784166666666667	13.121783333333333	11.443366666666666	118901.8671875	3458654.0055244146	0	1178	0.5392198655550398	118.4613526570048	7.104183377459629	112.8954086303711	112.90470886230469
85	113.02079010009766	2.226516666666667					1	DETECTED	113.0208 m/z @2.23 [N1279_2.mzXML]	113.02079010009766	2.226516666666667	0.10148333333333334	19.979833333333332	19.878349999999998	359373.46875	1.3982395720047217E7	0	1178	0.488210638531688	1.44353231688383	5.8953967861369705	113.02044677734375	113.03015899658203
86	113.03581237792969	1.5142					1	DETECTED	113.0358 m/z @1.51 [N1279_2.mzXML]	113.03581237792969	1.5142	1.4359	17.7285	16.2926	8354.91796875	1381801.8114208973	0	1178	10.805173759515522	90.74617761886148	184.34100949014314	113.034423828125	113.03834533691406
87	113.05965423583984	10.165666666666668					1	DETECTED	113.0597 m/z @10.17 [N1279_2.mzXML]	113.05965423583984	10.165666666666668	0.2298	19.924500000000002	19.6947	4220.1396484375	1260999.8071955869	0	1178	0.19944177733745683	0.9910911982179039	0.9344992325385354	113.05479431152344	113.06005096435547
88	114.05494689941406	2.62345					1	DETECTED	114.0549 m/z @2.62 [N1279_2.mzXML]	114.05494689941406	2.62345	0.17458333333333334	19.99816666666667	19.823583333333335	26014.255859375	3168570.760038361	0	1178	0.4346219829838902	1.9337320377617362	2.8892880788984696	114.05448913574219	114.05513763427734
89	114.06587219238281	1.8323166666666666					1	DETECTED	114.0659 m/z @1.83 [N1279_2.mzXML]	114.06587219238281	1.8323166666666666	0.11975	19.9615	19.84175	828697.75	9940425.07775388	1	1178	0.07570904198016848	0.6032473363975606	6.631452627697385	114.05923461914062	114.07466125488281
90	114.09099578857422	2.8215999999999997					1	DETECTED	114.0910 m/z @2.82 [N1279_2.mzXML]	114.09099578857422	2.8215999999999997	0.13799999999999998	19.814	19.676	20047.2265625	3315140.5497723096	0	1178	9.664382086497602	2.847731448689364	3.82648320413829	114.08553314208984	114.0962142944336
91	114.8923568725586	1.7430666666666668					1	DETECTED	114.8924 m/z @1.74 [N1279_2.mzXML]	114.8923568725586	1.7430666666666668	1.6784166666666667	2.17055	0.4921333333333333	32738.431640625	303828.7700351563	0	1178	0.0863602007686648	3.806135601959262	4.596822155834035	114.89224243164062	114.89271545410156
92	114.98759460449219	1.529					1	DETECTED	114.9876 m/z @1.53 [N1279_2.mzXML]	114.98759460449219	1.529	1.4359	1.6481	0.21219999999999994	37577.17578125	305754.9820546875	0	1178	0.1422540548754565	1.1396348012889368	1.240853641648159	114.98735809326172	114.98765563964844
93	115.03655242919922	1.875					1	DETECTED	115.0366 m/z @1.88 [N1279_2.mzXML]	115.03655242919922	1.875	0.303	19.942999999999998	19.639999999999997	47449.66015625	2252409.7215789803	0	1178	2.199213332004845	1.5523801879133738	0.2319883061634381	115.0283432006836	115.03916931152344
94	115.05428314208984	9.20735					1	DETECTED	115.0543 m/z @9.21 [N1279_2.mzXML]	115.05428314208984	9.20735	0.1562	19.083000000000002	18.926800000000004	57406.671875	2034995.7527605002	0	1178	0.09447793100245505	0.5159656819292797	2.2628901806767874	115.04969787597656	115.06189727783203
95	115.06935119628906	1.8323166666666666					1	DETECTED	115.0694 m/z @1.83 [N1279_2.mzXML]	115.06935119628906	1.8323166666666666	0.19293333333333335	19.924500000000002	19.73156666666667	28946.197265625	2119959.123227203	0	1178	21.027335061442518	2.818521520339747	5.1077859975182385	115.06914520263672	115.07559967041016
96	115.11155700683594	11.776433333333333					1	DETECTED	115.1116 m/z @11.78 [N1279_2.mzXML]	115.11155700683594	11.776433333333333	0.10148333333333334	19.99816666666667	19.896683333333335	4723.6845703125	2277694.1619466865	0	1178	14.981887821213075	0.8521100018986519	2.809778483718562	115.11080932617188	115.11203002929688
97	116.07019805908203	1.875					1	DETECTED	116.0702 m/z @1.88 [N1279_2.mzXML]	116.07019805908203	1.875	0.13799999999999998	19.9615	19.8235	3240578.25	1.9405512029058706E7	1	1178	0.035260789166531525	4.512150470326819	5.134873582833668	116.06231689453125	116.07911682128906
98	116.9754409790039	1.529					1	DETECTED	116.9754 m/z @1.53 [N1279_2.mzXML]	116.9754409790039	1.529	1.4994333333333332	17.764833333333335	16.265400000000003	4121.408203125	1192547.219184784	0	1178	0.08562267772893328	275.06313416008953	549.1262683201791	116.9671859741211	116.9754409790039
99	116.98548126220703	1.529					1	DETECTED	116.9855 m/z @1.53 [N1279_2.mzXML]	116.98548126220703	1.529	0.10148333333333334	19.99816666666667	19.896683333333335	2412581.0	3.902300043803425E7	0	1178	0.1230377357926824	1.2321007306238767	1.3881278173634728	116.98516082763672	116.9860610961914
100	117.0573501586914	9.20735					1	DETECTED	117.0574 m/z @9.21 [N1279_2.mzXML]	117.0573501586914	9.20735	0.5235166666666667	19.685166666666664	19.161649999999998	120285.9296875	1.1612929137950867E7	0	1178	0.10656670111979594	0.5470646039744058	0.022799852434949752	117.04792785644531	117.05743408203125
101	117.09076690673828	11.437183333333333					1	DETECTED	117.0908 m/z @11.44 [N1279_2.mzXML]	117.09076690673828	11.437183333333333	3.2817166666666666	19.924500000000002	16.642783333333334	74535.0078125	3981249.646197755	0	1178	0.21711567763331274	3.3679888850468087	1.1533385143247117	117.09064483642578	117.09122467041016
102	117.98902893066406	1.529					1	DETECTED	117.9890 m/z @1.53 [N1279_2.mzXML]	117.98902893066406	1.529	1.4359	17.235500000000002	15.799600000000002	26213.681640625	2230499.6121454164	0	1178	0.16150276829996746	84.85284640171862	167.70599436648223	117.98893737792969	117.98941040039062
103	118.06465911865234	9.20735					1	DETECTED	118.0647 m/z @9.21 [N1279_2.mzXML]	118.06465911865234	9.20735	3.774983333333333	17.930999999999997	14.156016666666664	1439279.5	1.3379777336997354E7	1	1178	0.0927264431332322	1.5612462539653327	1.6123720804363322	118.05794525146484	118.0653076171875
104	118.08589935302734	1.9164999999999999					1	DETECTED	118.0859 m/z @1.92 [N1279_2.mzXML]	118.08589935302734	1.9164999999999999	0.10148333333333334	19.99816666666667	19.896683333333335	1260325.125	4.2307894987275675E7	1	1178	0.2787339331623577	3.5738353508991816	5.966241105077101	118.08563232421875	118.08634948730469
105	118.62530517578125	9.20735					1	DETECTED	118.6253 m/z @9.21 [N1279_2.mzXML]	118.62530517578125	9.20735	9.1642	9.264633333333334	0.10043333333333493	4184.64208984375	18436.413223022657	0	1178	0.09261394828744507	1.163769795287756	1.3275395905755116	118.6252670288086	118.62556457519531
106	118.97871398925781	11.4073					1	DETECTED	118.9787 m/z @11.41 [N1279_2.mzXML]	118.97871398925781	11.4073	0.11975	19.9615	19.84175	20734.31640625	3513124.4967985232	0	1178	0.4548037367039832	0.740985148561412	0.6541028119304365	118.97840118408203	118.98193359375
107	119.01872253417969	1.529					1	DETECTED	119.0187 m/z @1.53 [N1279_2.mzXML]	119.01872253417969	1.529	1.4359	13.873850000000001	12.43795	189700.5	2878057.1069659125	0	1178	0.1370622412485003	1.3927215654586935	1.578642730343767	119.018310546875	119.01913452148438
108	119.04908752441406	3.7283666666666666					1	DETECTED	119.0491 m/z @3.73 [N1279_2.mzXML]	119.04908752441406	3.7283666666666666	2.9366166666666667	9.341766666666667	6.40515	4241.80712890625	371747.7961086731	0	1178	0.08995964626444009	4.04493211240922	7.089864224818441	119.04515075683594	119.04934692382812
109	119.06839752197266	9.20735					1	DETECTED	119.0684 m/z @9.21 [N1279_2.mzXML]	119.06839752197266	9.20735	4.452516666666667	10.379933333333334	5.927416666666667	73745.265625	1067916.3232436848	0	1178	0.09784987106834464	0.6570170071616525	0.16629003930103078	119.0682144165039	119.07327270507812
110	119.08939361572266	1.9445000000000001					1	DETECTED	119.0894 m/z @1.94 [N1279_2.mzXML]	119.08939361572266	1.9445000000000001	0.2298	19.009833333333333	18.780033333333332	50884.58984375	3642991.039514159	0	1178	0.13458155012457662	0.8693702229620787	8.85071367613524	119.08468627929688	119.08985137939453
111	119.1542739868164	15.765383333333334					1	DETECTED	119.1543 m/z @15.77 [N1279_2.mzXML]	119.1542739868164	15.765383333333334	0.10148333333333334	19.99816666666667	19.896683333333335	48492.87109375	1.178910218249438E7	0	1178	1.6656562707753562	0.6259354929293477	0.5598342553373081	119.15374755859375	119.1544418334961
112	119.50970458984375	8.357366666666667					1	DETECTED	119.5097 m/z @8.36 [N1279_2.mzXML]	119.50970458984375	8.357366666666667	8.129299999999999	12.767066666666667	4.637766666666668	2747.182373046875	561675.1540748903	0	1178	0.09690940425422845	10.167567962583954	19.335135925167908	119.50939178466797	119.51509094238281
113	120.06527709960938	1.8323166666666666					1	DETECTED	120.0653 m/z @1.83 [N1279_2.mzXML]	120.06527709960938	1.8323166666666666	1.7746666666666668	8.643866666666666	6.869199999999999	42454.234375	1191995.4056742552	0	1178	0.4528964697374809	20.910480999878878	16.18395125644991	120.0649642944336	120.0682144165039
114	120.08043670654297	8.357366666666667					1	DETECTED	120.0804 m/z @8.36 [N1279_2.mzXML]	120.08043670654297	8.357366666666667	7.744433333333333	11.891150000000001	4.146716666666668	702658.75	1.2140731551208522E7	1	1178	0.2436198162879002	0.9185998600410382	0.46689174230014574	120.07191467285156	120.08853912353516
115	120.1479263305664	9.027199999999999					1	DETECTED	120.1479 m/z @9.03 [N1279_2.mzXML]	120.1479263305664	9.027199999999999	3.0252	19.3205	16.295299999999997	9713.498046875	3496217.8980233455	0	1178	11.559038988414637	1.156703022470519	1.2174681307097508	120.1479263305664	120.15788269042969
116	120.97886657714844	1.5434833333333333					1	DETECTED	120.9789 m/z @1.54 [N1279_2.mzXML]	120.97886657714844	1.5434833333333333	1.4359	19.356833333333334	17.920933333333334	32931.98046875	2879258.501092041	0	1178	0.12890482755526822	1.2717958572174166	2.2015663165054167	120.96891021728516	120.98556518554688
117	121.02814483642578	12.4822					1	DETECTED	121.0281 m/z @12.48 [N1279_2.mzXML]	121.02814483642578	12.4822	0.13799999999999998	19.942999999999998	19.804999999999996	16866.865234375	6216148.319145625	0	1178	1.7946864729297118	0.8021986033926862	0.3155770772390096	121.0278549194336	121.03160858154297
118	121.07158660888672	1.8468000000000002					1	DETECTED	121.0716 m/z @1.85 [N1279_2.mzXML]	121.07158660888672	1.8468000000000002	0.11975	19.979833333333332	19.860083333333332	1206146.125	1.1786385055906378E7	0	1178	0.055224993979681614	0.6465800812632339	4.582918386663123	121.06446075439453	121.07843017578125
119	121.08406829833984	8.357366666666667					1	DETECTED	121.0841 m/z @8.36 [N1279_2.mzXML]	121.08406829833984	8.357366666666667	7.992783333333334	19.86916666666667	11.876383333333335	40931.6171875	3107576.0115982685	0	1178	0.24875835274141878	0.9733747134041015	0.2888383343721639	121.08313751220703	121.08415222167969
120	122.05755615234375	8.800133333333333					1	DETECTED	122.0576 m/z @8.80 [N1279_2.mzXML]	122.05755615234375	8.800133333333333	0.41386666666666666	13.002883333333333	12.589016666666666	9321.3974609375	1500735.4575957032	0	1178	0.14444035727275661	1.243587392581312	0.0710090028504641	122.04839324951172	122.06058502197266
121	122.09624481201172	8.626683333333334					1	DETECTED	122.0962 m/z @8.63 [N1279_2.mzXML]	122.09624481201172	8.626683333333334	0.10148333333333334	19.979833333333332	19.878349999999998	24534.150390625	2511259.4920143145	0	1178	0.09650835383314593	14.818205234807678	31.798985293737296	122.08727264404297	122.09667205810547
122	122.92426300048828	1.6944000000000001					1	DETECTED	122.9243 m/z @1.69 [N1279_2.mzXML]	122.92426300048828	1.6944000000000001	1.4176666666666666	19.759166666666665	18.3415	37935.828125	2559346.9638328254	0	1178	0.1404112429497344	24.40471027715991	34.426331575221916	122.92411804199219	122.9296646118164
123	123.04405212402344	3.853333333333333					1	DETECTED	123.0441 m/z @3.85 [N1279_2.mzXML]	123.04405212402344	3.853333333333333	0.2848	19.942999999999998	19.658199999999997	2710.819580078125	1148122.6536721492	0	1178	0.9333061669223941	2.7543808847705873	4.5087617695411755	123.04052734375	123.04450988769531
124	123.05525970458984	3.3120833333333333					1	DETECTED	123.0553 m/z @3.31 [N1279_2.mzXML]	123.05525970458984	3.3120833333333333	2.5546166666666665	19.009833333333333	16.455216666666665	5442.19189453125	964333.3263921508	0	1178	0.4104550606918589	10.862007129026578	5.5220166473288215	123.04705047607422	123.05613708496094
125	124.03675842285156	1.9025					1	DETECTED	124.0368 m/z @1.90 [N1279_2.mzXML]	124.03675842285156	1.9025	0.10148333333333334	19.99816666666667	19.896683333333335	24067.6171875	1763563.1615429388	0	1178	0.05551442454606392	5.363372703333381	3.987418338982545	124.03590393066406	124.04298400878906
126	124.05045318603516	9.357750000000001					1	DETECTED	124.0505 m/z @9.36 [N1279_2.mzXML]	124.05045318603516	9.357750000000001	3.0703	9.610583333333333	6.540283333333333	12366.7802734375	571045.9860242312	0	1178	0.09774880640433459	0.5201061903739458	4.487896959109939	124.0501937866211	124.05821990966797
127	124.11206817626953	10.058349999999999					1	DETECTED	124.1121 m/z @10.06 [N1279_2.mzXML]	124.11206817626953	10.058349999999999	10.006400000000001	11.392633333333333	1.3862333333333314	6427.00634765625	177636.9216995239	0	1178	0.059374672882638535	13.341995508502274	25.116947849543887	124.11168670654297	124.12000274658203
128	124.99945068359375	13.062483333333335					1	DETECTED	124.9995 m/z @13.06 [N1279_2.mzXML]	124.99945068359375	13.062483333333335	11.081166666666666	13.67305	2.5918833333333335	10813.25	393965.6830925294	0	1178	0.24589336049562505	0.6540810403856018	0.31068257853375947	124.99100494384766	124.99991607666016
129	125.02644348144531	14.843616666666666					1	DETECTED	125.0264 m/z @14.84 [N1279_2.mzXML]	125.02644348144531	14.843616666666666	0.11975	19.979833333333332	19.860083333333332	7303.1171875	2130196.928286836	0	1178	1.4494833652455092	0.7826592828383084	0.5778002407571002	125.02020263671875	125.03482818603516
130	125.05715942382812	1.7430666666666668					1	DETECTED	125.0572 m/z @1.74 [N1279_2.mzXML]	125.05715942382812	1.7430666666666668	1.5876	9.921233333333333	8.333633333333333	6223.59521484375	573462.953234619	0	1178	0.13389840658785612	26.801993996569433	52.603987993138865	125.05680084228516	125.0599594116211
131	125.07089233398438	2.39085					1	DETECTED	125.0709 m/z @2.39 [N1279_2.mzXML]	125.07089233398438	2.39085	0.34013333333333334	19.832333333333334	19.4922	2334.792236328125	970905.743346375	0	1178	8.525629489556215	4.752533667091992	8.505067334183984	125.07000732421875	125.07140350341797
132	126.05235290527344	1.8889					1	DETECTED	126.0524 m/z @1.89 [N1279_2.mzXML]	126.05235290527344	1.8889	0.13799999999999998	19.99816666666667	19.860166666666668	26334.275390625	1432030.346636658	0	1178	0.119863709745899	4.347311746815762	0.6958023615398794	126.04491424560547	126.05548095703125
133	126.09124755859375	9.115016666666666					1	DETECTED	126.0912 m/z @9.12 [N1279_2.mzXML]	126.09124755859375	9.115016666666666	9.062266666666666	9.235883333333334	0.17361666666666764	8207.7666015625	42518.69434124765	0	1178	0.08464992602648991	1.6456556082148708	1.8398554141157908	126.09109497070312	126.09146118164062
134	127.03875732421875	1.9868333333333332					1	DETECTED	127.0388 m/z @1.99 [N1279_2.mzXML]	127.03875732421875	1.9868333333333332	1.6632333333333333	17.8385	16.175266666666666	25896.904296875	3951641.6938818083	0	1178	3.1651700794068285	12.206082406048125	16.36288781539952	127.03633880615234	127.0477523803711
135	127.05011749267578	5.817183333333333					1	DETECTED	127.0501 m/z @5.82 [N1279_2.mzXML]	127.05011749267578	5.817183333333333	0.10148333333333334	19.99816666666667	19.896683333333335	4724.6806640625	2453684.5985875283	0	1178	18.468485200133482	1.7405290107365097	0.8088162439622381	127.0489273071289	127.0567626953125
136	128.01040649414062	1.7894833333333333					1	DETECTED	128.0104 m/z @1.79 [N1279_2.mzXML]	128.01040649414062	1.7894833333333333	1.7430666666666668	19.667166666666667	17.9241	15428.5166015625	2551096.474971436	0	1178	0.05342441776758866	82.24696440425545	166.2990028262196	128.00115966796875	128.01760864257812
137	128.0703582763672	1.95855					1	DETECTED	128.0704 m/z @1.96 [N1279_2.mzXML]	128.0703582763672	1.95855	0.3216833333333333	19.86916666666667	19.547483333333336	26670.6796875	2857722.320061676	0	1178	0.8425653705391867	1.805994895947473	2.609156483372536	128.06158447265625	128.07080078125
138	129.01356506347656	15.967333333333332					1	DETECTED	129.0136 m/z @15.97 [N1279_2.mzXML]	129.01356506347656	15.967333333333332	1.4535333333333333	19.4845	18.030966666666668	9944.13671875	3491539.1337398374	0	1178	1.0236416792760323	0.6211662923103071	0.6803024326293913	129.01292419433594	129.01832580566406
139	129.05450439453125	1.8889					1	DETECTED	129.0545 m/z @1.89 [N1279_2.mzXML]	129.05450439453125	1.8889	0.10148333333333334	19.99816666666667	19.896683333333335	41235.8046875	6415155.900534066	0	1178	1.5363673438396515	9.637998215732681	8.829772150801546	129.05242919921875	129.0552215576172
140	130.0498046875	3.3887					1	DETECTED	130.0498 m/z @3.39 [N1279_2.mzXML]	130.0498046875	3.3887	0.10148333333333334	19.979833333333332	19.878349999999998	27685.580078125	3235924.805591403	0	1178	0.480031766356686	1.7499731583464238	0.45141036522717876	130.0489959716797	130.05030822753906
141	130.0649871826172	10.53825					1	DETECTED	130.0650 m/z @10.54 [N1279_2.mzXML]	130.0649871826172	10.53825	8.437766666666667	19.30216666666667	10.864400000000002	210255.953125	2742809.860236821	1	1178	0.08106094074949333	1.3671219802585668	0.2642314102798103	130.05780029296875	130.07196044921875
142	130.0861053466797	1.9025					1	DETECTED	130.0861 m/z @1.90 [N1279_2.mzXML]	130.0861053466797	1.9025	0.2848	19.4845	19.1997	47945.4609375	2561895.779226929	0	1178	0.5926786023112749	4.5356707535218534	13.597973148291704	130.08578491210938	130.08648681640625
143	130.3146209716797	1.5434833333333333					1	DETECTED	130.3146 m/z @1.54 [N1279_2.mzXML]	130.3146209716797	1.5434833333333333	1.4535333333333333	1.5434833333333333	0.08994999999999997	4026.685546875	12999.824108978248	0	1178	0.3335978400673134	0.5	null	130.3142547607422	130.3146209716797
144	130.93283081054688	1.5726666666666667					1	DETECTED	130.9328 m/z @1.57 [N1279_2.mzXML]	130.93283081054688	1.5726666666666667	1.46935	17.308666666666667	15.839316666666667	18187.390625	3461757.96886853	0	1178	15.782519739783865	76.65421842232614	152.30843684465228	130.93115234375	130.9357452392578
145	130.9646453857422	1.5434833333333333					1	DETECTED	130.9646 m/z @1.54 [N1279_2.mzXML]	130.9646453857422	1.5434833333333333	0.11975	19.99816666666667	19.87841666666667	1199589.25	1.3630412940124927E7	0	1178	0.1152471171923557	1.122145884458772	1.1151361461509874	130.96206665039062	130.96539306640625
146	131.01870727539062	1.5434833333333333					1	DETECTED	131.0187 m/z @1.54 [N1279_2.mzXML]	131.01870727539062	1.5434833333333333	1.4359	1.5876	0.15169999999999995	27760.455078125	171203.13411181647	0	1178	0.11692310613337531	0.7050348567002319	0.41006971340046383	131.01866149902344	131.01885986328125
147	131.04896545410156	8.2937					1	DETECTED	131.0490 m/z @8.29 [N1279_2.mzXML]	131.04896545410156	8.2937	8.061533333333333	15.223816666666666	7.162283333333333	3549.16650390625	1049014.4723038329	0	1178	0.1667131324837161	15.424874371859328	29.849748743718656	131.04896545410156	131.0498046875
148	131.0684814453125	10.53825					1	DETECTED	131.0685 m/z @10.54 [N1279_2.mzXML]	131.0684814453125	10.53825	0.6149	17.875833333333333	17.260933333333334	16905.775390625	1459980.743386719	0	1178	0.09657068745942254	0.7499516050214182	3.4943507880431475	131.06411743164062	131.0782012939453
149	131.08145141601562	2.5682666666666667					1	DETECTED	131.0815 m/z @2.57 [N1279_2.mzXML]	131.08145141601562	2.5682666666666667	2.12865	6.0992	3.97055	4072.681640625	383821.0607667541	0	1178	1.2701416833596224	4.5159229631876245	8.031845926375249	131.08096313476562	131.0819091796875
150	131.44285583496094	4.3575					1	DETECTED	131.4429 m/z @4.36 [N1279_2.mzXML]	131.44285583496094	4.3575	3.496583333333333	4.62915	1.132566666666667	5325.74072265625	254729.9994931945	0	1178	0.9137347338782043	0.6577678830703708	0.31553576614074164	131.44259643554688	131.44320678710938
151	131.95108032226562	2.1005					1	DETECTED	131.9511 m/z @2.10 [N1279_2.mzXML]	131.95108032226562	2.1005	0.10148333333333334	19.99816666666667	19.896683333333335	43829.41796875	6224458.530834714	0	1178	11.73111155519439	4.993240860304348	9.087999027352184	131.94479370117188	131.96107482910156
152	131.96826171875	1.529					1	DETECTED	131.9683 m/z @1.53 [N1279_2.mzXML]	131.96826171875	1.529	1.4359	19.028166666666667	17.592266666666667	15382.63671875	2918919.246857909	0	1178	10.560752555124214	44.320710355605705	88.64604132957507	131.96109008789062	131.9684295654297
153	132.0653076171875	2.7076					1	DETECTED	132.0653 m/z @2.71 [N1279_2.mzXML]	132.0653076171875	2.7076	1.8036833333333333	10.5221	8.718416666666666	136427.5	9298651.301119296	0	1178	0.7716376672030161	1.7390745626762867	1.260259677834546	132.0648956298828	132.06568908691406
154	132.0762939453125	1.8609499999999999					1	DETECTED	132.0763 m/z @1.86 [N1279_2.mzXML]	132.0762939453125	1.8609499999999999	1.8323166666666666	10.435333333333334	8.603016666666667	865225.9375	6551861.436825993	0	1178	0.06958655652105383	3.5331233504551633	2.84016652180837	132.075927734375	132.08604431152344
155	132.1016387939453	4.3575					1	DETECTED	132.1016 m/z @4.36 [N1279_2.mzXML]	132.1016387939453	4.3575	0.11975	19.9615	19.84175	1529260.875	8.869988913479789E7	1	1178	0.9264744791992001	0.7076168698255078	0.30246635534032124	132.09710693359375	132.10565185546875
156	132.1126251220703	4.3097166666666675					1	DETECTED	132.1126 m/z @4.31 [N1279_2.mzXML]	132.1126251220703	4.3097166666666675	3.6355333333333335	4.532333333333333	0.8967999999999994	2744.6181640625	82098.85937973022	0	1178	0.09146475220779582	0.6651009863785804	0.3302019727571607	132.11178588867188	132.12188720703125
157	132.12405395507812	4.073066666666667					1	DETECTED	132.1241 m/z @4.07 [N1279_2.mzXML]	132.12405395507812	4.073066666666667	3.7283666666666666	4.404783333333333	0.676416666666666	1754.22900390625	46085.11262921139	0	1178	0.48582085764656435	0.9811671985301218	0.9623343970602437	132.12277221679688	132.13327026367188
158	132.4550323486328	4.3575					1	DETECTED	132.4550 m/z @4.36 [N1279_2.mzXML]	132.4550323486328	4.3575	3.4351	12.750083333333333	9.314983333333332	4145.431640625	1428449.3695338133	0	1178	0.9578331610727924	5.049318806013297	9.098637612026595	132.45169067382812	132.4551544189453
159	132.77386474609375	10.67445					1	DETECTED	132.7739 m/z @10.67 [N1279_2.mzXML]	132.77386474609375	10.67445	3.20575	10.67445	7.4687	10716.6787109375	2599504.777786041	0	1178	6.480228601959568	0.5	null	132.76483154296875	132.77386474609375
160	132.95774841308594	11.71035					1	DETECTED	132.9577 m/z @11.71 [N1279_2.mzXML]	132.95774841308594	11.71035	0.10148333333333334	19.99816666666667	19.896683333333335	435899.28125	5.667458837275584E7	0	1178	1.3923608420255764	0.8588564226567604	5.90330574048732	132.95770263671875	132.96315002441406
161	132.99795532226562	1.529					1	DETECTED	132.9980 m/z @1.53 [N1279_2.mzXML]	132.99795532226562	1.529	1.46935	14.8605	13.39115	23520.580078125	3661300.3364106445	0	1178	0.1534716338233597	112.24769488683994	223.49538977367988	132.99261474609375	132.99803161621094
162	133.0340576171875	1.529					1	DETECTED	133.0341 m/z @1.53 [N1279_2.mzXML]	133.0340576171875	1.529	0.2298	19.137666666666668	18.907866666666667	718033.5	1.3127167479471076E7	0	1178	0.13071551177453467	1.242637899821683	1.4765826965644495	133.0313720703125	133.03468322753906
163	133.0492706298828	2.14265					1	DETECTED	133.0493 m/z @2.14 [N1279_2.mzXML]	133.0492706298828	2.14265	1.95855	8.044566666666666	6.086016666666667	8667.5439453125	726064.2437459413	0	1178	0.19586796482186308	15.776211164397829	30.599335505765087	133.04872131347656	133.05870056152344
164	133.06846618652344	2.6373333333333333					1	DETECTED	133.0685 m/z @2.64 [N1279_2.mzXML]	133.06846618652344	2.6373333333333333	1.9445000000000001	7.07125	5.1267499999999995	7503.1416015625	625167.8683431395	0	1178	0.5007357372944083	3.6998436372383936	6.399687274476787	133.05996704101562	133.06887817382812
165	133.0796661376953	1.875					1	DETECTED	133.0797 m/z @1.88 [N1279_2.mzXML]	133.0796661376953	1.875	1.3265333333333333	9.439333333333334	8.1128	28889.671875	4676323.261084015	0	1178	7.9191611677047735	7.258412632394626	13.498488723283202	133.078857421875	133.0859832763672
166	133.1050262451172	4.3575					1	DETECTED	133.1050 m/z @4.36 [N1279_2.mzXML]	133.1050262451172	4.3575	1.5142	11.18365	9.66945	67785.3828125	4689559.417333952	0	1178	0.8771857850579394	0.6483755744561983	0.31913296466882407	133.09637451171875	133.1069793701172
167	133.96128845214844	11.4073					1	DETECTED	133.9613 m/z @11.41 [N1279_2.mzXML]	133.96128845214844	11.4073	0.13799999999999998	19.99816666666667	19.860166666666668	11544.1435546875	2008543.3756090126	0	1178	0.9257814751956079	1.408972524605513	2.2489046244734214	133.95777893066406	133.9662628173828
168	134.01849365234375	1.7746666666666668					1	DETECTED	134.0185 m/z @1.77 [N1279_2.mzXML]	134.01849365234375	1.7746666666666668	1.7267166666666667	15.564633333333335	13.837916666666668	25605.375	1773876.4742976078	0	1178	0.06901723128499482	144.29527285366655	287.5905457073331	134.01190185546875	134.02273559570312
169	134.03509521484375	1.529					1	DETECTED	134.0351 m/z @1.53 [N1279_2.mzXML]	134.03509521484375	1.529	1.4359	19.759166666666665	18.323266666666665	65717.4296875	2060216.5608343817	0	1178	0.13923576596729936	6.107704251553269	11.59648818972221	134.03463745117188	134.0448455810547
170	134.05992126464844	10.058349999999999					1	DETECTED	134.0599 m/z @10.06 [N1279_2.mzXML]	134.05992126464844	10.058349999999999	9.0448	19.083000000000002	10.038200000000002	6427.63671875	744866.9543098146	0	1178	0.4040190723204571	4.952000394652467	0.46413189289940343	134.0597381591797	134.06668090820312
171	134.1060791015625	4.1047					1	DETECTED	134.1061 m/z @4.10 [N1279_2.mzXML]	134.1060791015625	4.1047	3.4351	9.132683333333334	5.697583333333334	4866.8671875	374791.2944590149	0	1178	0.7223559480236865	4.2544678414974095	1.0318681637814473	134.09617614746094	134.10647583007812
172	134.95823669433594	11.776433333333333					1	DETECTED	134.9582 m/z @11.78 [N1279_2.mzXML]	134.95823669433594	11.776433333333333	0.10148333333333334	19.99816666666667	19.896683333333335	62595.28125	1.0071337489111153E7	0	1178	1.7504298604652142	0.8514061432542871	4.465604195006861	134.95791625976562	134.9589080810547
173	134.99618530273438	1.5434833333333333					1	DETECTED	134.9962 m/z @1.54 [N1279_2.mzXML]	134.99618530273438	1.5434833333333333	1.4176666666666666	17.7285	16.310833333333335	115253.5078125	2485560.27878473	0	1178	0.156518855517487	4.300023592388473	7.442769275622543	134.99371337890625	135.0039520263672
174	135.0318603515625	1.5434833333333333					1	DETECTED	135.0319 m/z @1.54 [N1279_2.mzXML]	135.0318603515625	1.5434833333333333	1.4994333333333332	18.991666666666667	17.492233333333335	76059.3203125	1857246.9601301884	0	1178	0.11479505557073888	6.332450078460243	2.831961796512613	135.03140258789062	135.0323944091797
175	135.04373168945312	11.5464					1	DETECTED	135.0437 m/z @11.55 [N1279_2.mzXML]	135.04373168945312	11.5464	0.7061	18.8095	18.1034	7252.95947265625	1452929.497165924	0	1178	1.917329747177348	0.8350045662942907	5.669119860934822	135.04324340820312	135.0521697998047
176	135.0650177001953	1.9868333333333332					1	DETECTED	135.0650 m/z @1.99 [N1279_2.mzXML]	135.0650177001953	1.9868333333333332	0.11975	19.99816666666667	19.87841666666667	2557.53369140625	1497100.7306827703	0	1178	18.761797772890958	5.32338763668824	9.64677527337648	135.0550994873047	135.0650177001953
177	135.08013916015625	11.5607					1	DETECTED	135.0801 m/z @11.56 [N1279_2.mzXML]	135.08013916015625	11.5607	10.801233333333332	12.045783333333333	1.2445500000000003	9736.9072265625	357172.6651810914	0	1178	0.44975619707491	0.8193578827247175	0.23566280951841398	135.07960510253906	135.08030700683594
178	135.10037231445312	4.811833333333333					1	DETECTED	135.1004 m/z @4.81 [N1279_2.mzXML]	135.10037231445312	4.811833333333333	4.2306	9.472683333333332	5.2420833333333325	1410.963134765625	398369.8603926391	0	1178	5.244940864362424	4.509448299592818	8.018896599185636	135.10037231445312	135.10964965820312
179	136.0476837158203	1.8179666666666667					1	DETECTED	136.0477 m/z @1.82 [N1279_2.mzXML]	136.0476837158203	1.8179666666666667	1.8036833333333333	7.425566666666667	5.621883333333333	177005.0	1207390.9888627925	0	1178	0.09032397660618208	8.806277975705902	11.432107174945836	136.04209899902344	136.05111694335938
180	136.06158447265625	0.48678333333333335					1	DETECTED	136.0616 m/z @0.49 [N1279_2.mzXML]	136.06158447265625	0.48678333333333335	0.17458333333333334	19.99816666666667	19.823583333333335	2153.61962890625	1189352.009904663	0	1178	19.382877193185156	31.748211616485158	62.496423232970315	136.06103515625	136.06224060058594
181	136.07550048828125	3.9312833333333335					1	DETECTED	136.0755 m/z @3.93 [N1279_2.mzXML]	136.07550048828125	3.9312833333333335	0.21128333333333332	19.906166666666664	19.69488333333333	8954.498046875	1592575.0888960583	0	1178	0.49216785643226313	1.089803213219286	1.4833650536089484	136.0747528076172	136.07603454589844
182	136.9536895751953	11.392633333333333					1	DETECTED	136.9537 m/z @11.39 [N1279_2.mzXML]	136.9536895751953	11.392633333333333	0.10148333333333334	19.832333333333334	19.73085	25945.1328125	4156548.089737916	0	1178	1.4213008733267802	1.780123373138367	9.338456847060357	136.9534149169922	136.9623565673828
183	136.9692840576172	1.61755					1	DETECTED	136.9693 m/z @1.62 [N1279_2.mzXML]	136.9692840576172	1.61755	1.5726666666666667	17.363666666666667	15.791	21722.02734375	2321509.4263195796	0	1178	0.0716879405280253	175.91162272558464	2.0041225638739846	136.96458435058594	136.9694366455078
184	137.0293731689453	1.5434833333333333					1	DETECTED	137.0294 m/z @1.54 [N1279_2.mzXML]	137.0293731689453	1.5434833333333333	1.4994333333333332	19.156	17.656566666666667	3821.485107421875	2464283.8025401607	0	1178	0.07367339921990634	200.41505864547796	399.83011729095585	137.02261352539062	137.0293731689453
185	137.0457305908203	3.3120833333333333					1	DETECTED	137.0457 m/z @3.31 [N1279_2.mzXML]	137.0457305908203	3.3120833333333333	2.0293	19.101333333333333	17.072033333333334	13933.166015625	1916502.9619243771	0	1178	0.3355055805156839	2.575537351424982	11.066386850063022	137.037109375	137.0509490966797
186	137.05958557128906	9.341766666666667					1	DETECTED	137.0596 m/z @9.34 [N1279_2.mzXML]	137.05958557128906	9.341766666666667	1.2533833333333333	19.429666666666666	18.176283333333334	6282.7353515625	1517490.8823487856	0	1178	0.08813679229401572	1.1236042225166547	15.328542182744076	137.05686950683594	137.0598602294922
187	137.13223266601562	4.982116666666667					1	DETECTED	137.1322 m/z @4.98 [N1279_2.mzXML]	137.13223266601562	4.982116666666667	0.10148333333333334	19.99816666666667	19.896683333333335	7341.0224609375	3457277.959011748	0	1178	5.034552966781035	2.038330066453124	0.9170362968019917	137.1317138671875	137.13272094726562
188	138.05224609375	1.8889					1	DETECTED	138.0522 m/z @1.89 [N1279_2.mzXML]	138.05224609375	1.8889	0.13799999999999998	19.7775	19.639499999999998	375793.84375	3156505.3817154556	0	1178	0.051760456203152394	2.4660151460613635	9.340460823269927	138.0485076904297	138.0552978515625
189	138.0660400390625	9.921233333333333					1	DETECTED	138.0660 m/z @9.92 [N1279_2.mzXML]	138.0660400390625	9.921233333333333	1.4359	18.571166666666667	17.135266666666666	7023.51171875	1012594.909142517	0	1178	0.12878508318295623	1.0096990886235073	9.253176514544716	138.06558227539062	138.0662078857422
190	139.04173278808594	14.426016666666667					1	DETECTED	139.0417 m/z @14.43 [N1279_2.mzXML]	139.04173278808594	14.426016666666667	0.11975	19.99816666666667	19.87841666666667	116555.5390625	1.8451781560989995E7	1	1178	3.3555481058100636	0.7818859092855024	0.5659746075186957	139.03579711914062	139.05050659179688
191	140.04136657714844	14.426016666666667					1	DETECTED	140.0414 m/z @14.43 [N1279_2.mzXML]	140.04136657714844	14.426016666666667	6.594316666666667	16.482383333333335	9.888066666666667	7122.05859375	1109070.758930909	0	1178	2.9282611444539643	0.631284821090355	0.3093239899853153	140.03317260742188	140.0495147705078
192	140.06777954101562	1.7894833333333333					1	DETECTED	140.0678 m/z @1.79 [N1279_2.mzXML]	140.06777954101562	1.7894833333333333	0.34013333333333334	18.334	17.993866666666666	375040.0	3674120.765538115	1	1178	0.05120551108970539	5.400515790561784	6.685465948888086	140.0675048828125	140.07064819335938
193	141.01565551757812	4.120283333333334					1	DETECTED	141.0157 m/z @4.12 [N1279_2.mzXML]	141.01565551757812	4.120283333333334	3.2817166666666666	16.683833333333332	13.402116666666666	2047.327880859375	927576.8987066345	0	1178	12.797842758769097	7.991085980045309	14.982171960090618	141.0086212158203	141.01771545410156
194	141.03863525390625	14.473183333333333					1	DETECTED	141.0386 m/z @14.47 [N1279_2.mzXML]	141.03863525390625	14.473183333333333	2.6792333333333334	16.428083333333333	13.748850000000001	5040.2919921875	1065232.4844062505	0	1178	0.934738757217481	0.5828772379058755	0.11914003219653334	141.0381622314453	141.0408477783203
195	141.05210876464844	9.341766666666667					1	DETECTED	141.0521 m/z @9.34 [N1279_2.mzXML]	141.05210876464844	9.341766666666667	0.8335666666666667	11.422066666666666	10.5885	86880.5390625	1471047.6218902916	0	1178	0.11586508630779768	0.9305306840746254	0.4079397681263426	141.0475616455078	141.0569610595703
196	141.09092712402344	6.523083333333333					1	DETECTED	141.0909 m/z @6.52 [N1279_2.mzXML]	141.09092712402344	6.523083333333333	0.13799999999999998	19.99816666666667	19.860166666666668	2365.181884765625	1408457.766458741	0	1178	6.273941816514466	1.5552002714660473	2.110400542932095	141.0889892578125	141.09153747558594
197	142.04708862304688	1.8036833333333333					1	DETECTED	142.0471 m/z @1.80 [N1279_2.mzXML]	142.04708862304688	1.8036833333333333	1.7593333333333334	17.894166666666667	16.134833333333333	19593.033203125	1286870.8264328614	0	1178	0.09418983579507922	181.90341976700535	362.8068395340107	142.04519653320312	142.04974365234375
198	142.06503295898438	9.20735					1	DETECTED	142.0650 m/z @9.21 [N1279_2.mzXML]	142.06503295898438	9.20735	8.9565	10.506266666666667	1.5497666666666667	75503.484375	639229.9305020772	0	1178	0.09723282925843435	0.9648590033741311	1.5770957690109533	142.05511474609375	142.06532287597656
199	142.94754028320312	1.6632333333333333					1	DETECTED	142.9475 m/z @1.66 [N1279_2.mzXML]	142.94754028320312	1.6632333333333333	1.4994333333333332	19.575666666666667	18.076233333333334	18274.576171875	1542584.4932663573	0	1178	0.054388965628431984	50.386492290064616	48.62743030363144	142.93780517578125	142.95016479492188
200	143.0311737060547	1.8036833333333333					1	DETECTED	143.0312 m/z @1.80 [N1279_2.mzXML]	143.0311737060547	1.8036833333333333	0.3768666666666666	19.850833333333334	19.473966666666666	246790.90625	3555939.492099305	0	1178	null	2.076321517116778	2.6287246237187625	143.02127075195312	143.03456115722656
201	143.05352783203125	1.8323166666666666					1	DETECTED	143.0535 m/z @1.83 [N1279_2.mzXML]	143.05352783203125	1.8323166666666666	1.8179666666666667	10.325816666666666	8.50785	635771.5625	1.4362977100823851E7	0	1178	0.04897878924931076	283.6688392351662	5.700596017184779	143.05165100097656	143.0628204345703
202	143.0728759765625	9.20735					1	DETECTED	143.0729 m/z @9.21 [N1279_2.mzXML]	143.0728759765625	9.20735	0.10148333333333334	19.99816666666667	19.896683333333335	85081.9375	3183702.758066192	0	1178	0.09490878369231304	0.5226918348076653	0.019175870455769527	143.06491088867188	143.08164978027344
203	143.1061553955078	11.081166666666666					1	DETECTED	143.1062 m/z @11.08 [N1279_2.mzXML]	143.1061553955078	11.081166666666666	0.11975	19.612333333333332	19.492583333333332	6560.587890625	1369409.835430999	0	1178	1.1898647551310955	0.8891452595087314	0.11172608808635497	143.09657287597656	143.10679626464844
204	144.0443115234375	9.20735					1	DETECTED	144.0443 m/z @9.21 [N1279_2.mzXML]	144.0443115234375	9.20735	1.7894833333333333	9.645100000000001	7.855616666666668	27746.73046875	2396453.0932018445	0	1178	0.13310365231770938	0.5112365617795446	1.518867879559985	144.03431701660156	144.04458618164062
205	144.06517028808594	6.487966666666667					1	DETECTED	144.0652 m/z @6.49 [N1279_2.mzXML]	144.06517028808594	6.487966666666667	0.19293333333333335	19.979833333333332	19.7869	1864.8931884765625	1302216.860781494	0	1178	14.071508765975949	1.5716278971252469	2.1432557942504933	144.06471252441406	144.0690155029297
206	144.08041381835938	9.20735					1	DETECTED	144.0804 m/z @9.21 [N1279_2.mzXML]	144.08041381835938	9.20735	0.3216833333333333	19.466333333333335	19.144650000000002	960399.875	7781006.439464869	0	1178	0.0899369955192526	1.6575391762071614	1.5938772479861791	144.08018493652344	144.08082580566406
207	144.1016387939453	1.875					1	DETECTED	144.1016 m/z @1.88 [N1279_2.mzXML]	144.1016387939453	1.875	0.35864999999999997	19.795833333333334	19.437183333333333	47608.73046875	2179692.090588471	0	1178	null	1.4046995998491918	0.12895114261228452	144.10122680664062	144.10235595703125
208	144.1379852294922	10.960433333333333					1	DETECTED	144.1380 m/z @10.96 [N1279_2.mzXML]	144.1379852294922	10.960433333333333	6.4348	11.046249999999999	4.611449999999999	4222.0185546875	338893.31423901353	0	1178	0.11041438595352737	0.5094811775884038	0.01896235517680757	144.1376190185547	144.1382293701172
209	144.9805450439453	1.4535333333333333					1	DETECTED	144.9805 m/z @1.45 [N1279_2.mzXML]	144.9805450439453	1.4535333333333333	1.4535333333333333	18.71833333333333	17.264799999999997	11258.97265625	2533690.7455111393	0	1178	0.19795635003315026	null	null	144.97964477539062	144.9812469482422
210	144.99171447753906	1.8179666666666667					1	DETECTED	144.9917 m/z @1.82 [N1279_2.mzXML]	144.99171447753906	1.8179666666666667	1.4359	19.703500000000002	18.2676	75911.5546875	2.0986151561731137E7	0	1178	0.3822705068743075	23.90629907520502	599.20628800626	144.9895782470703	144.99195861816406
211	145.04920959472656	1.9727					1	DETECTED	145.0492 m/z @1.97 [N1279_2.mzXML]	145.04920959472656	1.9727	0.10148333333333334	19.942999999999998	19.841516666666664	141502.9375	9730527.859435081	0	1178	0.49357777265024105	1.933737417451332	1.982692959195363	145.04066467285156	145.05599975585938
212	145.06480407714844	9.221783333333333					1	DETECTED	145.0648 m/z @9.22 [N1279_2.mzXML]	145.06480407714844	9.221783333333333	9.1642	9.2794	0.11520000000000152	3985.77783203125	18527.33088500989	0	1178	0.10610288999677842	1.0002894356005885	1.000578871201177	145.06466674804688	145.06497192382812
213	145.0840301513672	9.20735					1	DETECTED	145.0840 m/z @9.21 [N1279_2.mzXML]	145.0840301513672	9.20735	9.132683333333334	10.53825	1.4055666666666653	77730.3671875	628017.9811101092	0	1178	0.09656867364751953	2.1262759000610445	3.9803487395291466	145.08370971679688	145.08624267578125
214	146.05967712402344	9.20735					1	DETECTED	146.0597 m/z @9.21 [N1279_2.mzXML]	146.05967712402344	9.20735	0.48678333333333335	19.850833333333334	19.36405	959529.375	8599838.347780699	1	1178	0.09404842939336255	1.7953868809821592	1.5954447608746436	146.05239868164062	146.0645751953125
215	146.08084106445312	1.95855					1	DETECTED	146.0808 m/z @1.96 [N1279_2.mzXML]	146.08084106445312	1.95855	0.13799999999999998	19.942999999999998	19.804999999999996	145940.828125	7273957.9366477365	0	1178	0.418286557328549	1.2379693321324938	0.7341685071024584	146.0749969482422	146.08128356933594
216	146.1172332763672	1.8323166666666666					1	DETECTED	146.1172 m/z @1.83 [N1279_2.mzXML]	146.1172332763672	1.8323166666666666	1.8179666666666667	9.439333333333334	7.621366666666667	90305.953125	1.9605168800832868E7	0	1178	7.72559139649292	249.36781667840623	464.159677583234	146.11712646484375	146.11764526367188
217	147.01365661621094	1.529					1	DETECTED	147.0137 m/z @1.53 [N1279_2.mzXML]	147.01365661621094	1.529	1.4535333333333333	18.571166666666667	17.117633333333334	200467.671875	4185074.252377413	0	1178	0.14880980751014938	68.50007508739763	134.4548654137359	147.00767517089844	147.0141143798828
218	147.02880859375	3.327183333333333					1	DETECTED	147.0288 m/z @3.33 [N1279_2.mzXML]	147.02880859375	3.327183333333333	2.8644166666666666	3.60455	0.7401333333333335	4826.734375	113244.92928070064	0	1178	0.1543723056442512	0.7996830656198233	0.5993661312396464	147.02850341796875	147.02883911132812
219	147.0440216064453	3.90005					1	DETECTED	147.0440 m/z @3.90 [N1279_2.mzXML]	147.0440216064453	3.90005	3.558583333333333	19.0645	15.505916666666666	3472.367919921875	1483574.653697937	0	1178	0.3676849117249401	22.704876024990227	44.409752049980455	147.0438995361328	147.04751586914062
220	147.063232421875	9.221783333333333					1	DETECTED	147.0632 m/z @9.22 [N1279_2.mzXML]	147.063232421875	9.221783333333333	0.10148333333333334	19.99816666666667	19.896683333333335	78437.7890625	2644471.119353519	0	1178	0.09455069905649083	0.5687164514070039	1.5465782320724895	147.05340576171875	147.06546020507812
221	147.07615661621094	1.875					1	DETECTED	147.0762 m/z @1.88 [N1279_2.mzXML]	147.07615661621094	1.875	1.8036833333333333	16.720333333333333	14.916649999999999	186204.96875	5314783.854409672	0	1178	0.1465930943506195	9.936414150291142	10.714230705488134	147.0708465576172	147.0860137939453
222	147.112548828125	1.61755					1	DETECTED	147.1125 m/z @1.62 [N1279_2.mzXML]	147.112548828125	1.61755	1.0341	15.61905	14.58495	128066.8828125	2891353.5568428026	0	1178	0.11835531941876698	5.010480585840427	3.3471626080302674	147.1123046875	147.12171936035156
223	148.01454162597656	1.529					1	DETECTED	148.0145 m/z @1.53 [N1279_2.mzXML]	148.01454162597656	1.529	1.5142	11.936649999999998	10.422449999999998	25071.33203125	3859260.466546448	0	1178	0.14302990891666512	352.109797297299	703.2195945945981	148.00730895996094	148.01458740234375
224	148.04244995117188	2.12865					1	DETECTED	148.0424 m/z @2.13 [N1279_2.mzXML]	148.04244995117188	2.12865	0.6513666666666666	12.228433333333333	11.577066666666667	27283.849609375	1822626.7288962712	0	1178	0.6235029607295495	2.4786503705288787	5.240681104815876	148.0369873046875	148.04629516601562
225	148.06016540527344	1.8323166666666666					1	DETECTED	148.0602 m/z @1.83 [N1279_2.mzXML]	148.06016540527344	1.8323166666666666	1.7894833333333333	9.178833333333333	7.38935	31917.423828125	1101987.9454743043	0	1178	0.1350534411948432	19.56770062217721	34.735820690662884	148.0510711669922	148.06634521484375
226	148.0821990966797	16.96					1	DETECTED	148.0822 m/z @16.96 [N1279_2.mzXML]	148.0821990966797	16.96	0.13799999999999998	19.979833333333332	19.84183333333333	4351.9443359375	1712348.4041330558	0	1178	1.41555108066283	0.5897584512344944	0.48790159270326205	148.07528686523438	148.0826873779297
227	148.0964813232422	1.9304333333333332					1	DETECTED	148.0965 m/z @1.93 [N1279_2.mzXML]	148.0964813232422	1.9304333333333332	0.6696000000000001	19.229166666666668	18.55956666666667	13539.1455078125	1578768.9251997983	0	1178	0.43702683847231083	7.360039656311964	1.043008745969174	148.0963592529297	148.0970001220703
228	148.93490600585938	1.7746666666666668					1	DETECTED	148.9349 m/z @1.77 [N1279_2.mzXML]	148.93490600585938	1.7746666666666668	1.6784166666666667	12.1426	10.464183333333333	63708.93359375	3442530.61367041	0	1178	0.11382940344448556	54.35939393939384	1.302278542759427	148.9343719482422	148.93505859375
229	149.01193237304688	1.5434833333333333					1	DETECTED	149.0119 m/z @1.54 [N1279_2.mzXML]	149.01193237304688	1.5434833333333333	0.2848	19.86916666666667	19.584366666666668	184926.9375	7106358.551429566	0	1178	0.12731202038386158	8.590281390852429	0.10047150420795599	149.001953125	149.01206970214844
230	149.0229949951172	12.4494					1	DETECTED	149.0230 m/z @12.45 [N1279_2.mzXML]	149.0229949951172	12.4494	0.10148333333333334	19.99816666666667	19.896683333333335	131975.890625	4.502524766264554E7	1	1178	11.391820821268986	0.5326673594829334	0.07752011470910079	149.02279663085938	149.02337646484375
231	149.99261474609375	1.7593333333333334					1	DETECTED	149.9926 m/z @1.76 [N1279_2.mzXML]	149.99261474609375	1.7593333333333334	0.13799999999999998	19.99816666666667	19.860166666666668	12596.7900390625	5134200.348921206	0	1178	17.173337297298048	6.124640213815789	7.423921999405369	149.9923095703125	149.99745178222656
232	150.0263671875	12.4494					1	DETECTED	150.0264 m/z @12.45 [N1279_2.mzXML]	150.0263671875	12.4494	0.10148333333333334	19.814	19.712516666666666	11730.814453125	4111030.884195861	0	1178	11.79205207048532	0.7982122490298632	0.955375288665399	150.02613830566406	150.02691650390625
233	150.05819702148438	2.7215					1	DETECTED	150.0582 m/z @2.72 [N1279_2.mzXML]	150.05819702148438	2.7215	1.7430666666666668	8.146116666666666	6.4030499999999995	60906.8984375	1616623.3530158373	0	1178	0.24714234518089073	0.8023459874793132	0.3842433193805114	150.05198669433594	150.05833435058594
234	150.9318389892578	1.7267166666666667					1	DETECTED	150.9318 m/z @1.73 [N1279_2.mzXML]	150.9318389892578	1.7267166666666667	1.6944000000000001	1.8036833333333333	0.10928333333333318	18793.185546875	103012.13810205081	0	1178	0.11903825659690437	1.690820010314599	2.381640020629198	150.93182373046875	150.93209838867188
235	150.97662353515625	2.226516666666667					1	DETECTED	150.9766 m/z @2.23 [N1279_2.mzXML]	150.97662353515625	2.226516666666667	0.21128333333333332	19.9615	19.750216666666667	13918.2392578125	2933886.3925295696	0	1178	9.906724439566615	6.633176493070797	8.757777652093806	150.9678955078125	150.97677612304688
236	151.04490661621094	1.4845666666666666					1	DETECTED	151.0449 m/z @1.48 [N1279_2.mzXML]	151.04490661621094	1.4845666666666666	1.4359	10.943516666666666	9.507616666666665	9223.97265625	1162304.4351107175	0	1178	0.1353001208380311	97.68099315068498	168.3991678282113	151.03858947753906	151.0497283935547
237	151.061279296875	8.539833333333332					1	DETECTED	151.0613 m/z @8.54 [N1279_2.mzXML]	151.061279296875	8.539833333333332	2.5406166666666667	8.661533333333333	6.120916666666666	4927.779296875	484757.1141246946	0	1178	0.1427676006909806	0.5101429908904774	0.020285981780954837	151.06106567382812	151.06199645996094
238	151.0749053955078	11.30265					1	DETECTED	151.0749 m/z @11.30 [N1279_2.mzXML]	151.0749053955078	11.30265	9.52425	19.53933333333333	10.015083333333331	26387.431640625	2204502.343159027	0	1178	0.08501906214671529	4.374917923100016	8.131849929043383	151.07456970214844	151.07562255859375
239	151.11143493652344	12.1426					1	DETECTED	151.1114 m/z @12.14 [N1279_2.mzXML]	151.11143493652344	12.1426	0.2848	19.448	19.1632	7801.1904296875	1242036.7275140686	0	1178	8.671259505653099	0.8147541946523726	0.6350575991648745	151.11099243164062	151.11195373535156
240	152.02171325683594	1.8179666666666667					1	DETECTED	152.0217 m/z @1.82 [N1279_2.mzXML]	152.02171325683594	1.8179666666666667	1.8036833333333333	3.7127833333333333	1.9091	97475.46875	835900.3391627194	0	1178	0.04501319426408945	43.89148064357131	22.684843230113668	152.0216522216797	152.03170776367188
241	152.04649353027344	11.61885					1	DETECTED	152.0465 m/z @11.62 [N1279_2.mzXML]	152.04649353027344	11.61885	0.10148333333333334	19.979833333333332	19.878349999999998	3745.2890625	1727539.62197223	0	1178	14.274217683054427	0.8629728728499858	1.7499689548473123	152.0423126220703	152.05398559570312
242	152.9468231201172	1.61755					1	DETECTED	152.9468 m/z @1.62 [N1279_2.mzXML]	152.9468231201172	1.61755	1.5581	1.7894833333333333	0.23138333333333327	94478.3125	569398.4951542966	0	1178	0.09337344690779137	1.9460330810204647	2.263562780587828	152.94668579101562	152.947021484375
243	153.0341339111328	2.14265					1	DETECTED	153.0341 m/z @2.14 [N1279_2.mzXML]	153.0341339111328	2.14265	2.14265	18.71833333333333	16.57568333333333	2215.02587890625	689288.5403991394	0	1178	1.5936612706396933	null	null	153.02491760253906	153.04080200195312
244	153.05735778808594	13.4026					1	DETECTED	153.0574 m/z @13.40 [N1279_2.mzXML]	153.05735778808594	13.4026	0.9431333333333334	19.942999999999998	18.999866666666666	73347.046875	1.3568805563290065E7	0	1178	2.4278210917560816	0.6873344088217188	0.4745978654658066	153.05191040039062	153.06629943847656
245	154.02622985839844	1.8889					1	DETECTED	154.0262 m/z @1.89 [N1279_2.mzXML]	154.02622985839844	1.8889	1.8036833333333333	15.673783333333335	13.8701	52090.58203125	1525720.4585359497	0	1178	0.05533977933316092	1.3180482768905877	1.3991163211748432	154.01991271972656	154.02838134765625
246	154.05819702148438	1.8468000000000002					1	DETECTED	154.0582 m/z @1.85 [N1279_2.mzXML]	154.05819702148438	1.8468000000000002	1.8323166666666666	16.0778	14.245483333333333	6914.89990234375	2519746.7553186947	0	1178	10.270706473562566	465.23865600213554	943.3916851213224	154.0570068359375	154.0657196044922
247	154.08375549316406	4.088966666666667					1	DETECTED	154.0838 m/z @4.09 [N1279_2.mzXML]	154.08375549316406	4.088966666666667	3.1000666666666663	10.398249999999999	7.298183333333332	7566.29541015625	648673.8180252991	0	1178	0.8180473760672653	3.690051235379375	8.298588244831857	154.08351135253906	154.086669921875
248	154.2925262451172	14.8605					1	DETECTED	154.2925 m/z @14.86 [N1279_2.mzXML]	154.2925262451172	14.8605	9.079483333333334	18.681500000000003	9.60201666666667	1483.4822998046875	558230.6407691957	0	1178	5.816129079034765	0.8304782030842329	0.6609564061684658	154.2918701171875	154.29336547851562
249	155.02810668945312	2.7076					1	DETECTED	155.0281 m/z @2.71 [N1279_2.mzXML]	155.02810668945312	2.7076	2.17055	17.2905	15.119950000000001	30020.07421875	1535473.1044904783	0	1178	0.25422732259397973	0.7453225939224705	0.43870858774955807	155.02777099609375	155.03152465820312
250	155.0678253173828	10.02375					1	DETECTED	155.0678 m/z @10.02 [N1279_2.mzXML]	155.0678253173828	10.02375	9.1642	10.435333333333334	1.271133333333335	8988.966796875	224718.22991149907	0	1178	0.43850234756020967	0.7394179124735817	0.5109979586573581	155.05996704101562	155.0684356689453
251	155.07862854003906	1.7102666666666666					1	DETECTED	155.0786 m/z @1.71 [N1279_2.mzXML]	155.07862854003906	1.7102666666666666	1.6022333333333334	10.129616666666667	8.527383333333333	12703.392578125	1908970.081364746	0	1178	8.50834960643386	39.46644554149958	77.93289108299918	155.06980895996094	155.078857421875
252	155.10630798339844	6.9478333333333335					1	DETECTED	155.1063 m/z @6.95 [N1279_2.mzXML]	155.10630798339844	6.9478333333333335	1.4994333333333332	19.9615	18.46206666666667	4437.02490234375	2355090.5915694586	0	1178	17.293125887498487	1.6942649829919487	2.3885299659838974	155.10589599609375	155.1070098876953
253	155.13052368164062	15.101583333333334					1	DETECTED	155.1305 m/z @15.10 [N1279_2.mzXML]	155.13052368164062	15.101583333333334	0.10148333333333334	19.99816666666667	19.896683333333335	448077.1875	1.0032642408922811E8	0	1178	6.523936330995182	0.8360185839883127	1.8609404344205578	155.13035583496094	155.13104248046875
254	156.041748046875	1.7746666666666668					1	DETECTED	156.0417 m/z @1.77 [N1279_2.mzXML]	156.041748046875	1.7746666666666668	1.7593333333333334	10.290433333333334	8.5311	183126.859375	3341609.2134903865	0	1178	0.048993028532048344	278.1880434782593	555.3760869565186	156.041748046875	156.04209899902344
255	156.07652282714844	1.9025					1	DETECTED	156.0765 m/z @1.90 [N1279_2.mzXML]	156.07652282714844	1.9025	1.5581	15.4202	13.8621	43568.1640625	1882263.6750708614	0	1178	0.29279508162107293	2.1749746480785683	1.9666160328797255	156.06787109375	156.07711791992188
256	156.13414001464844	15.101583333333334					1	DETECTED	156.1341 m/z @15.10 [N1279_2.mzXML]	156.13414001464844	15.101583333333334	0.10148333333333334	19.979833333333332	19.878349999999998	21891.923828125	6088177.800075563	0	1178	3.254738512641147	0.8285210480595119	0.6965835772134881	156.1333770751953	156.13475036621094
257	157.1277313232422	15.101583333333334					1	DETECTED	157.1277 m/z @15.10 [N1279_2.mzXML]	157.1277313232422	15.101583333333334	0.10148333333333334	19.99816666666667	19.896683333333335	126613.6640625	2.874003309622538E7	0	1178	8.394078061319451	0.6729208537995011	2.0332359959616397	157.12721252441406	157.1282958984375
258	158.11741638183594	9.628083333333333					1	DETECTED	158.1174 m/z @9.63 [N1279_2.mzXML]	158.11741638183594	9.628083333333333	1.8889	9.697133333333333	7.808233333333334	27346.619140625	1964792.0702109984	0	1178	0.08521128267355493	0.5044610650133197	0.008922130026639425	158.11709594726562	158.1175994873047
259	158.13119506835938	15.101583333333334					1	DETECTED	158.1312 m/z @15.10 [N1279_2.mzXML]	158.13119506835938	15.101583333333334	0.13799999999999998	19.924500000000002	19.7865	7009.3828125	2243159.248622314	0	1178	6.972667564349127	0.6611551377510957	0.7004369322765067	158.13034057617188	158.1316375732422
260	158.93373107910156	14.251433333333333					1	DETECTED	158.9337 m/z @14.25 [N1279_2.mzXML]	158.93373107910156	14.251433333333333	1.46935	14.251433333333333	12.782083333333333	40127.7265625	2.47193850737793E7	0	1178	12.703200908211432	0.5	null	158.9274139404297	158.93373107910156
261	158.96363830566406	1.6632333333333333					1	DETECTED	158.9636 m/z @1.66 [N1279_2.mzXML]	158.96363830566406	1.6632333333333333	1.5876	4.795183333333333	3.207583333333333	331363.3125	3060501.948260895	0	1178	0.08494064204616159	1.7469799165260746	1.9708754581903651	158.9560546875	158.96405029296875
262	159.01382446289062	2.226516666666667					1	DETECTED	159.0138 m/z @2.23 [N1279_2.mzXML]	159.01382446289062	2.226516666666667	1.4176666666666666	7.141916666666666	5.72425	11823.263671875	692752.1021216126	0	1178	0.1940839285633733	3.534108011362563	0.9013662393658075	159.00521850585938	159.0175323486328
263	159.06503295898438	1.95855					1	DETECTED	159.0650 m/z @1.96 [N1279_2.mzXML]	159.06503295898438	1.95855	1.95855	19.39333333333333	17.434783333333332	11173.349609375	1095271.3589688109	0	1178	0.11354927470295872	null	null	159.06436157226562	159.0660400390625
264	159.0915985107422	9.20735					1	DETECTED	159.0916 m/z @9.21 [N1279_2.mzXML]	159.0915985107422	9.20735	0.6149	19.850833333333334	19.235933333333335	97729.1328125	2536714.7496935753	0	1178	0.08903412839296365	0.5221190295150289	1.7255564560899948	159.0846405029297	159.1015167236328
265	159.1490478515625	8.851983333333333					1	DETECTED	159.1490 m/z @8.85 [N1279_2.mzXML]	159.1490478515625	8.851983333333333	8.713783333333334	16.2247	7.510916666666665	29715.3359375	655228.2454377746	0	1178	0.16070509343791883	27.174083453931605	1.667267207316826	159.1488800048828	159.1493377685547
266	159.98193359375	11.31845					1	DETECTED	159.9819 m/z @11.32 [N1279_2.mzXML]	159.98193359375	11.31845	0.13799999999999998	19.99816666666667	19.860166666666668	8054.5322265625	1944695.6860976575	0	1178	7.333371652839782	0.8881649068984999	0.38758476747589893	159.98129272460938	159.98251342773438
267	160.06031799316406	2.5819833333333335					1	DETECTED	160.0603 m/z @2.58 [N1279_2.mzXML]	160.06031799316406	2.5819833333333335	1.8323166666666666	19.906166666666664	18.073849999999997	259520.5625	1.7537266474632718E7	1	1178	0.7561898886110523	2.203856782335502	1.7693785716645312	160.0599822998047	160.06333923339844
268	160.07571411132812	9.221783333333333					1	DETECTED	160.0757 m/z @9.22 [N1279_2.mzXML]	160.07571411132812	9.221783333333333	0.19293333333333335	19.942999999999998	19.750066666666665	40947.06640625	2529523.485167329	0	1178	0.10487976115014241	0.5756237746257385	7.123531042243789	160.0748748779297	160.0759735107422
269	160.1331329345703	10.1114					1	DETECTED	160.1331 m/z @10.11 [N1279_2.mzXML]	160.1331329345703	10.1114	10.058349999999999	10.219433333333335	0.1610833333333357	14507.3388671875	82426.99092974898	0	1178	0.09614704484766001	1.5182218033301935	3.010705987473792	160.13308715820312	160.1331787109375
270	160.15232849121094	8.851983333333333					1	DETECTED	160.1523 m/z @8.85 [N1279_2.mzXML]	160.15232849121094	8.851983333333333	8.748433333333333	8.938683333333334	0.1902500000000007	2819.78271484375	22319.592391479553	0	1178	0.10777897552549476	0.9186383389666839	0.8372766779333678	160.1522216796875	160.1530303955078
271	161.02369689941406	12.583766666666666					1	DETECTED	161.0237 m/z @12.58 [N1279_2.mzXML]	161.02369689941406	12.583766666666666	1.4845666666666666	16.51925	15.034683333333334	55436.31640625	1.0848950229561986E7	0	1178	1.6759045042508394	1.6175763647879615	2.2349826882659314	161.01539611816406	161.02915954589844
272	161.06373596191406	2.43175					1	DETECTED	161.0637 m/z @2.43 [N1279_2.mzXML]	161.06373596191406	2.43175	0.10148333333333334	19.99816666666667	19.896683333333335	16838.986328125	2022765.4195059217	0	1178	0.5002205629745942	1.0291790152945406	42.322990859940774	161.0589141845703	161.06414794921875
273	161.9810028076172	0.48678333333333335					1	DETECTED	161.9810 m/z @0.49 [N1279_2.mzXML]	161.9810028076172	0.48678333333333335	0.10148333333333334	19.99816666666667	19.896683333333335	4030.053466796875	1697431.2165998546	0	1178	0.7556584589791814	25.81972921533005	53.89417570975002	161.97987365722656	161.9880828857422
274	162.04991149902344	1.9164999999999999					1	DETECTED	162.0499 m/z @1.92 [N1279_2.mzXML]	162.04991149902344	1.9164999999999999	1.9164999999999999	9.9383	8.0218	8666.7734375	823159.2677885436	0	1178	4.061330730329199	null	null	162.04991149902344	162.05873107910156
275	162.09793090820312	15.912016666666666					1	DETECTED	162.0979 m/z @15.91 [N1279_2.mzXML]	162.09793090820312	15.912016666666666	5.9051	19.119666666666667	13.214566666666666	8868.5888671875	2442113.283051819	0	1178	2.8991644918912804	0.6602716454452338	0.6092554339180999	162.0970916748047	162.0993194580078
276	162.11183166503906	1.8323166666666666					1	DETECTED	162.1118 m/z @1.83 [N1279_2.mzXML]	162.11183166503906	1.8323166666666666	1.7746666666666668	8.99175	7.217083333333333	1935409.625	1.2950052413494058E7	1	1178	0.06401245752891005	2.8856369176943177	3.444238864332033	162.11175537109375	162.1128387451172
277	162.99111938476562	1.5434833333333333					1	DETECTED	162.9911 m/z @1.54 [N1279_2.mzXML]	162.99111938476562	1.5434833333333333	0.1562	19.7405	19.584300000000002	380001.46875	6150352.170180204	0	1178	0.12619365720452258	1.131666632471543	1.1773982460976218	162.9817352294922	162.9918670654297
278	163.03880310058594	10.9267					1	DETECTED	163.0388 m/z @10.93 [N1279_2.mzXML]	163.03880310058594	10.9267	0.10148333333333334	19.99816666666667	19.896683333333335	37140.12109375	3947549.0651071123	0	1178	0.9989313929730539	0.9068491621242212	0.8354364700617639	163.02894592285156	163.0483856201172
279	163.05978393554688	2.0009					1	DETECTED	163.0598 m/z @2.00 [N1279_2.mzXML]	163.05978393554688	2.0009	1.0526166666666665	9.1642	8.111583333333332	40522.51953125	3452927.069756778	0	1178	0.715109337299684	3.867709528714716	5.421447073339408	163.05459594726562	163.0695343017578
280	163.07513427734375	11.5464					1	DETECTED	163.0751 m/z @11.55 [N1279_2.mzXML]	163.07513427734375	11.5464	5.799683333333333	19.703500000000002	13.903816666666668	25037.748046875	5954402.796760255	0	1178	0.13344551031527274	1.2097183029149978	1.4194366058299959	163.07130432128906	163.08494567871094
281	163.0942840576172	15.912016666666666					1	DETECTED	163.0943 m/z @15.91 [N1279_2.mzXML]	163.0942840576172	15.912016666666666	0.13799999999999998	19.814	19.676	18983.052734375	4748641.971560793	0	1178	2.709486405602691	0.5994527857292771	0.5171779672090897	163.09344482421875	163.09683227539062
282	163.11549377441406	1.8323166666666666					1	DETECTED	163.1155 m/z @1.83 [N1279_2.mzXML]	163.11549377441406	1.8323166666666666	1.7746666666666668	12.347633333333333	10.572966666666666	103926.5703125	1.1358363957074707E7	0	1178	0.06820298177519546	91.6996241688353	172.61430394479058	163.11105346679688	163.11569213867188
283	163.51918029785156	14.473183333333333					1	DETECTED	163.5192 m/z @14.47 [N1279_2.mzXML]	163.51918029785156	14.473183333333333	14.204566666666667	16.500666666666667	2.296100000000001	15313.1982421875	1719678.761427735	0	1178	1.5282712492210155	4.273934355028856	7.5478687100577115	163.51124572753906	163.52049255371094
284	163.97640991210938	0.8518833333333333					1	DETECTED	163.9764 m/z @0.85 [N1279_2.mzXML]	163.97640991210938	0.8518833333333333	0.10148333333333334	19.99816666666667	19.896683333333335	55694.89453125	1.9681114958401922E7	1	1178	17.312136909125048	2.46767183744616	11.115876945715996	163.97592163085938	163.97695922851562
285	164.091552734375	1.9445000000000001					1	DETECTED	164.0916 m/z @1.94 [N1279_2.mzXML]	164.091552734375	1.9445000000000001	1.8889	16.3354	14.4465	20189.791015625	2532163.9620649107	0	1178	0.47084436303600663	15.35463483546081	18.96858746404873	164.0908660888672	164.09799194335938
286	164.90882873535156	1.7430666666666668					1	DETECTED	164.9088 m/z @1.74 [N1279_2.mzXML]	164.90882873535156	1.7430666666666668	1.7102666666666666	1.7894833333333333	0.07921666666666671	23512.998046875	76254.25234619147	0	1178	0.05577580947821836	1.2075711382113767	1.4151422764227537	164.90879821777344	164.90904235839844
287	164.92967224121094	1.6632333333333333					1	DETECTED	164.9297 m/z @1.66 [N1279_2.mzXML]	164.92967224121094	1.6632333333333333	1.6328	5.922533333333333	4.2897333333333325	20493.029296875	633855.9072838135	0	1178	0.2073604134329925	70.47754654983574	136.32202881040448	164.91993713378906	164.93011474609375
288	164.98419189453125	11.4073					1	DETECTED	164.9842 m/z @11.41 [N1279_2.mzXML]	164.98419189453125	11.4073	0.10148333333333334	19.979833333333332	19.878349999999998	121726.484375	1.5890715812952522E7	1	1178	1.1997896689995287	0.8310182455535305	10.133943279885028	164.97662353515625	164.9848175048828
289	165.02435302734375	1.5434833333333333					1	DETECTED	165.0244 m/z @1.54 [N1279_2.mzXML]	165.02435302734375	1.5434833333333333	1.4535333333333333	1.61755	0.1640166666666667	9237.21484375	55935.81515576171	0	1178	0.1577639693944648	0.9117102093755795	0.8234204187511589	165.02391052246094	165.02459716796875
290	165.05462646484375	3.8687833333333335					1	DETECTED	165.0546 m/z @3.87 [N1279_2.mzXML]	165.05462646484375	3.8687833333333335	2.7215	10.9091	8.1876	8783.9775390625	1105121.4492764284	0	1178	5.588526119003965	3.56825544401993	0.5619317232141848	165.0538330078125	165.05494689941406
291	165.075439453125	1.9025					1	DETECTED	165.0754 m/z @1.90 [N1279_2.mzXML]	165.075439453125	1.9025	1.875	19.174166666666668	17.299166666666668	25520.599609375	3266192.1869158936	0	1178	0.1757072253207892	314.53030303030215	12.283034246786643	165.0690460205078	165.076904296875
292	165.15960693359375	17.015166666666666					1	DETECTED	165.1596 m/z @17.02 [N1279_2.mzXML]	165.15960693359375	17.015166666666666	8.010066666666667	19.942999999999998	11.932933333333331	15454.5908203125	3923740.0224303603	0	1178	8.71652624660931	0.68657767205824	0.48501549770709157	165.1572265625	165.16015625
293	166.02603149414062	2.44515					1	DETECTED	166.0260 m/z @2.45 [N1279_2.mzXML]	166.02603149414062	2.44515	1.8609499999999999	8.357366666666667	6.496416666666668	31626.419921875	2005273.092066498	0	1178	0.350204297042795	2.2049831849405606	2.948796008346205	166.01866149902344	166.03538513183594
294	166.05308532714844	2.17055					1	DETECTED	166.0531 m/z @2.17 [N1279_2.mzXML]	166.05308532714844	2.17055	1.9727	8.471300000000001	6.4986000000000015	15797.83203125	1192646.88960849	0	1178	6.301142920056073	15.578855430980491	31.544394270190846	166.04808044433594	166.06094360351562
295	166.07508850097656	8.341516666666667					1	DETECTED	166.0751 m/z @8.34 [N1279_2.mzXML]	166.07508850097656	8.341516666666667	3.1605666666666665	8.471300000000001	5.310733333333335	7367.28173828125	447090.09075579885	0	1178	0.03763423301896829	0.5125250517118805	0.873156902837435	166.0652313232422	166.07508850097656
296	166.08590698242188	8.357366666666667					1	DETECTED	166.0859 m/z @8.36 [N1279_2.mzXML]	166.08590698242188	8.357366666666667	0.1562	19.759166666666665	19.602966666666667	2271309.25	4.737214036893672E7	1	1178	0.33038155581837003	0.9267461350602405	0.6186589200833766	166.08534240722656	166.08694458007812
297	166.0999755859375	8.2937					1	DETECTED	166.1000 m/z @8.29 [N1279_2.mzXML]	166.0999755859375	8.2937	8.112400000000001	8.471300000000001	0.3589000000000002	3574.1298828125	55561.964834106555	0	1178	0.31361675857125526	0.9897959183673559	0.9795918367347118	166.09674072265625	166.104736328125
298	166.1153106689453	2.6933000000000002					1	DETECTED	166.1153 m/z @2.69 [N1279_2.mzXML]	166.1153106689453	2.6933000000000002	2.6933000000000002	11.18365	8.49035	11104.775390625	2358778.7146336674	0	1178	5.629623566652482	null	null	166.10585021972656	166.12283325195312
299	166.52793884277344	2.322683333333333					1	DETECTED	166.5279 m/z @2.32 [N1279_2.mzXML]	166.52793884277344	2.322683333333333	2.322683333333333	10.129616666666667	7.806933333333334	5092.6748046875	795686.0845592042	0	1178	0.9426185430404859	null	null	166.52706909179688	166.537841796875
300	166.58416748046875	8.357366666666667					1	DETECTED	166.5842 m/z @8.36 [N1279_2.mzXML]	166.58416748046875	8.357366666666667	8.044566666666666	8.471300000000001	0.42673333333333474	5992.8935546875	97349.96551898224	0	1178	0.28719756608314384	0.6821184995737425	0.36423699914748486	166.5839385986328	166.5842742919922
301	166.9845428466797	11.422066666666666					1	DETECTED	166.9845 m/z @11.42 [N1279_2.mzXML]	166.9845428466797	11.422066666666666	0.10148333333333334	19.99816666666667	19.896683333333335	55236.4921875	9414366.939878777	0	1178	1.937698695112589	0.9006157358949508	7.610759409479355	166.9839324951172	166.98516845703125
302	167.0216827392578	8.357366666666667					1	DETECTED	167.0217 m/z @8.36 [N1279_2.mzXML]	167.0216827392578	8.357366666666667	2.665233333333333	8.454683333333334	5.78945	8704.5712890625	687507.4293266602	0	1178	0.2521856427252924	0.5085483474268581	0.017096694853716128	167.01803588867188	167.02215576171875
303	167.03372192382812	9.610583333333333					1	DETECTED	167.0337 m/z @9.61 [N1279_2.mzXML]	167.03372192382812	9.610583333333333	1.8036833333333333	10.325816666666666	8.522133333333333	86680.1640625	2162605.3848542455	1	1178	0.08151459821351281	0.5137888687149013	1.7738067437258267	167.03111267089844	167.0383758544922
304	167.06793212890625	10.343616666666666					1	DETECTED	167.0679 m/z @10.34 [N1279_2.mzXML]	167.06793212890625	10.343616666666666	4.947783333333334	11.217733333333333	6.26995	2402.7666015625	398152.8695222778	0	1178	5.5455907922547265	0.5809992277992279	0.1619984555984558	167.0673828125	167.0701904296875
305	167.08934020996094	8.357366666666667					1	DETECTED	167.0893 m/z @8.36 [N1279_2.mzXML]	167.08934020996094	8.357366666666667	7.779916666666667	9.558733333333333	1.7788166666666658	156134.921875	3106765.374169925	0	1178	0.27150222149441205	1.032797693967647	0.6705765083296059	167.0892333984375	167.0899658203125
306	168.09303283691406	8.389416666666667					1	DETECTED	168.0930 m/z @8.39 [N1279_2.mzXML]	168.09303283691406	8.389416666666667	7.903816666666667	10.891316666666667	2.9875	4964.14697265625	286284.93032720964	0	1178	0.26964768317403554	3.076091433278414	0.820878371444079	168.09002685546875	168.09661865234375
307	168.98011779785156	11.906216666666667					1	DETECTED	168.9801 m/z @11.91 [N1279_2.mzXML]	168.98011779785156	11.906216666666667	0.1562	19.99816666666667	19.84196666666667	23784.69140625	3894424.7407819815	0	1178	1.1282328724010213	0.7834250501579917	5.412577862809126	168.97940063476562	168.9808349609375
308	169.03541564941406	2.966266666666667					1	DETECTED	169.0354 m/z @2.97 [N1279_2.mzXML]	169.03541564941406	2.966266666666667	0.2298	19.30216666666667	19.072366666666667	166480.953125	8331154.198218323	1	1178	0.3075229118903109	1.308155161043611	1.0200001831281629	169.03292846679688	169.0364990234375
309	169.049072265625	10.855500000000001					1	DETECTED	169.0491 m/z @10.86 [N1279_2.mzXML]	169.049072265625	10.855500000000001	0.8335666666666667	18.8825	18.048933333333334	421994.46875	1.2669710958243577E7	1	1178	0.12132814023057037	0.5162549254869915	0.024413255430598153	169.04698181152344	169.05824279785156
310	169.09449768066406	1.6784166666666667					1	DETECTED	169.0945 m/z @1.68 [N1279_2.mzXML]	169.09449768066406	1.6784166666666667	1.6022333333333334	9.235883333333334	7.63365	17220.3828125	1150388.0256980897	0	1178	7.127072208376922	48.14085459012402	93.86784938035291	169.08546447753906	169.0988006591797
311	170.03884887695312	3.0103166666666668					1	DETECTED	170.0388 m/z @3.01 [N1279_2.mzXML]	170.03884887695312	3.0103166666666668	1.8179666666666667	3.91575	2.097783333333333	8447.580078125	352959.2526762084	0	1178	0.29827258003346957	0.8796843767909309	0.7593687535818621	170.03843688964844	170.0421600341797
312	170.05995178222656	9.20735					1	DETECTED	170.0600 m/z @9.21 [N1279_2.mzXML]	170.05995178222656	9.20735	4.9649	11.081166666666666	6.116266666666666	220559.25	5642369.919907599	0	1178	0.09160921295677227	0.7082747556143608	1.9026144325966834	170.05142211914062	170.0604248046875
313	170.09222412109375	1.8889					1	DETECTED	170.0922 m/z @1.89 [N1279_2.mzXML]	170.09222412109375	1.8889	0.10148333333333334	19.99816666666667	19.896683333333335	9840.1044921875	5688285.909012939	0	1178	15.066120983378301	5.565765303743765	5.981855066070337	170.08851623535156	170.09805297851562
314	170.85430908203125	1.7593333333333334					1	DETECTED	170.8543 m/z @1.76 [N1279_2.mzXML]	170.85430908203125	1.7593333333333334	1.7102666666666666	18.991666666666667	17.2814	7031.11083984375	4540288.722574219	0	1178	0.3630986385073596	176.10122282608646	351.20244565217286	170.8457794189453	170.8607177734375
315	171.0329132080078	1.5434833333333333					1	DETECTED	171.0329 m/z @1.54 [N1279_2.mzXML]	171.0329132080078	1.5434833333333333	1.46935	16.13305	14.6637	6886.5654296875	1456682.9789747011	0	1178	0.08439474564000404	98.9008543165467	196.8017086330934	171.0279998779297	171.03294372558594
316	171.0635528564453	9.221783333333333					1	DETECTED	171.0636 m/z @9.22 [N1279_2.mzXML]	171.0635528564453	9.221783333333333	9.148983333333332	9.357750000000001	0.2087666666666692	23374.166015625	139981.42663751298	0	1178	0.10064118508524444	1.4338369963369968	2.0350740163667957	171.06307983398438	171.0636444091797
317	171.14906311035156	0.2663					1	DETECTED	171.1491 m/z @0.27 [N1279_2.mzXML]	171.14906311035156	0.2663	0.10148333333333334	19.99816666666667	19.896683333333335	7281.80029296875	4620440.424162842	0	1178	9.151810045582062	60.360046516331295	85.63572233921148	171.14846801757812	171.15008544921875
318	172.115234375	11.71035					1	DETECTED	172.1152 m/z @11.71 [N1279_2.mzXML]	172.115234375	11.71035	1.4359	16.40951666666667	14.973616666666668	5135.681640625	2584016.052868592	0	1178	0.437007480289358	0.7286821516804631	0.45736430336092626	172.10760498046875	172.1185302734375
319	172.13320922851562	10.23695					1	DETECTED	172.1332 m/z @10.24 [N1279_2.mzXML]	172.13320922851562	10.23695	10.1836	10.783016666666667	0.5994166666666665	13496.5556640625	115015.86758276352	0	1178	0.08391563319272954	5.61777569509528	10.23555139019056	172.13287353515625	172.13343811035156
320	172.9868927001953	1.4994333333333332					1	DETECTED	172.9869 m/z @1.50 [N1279_2.mzXML]	172.9868927001953	1.4994333333333332	1.4359	9.610583333333333	8.174683333333332	5037.6005859375	1099397.5241481932	0	1178	0.16946714618135172	64.33381427072413	127.66762854144827	172.9781494140625	172.99159240722656
321	173.02066040039062	15.564633333333335					1	DETECTED	173.0207 m/z @15.56 [N1279_2.mzXML]	173.02066040039062	15.564633333333335	8.817116666666667	19.942999999999998	11.12588333333333	5184.62744140625	1449437.8716357423	0	1178	2.820450812553494	0.824442819704039	0.6924116870508648	173.01983642578125	173.02455139160156
322	173.0417022705078	1.9445000000000001					1	DETECTED	173.0417 m/z @1.94 [N1279_2.mzXML]	173.0417022705078	1.9445000000000001	1.9445000000000001	8.766066666666667	6.8215666666666674	4438.2978515625	715596.2446121215	0	1178	6.739132688008198	null	null	173.03738403320312	173.04209899902344
323	173.1170654296875	7.372066666666667					1	DETECTED	173.1171 m/z @7.37 [N1279_2.mzXML]	173.1170654296875	7.372066666666667	0.10148333333333334	19.9615	19.860016666666667	2361.415771484375	1235936.1945300298	0	1178	2.587570558123339	1.3657787660320697	1.7315575320641396	173.11647033691406	173.11790466308594
324	173.1649169921875	9.714433333333334					1	DETECTED	173.1649 m/z @9.71 [N1279_2.mzXML]	173.1649169921875	9.714433333333334	9.645100000000001	13.358300000000002	3.7132000000000005	2929.483154296875	341782.81716369634	0	1178	0.05331087796353451	26.777884615384824	52.55576923076965	173.15614318847656	173.1650390625
325	173.9613037109375	11.252216666666667					1	DETECTED	173.9613 m/z @11.25 [N1279_2.mzXML]	173.9613037109375	11.252216666666667	0.10148333333333334	19.99816666666667	19.896683333333335	6247.44580078125	1754375.2293409724	0	1178	8.036477998052257	0.8921692743676051	0.8215857651481699	173.9606475830078	173.9700927734375
326	174.07859802246094	16.041116666666667					1	DETECTED	174.0786 m/z @16.04 [N1279_2.mzXML]	174.07859802246094	16.041116666666667	3.20575	19.448	16.24225	9477.1611328125	2420335.006431825	0	1178	1.6435893240469799	0.81678907144732	0.6956623910751962	174.0757293701172	174.08656311035156
327	174.93775939941406	1.6784166666666667					1	DETECTED	174.9378 m/z @1.68 [N1279_2.mzXML]	174.93775939941406	1.6784166666666667	1.6022333333333334	1.8036833333333333	0.2014499999999999	85607.0546875	567153.2937890626	0	1178	0.3118145113360018	1.3221395755852117	1.5816517023936854	174.93756103515625	174.9378204345703
328	174.99131774902344	1.5142					1	DETECTED	174.9913 m/z @1.51 [N1279_2.mzXML]	174.99131774902344	1.5142	0.2663	19.9615	19.6952	38997.2578125	3224625.9561854866	0	1178	0.9581836076669863	3.391313971177293	20.58978499098429	174.98257446289062	174.9920654296875
329	175.0084228515625	14.623516666666665					1	DETECTED	175.0084 m/z @14.62 [N1279_2.mzXML]	175.0084228515625	14.623516666666665	9.887400000000001	19.521	9.6336	4857.42431640625	1172979.6704181521	0	1178	2.5883084588978154	1.0170357571428075	1.1478809199566649	175.0075225830078	175.00900268554688
330	175.02381896972656	3.34245					1	DETECTED	175.0238 m/z @3.34 [N1279_2.mzXML]	175.02381896972656	3.34245	1.9025	19.887833333333333	17.985333333333333	7973.21435546875	2035721.41196759	0	1178	0.40907203068311304	6.245124251999491	0.35582777236776914	175.01483154296875	175.03173828125
331	175.07516479492188	15.384216666666667					1	DETECTED	175.0752 m/z @15.38 [N1279_2.mzXML]	175.07516479492188	15.384216666666667	9.325666666666667	19.979833333333332	10.654166666666665	12189.044921875	2779173.041018858	0	1178	3.4336215670031827	0.7902713108669109	0.6205260333189768	175.0743408203125	175.07566833496094
332	175.08966064453125	1.2901666666666667					1	DETECTED	175.0897 m/z @1.29 [N1279_2.mzXML]	175.08966064453125	1.2901666666666667	0.11975	19.99816666666667	19.87841666666667	2308.27001953125	1559335.8793036803	0	1178	4.19829718866218	8.492025631897475	15.984051263794946	175.0889129638672	175.09727478027344
333	175.1186065673828	1.8323166666666666					1	DETECTED	175.1186 m/z @1.83 [N1279_2.mzXML]	175.1186065673828	1.8323166666666666	1.7430666666666668	12.06125	10.318183333333332	32735.453125	1096881.4834749752	0	1178	0.25905208897279297	12.799566161238953	4.811345372427225	175.11061096191406	175.1194305419922
334	176.070556640625	10.53825					1	DETECTED	176.0706 m/z @10.54 [N1279_2.mzXML]	176.070556640625	10.53825	8.9565	15.600616666666667	6.644116666666667	164434.703125	1689941.6486761798	1	1178	0.07552812427052835	3.4801034563589006	2.8567242975574563	176.0701446533203	176.0783233642578
335	176.97052001953125	1.5142					1	DETECTED	176.9705 m/z @1.51 [N1279_2.mzXML]	176.97052001953125	1.5142	1.4359	1.6022333333333334	0.16633333333333344	25838.609375	171024.8679951172	0	1178	0.13850543964769924	1.0419371912097044	1.1355572873108575	176.97032165527344	176.97064208984375
336	177.00155639648438	11.648833333333332					1	DETECTED	177.0016 m/z @11.65 [N1279_2.mzXML]	177.00155639648438	11.648833333333332	1.4535333333333333	18.187166666666666	16.733633333333334	5931.31103515625	2089171.7769197393	0	1178	0.1225792824535521	0.8206542884139424	2.2314291637331913	176.99862670898438	177.00694274902344
337	177.060546875	1.6784166666666667					1	DETECTED	177.0605 m/z @1.68 [N1279_2.mzXML]	177.060546875	1.6784166666666667	1.61755	18.71833333333333	17.10078333333333	17999.708984375	1111304.753728699	0	1178	0.11615662726956133	140.47740963855426	279.9548192771086	177.05477905273438	177.0694580078125
338	177.07411193847656	10.55425					1	DETECTED	177.0741 m/z @10.55 [N1279_2.mzXML]	177.07411193847656	10.55425	1.875	10.801233333333332	8.926233333333332	14901.1357421875	1856888.0179279174	0	1178	8.576572810820238	0.5142283799483441	0.02919850232016421	177.0736846923828	177.0795440673828
339	177.09072875976562	11.269183333333332					1	DETECTED	177.0907 m/z @11.27 [N1279_2.mzXML]	177.09072875976562	11.269183333333332	2.198516666666667	11.61885	9.420333333333334	9668.0595703125	1263165.668665893	0	1178	8.321555179575268	0.550089326803268	0.055608734797042175	177.08615112304688	177.09103393554688
340	177.1597900390625	18.86433333333333					1	DETECTED	177.1598 m/z @18.86 [N1279_2.mzXML]	177.1597900390625	18.86433333333333	0.13799999999999998	19.99816666666667	19.860166666666668	3603.15771484375	1436664.6269941095	0	1178	1.9737602799046812	0.5302737677779955	0.060547535555990975	177.15798950195312	177.1636505126953
341	177.95584106445312	6.523083333333333					1	DETECTED	177.9558 m/z @6.52 [N1279_2.mzXML]	177.95584106445312	6.523083333333333	0.10148333333333334	19.814	19.712516666666666	2643.928955078125	1261721.070168488	0	1178	7.5438172583449985	1.5348602113699596	2.0697204227399197	177.95106506347656	177.95632934570312
342	178.96331787109375	11.437183333333333					1	DETECTED	178.9633 m/z @11.44 [N1279_2.mzXML]	178.96331787109375	11.437183333333333	0.17458333333333334	19.906166666666664	19.73158333333333	6333.447265625	1397275.8655881041	0	1178	0.5561626477822976	0.8759781637158972	2.523547169565136	178.96290588378906	178.9641571044922
343	179.0398712158203	1.5142					1	DETECTED	179.0399 m/z @1.51 [N1279_2.mzXML]	179.0398712158203	1.5142	1.4359	18.150666666666666	16.714766666666666	10995.517578125	2377747.1779544675	0	1178	0.1331835097495695	106.7354193273733	200.52419838945306	179.03378295898438	179.04005432128906
344	179.05397033691406	14.725283333333334					1	DETECTED	179.0540 m/z @14.73 [N1279_2.mzXML]	179.05397033691406	14.725283333333334	10.006400000000001	18.919	8.9126	4392.8896484375	880160.8852994391	0	1178	1.5317256657958254	0.9443547731984616	0.8893220183489057	179.05313110351562	179.0548858642578
345	179.07032775878906	10.506266666666667					1	DETECTED	179.0703 m/z @10.51 [N1279_2.mzXML]	179.07032775878906	10.506266666666667	0.10148333333333334	19.99816666666667	19.896683333333335	73845.40625	1824585.394457796	0	1178	0.0824538963348207	0.7723555042001928	3.7878939191855245	179.06178283691406	179.07041931152344
346	179.14285278320312	12.549583333333334					1	DETECTED	179.1429 m/z @12.55 [N1279_2.mzXML]	179.14285278320312	12.549583333333334	12.015783333333333	14.776399999999999	2.7606166666666656	4834.1181640625	323630.93128167716	0	1178	0.13905956642683037	2.5858155364056383	4.171631072811277	179.14227294921875	179.1434326171875
347	180.01564025878906	9.390266666666667					1	DETECTED	180.0156 m/z @9.39 [N1279_2.mzXML]	180.01564025878906	9.390266666666667	9.341766666666667	17.783166666666666	8.4414	1466.92236328125	398611.15293026733	0	1178	0.06885620589434183	87.02474226804006	173.04948453608012	180.01504516601562	180.01809692382812
348	180.0476837158203	10.379933333333334					1	DETECTED	180.0477 m/z @10.38 [N1279_2.mzXML]	180.0476837158203	10.379933333333334	10.361683333333334	10.453783333333332	0.09209999999999852	5262.3525390625	23738.823280639448	0	1178	0.14890007819934326	2.5232876712328225	4.046575342465645	180.0476837158203	180.0478057861328
349	180.0655059814453	9.714433333333334					1	DETECTED	180.0655 m/z @9.71 [N1279_2.mzXML]	180.0655059814453	9.714433333333334	2.1005	12.987866666666667	10.887366666666667	26954.48828125	1094478.9717895214	0	1178	0.07718433772965838	3.782603266823614	6.306050848315772	180.063232421875	180.07374572753906
350	180.0880584716797	8.851983333333333					1	DETECTED	180.0881 m/z @8.85 [N1279_2.mzXML]	180.0880584716797	8.851983333333333	0.1562	19.4845	19.328300000000002	4237.1103515625	1192201.769379211	0	1178	0.07547502086597824	1.1113604869793217	2.753210105491414	180.07957458496094	180.08815002441406
351	181.04879760742188	11.468583333333333					1	DETECTED	181.0488 m/z @11.47 [N1279_2.mzXML]	181.04879760742188	11.468583333333333	0.10148333333333334	19.979833333333332	19.878349999999998	4138.61767578125	1404402.6120501398	0	1178	8.228826243184216	0.8743808887051225	5.56722782815804	181.046875	181.0504608154297
352	181.07159423828125	9.37395					1	DETECTED	181.0716 m/z @9.37 [N1279_2.mzXML]	181.07159423828125	9.37395	3.1755666666666666	10.819566666666667	7.644	442822.8125	5977505.092879558	0	1178	0.09458168103322961	0.8572865155315019	0.9376002172718924	181.06651306152344	181.07318115234375
353	181.08529663085938	11.5464					1	DETECTED	181.0853 m/z @11.55 [N1279_2.mzXML]	181.08529663085938	11.5464	1.07085	15.473783333333333	14.402933333333333	1581229.5	1.2507547536348635E7	1	1178	0.0921740260360675	3.292640967649374	4.871855143902383	181.08204650878906	181.08628845214844
354	182.02249145507812	11.4073					1	DETECTED	182.0225 m/z @11.41 [N1279_2.mzXML]	182.02249145507812	11.4073	11.4073	19.7775	8.3702	4173.81103515625	726029.7686001589	0	1178	7.242926213471417	null	null	182.02249145507812	182.0240020751953
355	182.0753173828125	9.37395					1	DETECTED	182.0753 m/z @9.37 [N1279_2.mzXML]	182.0753173828125	9.37395	8.2286	9.662283333333333	1.4336833333333328	24696.9375	486980.0963346254	0	1178	0.3636761960831105	0.857966179021488	0.73111472504468	182.06723022460938	182.07562255859375
356	182.0889892578125	11.5464					1	DETECTED	182.0890 m/z @11.55 [N1279_2.mzXML]	182.0889892578125	11.5464	2.0150833333333336	11.844833333333334	9.82975	147810.359375	1.5460379217449918E7	1	1178	7.933036260824238	0.5189095190352709	0.0263971393347458	182.08006286621094	182.0890350341797
357	182.14976501464844	17.655666666666665					1	DETECTED	182.1498 m/z @17.66 [N1279_2.mzXML]	182.14976501464844	17.655666666666665	0.10148333333333334	19.99816666666667	19.896683333333335	77706.140625	1.9424703061098754E7	1	1178	2.6717161047557365	0.6214290873606206	0.14000828310278876	182.1490936279297	182.1502685546875
358	182.9623565673828	1.5581					1	DETECTED	182.9624 m/z @1.56 [N1279_2.mzXML]	182.9623565673828	1.5581	1.4535333333333333	1.6022333333333334	0.14870000000000005	9704.630859375	60681.674986145015	0	1178	0.1364811222955269	0.708057377777552	0.42440162353761024	182.96180725097656	182.96241760253906
359	183.0491180419922	15.967333333333332					1	DETECTED	183.0491 m/z @15.97 [N1279_2.mzXML]	183.0491180419922	15.967333333333332	8.129299999999999	19.924500000000002	11.795200000000003	5075.70166015625	1496104.7065192559	0	1178	1.1846806634598384	0.7524336461952618	0.7686140977380684	183.0484619140625	183.05145263671875
360	183.11009216308594	1.7593333333333334					1	DETECTED	183.1101 m/z @1.76 [N1279_2.mzXML]	183.11009216308594	1.7593333333333334	0.4502333333333333	11.87595	11.425716666666666	11055.6201171875	1207363.2717324218	0	1178	10.120629600064058	2.075243097671781	5.199397759658917	183.10072326660156	183.11009216308594
361	183.1531982421875	18.0045					1	DETECTED	183.1532 m/z @18.00 [N1279_2.mzXML]	183.1531982421875	18.0045	0.10148333333333334	19.99816666666667	19.896683333333335	4650.17578125	1902455.8219651792	0	1178	2.0526521540561546	0.5556796294106859	0.23131407963576073	183.1474609375	183.15367126464844
362	184.0728302001953	13.062483333333335					1	DETECTED	184.0728 m/z @13.06 [N1279_2.mzXML]	184.0728302001953	13.062483333333335	11.200833333333332	15.188600000000001	3.987766666666669	76749.7265625	2473033.1358636795	0	1178	0.1805598876252521	1.2045759016481552	2.2886689775868088	184.0722198486328	184.07345581054688
363	185.0440673828125	10.255083333333333					1	DETECTED	185.0441 m/z @10.26 [N1279_2.mzXML]	185.0440673828125	10.255083333333333	0.17458333333333334	19.59416666666667	19.419583333333335	500247.5625	7563632.636485674	1	1178	8.37584801807546	0.5088303910044695	0.012957370741387987	185.04086303710938	185.044921875
364	185.12826538085938	9.115016666666666					1	DETECTED	185.1283 m/z @9.12 [N1279_2.mzXML]	185.12826538085938	9.115016666666666	9.0448	10.058349999999999	1.0135499999999986	40855.9921875	345407.3649121399	0	1178	0.0991152642793729	6.549345340411462	6.625770313603184	185.1279754638672	185.12881469726562
365	186.04769897460938	10.255083333333333					1	DETECTED	186.0477 m/z @10.26 [N1279_2.mzXML]	186.04769897460938	10.255083333333333	2.792466666666667	14.979933333333333	12.187466666666666	34149.70703125	1102445.7137067257	0	1178	0.0818310544515537	3.969812736168996	7.708998603978714	186.04537963867188	186.0530242919922
366	186.07327270507812	1.9164999999999999					1	DETECTED	186.0733 m/z @1.92 [N1279_2.mzXML]	186.07327270507812	1.9164999999999999	0.4502333333333333	19.86916666666667	19.418933333333335	63923.01171875	1732644.7073589778	0	1178	0.3709078787829112	0.7180920778555986	0.28718091950241753	186.0699462890625	186.0767059326172
367	186.22137451171875	11.468583333333333					1	DETECTED	186.2214 m/z @11.47 [N1279_2.mzXML]	186.22137451171875	11.468583333333333	10.04135	11.57515	1.5338000000000012	13049.00390625	338718.3244766236	0	1178	0.03809323849614721	0.5373333021930545	0.07258143382659003	186.22093200683594	186.22183227539062
368	186.92250061035156	1.5726666666666667					1	DETECTED	186.9225 m/z @1.57 [N1279_2.mzXML]	186.92250061035156	1.5726666666666667	1.4535333333333333	1.61755	0.1640166666666667	15709.2978515625	85237.49761083983	0	1178	0.09816525964514278	0.6883743704532739	0.3729465531308639	186.9219970703125	186.92262268066406
369	186.95179748535156	9.20735					1	DETECTED	186.9518 m/z @9.21 [N1279_2.mzXML]	186.95179748535156	9.20735	9.148983333333332	16.354116666666666	7.205133333333334	10704.80078125	1072488.4291315922	0	1178	0.0981962999551591	61.723015419758724	122.44603083951745	186.9515838623047	186.95611572265625
370	187.05746459960938	1.8889					1	DETECTED	187.0575 m/z @1.89 [N1279_2.mzXML]	187.05746459960938	1.8889	1.8609499999999999	10.343616666666666	8.482666666666667	335811.5625	3624105.3604989317	0	1178	0.053903846012740564	6.7432340433402445	5.028028500828707	187.048095703125	187.0655059814453
371	187.07113647460938	2.5819833333333335					1	DETECTED	187.0711 m/z @2.58 [N1279_2.mzXML]	187.07113647460938	2.5819833333333335	2.3769	8.713783333333334	6.336883333333334	14441.2119140625	1168422.0896343382	0	1178	0.9108801651702692	15.449532710280362	10.2266185250629	187.0707244873047	187.07164001464844
372	187.12591552734375	11.31845					1	DETECTED	187.1259 m/z @11.32 [N1279_2.mzXML]	187.12591552734375	11.31845	0.10148333333333334	19.99816666666667	19.896683333333335	6026.87744140625	2496441.347935671	0	1178	15.759874193207898	0.8869012418687168	0.9955176724033639	187.12478637695312	187.13327026367188
373	187.47251892089844	9.20735					1	DETECTED	187.4725 m/z @9.21 [N1279_2.mzXML]	187.47251892089844	9.20735	0.8886166666666667	9.31	8.421383333333333	8843.2705078125	1223931.4176953123	0	1178	0.09381567852878092	0.506169809506255	0.012339619012509987	187.47032165527344	187.47268676757812
374	188.0702362060547	9.20735					1	DETECTED	188.0702 m/z @9.21 [N1279_2.mzXML]	188.0702362060547	9.20735	1.875	18.13266666666667	16.25766666666667	3501127.5	2.7195408141323525E7	1	1178	0.09363359446607156	0.5117557889591485	1.6319630458889323	188.06065368652344	188.0749053955078
375	188.0970001220703	9.221783333333333					1	DETECTED	188.0970 m/z @9.22 [N1279_2.mzXML]	188.0970001220703	9.221783333333333	9.1642	18.278833333333335	9.114633333333336	3094.59130859375	727559.2363324894	0	1178	5.806890408543632	79.1429811866857	157.2859623733714	188.09365844726562	188.1066131591797
376	188.67083740234375	9.221783333333333					1	DETECTED	188.6708 m/z @9.22 [N1279_2.mzXML]	188.67083740234375	9.221783333333333	9.148983333333332	9.31	0.16101666666666858	8993.1142578125	51193.625039795224	0	1178	0.11102479458984504	1.1058836996336996	3.0996935190570998	188.67071533203125	188.67105102539062
377	188.95608520507812	1.5581					1	DETECTED	188.9561 m/z @1.56 [N1279_2.mzXML]	188.95608520507812	1.5581	1.46935	1.5876	0.11824999999999997	3860.303466796875	22235.525078552255	0	1178	0.11247422129549611	0.6661971830985906	0.3323943661971811	188.95474243164062	188.95608520507812
378	189.02395629882812	13.5267					1	DETECTED	189.0240 m/z @13.53 [N1279_2.mzXML]	189.02395629882812	13.5267	11.098749999999999	15.510250000000001	4.411500000000002	5556.9638671875	648768.7925375977	0	1178	0.5961466154063988	0.9084824646306555	0.8169649292613111	189.0228271484375	189.02447509765625
379	189.04672241210938	1.4535333333333333					1	DETECTED	189.0467 m/z @1.45 [N1279_2.mzXML]	189.04672241210938	1.4535333333333333	1.4359	10.506266666666667	9.070366666666667	7497.7470703125	2480968.0816854252	0	1178	0.15118331137845908	257.193761814744	513.387523629488	189.04638671875	189.05215454101562
380	189.0736541748047	9.20735					1	DETECTED	189.0737 m/z @9.21 [N1279_2.mzXML]	189.0736541748047	9.20735	9.115016666666666	10.361683333333334	1.246666666666668	333379.1875	2454307.4167352393	0	1178	0.09439360609324332	1.5621709623844222	1.706747711411213	189.07334899902344	189.0742645263672
381	189.08682250976562	2.527					1	DETECTED	189.0868 m/z @2.53 [N1279_2.mzXML]	189.08682250976562	2.527	1.8889	18.242166666666666	16.353266666666666	44969.34375	5681290.643195801	0	1178	1.0116689546744628	10.901968159386575	5.869889377491478	189.08621215820312	189.09129333496094
382	189.1986846923828	9.20735					1	DETECTED	189.1987 m/z @9.21 [N1279_2.mzXML]	189.1986846923828	9.20735	9.148983333333332	9.31	0.16101666666666858	11564.5703125	65427.18816259807	0	1178	0.11364999218516836	1.3793546544831372	2.6221896740471085	189.19827270507812	189.19876098632812
383	190.04966735839844	9.921233333333333					1	DETECTED	190.0497 m/z @9.92 [N1279_2.mzXML]	190.04966735839844	9.921233333333333	9.8537	10.23695	0.3832500000000003	3215.529296875	46659.69128839111	0	1178	0.25437436004230385	2.8374876604146078	4.6749753208292155	190.04934692382812	190.0509490966797
384	190.0858612060547	10.819566666666667					1	DETECTED	190.0859 m/z @10.82 [N1279_2.mzXML]	190.0858612060547	10.819566666666667	2.33625	15.118366666666667	12.782116666666667	37511.4453125	2231421.4624070143	0	1178	0.07189633588536992	0.5211631543849774	0.13317368197307733	190.07589721679688	190.0908203125
385	190.14361572265625	10.343616666666666					1	DETECTED	190.1436 m/z @10.34 [N1279_2.mzXML]	190.14361572265625	10.343616666666666	0.1562	19.832333333333334	19.676133333333336	19849.64453125	1361232.2455614319	0	1178	0.32000832015483915	0.5132133781163785	0.9379327349166731	190.1428985595703	190.1441650390625
386	190.9630584716797	11.252216666666667					1	DETECTED	190.9631 m/z @11.25 [N1279_2.mzXML]	190.9630584716797	11.252216666666667	0.2298	19.9615	19.7317	5193.17529296875	1538392.4227786886	0	1178	3.259661252870165	0.895071407510452	1.4241986912858624	190.96189880371094	190.96902465820312
387	190.98019409179688	11.484383333333334					1	DETECTED	190.9802 m/z @11.48 [N1279_2.mzXML]	190.98019409179688	11.484383333333334	1.4994333333333332	17.455	15.955566666666666	7294.40087890625	2525599.1918878783	0	1178	0.5667210559831393	0.7725511276984623	0.47321634046407185	190.9798126220703	190.9892120361328
388	191.0171661376953	3.0103166666666668					1	DETECTED	191.0172 m/z @3.01 [N1279_2.mzXML]	191.0171661376953	3.0103166666666668	2.1005	16.188216666666666	14.087716666666665	8986.458984375	1478761.27057547	0	1178	0.35824416451804053	7.7420634193702	12.85314490290969	191.013916015625	191.01779174804688
389	191.03985595703125	1.7746666666666668					1	DETECTED	191.0399 m/z @1.77 [N1279_2.mzXML]	191.03985595703125	1.7746666666666668	1.4359	16.298633333333335	14.862733333333335	70049.03125	2489705.399169861	0	1178	0.08553253424899143	1.5168713616214466	21.83810501804043	191.03060913085938	191.0485076904297
390	191.0761260986328	1.6944000000000001					1	DETECTED	191.0761 m/z @1.69 [N1279_2.mzXML]	191.0761260986328	1.6944000000000001	1.5876	18.205166666666667	16.61756666666667	43672.73046875	6520640.478960175	0	1178	0.07141786275224526	36.48419600660614	76.85088068833583	191.06951904296875	191.07949829101562
391	191.97145080566406	1.3813833333333332					1	DETECTED	191.9715 m/z @1.38 [N1279_2.mzXML]	191.97145080566406	1.3813833333333332	0.11975	19.979833333333332	19.860083333333332	1820.4913330078125	1266980.2230006407	0	1178	0.36823254958657325	7.870782583423605	14.741565166847211	191.9644317626953	191.97251892089844
392	192.00816345214844	11.13265					1	DETECTED	192.0082 m/z @11.13 [N1279_2.mzXML]	192.00816345214844	11.13265	0.10148333333333334	19.99816666666667	19.896683333333335	2937.753173828125	1377963.3874027103	0	1178	17.319243289384403	0.9018394850952605	0.803678970190521	192.00738525390625	192.0150909423828
393	192.032470703125	1.9445000000000001					1	DETECTED	192.0325 m/z @1.94 [N1279_2.mzXML]	192.032470703125	1.9445000000000001	1.9304333333333332	10.9091	8.978666666666667	8438.513671875	1101313.7116845094	0	1178	0.5960699586438498	319.1469194312745	636.5669744287117	192.0316925048828	192.0347137451172
394	192.0736541748047	1.7430666666666668					1	DETECTED	192.0737 m/z @1.74 [N1279_2.mzXML]	192.0736541748047	1.7430666666666668	1.7430666666666668	19.942999999999998	18.19993333333333	3815.368408203125	1158370.6953042606	0	1178	7.713210719829598	null	null	192.06442260742188	192.0736541748047
395	192.9613494873047	2.15665					1	DETECTED	192.9613 m/z @2.16 [N1279_2.mzXML]	192.9613494873047	2.15665	0.48678333333333335	19.814	19.327216666666665	8246.6943359375	1238168.605982788	0	1178	0.10721065461963519	5.787053856595336	8.108952377352805	192.9608917236328	192.96539306640625
396	193.08578491210938	10.5221					1	DETECTED	193.0858 m/z @10.52 [N1279_2.mzXML]	193.08578491210938	10.5221	7.744433333333333	11.18365	3.439216666666667	62434.35546875	2514473.170630495	0	1178	0.09025248906912786	0.5453228944404412	0.04841881854288086	193.08518981933594	193.08596801757812
397	193.90573120117188	9.921233333333333					1	DETECTED	193.9057 m/z @9.92 [N1279_2.mzXML]	193.90573120117188	9.921233333333333	9.870466666666665	9.9383	0.06783333333333452	2222.187255859375	8107.363103515709	0	1178	0.09557584064289948	0.6680892974392593	0.33617859487851864	193.90573120117188	193.90618896484375
398	194.031982421875	1.9164999999999999					1	DETECTED	194.0320 m/z @1.92 [N1279_2.mzXML]	194.031982421875	1.9164999999999999	1.8179666666666667	19.979833333333332	18.161866666666665	5691.6103515625	2358915.4776447155	0	1178	15.539927636296678	92.1610284167796	178.20971094617266	194.031982421875	194.0338897705078
399	194.08929443359375	10.5221					1	DETECTED	194.0893 m/z @10.52 [N1279_2.mzXML]	194.08929443359375	10.5221	4.9991666666666665	10.71065	5.711483333333333	5486.9365234375	409550.72085772717	0	1178	0.14275340585949614	0.517069733474965	0.034139466949929864	194.0806427001953	194.0894012451172
400	194.11746215820312	8.0784					1	DETECTED	194.1175 m/z @8.08 [N1279_2.mzXML]	194.11746215820312	8.0784	0.303	13.494933333333334	13.191933333333333	3396.661865234375	886999.8575207521	0	1178	8.365953808051328	0.8483121983006233	0.6966243966012466	194.11605834960938	194.1182098388672
401	194.96315002441406	15.384216666666667					1	DETECTED	194.9632 m/z @15.38 [N1279_2.mzXML]	194.96315002441406	15.384216666666667	10.5221	17.326999999999998	6.804899999999998	4202.1220703125	770523.7386410522	0	1178	5.221505277703683	0.6997878153204877	0.3995756306409755	194.96237182617188	194.9641876220703
402	194.97659301757812	12.1426					1	DETECTED	194.9766 m/z @12.14 [N1279_2.mzXML]	194.97659301757812	12.1426	11.13265	14.606366666666666	3.4737166666666663	10898.2138671875	721075.0257266846	0	1178	0.51924994098969	1.719746852154397	2.080492732415359	194.97555541992188	194.97776794433594
403	195.02975463867188	17.308666666666667					1	DETECTED	195.0298 m/z @17.31 [N1279_2.mzXML]	195.02975463867188	17.308666666666667	0.1562	19.979833333333332	19.823633333333333	6545.865234375	2230556.2499786685	0	1178	9.38604238813588	0.5778653799064857	0.3155902469385544	195.02928161621094	195.03936767578125
404	195.06471252441406	10.9091					1	DETECTED	195.0647 m/z @10.91 [N1279_2.mzXML]	195.06471252441406	10.9091	9.921233333333333	13.873850000000001	3.9526166666666676	12869.3662109375	1405102.0692976685	0	1178	0.18542635773498617	2.000582062356593	3.0011641247131857	195.064697265625	195.07118225097656
405	195.087158203125	9.921233333333333					1	DETECTED	195.0872 m/z @9.92 [N1279_2.mzXML]	195.087158203125	9.921233333333333	0.10148333333333334	19.99816666666667	19.896683333333335	677446.875	1.449460938902712E7	1	1178	0.11073162261781988	2.131310612639938	1.964088376196096	195.0811004638672	195.09396362304688
406	195.1012725830078	11.5464					1	DETECTED	195.1013 m/z @11.55 [N1279_2.mzXML]	195.1012725830078	11.5464	1.6022333333333334	12.2792	10.676966666666665	61704.0390625	3224973.6052541533	0	1178	0.08101170301080884	0.5310468496605415	13.01928226977436	195.09742736816406	195.10821533203125
407	195.1128692626953	9.31					1	DETECTED	195.1129 m/z @9.31 [N1279_2.mzXML]	195.1128692626953	9.31	9.2794	9.784766666666666	0.5053666666666654	22187.939453125	167508.11834567276	0	1178	0.10209791309473637	5.927684422534363	12.33749201969086	195.11241149902344	195.11317443847656
408	196.00247192382812	0.3216833333333333					1	DETECTED	196.0025 m/z @0.32 [N1279_2.mzXML]	196.00247192382812	0.3216833333333333	0.19293333333333335	19.9615	19.76856666666667	5882.603515625	2190218.3180752266	0	1178	8.443070043527225	76.77113268608416	59.896853143674754	196.00184631347656	196.0032958984375
409	196.06019592285156	8.921266666666666					1	DETECTED	196.0602 m/z @8.92 [N1279_2.mzXML]	196.06019592285156	8.921266666666666	8.834616666666667	17.746666666666666	8.912049999999999	6326.59716796875	967224.36150415	0	1178	0.15889890183741784	51.425562608194596	92.15490089386961	196.0601806640625	196.0688934326172
410	196.09071350097656	9.904266666666667					1	DETECTED	196.0907 m/z @9.90 [N1279_2.mzXML]	196.09071350097656	9.904266666666667	0.8153833333333333	19.53933333333333	18.72395	44290.3125	2348873.058337891	0	1178	0.13150315967158654	36.0987524302505	74.84291138046171	196.08949279785156	196.09910583496094
411	196.8648223876953	1.9727					1	DETECTED	196.8648 m/z @1.97 [N1279_2.mzXML]	196.8648223876953	1.9727	1.7267166666666667	2.15665	0.4299333333333333	15187.263671875	212966.09522412127	0	1178	0.07123986042348474	0.8739074463039505	0.7368598607211188	196.86439514160156	196.86502075195312
412	196.95587158203125	11.200833333333332					1	DETECTED	196.9559 m/z @11.20 [N1279_2.mzXML]	196.95587158203125	11.200833333333332	0.3216833333333333	15.692666666666666	15.370983333333333	7122.75927734375	2000873.1091200558	0	1178	1.1060125486011163	0.7064422925197894	0.41288458503957887	196.95526123046875	196.95657348632812
413	197.06710815429688	9.2945					1	DETECTED	197.0671 m/z @9.29 [N1279_2.mzXML]	197.06710815429688	9.2945	0.3955	19.612333333333332	19.216833333333334	9867.701171875	2898954.077529598	0	1178	5.6205197068461885	0.5161378216181794	22.71850020966222	197.06228637695312	197.06753540039062
414	197.1283416748047	9.74975					1	DETECTED	197.1283 m/z @9.75 [N1279_2.mzXML]	197.1283416748047	9.74975	4.62915	10.7649	6.135750000000001	39322.48046875	765293.6947603157	0	1178	0.09374793726288644	0.7766744934004955	1.958470665527462	197.12742614746094	197.12843322753906
415	198.05258178710938	10.53825					1	DETECTED	198.0526 m/z @10.54 [N1279_2.mzXML]	198.05258178710938	10.53825	6.417199999999999	10.819566666666667	4.402366666666667	41283.66796875	458959.4649981392	0	1178	0.07800976759102163	1.9744981976334477	2.2234142609634078	198.04872131347656	198.05259704589844
416	198.08473205566406	1.8179666666666667					1	DETECTED	198.0847 m/z @1.82 [N1279_2.mzXML]	198.08473205566406	1.8179666666666667	1.8179666666666667	13.091933333333333	11.273966666666666	14912.7822265625	1279117.721681671	0	1178	0.08800663426614164	null	null	198.075439453125	198.08811950683594
417	198.86190795898438	1.9727					1	DETECTED	198.8619 m/z @1.97 [N1279_2.mzXML]	198.86190795898438	1.9727	1.7102666666666666	2.198516666666667	0.4882500000000003	14205.033203125	222741.8411230469	0	1178	0.20703214898556688	0.9302362504763121	0.8604725009526243	198.86172485351562	198.8621826171875
418	198.93984985351562	1.5434833333333333					1	DETECTED	198.9398 m/z @1.54 [N1279_2.mzXML]	198.93984985351562	1.5434833333333333	1.4535333333333333	1.6944000000000001	0.24086666666666678	245296.4375	1675435.0104570314	0	1178	0.11275120542380179	1.0792038303508509	1.0238576281115659	198.93397521972656	198.9398651123047
419	199.10716247558594	8.626683333333334					1	DETECTED	199.1072 m/z @8.63 [N1279_2.mzXML]	199.10716247558594	8.626683333333334	8.179316666666667	8.626683333333334	0.44736666666666736	1832.7880859375	26227.511272277825	0	1178	0.06062471430450245	0.5	null	199.10707092285156	199.10777282714844
420	199.1439208984375	8.834616666666667					1	DETECTED	199.1439 m/z @8.83 [N1279_2.mzXML]	199.1439208984375	8.834616666666667	3.1453333333333333	15.582500000000001	12.437166666666668	13273.98828125	740969.0342238769	0	1178	0.0940400462875779	23.166056796969055	67.52508359355363	199.13436889648438	199.14764404296875
421	200.04013061523438	1.6944000000000001					1	DETECTED	200.0401 m/z @1.69 [N1279_2.mzXML]	200.04013061523438	1.6944000000000001	1.6022333333333334	3.5892333333333335	1.987	23343.46484375	407599.1255039674	0	1178	0.27467539768804916	10.779385171790228	38.214170488896315	200.03749084472656	200.04457092285156
422	200.12794494628906	2.0435					1	DETECTED	200.1279 m/z @2.04 [N1279_2.mzXML]	200.12794494628906	2.0435	1.9304333333333332	8.817116666666667	6.886683333333334	11692.7666015625	495174.4115698548	0	1178	0.10886199501462324	30.45408313679246	59.90816627358492	200.1271514892578	200.12945556640625
423	200.20046997070312	12.4494					1	DETECTED	200.2005 m/z @12.45 [N1279_2.mzXML]	200.20046997070312	12.4494	1.3632666666666668	18.11466666666667	16.7514	4507.142578125	1425585.3663103944	0	1178	7.709892606685504	0.7555113896038294	0.5110227792076588	200.2001953125	200.20118713378906
424	200.93748474121094	1.5434833333333333					1	DETECTED	200.9375 m/z @1.54 [N1279_2.mzXML]	200.93748474121094	1.5434833333333333	1.4845666666666666	1.5876	0.10303333333333331	31197.232421875	163077.57083007818	0	1178	0.1318744611635585	0.8743988684582733	0.7487977369165466	200.937255859375	200.93751525878906
425	200.97291564941406	1.529					1	DETECTED	200.9729 m/z @1.53 [N1279_2.mzXML]	200.97291564941406	1.529	1.46935	18.754833333333334	17.285483333333335	43895.40625	1.181509756957431E7	0	1178	0.12197311530390631	144.89089131042198	1.879862600423865	200.9650421142578	200.97354125976562
426	201.01565551757812	1.9164999999999999					1	DETECTED	201.0157 m/z @1.92 [N1279_2.mzXML]	201.01565551757812	1.9164999999999999	1.7894833333333333	2.44515	0.6556666666666666	45127.828125	614752.6858848874	0	1178	0.14687692767765026	2.581026112058787	4.162052224117574	201.01541137695312	201.0161895751953
427	201.11175537109375	0.8335666666666667					1	DETECTED	201.1118 m/z @0.83 [N1279_2.mzXML]	201.11175537109375	0.8335666666666667	0.10148333333333334	19.99816666666667	19.896683333333335	38783.94921875	2.8882085189518422E7	1	1178	14.911845736177536	1.0737096294448771	1.0925711434462249	201.11141967773438	201.11231994628906
428	202.11521911621094	19.4115					1	DETECTED	202.1152 m/z @19.41 [N1279_2.mzXML]	202.11521911621094	19.4115	0.10148333333333334	19.99816666666667	19.896683333333335	4604.50146484375	3153158.3661429477	0	1178	4.214817902100867	0.515190734342539	0.030381468685078104	202.11424255371094	202.1199188232422
429	202.9705810546875	1.5434833333333333					1	DETECTED	202.9706 m/z @1.54 [N1279_2.mzXML]	202.9705810546875	1.5434833333333333	1.4535333333333333	1.61755	0.1640166666666667	16024.41015625	94048.45126513673	0	1178	0.10923697804153742	0.9117102093755795	1.0908646331689011	202.97048950195312	202.9707794189453
430	203.02476501464844	2.43175					1	DETECTED	203.0248 m/z @2.43 [N1279_2.mzXML]	203.02476501464844	2.43175	1.9304333333333332	12.381416666666667	10.450983333333333	44506.57421875	1.1372660182919865E7	0	1178	7.542132566681138	7.5085609810609375	13.971958864307524	203.0225830078125	203.03436279296875
431	203.052001953125	1.8036833333333333					1	DETECTED	203.0520 m/z @1.80 [N1279_2.mzXML]	203.052001953125	1.8036833333333333	1.5142	10.9267	9.4125	1333324.0	1.6943755302681718E7	1	1178	0.14431010997964533	4.163152240988149	6.446688593435818	203.05189514160156	203.05905151367188
432	203.82347106933594	9.20735					1	DETECTED	203.8235 m/z @9.21 [N1279_2.mzXML]	203.82347106933594	9.20735	9.132683333333334	9.472683333333332	0.3399999999999981	14077.4501953125	100068.78557995646	0	1178	0.09723656008827852	2.2069110095267437	3.6037596636170544	203.82325744628906	203.82467651367188
433	204.0556640625	1.8036833333333333					1	DETECTED	204.0557 m/z @1.80 [N1279_2.mzXML]	204.0556640625	1.8036833333333333	1.7267166666666667	10.692483333333334	8.965766666666667	75519.2109375	1906868.8828130497	0	1178	0.19033764592805147	13.85806322737552	6.981832110956327	204.0543975830078	204.0656280517578
434	204.10499572753906	10.058349999999999					1	DETECTED	204.1050 m/z @10.06 [N1279_2.mzXML]	204.10499572753906	10.058349999999999	3.8374	11.13265	7.295249999999999	138975.6875	1867187.9294147347	1	1178	0.07977732669435511	0.5944301163817418	2.3478086954997868	204.10113525390625	204.11009216308594
435	204.12265014648438	1.8889					1	DETECTED	204.1227 m/z @1.89 [N1279_2.mzXML]	204.12265014648438	1.8889	1.8609499999999999	9.456	7.59505	1063297.875	7900240.423375275	1	1178	0.08816955483053723	8.866757522083637	10.615035278382809	204.12255859375	204.12353515625
436	204.41624450683594	9.221783333333333					1	DETECTED	204.4162 m/z @9.22 [N1279_2.mzXML]	204.41624450683594	9.221783333333333	9.148983333333332	9.264633333333334	0.11565000000000225	11740.9345703125	56659.0155603033	0	1178	0.09312788651638293	0.7942994505494566	0.5885989010989132	204.41610717773438	204.4164276123047
437	204.95654296875	1.6328					1	DETECTED	204.9565 m/z @1.63 [N1279_2.mzXML]	204.95654296875	1.6328	1.5726666666666667	1.6944000000000001	0.12173333333333347	44354.453125	183898.68364257808	0	1178	0.07114083518799896	1.0062281129307775	1.103063789536368	204.9563446044922	204.956787109375
438	204.99609375	12.1767					1	DETECTED	204.9961 m/z @12.18 [N1279_2.mzXML]	204.99609375	12.1767	11.5607	15.170800000000002	3.610100000000001	6278.2822265625	586924.6340206601	0	1178	1.0979748686279613	2.9302759740259763	4.860551948051953	204.99537658691406	204.99697875976562
439	205.04718017578125	9.325666666666667					1	DETECTED	205.0472 m/z @9.33 [N1279_2.mzXML]	205.04718017578125	9.325666666666667	1.7593333333333334	10.819566666666667	9.060233333333333	16315.873046875	1329522.5408506468	0	1178	0.09316587071226046	6.694389923169075	7.377170365165493	205.04478454589844	205.05699157714844
440	205.0855712890625	12.4494					1	DETECTED	205.0856 m/z @12.45 [N1279_2.mzXML]	205.0855712890625	12.4494	0.13799999999999998	19.942999999999998	19.804999999999996	14601.91015625	4230717.369893862	0	1178	3.3669007683519716	0.8043358188345758	0.19130996294556546	205.07681274414062	205.0867462158203
441	205.09683227539062	9.20735					1	DETECTED	205.0968 m/z @9.21 [N1279_2.mzXML]	205.09683227539062	9.20735	1.6944000000000001	11.029	9.3346	4295410.0	3.83313616895279E7	1	1178	0.09516767942970183	3.1583156925926197	1.7644939544672438	205.09190368652344	205.0972900390625
442	205.1260528564453	1.8889					1	DETECTED	205.1261 m/z @1.89 [N1279_2.mzXML]	205.1260528564453	1.8889	1.8609499999999999	9.2945	7.433549999999999	104466.640625	1441219.739670288	0	1178	0.05822610413780027	7.0247357316604315	10.689773679510303	205.11619567871094	205.1356964111328
443	205.98707580566406	11.269183333333332					1	DETECTED	205.9871 m/z @11.27 [N1279_2.mzXML]	205.98707580566406	11.269183333333332	0.10148333333333334	19.979833333333332	19.878349999999998	19945.373046875	4182780.3440710134	0	1178	0.8608108019755001	1.5213109787297205	2.6223886694106753	205.98568725585938	205.9949188232422
444	206.0421905517578	9.558733333333333					1	DETECTED	206.0422 m/z @9.56 [N1279_2.mzXML]	206.0421905517578	9.558733333333333	9.52425	9.836383333333334	0.3121333333333336	4356.85400390625	36782.97094360337	0	1178	0.08455959983443329	4.525857902368432	8.051715804736864	206.04209899902344	206.0442352294922
445	206.0810089111328	10.308016666666667					1	DETECTED	206.0810 m/z @10.31 [N1279_2.mzXML]	206.0810089111328	10.308016666666667	1.4176666666666666	19.86916666666667	18.451500000000003	90562.296875	1690094.9658594057	1	1178	0.08842407193983348	2.8681074747558646	3.202500651787181	206.0805206298828	206.0894317626953
446	206.1001434326172	9.221783333333333					1	DETECTED	206.1001 m/z @9.22 [N1279_2.mzXML]	206.1001434326172	9.221783333333333	9.115016666666666	10.308016666666667	1.1930000000000014	437399.46875	3297575.3485896727	0	1178	0.09543904369978051	1.596778941747052	1.3676484054363571	206.09970092773438	206.1008758544922
447	206.38218688964844	9.20735					1	DETECTED	206.3822 m/z @9.21 [N1279_2.mzXML]	206.38218688964844	9.20735	9.148983333333332	9.264633333333334	0.11565000000000225	13471.8232421875	69411.62707592844	0	1178	0.09587328801943507	0.9907195888063928	0.9814391776127857	206.38177490234375	206.38241577148438
448	206.89344787597656	1.7746666666666668					1	DETECTED	206.8934 m/z @1.77 [N1279_2.mzXML]	206.89344787597656	1.7746666666666668	1.6944000000000001	1.95855	0.2641499999999999	68699.8984375	409176.8041979981	0	1178	0.08962214748386588	1.6454526578073074	0.9557756788172523	206.89328002929688	206.8939666748047
449	206.9543914794922	1.61755					1	DETECTED	206.9544 m/z @1.62 [N1279_2.mzXML]	206.9543914794922	1.61755	1.6022333333333334	1.6632333333333333	0.06099999999999994	5186.828125	16848.756292602524	0	1178	0.09656773978986166	1.9912948857453763	2.9825897714907526	206.9540252685547	206.9543914794922
450	206.99085998535156	17.418666666666663					1	DETECTED	206.9909 m/z @17.42 [N1279_2.mzXML]	206.99085998535156	17.418666666666663	0.21128333333333332	19.979833333333332	19.768549999999998	6160.88916015625	2488162.7150995475	0	1178	8.36007762543078	0.5744205733391577	0.20766735732237154	206.98715209960938	206.9957733154297
451	207.0262451171875	10.23695					1	DETECTED	207.0262 m/z @10.24 [N1279_2.mzXML]	207.0262451171875	10.23695	1.46935	15.188600000000001	13.71925	79012.28125	3335022.3998308075	1	1178	0.08156073914457629	4.342192295116001	62.39880408245844	207.01626586914062	207.0263671875
452	207.1042022705078	9.221783333333333					1	DETECTED	207.1042 m/z @9.22 [N1279_2.mzXML]	207.1042022705078	9.221783333333333	9.062266666666666	15.312183333333333	6.2499166666666675	19599.93359375	848566.5177162173	0	1178	0.12290123368310368	0.8828164798188778	0.5908100052369109	207.09654235839844	207.11224365234375
453	208.0490264892578	15.893666666666666					1	DETECTED	208.0490 m/z @15.89 [N1279_2.mzXML]	208.0490264892578	15.893666666666666	0.13799999999999998	19.703500000000002	19.5655	12790.59375	3547394.5291369613	0	1178	2.4204025187545017	0.6209035902426641	0.18487265345036705	208.04835510253906	208.04937744140625
454	208.89048767089844	1.7746666666666668					1	DETECTED	208.8905 m/z @1.77 [N1279_2.mzXML]	208.89048767089844	1.7746666666666668	1.6784166666666667	1.9727	0.29428333333333323	42646.52734375	274085.3834389649	0	1178	0.08238430041277178	1.5287445887445856	4.816062902469246	208.8903045654297	208.89117431640625
455	208.9782257080078	13.89105					1	DETECTED	208.9782 m/z @13.89 [N1279_2.mzXML]	208.9782257080078	13.89105	11.589516666666666	15.875316666666667	4.2858	5803.03271484375	774940.9808129884	0	1178	2.3093055324525746	0.9310749355502129	0.8621498711004257	208.9779052734375	208.97926330566406
456	209.0330352783203	1.5142					1	DETECTED	209.0330 m/z @1.51 [N1279_2.mzXML]	209.0330352783203	1.5142	1.4359	5.7472	4.3113	37644.81640625	469660.36032199103	0	1178	0.03662235066927022	1.1038150682317331	0.9444311821300131	209.0327606201172	209.03326416015625
457	209.0453338623047	16.2247					1	DETECTED	209.0453 m/z @16.22 [N1279_2.mzXML]	209.0453338623047	16.2247	0.1562	19.99816666666667	19.84196666666667	25741.408203125	6563320.919047883	0	1178	7.292208875990303	0.616863014773333	0.4703162521421872	209.04434204101562	209.04563903808594
458	209.09182739257812	7.6556999999999995					1	DETECTED	209.0918 m/z @7.66 [N1279_2.mzXML]	209.09182739257812	7.6556999999999995	5.171449999999999	12.159516666666667	6.9880666666666675	19841.470703125	1562095.305134705	0	1178	0.776260535425009	0.7677888195425366	0.2253237931968153	209.08453369140625	209.09259033203125
459	209.1167449951172	12.030750000000001					1	DETECTED	209.1167 m/z @12.03 [N1279_2.mzXML]	209.1167449951172	12.030750000000001	1.2533833333333333	12.699883333333334	11.4465	545969.875	4755122.146880428	1	1178	0.10819151210902689	3.6411627182382125	4.573246594511757	209.1135711669922	209.11782836914062
460	209.1282958984375	10.23695					1	DETECTED	209.1283 m/z @10.24 [N1279_2.mzXML]	209.1282958984375	10.23695	10.04135	10.453783333333332	0.41243333333333254	4310.6005859375	57320.81206484972	0	1178	0.21613427663079676	1.054277436946143	1.108554873892286	209.12814331054688	209.1285400390625
461	210.04518127441406	17.069833333333335					1	DETECTED	210.0452 m/z @17.07 [N1279_2.mzXML]	210.04518127441406	17.069833333333335	8.40545	17.949166666666667	9.543716666666667	1808.866943359375	528773.1870961917	0	1178	0.9347737488396497	0.5507441383595292	0.10148827671905844	210.04452514648438	210.04989624023438
462	210.9349822998047	11.484383333333334					1	DETECTED	210.9350 m/z @11.48 [N1279_2.mzXML]	210.9349822998047	11.484383333333334	5.694599999999999	17.783166666666666	12.088566666666667	11283.306640625	1191275.6334729928	0	1178	0.851830614863573	0.8932133660789063	0.7583804242221363	210.93360900878906	210.93629455566406
463	211.0417938232422	2.5819833333333335					1	DETECTED	211.0418 m/z @2.58 [N1279_2.mzXML]	211.0417938232422	2.5819833333333335	1.875	17.308666666666667	15.433666666666667	22139.154296875	1895019.7509103392	0	1178	0.4014739236093443	10.721644532729522	1.099339071083448	211.0400848388672	211.04722595214844
464	211.0802459716797	14.708400000000001					1	DETECTED	211.0802 m/z @14.71 [N1279_2.mzXML]	211.0802459716797	14.708400000000001	9.027199999999999	17.455	8.4278	4393.310546875	785068.1415489197	0	1178	0.7224767200652522	0.7417270999084697	0.48345419981693943	211.0794219970703	211.0815887451172
465	211.132568359375	12.1426					1	DETECTED	211.1326 m/z @12.14 [N1279_2.mzXML]	211.132568359375	12.1426	0.10148333333333334	19.99816666666667	19.896683333333335	28515.751953125	3592916.0741709587	0	1178	0.11749869094805909	0.7122201387887577	1.3880660343298767	211.12306213378906	211.1337890625
466	211.14395141601562	10.290433333333334					1	DETECTED	211.1440 m/z @10.29 [N1279_2.mzXML]	211.14395141601562	10.290433333333334	10.1836	14.640516666666667	4.456916666666666	32889.35546875	843835.4224580093	0	1178	0.146135752341511	1.4951385469196545	1.828437309861636	211.14389038085938	211.15017700195312
467	212.01927185058594	11.362833333333333					1	DETECTED	212.0193 m/z @11.36 [N1279_2.mzXML]	212.01927185058594	11.362833333333333	11.31845	11.844833333333334	0.5263833333333334	91956.3984375	638420.3377593992	0	1178	0.09878755470186285	4.5613286906714725	3.6594226856532606	212.0190887451172	212.01976013183594
468	212.83871459960938	1.9727					1	DETECTED	212.8387 m/z @1.97 [N1279_2.mzXML]	212.83871459960938	1.9727	1.7102666666666666	2.15665	0.44638333333333335	15171.3310546875	238458.7198433838	0	1178	0.3291149652198515	0.8504699606249208	0.6939773017319776	212.83843994140625	212.8389892578125
469	213.1477508544922	11.589516666666666					1	DETECTED	213.1478 m/z @11.59 [N1279_2.mzXML]	213.1477508544922	11.589516666666666	0.2663	11.96835	11.70205	7744.73974609375	1858312.9743719476	0	1178	0.47046344405718266	0.5167281676437643	0.033456335287528664	213.14773559570312	213.1490020751953
470	213.159423828125	10.7649					1	DETECTED	213.1594 m/z @10.76 [N1279_2.mzXML]	213.159423828125	10.7649	6.45275	14.945616666666666	8.492866666666666	6659.81396484375	783825.1597726442	0	1178	0.11782710800936869	0.9847601157968374	0.8987777441010731	213.1583251953125	213.16427612304688
471	213.1780242919922	10.506266666666667					1	DETECTED	213.1780 m/z @10.51 [N1279_2.mzXML]	213.1780242919922	10.506266666666667	10.453783333333332	12.816433333333332	2.3626500000000004	6205.3955078125	273042.42593042005	0	1178	0.21047071978532728	22.508574150523362	44.017148301046724	213.17770385742188	213.18380737304688
472	213.95883178710938	18.973333333333336					1	DETECTED	213.9588 m/z @18.97 [N1279_2.mzXML]	213.95883178710938	18.973333333333336	0.10148333333333334	19.99816666666667	19.896683333333335	4125.853515625	1501085.534977906	0	1178	1.676256389093485	0.5271524342693836	0.2751082470771513	213.95782470703125	213.9599151611328
473	214.0264892578125	10.55425					1	DETECTED	214.0265 m/z @10.55 [N1279_2.mzXML]	214.0264892578125	10.55425	10.5221	10.63895	0.11684999999999945	4316.13671875	19256.332217224095	0	1178	0.09662187467244543	1.8172628304821248	2.6345256609642496	214.02633666992188	214.026611328125
474	214.1797332763672	11.285833333333333					1	DETECTED	214.1797 m/z @11.29 [N1279_2.mzXML]	214.1797332763672	11.285833333333333	9.697133333333333	11.333066666666667	1.635933333333334	11017.9423828125	175797.4064913335	0	1178	0.035685775465541525	0.5148654035794469	0.029730807158893806	214.17884826660156	214.18006896972656
475	214.83551025390625	1.7746666666666668					1	DETECTED	214.8355 m/z @1.77 [N1279_2.mzXML]	214.83551025390625	1.7746666666666668	1.7430666666666668	14.027166666666666	12.284099999999999	15345.30078125	3251304.4888499756	0	1178	0.037219543412182476	194.36867088607548	387.737341772151	214.83143615722656	214.84498596191406
476	214.91714477539062	1.5726666666666667					1	DETECTED	214.9171 m/z @1.57 [N1279_2.mzXML]	214.91714477539062	1.5726666666666667	1.4359	1.8468000000000002	0.41090000000000027	858699.8125	5536547.163806399	0	1178	0.10104079327563609	0.8024245734592749	0.5221493650198521	214.91510009765625	214.91737365722656
477	214.98866271972656	1.5434833333333333					1	DETECTED	214.9887 m/z @1.54 [N1279_2.mzXML]	214.98866271972656	1.5434833333333333	1.46935	1.5876	0.11824999999999997	44226.52734375	240525.5841650391	0	1178	0.12796398478943005	0.7975494604316539	0.5950989208633078	214.98843383789062	214.98866271972656
478	215.0157928466797	1.9727					1	DETECTED	215.0158 m/z @1.97 [N1279_2.mzXML]	215.0157928466797	1.9727	1.9164999999999999	10.53825	8.62175	41501.01953125	2049286.2825851138	0	1178	1.4812010644399027	73.1545281049938	11.333100807750178	215.01573181152344	215.0231475830078
479	215.1273956298828	11.13265					1	DETECTED	215.1274 m/z @11.13 [N1279_2.mzXML]	215.1273956298828	11.13265	8.557549999999999	17.528166666666667	8.970616666666668	6628.1025390625	753973.4295892031	0	1178	0.12216715565763536	1.7417996712101793	2.4835993424203586	215.12693786621094	215.12789916992188
480	215.16355895996094	12.228433333333333					1	DETECTED	215.1636 m/z @12.23 [N1279_2.mzXML]	215.16355895996094	12.228433333333333	4.811833333333333	12.330516666666666	7.518683333333333	5857.7587890625	674724.0082801513	0	1178	0.2881412363735869	0.5068820843333423	0.013764168666684581	215.163330078125	215.16412353515625
481	215.92080688476562	1.529					1	DETECTED	215.9208 m/z @1.53 [N1279_2.mzXML]	215.92080688476562	1.529	1.4535333333333333	1.61755	0.1640166666666667	22832.708984375	148844.5364107056	0	1178	0.1250082905967047	1.063281808745637	1.2168655358580236	215.920166015625	215.92083740234375
482	216.1163330078125	1.8889					1	DETECTED	216.1163 m/z @1.89 [N1279_2.mzXML]	216.1163330078125	1.8889	1.875	2.11455	0.23954999999999993	26843.1640625	148085.88985620122	0	1178	0.05345974608822335	8.616906474820127	10.60321754569453	216.1157684326172	216.12289428710938
483	216.922119140625	1.6944000000000001					1	DETECTED	216.9221 m/z @1.69 [N1279_2.mzXML]	216.922119140625	1.6944000000000001	1.529	1.8323166666666666	0.3033166666666667	154557.609375	1236003.5618344734	0	1178	0.124299666734496	2.002322709817924	2.973412472969033	216.91331481933594	216.92242431640625
484	216.9504852294922	1.5434833333333333					1	DETECTED	216.9505 m/z @1.54 [N1279_2.mzXML]	216.9504852294922	1.5434833333333333	1.2170833333333335	19.502833333333335	18.28575	142034.15625	1.2239176701165892E7	0	1178	0.11203223173368193	87.83661482414131	1.0117943312206994	216.9459686279297	216.9504852294922
485	217.04681396484375	10.9267					1	DETECTED	217.0468 m/z @10.93 [N1279_2.mzXML]	217.04681396484375	10.9267	1.6022333333333334	18.9005	17.298266666666667	6064.39208984375	1763439.8536129452	0	1178	0.1797458219744712	0.7181478441781005	0.434455202344684	217.03822326660156	217.05526733398438
486	217.06942749023438	9.904266666666667					1	DETECTED	217.0694 m/z @9.90 [N1279_2.mzXML]	217.06942749023438	9.904266666666667	8.817116666666667	10.201600000000001	1.3844833333333337	12333.1064453125	205035.40651843266	0	1178	0.09590438258807055	0.6367489920127556	0.2734979840255112	217.06411743164062	217.0703125
487	217.08152770996094	1.875					1	DETECTED	217.0815 m/z @1.88 [N1279_2.mzXML]	217.08152770996094	1.875	1.8468000000000002	15.188600000000001	13.341800000000001	64909.37109375	1359036.3526604003	0	1178	0.044488403688737854	13.512340785706233	19.63625836858856	217.08102416992188	217.08984375
488	217.1214141845703	18.681500000000003					1	DETECTED	217.1214 m/z @18.68 [N1279_2.mzXML]	217.1214141845703	18.681500000000003	0.1562	19.979833333333332	19.823633333333333	9529.859375	2392713.2839340535	0	1178	2.248322778490536	0.5667148376962677	0.1420526483843431	217.11941528320312	217.12229919433594
489	218.081298828125	9.20735					1	DETECTED	218.0813 m/z @9.21 [N1279_2.mzXML]	218.081298828125	9.20735	9.178833333333333	17.783166666666666	8.604333333333333	4095.771240234375	709537.3513218994	0	1178	0.08186186107669613	150.8649912331977	300.7299824663954	218.08018493652344	218.08592224121094
490	218.1206817626953	10.472183333333334					1	DETECTED	218.1207 m/z @10.47 [N1279_2.mzXML]	218.1206817626953	10.472183333333334	6.8062000000000005	10.53825	3.732049999999999	6397.27294921875	596276.1254628904	0	1178	0.1276855702352666	0.5090107701889897	0.018021540377979366	218.11439514160156	218.12124633789062
491	218.13839721679688	2.0009					1	DETECTED	218.1384 m/z @2.00 [N1279_2.mzXML]	218.13839721679688	2.0009	0.10148333333333334	19.979833333333332	19.878349999999998	19251.615234375	3334135.695563383	0	1178	3.553360093641016	2.8173329241269425	4.22670051419143	218.13734436035156	218.1391143798828
492	218.21131896972656	10.398249999999999					1	DETECTED	218.2113 m/z @10.40 [N1279_2.mzXML]	218.21131896972656	10.398249999999999	9.732	10.53825	0.8062500000000004	8881.8212890625	153307.23270483382	0	1178	0.08051882873930616	0.6050656660412762	0.17245392645750382	218.20404052734375	218.21153259277344
493	218.91925048828125	1.6944000000000001					1	DETECTED	218.9193 m/z @1.69 [N1279_2.mzXML]	218.91925048828125	1.6944000000000001	1.4535333333333333	1.8036833333333333	0.35014999999999996	53487.8203125	498881.8322431643	0	1178	0.24301118878943795	1.6761433610743894	0.23751946961829695	218.909912109375	218.91925048828125
494	218.98342895507812	1.529					1	DETECTED	218.9834 m/z @1.53 [N1279_2.mzXML]	218.98342895507812	1.529	1.46935	1.6328	0.1634500000000001	19318.927734375	138387.1628664551	0	1178	0.15288832047951595	1.3700754400670592	1.7401508801341181	218.98326110839844	218.9835968017578
495	219.02586364746094	1.7746666666666668					1	DETECTED	219.0259 m/z @1.77 [N1279_2.mzXML]	219.02586364746094	1.7746666666666668	1.7102666666666666	5.1027	3.392433333333333	1288027.75	9313839.079790918	1	1178	0.05609443516735313	4.868445319452388	8.13891657171137	219.0172576904297	219.0268096923828
496	219.04331970214844	8.713783333333334					1	DETECTED	219.0433 m/z @8.71 [N1279_2.mzXML]	219.04331970214844	8.713783333333334	1.8036833333333333	11.149616666666667	9.345933333333333	9392.5390625	888200.2841316527	0	1178	0.07958126899732498	4.671358288544	8.974484704176298	219.04251098632812	219.0485076904297
497	219.1170654296875	14.8605					1	DETECTED	219.1171 m/z @14.86 [N1279_2.mzXML]	219.1170654296875	14.8605	3.0703	19.557333333333336	16.487033333333336	9443.5419921875	2177780.4136173413	0	1178	1.1673099173810897	0.9636833638116219	0.6706263912060377	219.1092987060547	219.12599182128906
498	219.1380157470703	11.694666666666667					1	DETECTED	219.1380 m/z @11.69 [N1279_2.mzXML]	219.1380157470703	11.694666666666667	3.91575	12.1426	8.226849999999999	2799.1162109375	710108.0559561157	0	1178	1.3074158595418837	0.528791498387736	0.057582996775472156	219.13734436035156	219.14227294921875
499	219.1741180419922	11.392633333333333					1	DETECTED	219.1741 m/z @11.39 [N1279_2.mzXML]	219.1741180419922	11.392633333333333	0.13799999999999998	19.979833333333332	19.84183333333333	16069.923828125	2036840.702272461	0	1178	1.6186777239845522	1.5312222646522253	1.395914486994791	219.16998291015625	219.17501831054688
500	220.02947998046875	1.7746666666666668					1	DETECTED	220.0295 m/z @1.77 [N1279_2.mzXML]	220.02947998046875	1.7746666666666668	1.7430666666666668	2.2683833333333334	0.5253166666666667	71042.625	514296.278243164	0	1178	0.058280128981775814	7.668071253440152	10.133377913513874	220.02926635742188	220.03713989257812
501	220.12521362304688	11.347916666666666					1	DETECTED	220.1252 m/z @11.35 [N1279_2.mzXML]	220.12521362304688	11.347916666666666	8.783183333333334	15.27675	6.493566666666666	16717.115234375	3484235.8032428585	0	1178	6.336416669772513	1.2659340802162669	1.5296705336384908	220.11756896972656	220.12521362304688
502	220.93421936035156	1.61755					1	DETECTED	220.9342 m/z @1.62 [N1279_2.mzXML]	220.93421936035156	1.61755	1.5581	11.860866666666668	10.302766666666669	111169.3828125	3149215.1251921384	0	1178	0.07102003445997895	1.63075573825451	2.5384499571742922	220.93128967285156	220.94284057617188
503	221.00628662109375	15.510250000000001					1	DETECTED	221.0063 m/z @15.51 [N1279_2.mzXML]	221.00628662109375	15.510250000000001	1.4359	19.924500000000002	18.4886	2795.69775390625	1368105.6929061285	0	1178	0.5258997224879955	0.6568189649966073	0.31363792999321466	220.99642944335938	221.00717163085938
504	221.02423095703125	1.7746666666666668					1	DETECTED	221.0242 m/z @1.77 [N1279_2.mzXML]	221.02423095703125	1.7746666666666668	1.7430666666666668	11.952366666666668	10.2093	84968.40625	2857937.4132588496	0	1178	0.05098384423646962	160.8175921257734	12.997027117228475	221.02085876464844	221.02688598632812
505	221.0530548095703	11.589516666666666					1	DETECTED	221.0531 m/z @11.59 [N1279_2.mzXML]	221.0530548095703	11.589516666666666	1.4535333333333333	11.810183333333333	10.35665	17869.568359375	2391112.157112488	0	1178	0.17985320940587002	0.512227444693292	0.015243193002647062	221.04476928710938	221.05335998535156
506	221.0808563232422	10.506266666666667					1	DETECTED	221.0809 m/z @10.51 [N1279_2.mzXML]	221.0808563232422	10.506266666666667	10.489849999999999	11.166633333333333	0.6767833333333346	21541.958984375	161259.3238024605	0	1178	0.09767653336249538	11.65441463769147	8.732336598767919	221.0802764892578	221.08116149902344
507	221.09188842773438	8.59255					1	DETECTED	221.0919 m/z @8.59 [N1279_2.mzXML]	221.09188842773438	8.59255	4.564633333333333	9.341766666666667	4.7771333333333335	7878.91748046875	446366.33046038804	0	1178	0.16383379379232288	0.5930029998965554	0.23744453195541976	221.0912628173828	221.09246826171875
508	221.13165283203125	10.058349999999999					1	DETECTED	221.1317 m/z @10.06 [N1279_2.mzXML]	221.13165283203125	10.058349999999999	8.800133333333333	10.23695	1.436816666666667	22867.771484375	656855.1302451172	0	1178	0.08562477719707395	0.5708103369673496	0.14337004416482477	221.12533569335938	221.13185119628906
509	222.0647430419922	15.747316666666668					1	DETECTED	222.0647 m/z @15.75 [N1279_2.mzXML]	222.0647430419922	15.747316666666668	9.423066666666667	19.557333333333336	10.134266666666669	12737.6435546875	2529012.2511239317	0	1178	6.4205947290385375	0.8012228063933801	0.4232697556943039	222.06410217285156	222.06527709960938
510	222.8673095703125	1.7746666666666668					1	DETECTED	222.8673 m/z @1.77 [N1279_2.mzXML]	222.8673095703125	1.7746666666666668	1.6944000000000001	18.973333333333336	17.278933333333335	64431.79296875	4509835.421027955	0	1178	0.08685846961606902	107.63455149501657	214.26910299003313	222.86126708984375	222.86766052246094
511	222.99395751953125	13.591383333333333					1	DETECTED	222.9940 m/z @13.59 [N1279_2.mzXML]	222.99395751953125	13.591383333333333	11.333066666666667	19.0645	7.731433333333332	21787.03125	3182987.35715277	0	1178	1.0465589911228896	1.7117690905467942	2.4235381810935883	222.99212646484375	222.9947509765625
512	223.06097412109375	15.54655					1	DETECTED	223.0610 m/z @15.55 [N1279_2.mzXML]	223.06097412109375	15.54655	9.115016666666666	19.759166666666665	10.64415	24833.275390625	5441417.689294367	0	1178	2.2064494568075705	0.8134370756132481	0.5769592931248261	223.06019592285156	223.06126403808594
513	223.09603881835938	11.5464					1	DETECTED	223.0960 m/z @11.55 [N1279_2.mzXML]	223.09603881835938	11.5464	0.10148333333333334	19.99816666666667	19.896683333333335	820698.125	1.2314963957234595E7	1	1178	0.0954025351672545	0.5139508664523308	0.02051307665741033	223.09176635742188	223.09762573242188
514	223.13241577148438	12.3646					1	DETECTED	223.1324 m/z @12.36 [N1279_2.mzXML]	223.13241577148438	12.3646	10.7649	12.73345	1.9685499999999987	80810.6796875	1457094.9848691404	0	1178	0.13262305961343834	0.576614558684422	0.21126712885772653	223.12986755371094	223.1328582763672
515	223.16879272460938	12.1767					1	DETECTED	223.1688 m/z @12.18 [N1279_2.mzXML]	223.16879272460938	12.1767	10.7469	14.843616666666666	4.096716666666666	5040.447265625	575042.8056451416	0	1178	3.965138673547269	1.4326187811815168	1.8652375623630335	223.16786193847656	223.16932678222656
516	224.09950256347656	11.5464					1	DETECTED	224.0995 m/z @11.55 [N1279_2.mzXML]	224.09950256347656	11.5464	1.5581	12.0	10.4419	103993.3046875	2053534.89834253	0	1178	0.08941923938625962	0.5151278932069151	0.03495996403200691	224.09130859375	224.0999298095703
517	224.8642120361328	1.7267166666666667					1	DETECTED	224.8642 m/z @1.73 [N1279_2.mzXML]	224.8642120361328	1.7267166666666667	1.6784166666666667	1.9868333333333332	0.30841666666666656	38199.515625	375575.63279614266	0	1178	0.49106155705885945	3.1927191166321585	5.01136258009346	224.86410522460938	224.86456298828125
518	224.950927734375	11.759766666666668					1	DETECTED	224.9509 m/z @11.76 [N1279_2.mzXML]	224.950927734375	11.759766666666668	10.837516666666666	16.6102	5.772683333333333	30839.015625	2643142.782104031	0	1178	0.881975022520864	2.843062237165963	4.818488093025379	224.94967651367188	224.9515380859375
519	225.1078643798828	1.8889					1	DETECTED	225.1079 m/z @1.89 [N1279_2.mzXML]	225.1078643798828	1.8889	1.875	11.61885	9.74385	45997.8671875	1094199.3981759944	0	1178	0.08874355473527396	333.5692679638778	697.514749096869	225.09796142578125	225.11160278320312
520	225.14825439453125	12.398416666666666					1	DETECTED	225.1483 m/z @12.40 [N1279_2.mzXML]	225.14825439453125	12.398416666666666	0.6149	12.66665	12.05175	24153.384765625	987635.9200755624	0	1178	0.16974962540313676	0.5113817182476652	0.014433760854447928	225.14784240722656	225.14935302734375
521	225.1598358154297	11.844833333333334					1	DETECTED	225.1598 m/z @11.84 [N1279_2.mzXML]	225.1598358154297	11.844833333333334	8.129299999999999	11.96835	3.8390500000000003	4455.04443359375	512830.6949334108	0	1178	1.6076626860194754	0.5166216604166292	0.03324332083325821	225.15919494628906	225.16015625
522	226.0446014404297	2.0435					1	DETECTED	226.0446 m/z @2.04 [N1279_2.mzXML]	226.0446014404297	2.0435	2.0150833333333336	15.600616666666667	13.585533333333334	8941.6708984375	2025817.773431091	0	1178	0.056857809046205965	239.041642228742	477.08328445748396	226.04026794433594	226.0523223876953
523	226.0870361328125	10.058349999999999					1	DETECTED	226.0870 m/z @10.06 [N1279_2.mzXML]	226.0870361328125	10.058349999999999	10.006400000000001	10.435333333333334	0.42893333333333317	52493.234375	299927.85642538476	0	1178	0.08207877439688538	1.9780593867410239	2.3092122888433817	226.08677673339844	226.08714294433594
524	226.95095825195312	1.6632333333333333					1	DETECTED	226.9510 m/z @1.66 [N1279_2.mzXML]	226.95095825195312	1.6632333333333333	0.57855	19.887833333333333	19.309283333333333	448150.28125	1.01689603160943E7	0	1178	0.0769478786589286	0.564935668466522	2.028640176968982	226.94577026367188	226.95504760742188
525	227.07908630371094	9.221783333333333					1	DETECTED	227.0791 m/z @9.22 [N1279_2.mzXML]	227.07908630371094	9.221783333333333	0.7972166666666667	12.07675	11.279533333333333	37014.46484375	2041039.796218262	0	1178	0.11450585534758595	0.6668653893247343	7.1124944840271445	227.07864379882812	227.0885009765625
526	227.0911865234375	10.801233333333332					1	DETECTED	227.0912 m/z @10.80 [N1279_2.mzXML]	227.0911865234375	10.801233333333332	10.783016666666667	16.775166666666667	5.9921500000000005	11736.45703125	889334.3283317873	0	1178	0.10729068191608526	164.46889295517838	327.93778591035675	227.0910186767578	227.09811401367188
527	227.10226440429688	8.678966666666668					1	DETECTED	227.1023 m/z @8.68 [N1279_2.mzXML]	227.10226440429688	8.678966666666668	8.539833333333332	8.817116666666667	0.2772833333333349	3280.925048828125	25727.425586151217	0	1178	0.0995621539359881	0.9964662194537527	0.9929324389075053	227.1016082763672	227.10305786132812
528	227.17515563964844	9.784766666666666					1	DETECTED	227.1752 m/z @9.78 [N1279_2.mzXML]	227.17515563964844	9.784766666666666	0.5235166666666667	19.575666666666667	19.05215	105477.3828125	2927887.630336975	1	1178	0.1341405814405956	1.1754311672971374	1.3398134012005432	227.17405700683594	227.17623901367188
529	227.974609375	15.54655					1	DETECTED	227.9746 m/z @15.55 [N1279_2.mzXML]	227.974609375	15.54655	4.3097166666666675	19.924500000000002	15.614783333333335	1927.427490234375	1166807.3291237794	0	1178	0.7208421571709369	0.6948035478560094	0.3896070957120187	227.9738006591797	227.97731018066406
530	228.06301879882812	10.308016666666667					1	DETECTED	228.0630 m/z @10.31 [N1279_2.mzXML]	228.06301879882812	10.308016666666667	10.272533333333334	10.398249999999999	0.1257166666666656	27581.330078125	146652.32385986307	0	1178	0.09471684458794805	1.7714889619539438	2.5429779239078876	228.06301879882812	228.0631103515625
531	229.1428985595703	1.3446666666666667					1	DETECTED	229.1429 m/z @1.34 [N1279_2.mzXML]	229.1428985595703	1.3446666666666667	0.10148333333333334	19.99816666666667	19.896683333333335	77240.71875	5.8612108481355436E7	1	1178	2.810778519796328	8.00231261144106	15.00462522288212	229.1426544189453	229.1435546875
532	229.1544189453125	1.8889					1	DETECTED	229.1544 m/z @1.89 [N1279_2.mzXML]	229.1544189453125	1.8889	1.875	2.12865	0.25364999999999993	60574.42578125	550241.2747724606	0	1178	0.06729116538389013	9.124100719424442	17.248201438848884	229.15415954589844	229.1575469970703
533	230.14630126953125	1.089					1	DETECTED	230.1463 m/z @1.09 [N1279_2.mzXML]	230.14630126953125	1.089	0.1562	19.979833333333332	19.823633333333333	10762.4248046875	7219933.589279294	0	1178	5.355285227114248	10.625875500285877	1.8288250067326624	230.1455535888672	230.1473846435547
534	230.24729919433594	11.392633333333333					1	DETECTED	230.2473 m/z @11.39 [N1279_2.mzXML]	230.24729919433594	11.392633333333333	11.347916666666666	12.015783333333333	0.6678666666666668	258257.65625	1607003.554296265	1	1178	0.08071561143049522	2.654923703876792	3.49165729057836	230.24708557128906	230.24774169921875
535	230.96603393554688	1.5581					1	DETECTED	230.9660 m/z @1.56 [N1279_2.mzXML]	230.96603393554688	1.5581	1.4535333333333333	13.136383333333333	11.68285	159858.265625	4476711.383958862	0	1178	0.11065782068209873	0.9301550731538223	0.8114351621702031	230.9646759033203	230.9661102294922
536	230.989501953125	1.9727					1	DETECTED	230.9895 m/z @1.97 [N1279_2.mzXML]	230.989501953125	1.9727	1.95855	3.496583333333333	1.5380333333333331	11037.5771484375	302333.6971300049	0	1178	1.3920138207056385	54.347467608952144	108.0751448570568	230.9894561767578	230.99061584472656
537	231.1369171142578	15.101583333333334					1	DETECTED	231.1369 m/z @15.10 [N1279_2.mzXML]	231.1369171142578	15.101583333333334	0.10148333333333334	19.99816666666667	19.896683333333335	217399.453125	2.2822162008045137E7	1	1178	0.9294366207717939	0.9054165289101017	3.0672423122881227	231.13604736328125	231.1448974609375
538	232.1404266357422	15.101583333333334					1	DETECTED	232.1404 m/z @15.10 [N1279_2.mzXML]	232.1404266357422	15.101583333333334	9.390266666666667	19.832333333333334	10.442066666666667	14179.7509765625	1566474.932432158	0	1178	0.7941040801305999	0.8126061696186839	0.6112601338460528	232.1396942138672	232.1416473388672
539	232.15415954589844	8.454683333333334					1	DETECTED	232.1542 m/z @8.45 [N1279_2.mzXML]	232.15415954589844	8.454683333333334	8.0784	11.13265	3.0542499999999997	41939.3515625	742595.4008533319	0	1178	0.17883464014372663	0.9034988012911368	0.4901943372620904	232.15379333496094	232.1545867919922
540	232.89598083496094	1.6944000000000001					1	DETECTED	232.8960 m/z @1.69 [N1279_2.mzXML]	232.89598083496094	1.6944000000000001	1.6632333333333333	1.9025	0.23926666666666674	127162.6328125	938594.7081542977	0	1178	0.11966176210856871	3.838502673796778	4.162575841267292	232.89596557617188	232.89645385742188
541	232.92803955078125	1.5581					1	DETECTED	232.9280 m/z @1.56 [N1279_2.mzXML]	232.92803955078125	1.5581	1.4535333333333333	1.6328	0.17926666666666669	78329.5625	483324.13105859386	0	1178	0.10289141870180041	0.8704931280674373	0.7018336324722056	232.9276885986328	232.92803955078125
542	233.14700317382812	14.911783333333334					1	DETECTED	233.1470 m/z @14.91 [N1279_2.mzXML]	233.14700317382812	14.911783333333334	0.7972166666666667	19.667166666666667	18.86995	9043.919921875	1821085.261136445	0	1178	1.5600182573163046	0.840456693295178	0.6667673926242915	233.14598083496094	233.1526336669922
543	234.89297485351562	1.7267166666666667					1	DETECTED	234.8930 m/z @1.73 [N1279_2.mzXML]	234.89297485351562	1.7267166666666667	1.6632333333333333	1.8323166666666666	0.16908333333333325	50512.03515625	316283.3361978762	0	1178	0.12186872799962489	1.406428349314787	1.552641213821646	234.89292907714844	234.89337158203125
544	235.0685577392578	11.87595					1	DETECTED	235.0686 m/z @11.88 [N1279_2.mzXML]	235.0685577392578	11.87595	11.5464	12.125833333333333	0.5794333333333324	45118.48046875	458229.12332397304	0	1178	0.1172560805043883	1.0856889256305522	0.9071285272964184	235.0634002685547	235.06886291503906
545	235.09231567382812	2.7215					1	DETECTED	235.0923 m/z @2.72 [N1279_2.mzXML]	235.09231567382812	2.7215	0.6513666666666666	18.663	18.011633333333332	68799.0234375	9196612.864054358	0	1178	0.904013229624498	2.0485648497459796	5.986055256846314	235.09133911132812	235.09893798828125
546	235.14418029785156	10.53825					1	DETECTED	235.1442 m/z @10.54 [N1279_2.mzXML]	235.14418029785156	10.53825	10.506266666666667	10.603683333333333	0.09741666666666582	6453.77392578125	24366.281739624093	0	1178	0.052243565060395625	1.5229286086503504	2.045857217300701	235.14376831054688	235.14425659179688
547	235.1688690185547	12.2792					1	DETECTED	235.1689 m/z @12.28 [N1279_2.mzXML]	235.1688690185547	12.2792	0.11975	19.99816666666667	19.87841666666667	14084.2529296875	1419096.1177221679	0	1178	0.08395955425546653	0.6584481141201665	0.6578910534875834	235.16783142089844	235.17001342773438
548	236.08045959472656	16.151233333333334					1	DETECTED	236.0805 m/z @16.15 [N1279_2.mzXML]	236.08045959472656	16.151233333333334	10.058349999999999	17.746666666666666	7.688316666666667	3358.35546875	710004.4309660034	0	1178	1.4301063315258382	0.6309259710098939	0.2017012550481494	236.0795135498047	236.08126831054688
549	236.97129821777344	11.952366666666668					1	DETECTED	236.9713 m/z @11.95 [N1279_2.mzXML]	236.97129821777344	11.952366666666668	11.61885	15.438066666666666	3.819216666666666	5303.39501953125	481732.6518352053	0	1178	0.5991150333158828	5.725675878266928	10.451351756533857	236.97015380859375	236.9718475341797
550	237.07659912109375	15.710883333333333					1	DETECTED	237.0766 m/z @15.71 [N1279_2.mzXML]	237.07659912109375	15.710883333333333	1.61755	17.857166666666668	16.239616666666667	6681.1884765625	2245799.5434131157	0	1178	0.48334475425272316	0.5761453405865657	0.42792456571840015	237.0691680908203	237.08621215820312
551	237.11155700683594	11.285833333333333					1	DETECTED	237.1116 m/z @11.29 [N1279_2.mzXML]	237.11155700683594	11.285833333333333	0.11975	19.9615	19.84175	18810.798828125	2746632.670035523	0	1178	0.761537944423953	0.9111822807551972	7.705760997440532	237.1094512939453	237.11341857910156
552	238.10693359375	15.582500000000001					1	DETECTED	238.1069 m/z @15.58 [N1279_2.mzXML]	238.10693359375	15.582500000000001	9.2945	19.86916666666667	10.574666666666669	10185.998046875	2518628.969617707	0	1178	0.9532180039341824	0.944248937719927	0.6556332636629741	238.10633850097656	238.10797119140625
553	238.84107971191406	1.7430666666666668					1	DETECTED	238.8411 m/z @1.74 [N1279_2.mzXML]	238.84107971191406	1.7430666666666668	1.6944000000000001	7.088916666666666	5.394516666666666	22665.970703125	1288308.2582738646	0	1178	0.08868808942305395	55.423116438356196	109.84623287671239	238.84072875976562	238.84132385253906
554	238.9665985107422	11.906216666666667					1	DETECTED	238.9666 m/z @11.91 [N1279_2.mzXML]	238.9665985107422	11.906216666666667	9.4065	18.644333333333336	9.237833333333336	76367.78125	7176535.596210421	1	1178	0.877994553617583	111.92089516919243	4.213533970240077	238.96585083007812	238.9716339111328
555	239.0635986328125	1.875					1	DETECTED	239.0636 m/z @1.88 [N1279_2.mzXML]	239.0635986328125	1.875	1.5876	10.53825	8.95065	98132.46875	980619.9250505372	0	1178	0.04325391058268768	4.109728960973291	4.2334449747960345	239.06118774414062	239.06890869140625
556	239.0910186767578	10.506266666666667					1	DETECTED	239.0910 m/z @10.51 [N1279_2.mzXML]	239.0910186767578	10.506266666666667	10.453783333333332	17.546333333333333	7.092550000000001	1172565.625	1.0212031632570053E7	1	1178	0.08951459360881664	2.393712962565982	3.9349816031664084	239.0849151611328	239.0912628173828
557	239.16351318359375	12.5668					1	DETECTED	239.1635 m/z @12.57 [N1279_2.mzXML]	239.16351318359375	12.5668	12.416	12.750083333333333	0.3340833333333322	52243.53515625	525026.2544216311	0	1178	0.2604809903308265	1.1077033598585264	1.435973883719365	239.16299438476562	239.163818359375
558	239.966064453125	12.093033333333333					1	DETECTED	239.9661 m/z @12.09 [N1279_2.mzXML]	239.966064453125	12.093033333333333	11.149616666666667	16.188216666666666	5.038599999999999	6151.77978515625	542095.2653314207	0	1178	0.15117799984115265	2.6704001413302727	3.2129249478319375	239.96505737304688	239.97073364257812
559	240.09458923339844	10.506266666666667					1	DETECTED	240.0946 m/z @10.51 [N1279_2.mzXML]	240.09458923339844	10.506266666666667	5.206033333333334	14.894433333333334	9.6884	123723.8671875	2167294.4553133254	0	1178	0.08914378088935315	1.123150400768798	0.9315541827392241	240.08660888671875	240.10272216796875
560	240.83853149414062	1.7593333333333334					1	DETECTED	240.8385 m/z @1.76 [N1279_2.mzXML]	240.83853149414062	1.7593333333333334	1.7267166666666667	11.921249999999999	10.194533333333332	15443.021484375	6171621.561086914	0	1178	0.15515233720586896	156.2779764946343	311.5559529892685	240.83810424804688	240.84352111816406
561	240.967041015625	12.193800000000001					1	DETECTED	240.9670 m/z @12.19 [N1279_2.mzXML]	240.967041015625	12.193800000000001	1.46935	19.9615	18.492150000000002	10065.5859375	1792406.6061833191	0	1178	0.4042793961688407	0.6788791715421917	3.4336423286479363	240.96133422851562	240.96864318847656
562	241.03054809570312	1.8889					1	DETECTED	241.0305 m/z @1.89 [N1279_2.mzXML]	241.03054809570312	1.8889	1.8889	16.849	14.9601	6421.62939453125	852162.1989429323	0	1178	6.807770603153523	null	null	241.02439880371094	241.03173828125
563	241.09483337402344	10.506266666666667					1	DETECTED	241.0948 m/z @10.51 [N1279_2.mzXML]	241.09483337402344	10.506266666666667	10.472183333333334	10.603683333333333	0.13149999999999906	7012.947265625	35539.416860412544	0	1178	0.0939637541495486	1.9290953545232188	2.8581907090464376	241.0942840576172	241.0951690673828
564	241.10671997070312	11.5464					1	DETECTED	241.1067 m/z @11.55 [N1279_2.mzXML]	241.10671997070312	11.5464	1.875	12.045783333333333	10.170783333333333	231145.078125	3973763.693630463	0	1178	0.09055151680010454	3.9983752855855257	8.911134616585109	241.0986328125	241.1071014404297
565	241.1430206298828	11.30265					1	DETECTED	241.1430 m/z @11.30 [N1279_2.mzXML]	241.1430206298828	11.30265	10.603683333333333	11.4073	0.8036166666666666	16344.384765625	438110.005336792	0	1178	0.7869672885619181	0.5748605083694974	0.1497210167389948	241.14080810546875	241.14317321777344
566	241.15379333496094	1.9164999999999999					1	DETECTED	241.1538 m/z @1.92 [N1279_2.mzXML]	241.15379333496094	1.9164999999999999	1.9164999999999999	11.2348	9.3183	7747.869140625	664426.217553467	0	1178	9.233825494217111	null	null	241.15357971191406	241.15565490722656
567	242.099853515625	8.90395					1	DETECTED	242.0999 m/z @8.90 [N1279_2.mzXML]	242.099853515625	8.90395	2.3769	8.973916666666666	6.597016666666666	5702.70166015625	584405.8258016354	0	1178	0.08481087106078	0.5053597464908853	0.010719492981770608	242.09933471679688	242.09986877441406
568	242.21087646484375	11.516449999999999					1	DETECTED	242.2109 m/z @11.52 [N1279_2.mzXML]	242.21087646484375	11.516449999999999	11.468583333333333	12.73345	1.2648666666666664	19515.220703125	534814.7893319081	0	1178	0.6336320577714449	13.212395543175713	18.486233786176214	242.2105712890625	242.2113037109375
569	242.9248504638672	1.6632333333333333					1	DETECTED	242.9249 m/z @1.66 [N1279_2.mzXML]	242.9248504638672	1.6632333333333333	1.6022333333333334	12.1767	10.574466666666666	209841.578125	5433590.383442749	0	1178	0.06266756896667203	1.6518858036292754	2.089196902723477	242.91787719726562	242.9250030517578
570	242.99447631835938	1.4845666666666666					1	DETECTED	242.9945 m/z @1.48 [N1279_2.mzXML]	242.99447631835938	1.4845666666666666	1.4535333333333333	2.6511666666666667	1.1976333333333333	15072.1015625	160572.8285129394	0	1178	0.07129137814521536	19.295918367346992	2.3910140624429177	242.9910125732422	242.99493408203125
571	243.01548767089844	15.930566666666666					1	DETECTED	243.0155 m/z @15.93 [N1279_2.mzXML]	243.01548767089844	15.930566666666666	9.76735	17.930999999999997	8.163649999999997	1685.2132568359375	431009.1130057678	0	1178	1.2784169287267453	0.6622880909049116	0.32457618180982317	243.0144500732422	243.0245361328125
572	244.1179962158203	9.541516666666666					1	DETECTED	244.1180 m/z @9.54 [N1279_2.mzXML]	244.1179962158203	9.541516666666666	9.52425	9.610583333333333	0.08633333333333226	3511.511474609375	14009.067021606348	0	1178	0.0911870437383957	2.5000000000000515	4.000000000000103	244.1175079345703	244.11834716796875
573	244.19039916992188	11.468583333333333					1	DETECTED	244.1904 m/z @11.47 [N1279_2.mzXML]	244.19039916992188	11.468583333333333	11.422066666666666	11.726733333333334	0.30466666666666775	22508.208984375	134505.27299169966	0	1178	0.09668626456792673	3.2748118953779746	5.549623790755949	244.1896209716797	244.1910400390625
574	244.20187377929688	9.132683333333334					1	DETECTED	244.2019 m/z @9.13 [N1279_2.mzXML]	244.20187377929688	9.132683333333334	9.062266666666666	9.8537	0.7914333333333339	41265.859375	334807.40057968174	0	1178	0.09436153953205562	2.9338329058209163	2.7889110177722425	244.2013397216797	244.20242309570312
575	245.0746612548828	1.8468000000000002					1	DETECTED	245.0747 m/z @1.85 [N1279_2.mzXML]	245.0746612548828	1.8468000000000002	1.8179666666666667	12.193800000000001	10.375833333333334	7874.205078125	928360.2600760498	0	1178	2.03043857888228	179.92774566473892	53.205795046690156	245.07296752929688	245.08291625976562
576	245.2256622314453	14.2202					1	DETECTED	245.2257 m/z @14.22 [N1279_2.mzXML]	245.2256622314453	14.2202	1.01595	18.8275	17.81155	25203.0703125	2255393.42121405	0	1178	0.5990062394636926	1.7200650559101403	2.9297062148391784	245.2242889404297	245.2272186279297
577	246.1518096923828	11.87595					1	DETECTED	246.1518 m/z @11.88 [N1279_2.mzXML]	246.1518096923828	11.87595	10.5221	12.045783333333333	1.5236833333333326	11909.22265625	316738.64715740934	0	1178	0.10264350150634449	0.562722359690266	0.1254447193805319	246.148681640625	246.1521759033203
578	246.1699676513672	9.235883333333334					1	DETECTED	246.1700 m/z @9.24 [N1279_2.mzXML]	246.1699676513672	9.235883333333334	0.10148333333333334	19.99816666666667	19.896683333333335	68133.046875	4126993.634036525	0	1178	0.08931196454500778	0.6587571587982475	1.1667392698115564	246.16383361816406	246.17103576660156
579	246.22901916503906	2.2125					1	DETECTED	246.2290 m/z @2.21 [N1279_2.mzXML]	246.22901916503906	2.2125	2.2125	14.928883333333333	12.716383333333333	5671.1435546875	3083684.1109503163	0	1178	12.29056502739119	null	null	246.22882080078125	246.22988891601562
580	246.24240112304688	10.9267					1	DETECTED	246.2424 m/z @10.93 [N1279_2.mzXML]	246.24240112304688	10.9267	6.894900000000001	11.081166666666666	4.186266666666666	11539.703125	1217240.6568765256	0	1178	0.09372460176692776	0.5191560427931279	0.03831208558625579	246.2346954345703	246.24261474609375
581	246.9436798095703	1.5581					1	DETECTED	246.9437 m/z @1.56 [N1279_2.mzXML]	246.9436798095703	1.5581	1.4535333333333333	1.6328	0.17926666666666669	67685.8671875	427922.2788164063	0	1178	0.10955524826219354	0.8571883965572201	0.7179335368936471	246.94322204589844	246.9437255859375
582	247.0923614501953	2.5546166666666665					1	DETECTED	247.0924 m/z @2.55 [N1279_2.mzXML]	247.0923614501953	2.5546166666666665	1.8468000000000002	9.80175	7.95495	81958.7265625	6437964.495406985	0	1178	0.8820088582860106	2.65707783406258	3.7161459535316683	247.08883666992188	247.0972137451172
583	247.13267517089844	11.30265					1	DETECTED	247.1327 m/z @11.30 [N1279_2.mzXML]	247.13267517089844	11.30265	8.010066666666667	12.4822	4.472133333333334	9863.50390625	1145313.7608186041	0	1178	4.066136874190317	0.6791222697476653	0.42173399082034846	247.12852478027344	247.13282775878906
584	247.18359375	10.129616666666667					1	DETECTED	247.1836 m/z @10.13 [N1279_2.mzXML]	247.18359375	10.129616666666667	0.6878666666666666	19.942999999999998	19.25513333333333	8479.3681640625	1161269.0938893738	0	1178	0.07549784207489907	1.0196803205620424	0.013366635274569424	247.17361450195312	247.1849365234375
585	247.24143981933594	12.683516666666666					1	DETECTED	247.2414 m/z @12.68 [N1279_2.mzXML]	247.24143981933594	12.683516666666666	0.21128333333333332	14.092266666666665	13.880983333333331	6615.78125	1056712.3202874754	0	1178	0.1592094961051238	0.5564754508013802	0.11295090160276024	247.2412109375	247.2436981201172
586	248.86990356445312	1.7267166666666667					1	DETECTED	248.8699 m/z @1.73 [N1279_2.mzXML]	248.86990356445312	1.7267166666666667	1.6632333333333333	1.8036833333333333	0.14044999999999996	42321.609375	267049.9769628909	0	1178	0.14093108782606723	1.10619585192964	1.4169327350833605	248.86990356445312	248.8701629638672
587	249.00341796875	11.392633333333333					1	DETECTED	249.0034 m/z @11.39 [N1279_2.mzXML]	249.00341796875	11.392633333333333	0.1562	18.937166666666666	18.780966666666668	8237.8251953125	1913454.354472443	0	1178	0.8392466591612155	0.762244036789858	0.2920812717189814	249.00218200683594	249.0045623779297
588	249.0729217529297	10.819566666666667					1	DETECTED	249.0729 m/z @10.82 [N1279_2.mzXML]	249.0729217529297	10.819566666666667	1.4535333333333333	11.906216666666667	10.452683333333335	6772.14208984375	1746113.6264490362	0	1178	0.12922136318355726	0.5580101501525014	0.11602030030500288	249.0729217529297	249.07925415039062
589	249.10791015625	1.875					1	DETECTED	249.1079 m/z @1.88 [N1279_2.mzXML]	249.10791015625	1.875	1.0341	11.891150000000001	10.857050000000001	55338.03515625	1250967.6615018619	0	1178	0.29455200399278003	1.161172630511808	3.710927713974361	249.10653686523438	249.1121826171875
590	249.15707397460938	9.784766666666666					1	DETECTED	249.1571 m/z @9.78 [N1279_2.mzXML]	249.15707397460938	9.784766666666666	1.5142	10.058349999999999	8.544149999999998	18939.255859375	1914909.7923678588	0	1178	0.14715293990341038	1.0237148083393732	0.6723011967234526	249.15567016601562	249.16592407226562
591	249.2172088623047	10.343616666666666					1	DETECTED	249.2172 m/z @10.34 [N1279_2.mzXML]	249.2172088623047	10.343616666666666	10.093433333333333	11.029	0.9355666666666664	11956.6953125	204658.4245809021	0	1178	0.16831647943701	1.0358589481440224	0.6833786037426353	249.21656799316406	249.22109985351562
592	250.61424255371094	12.911716666666667					1	DETECTED	250.6142 m/z @12.91 [N1279_2.mzXML]	250.61424255371094	12.911716666666667	12.881	13.033066666666667	0.15206666666666635	6211.10546875	38674.5130434572	0	1178	0.0832873011605848	2.4753119913184927	3.9506239826369853	250.6136474609375	250.61456298828125
593	251.12747192382812	12.030750000000001					1	DETECTED	251.1275 m/z @12.03 [N1279_2.mzXML]	251.12747192382812	12.030750000000001	0.10148333333333334	19.99816666666667	19.896683333333335	134423.28125	1.1062503620584162E7	0	1178	10.482753492047884	2.6811372757611376	0.02463423596212291	251.12359619140625	251.12841796875
594	252.1310577392578	12.030750000000001					1	DETECTED	252.1311 m/z @12.03 [N1279_2.mzXML]	252.1310577392578	12.030750000000001	0.50515	19.942999999999998	19.437849999999997	20064.1171875	2046701.4268445729	0	1178	0.10314365799824898	1.029211334389974	2.1039092221923728	252.1219024658203	252.13131713867188
595	252.98757934570312	1.95855					1	DETECTED	252.9876 m/z @1.96 [N1279_2.mzXML]	252.98757934570312	1.95855	0.6149	17.491333333333333	16.876433333333335	5342.876953125	1366028.4287299502	0	1178	2.349466547598363	6.280070454855555	9.874676337568493	252.98486328125	252.997314453125
596	253.05230712890625	17.271833333333333					1	DETECTED	253.0523 m/z @17.27 [N1279_2.mzXML]	253.05230712890625	17.271833333333333	0.1562	19.979833333333332	19.823633333333333	3720.323974609375	1652142.6112763383	0	1178	9.062744473253346	0.5791089627611403	0.1582179255222807	253.05128479003906	253.05296325683594
597	253.10693359375	10.855500000000001					1	DETECTED	253.1069 m/z @10.86 [N1279_2.mzXML]	253.10693359375	10.855500000000001	10.489849999999999	11.217733333333333	0.7278833333333345	5410.14013671875	96627.85951486223	0	1178	0.10395635624066024	0.995327954783714	1.6671685525839592	253.10498046875	253.10809326171875
598	253.17901611328125	12.683516666666666					1	DETECTED	253.1790 m/z @12.68 [N1279_2.mzXML]	253.17901611328125	12.683516666666666	12.633683333333332	12.750083333333333	0.1164000000000005	9705.2431640625	39909.999445068664	0	1178	0.3324854831226105	1.167892976588622	1.3357859531772438	253.17861938476562	253.1794891357422
599	253.1947784423828	14.441566666666667					1	DETECTED	253.1948 m/z @14.44 [N1279_2.mzXML]	253.1947784423828	14.441566666666667	11.200833333333332	15.312183333333333	4.111350000000002	7002.0478515625	782719.9949674075	0	1178	0.6390156227760002	0.6343240213120487	0.26864804262409736	253.19461059570312	253.19517517089844
600	254.17547607421875	14.505833333333333					1	DETECTED	254.1755 m/z @14.51 [N1279_2.mzXML]	254.17547607421875	14.505833333333333	8.99175	19.466333333333335	10.474583333333335	7673.21240234375	1612714.730089234	0	1178	2.7646047882996214	0.9498027777357978	0.9307114023159297	254.1746826171875	254.17660522460938
601	254.94210815429688	11.046249999999999					1	DETECTED	254.9421 m/z @11.05 [N1279_2.mzXML]	254.94210815429688	11.046249999999999	10.960433333333333	19.99816666666667	9.037733333333337	4942.1103515625	761814.3494910891	0	1178	4.773728463665881	52.65721499320287	104.31442998640574	254.941650390625	254.94314575195312
602	254.99490356445312	10.9267					1	DETECTED	254.9949 m/z @10.93 [N1279_2.mzXML]	254.99490356445312	10.9267	10.819566666666667	11.149616666666667	0.33004999999999995	9851.0576171875	120206.49711120607	0	1178	0.21298500659738906	1.5403702551337868	2.0807405102675736	254.99435424804688	254.99525451660156
603	255.12242126464844	11.5607					1	DETECTED	255.1224 m/z @11.56 [N1279_2.mzXML]	255.12242126464844	11.5607	10.7469	11.759766666666668	1.0128666666666675	83365.5546875	1423645.6200498084	1	1178	0.3633681385406575	15.351486069083794	0.820881140622206	255.11268615722656	255.12266540527344
604	255.1718292236328	14.457716666666666					1	DETECTED	255.1718 m/z @14.46 [N1279_2.mzXML]	255.1718292236328	14.457716666666666	8.696383333333333	19.924500000000002	11.228116666666669	31027.287109375	5913713.812976354	0	1178	0.8535957382613688	1.0338045560160383	0.8383732282450962	255.17044067382812	255.17286682128906
605	256.1748046875	14.457716666666666					1	DETECTED	256.1748 m/z @14.46 [N1279_2.mzXML]	256.1748046875	14.457716666666666	8.713783333333334	17.764833333333335	9.051050000000002	3458.604248046875	705999.8819804993	0	1178	1.2449993282093512	0.7878790956255298	0.5757581912510595	256.1744079589844	256.1788024902344
606	256.2630615234375	11.333066666666667					1	DETECTED	256.2631 m/z @11.33 [N1279_2.mzXML]	256.2630615234375	11.333066666666667	0.17458333333333334	19.942999999999998	19.768416666666663	53093.05859375	2282487.677075837	0	1178	0.11682022359016386	0.626075088997438	0.23199349863138713	256.26220703125	256.2648010253906
607	257.0743103027344	2.226516666666667					1	DETECTED	257.0743 m/z @2.23 [N1279_2.mzXML]	257.0743103027344	2.226516666666667	2.12865	12.296050000000001	10.1674	11115.47265625	1216538.4772259216	0	1178	10.209048090365734	5.142139405995498	10.460830120780727	257.0734558105469	257.08367919921875
608	257.22607421875	12.015783333333333					1	DETECTED	257.2261 m/z @12.02 [N1279_2.mzXML]	257.22607421875	12.015783333333333	11.983966666666667	15.312183333333333	3.328216666666666	8379.44921875	482346.6368884884	0	1178	0.10494961481009746	52.30303823991738	103.60607647983475	257.2250061035156	257.228515625
609	257.2470703125	7.230466666666667					1	DETECTED	257.2471 m/z @7.23 [N1279_2.mzXML]	257.2470703125	7.230466666666667	0.11975	19.99816666666667	19.87841666666667	4397.04541015625	1840690.6791910399	0	1178	2.696945567867041	1.3977787049125383	1.5813285797151284	257.2461242675781	257.2491149902344
610	257.9808044433594	10.075899999999999					1	DETECTED	257.9808 m/z @10.08 [N1279_2.mzXML]	257.9808044433594	10.075899999999999	9.870466666666665	10.435333333333334	0.5648666666666688	2184.7685546875	47883.7947292786	0	1178	0.4823021483889356	1.374817459029697	1.749634918059394	257.98016357421875	257.9809875488281
611	258.1099548339844	1.875					1	DETECTED	258.1100 m/z @1.88 [N1279_2.mzXML]	258.1099548339844	1.875	1.8468000000000002	4.728233333333334	2.8814333333333337	24339.310546875	437911.506487152	0	1178	0.042581252632494015	19.517488693288993	25.644645045375018	258.10894775390625	258.111083984375
612	258.8988342285156	1.6632333333333333					1	DETECTED	258.8988 m/z @1.66 [N1279_2.mzXML]	258.8988342285156	1.6632333333333333	1.6022333333333334	11.983966666666667	10.381733333333333	41621.37109375	3193409.740961792	0	1178	0.061695664155626107	82.80310295365703	1.7606847052823693	258.8982849121094	258.906005859375
613	258.9439697265625	1.5434833333333333					1	DETECTED	258.9440 m/z @1.54 [N1279_2.mzXML]	258.9439697265625	1.5434833333333333	1.4359	1.5726666666666667	0.1367666666666667	10064.93359375	53452.64756945803	0	1178	0.1113697311268762	0.6356312935708752	0.2599873625577063	258.9431457519531	258.9439697265625
614	258.97216796875	1.4845666666666666					1	DETECTED	258.9722 m/z @1.48 [N1279_2.mzXML]	258.97216796875	1.4845666666666666	1.4535333333333333	2.0864166666666666	0.6328833333333332	9987.7734375	194630.81919616697	0	1178	0.10830519411952633	10.196831364124625	19.39366272824925	258.97216796875	258.9796447753906
615	259.0272521972656	15.031816666666666					1	DETECTED	259.0273 m/z @15.03 [N1279_2.mzXML]	259.0272521972656	15.031816666666666	9.887400000000001	18.3155	8.428099999999999	3580.7138671875	801989.1482240905	0	1178	1.2506658151487606	0.8191502113942302	0.6383004227884604	259.0256652832031	259.02825927734375
616	259.0937805175781	11.827733333333333					1	DETECTED	259.0938 m/z @11.83 [N1279_2.mzXML]	259.0937805175781	11.827733333333333	3.7438166666666666	14.141033333333333	10.397216666666665	9778.05078125	968040.0486744996	0	1178	0.11086626882497974	0.6430803962600636	0.2861607925201274	259.0875244140625	259.09881591796875
617	259.65753173828125	13.165633333333334					1	DETECTED	259.6575 m/z @13.17 [N1279_2.mzXML]	259.65753173828125	13.165633333333334	13.002883333333333	13.839533333333332	0.8366499999999988	12579.6875	200433.38542224112	0	1178	0.14131354632472437	2.57035330261135	4.1407066052227	259.6483459472656	259.6588134765625
618	260.0229797363281	10.55425					1	DETECTED	260.0230 m/z @10.55 [N1279_2.mzXML]	260.0229797363281	10.55425	10.506266666666667	16.2247	5.718433333333332	4867.15185546875	410295.8675668335	0	1178	0.06271810502360786	59.587704063911694	118.17540812782339	260.0221252441406	260.02752685546875
619	260.167724609375	12.1426					1	DETECTED	260.1677 m/z @12.14 [N1279_2.mzXML]	260.167724609375	12.1426	12.06125	13.240333333333332	1.1790833333333328	4700.81396484375	252248.45506579598	0	1178	0.06284964268583337	7.246978078262606	13.493956156525211	260.15814208984375	260.1682434082031
620	260.1854553222656	9.870466666666665					1	DETECTED	260.1855 m/z @9.87 [N1279_2.mzXML]	260.1854553222656	9.870466666666665	9.679733333333333	10.398249999999999	0.718516666666666	44514.04296875	280811.8606049812	0	1178	0.08168908628162619	3.4592438582042284	2.841828842045208	260.1850280761719	260.1859436035156
621	260.65509033203125	13.372983333333334					1	DETECTED	260.6551 m/z @13.37 [N1279_2.mzXML]	260.65509033203125	13.372983333333334	4.136	13.993366666666667	9.857366666666667	4814.46630859375	1583170.9342958073	0	1178	9.754175657641408	0.5335814903494828	0.06716298069896551	260.6549072265625	260.6575622558594
622	261.0108337402344	1.8036833333333333					1	DETECTED	261.0108 m/z @1.80 [N1279_2.mzXML]	261.0108337402344	1.8036833333333333	1.46935	11.844833333333334	10.375483333333333	31650.908203125	1275314.851458313	0	1178	0.23746865452839572	1.1594177518841273	1.1039980411754355	261.00469970703125	261.01934814453125
623	261.07330322265625	10.5221					1	DETECTED	261.0733 m/z @10.52 [N1279_2.mzXML]	261.07330322265625	10.5221	10.489849999999999	10.603683333333333	0.1138333333333339	5457.234375	25594.26138861103	0	1178	0.0811819265719631	1.7648578811368927	2.5297157622737854	261.072509765625	261.07379150390625
624	261.1444091796875	9.541516666666666					1	DETECTED	261.1444 m/z @9.54 [N1279_2.mzXML]	261.1444091796875	9.541516666666666	3.6355333333333335	12.750083333333333	9.11455	67545.671875	1481913.8448737175	0	1178	0.0841268405311073	1.0541719152634161	1.1148693181289295	261.14373779296875	261.1458740234375
625	261.1891174316406	9.870466666666665					1	DETECTED	261.1891 m/z @9.87 [N1279_2.mzXML]	261.1891174316406	9.870466666666665	0.10148333333333334	19.99816666666667	19.896683333333335	5285.84228515625	2264245.40948044	0	1178	18.395338443655312	1.0183599794587974	1.0763147903301704	261.1830749511719	261.1896057128906
626	262.02215576171875	11.392633333333333					1	DETECTED	262.0222 m/z @11.39 [N1279_2.mzXML]	262.02215576171875	11.392633333333333	10.855500000000001	16.464299999999998	5.608799999999997	7764.05810546875	731097.1530960997	0	1178	4.215104101476111	4.771364423812985	9.210080656122628	262.0218505859375	262.0235900878906
627	262.0393371582031	3.3120833333333333					1	DETECTED	262.0393 m/z @3.31 [N1279_2.mzXML]	262.0393371582031	3.3120833333333333	2.966266666666667	16.86733333333333	13.901066666666665	1893.629150390625	926139.0552525938	0	1178	0.0556209665027092	20.098896332353377	39.19779266470675	262.03851318359375	262.0413818359375
628	262.14788818359375	9.541516666666666					1	DETECTED	262.1479 m/z @9.54 [N1279_2.mzXML]	262.14788818359375	9.541516666666666	9.506933333333334	9.836383333333334	0.3294499999999996	8632.599609375	74275.24682592737	0	1178	0.08906023680331465	4.763132530120648	8.526265060241297	262.1476745605469	262.1479187011719
629	262.2528381347656	12.416					1	DETECTED	262.2528 m/z @12.42 [N1279_2.mzXML]	262.2528381347656	12.416	12.381416666666667	12.514983333333333	0.13356666666666683	4821.09375	26076.84675878904	0	1178	0.11511611245096454	1.931084337349371	2.862168674698742	262.251708984375	262.25286865234375
630	263.0188903808594	11.500383333333334					1	DETECTED	263.0189 m/z @11.50 [N1279_2.mzXML]	263.0188903808594	11.500383333333334	10.8732	18.53483333333333	7.661633333333331	11852.986328125	1277238.968954224	0	1178	6.147684674799869	5.091398524782916	9.025673016031366	263.0174560546875	263.0201110839844
631	263.0884094238281	11.57515					1	DETECTED	263.0884 m/z @11.58 [N1279_2.mzXML]	263.0884094238281	11.57515	1.7894833333333333	18.625999999999998	16.836516666666665	406466.78125	9644568.051703945	1	1178	0.11534772280608863	0.5188074032619325	0.022793829849987717	263.084228515625	263.0927734375
632	263.13885498046875	9.645100000000001					1	DETECTED	263.1389 m/z @9.65 [N1279_2.mzXML]	263.13885498046875	9.645100000000001	5.9051	12.767066666666667	6.8619666666666665	20526.23046875	2274081.3935643923	0	1178	0.09528343357068358	0.917375222816399	0.834750445632798	263.1302490234375	263.1390075683594
633	263.17852783203125	10.058349999999999					1	DETECTED	263.1785 m/z @10.06 [N1279_2.mzXML]	263.17852783203125	10.058349999999999	10.006400000000001	19.192333333333334	9.185933333333333	111849.8515625	1395629.4220998539	1	1178	0.08179077695733739	1.89402564339402	2.338056998910779	263.1775207519531	263.17926025390625
634	263.236328125	14.2202					1	DETECTED	263.2363 m/z @14.22 [N1279_2.mzXML]	263.236328125	14.2202	0.19293333333333335	19.722166666666666	19.529233333333334	59586.015625	4225000.891956975	0	1178	0.5023972781500525	3.8917763612137537	4.538608025229522	263.2350158691406	263.2375793457031
635	264.0917053222656	11.57515					1	DETECTED	264.0917 m/z @11.58 [N1279_2.mzXML]	264.0917053222656	11.57515	1.8179666666666667	12.030750000000001	10.212783333333334	49762.3125	6009555.931137696	0	1178	0.1168084312001465	0.5149883575957134	0.021533571578018378	264.0875244140625	264.0932922363281
636	264.1705627441406	9.20735					1	DETECTED	264.1706 m/z @9.21 [N1279_2.mzXML]	264.1705627441406	9.20735	9.132683333333334	9.439333333333334	0.3066499999999994	26302.265625	156092.44921746888	0	1178	0.10300680007321006	1.7738805862135993	1.7130950794220083	264.170166015625	264.1710205078125
637	264.18194580078125	10.058349999999999					1	DETECTED	264.1819 m/z @10.06 [N1279_2.mzXML]	264.18194580078125	10.058349999999999	10.02375	10.453783333333332	0.4300333333333324	13825.650390625	80272.41870855738	0	1178	0.04760486749995074	2.4518287789983377	3.5247727918783482	264.1815185546875	264.1822204589844
638	264.2399597167969	14.457716666666666					1	DETECTED	264.2400 m/z @14.46 [N1279_2.mzXML]	264.2399597167969	14.457716666666666	11.484383333333334	16.13305	4.648666666666667	9964.7470703125	904226.8768313602	0	1178	0.7383314240467804	0.7732999223653874	0.5403893880877944	264.2394104003906	264.2408447265625
639	264.2682800292969	12.650233333333334					1	DETECTED	264.2683 m/z @12.65 [N1279_2.mzXML]	264.2682800292969	12.650233333333334	12.617266666666666	12.71675	0.09948333333333359	12010.4482421875	58479.54959362848	0	1178	0.07168338168787436	1.5088473205256996	2.017694641051399	264.2674560546875	264.2682800292969
640	265.0225524902344	1.7894833333333333					1	DETECTED	265.0226 m/z @1.79 [N1279_2.mzXML]	265.0225524902344	1.7894833333333333	1.7746666666666668	18.8825	17.107833333333332	25018.859375	1539047.3966626585	0	1178	0.5137662827368137	43.75151856976256	78.37947114677215	265.0126953125	265.0325012207031
641	265.08502197265625	18.937166666666666					1	DETECTED	265.0850 m/z @18.94 [N1279_2.mzXML]	265.08502197265625	18.937166666666666	0.10148333333333334	19.99816666666667	19.896683333333335	4047.854248046875	1568204.5428332502	0	1178	1.1119654503770384	0.528164627245627	0.5004356453644121	265.0750732421875	265.0940856933594
642	265.11810302734375	9.732					1	DETECTED	265.1181 m/z @9.73 [N1279_2.mzXML]	265.11810302734375	9.732	9.662283333333333	9.887400000000001	0.2251166666666684	36922.04296875	232702.6757291272	0	1178	0.1024429780615197	2.1113943579812475	1.6179856709137328	265.1175231933594	265.11846923828125
643	265.1428527832031	12.3646					1	DETECTED	265.1429 m/z @12.36 [N1279_2.mzXML]	265.1428527832031	12.3646	11.2348	12.549583333333334	1.3147833333333345	23997.76953125	495116.0090744028	0	1178	1.139583485635244	0.8321650552615372	0.4931947809577094	265.14019775390625	265.1446533203125
644	265.17431640625	10.058349999999999					1	DETECTED	265.1743 m/z @10.06 [N1279_2.mzXML]	265.17431640625	10.058349999999999	9.20735	10.1114	0.9040499999999998	4959.37158203125	71793.24458123765	0	1178	0.07575346612277478	0.5311692126909523	0.961196988471547	265.1736755371094	265.174560546875
645	265.2520751953125	12.600583333333333					1	DETECTED	265.2521 m/z @12.60 [N1279_2.mzXML]	265.2520751953125	12.600583333333333	0.5235166666666667	18.389	17.865483333333334	14661.455078125	1293303.561082764	0	1178	0.2325009103709874	0.7480494779380688	0.3501753701404808	265.2513732910156	265.2543640136719
646	265.9810791015625	10.23695					1	DETECTED	265.9811 m/z @10.24 [N1279_2.mzXML]	265.9810791015625	10.23695	10.1836	10.308016666666667	0.12441666666666684	13808.1728515625	68379.43726538087	0	1178	0.08614851694874481	1.166041861918152	1.3320837238363041	265.98095703125	265.98138427734375
647	266.0715026855469	16.923333333333332					1	DETECTED	266.0715 m/z @16.92 [N1279_2.mzXML]	266.0715026855469	16.923333333333332	8.99175	19.814	10.82225	5657.29296875	1362972.31004126	0	1178	8.37704451748205	0.6822250706563424	0.4620733174639281	266.0706787109375	266.072509765625
648	266.638427734375	12.865183333333333					1	DETECTED	266.6384 m/z @12.87 [N1279_2.mzXML]	266.638427734375	12.865183333333333	12.73345	12.89635	0.1629000000000005	12600.251953125	89623.25930029283	0	1178	0.14635273349822242	0.6182945344129587	0.23658906882591743	266.6379089355469	266.638671875
649	266.9271240234375	1.61755					1	DETECTED	266.9271 m/z @1.62 [N1279_2.mzXML]	266.9271240234375	1.61755	1.5726666666666667	1.6481	0.07543333333333324	31392.708984375	105789.23557128901	0	1178	0.06603844370532852	0.8403267731154825	0.6806535462309652	266.9269714355469	266.92724609375
650	267.03118896484375	11.5464					1	DETECTED	267.0312 m/z @11.55 [N1279_2.mzXML]	267.03118896484375	11.5464	11.5464	11.906216666666667	0.3598166666666671	10472.91015625	66924.91695007338	0	1178	0.0723235075137918	null	null	267.03021240234375	267.0325622558594
651	267.0589294433594	1.8889					1	DETECTED	267.0589 m/z @1.89 [N1279_2.mzXML]	267.0589294433594	1.8889	1.8889	19.942999999999998	18.0541	9446.29296875	2329344.475208069	0	1178	15.346606887650108	null	null	267.05377197265625	267.0688171386719
652	267.6465148925781	13.180616666666667					1	DETECTED	267.6465 m/z @13.18 [N1279_2.mzXML]	267.6465148925781	13.180616666666667	4.761666666666667	15.747316666666668	10.985650000000001	175769.6875	4727249.499258213	2	1178	0.24646038244429036	2.2148451094700765	3.3295096523993863	267.6419677734375	267.64764404296875
653	267.9788513183594	10.219433333333335					1	DETECTED	267.9789 m/z @10.22 [N1279_2.mzXML]	267.9788513183594	10.219433333333335	10.1836	10.435333333333334	0.25173333333333403	11260.9345703125	78356.99610913094	0	1178	0.0977285241951833	3.5125581395347796	8.424029924803559	267.978759765625	267.9791564941406
654	268.9570007324219	11.269183333333332					1	DETECTED	268.9570 m/z @11.27 [N1279_2.mzXML]	268.9570007324219	11.269183333333332	10.8732	19.137666666666668	8.264466666666667	11780.5341796875	1190130.7968704833	0	1178	0.3862700518757034	9.364284158578924	22.1603731685912	268.95635986328125	268.9589538574219
655	269.0871887207031	1.529					1	DETECTED	269.0872 m/z @1.53 [N1279_2.mzXML]	269.0871887207031	1.529	1.4535333333333333	1.5581	0.1045666666666667	4989.55712890625	23244.564255004876	0	1178	3.172407182924875	0.6928003533568915	0.38560070671378305	269.0860595703125	269.0871887207031
656	269.1380310058594	12.015783333333333					1	DETECTED	269.1380 m/z @12.02 [N1279_2.mzXML]	269.1380310058594	12.015783333333333	11.5464	12.330516666666666	0.7841166666666659	57757.7109375	564558.3667194825	0	1178	0.09871504020029676	5.1262951023558765	7.587437209593985	269.1377258300781	269.1382751464844
657	269.2258605957031	13.959983333333334					1	DETECTED	269.2259 m/z @13.96 [N1279_2.mzXML]	269.2258605957031	13.959983333333334	11.776433333333333	15.259133333333333	3.4826999999999995	43657.7421875	1397400.342246307	0	1178	0.3263208373223634	3.5629563864670755	5.538526381275204	269.2252502441406	269.2268981933594
658	269.2828063964844	12.683516666666666					1	DETECTED	269.2828 m/z @12.68 [N1279_2.mzXML]	269.2828063964844	12.683516666666666	0.11975	19.924500000000002	19.804750000000002	6036.62646484375	1585718.096698303	0	1178	1.2969303086920494	0.7881692857502927	0.25308021069052855	269.2821044921875	269.2852478027344
659	270.1413269042969	12.030750000000001					1	DETECTED	270.1413 m/z @12.03 [N1279_2.mzXML]	270.1413269042969	12.030750000000001	12.0	13.298766666666667	1.2987666666666673	7889.9248046875	279342.12045019533	0	1178	0.06134218546708148	21.118157181571025	41.23631436314205	270.1408996582031	270.1444091796875
660	270.22900390625	13.959983333333334					1	DETECTED	270.2290 m/z @13.96 [N1279_2.mzXML]	270.22900390625	13.959983333333334	13.387816666666668	15.014283333333333	1.6264666666666656	10028.3447265625	339957.5362512508	0	1178	0.21398764294182904	1.4213224584911162	1.8426449169822325	270.2226867675781	270.22979736328125
661	270.9575500488281	1.9164999999999999					1	DETECTED	270.9576 m/z @1.92 [N1279_2.mzXML]	270.9575500488281	1.9164999999999999	1.9164999999999999	15.819916666666668	13.903416666666669	12880.0380859375	1768835.7555027772	0	1178	0.04462110141469666	null	null	270.9572448730469	270.95928955078125
662	271.0392761230469	1.7894833333333333					1	DETECTED	271.0393 m/z @1.79 [N1279_2.mzXML]	271.0392761230469	1.7894833333333333	1.7593333333333334	16.37238333333333	14.613049999999998	37065.7421875	3217853.279574737	0	1178	0.06885553363799612	242.33913764510856	483.6782752902172	271.0392761230469	271.0480041503906
663	271.20513916015625	14.657766666666667					1	DETECTED	271.2051 m/z @14.66 [N1279_2.mzXML]	271.20513916015625	14.657766666666667	14.2202	15.27675	1.0565499999999997	19940.15234375	641315.3939281002	0	1178	0.5551909841106379	1.2073017444960752	0.9997631757730667	271.2048645019531	271.2058410644531
664	271.2624816894531	12.4822					1	DETECTED	271.2625 m/z @12.48 [N1279_2.mzXML]	271.2624816894531	12.4822	0.10148333333333334	19.99816666666667	19.896683333333335	34178.75390625	5356613.778673763	0	1178	0.3313811885012168	0.5734926468405147	3.4381819852268376	271.2615966796875	271.2642517089844
665	271.657470703125	12.911716666666667					1	DETECTED	271.6575 m/z @12.91 [N1279_2.mzXML]	271.657470703125	12.911716666666667	12.816433333333332	13.542399999999999	0.7259666666666664	29116.25	365802.4401613769	0	1178	0.17664776781418823	3.8095154801468825	2.3663157607803345	271.65673828125	271.6581726074219
666	272.208984375	14.556516666666665					1	DETECTED	272.2090 m/z @14.56 [N1279_2.mzXML]	272.208984375	14.556516666666665	14.330766666666667	15.188600000000001	0.8578333333333337	4051.06494140625	121568.37440829459	0	1178	0.4284249671964684	1.8999630860096162	2.7999261720192323	272.2078552246094	272.2098083496094
667	272.2579040527344	11.4073					1	DETECTED	272.2579 m/z @11.41 [N1279_2.mzXML]	272.2579040527344	11.4073	0.2848	19.942999999999998	19.658199999999997	19792.505859375	1753681.6637860707	0	1178	0.09558478918896363	1.2451360676916456	1.9180012306647483	272.2545166015625	272.2675476074219
668	272.6654357910156	13.358300000000002					1	DETECTED	272.6654 m/z @13.36 [N1279_2.mzXML]	272.6654357910156	13.358300000000002	13.136383333333333	14.124933333333333	0.98855	8679.4365234375	198650.62182666018	0	1178	0.2974706284423867	2.2273000375516125	3.454600075103225	272.65777587890625	272.6662292480469
669	272.7942810058594	1.9727					1	DETECTED	272.7943 m/z @1.97 [N1279_2.mzXML]	272.7942810058594	1.9727	1.9025	2.1005	0.19799999999999973	11738.5498046875	82090.49900732412	0	1178	0.20228901605499772	1.410256410256412	1.820512820512824	272.7929992675781	272.79498291015625
670	272.9437255859375	1.6328					1	DETECTED	272.9437 m/z @1.63 [N1279_2.mzXML]	272.9437255859375	1.6328	1.5876	1.7267166666666667	0.13911666666666678	41786.04296875	185038.16748144518	0	1178	0.07961491424518807	1.5389011799409997	1.9652948415948177	272.9433898925781	272.9443054199219
671	274.0029602050781	11.200833333333332					1	DETECTED	274.0030 m/z @11.20 [N1279_2.mzXML]	274.0029602050781	11.200833333333332	1.4359	18.4255	16.9896	10581.2060546875	1829832.386239013	0	1178	4.267113298959895	0.8477076807100518	0.702387043582029	274.00128173828125	274.0063781738281
672	274.2010803222656	10.201600000000001					1	DETECTED	274.2011 m/z @10.20 [N1279_2.mzXML]	274.2010803222656	10.201600000000001	10.129616666666667	13.70585	3.5762333333333327	4157.6669921875	350665.7142762756	0	1178	0.16003265511783837	24.840703866635653	48.68140773327131	274.20050048828125	274.2019348144531
673	274.2729187011719	11.31845					1	DETECTED	274.2729 m/z @11.32 [N1279_2.mzXML]	274.2729187011719	11.31845	11.200833333333332	15.473783333333333	4.272950000000002	2494455.25	2.0017288864433117E7	1	1178	0.10545197036558385	4.393237712849728	6.110219245769507	274.2653503417969	274.2740783691406
674	274.62493896484375	12.849549999999999					1	DETECTED	274.6249 m/z @12.85 [N1279_2.mzXML]	274.62493896484375	12.849549999999999	12.699883333333334	13.343066666666665	0.6431833333333312	14436.9541015625	250357.70381286563	0	1178	0.0975151546045776	2.1487193763920014	2.98108414952023	274.6241455078125	274.6349182128906
675	274.88043212890625	1.7746666666666668					1	DETECTED	274.8804 m/z @1.77 [N1279_2.mzXML]	274.88043212890625	1.7746666666666668	1.6784166666666667	1.7894833333333333	0.11106666666666665	21523.869140625	101286.08016455083	0	1178	0.20043569660203842	0.5769696969696958	0.1462308080847881	274.88031005859375	274.8808898925781
676	274.94146728515625	1.6328					1	DETECTED	274.9415 m/z @1.63 [N1279_2.mzXML]	274.94146728515625	1.6328	1.4535333333333333	1.6481	0.19456666666666655	6851.966796875	49098.381522705036	0	1178	0.1188207833232846	0.5426738564522123	0.0853477129044247	274.94146728515625	274.95037841796875
677	274.9996337890625	11.217733333333333					1	DETECTED	274.9996 m/z @11.22 [N1279_2.mzXML]	274.9996337890625	11.217733333333333	2.527	18.9005	16.3735	14739.2265625	2598923.007603573	0	1178	3.900437658518749	9.292143971863474	16.52691741446016	274.9981384277344	275.0028991699219
678	275.02093505859375	1.4845666666666666					1	DETECTED	275.0209 m/z @1.48 [N1279_2.mzXML]	275.02093505859375	1.4845666666666666	1.4535333333333333	1.5142	0.06066666666666665	5307.10693359375	14609.680591247561	0	1178	0.05991448442341052	0.9774436090225588	0.9548872180451177	275.02069091796875	275.0213623046875
679	275.1999816894531	12.3646					1	DETECTED	275.2000 m/z @12.36 [N1279_2.mzXML]	275.1999816894531	12.3646	4.728233333333334	14.141033333333333	9.412799999999999	8330.1552734375	1323843.6376794435	0	1178	0.12930950547420217	0.6163140411452218	0.23262808229044357	275.1989440917969	275.20977783203125
680	275.2764892578125	11.333066666666667					1	DETECTED	275.2765 m/z @11.33 [N1279_2.mzXML]	275.2764892578125	11.333066666666667	10.04135	15.473783333333333	5.432433333333334	364206.8125	9150855.09087067	0	1178	0.10632250930630782	0.6015571794813401	0.1406246571852095	275.2669677734375	275.2772216796875
681	275.6324768066406	13.180616666666667					1	DETECTED	275.6325 m/z @13.18 [N1279_2.mzXML]	275.6324768066406	13.180616666666667	5.484416666666666	14.876949999999999	9.392533333333333	122658.5625	2887978.998730286	0	1178	0.20765022424189183	0.7780182276108017	2.036379364885913	275.63153076171875	275.6334228515625
682	276.13427734375	13.151033333333334					1	DETECTED	276.1343 m/z @13.15 [N1279_2.mzXML]	276.13427734375	13.151033333333334	4.3097166666666675	13.7389	9.42918333333333	34457.734375	1112429.6324916692	0	1178	0.17500971036263024	0.5506104395959746	2.269071969060205	276.1252746582031	276.1437072753906
683	276.2798767089844	11.333066666666667					1	DETECTED	276.2799 m/z @11.33 [N1279_2.mzXML]	276.2798767089844	11.333066666666667	11.333066666666667	15.312183333333333	3.979116666666666	29176.90625	1306032.889837065	0	1178	0.07938051143271707	null	null	276.27947998046875	276.2801818847656
684	276.65142822265625	13.225616666666667					1	DETECTED	276.6514 m/z @13.23 [N1279_2.mzXML]	276.65142822265625	13.225616666666667	13.106916666666667	13.70585	0.5989333333333331	24719.10546875	386332.542829224	0	1178	0.24990705019530068	2.5228868295422524	2.2351673589080727	276.6506042480469	276.6518249511719
685	276.9846496582031	1.8036833333333333					1	DETECTED	276.9846 m/z @1.80 [N1279_2.mzXML]	276.9846496582031	1.8036833333333333	0.34013333333333334	19.247	18.906866666666666	12276.359375	1718071.6071551815	0	1178	0.3359538343993205	6.459248630612779	11.91849726122556	276.9839782714844	276.99462890625
686	277.03857421875	10.506266666666667					1	DETECTED	277.0386 m/z @10.51 [N1279_2.mzXML]	277.03857421875	10.506266666666667	10.472183333333334	11.046249999999999	0.5740666666666652	8275.3603515625	68100.29686416636	0	1178	0.11155567798737209	8.421515892420539	3.89370536853366	277.03778076171875	277.0398254394531
687	277.1039123535156	11.269183333333332					1	DETECTED	277.1039 m/z @11.27 [N1279_2.mzXML]	277.1039123535156	11.269183333333332	9.887400000000001	12.030750000000001	2.14335	52235.27734375	761505.8814982307	1	1178	0.10675992248688715	4.588807223952754	8.215308248847032	277.1025085449219	277.1046447753906
688	277.15301513671875	13.240333333333332					1	DETECTED	277.1530 m/z @13.24 [N1279_2.mzXML]	277.15301513671875	13.240333333333332	9.009183333333334	18.13266666666667	9.123483333333334	9806.943359375	1404459.692756165	0	1178	2.33383479001974	1.023852230768894	0.4899429096625248	277.1519775390625	277.1589050292969
689	277.1788635253906	12.210933333333333					1	DETECTED	277.1789 m/z @12.21 [N1279_2.mzXML]	277.1788635253906	12.210933333333333	0.2298	19.979833333333332	19.75003333333333	6279.33349609375	1383854.8169330447	0	1178	0.17637355516309938	0.8242139029696689	0.6522046218822961	277.17822265625	277.1809387207031
690	277.1941833496094	10.472183333333334					1	DETECTED	277.1942 m/z @10.47 [N1279_2.mzXML]	277.1941833496094	10.472183333333334	10.435333333333334	10.5221	0.08676666666666577	5287.7978515625	20766.1831156006	0	1178	0.10567457106325939	1.1772953414744536	1.354590682948907	277.19390869140625	277.1944885253906
691	277.21533203125	12.699883333333334					1	DETECTED	277.2153 m/z @12.70 [N1279_2.mzXML]	277.21533203125	12.699883333333334	3.2817166666666666	14.141033333333333	10.859316666666667	8174.2119140625	1193068.9833722839	0	1178	0.1367555086880632	0.5765090516554884	2.2664891338952855	277.21240234375	277.2166442871094
692	278.0521545410156	17.069833333333335					1	DETECTED	278.0522 m/z @17.07 [N1279_2.mzXML]	278.0521545410156	17.069833333333335	9.456	19.795833333333334	10.339833333333335	3028.681884765625	773546.0414612116	0	1178	2.5794652455142995	0.6790162642558499	0.3580325285117	278.0511779785156	278.0537109375
693	278.62701416015625	12.911716666666667					1	DETECTED	278.6270 m/z @12.91 [N1279_2.mzXML]	278.62701416015625	12.911716666666667	12.799733333333334	13.240333333333332	0.4405999999999981	34547.8359375	395321.2542602539	0	1178	0.2051827045571919	1.9672570322964722	2.9345140645929444	278.6265869140625	278.6292419433594
694	278.9820556640625	16.13305					1	DETECTED	278.9821 m/z @16.13 [N1279_2.mzXML]	278.9820556640625	16.13305	9.439333333333334	19.229166666666668	9.789833333333334	3939.21630859375	1104986.5218364869	0	1178	2.5047121651961497	0.7312703704718106	0.4754344940447443	278.980224609375	278.9831848144531
695	279.0835266113281	10.506266666666667					1	DETECTED	279.0835 m/z @10.51 [N1279_2.mzXML]	279.0835266113281	10.506266666666667	0.8886166666666667	19.375166666666665	18.486549999999998	270913.96875	3270584.300395635	1	1178	0.08581085631794494	63.55021553146385	175.40257904926858	279.0830078125	279.09344482421875
696	279.1583251953125	12.432783333333333					1	DETECTED	279.1583 m/z @12.43 [N1279_2.mzXML]	279.1583251953125	12.432783333333333	0.10148333333333334	19.99816666666667	19.896683333333335	98793.78125	3.225053161929393E7	1	1178	11.20210798356394	0.5401323293116709	0.05254760270631488	279.1575622558594	279.1593017578125
697	279.2309875488281	13.463283333333333					1	DETECTED	279.2310 m/z @13.46 [N1279_2.mzXML]	279.2309875488281	13.463283333333333	12.245316666666668	18.187166666666666	5.941849999999999	44728.17578125	1826307.734547606	0	1178	0.21929702912176197	1.016092805472954	0.5180570886045204	279.22906494140625	279.2324523925781
698	279.646240234375	12.942					1	DETECTED	279.6462 m/z @12.94 [N1279_2.mzXML]	279.646240234375	12.942	12.750083333333333	14.5225	1.7724166666666683	170410.484375	2491695.060992799	2	1178	0.2223749254796079	1.3755073446479256	1.5670475942814843	279.64544677734375	279.64715576171875
699	280.09124755859375	1.7746666666666668					1	DETECTED	280.0912 m/z @1.77 [N1279_2.mzXML]	280.09124755859375	1.7746666666666668	1.6944000000000001	18.681500000000003	16.9871	122559.4296875	5080583.78192017	0	1178	0.07529524698780321	96.01181847864868	0.508886513273056	280.0852966308594	280.0920715332031
700	280.1479187011719	12.942					1	DETECTED	280.1479 m/z @12.94 [N1279_2.mzXML]	280.1479187011719	12.942	9.37395	13.788666666666668	4.414716666666667	45393.53515625	1924549.3651181653	0	1178	0.2071399829895597	0.6186455720444876	0.23729114408897511	280.14691162109375	280.154541015625
701	280.1614074707031	12.432783333333333					1	DETECTED	280.1614 m/z @12.43 [N1279_2.mzXML]	280.1614074707031	12.432783333333333	0.13799999999999998	19.86916666666667	19.731166666666667	16624.53515625	5497683.373670104	0	1178	12.36274213551423	0.5820325461201061	0.1833304769132529	280.1607971191406	280.1632995605469
702	280.64337158203125	11.776433333333333					1	DETECTED	280.6434 m/z @11.78 [N1279_2.mzXML]	280.64337158203125	11.776433333333333	11.71035	14.911783333333334	3.201433333333334	5869.3701171875	483967.7285151063	0	1178	2.6684226208501958	24.222698612862576	47.44539722572515	280.64178466796875	280.6434020996094
703	280.6539611816406	13.328283333333333					1	DETECTED	280.6540 m/z @13.33 [N1279_2.mzXML]	280.6539611816406	13.328283333333333	12.89635	14.40965	1.5132999999999992	70377.2421875	1299289.1463986803	0	1178	0.1669243616502314	2.2043705333748833	1.6252297746659787	280.64849853515625	280.6549072265625
704	281.01007080078125	11.57515					1	DETECTED	281.0101 m/z @11.58 [N1279_2.mzXML]	281.01007080078125	11.57515	11.531550000000001	11.663933333333334	0.1323833333333333	14352.474609375	79008.1714863278	0	1178	0.15982982036370075	1.5181574923547523	2.0363149847095046	281.0095520019531	281.0102844238281
705	281.08349609375	16.022833333333335					1	DETECTED	281.0835 m/z @16.02 [N1279_2.mzXML]	281.08349609375	16.022833333333335	9.76735	19.7775	10.01015	13514.9814453125	2742426.2100412594	0	1178	2.465909444876573	0.8001100367943855	0.9296800658027252	281.08258056640625	281.0840759277344
706	281.1131591796875	9.575683333333334					1	DETECTED	281.1132 m/z @9.58 [N1279_2.mzXML]	281.1131591796875	9.575683333333334	9.423066666666667	9.645100000000001	0.22203333333333397	6400.1923828125	52025.75969042964	0	1178	0.1718965812411497	0.7274216446434434	0.45484328928688683	281.1121520996094	281.1131896972656
707	281.246826171875	14.426016666666667					1	DETECTED	281.2468 m/z @14.43 [N1279_2.mzXML]	281.246826171875	14.426016666666667	0.35864999999999997	19.9615	19.60285	91095.375	6188421.111535981	0	1178	0.37609060004559325	2.4716873971230457	0.36692246475031826	281.2456359863281	281.2477722167969
708	281.6615295410156	14.07635					1	DETECTED	281.6615 m/z @14.08 [N1279_2.mzXML]	281.6615295410156	14.07635	10.9267	15.838266666666668	4.911566666666667	45086.421875	3268347.6126810308	0	1178	0.8113422626714968	0.9851825376996869	0.595254200642182	281.6570129394531	281.6628112792969
709	282.163330078125	14.092266666666665					1	DETECTED	282.1633 m/z @14.09 [N1279_2.mzXML]	282.163330078125	14.092266666666665	11.217733333333333	15.27675	4.0590166666666665	10810.0703125	1033107.8841168821	0	1178	2.87329084209051	0.7060305440883161	0.40466140398563627	282.1624755859375	282.1645202636719
710	282.202880859375	11.516449999999999					1	DETECTED	282.2029 m/z @11.52 [N1279_2.mzXML]	282.202880859375	11.516449999999999	11.484383333333334	11.57515	0.0907666666666671	14224.9228515625	52928.55238574247	0	1178	0.07236699163328453	1.41528066528073	1.83056133056146	282.2018737792969	282.2034606933594
711	282.22088623046875	19.101333333333333					1	DETECTED	282.2209 m/z @19.10 [N1279_2.mzXML]	282.22088623046875	19.101333333333333	0.11975	19.979833333333332	19.860083333333332	3849.15380859375	2744296.166837035	0	1178	15.580951524939268	0.5231408514393338	0.046281702878667424	282.2177429199219	282.2225341796875
712	282.2589111328125	11.31845					1	DETECTED	282.2589 m/z @11.32 [N1279_2.mzXML]	282.2589111328125	11.31845	11.31845	15.600616666666667	4.282166666666667	33216.76171875	2766492.6710289917	0	1178	3.0453981921585296	null	null	282.24981689453125	282.259521484375
713	282.27813720703125	13.873850000000001					1	DETECTED	282.2781 m/z @13.87 [N1279_2.mzXML]	282.27813720703125	13.873850000000001	11.827733333333333	14.172883333333335	2.345150000000002	34376.4140625	922343.3363032226	0	1178	0.32234402778506244	1.2775771607810282	1.2716477892267255	282.2776794433594	282.2796325683594
714	282.9043884277344	1.6022333333333334					1	DETECTED	282.9044 m/z @1.60 [N1279_2.mzXML]	282.9043884277344	1.6022333333333334	1.5581	1.6481	0.08999999999999986	59153.84765625	219432.61735986316	0	1178	0.06227198125844846	1.0196374622356474	1.0239406301688605	282.9040832519531	282.905029296875
715	282.9730529785156	11.694666666666667					1	DETECTED	282.9731 m/z @11.69 [N1279_2.mzXML]	282.9730529785156	11.694666666666667	10.9267	17.1625	6.235800000000001	9794.6044921875	951710.175402832	0	1178	0.6510104927876696	4.059941837753378	3.6952146702770103	282.97210693359375	282.9749755859375
716	283.00726318359375	10.219433333333335					1	DETECTED	283.0073 m/z @10.22 [N1279_2.mzXML]	283.00726318359375	10.219433333333335	10.201600000000001	10.325816666666666	0.12421666666666553	10457.994140625	53956.73997668429	0	1178	0.10293174762251844	3.4827102803737064	5.965420560747413	283.00726318359375	283.0076599121094
717	283.0276184082031	16.09648333333333					1	DETECTED	283.0276 m/z @16.10 [N1279_2.mzXML]	283.0276184082031	16.09648333333333	2.0435	17.930999999999997	15.887499999999998	2192.245849609375	1225084.1807078545	0	1178	0.4220671960579736	0.5652714310958883	0.13054286219177655	283.0264587402344	283.02874755859375
718	283.1073913574219	10.7649					1	DETECTED	283.1074 m/z @10.76 [N1279_2.mzXML]	283.1073913574219	10.7649	10.489849999999999	12.296050000000001	1.8062000000000022	7446.03125	208448.59524511715	0	1178	0.08538400931948154	3.2834030176331375	5.566806035266275	283.1058349609375	283.1080017089844
719	283.1534729003906	12.030750000000001					1	DETECTED	283.1535 m/z @12.03 [N1279_2.mzXML]	283.1534729003906	12.030750000000001	8.212349999999999	12.416	4.203650000000001	16519.2109375	800633.601084351	0	1178	0.1425483837552548	0.5504465221034988	0.04720765543445433	283.1522216796875	283.1605224609375
720	283.24188232421875	15.0496					1	DETECTED	283.2419 m/z @15.05 [N1279_2.mzXML]	283.24188232421875	15.0496	14.725283333333334	16.298633333333335	1.5733500000000014	4193.9375	190699.81442977916	0	1178	0.7256535749911563	2.4256385220206633	3.851277044041326	283.240966796875	283.24298095703125
721	283.262451171875	12.633683333333332					1	DETECTED	283.2625 m/z @12.63 [N1279_2.mzXML]	283.262451171875	12.633683333333332	0.17458333333333334	19.924500000000002	19.749916666666667	31643.099609375	2191014.07697461	0	1178	0.2868408544524037	0.9041461609433152	0.26945150030546106	283.2539978027344	283.2645568847656
722	283.2817077636719	13.925616666666667					1	DETECTED	283.2817 m/z @13.93 [N1279_2.mzXML]	283.2817077636719	13.925616666666667	13.656683333333332	14.361916666666668	0.7052333333333358	7060.900390625	142405.64619012453	0	1178	0.22982849108520398	1.311167575607335	1.6223351512146702	283.281005859375	283.2823486328125
723	284.2939758300781	12.600583333333333					1	DETECTED	284.2940 m/z @12.60 [N1279_2.mzXML]	284.2939758300781	12.600583333333333	4.27785	17.308666666666667	13.030816666666666	9464.5048828125	1125415.282802002	0	1178	0.3462131522407983	0.7828447785583263	5.233025607598708	284.2916564941406	284.2955017089844
724	284.3310852050781	11.906216666666667					1	DETECTED	284.3311 m/z @11.91 [N1279_2.mzXML]	284.3310852050781	11.906216666666667	11.827733333333333	12.045783333333333	0.21804999999999986	10882.916015625	88220.43310485808	0	1178	0.12320846310901423	1.3891484391590343	1.6942170632868347	284.33026123046875	284.3310852050781
725	284.9093322753906	1.6944000000000001					1	DETECTED	284.9093 m/z @1.69 [N1279_2.mzXML]	284.9093322753906	1.6944000000000001	1.6632333333333333	14.441566666666667	12.778333333333332	22096.708984375	3594573.9445356447	0	1178	0.12816509359343065	204.9999999999992	408.9999999999984	284.9089660644531	284.9098205566406
726	285.064208984375	1.4845666666666666					1	DETECTED	285.0642 m/z @1.48 [N1279_2.mzXML]	285.064208984375	1.4845666666666666	1.4359	17.8385	16.4026	11400.892578125	1196082.5399468075	0	1178	0.13876330098668999	168.51986301369874	336.0397260273975	285.06341552734375	285.0716247558594
727	286.14324951171875	11.906216666666667					1	DETECTED	286.1432 m/z @11.91 [N1279_2.mzXML]	286.14324951171875	11.906216666666667	11.87595	12.262216666666665	0.38626666666666587	27044.091796875	244188.50803295814	0	1178	0.12372001324994564	5.442476477552697	7.271382167089378	286.1407165527344	286.14349365234375
728	286.2010192871094	10.361683333333334					1	DETECTED	286.2010 m/z @10.36 [N1279_2.mzXML]	286.2010192871094	10.361683333333334	10.290433333333334	11.217733333333333	0.9272999999999989	90745.265625	784979.3917130732	1	1178	0.13830465710064743	2.376387387499008	2.672054398357685	286.20037841796875	286.2087097167969
729	286.2485046386719	9.784766666666666					1	DETECTED	286.2485 m/z @9.78 [N1279_2.mzXML]	286.2485046386719	9.784766666666666	2.5406166666666667	19.7775	17.23688333333333	88559.59375	2333616.5399273047	1	1178	0.16337434277317264	1.280251976359835	1.2977278872851914	286.2462463378906	286.2494812011719
730	286.9319763183594	1.9025					1	DETECTED	286.9320 m/z @1.90 [N1279_2.mzXML]	286.9319763183594	1.9025	1.9025	2.184466666666667	0.2819666666666667	10893.1318359375	84088.37425463865	0	1178	0.05062840937965429	null	null	286.9308776855469	286.9325866699219
731	287.0133972167969	1.7746666666666668					1	DETECTED	287.0134 m/z @1.77 [N1279_2.mzXML]	287.0133972167969	1.7746666666666668	1.4359	1.8323166666666666	0.39641666666666664	18816.306640625	125735.19279766837	0	1178	0.0708847741632419	0.5850880645478693	0.17017612909573862	287.0130920410156	287.0198974609375
732	287.0571594238281	11.776433333333333					1	DETECTED	287.0572 m/z @11.78 [N1279_2.mzXML]	287.0571594238281	11.776433333333333	2.2546000000000004	11.827733333333333	9.573133333333333	5408.546875	1100009.6587900391	0	1178	0.0674701553217183	0.5026938089653603	0.005387617930720567	287.0517883300781	287.05780029296875
733	287.2042236328125	10.361683333333334					1	DETECTED	287.2042 m/z @10.36 [N1279_2.mzXML]	287.2042236328125	10.361683333333334	3.6973166666666666	12.347633333333333	8.650316666666665	13040.4443359375	880456.1540112607	0	1178	0.10210916645669776	0.6489976541906957	26.81966805903193	287.198486328125	287.2044372558594
734	287.23101806640625	11.468583333333333					1	DETECTED	287.2310 m/z @11.47 [N1279_2.mzXML]	287.23101806640625	11.468583333333333	11.468583333333333	14.843616666666666	3.3750333333333327	16255.623046875	1444962.872371215	0	1178	2.5104108243879395	null	null	287.23101806640625	287.2369384765625
735	287.25164794921875	9.784766666666666					1	DETECTED	287.2516 m/z @9.78 [N1279_2.mzXML]	287.25164794921875	9.784766666666666	9.52425	10.1114	0.5871499999999994	13966.921875	179795.4991134642	0	1178	null	1.4033625603751307	0.5413514028217639	287.2513732910156	287.25286865234375
736	287.6322937011719	12.942					1	DETECTED	287.6323 m/z @12.94 [N1279_2.mzXML]	287.6322937011719	12.942	10.255083333333333	14.8605	4.605416666666667	145824.265625	2352252.5792487217	0	1178	0.19766526852879807	1.5010309966936715	1.3211688946611597	287.6317138671875	287.6365966796875
737	288.21649169921875	10.656583333333334					1	DETECTED	288.2165 m/z @10.66 [N1279_2.mzXML]	288.21649169921875	10.656583333333334	0.13799999999999998	19.7775	19.639499999999998	167406.78125	3031411.1798708485	1	1178	0.09716391568751526	0.8031146924916526	3.2313277607728956	288.20977783203125	288.2177429199219
738	288.6400451660156	13.328283333333333					1	DETECTED	288.6400 m/z @13.33 [N1279_2.mzXML]	288.6400451660156	13.328283333333333	12.799733333333334	14.441566666666667	1.6418333333333326	48228.76953125	888444.0683352655	0	1178	1.1209825216406557	0.9264797130855988	1.571732716311897	288.632568359375	288.64093017578125
739	288.9214172363281	1.61755					1	DETECTED	288.9214 m/z @1.62 [N1279_2.mzXML]	288.9214172363281	1.61755	1.5726666666666667	1.7593333333333334	0.18666666666666676	221621.921875	994628.4011328123	0	1178	0.06940164136229354	1.8121292775678317	1.994754614265231	288.9206848144531	288.92169189453125
740	289.11846923828125	9.4897					1	DETECTED	289.1185 m/z @9.49 [N1279_2.mzXML]	289.11846923828125	9.4897	9.456	9.679733333333333	0.22373333333333356	3198.8681640625	21500.90442797862	0	1178	0.20504173703447393	3.3194856577646306	5.638971315529261	289.1164855957031	289.11846923828125
741	289.1750793457031	1.3813833333333332					1	DETECTED	289.1751 m/z @1.38 [N1279_2.mzXML]	289.1750793457031	1.3813833333333332	0.10148333333333334	19.99816666666667	19.896683333333335	4757.99169921875	1686811.1711533514	0	1178	5.719245907574205	7.7727491731124845	5.305035430099593	289.1734313964844	289.1776123046875
742	289.6299133300781	12.942					1	DETECTED	289.6299 m/z @12.94 [N1279_2.mzXML]	289.6299133300781	12.942	12.881	13.091933333333333	0.2109333333333332	10962.947265625	89732.51536840785	0	1178	0.11301320812465399	1.7289617486338802	2.4579234972677604	289.6295471191406	289.6307373046875
743	289.6480712890625	11.776433333333333					1	DETECTED	289.6481 m/z @11.78 [N1279_2.mzXML]	289.6480712890625	11.776433333333333	4.532333333333333	16.0778	11.545466666666666	37497.5	3106162.905986541	0	1178	0.39796171930768764	2.643830043635262	4.430143131326757	289.63995361328125	289.6568908691406
744	290.03271484375	10.308016666666667					1	DETECTED	290.0327 m/z @10.31 [N1279_2.mzXML]	290.03271484375	10.308016666666667	0.5602	19.174166666666668	18.61396666666667	2020.5947265625	968187.9103655089	0	1178	6.873863014596662	0.954776197746846	0.9095523954936918	290.0312194824219	290.0346984863281
745	290.1495666503906	11.844833333333334					1	DETECTED	290.1496 m/z @11.84 [N1279_2.mzXML]	290.1495666503906	11.844833333333334	8.471300000000001	15.54655	7.075249999999999	11261.59375	1245650.4002401123	0	1178	5.747294635562657	1.0782896977138954	1.0661769973109034	290.1485290527344	290.15948486328125
746	290.26806640625	11.4073					1	DETECTED	290.2681 m/z @11.41 [N1279_2.mzXML]	290.26806640625	11.4073	10.9267	11.5607	0.6340000000000003	33162.38671875	252693.1453826299	0	1178	0.0666758798033058	0.6934669686806025	0.33260061645577543	290.2669677734375	290.269287109375
747	290.62677001953125	12.865183333333333					1	DETECTED	290.6268 m/z @12.87 [N1279_2.mzXML]	290.62677001953125	12.865183333333333	8.973916666666666	13.136383333333333	4.162466666666667	21421.767578125	878679.9550126957	0	1178	0.09326542640775948	0.5348472648152273	0.06969452963045461	290.61956787109375	290.6329650878906
748	290.6382141113281	12.633683333333332					1	DETECTED	290.6382 m/z @12.63 [N1279_2.mzXML]	290.6382141113281	12.633683333333332	11.648833333333332	14.330766666666667	2.681933333333335	17201.451171875	532200.10734723	0	1178	0.11415552226268666	1.3615948283156498	7.610793057221508	290.63775634765625	290.6480712890625
749	290.666748046875	14.07635					1	DETECTED	290.6667 m/z @14.08 [N1279_2.mzXML]	290.666748046875	14.07635	13.7556	15.857016666666668	2.101416666666669	7048.12353515625	257286.5446532592	0	1178	0.4598324589947538	3.2757859184203695	2.5602051737803557	290.666015625	290.66851806640625
750	290.9248352050781	2.43175					1	DETECTED	290.9248 m/z @2.43 [N1279_2.mzXML]	290.9248352050781	2.43175	0.2848	16.96	16.6752	37805.6796875	3512738.8817260712	0	1178	0.7357389139754269	1.0348804682089228	0.8087307118112184	290.922607421875	290.9261474609375
751	291.11962890625	12.030750000000001					1	DETECTED	291.1196 m/z @12.03 [N1279_2.mzXML]	291.11962890625	12.030750000000001	10.783016666666667	19.942999999999998	9.159983333333331	218562.671875	3530761.4144505006	1	1178	0.10031061019169307	3.6746756094930784	5.541295308743733	291.11907958984375	291.1292724609375
752	291.17279052734375	9.904266666666667					1	DETECTED	291.1728 m/z @9.90 [N1279_2.mzXML]	291.17279052734375	9.904266666666667	4.5163	14.58985	10.073550000000001	3419.90869140625	1033639.5857474974	0	1178	0.08741307312798519	0.9348192577286424	0.8696385154572845	291.1634521484375	291.17431640625
753	291.64605712890625	12.865183333333333					1	DETECTED	291.6461 m/z @12.87 [N1279_2.mzXML]	291.64605712890625	12.865183333333333	11.633816666666666	14.876949999999999	3.2431333333333328	49319.9921875	1015774.1007081597	0	1178	0.09182522465939336	0.987433308786918	null	291.6451110839844	291.6466064453125
754	291.9349365234375	2.5819833333333335					1	DETECTED	291.9349 m/z @2.58 [N1279_2.mzXML]	291.9349365234375	2.5819833333333335	1.8889	19.759166666666665	17.870266666666666	28034.2109375	3538766.5695316456	0	1178	1.0077664750718403	1.8516797873155433	2.1427475965056235	291.9337463378906	291.9376525878906
755	292.0677185058594	16.2247					1	DETECTED	292.0677 m/z @16.22 [N1279_2.mzXML]	292.0677185058594	16.2247	9.390266666666667	19.137666666666668	9.7474	4137.11669921875	831307.2118479923	0	1178	1.4507751672319102	0.7131095969917041	0.3878633665179173	292.06561279296875	292.0695495605469
756	292.122802734375	12.06125					1	DETECTED	292.1228 m/z @12.06 [N1279_2.mzXML]	292.122802734375	12.06125	1.8609499999999999	16.756999999999998	14.896049999999999	29034.34765625	3776938.148489502	0	1178	0.1025142474001548	0.7301770536160702	2.1491088701036625	292.1131896972656	292.1327209472656
757	292.65399169921875	13.062483333333335					1	DETECTED	292.6540 m/z @13.06 [N1279_2.mzXML]	292.65399169921875	13.062483333333335	13.062483333333335	13.47855	0.4160666666666657	10242.1513671875	110025.9421691891	0	1178	0.05479193354713807	null	null	292.6484680175781	292.65478515625
758	292.93218994140625	2.4997333333333334					1	DETECTED	292.9322 m/z @2.50 [N1279_2.mzXML]	292.93218994140625	2.4997333333333334	2.309183333333333	14.172883333333335	11.863700000000001	5028.0224609375	1571022.6410808715	0	1178	0.3841113129438858	31.130149567042704	61.26029913408541	292.9226989746094	292.93560791015625
759	292.98126220703125	2.39085					1	DETECTED	292.9813 m/z @2.39 [N1279_2.mzXML]	292.98126220703125	2.39085	2.39085	3.6664833333333333	1.2756333333333334	4478.46875	156723.99280249028	0	1178	0.34293043483211383	null	null	292.97320556640625	292.98553466796875
760	292.9964599609375	2.5682666666666667					1	DETECTED	292.9965 m/z @2.57 [N1279_2.mzXML]	292.9964599609375	2.5682666666666667	2.3769	15.783366666666666	13.406466666666667	5296.56591796875	905520.3944786071	0	1178	0.203300716940634	35.028218080473785	64.12865501728976	292.9879150390625	292.9985656738281
761	293.009765625	2.527					1	DETECTED	293.0098 m/z @2.53 [N1279_2.mzXML]	293.009765625	2.527	2.322683333333333	11.743133333333333	9.420449999999999	7334.9990234375	961597.2056177367	0	1178	0.32941491180626414	23.053552492046602	4.380620212359712	292.9999084472656	293.0118713378906
762	293.0231018066406	2.62345					1	DETECTED	293.0231 m/z @2.62 [N1279_2.mzXML]	293.0231018066406	2.62345	2.309183333333333	3.7283666666666666	1.4191833333333337	7728.626953125	284096.6769213868	0	1178	0.7454961664287332	2.2579285108188345	2.76383350069175	293.01495361328125	293.0233459472656
763	293.0341796875	2.39085					1	DETECTED	293.0342 m/z @2.39 [N1279_2.mzXML]	293.0341796875	2.39085	2.2125	8.454683333333334	6.242183333333333	12398.060546875	651660.7509060671	0	1178	0.3798417775785419	17.499813101579292	6.633492756506604	293.0260925292969	293.0419921875
764	293.045166015625	2.5819833333333335					1	DETECTED	293.0452 m/z @2.58 [N1279_2.mzXML]	293.045166015625	2.5819833333333335	2.15665	4.2306	2.07395	11285.7626953125	554154.8255612793	0	1178	0.7355310118038831	2.4380289968652025	2.085981594390238	293.0451354980469	293.0496520996094
765	293.0602722167969	2.5956166666666665					1	DETECTED	293.0603 m/z @2.60 [N1279_2.mzXML]	293.0602722167969	2.5956166666666665	2.1005	4.136	2.0355000000000003	16290.48046875	627130.5816928714	0	1178	0.5859850843648706	2.0555761268387926	1.8706921443697648	293.052734375	293.0608825683594
766	293.0716552734375	2.527					1	DETECTED	293.0717 m/z @2.53 [N1279_2.mzXML]	293.0716552734375	2.527	1.95855	19.009833333333333	17.051283333333334	27263.48046875	2521958.7775394893	0	1178	0.15378906122494218	8.25155353634398	39.46741440254302	293.0630187988281	293.0717468261719
767	293.09722900390625	2.5819833333333335					1	DETECTED	293.0972 m/z @2.58 [N1279_2.mzXML]	293.09722900390625	2.5819833333333335	0.10148333333333334	19.99816666666667	19.896683333333335	1.0345449E7	6.940865774975939E8	1	1178	0.7461667619975021	2.173157886656226	2.0561424540550983	293.0964050292969	293.10711669921875
768	293.1154479980469	2.5682666666666667					1	DETECTED	293.1154 m/z @2.57 [N1279_2.mzXML]	293.1154479980469	2.5682666666666667	2.0150833333333336	4.828733333333333	2.8136499999999995	35717.359375	1459332.1933380736	0	1178	0.26014823547839105	2.003465786925623	2.234996319121181	293.1109619140625	293.123291015625
769	293.1352844238281	10.147633333333333					1	DETECTED	293.1353 m/z @10.15 [N1279_2.mzXML]	293.1352844238281	10.147633333333333	2.14265	16.775166666666667	14.632516666666668	60641.12109375	3594278.0074982615	0	1178	7.788166586827622	0.6638214796699116	0.2867486998276175	293.1259460449219	293.1421203613281
770	293.15228271484375	9.784766666666666					1	DETECTED	293.1523 m/z @9.78 [N1279_2.mzXML]	293.15228271484375	9.784766666666666	2.0864166666666666	10.570133333333333	8.483716666666666	195092.015625	9638261.426088624	0	1178	0.2717677558141176	0.5618043933388603	0.0657944793957216	293.1439514160156	293.1607360839844
771	293.16351318359375	2.39085					1	DETECTED	293.1635 m/z @2.39 [N1279_2.mzXML]	293.16351318359375	2.39085	2.2546000000000004	17.088833333333334	14.834233333333334	10489.017578125	1773937.8704685364	0	1178	0.5671808742472462	5.665433110370834	10.134720264572225	293.1629943847656	293.17193603515625
772	293.1853332519531	10.075899999999999					1	DETECTED	293.1853 m/z @10.08 [N1279_2.mzXML]	293.1853332519531	10.075899999999999	2.2956	15.259133333333333	12.963533333333332	71387.4609375	2.0215594781066585E7	0	1178	11.244092440175375	0.8331649476751636	0.6101292332760689	293.17559814453125	293.1949768066406
773	293.2020263671875	2.62345					1	DETECTED	293.2020 m/z @2.62 [N1279_2.mzXML]	293.2020263671875	2.62345	2.3769	12.514983333333333	10.138083333333334	5996.1123046875	1183502.2302619936	0	1178	0.3070151997161914	20.55989319272629	3.6342151399496037	293.19732666015625	293.2107238769531
774	293.3200988769531	10.006400000000001					1	DETECTED	293.3201 m/z @10.01 [N1279_2.mzXML]	293.3200988769531	10.006400000000001	2.458966666666667	10.006400000000001	7.547433333333334	79221.4453125	1.5299305069098756E7	0	1178	9.273883975587419	0.5	null	293.3116760253906	293.3200988769531
775	293.9574279785156	11.200833333333332					1	DETECTED	293.9574 m/z @11.20 [N1279_2.mzXML]	293.9574279785156	11.200833333333332	10.97715	18.278833333333335	7.301683333333335	3364.9833984375	619249.5644947812	0	1178	0.14336722701530746	16.321473809701324	31.642947619402644	293.956298828125	293.95941162109375
776	294.1003723144531	2.5819833333333335					1	DETECTED	294.1004 m/z @2.58 [N1279_2.mzXML]	294.1003723144531	2.5819833333333335	1.8609499999999999	18.4255	16.56455	1007433.8125	6.484744717298892E7	0	1178	0.6355560775666937	2.1009819355217503	1.8273609750672495	294.10009765625	294.10333251953125
777	294.1558532714844	9.784766666666666					1	DETECTED	294.1559 m/z @9.78 [N1279_2.mzXML]	294.1558532714844	9.784766666666666	9.59335	10.058349999999999	0.46499999999999986	23672.33984375	403456.52269287076	0	1178	0.26374341370921073	1.2146277753591617	1.429255550718323	294.1558532714844	294.1562194824219
778	294.9187316894531	13.4026					1	DETECTED	294.9187 m/z @13.40 [N1279_2.mzXML]	294.9187316894531	13.4026	0.2663	19.942999999999998	19.676699999999997	19607.921875	4914353.8097193	0	1178	0.7846338246907649	0.6982168953500255	0.4200287800585813	294.9168395996094	294.920654296875
779	294.95343017578125	11.18365					1	DETECTED	294.9534 m/z @11.18 [N1279_2.mzXML]	294.95343017578125	11.18365	10.943516666666666	18.059666666666665	7.116149999999999	5399.82421875	1332905.0867740486	0	1178	5.449514601938171	14.817080788450792	28.634161576901583	294.9533386230469	294.9551696777344
780	295.0577392578125	10.506266666666667					1	DETECTED	295.0577 m/z @10.51 [N1279_2.mzXML]	295.0577392578125	10.506266666666667	10.489849999999999	10.570133333333333	0.08028333333333393	7678.59814453125	27100.86284716809	0	1178	0.08177998278152288	2.4451776649744272	3.8903553299488545	295.057373046875	295.0579528808594
781	295.1014709472656	2.527					1	DETECTED	295.1015 m/z @2.53 [N1279_2.mzXML]	295.1014709472656	2.527	1.8468000000000002	18.553	16.7062	122687.2578125	9663182.769421814	0	1178	0.7901130658128821	10.688609706014478	2.0985180291503416	295.09588623046875	295.1103210449219
782	295.12847900390625	9.645100000000001					1	DETECTED	295.1285 m/z @9.65 [N1279_2.mzXML]	295.12847900390625	9.645100000000001	9.610583333333333	10.1114	0.5008166666666671	32998.23828125	293070.92997436505	0	1178	0.08679866896460098	7.254707870593531	13.509415741187063	295.1193542480469	295.128662109375
783	295.1484375	9.8537					1	DETECTED	295.1484 m/z @9.85 [N1279_2.mzXML]	295.1484375	9.8537	9.52425	10.093433333333333	0.5691833333333332	7193.916015625	144292.00552703833	0	1178	0.3906401842391709	0.8638387211008255	0.7221705293226768	295.1479797363281	295.1488037109375
784	295.1933898925781	12.3646					1	DETECTED	295.1934 m/z @12.36 [N1279_2.mzXML]	295.1933898925781	12.3646	1.4535333333333333	16.720333333333333	15.2668	32354.490234375	3267282.7827339773	0	1178	0.17128068992396805	0.9513875469973561	0.27839251697738	295.18768310546875	295.2033386230469
785	295.2943115234375	2.458966666666667					1	DETECTED	295.2943 m/z @2.46 [N1279_2.mzXML]	295.2943115234375	2.458966666666667	2.1005	6.417199999999999	4.316699999999999	36330.75390625	2149349.655472015	0	1178	0.9796046691797513	3.6867149665316403	4.57313926257019	295.2931823730469	295.2956237792969
786	296.0648498535156	1.7267166666666667					1	DETECTED	296.0648 m/z @1.73 [N1279_2.mzXML]	296.0648498535156	1.7267166666666667	1.3446666666666667	1.8036833333333333	0.45901666666666663	109023.171875	891090.3385917973	0	1178	0.07243711217531734	0.6037477491414269	0.20076062305141887	296.0628662109375	296.0654296875
787	296.1850280761719	11.860866666666668					1	DETECTED	296.1850 m/z @11.86 [N1279_2.mzXML]	296.1850280761719	11.860866666666668	9.472683333333332	19.59416666666667	10.121483333333337	24817.943359375	2122898.963067536	0	1178	0.11104248391989024	1.9655595582512344	17.026715968313134	296.1828308105469	296.1850280761719
788	296.1965026855469	12.313350000000002					1	DETECTED	296.1965 m/z @12.31 [N1279_2.mzXML]	296.1965026855469	12.313350000000002	12.245316666666668	12.514983333333333	0.26966666666666583	4803.1435546875	55545.89993579101	0	1178	0.4312009489495505	1.981871631553133	2.963743263106266	296.1960754394531	296.1976013183594
789	296.2574462890625	13.5267					1	DETECTED	296.2574 m/z @13.53 [N1279_2.mzXML]	296.2574462890625	13.5267	13.372983333333334	13.805650000000002	0.43266666666666787	15585.37109375	205741.55849121083	0	1178	0.18272150542520116	1.4073511872492777	2.0257211642477295	296.257080078125	296.2584533691406
790	296.9888916015625	11.663933333333334					1	DETECTED	296.9889 m/z @11.66 [N1279_2.mzXML]	296.9888916015625	11.663933333333334	9.59335	15.528533333333334	5.935183333333335	7699.4765625	873820.4468502506	0	1178	0.10069620983131422	1.4332152774982885	1.866430554996577	296.9876708984375	296.9921569824219
791	297.1181335449219	1.46935					1	DETECTED	297.1181 m/z @1.47 [N1279_2.mzXML]	297.1181335449219	1.46935	1.4359	15.838266666666668	14.402366666666667	6524.59619140625	2066106.5336875613	0	1178	0.09200787204310568	215.28201295465882	429.56402590931765	297.108154296875	297.12213134765625
792	297.1794128417969	14.426016666666667					1	DETECTED	297.1794 m/z @14.43 [N1279_2.mzXML]	297.1794128417969	14.426016666666667	9.37395	19.7775	10.40355	10856.25390625	2226596.3547644983	0	1178	3.38058759712467	0.9351393105699692	0.8367293396190817	297.1782531738281	297.1886291503906
793	298.2730712890625	14.204566666666667					1	DETECTED	298.2731 m/z @14.20 [N1279_2.mzXML]	298.2730712890625	14.204566666666667	11.029	16.57385	5.54485	79477.640625	3344469.6530429083	0	1178	0.5581381802058889	4.619603918329624	0.46369787492628084	298.27252197265625	298.2745056152344
794	298.6244201660156	12.650233333333334					1	DETECTED	298.6244 m/z @12.65 [N1279_2.mzXML]	298.6244201660156	12.650233333333334	12.549583333333334	12.865183333333333	0.3155999999999981	18711.484375	178015.94618676772	0	1178	0.13995737451860357	1.5678092399403796	1.9512961044598849	298.62408447265625	298.633544921875
795	299.13824462890625	11.13265					1	DETECTED	299.1382 m/z @11.13 [N1279_2.mzXML]	299.13824462890625	11.13265	9.558733333333333	15.54655	5.987816666666667	53592.484375	2771060.87248038	0	1178	1.3097944697260644	1.1938581558228543	2.221326892495502	299.1371765136719	299.139892578125
796	299.27630615234375	14.189183333333334					1	DETECTED	299.2763 m/z @14.19 [N1279_2.mzXML]	299.27630615234375	14.189183333333334	11.694666666666667	15.875316666666667	4.18065	15619.5673828125	755009.0502188719	0	1178	0.49662466065974087	0.7198696095370124	0.4271091557672511	299.2762145996094	299.2774963378906
797	299.63201904296875	12.881					1	DETECTED	299.6320 m/z @12.88 [N1279_2.mzXML]	299.63201904296875	12.881	12.633683333333332	13.313649999999999	0.679966666666667	47766.5546875	498109.9841562498	0	1178	0.11394482572680786	1.3746883213154448	0.8631895462500897	299.6246337890625	299.6325988769531
798	300.1796875	11.589516666666666					1	DETECTED	300.1797 m/z @11.59 [N1279_2.mzXML]	300.1796875	11.589516666666666	9.325666666666667	12.159516666666667	2.83385	123953.375	3309750.943867186	0	1178	0.0865873368084138	0.5429189415637985	null	300.1788635253906	300.1842956542969
799	300.1986999511719	11.4073					1	DETECTED	300.1987 m/z @11.41 [N1279_2.mzXML]	300.1986999511719	11.4073	8.938683333333334	11.468583333333333	2.5298999999999996	12247.1357421875	603872.6887613523	0	1178	2.4729327433350345	0.5124124847249135	0.02578110343125309	300.1976013183594	300.1986999511719
800	300.2166442871094	10.55425					1	DETECTED	300.2166 m/z @10.55 [N1279_2.mzXML]	300.2166442871094	10.55425	10.5221	10.72875	0.20664999999999978	18432.083984375	148455.99775122083	0	1178	0.14187061259508837	3.2138413685847875	5.427682737169575	300.2162780761719	300.2168273925781
801	300.639892578125	13.077216666666667					1	DETECTED	300.6399 m/z @13.08 [N1279_2.mzXML]	300.639892578125	13.077216666666667	12.83275	13.269183333333332	0.4364333333333317	10638.205078125	134156.18176794396	0	1178	0.26178530147632273	0.8926233978729199	0.7712260714292763	300.630126953125	300.64056396484375
802	301.1174621582031	10.7649					1	DETECTED	301.1175 m/z @10.76 [N1279_2.mzXML]	301.1174621582031	10.7649	10.453783333333332	10.9091	0.45531666666666837	55957.25	466574.50184716855	1	1178	0.09301767309137254	0.7317458616810394	0.9616306638615519	301.1173400878906	301.1180725097656
803	301.1401672363281	12.4494					1	DETECTED	301.1402 m/z @12.45 [N1279_2.mzXML]	301.1401672363281	12.4494	0.10148333333333334	19.99816666666667	19.896683333333335	98193.1015625	1.142510047976502E7	1	1178	10.838244766311172	0.6017973860915521	0.05282899527959299	301.139404296875	301.14111328125
804	301.2127380371094	13.463283333333333					1	DETECTED	301.2127 m/z @13.46 [N1279_2.mzXML]	301.2127380371094	13.463283333333333	11.759766666666668	14.40965	2.6498833333333316	60803.56640625	1236881.0214400622	0	1178	0.15257139894123384	0.7777685376329359	3.1027728426477337	301.21234130859375	301.21942138671875
805	302.0188903808594	10.165666666666668					1	DETECTED	302.0189 m/z @10.17 [N1279_2.mzXML]	302.0188903808594	10.165666666666668	1.2716	19.667166666666667	18.395566666666667	3207.651611328125	1930310.6013112483	0	1178	6.44710212681205	1.0341482336538963	1.0682964673077928	302.0180358886719	302.01995849609375
806	302.1016540527344	10.656583333333334					1	DETECTED	302.1017 m/z @10.66 [N1279_2.mzXML]	302.1016540527344	10.656583333333334	10.53825	10.71065	0.17239999999999966	6136.4248046875	41045.26517492683	0	1178	0.12080750710636146	0.7284507042253462	0.4569014084506923	302.1015319824219	302.1025085449219
807	302.1207275390625	10.7649					1	DETECTED	302.1207 m/z @10.76 [N1279_2.mzXML]	302.1207275390625	10.7649	10.453783333333332	10.9091	0.45531666666666837	8533.1279296875	82644.35938299586	0	1178	0.10645501103884492	0.7317458616810394	0.46349172336207867	302.120361328125	302.12127685546875
808	302.1435241699219	12.4494					1	DETECTED	302.1435 m/z @12.45 [N1279_2.mzXML]	302.1435241699219	12.4494	0.2298	19.99816666666667	19.76836666666667	19363.046875	2400968.733041656	0	1178	0.215907720740395	1.2661693833866754	0.7556170126128017	302.1419982910156	302.1451416015625
809	302.2318420410156	10.837516666666666					1	DETECTED	302.2318 m/z @10.84 [N1279_2.mzXML]	302.2318420410156	10.837516666666666	10.72875	11.098749999999999	0.3699999999999992	38493.84765625	343624.24485754466	0	1178	0.13509363189830736	1.7064463739246702	1.9152569206935135	302.2314453125	302.23211669921875
810	302.28643798828125	11.57515					1	DETECTED	302.2864 m/z @11.58 [N1279_2.mzXML]	302.28643798828125	11.57515	11.149616666666667	15.473783333333333	4.324166666666667	131412.703125	1685811.8852532941	0	1178	0.11745875155344798	1.0175131655443128	3.847391756128644	302.2857666015625	302.28857421875
811	302.6563415527344	11.906216666666667					1	DETECTED	302.6563 m/z @11.91 [N1279_2.mzXML]	302.6563415527344	11.906216666666667	11.67905	12.1767	0.49765000000000015	5801.38134765625	115654.3434938962	0	1178	0.06073523620485233	1.095341159207628	1.1906823184152562	302.65533447265625	302.6563415527344
812	303.027099609375	1.46935					1	DETECTED	303.0271 m/z @1.47 [N1279_2.mzXML]	303.027099609375	1.46935	1.4359	17.455	16.019099999999998	6159.77490234375	1426354.9086969607	0	1178	0.0879734343593277	239.44843049327366	477.8968609865473	303.0202941894531	303.03411865234375
813	303.073974609375	9.732					1	DETECTED	303.0740 m/z @9.73 [N1279_2.mzXML]	303.073974609375	9.732	9.679733333333333	9.76735	0.08761666666666734	2663.75	12097.99569091811	0	1178	0.08715462179348066	0.8381696428571561	0.6763392857143123	303.072998046875	303.073974609375
814	303.22845458984375	14.2202					1	DETECTED	303.2285 m/z @14.22 [N1279_2.mzXML]	303.22845458984375	14.2202	10.343616666666666	16.886166666666664	6.5425499999999985	265015.1875	9413765.160271127	1	1178	0.3964444925497421	0.7059530249756528	4.702878106904147	303.2275695800781	303.2353515625
815	303.6459655761719	12.849549999999999					1	DETECTED	303.6460 m/z @12.85 [N1279_2.mzXML]	303.6459655761719	12.849549999999999	12.71675	13.091933333333333	0.3751833333333341	21281.7578125	183372.67745580967	0	1178	0.09637902962497691	1.4125878514056298	2.9620526541733008	303.6455078125	303.6465759277344
816	304.0485534667969	16.3354					1	DETECTED	304.0486 m/z @16.34 [N1279_2.mzXML]	304.0485534667969	16.3354	0.3955	19.924500000000002	19.529000000000003	3992.6220703125	1616090.0439652707	0	1178	7.087766383204915	0.6125822621220962	0.22516452424419237	304.045654296875	304.0494384765625
817	304.1502685546875	9.31					1	DETECTED	304.1503 m/z @9.31 [N1279_2.mzXML]	304.1502685546875	9.31	9.193116666666667	17.5645	8.371383333333332	6796.376953125	1126931.4286512448	0	1178	0.19814314036577052	35.81085127620116	70.62170255240233	304.1453857421875	304.153564453125
818	304.17498779296875	8.869366666666668					1	DETECTED	304.1750 m/z @8.87 [N1279_2.mzXML]	304.17498779296875	8.869366666666668	8.817116666666667	9.009183333333334	0.19206666666666727	4519.814453125	27190.870108947674	0	1178	0.08833012248750194	1.8379585326953527	3.1941875134238136	304.1744689941406	304.1759033203125
819	304.2113952636719	10.075899999999999					1	DETECTED	304.2114 m/z @10.08 [N1279_2.mzXML]	304.2113952636719	10.075899999999999	4.151816666666667	10.621383333333334	6.469566666666667	39210.0703125	1175963.3104908448	0	1178	0.09151265075765558	3.8164239373693665	4.719607896410011	304.2105407714844	304.2122497558594
820	304.23193359375	14.204566666666667					1	DETECTED	304.2319 m/z @14.20 [N1279_2.mzXML]	304.23193359375	14.204566666666667	11.029	15.710883333333333	4.681883333333333	45684.33984375	2037716.2717053227	0	1178	0.5591788026717914	0.769324766972254	5.708364871184915	304.2304382324219	304.2329406738281
821	304.299560546875	11.516449999999999					1	DETECTED	304.2996 m/z @11.52 [N1279_2.mzXML]	304.299560546875	11.516449999999999	11.484383333333334	11.891150000000001	0.40676666666666783	12145.357421875	94028.24387548862	0	1178	0.10389056385920448	6.34251559251587	11.68503118503174	304.2982177734375	304.30084228515625
822	304.8951721191406	1.6328					1	DETECTED	304.8952 m/z @1.63 [N1279_2.mzXML]	304.8951721191406	1.6328	0.17458333333333334	14.894433333333334	14.719850000000001	73111.8984375	4914753.401456361	0	1178	0.07458283709009761	108.73006932839728	1.3540498071751967	304.89453125	304.9047546386719
823	305.0447082519531	16.683833333333332					1	DETECTED	305.0447 m/z @16.68 [N1279_2.mzXML]	305.0447082519531	16.683833333333332	8.357366666666667	19.795833333333334	11.438466666666667	3513.431396484375	1018324.1353647459	0	1178	1.9801765223294616	0.6868739841629504	0.37374796832590085	305.0359802246094	305.05078125
824	305.0867919921875	15.223816666666666					1	DETECTED	305.0868 m/z @15.22 [N1279_2.mzXML]	305.0867919921875	15.223816666666666	14.725283333333334	16.262116666666667	1.536833333333334	1825.7685546875	133096.12341311658	0	1178	0.27366516403849594	1.5413546402781522	2.0827092805563043	305.08599853515625	305.0876159667969
825	305.13507080078125	12.3646					1	DETECTED	305.1351 m/z @12.36 [N1279_2.mzXML]	305.13507080078125	12.3646	12.313350000000002	12.583766666666666	0.2704166666666641	36672.32421875	279796.74552307086	0	1178	0.11793212179745716	2.5695918149472954	3.8727989663394493	305.1335754394531	305.1354064941406
826	305.2144470214844	10.075899999999999					1	DETECTED	305.2144 m/z @10.08 [N1279_2.mzXML]	305.2144470214844	10.075899999999999	10.04135	14.776399999999999	4.735049999999999	7080.91748046875	634966.8457312011	0	1178	0.14272902431988932	68.52460202605036	136.04920405210072	305.21270751953125	305.21551513671875
827	305.2441101074219	12.600583333333333					1	DETECTED	305.2441 m/z @12.60 [N1279_2.mzXML]	305.2441101074219	12.600583333333333	12.159516666666667	15.33015	3.170633333333333	79074.53125	1771524.912904358	1	1178	0.1726052022449469	2.623137743678798	22.4054942118454	305.2356872558594	305.2481689453125
828	306.08355712890625	16.280383333333333					1	DETECTED	306.0836 m/z @16.28 [N1279_2.mzXML]	306.08355712890625	16.280383333333333	2.0009	18.625999999999998	16.625099999999996	5777.52734375	2093659.890305542	0	1178	2.2897832228199544	0.5821324067514113	0.36953483191666164	306.07843017578125	306.0841369628906
829	307.062255859375	11.648833333333332					1	DETECTED	307.0623 m/z @11.65 [N1279_2.mzXML]	307.062255859375	11.648833333333332	10.506266666666667	14.997233333333332	4.490966666666665	6784.95556640625	648115.0617319338	0	1178	0.222483698234198	1.9652974297633998	2.5099885490348095	307.0608215332031	307.0663146972656
830	307.07977294921875	16.317166666666665					1	DETECTED	307.0798 m/z @16.32 [N1279_2.mzXML]	307.07977294921875	16.317166666666665	3.20575	18.571166666666667	15.365416666666667	5675.51953125	1611509.300610077	0	1178	1.1901784011128562	0.5859556239155445	0.1842002971966521	307.0757141113281	307.08526611328125
831	307.1685485839844	10.53825					1	DETECTED	307.1685 m/z @10.54 [N1279_2.mzXML]	307.1685485839844	10.53825	9.714433333333334	12.0	2.285566666666666	45041.44921875	1202627.8076810911	0	1178	0.4579993823857684	1.5436898390446814	3.0115056321375437	307.1663513183594	307.16949462890625
832	308.1719055175781	10.506266666666667					1	DETECTED	308.1719 m/z @10.51 [N1279_2.mzXML]	308.1719055175781	10.506266666666667	10.506266666666667	11.217733333333333	0.7114666666666665	3892.586181640625	140595.48368078604	0	1178	0.6571939215157077	null	null	308.1707458496094	308.1719055175781
833	308.8255920410156	1.7430666666666668					1	DETECTED	308.8256 m/z @1.74 [N1279_2.mzXML]	308.8255920410156	1.7430666666666668	1.6944000000000001	1.7593333333333334	0.06493333333333329	8081.6162109375	24797.82576586916	0	1178	0.07364037998214323	0.6671232876712329	0.33424657534246566	308.8245544433594	308.8256530761719
834	309.0412292480469	11.2348					1	DETECTED	309.0412 m/z @11.23 [N1279_2.mzXML]	309.0412292480469	11.2348	2.2125	15.783366666666666	13.570866666666666	24290.4921875	4512295.499348328	0	1178	0.07001407801679527	0.5304683932175248	0.05677626043550425	309.03973388671875	309.0494079589844
835	309.0966796875	10.361683333333334					1	DETECTED	309.0967 m/z @10.36 [N1279_2.mzXML]	309.0966796875	10.361683333333334	10.255083333333333	10.621383333333334	0.36630000000000074	1769.2200927734375	25029.173374023536	0	1178	0.13196942815089763	1.7181050656660406	2.436210131332081	309.09576416015625	309.0979919433594
836	309.150634765625	13.689483333333333					1	DETECTED	309.1506 m/z @13.69 [N1279_2.mzXML]	309.150634765625	13.689483333333333	9.235883333333334	14.37765	5.1417666666666655	13140.5302734375	1262587.7025775455	0	1178	4.481270713119438	0.5859314687042464	0.11185037203729235	309.1466979980469	309.1584777832031
837	309.1709289550781	12.4494					1	DETECTED	309.1709 m/z @12.45 [N1279_2.mzXML]	309.1709289550781	12.4494	11.011166666666666	12.4494	1.4382333333333346	3908.9267578125	158824.7682933352	0	1178	0.08671377169623362	0.5	null	309.1649169921875	309.17132568359375
838	309.2024230957031	12.767066666666667					1	DETECTED	309.2024 m/z @12.77 [N1279_2.mzXML]	309.2024230957031	12.767066666666667	11.726733333333334	12.911716666666667	1.1849833333333333	13867.0634765625	303265.6005081784	0	1178	0.1262670440202509	0.5695209868631851	0.14327320328016088	309.2015686035156	309.20526123046875
839	310.1131896972656	7.088916666666666					1	DETECTED	310.1132 m/z @7.09 [N1279_2.mzXML]	310.1131896972656	7.088916666666666	0.13799999999999998	19.979833333333332	19.84183333333333	1611.5782470703125	986948.7244356385	0	1178	6.720281243797186	1.427281773387203	1.8545635467744062	310.1103515625	310.11395263671875
840	310.20098876953125	10.603683333333333					1	DETECTED	310.2010 m/z @10.60 [N1279_2.mzXML]	310.20098876953125	10.603683333333333	10.4169	16.555716666666665	6.138816666666665	32238.728515625	773687.4394660944	0	1178	0.1379244878026551	15.949704928169012	0.9730084197586171	310.19879150390625	310.2074279785156
841	310.91192626953125	1.6632333333333333					1	DETECTED	310.9119 m/z @1.66 [N1279_2.mzXML]	310.91192626953125	1.6632333333333333	1.5434833333333333	1.7746666666666668	0.23118333333333352	64106.0859375	267413.58118115243	0	1178	0.054923591863532906	1.3905836665094689	1.7168846865363319	310.9116516113281	310.9156799316406
842	311.0035095214844	11.633816666666666					1	DETECTED	311.0035 m/z @11.63 [N1279_2.mzXML]	311.0035095214844	11.633816666666666	9.59335	18.7915	9.19815	3504.514404296875	764688.2146233211	0	1178	5.2534753023709175	2.253932923840951	3.2426585130293315	310.99566650390625	311.010498046875
843	311.1234130859375	8.766066666666667					1	DETECTED	311.1234 m/z @8.77 [N1279_2.mzXML]	311.1234130859375	8.766066666666667	8.522533333333334	10.272533333333334	1.75	19563.60546875	290276.85591027857	0	1178	0.1908065724785093	0.9605437702766136	5.896703341146953	311.1206359863281	311.129150390625
844	311.1657409667969	12.330516666666666					1	DETECTED	311.1657 m/z @12.33 [N1279_2.mzXML]	311.1657409667969	12.330516666666666	12.1767	17.015166666666666	4.838466666666665	55918.09765625	1341971.5293511054	0	1178	0.27899244622534525	3.098171258940294	2.0722377693274523	311.1650695800781	311.17572021484375
845	311.2363586425781	13.805650000000002					1	DETECTED	311.2364 m/z @13.81 [N1279_2.mzXML]	311.2363586425781	13.805650000000002	12.296050000000001	13.94275	1.6466999999999992	5187.94140625	320215.16930737306	0	1178	0.06433854454998134	0.5454093799682029	0.09081875993640592	311.2349548339844	311.2422790527344
846	311.63201904296875	12.849549999999999					1	DETECTED	311.6320 m/z @12.85 [N1279_2.mzXML]	311.63201904296875	12.849549999999999	12.73345	13.091933333333333	0.35848333333333393	29194.158203125	250421.62169213808	0	1178	0.14420279338419562	1.5438558713752615	2.087711742750523	311.6317138671875	311.6327209472656
847	311.99298095703125	17.783166666666666					1	DETECTED	311.9930 m/z @17.78 [N1279_2.mzXML]	311.99298095703125	17.783166666666666	10.891316666666667	19.9615	9.070183333333334	2483.968994140625	582678.7354382627	0	1178	1.5720004975574824	0.65803690832892	0.31607381665784	311.99114990234375	311.9944763183594
848	312.02850341796875	13.165633333333334					1	DETECTED	312.0285 m/z @13.17 [N1279_2.mzXML]	312.02850341796875	13.165633333333334	11.098749999999999	15.402050000000001	4.303300000000002	31299.5234375	1629390.7512680069	0	1178	0.2525285895482252	0.9456723572472716	0.6115489743817972	312.0225524902344	312.0295715332031
849	312.134033203125	12.816433333333332					1	DETECTED	312.1340 m/z @12.82 [N1279_2.mzXML]	312.134033203125	12.816433333333332	8.851983333333333	12.881	4.029016666666667	9376.896484375	1172435.2582055663	0	1178	3.9957496110418678	0.5081432060773459	0.01628641215469177	312.1295166015625	312.134033203125
850	312.2160949707031	10.7649					1	DETECTED	312.2161 m/z @10.76 [N1279_2.mzXML]	312.2160949707031	10.7649	10.603683333333333	13.67305	3.0693666666666672	36205.62890625	858345.1939865726	0	1178	0.10504187337438786	10.689424715432269	2.503791577909329	312.2138977050781	312.2175598144531
851	312.28857421875	13.722533333333333					1	DETECTED	312.2886 m/z @13.72 [N1279_2.mzXML]	312.28857421875	13.722533333333333	13.5267	13.94275	0.41605000000000025	7329.130859375	113106.45380700714	0	1178	0.19552076799481455	1.0622553191489394	1.1245106382978787	312.28814697265625	312.28948974609375
852	312.36181640625	12.07675					1	DETECTED	312.3618 m/z @12.08 [N1279_2.mzXML]	312.36181640625	12.07675	12.030750000000001	12.296050000000001	0.26529999999999987	14207.4833984375	117000.17613769535	0	1178	0.2189792449022736	2.8836956521739507	4.7673913043479015	312.36126708984375	312.362060546875
853	312.65667724609375	1.875					1	DETECTED	312.6567 m/z @1.88 [N1279_2.mzXML]	312.65667724609375	1.875	1.8609499999999999	4.896466666666667	3.035516666666667	31622.35546875	916501.8210222475	0	1178	0.3902281102545917	56.569140538577905	92.69616686023693	312.6557922363281	312.66015625
854	313.0950927734375	1.5142					1	DETECTED	313.0951 m/z @1.51 [N1279_2.mzXML]	313.0950927734375	1.5142	1.4176666666666666	18.13266666666667	16.715000000000003	18831.8828125	3779117.323475769	0	1178	0.1294050348185527	82.04643241256787	166.16601015311576	313.094482421875	313.1031188964844
855	313.154296875	10.02375					1	DETECTED	313.1543 m/z @10.02 [N1279_2.mzXML]	313.154296875	10.02375	10.006400000000001	10.093433333333333	0.08703333333333241	5452.43603515625	21658.245449706934	0	1178	0.22472518855527923	2.5081652257446456	4.016330451489291	313.15399169921875	313.15435791015625
856	313.1661682128906	12.262216666666665					1	DETECTED	313.1662 m/z @12.26 [N1279_2.mzXML]	313.1661682128906	12.262216666666665	12.210933333333333	12.633683333333332	0.42274999999999885	12091.1572265625	175591.59271594218	0	1178	0.1388210858548149	4.121709457263646	7.043973325565668	313.1658020019531	313.1667785644531
857	313.21185302734375	2.14265					1	DETECTED	313.2119 m/z @2.14 [N1279_2.mzXML]	313.21185302734375	2.14265	2.14265	12.73345	10.5908	10853.8720703125	4074774.5701146233	0	1178	8.890470421507995	null	null	313.203125	313.21923828125
858	313.2731628417969	14.457716666666666					1	DETECTED	313.2732 m/z @14.46 [N1279_2.mzXML]	313.2731628417969	14.457716666666666	0.10148333333333334	19.99816666666667	19.896683333333335	6468.08251953125	1672823.4485987248	0	1178	0.4565535600290591	0.5996112715715852	0.3427919295726269	313.2675476074219	313.2771911621094
859	313.7836608886719	1.875					1	DETECTED	313.7837 m/z @1.88 [N1279_2.mzXML]	313.7836608886719	1.875	1.8609499999999999	4.8456	2.9846500000000002	22821.67578125	724149.2918378296	0	1178	0.39619739676746324	56.87908907609066	76.54920964015056	313.7823791503906	313.7845764160156
860	314.028564453125	13.254933333333334					1	DETECTED	314.0286 m/z @13.25 [N1279_2.mzXML]	314.028564453125	13.254933333333334	11.67905	14.997233333333332	3.318183333333332	9493.2626953125	504774.44235009747	0	1178	0.16126922502955843	1.0528010745296283	1.097935606453725	314.0276184082031	314.0298156738281
861	314.1955871582031	11.906216666666667					1	DETECTED	314.1956 m/z @11.91 [N1279_2.mzXML]	314.1955871582031	11.906216666666667	11.891150000000001	18.278833333333335	6.387683333333333	9244.1572265625	647155.341773193	0	1178	0.10996046565591477	211.9806415929312	422.9612831858624	314.19488525390625	314.2042236328125
862	314.2316589355469	10.960433333333333					1	DETECTED	314.2317 m/z @10.96 [N1279_2.mzXML]	314.2316589355469	10.960433333333333	10.783016666666667	11.422066666666666	0.6390499999999992	243764.453125	2127730.520269766	1	1178	0.10050418043281084	1.5299627829947193	2.0993361777124244	314.2311096191406	314.2321472167969
863	315.0785217285156	1.875					1	DETECTED	315.0785 m/z @1.88 [N1279_2.mzXML]	315.0785217285156	1.875	1.6632333333333333	12.1767	10.513466666666666	9080191.0	2.874968393061533E8	1	1178	0.609680349680942	20.60889930917082	33.11518479372849	315.0782165527344	315.08843994140625
864	315.1328125	11.422066666666666					1	DETECTED	315.1328 m/z @11.42 [N1279_2.mzXML]	315.1328125	11.422066666666666	2.1005	12.015783333333333	9.915283333333333	19518.515625	1559781.0589795532	0	1178	0.13919796470835166	0.7197191994498351	0.3824730196475172	315.12347412109375	315.1405029296875
865	315.1529846191406	2.39085					1	DETECTED	315.1530 m/z @2.39 [N1279_2.mzXML]	315.1529846191406	2.39085	2.2683833333333334	14.894433333333334	12.62605	6828.01953125	1309886.0042959899	0	1178	10.085944994963647	51.548924877517756	102.09784975503553	315.1449890136719	315.1626281738281
866	315.2347717285156	10.994566666666666					1	DETECTED	315.2348 m/z @10.99 [N1279_2.mzXML]	315.2347717285156	10.994566666666666	10.837516666666666	12.125833333333333	1.2883166666666668	45894.62890625	491607.32080132817	0	1178	0.10013530634727807	4.566293644601863	9.70701198575096	315.2295227050781	315.2365417480469
867	316.0824279785156	1.875					1	DETECTED	316.0824 m/z @1.88 [N1279_2.mzXML]	316.0824279785156	1.875	1.8468000000000002	10.1836	8.3368	792485.3125	2.5063016103334457E7	0	1178	0.3953574885395439	30.098973533822907	39.5317375051147	316.0819396972656	316.0837707519531
868	316.1753845214844	10.506266666666667					1	DETECTED	316.1754 m/z @10.51 [N1279_2.mzXML]	316.1753845214844	10.506266666666667	10.489849999999999	10.586583333333333	0.09673333333333467	8544.021484375	36825.52025598188	0	1178	0.09376744717265595	2.9461928934008026	4.892385786801605	316.1750183105469	316.1756286621094
869	316.24725341796875	11.13265					1	DETECTED	316.2473 m/z @11.13 [N1279_2.mzXML]	316.24725341796875	11.13265	10.891316666666667	15.473783333333333	4.582466666666667	350627.78125	2681127.0331264064	1	1178	0.08168386716024223	0.27679322851328325	null	316.23773193359375	316.2491760253906
870	317.0833740234375	1.875					1	DETECTED	317.0834 m/z @1.88 [N1279_2.mzXML]	317.0833740234375	1.875	1.8468000000000002	9.456	7.6091999999999995	93658.984375	3451868.215741638	0	1178	0.3313088124183221	32.807973227451505	42.22704008199328	317.082763671875	317.0852966308594
871	317.1141052246094	1.6481					1	DETECTED	317.1141 m/z @1.65 [N1279_2.mzXML]	317.1141052246094	1.6481	1.07085	12.4494	11.37855	18363.521484375	1546543.7759616082	0	1178	0.11121168196222775	4.585227856071543	6.891839722031053	317.1056823730469	317.120361328125
872	317.1777038574219	13.447883333333333					1	DETECTED	317.1777 m/z @13.45 [N1279_2.mzXML]	317.1777038574219	13.447883333333333	10.489849999999999	13.542399999999999	3.05255	17324.416015625	569505.9525721738	0	1178	0.1481878242662482	0.515953715151276	0.032230054865308624	317.1718444824219	317.18743896484375
873	317.2508239746094	11.13265					1	DETECTED	317.2508 m/z @11.13 [N1279_2.mzXML]	317.2508239746094	11.13265	11.098749999999999	14.657766666666667	3.5590166666666683	58947.41015625	1649172.9092709993	0	1178	0.07180798728666282	50.85081764293431	82.44916119447973	317.2433776855469	317.2513427734375
874	317.5283203125	2.309183333333333					1	DETECTED	317.5283 m/z @2.31 [N1279_2.mzXML]	317.5283203125	2.309183333333333	1.8889	5.293066666666666	3.4041666666666663	23523.216796875	875763.9275419314	0	1178	0.44566547183926275	2.0671841188145534	1.992305365049991	317.5267028808594	317.52972412109375
875	318.0639953613281	16.7385					1	DETECTED	318.0640 m/z @16.74 [N1279_2.mzXML]	318.0639953613281	16.7385	9.732	19.448	9.716000000000001	4366.21044921875	989000.4176845395	0	1178	1.7799197251084635	0.693356169271391	0.205471411095203	318.0589904785156	318.0651550292969
876	318.2991027832031	11.347916666666666					1	DETECTED	318.2991 m/z @11.35 [N1279_2.mzXML]	318.2991027832031	11.347916666666666	11.30265	16.6102	5.307549999999999	265506.90625	3037106.5841221935	1	1178	0.10991400564349796	3.6180644594749305	3.808896264159454	318.2928161621094	318.3030700683594
877	318.9693298339844	1.9727					1	DETECTED	318.9693 m/z @1.97 [N1279_2.mzXML]	318.9693298339844	1.9727	1.8036833333333333	2.0864166666666666	0.2827333333333333	10977.892578125	118545.77122778319	0	1178	0.22774505766778175	0.8364066660092695	0.672813332018539	318.9681091308594	318.96990966796875
878	319.0604248046875	16.978166666666667					1	DETECTED	319.0604 m/z @16.98 [N1279_2.mzXML]	319.0604248046875	16.978166666666667	9.009183333333334	19.083000000000002	10.073816666666668	3990.165771484375	797689.9955993044	0	1178	1.030926723039432	0.6320641068810535	0.2641282137621071	319.05938720703125	319.0614013671875
879	319.1286315917969	10.621383333333334					1	DETECTED	319.1286 m/z @10.62 [N1279_2.mzXML]	319.1286315917969	10.621383333333334	9.80175	10.801233333333332	0.9994833333333322	6875.833984375	142626.93584344466	0	1178	0.1840200262134335	0.6097136931148063	1.801199413235942	319.1276550292969	319.1289978027344
880	319.167724609375	11.200833333333332					1	DETECTED	319.1677 m/z @11.20 [N1279_2.mzXML]	319.167724609375	11.200833333333332	9.541516666666666	13.805650000000002	4.264133333333335	15387.83984375	1539102.4724024665	0	1178	1.6217648836786243	1.2849064373888865	1.71069507235394	319.15936279296875	319.1680603027344
881	319.1934814453125	14.2202					1	DETECTED	319.1935 m/z @14.22 [N1279_2.mzXML]	319.1934814453125	14.2202	9.341766666666667	16.151233333333334	6.809466666666667	92474.1328125	4094592.4133916316	0	1178	0.3968966508641447	0.7861625228219986	0.8368285050413973	319.1866760253906	319.1950988769531
882	319.26226806640625	13.240333333333332					1	DETECTED	319.2623 m/z @13.24 [N1279_2.mzXML]	319.26226806640625	13.240333333333332	0.8153833333333333	13.656683333333332	12.841299999999999	10954.48046875	901368.451358978	0	1178	0.08422562106871467	0.5167545945858937	0.03350918917178738	319.2597351074219	319.26324462890625
883	319.3026428222656	11.392633333333333					1	DETECTED	319.3026 m/z @11.39 [N1279_2.mzXML]	319.3026428222656	11.392633333333333	11.30265	11.844833333333334	0.5421833333333339	48612.109375	463095.9341729741	0	1178	0.10924681291396254	3.01268753472868	2.898793121578613	319.29364013671875	319.3027038574219
884	320.1971740722656	14.330766666666667					1	DETECTED	320.1972 m/z @14.33 [N1279_2.mzXML]	320.1971740722656	14.330766666666667	11.663933333333334	15.949133333333332	4.285199999999998	16415.626953125	897417.3166202088	0	1178	0.5658226376440325	0.6989244642976365	2.898137741542548	320.1964416503906	320.1984558105469
885	321.2088928222656	12.617266666666666					1	DETECTED	321.2089 m/z @12.62 [N1279_2.mzXML]	321.2088928222656	12.617266666666666	0.8335666666666667	14.827	13.993433333333334	47145.71875	2103201.36852777	0	1178	0.2883865963232175	4.2161380975848735	4.66891565054961	321.2001037597656	321.216064453125
886	322.2123718261719	12.650233333333334					1	DETECTED	322.2124 m/z @12.65 [N1279_2.mzXML]	322.2123718261719	12.650233333333334	9.062266666666666	14.141033333333333	5.078766666666667	7896.2412109375	880308.1330650637	0	1178	0.16953642620842402	0.7077499790967955	0.41549995819359087	322.20245361328125	322.2132873535156
887	323.0203857421875	11.603966666666668					1	DETECTED	323.0204 m/z @11.60 [N1279_2.mzXML]	323.0203857421875	11.603966666666668	1.8036833333333333	11.810183333333333	10.006499999999999	12118.3369140625	3175910.9021038204	0	1178	0.03289406462370437	0.5105209543261503	0.021041908652300646	323.0187072753906	323.0207824707031
888	323.1630554199219	10.006400000000001					1	DETECTED	323.1631 m/z @10.01 [N1279_2.mzXML]	323.1630554199219	10.006400000000001	1.6944000000000001	11.827733333333333	10.133333333333333	6810.39111328125	931221.2501093749	0	1178	0.3504648149792988	0.6095604748155277	6.449326829562973	323.1625671386719	323.167724609375
889	323.2247619628906	13.839533333333332					1	DETECTED	323.2248 m/z @13.84 [N1279_2.mzXML]	323.2247619628906	13.839533333333332	1.4535333333333333	15.61905	14.165516666666667	9239.4287109375	1779964.4554922492	0	1178	0.4281713202570021	0.5718358092469994	0.06934414133375127	323.2239685058594	323.2262268066406
890	323.2545471191406	12.650233333333334					1	DETECTED	323.2545 m/z @12.65 [N1279_2.mzXML]	323.2545471191406	12.650233333333334	11.793083333333334	14.708400000000001	2.9153166666666674	4922.42431640625	477925.4033872681	0	1178	0.5352664542472318	1.7005872173287435	2.401174434657487	323.2532653808594	323.2564392089844
891	324.1786804199219	15.747316666666668					1	DETECTED	324.1787 m/z @15.75 [N1279_2.mzXML]	324.1786804199219	15.747316666666668	0.1562	19.942999999999998	19.7868	6783.02490234375	2355334.628087129	0	1178	2.910196836399882	0.6345536507434254	0.6051754399851662	324.1767272949219	324.18035888671875
892	324.1913757324219	9.714433333333334					1	DETECTED	324.1914 m/z @9.71 [N1279_2.mzXML]	324.1913757324219	9.714433333333334	8.044566666666666	9.80175	1.7571833333333338	8280.4580078125	337270.08482330356	0	1178	0.07717731217378798	0.5261448019801979	0.052289603960395774	324.18731689453125	324.1914367675781
893	325.0543212890625	1.8179666666666667					1	DETECTED	325.0543 m/z @1.82 [N1279_2.mzXML]	325.0543212890625	1.8179666666666667	1.8179666666666667	12.330516666666666	10.51255	9221.8466796875	2787572.51050296	0	1178	0.02590544754463675	null	null	325.04888916015625	325.0586242675781
894	325.1422424316406	9.062266666666666					1	DETECTED	325.1422 m/z @9.06 [N1279_2.mzXML]	325.1422424316406	9.062266666666666	5.519283333333333	9.575683333333334	4.056400000000001	11200.384765625	782752.6535846253	0	1178	0.3252212254246629	1.1933690251280755	1.255673532664334	325.1340026855469	325.1434631347656
895	325.1750183105469	16.51925					1	DETECTED	325.1750 m/z @16.52 [N1279_2.mzXML]	325.1750183105469	16.51925	0.11975	19.99816666666667	19.87841666666667	10200.220703125	2862981.8971247547	0	1178	1.5943362188550694	0.606067766293688	0.44913228885305906	325.1735534667969	325.1759948730469
896	326.1776428222656	16.2435					1	DETECTED	326.1776 m/z @16.24 [N1279_2.mzXML]	326.1776428222656	16.2435	9.31	19.521	10.211	3293.56982421875	1012313.6637340393	0	1178	2.180890387484208	0.736352491526646	0.47270498305329195	326.1754150390625	326.1789855957031
897	327.00726318359375	6.470366666666666					1	DETECTED	327.0073 m/z @6.47 [N1279_2.mzXML]	327.00726318359375	6.470366666666666	0.10148333333333334	19.99816666666667	19.896683333333335	6799.3212890625	4356235.256122072	0	1178	15.228774461618448	1.562022908254456	4.216339411576053	327.0057067871094	327.0146179199219
898	327.05181884765625	11.57515					1	DETECTED	327.0518 m/z @11.58 [N1279_2.mzXML]	327.05181884765625	11.57515	1.61755	12.030750000000001	10.413200000000002	63621.0390625	4111115.348601074	0	1178	0.13636304072853278	0.5148556242220229	0.022913869254150163	327.04852294921875	327.0523986816406
899	327.1738586425781	16.849					1	DETECTED	327.1739 m/z @16.85 [N1279_2.mzXML]	327.1738586425781	16.849	9.575683333333334	19.685166666666664	10.10948333333333	5337.8837890625	1453794.933271912	0	1178	1.4126185474939685	0.6949706575862913	0.3899413151725825	327.1723327636719	327.1746826171875
900	327.2284851074219	13.959983333333334					1	DETECTED	327.2285 m/z @13.96 [N1279_2.mzXML]	327.2284851074219	13.959983333333334	5.41515	14.725283333333334	9.310133333333333	16558.61328125	2949500.482365814	0	1178	1.4152786159374795	2.3537919982533904	2.390905209406476	327.2193298339844	327.22998046875
901	327.2520751953125	12.73345					1	DETECTED	327.2521 m/z @12.73 [N1279_2.mzXML]	327.2520751953125	12.73345	5.1027	12.89635	7.79365	10216.9892578125	2890784.535446533	0	1178	0.08933908134535073	0.5106739180290273	0.021347836058054646	327.2438049316406	327.2526550292969
902	328.21124267578125	12.030750000000001					1	DETECTED	328.2112 m/z @12.03 [N1279_2.mzXML]	328.21124267578125	12.030750000000001	9.062266666666666	12.262216666666665	3.1999499999999994	34852.8125	1558702.553452514	0	1178	0.38136000193684083	0.5389873616717848	0.07425781593647293	328.2030334472656	328.2113342285156
903	328.2474060058594	11.115733333333333					1	DETECTED	328.2474 m/z @11.12 [N1279_2.mzXML]	328.2474060058594	11.115733333333333	3.91575	12.514983333333333	8.599233333333334	75628.9765625	2089026.9930230707	0	1178	0.10147287164535967	2.6895961474652155	1.5486103495563341	328.2390441894531	328.2560729980469
904	328.67498779296875	13.195433333333334					1	DETECTED	328.6750 m/z @13.20 [N1279_2.mzXML]	328.67498779296875	13.195433333333334	13.018066666666666	13.5108	0.4927333333333337	10209.8330078125	141269.22457116732	0	1178	0.18293139455040297	1.3890246194324298	1.7780492388648597	328.67401123046875	328.6755065917969
905	328.8974914550781	1.5876					1	DETECTED	328.8975 m/z @1.59 [N1279_2.mzXML]	328.8974914550781	1.5876	1.46935	1.6328	0.1634500000000001	70730.9375	399351.85869726574	0	1178	0.08041032125372194	0.6911205073995778	0.3971367284361605	328.8966369628906	328.89776611328125
906	328.99798583984375	1.7894833333333333					1	DETECTED	328.9980 m/z @1.79 [N1279_2.mzXML]	328.99798583984375	1.7894833333333333	0.10148333333333334	19.99816666666667	19.896683333333335	16859.384765625	4441502.562374573	0	1178	4.537494091358115	4.598582845780236	8.247661131761353	328.9975891113281	329.005859375
907	329.05157470703125	11.5464					1	DETECTED	329.0516 m/z @11.55 [N1279_2.mzXML]	329.05157470703125	11.5464	11.5464	11.71035	0.16394999999999982	9939.0400390625	51173.81377795416	0	1178	0.07488205838108719	null	null	329.0513000488281	329.05267333984375
908	329.177001953125	12.3646					1	DETECTED	329.1770 m/z @12.36 [N1279_2.mzXML]	329.177001953125	12.3646	12.262216666666665	13.195433333333334	0.9332166666666684	7118.92529296875	206004.10876709022	0	1178	0.12271081914712667	4.5574637799120765	8.114927559824153	329.1755065917969	329.1772155761719
909	329.2463684082031	13.722533333333333					1	DETECTED	329.2464 m/z @13.72 [N1279_2.mzXML]	329.2463684082031	13.722533333333333	11.06375	14.979933333333333	3.9161833333333327	61309.90234375	2326218.3663655994	0	1178	0.3159126895278863	0.7990402817800374	0.27035894091452173	329.2436218261719	329.2511291503906
910	330.2499694824219	13.70585					1	DETECTED	330.2500 m/z @13.71 [N1279_2.mzXML]	330.2499694824219	13.70585	11.694666666666667	14.606366666666666	2.9116999999999997	12471.6044921875	1251384.2514669192	0	1178	2.8223836697387323	0.7238773193227866	0.44775463864557336	330.24505615234375	330.2507629394531
911	330.2625427246094	11.30265					1	DETECTED	330.2625 m/z @11.30 [N1279_2.mzXML]	330.2625427246094	11.30265	11.200833333333332	11.531550000000001	0.3307166666666692	26355.943359375	246846.17666235424	0	1178	0.05868215608804306	1.6240792273694462	2.2481584547388924	330.2624206542969	330.2631530761719
912	330.3359069824219	11.87595					1	DETECTED	330.3359 m/z @11.88 [N1279_2.mzXML]	330.3359069824219	11.87595	11.827733333333333	11.983966666666667	0.15623333333333456	11191.970703125	58350.45736010722	0	1178	0.11479250925086504	1.620117525060499	2.0501198128484326	330.3355407714844	330.336669921875
913	330.894287109375	1.5876					1	DETECTED	330.8943 m/z @1.59 [N1279_2.mzXML]	330.894287109375	1.5876	1.46935	1.6944000000000001	0.2250500000000002	10960.47265625	79335.31126147464	0	1178	0.07752468971703297	0.9515856236786481	0.8884341049451236	330.894287109375	330.90228271484375
914	331.0530090332031	1.875					1	DETECTED	331.0530 m/z @1.88 [N1279_2.mzXML]	331.0530090332031	1.875	1.8036833333333333	11.61885	9.815166666666666	1426904.0	4.0412077662311755E7	1	1178	0.38337763966320204	14.187773057415852	25.698601480902784	331.04718017578125	331.0545654296875
915	331.16455078125	8.357366666666667					1	DETECTED	331.1646 m/z @8.36 [N1279_2.mzXML]	331.16455078125	8.357366666666667	8.146116666666666	10.837516666666666	2.6914	5357.26123046875	281175.5305532533	0	1178	0.11403497642699278	6.370177514792854	11.740355029585707	331.16314697265625	331.1654357910156
916	331.1873779296875	12.1426					1	DETECTED	331.1874 m/z @12.14 [N1279_2.mzXML]	331.1873779296875	12.1426	12.093033333333333	12.4822	0.389166666666668	9266.1083984375	116409.6678173829	0	1178	0.18001970583442528	3.925689307330166	6.851378614660332	331.18634033203125	331.1878662109375
917	331.2040100097656	11.18365					1	DETECTED	331.2040 m/z @11.18 [N1279_2.mzXML]	331.2040100097656	11.18365	11.115733333333333	11.2348	0.11906666666666688	12787.8642578125	75279.3209584961	0	1178	0.1718788917934102	0.8765644171779104	0.7531288343558209	331.2040100097656	331.20440673828125
918	331.2262878417969	11.029					1	DETECTED	331.2263 m/z @11.03 [N1279_2.mzXML]	331.2262878417969	11.029	10.97715	11.098749999999999	0.12159999999999904	8248.7001953125	44162.30351367174	0	1178	0.14452717862147502	1.172613307618121	1.3452266152362422	331.22552490234375	331.2262878417969
919	331.26275634765625	14.489433333333332					1	DETECTED	331.2628 m/z @14.49 [N1279_2.mzXML]	331.26275634765625	14.489433333333332	11.422066666666666	16.57385	5.151783333333334	8337.724609375	920251.42202417	0	1178	0.6665437266095271	0.721330124506902	0.40929591143632404	331.260498046875	331.2639465332031
920	332.16339111328125	10.129616666666667					1	DETECTED	332.1634 m/z @10.13 [N1279_2.mzXML]	332.16339111328125	10.129616666666667	9.74975	10.603683333333333	0.8539333333333321	65032.1015625	1632788.2200256353	1	1178	0.47636108387799503	1.1295690873736042	1.0914995609567497	332.1632385253906	332.16363525390625
921	332.206787109375	9.662283333333333					1	DETECTED	332.2068 m/z @9.66 [N1279_2.mzXML]	332.206787109375	9.662283333333333	9.628083333333333	11.200833333333332	1.5727499999999992	4238.71240234375	266779.5398205566	0	1178	1.5006025870333435	22.993421052631412	44.986842105262824	332.20635986328125	332.2084045410156
922	332.2423095703125	10.7649					1	DETECTED	332.2423 m/z @10.76 [N1279_2.mzXML]	332.2423095703125	10.7649	10.71065	10.855500000000001	0.1448500000000017	31067.994140625	218487.5194765632	0	1178	0.1566709055408726	1.335023041474634	1.6309654180151967	332.2423095703125	332.24267578125
923	332.3302307128906	11.759766666666668					1	DETECTED	332.3302 m/z @11.76 [N1279_2.mzXML]	332.3302307128906	11.759766666666668	11.743133333333333	11.827733333333333	0.08460000000000001	4078.091064453125	17105.345592895625	0	1178	0.1624464754136863	2.5430861723444607	4.086172344688921	332.3302307128906	332.3312683105469
924	332.8712463378906	9.132683333333334					1	DETECTED	332.8712 m/z @9.13 [N1279_2.mzXML]	332.8712463378906	9.132683333333334	9.115016666666666	16.8305	7.715483333333335	5258.2353515625	489446.086210541	0	1178	0.07106583605745698	218.3627358490313	435.7254716980626	332.8625793457031	332.8716125488281
925	333.0510559082031	1.875					1	DETECTED	333.0511 m/z @1.88 [N1279_2.mzXML]	333.0510559082031	1.875	1.8323166666666666	5.4324	3.600083333333334	93826.109375	2718031.3556521614	0	1178	0.895801244293229	19.61433356313862	2.400233844281846	333.0499572753906	333.05218505859375
926	333.1158447265625	11.57515					1	DETECTED	333.1158 m/z @11.58 [N1279_2.mzXML]	333.1158447265625	11.57515	11.5464	11.633816666666666	0.08741666666666603	5365.138671875	23546.668778686537	0	1178	0.052101284737840814	1.5202898550724264	2.040579710144853	333.1158447265625	333.11700439453125
927	333.150146484375	13.463283333333333					1	DETECTED	333.1501 m/z @13.46 [N1279_2.mzXML]	333.150146484375	13.463283333333333	10.603683333333333	15.473783333333333	4.870100000000001	19231.525390625	1248373.3476906426	0	1178	2.4789168008239475	0.7958573587647705	0.42201198115309513	333.1405029296875	333.1519775390625
928	333.1673278808594	10.255083333333333					1	DETECTED	333.1673 m/z @10.26 [N1279_2.mzXML]	333.1673278808594	10.255083333333333	9.870466666666665	15.348083333333333	5.477616666666668	8469.4833984375	1005133.6426268009	0	1178	0.32681027089258485	7.120877930406877	12.382292317519585	333.16644287109375	333.1720275878906
929	333.1836853027344	11.96835					1	DETECTED	333.1837 m/z @11.97 [N1279_2.mzXML]	333.1836853027344	11.96835	11.5464	19.0645	7.518099999999999	26887.74609375	1635393.7481993414	0	1178	0.45782012900897584	8.908756961725343	16.817513923450687	333.1813049316406	333.1842041015625
930	333.20257568359375	12.3646					1	DETECTED	333.2026 m/z @12.36 [N1279_2.mzXML]	333.20257568359375	12.3646	9.115016666666666	18.754833333333334	9.639816666666668	14748.7724609375	2111012.2328266306	0	1178	0.15139035411465684	1.4832388767790743	1.9664777535581486	333.2016296386719	333.2060852050781
931	334.0548400878906	2.2819833333333337					1	DETECTED	334.0548 m/z @2.28 [N1279_2.mzXML]	334.0548400878906	2.2819833333333337	1.875	3.0103166666666668	1.1353166666666668	7679.8876953125	245105.5162166748	0	1178	0.21702311679930375	1.3947950366517865	1.7895900733035728	334.0533447265625	334.05517578125
932	334.1391906738281	9.74975					1	DETECTED	334.1392 m/z @9.75 [N1279_2.mzXML]	334.1391906738281	9.74975	9.714433333333334	10.9267	1.2122666666666664	9930.9609375	181971.74303149435	0	1178	0.09775778912221078	17.16281264747522	2.9771706053455205	334.1391906738281	334.1475524902344
933	334.273193359375	12.432783333333333					1	DETECTED	334.2732 m/z @12.43 [N1279_2.mzXML]	334.273193359375	12.432783333333333	12.398416666666666	12.465683333333335	0.06726666666666858	5498.08447265625	17147.04523828149	0	1178	0.3586404181133087	0.9786614936954569	0.9573229873909137	334.2730712890625	334.2738342285156
934	334.91412353515625	1.61755					1	DETECTED	334.9141 m/z @1.62 [N1279_2.mzXML]	334.91412353515625	1.61755	1.5726666666666667	1.9868333333333332	0.41416666666666657	55349.03125	290645.83910839836	0	1178	0.06704679101383482	4.613813590790933	0.9982420943879751	334.91119384765625	334.9145812988281
935	335.1233215332031	10.343616666666666					1	DETECTED	335.1233 m/z @10.34 [N1279_2.mzXML]	335.1233215332031	10.343616666666666	9.836383333333334	10.621383333333334	0.7850000000000001	2673.264404296875	69952.5441564332	0	1178	0.5962918044623642	0.7738056121443146	0.5476112242886293	335.1224060058594	335.1249694824219
936	335.16583251953125	14.189183333333334					1	DETECTED	335.1658 m/z @14.19 [N1279_2.mzXML]	335.16583251953125	14.189183333333334	10.97715	16.8305	5.853350000000001	115536.8125	5356024.151707426	0	1178	0.303624422954174	0.8466755622770004	0.8307085101583069	335.16497802734375	335.1674499511719
937	335.2182312011719	12.549583333333334					1	DETECTED	335.2182 m/z @12.55 [N1279_2.mzXML]	335.2182312011719	12.549583333333334	11.891150000000001	12.683516666666666	0.7923666666666644	10733.2001953125	159587.11700781228	0	1178	0.09678129550537307	0.6017060699640547	0.20341213992810944	335.21820068359375	335.22052001953125
938	336.0746154785156	16.978166666666667					1	DETECTED	336.0746 m/z @16.98 [N1279_2.mzXML]	336.0746154785156	16.978166666666667	9.819099999999999	19.356833333333334	9.537733333333335	2898.485107421875	678052.4932210387	0	1178	1.6280961271529897	0.6661296630845734	0.3322593261691469	336.07305908203125	336.0758972167969
939	336.1689147949219	14.2202					1	DETECTED	336.1689 m/z @14.22 [N1279_2.mzXML]	336.1689147949219	14.2202	11.149616666666667	15.473783333333333	4.324166666666667	20899.21484375	1082136.7788087777	0	1178	0.33955480339691313	0.7042489552203007	0.30313162433099977	336.1680908203125	336.1702880859375
940	336.25311279296875	12.228433333333333					1	DETECTED	336.2531 m/z @12.23 [N1279_2.mzXML]	336.25311279296875	12.228433333333333	12.045783333333333	14.505833333333333	2.4600500000000007	6081.64453125	276722.34555712907	0	1178	0.16147371845524106	6.734327949630419	12.468655899260838	336.2463073730469	336.25311279296875
941	336.6634216308594	13.254933333333334					1	DETECTED	336.6634 m/z @13.25 [N1279_2.mzXML]	336.6634216308594	13.254933333333334	12.987866666666667	13.993366666666667	1.0054999999999996	26816.59765625	499753.7619971918	0	1178	0.26043476709815927	1.8824887668497254	2.178908827891078	336.6603698730469	336.6641540527344
942	337.0611267089844	1.875					1	DETECTED	337.0611 m/z @1.88 [N1279_2.mzXML]	337.0611267089844	1.875	1.6632333333333333	19.192333333333334	17.5291	856336.125	2.098672918167012E7	1	1178	0.41480733528103175	5.2996376615581715	10.453002021912887	337.0545654296875	337.07110595703125
943	337.1661682128906	14.2202					1	DETECTED	337.1662 m/z @14.22 [N1279_2.mzXML]	337.1661682128906	14.2202	11.115733333333333	15.637400000000001	4.521666666666668	34048.90234375	1481552.0859328005	0	1178	0.3504743714915719	0.650467911801502	0.26488758649107697	337.1634521484375	337.16754150390625
944	337.18145751953125	12.650233333333334					1	DETECTED	337.1815 m/z @12.65 [N1279_2.mzXML]	337.18145751953125	12.650233333333334	12.498516666666665	13.839533333333332	1.3410166666666665	70001.9375	1111631.5623323375	0	1178	0.20106508911702292	1.6891767257727732	2.1566459875040294	337.1809387207031	337.1821594238281
945	338.06463623046875	1.875					1	DETECTED	338.0646 m/z @1.88 [N1279_2.mzXML]	338.06463623046875	1.875	1.8609499999999999	3.6973166666666666	1.8363666666666667	96440.9375	1893410.2258842774	0	1178	0.4009414428913325	54.81352647101045	48.125067886788706	338.0642395019531	338.0651550292969
946	338.2315673828125	12.432783333333333					1	DETECTED	338.2316 m/z @12.43 [N1279_2.mzXML]	338.2315673828125	12.432783333333333	0.10148333333333334	19.99816666666667	19.896683333333335	500644.34375	1.8967047688216865E7	0	1178	0.1367426629630213	0.9630272535686035	1.2270104248301283	338.2305603027344	338.2333984375
947	338.3406677246094	12.3646					1	DETECTED	338.3407 m/z @12.36 [N1279_2.mzXML]	338.3406677246094	12.3646	12.06125	13.94275	1.8815000000000008	214541.796875	7057858.253591803	1	1178	0.5458154029929965	1.1184678499849758	1.904053862117858	338.3404235839844	338.3411865234375
948	339.15777587890625	9.784766666666666					1	DETECTED	339.1578 m/z @9.78 [N1279_2.mzXML]	339.15777587890625	9.784766666666666	8.713783333333334	15.066866666666666	6.353083333333332	57604.83984375	2392867.594530515	0	1178	0.4159407006574529	1.0514166997752232	0.9881081582894371	339.15740966796875	339.1626281738281
949	339.23516845703125	12.416					1	DETECTED	339.2352 m/z @12.42 [N1279_2.mzXML]	339.23516845703125	12.416	0.5602	19.906166666666664	19.345966666666662	81604.2578125	3660590.2591358647	0	1178	0.8803351640867927	3.2189019799993464	2.3373124608011877	339.2344665527344	339.2364501953125
950	339.34393310546875	12.3646					1	DETECTED	339.3439 m/z @12.36 [N1279_2.mzXML]	339.34393310546875	12.3646	12.045783333333333	14.441566666666667	2.395783333333334	51436.33984375	1725142.086482179	0	1178	0.5427071592740074	3.757305661560981	1.7356878220135417	339.3433837890625	339.34466552734375
951	340.1614990234375	9.74975					1	DETECTED	340.1615 m/z @9.75 [N1279_2.mzXML]	340.1614990234375	9.74975	9.541516666666666	14.691333333333334	5.149816666666668	7081.69775390625	799640.215834717	0	1178	0.386666214649269	12.365495437810104	23.730990875620208	340.1609191894531	340.1686706542969
952	340.24755859375	11.200833333333332					1	DETECTED	340.2476 m/z @11.20 [N1279_2.mzXML]	340.24755859375	11.200833333333332	11.06375	12.71675	1.6529999999999987	21615.55078125	857084.1829192499	0	1178	0.08746044599344138	5.741588892555224	11.175618818852497	340.23809814453125	340.24755859375
953	340.2585144042969	10.819566666666667					1	DETECTED	340.2585 m/z @10.82 [N1279_2.mzXML]	340.2585144042969	10.819566666666667	10.1836	10.891316666666667	0.7077166666666663	3980.96630859375	79079.0971469729	0	1178	0.09207748704910124	0.5564101892132709	0.11282037842654191	340.25799560546875	340.2594909667969
954	340.9309387207031	1.6328					1	DETECTED	340.9309 m/z @1.63 [N1279_2.mzXML]	340.9309387207031	1.6328	1.6022333333333334	1.6784166666666667	0.07618333333333327	28086.28125	92912.0482041015	0	1178	0.060093655543161706	1.2461832061068707	1.5899044146136747	340.93011474609375	340.9313049316406
955	340.9956359863281	11.098749999999999					1	DETECTED	340.9956 m/z @11.10 [N1279_2.mzXML]	340.9956359863281	11.098749999999999	11.081166666666666	16.923333333333332	5.842166666666666	4633.96923828125	790919.3245946044	0	1178	3.750672846696977	166.12796208531478	216.2535172382918	340.9945373535156	340.9981689453125
956	341.0308532714844	11.57515					1	DETECTED	341.0309 m/z @11.58 [N1279_2.mzXML]	341.0308532714844	11.57515	11.516449999999999	12.07675	0.5603000000000016	125040.9453125	1053668.552427613	0	1178	0.1399235859723067	3.0753729755940054	3.6147139648067803	341.0303955078125	341.0321044921875
957	341.0542907714844	10.53825					1	DETECTED	341.0543 m/z @10.54 [N1279_2.mzXML]	341.0542907714844	10.53825	10.489849999999999	17.600833333333334	7.110983333333335	3572.524169921875	717855.405896301	0	1178	5.645225878549434	73.46057162534302	145.92114325068604	341.0494079589844	341.05499267578125
958	341.24383544921875	13.254933333333334					1	DETECTED	341.2438 m/z @13.25 [N1279_2.mzXML]	341.24383544921875	13.254933333333334	13.2105	14.027166666666666	0.8166666666666664	8996.4912109375	149500.78018646236	0	1178	0.0769257867914952	9.189797449362201	17.379594898724402	341.23638916015625	341.24517822265625
959	341.3515625	13.89105					1	DETECTED	341.3516 m/z @13.89 [N1279_2.mzXML]	341.3515625	13.89105	13.7556	14.623516666666665	0.867916666666666	15058.1689453125	249298.85492242387	0	1178	0.26538698979686615	3.0532005535067155	5.3025055269018	341.35113525390625	341.35308837890625
960	342.0142822265625	9.115016666666666					1	DETECTED	342.0143 m/z @9.12 [N1279_2.mzXML]	342.0142822265625	9.115016666666666	0.10148333333333334	19.429666666666666	19.32818333333333	7893.4873046875	2423007.3985011596	0	1178	2.9688901031300814	1.0885596270671243	0.18696223012700333	342.0133972167969	342.0157470703125
961	342.0341796875	11.57515					1	DETECTED	342.0342 m/z @11.58 [N1279_2.mzXML]	342.0341796875	11.57515	11.531550000000001	11.726733333333334	0.1951833333333326	15742.853515625	117637.24803027323	0	1178	0.13582084405068962	2.2383409785932824	3.4766819571865644	342.0340270996094	342.0349426269531
962	342.226318359375	12.3646					1	DETECTED	342.2263 m/z @12.36 [N1279_2.mzXML]	342.226318359375	12.3646	12.330516666666666	12.600583333333333	0.2700666666666667	38745.4765625	220199.93406994655	0	1178	0.09187971149732199	3.961858190709057	4.119184448087606	342.226318359375	342.2267761230469
963	342.262939453125	11.392633333333333					1	DETECTED	342.2629 m/z @11.39 [N1279_2.mzXML]	342.262939453125	11.392633333333333	11.217733333333333	11.776433333333333	0.5587	79333.3046875	818431.087862916	0	1178	0.13945400478277215	1.597198399085199	2.953178451841139	342.2625427246094	342.2635192871094
964	342.867431640625	1.7267166666666667					1	DETECTED	342.8674 m/z @1.73 [N1279_2.mzXML]	342.867431640625	1.7267166666666667	1.6944000000000001	9.148983333333332	7.454583333333332	14831.2763671875	1268776.6511558227	0	1178	0.2720295020187973	115.33651366683898	229.67302733367796	342.8674011230469	342.8749084472656
965	343.1922302246094	12.296050000000001					1	DETECTED	343.1922 m/z @12.30 [N1279_2.mzXML]	343.1922302246094	12.296050000000001	8.886666666666667	16.96	8.073333333333334	38746.90234375	1296028.7209531872	0	1178	0.26348276987396346	9.140103059236738	16.498713438395875	343.1838073730469	343.1983337402344
966	343.2662048339844	11.347916666666666					1	DETECTED	343.2662 m/z @11.35 [N1279_2.mzXML]	343.2662048339844	11.347916666666666	11.285833333333333	13.091933333333333	1.8061000000000007	11584.8134765625	466092.8033718263	0	1178	1.804942441215255	14.545771812080455	28.09154362416091	343.25885009765625	343.26654052734375
967	343.2947082519531	12.07675					1	DETECTED	343.2947 m/z @12.08 [N1279_2.mzXML]	343.2947082519531	12.07675	12.030750000000001	13.7389	1.708149999999998	7681.1328125	215984.4431747435	0	1178	0.22154790753686449	18.566847826087187	36.133695652174374	343.28515625	343.29541015625
968	344.1954650878906	12.2792					1	DETECTED	344.1955 m/z @12.28 [N1279_2.mzXML]	344.1954650878906	12.2792	12.228433333333333	12.549583333333334	0.32115000000000116	6798.2509765625	67981.72657531741	0	1178	0.24642642533577508	3.1630006565988595	5.326001313197719	344.1944580078125	344.19622802734375
969	344.2784423828125	11.484383333333334					1	DETECTED	344.2784 m/z @11.48 [N1279_2.mzXML]	344.2784423828125	11.484383333333334	11.437183333333333	12.799733333333334	1.3625500000000006	67342.765625	858119.5268178106	0	1178	0.11948911096138737	2.896422866069789	4.714572242593009	344.2777099609375	344.2797546386719
970	344.649658203125	13.254933333333334					1	DETECTED	344.6497 m/z @13.25 [N1279_2.mzXML]	344.649658203125	13.254933333333334	12.987866666666667	13.6399	0.6520333333333337	21803.736328125	293156.10076599155	0	1178	0.4063142501679913	1.0233977558736076	1.0062343204194146	344.64801025390625	344.65008544921875
971	344.8751525878906	1.5726666666666667					1	DETECTED	344.8752 m/z @1.57 [N1279_2.mzXML]	344.8751525878906	1.5726666666666667	1.4535333333333333	1.7894833333333333	0.33594999999999997	157968.125	869854.0764422609	0	1178	0.08220358385178916	0.7971584208729187	0.5384895238684316	344.865478515625	344.8753356933594
972	345.216796875	11.952366666666668					1	DETECTED	345.2168 m/z @11.95 [N1279_2.mzXML]	345.216796875	11.952366666666668	11.891150000000001	12.987866666666667	1.0967166666666657	7827.54150390625	140720.0830064087	0	1178	0.30308267135357525	8.957664034848884	16.915328069697768	345.2078552246094	345.2177429199219
973	345.8787536621094	1.5726666666666667					1	DETECTED	345.8788 m/z @1.57 [N1279_2.mzXML]	345.8787536621094	1.5726666666666667	1.46935	1.5876	0.11824999999999997	9719.146484375	34587.30479492189	0	1178	0.15821647744445855	0.572269720922729	0.19026307325369446	345.87811279296875	345.8800964355469
974	346.0090637207031	4.59685					1	DETECTED	346.0091 m/z @4.60 [N1279_2.mzXML]	346.0090637207031	4.59685	0.10148333333333334	19.99816666666667	19.896683333333335	21262.044921875	8938294.405535776	0	1178	14.03911048445558	4.286658443164986	2.885609310745929	346.00714111328125	346.0097351074219
975	346.27264404296875	13.722533333333333					1	DETECTED	346.2726 m/z @13.72 [N1279_2.mzXML]	346.27264404296875	13.722533333333333	13.6074	14.40965	0.802249999999999	29154.732421875	530473.27746344	0	1178	0.2146716470484371	3.02519249021573	3.7666699060695925	346.2725524902344	346.2735900878906
976	346.330810546875	11.633816666666666					1	DETECTED	346.3308 m/z @11.63 [N1279_2.mzXML]	346.330810546875	11.633816666666666	11.61885	11.726733333333334	0.10788333333333355	9445.142578125	38270.8083544925	0	1178	0.09117708880027386	3.6041202672607158	6.2082405345214315	346.33001708984375	346.3310546875
977	346.9088134765625	1.5726666666666667					1	DETECTED	346.9088 m/z @1.57 [N1279_2.mzXML]	346.9088134765625	1.5726666666666667	1.5142	1.61755	0.10335000000000005	12056.27734375	46706.976016357374	0	1178	0.0940173140844407	0.8838369441277085	0.767673888255417	346.9068908691406	346.9088134765625
978	347.1592712402344	11.200833333333332					1	DETECTED	347.1593 m/z @11.20 [N1279_2.mzXML]	347.1592712402344	11.200833333333332	9.645100000000001	11.500383333333334	1.8552833333333325	23859.716796875	550136.3036510621	0	1178	0.10477539271204783	1.182945822979443	0.19236699154167874	347.15826416015625	347.1602783203125
979	347.2208251953125	11.098749999999999					1	DETECTED	347.2208 m/z @11.10 [N1279_2.mzXML]	347.2208251953125	11.098749999999999	11.06375	12.583766666666666	1.520016666666665	8254.140625	341514.8709710078	0	1178	0.69033023882848	21.7145238095248	42.4290476190496	347.2168884277344	347.2210693359375
980	348.2887268066406	12.093033333333333					1	DETECTED	348.2887 m/z @12.09 [N1279_2.mzXML]	348.2887268066406	12.093033333333333	12.093033333333333	15.118366666666667	3.025333333333334	3039.922119140625	284377.386126892	0	1178	2.4042394036674946	null	null	348.2877502441406	348.29010009765625
981	348.9895324707031	1.6481					1	DETECTED	348.9895 m/z @1.65 [N1279_2.mzXML]	348.9895324707031	1.6481	0.3216833333333333	19.979833333333332	19.65815	5510.416015625	1382214.4178609927	0	1178	1.3501776381007664	7.410246905823962	2.1985235027457506	348.98712158203125	348.9905700683594
982	349.017333984375	3.2363					1	DETECTED	349.0173 m/z @3.24 [N1279_2.mzXML]	349.017333984375	3.2363	2.7497166666666666	19.265333333333334	16.515616666666666	2550.033203125	1011143.4722424012	0	1178	6.6508503771266465	16.971005309128273	32.94201061825655	349.014404296875	349.0191650390625
983	349.23370361328125	12.73345					1	DETECTED	349.2337 m/z @12.73 [N1279_2.mzXML]	349.23370361328125	12.73345	7.832866666666666	15.54655	7.713683333333334	39895.21484375	1362236.5448692013	0	1178	0.0944595218776687	1.319602128705359	0.11045125613060061	349.2271423339844	349.2370910644531
984	350.0928955078125	11.362833333333333					1	DETECTED	350.0929 m/z @11.36 [N1279_2.mzXML]	350.0928955078125	11.362833333333333	9.4897	18.7915	9.3018	3759.486083984375	1073600.2191729734	0	1178	6.340115072619382	2.482951916574723	3.965903833149446	350.0867614746094	350.0928955078125
985	350.67919921875	14.298666666666666					1	DETECTED	350.6792 m/z @14.30 [N1279_2.mzXML]	350.67919921875	14.298666666666666	11.694666666666667	15.066866666666666	3.3721999999999994	4200.14990234375	517031.7203178712	0	1178	0.2902745758901748	0.6475038402457758	0.2950076804915516	350.67822265625	350.6806945800781
986	350.8094482421875	1.7430666666666668					1	DETECTED	350.8094 m/z @1.74 [N1279_2.mzXML]	350.8094482421875	1.7430666666666668	1.6944000000000001	1.7593333333333334	0.06493333333333329	14772.6396484375	40880.09459033206	0	1178	0.08141497749531634	0.6671232876712329	0.33424657534246566	350.8094482421875	350.80987548828125
987	350.8919677734375	1.61755					1	DETECTED	350.8920 m/z @1.62 [N1279_2.mzXML]	350.8919677734375	1.61755	1.5726666666666667	14.759283333333334	13.186616666666668	63265.14453125	5959456.236678101	0	1178	0.06507288309625547	146.89881173412536	1.1401211662999249	350.8894958496094	350.8919982910156
988	351.08673095703125	16.206516666666666					1	DETECTED	351.0867 m/z @16.21 [N1279_2.mzXML]	351.08673095703125	16.206516666666666	9.645100000000001	18.937166666666666	9.292066666666665	2843.180908203125	714135.0490154114	0	1178	1.4376813268533457	0.708083874163354	0.41616774832670816	351.0807800292969	351.08929443359375
989	351.16156005859375	14.58985					1	DETECTED	351.1616 m/z @14.59 [N1279_2.mzXML]	351.16156005859375	14.58985	10.325816666666666	15.101583333333334	4.775766666666668	3009.788330078125	390425.5958792725	0	1178	4.137552574464435	0.5600057848203188	0.12001156964063768	351.1529541015625	351.1632995605469
990	351.2142028808594	12.4494					1	DETECTED	351.2142 m/z @12.45 [N1279_2.mzXML]	351.2142028808594	12.4494	12.432783333333333	16.775166666666667	4.342383333333334	5007.966796875	511246.3678588868	0	1178	0.09114967127528217	130.66349047140685	260.3269809428137	351.2119140625	351.216796875
991	351.2282409667969	13.722533333333333					1	DETECTED	351.2282 m/z @13.72 [N1279_2.mzXML]	351.2282409667969	13.722533333333333	12.600583333333333	14.810133333333333	2.20955	61413.296875	1489634.2300002463	0	1178	0.23501225465049735	0.8755080626214926	4.530684050456762	351.2268981933594	351.236083984375
992	352.2319641113281	13.70585					1	DETECTED	352.2320 m/z @13.71 [N1279_2.mzXML]	352.2319641113281	13.70585	12.245316666666668	14.314633333333335	2.0693166666666674	14873.712890625	939531.6222600099	0	1178	2.0164748448806353	0.7084113109366449	0.4168226218732897	352.2225341796875	352.2331848144531
993	352.8963317871094	1.6784166666666667					1	DETECTED	352.8963 m/z @1.68 [N1279_2.mzXML]	352.8963317871094	1.6784166666666667	1.4845666666666666	1.7593333333333334	0.2747666666666668	35456.1328125	170102.9213513185	0	1178	0.05726349075377901	0.745756732780768	2.6624313435888696	352.8963317871094	352.89971923828125
994	353.03509521484375	1.8889					1	DETECTED	353.0351 m/z @1.89 [N1279_2.mzXML]	353.03509521484375	1.8889	1.7102666666666666	17.8385	16.128233333333334	361244.21875	8748397.196289878	0	1178	0.47099301341858624	4.038142076850873	7.152798951799011	353.0296630859375	353.0376281738281
995	353.17364501953125	10.058349999999999					1	DETECTED	353.1736 m/z @10.06 [N1279_2.mzXML]	353.17364501953125	10.058349999999999	9.59335	17.455	7.861649999999999	56841.84375	1960631.2879550485	0	1178	0.3820898751183197	13.929138535915518	26.22648670317111	353.17205810546875	353.17926025390625
996	353.2516174316406	1.7267166666666667					1	DETECTED	353.2516 m/z @1.73 [N1279_2.mzXML]	353.2516174316406	1.7267166666666667	1.7267166666666667	18.589499999999997	16.86278333333333	13601.7822265625	5872492.86800879	0	1178	12.78257228620632	null	null	353.24334716796875	353.2530822753906
997	355.0109558105469	2.907566666666667					1	DETECTED	355.0110 m/z @2.91 [N1279_2.mzXML]	355.0109558105469	2.907566666666667	2.62345	16.0778	13.45435	3289.183837890625	904061.5402717284	0	1178	0.27166982458695976	23.677509239162305	46.35501847832461	355.0086669921875	355.01641845703125
998	355.0465393066406	11.5464					1	DETECTED	355.0465 m/z @11.55 [N1279_2.mzXML]	355.0465393066406	11.5464	11.5464	11.952366666666668	0.4059666666666679	4564.25830078125	68015.43519689947	0	1178	0.30749888390562496	null	null	355.046142578125	355.0487365722656
999	355.0833435058594	12.015783333333333					1	DETECTED	355.0833 m/z @12.02 [N1279_2.mzXML]	355.0833435058594	12.015783333333333	11.983966666666667	12.228433333333333	0.24446666666666594	27859.2578125	186896.8725866701	0	1178	0.2783038244820837	3.841801990571056	4.432677008045263	355.08258056640625	355.0833435058594
1000	355.1250305175781	10.7649					1	DETECTED	355.1250 m/z @10.76 [N1279_2.mzXML]	355.1250305175781	10.7649	10.71065	10.8732	0.1625500000000013	4009.913818359375	25045.560566345346	0	1178	0.14036318692954453	1.4981566820276213	1.9963133640552428	355.1250305175781	355.126220703125
1001	355.26239013671875	12.2792					1	DETECTED	355.2624 m/z @12.28 [N1279_2.mzXML]	355.26239013671875	12.2792	11.936649999999998	18.096666666666668	6.160016666666669	15289.6123046875	500670.0431807559	0	1178	0.08746430895034685	8.991412445871626	0.765530449549007	355.2608642578125	355.26611328125
1002	356.2425842285156	10.783016666666667					1	DETECTED	356.2426 m/z @10.78 [N1279_2.mzXML]	356.2425842285156	10.783016666666667	10.7649	10.943516666666666	0.17861666666666487	8491.8046875	58412.73613653574	0	1178	0.12044213288499606	4.929622815087558	8.859245630175115	356.2417297363281	356.24298095703125
1003	356.27838134765625	11.468583333333333					1	DETECTED	356.2784 m/z @11.47 [N1279_2.mzXML]	356.27838134765625	11.468583333333333	11.437183333333333	11.726733333333334	0.2895500000000002	42247.5625	258895.098598022	0	1178	0.08167532754631601	4.514044109655376	5.6063156605209645	356.2773742675781	356.27978515625
1004	356.9089050292969	1.61755					1	DETECTED	356.9089 m/z @1.62 [N1279_2.mzXML]	356.9089050292969	1.61755	1.5876	1.6784166666666667	0.09081666666666677	55918.8203125	209387.4935263671	0	1178	0.36939410165082887	1.516138007790757	2.032276015581514	356.9080505371094	356.9090881347656
1005	357.2146301269531	9.325666666666667					1	DETECTED	357.2146 m/z @9.33 [N1279_2.mzXML]	357.2146301269531	9.325666666666667	9.2794	9.390266666666667	0.11086666666666645	5662.95068359375	23805.970379882856	0	1178	0.07157753100663555	1.1981268011527524	1.3962536023055045	357.21429443359375	357.2150573730469
1006	357.27777099609375	12.683516666666666					1	DETECTED	357.2778 m/z @12.68 [N1279_2.mzXML]	357.27777099609375	12.683516666666666	11.452933333333334	13.387816666666668	1.9348833333333335	23239.626953125	606978.1813320318	0	1178	0.4766377864166458	1.1617353012538836	0.23911953265908661	357.2735290527344	357.2805480957031
1007	358.2581481933594	11.029					1	DETECTED	358.2581 m/z @11.03 [N1279_2.mzXML]	358.2581481933594	11.029	10.656583333333334	11.217733333333333	0.5611499999999996	23057.341796875	231431.89650158666	0	1178	0.09819522946858505	0.7483655172506212	0.31647338050751905	358.2574768066406	358.2585144042969
1008	358.2942199707031	11.589516666666666					1	DETECTED	358.2942 m/z @11.59 [N1279_2.mzXML]	358.2942199707031	11.589516666666666	11.5464	14.810133333333333	3.2637333333333327	76877.3515625	839364.5795583483	0	1178	0.09272977990842435	3.191048193199947	4.889712317598374	358.2940979003906	358.3028564453125
1009	359.0431823730469	1.8889					1	DETECTED	359.0432 m/z @1.89 [N1279_2.mzXML]	359.0431823730469	1.8889	1.6784166666666667	5.817183333333333	4.138766666666667	323761.21875	7223295.756062683	0	1178	0.4130205616312923	2.005822249513732	2.7078308601489507	359.0416564941406	359.04534912109375
1010	359.1659851074219	14.07635					1	DETECTED	359.1660 m/z @14.08 [N1279_2.mzXML]	359.1659851074219	14.07635	11.87595	14.810133333333333	2.9341833333333334	6643.1298828125	399101.30704574555	0	1178	0.3630907025318635	0.6667386232806156	0.33347724656123123	359.16522216796875	359.16815185546875
1011	360.2127380371094	10.398249999999999					1	DETECTED	360.2127 m/z @10.40 [N1279_2.mzXML]	360.2127380371094	10.398249999999999	9.341766666666667	10.53825	1.1964833333333331	2957.80517578125	76422.30385995482	0	1178	0.09758896961591468	0.5662575525722131	0.13251510514442633	360.20281982421875	360.2130126953125
1012	360.23797607421875	4.3575					1	DETECTED	360.2380 m/z @4.36 [N1279_2.mzXML]	360.23797607421875	4.3575	3.5892333333333335	5.834716666666667	2.2454833333333335	3932.37109375	184628.48964193728	0	1178	0.48819895852449635	1.4613957827143358	1.9227915654286718	360.2354431152344	360.2387390136719
1013	360.322998046875	12.296050000000001					1	DETECTED	360.3230 m/z @12.30 [N1279_2.mzXML]	360.322998046875	12.296050000000001	12.045783333333333	12.89635	0.8505666666666674	17467.111328125	453619.01516211004	0	1178	0.3691706780630941	1.6993207245604585	2.8195286975798	360.3216552734375	360.323974609375
1014	361.1383972167969	10.7649					1	DETECTED	361.1384 m/z @10.76 [N1279_2.mzXML]	361.1383972167969	10.7649	10.093433333333333	19.046166666666668	8.952733333333335	3809.838134765625	529410.1502565002	0	1178	0.7894213386822972	6.666550833995228	12.333101667990457	361.1289978027344	361.14483642578125
1015	361.20025634765625	11.200833333333332					1	DETECTED	361.2003 m/z @11.20 [N1279_2.mzXML]	361.20025634765625	11.200833333333332	11.13265	11.217733333333333	0.0850833333333334	13246.623046875	57193.632695800836	0	1178	0.0919449029049133	0.6239305793204729	0.24786115864094574	361.1999206542969	361.20050048828125
1016	361.3118896484375	12.683516666666666					1	DETECTED	361.3119 m/z @12.68 [N1279_2.mzXML]	361.3118896484375	12.683516666666666	11.844833333333334	15.188600000000001	3.343766666666667	7253.79248046875	577434.57213739	0	1178	1.509138662235019	1.9934619741261137	2.540228583571642	361.31072998046875	361.314208984375
1017	362.2873229980469	11.31845					1	DETECTED	362.2873 m/z @11.32 [N1279_2.mzXML]	362.2873229980469	11.31845	11.31845	11.392633333333333	0.07418333333333216	18584.697265625	58708.01083935595	0	1178	0.09525584816550037	null	null	362.2865905761719	362.2875061035156
1018	362.3255920410156	11.392633333333333					1	DETECTED	362.3256 m/z @11.39 [N1279_2.mzXML]	362.3255920410156	11.392633333333333	11.31845	11.67905	0.3605999999999998	46642.359375	400662.87234399543	0	1178	27.324699963230074	2.1209962122181016	1.878959742407167	362.3241271972656	362.32659912109375
1019	362.9252624511719	1.6481					1	DETECTED	362.9253 m/z @1.65 [N1279_2.mzXML]	362.9252624511719	1.6481	1.6022333333333334	1.7267166666666667	0.12448333333333328	81565.109375	305121.8076293944	0	1178	0.05703844606889241	1.4311764546696966	1.3353942543918107	362.9246520996094	362.92608642578125
1020	363.1109924316406	1.5142					1	DETECTED	363.1110 m/z @1.51 [N1279_2.mzXML]	363.1109924316406	1.5142	1.4359	19.137666666666668	17.701766666666668	9128.56640625	1717905.6315632625	0	1178	0.11606276901169044	113.03810131971046	225.07620263942096	363.1089172363281	363.11248779296875
1021	363.21539306640625	11.31845					1	DETECTED	363.2154 m/z @11.32 [N1279_2.mzXML]	363.21539306640625	11.31845	8.748433333333333	12.06125	3.3128166666666665	61840.4609375	1187138.215666382	0	1178	0.12745939622724656	1.5136184332664737	0.26369286267447734	363.20562744140625	363.2163391113281
1022	365.1405029296875	12.416					1	DETECTED	365.1405 m/z @12.42 [N1279_2.mzXML]	365.1405029296875	12.416	12.347633333333333	12.514983333333333	0.16735000000000078	5821.6728515625	33412.59082727076	0	1178	0.04969840132999259	1.223915163334944	1.447830326669888	365.138916015625	365.1412353515625
1023	365.2314453125	11.13265					1	DETECTED	365.2314 m/z @11.13 [N1279_2.mzXML]	365.2314453125	11.13265	11.098749999999999	11.252216666666667	0.15346666666666842	5771.875	33461.4656849369	0	1178	0.8754407189975311	2.2635201573254307	3.5270403146508618	365.22998046875	365.23187255859375
1024	366.18408203125	14.189183333333334					1	DETECTED	366.1841 m/z @14.19 [N1279_2.mzXML]	366.18408203125	14.189183333333334	14.060049999999999	15.655650000000001	1.5956000000000028	10080.9755859375	301490.91831634537	0	1178	0.35913524522278273	4.662472725129072	7.620855903381199	366.18359375	366.18597412109375
1025	366.86590576171875	1.61755					1	DETECTED	366.8659 m/z @1.62 [N1279_2.mzXML]	366.86590576171875	1.61755	1.5876	1.6481	0.0605	8898.9150390625	23810.671752197242	0	1178	0.04702291745670251	1.010016694490813	1.0200333889816264	366.8648681640625	366.8660888671875
1026	367.14959716796875	8.129299999999999					1	DETECTED	367.1496 m/z @8.13 [N1279_2.mzXML]	367.14959716796875	8.129299999999999	7.24825	12.549583333333334	5.301333333333335	4442.193359375	571681.2867710267	0	1178	0.21707870693370168	3.0085314870514384	5.017062974102877	367.14813232421875	367.1553649902344
1027	367.1930847167969	13.722533333333333					1	DETECTED	367.1931 m/z @13.72 [N1279_2.mzXML]	367.1930847167969	13.722533333333333	12.865183333333333	14.37765	1.5124666666666666	15723.9970703125	446476.9391907961	0	1178	0.23055345436435992	0.882059057949884	0.7641181158997681	367.192138671875	367.1949768066406
1028	367.24407958984375	12.06125					1	DETECTED	367.2441 m/z @12.06 [N1279_2.mzXML]	367.24407958984375	12.06125	11.983966666666667	12.347633333333333	0.36366666666666525	5914.0126953125	81210.11275170889	0	1178	0.1432306333042046	2.352814319603222	3.705628639206444	367.24346923828125	367.24566650390625
1029	367.9911804199219	3.419766666666667					1	DETECTED	367.9912 m/z @3.42 [N1279_2.mzXML]	367.9911804199219	3.419766666666667	2.7215	19.356833333333334	16.635333333333335	4106.29150390625	1331292.3124431744	0	1178	0.8926612005562564	11.911877028833297	10.40114902431591	367.9881286621094	367.99298095703125
1030	368.2782287597656	11.468583333333333					1	DETECTED	368.2782 m/z @11.47 [N1279_2.mzXML]	368.2782287597656	11.468583333333333	11.422066666666666	17.528166666666667	6.106100000000001	69219.3359375	973307.1908842167	0	1178	0.17406526691600455	3.392020336977305	4.7531073698888235	368.2694091796875	368.280029296875
1031	368.42462158203125	12.398416666666666					1	DETECTED	368.4246 m/z @12.40 [N1279_2.mzXML]	368.42462158203125	12.398416666666666	12.381416666666667	12.532166666666665	0.1507499999999986	10324.533203125	55259.26883923338	0	1178	0.06120086268290059	4.433823529411865	7.867647058823729	368.4237365722656	368.4246520996094
1032	368.62652587890625	10.093433333333333					1	DETECTED	368.6265 m/z @10.09 [N1279_2.mzXML]	368.62652587890625	10.093433333333333	9.989116666666666	12.3646	2.3754833333333334	14301.505859375	584040.6300170894	0	1178	1.2002778537002623	11.385924269052474	21.771848538104948	368.6255798339844	368.627197265625
1033	368.87005615234375	1.6784166666666667					1	DETECTED	368.8701 m/z @1.68 [N1279_2.mzXML]	368.87005615234375	1.6784166666666667	1.6632333333333333	1.7746666666666668	0.1114333333333335	25516.40234375	109384.49384130871	0	1178	0.12877960593563342	3.6695938529088985	6.339187705817797	368.8700256347656	368.8711853027344
1034	369.00860595703125	1.9025					1	DETECTED	369.0086 m/z @1.90 [N1279_2.mzXML]	369.00860595703125	1.9025	1.8036833333333333	2.7638166666666666	0.9601333333333333	30614.908203125	660848.447203186	0	1178	0.47208516911816956	4.9306003335618485	5.78786728753292	369.0054626464844	369.0111083984375
1035	369.06231689453125	12.030750000000001					1	DETECTED	369.0623 m/z @12.03 [N1279_2.mzXML]	369.06231689453125	12.030750000000001	12.0	12.193800000000001	0.1938000000000013	34320.76171875	230242.44985961923	0	1178	0.1015340392414732	3.151219512195024	6.050043636283787	369.0618591308594	369.06256103515625
1036	369.3506164550781	11.468583333333333					1	DETECTED	369.3506 m/z @11.47 [N1279_2.mzXML]	369.3506164550781	11.468583333333333	0.10148333333333334	19.265333333333334	19.16385	31765.171875	3946546.603216248	0	1178	0.8720025937984985	0.705584105138907	9.402960674905577	369.348876953125	369.3534240722656
1037	370.29443359375	11.633816666666666					1	DETECTED	370.2944 m/z @11.63 [N1279_2.mzXML]	370.29443359375	11.633816666666666	11.5607	12.015783333333333	0.4550833333333326	87288.6171875	712727.1480019521	0	1178	0.11121735930757382	1.9212214705872694	2.455788993214111	370.2939147949219	370.29449462890625
1038	370.3534851074219	11.468583333333333					1	DETECTED	370.3535 m/z @11.47 [N1279_2.mzXML]	370.3534851074219	11.468583333333333	1.0526166666666665	16.2247	15.172083333333331	11731.2373046875	1797589.6652707825	0	1178	11.229624376205496	0.7283089423609266	0.2976055268824529	370.3528747558594	370.3554992675781
1039	371.1882019042969	15.564633333333335					1	DETECTED	371.1882 m/z @15.56 [N1279_2.mzXML]	371.1882019042969	15.564633333333335	15.101583333333334	16.09648333333333	0.9948999999999977	4635.28076171875	170812.26466125456	0	1178	0.4114779716748771	1.0742900334737024	1.1485800669474049	371.18792724609375	371.18890380859375
1040	371.3144836425781	1.3265333333333333					1	DETECTED	371.3145 m/z @1.33 [N1279_2.mzXML]	371.3144836425781	1.3265333333333333	0.10148333333333334	19.99816666666667	19.896683333333335	6841.81298828125	3708886.247881472	0	1178	18.286431620579783	8.120763778349184	10.871540707296036	371.3130187988281	371.3235168457031
1041	372.31005859375	11.759766666666668					1	DETECTED	372.3101 m/z @11.76 [N1279_2.mzXML]	372.31005859375	11.759766666666668	0.41386666666666666	19.924500000000002	19.510633333333335	32079.099609375	1427988.8981274723	0	1178	0.06363606575481207	0.5247089579253458	0.033249317598170465	372.30853271484375	372.3197326660156
1042	372.88232421875	1.6481					1	DETECTED	372.8823 m/z @1.65 [N1279_2.mzXML]	372.88232421875	1.6481	1.5876	1.6632333333333333	0.07563333333333344	23655.904296875	69205.66726757806	0	1178	0.05560402671071052	0.6250688705234169	0.23359765981822053	372.88232421875	372.883056640625
1043	373.2725830078125	12.262216666666665					1	DETECTED	373.2726 m/z @12.26 [N1279_2.mzXML]	373.2725830078125	12.262216666666665	12.1426	12.432783333333333	0.29018333333333324	8354.8310546875	72548.41259509232	0	1178	0.2789080817714886	1.212971993869315	1.4259439877386304	373.2717590332031	373.2733459472656
1044	374.32550048828125	12.2792					1	DETECTED	374.3255 m/z @12.28 [N1279_2.mzXML]	374.32550048828125	12.2792	11.648833333333332	13.9766	2.327766666666667	5085.8046875	243865.67514245625	0	1178	0.15428983855710854	1.8463592618052973	2.6927185236105946	374.32354736328125	374.32659912109375
1045	375.01702880859375	1.8889					1	DETECTED	375.0170 m/z @1.89 [N1279_2.mzXML]	375.01702880859375	1.8889	1.6632333333333333	17.033333333333335	15.3701	184208.46875	4251683.9147258615	0	1178	0.2487053955476788	1.7724848121391268	2.4893811925347067	375.00872802734375	375.0191650390625
1046	376.62408447265625	10.603683333333333					1	DETECTED	376.6241 m/z @10.60 [N1279_2.mzXML]	376.62408447265625	10.603683333333333	10.1836	11.71035	1.5267499999999998	47974.53515625	442615.3168268121	0	1178	0.08730766175858662	5.8299719432663295	0.6185532320394816	376.6225280761719	376.6260986328125
1047	377.6314697265625	11.115733333333333					1	DETECTED	377.6315 m/z @11.12 [N1279_2.mzXML]	377.6314697265625	11.115733333333333	9.628083333333333	12.4494	2.821316666666668	11841.814453125	580102.7368955392	0	1178	2.6678691283095883	1.0816861060601537	1.1392287373796341	377.62921142578125	377.6329040527344
1048	378.2392578125	12.416					1	DETECTED	378.2393 m/z @12.42 [N1279_2.mzXML]	378.2392578125	12.416	11.860866666666668	14.843616666666666	2.9827499999999976	32372.30078125	580834.2690182197	0	1178	0.12550851229849513	null	0.940470602879652	378.23919677734375	378.24346923828125
1049	378.89910888671875	1.6481					1	DETECTED	378.8991 m/z @1.65 [N1279_2.mzXML]	378.89910888671875	1.6481	1.6022333333333334	1.6784166666666667	0.07618333333333327	66193.65625	190765.0263461913	0	1178	0.046505221757214166	0.8119325541878145	0.6673604397692386	378.8990783691406	378.8993225097656
1050	379.28125	13.959983333333334					1	DETECTED	379.2812 m/z @13.96 [N1279_2.mzXML]	379.28125	13.959983333333334	13.908383333333335	15.170800000000002	1.2624166666666667	5832.3779296875	128183.91218145733	0	1178	0.04911302507676929	12.23271963824319	23.46543927648638	379.2802429199219	379.28265380859375
1051	380.2547912597656	12.650233333333334					1	DETECTED	380.2548 m/z @12.65 [N1279_2.mzXML]	380.2547912597656	12.650233333333334	11.37765	14.5225	3.1448500000000017	53581.75390625	1036041.8328107323	0	1178	0.12455731983831164	0.6026557407010498	0.23882797868830108	380.25299072265625	380.2639465332031
1052	381.02490234375	1.8468000000000002					1	DETECTED	381.0249 m/z @1.85 [N1279_2.mzXML]	381.02490234375	1.8468000000000002	1.6632333333333333	2.4178833333333336	0.7546500000000003	101498.265625	1986377.1815004884	0	1178	0.08469398657100857	1.958959204845329	2.380209053573706	381.0238952636719	381.0261535644531
1053	381.11688232421875	11.115733333333333					1	DETECTED	381.1169 m/z @11.12 [N1279_2.mzXML]	381.11688232421875	11.115733333333333	11.06375	14.657766666666667	3.5940166666666666	11072.3828125	416051.27740103117	0	1178	0.09473856174132145	34.568932350112846	68.13786470022569	381.1095275878906	381.1172180175781
1054	383.1153564453125	1.8036833333333333					1	DETECTED	383.1154 m/z @1.80 [N1279_2.mzXML]	383.1153564453125	1.8036833333333333	1.7593333333333334	2.184466666666667	0.42513333333333336	116553.03125	915511.8019091794	0	1178	0.1264563246899868	4.551557144702559	6.671834254057051	383.1147766113281	383.1160583496094
1055	383.16558837890625	13.70585					1	DETECTED	383.1656 m/z @13.71 [N1279_2.mzXML]	383.16558837890625	13.70585	8.112400000000001	14.489433333333332	6.3770333333333316	11032.5322265625	880315.8834746092	0	1178	0.21149509457893956	0.5700447249312439	0.14008944986248786	383.1643981933594	383.16796875
1056	384.1144714355469	9.009183333333334					1	DETECTED	384.1145 m/z @9.01 [N1279_2.mzXML]	384.1144714355469	9.009183333333334	1.5726666666666667	9.097283333333333	7.524616666666667	8420.4990234375	460621.3018922729	0	1178	0.10143162881128553	0.5059234722349845	0.6961806691653366	384.105224609375	384.11956787109375
1057	384.2732849121094	11.31845					1	DETECTED	384.2733 m/z @11.32 [N1279_2.mzXML]	384.2732849121094	11.31845	11.18365	11.31845	0.13480000000000025	9694.2509765625	50834.442469970745	0	1178	0.09968866506867968	0.5	null	384.27294921875	384.27484130859375
1058	385.30865478515625	14.426016666666667					1	DETECTED	385.3087 m/z @14.43 [N1279_2.mzXML]	385.30865478515625	14.426016666666667	9.870466666666665	17.2905	7.420033333333336	34435.48046875	3444812.3689911845	0	1178	1.227219235853358	0.8008122326684852	1.1442685376427557	385.3071594238281	385.3112487792969
1059	386.080810546875	11.906216666666667					1	DETECTED	386.0808 m/z @11.91 [N1279_2.mzXML]	386.080810546875	11.906216666666667	0.17458333333333334	19.99816666666667	19.823583333333335	3137.94921875	1573786.8702934573	0	1178	5.5028948402677305	0.8448773828026219	0.6897547656052441	386.0783386230469	386.08380126953125
1060	386.2891540527344	11.4073					1	DETECTED	386.2892 m/z @11.41 [N1279_2.mzXML]	386.2891540527344	11.4073	6.629566666666666	11.5464	4.916833333333334	30940.806640625	1328699.548222321	0	1178	0.07127911311118496	0.514557112159183	0.029114224318365942	386.2838439941406	386.2895202636719
1061	386.3126525878906	14.674366666666666					1	DETECTED	386.3127 m/z @14.67 [N1279_2.mzXML]	386.3126525878906	14.674366666666666	11.217733333333333	16.2435	5.025766666666668	6268.9453125	781305.1670871581	0	1178	0.45553046275670184	0.7269742234737079	0.4539484469474157	386.3104553222656	386.3138122558594
1062	386.3253173828125	12.73345					1	DETECTED	386.3253 m/z @12.73 [N1279_2.mzXML]	386.3253173828125	12.73345	11.810183333333333	13.077216666666667	1.267033333333334	84233.25	902852.8396301268	0	1178	0.09625035378336655	1.866760544763735	2.3492002394645377	386.3249816894531	386.3257141113281
1063	387.179443359375	11.5464					1	DETECTED	387.1794 m/z @11.55 [N1279_2.mzXML]	387.179443359375	11.5464	11.516449999999999	12.398416666666666	0.881966666666667	190654.671875	1611306.2985982064	0	1178	0.1213172457693652	6.2652159102235805	7.749771466991182	387.1790466308594	387.18084716796875
1064	388.1827392578125	11.663933333333334					1	DETECTED	388.1827 m/z @11.66 [N1279_2.mzXML]	388.1827392578125	11.663933333333334	11.648833333333332	12.07675	0.4279166666666683	20400.326171875	136792.44203076302	0	1178	0.12235119871688305	14.169426048563194	16.112590826306114	388.1822204589844	388.1847229003906
1065	388.7113952636719	1.95855					1	DETECTED	388.7114 m/z @1.96 [N1279_2.mzXML]	388.7113952636719	1.95855	1.9445000000000001	2.0722666666666667	0.12776666666666658	10948.6884765625	57215.08094812014	0	1178	0.08796751523460666	4.546856465005962	8.093712930011923	388.7103576660156	388.7117919921875
1066	390.99041748046875	1.9445000000000001					1	DETECTED	390.9904 m/z @1.94 [N1279_2.mzXML]	390.99041748046875	1.9445000000000001	1.6784166666666667	2.44515	0.7667333333333333	32027.341796875	701622.6871330568	0	1178	0.36690298307198344	1.3140985462163293	2.1344660592749745	390.9897155761719	390.992431640625
1067	391.2835693359375	19.7775					1	DETECTED	391.2836 m/z @19.78 [N1279_2.mzXML]	391.2835693359375	19.7775	0.10148333333333334	19.99816666666667	19.896683333333335	9732.677734375	6460310.26177734	0	1178	9.191501393957672	0.5056075035512778	0.02977531368141345	391.2740173339844	391.28643798828125
1068	392.2779235839844	11.468583333333333					1	DETECTED	392.2779 m/z @11.47 [N1279_2.mzXML]	392.2779235839844	11.468583333333333	0.303	19.942999999999998	19.639999999999997	23136.240234375	2403189.5966898804	0	1178	0.10970082055358255	2.245550098524767	3.048817557018849	392.2778625488281	392.287841796875
1069	392.7941589355469	1.7746666666666668					1	DETECTED	392.7942 m/z @1.77 [N1279_2.mzXML]	392.7941589355469	1.7746666666666668	1.7102666666666666	1.7894833333333333	0.07921666666666671	15464.54296875	55702.615833496115	0	1178	0.08367030538706621	0.6150362318840561	0.23007246376811216	392.79388427734375	392.7955627441406
1070	393.2960510253906	1.6481					1	DETECTED	393.2961 m/z @1.65 [N1279_2.mzXML]	393.2960510253906	1.6481	0.21128333333333332	19.612333333333332	19.401049999999998	5257.8876953125	1780973.160717253	0	1178	3.6435368482411006	6.751400665823754	5.344785877984395	393.2940979003906	393.30133056640625
1071	394.2940979003906	11.61885					1	DETECTED	394.2941 m/z @11.62 [N1279_2.mzXML]	394.2940979003906	11.61885	4.7113499999999995	17.6375	12.92615	14900.0126953125	1703958.089091522	0	1178	0.052265496555506274	0.9356605139341295	0.8713210278682589	394.2929992675781	394.3027648925781
1072	394.87310791015625	1.6632333333333333					1	DETECTED	394.8731 m/z @1.66 [N1279_2.mzXML]	394.87310791015625	1.6632333333333333	1.61755	1.6784166666666667	0.060866666666666625	18422.98828125	44737.21137426759	0	1178	0.05305996184307138	0.6661802261948194	0.3323604523896389	394.8725891113281	394.8734130859375
1073	396.3096008300781	11.694666666666667					1	DETECTED	396.3096 m/z @11.69 [N1279_2.mzXML]	396.3096008300781	11.694666666666667	11.663933333333334	11.827733333333333	0.1637999999999984	11324.302734375	83592.88847607434	0	1178	0.14023263915053796	2.664859002169272	4.329718004338544	396.30914306640625	396.3105773925781
1074	396.8848876953125	1.5876					1	DETECTED	396.8849 m/z @1.59 [N1279_2.mzXML]	396.8848876953125	1.5876	1.5726666666666667	18.260833333333334	16.688166666666667	17420.83984375	4242047.647780396	0	1178	0.05488753801323232	558.7555803571463	1116.5111607142926	396.8838806152344	396.8851623535156
1075	396.9991149902344	1.9164999999999999					1	DETECTED	396.9991 m/z @1.92 [N1279_2.mzXML]	396.9991149902344	1.9164999999999999	1.6784166666666667	6.3812999999999995	4.702883333333332	42467.84765625	1554686.9180814207	0	1178	0.3222988353306957	9.876548827441376	1.51767566217589	396.99072265625	396.9998779296875
1076	397.4142150878906	12.245316666666668					1	DETECTED	397.4142 m/z @12.25 [N1279_2.mzXML]	397.4142150878906	12.245316666666668	12.045783333333333	14.657766666666667	2.6119833333333347	65147.87890625	1706840.1934534316	0	1178	0.30502640680424875	2.1044251264611935	3.2606487354654825	397.4126281738281	397.4159240722656
1077	398.0506286621094	9.887400000000001					1	DETECTED	398.0506 m/z @9.89 [N1279_2.mzXML]	398.0506286621094	9.887400000000001	8.59255	10.006400000000001	1.4138500000000018	6869.71923828125	102798.12845520038	0	1178	0.10623205152819182	0.5459512684866972	3.3496922926707224	398.0482177734375	398.0520935058594
1078	398.3257751464844	11.844833333333334					1	DETECTED	398.3258 m/z @11.84 [N1279_2.mzXML]	398.3257751464844	11.844833333333334	11.776433333333333	12.030750000000001	0.25431666666666786	38013.30078125	285198.9645733647	0	1178	0.1375992067328653	1.7855457010992377	6.696862661639806	398.3254089355469	398.32647705078125
1079	398.417724609375	12.2792					1	DETECTED	398.4177 m/z @12.28 [N1279_2.mzXML]	398.417724609375	12.2792	12.125833333333333	12.73345	0.6076166666666669	18740.232421875	322383.5508322756	0	1178	0.28638676468070834	1.9809280591175813	2.8752489313613894	398.4173889160156	398.41864013671875
1080	398.7601013183594	13.463283333333333					1	DETECTED	398.7601 m/z @13.46 [N1279_2.mzXML]	398.7601013183594	13.463283333333333	11.726733333333334	15.528533333333334	3.8018	17028.798828125	923701.3311902151	0	1178	0.3054653453674341	0.9940205602053146	0.4538506970220455	398.75885009765625	398.7624206542969
1081	399.1274108886719	11.098749999999999					1	DETECTED	399.1274 m/z @11.10 [N1279_2.mzXML]	399.1274108886719	11.098749999999999	11.046249999999999	11.252216666666667	0.20596666666666863	14227.3046875	106727.02600500477	0	1178	0.15242895427333636	1.9615873015873124	2.923174603174625	399.1270446777344	399.1284484863281
1082	399.3292541503906	11.844833333333334					1	DETECTED	399.3293 m/z @11.84 [N1279_2.mzXML]	399.3292541503906	11.844833333333334	11.793083333333334	15.348083333333333	3.5549999999999997	8460.5556640625	406859.3381423949	0	1178	0.09298636852923892	34.347826086956395	67.69565217391279	399.3224182128906	399.3296813964844
1083	400.13116455078125	11.13265					1	DETECTED	400.1312 m/z @11.13 [N1279_2.mzXML]	400.13116455078125	11.13265	11.098749999999999	11.166633333333333	0.0678833333333344	3390.904541015625	10547.682218628117	0	1178	0.06824679250574661	1.0012291052113944	1.0024582104227888	400.130615234375	400.1319274902344
1084	400.34124755859375	11.96835					1	DETECTED	400.3412 m/z @11.97 [N1279_2.mzXML]	400.34124755859375	11.96835	2.39085	12.5668	10.17595	164061.953125	4016216.3079825435	1	1178	0.09773787685698565	4.8896491361150405	5.076164727335523	400.33612060546875	400.3416748046875
1085	400.826416015625	1.7267166666666667					1	DETECTED	400.8264 m/z @1.73 [N1279_2.mzXML]	400.826416015625	1.7267166666666667	1.6784166666666667	1.7746666666666668	0.09625000000000017	16784.353515625	77720.62789404305	0	1178	0.12558719616668035	0.9963768115942044	0.9927536231884089	400.825439453125	400.8265380859375
1086	401.623779296875	10.9267					1	DETECTED	401.6238 m/z @10.93 [N1279_2.mzXML]	401.623779296875	10.9267	10.255083333333333	11.06375	0.8086666666666673	10308.5263671875	145964.70094116215	0	1178	0.717888857906857	0.6020299277861878	0.1212501740539884	401.6228942871094	401.62481689453125
1087	401.8651123046875	1.5726666666666667					1	DETECTED	401.8651 m/z @1.57 [N1279_2.mzXML]	401.8651123046875	1.5726666666666667	1.4845666666666666	11.468583333333333	9.984016666666667	4776.96484375	2624967.7312261965	0	1178	9.94063002535894	56.66297767688229	112.32595535376457	401.8639831542969	401.8670349121094
1088	402.9013671875	1.61755					1	DETECTED	402.9014 m/z @1.62 [N1279_2.mzXML]	402.9013671875	1.61755	1.5726666666666667	1.6481	0.07543333333333324	50390.8515625	133523.32417382806	0	1178	0.04388259547176765	0.8403267731154825	0.677330151946203	402.9012451171875	402.9022521972656
1089	403.00701904296875	1.9164999999999999					1	DETECTED	403.0070 m/z @1.92 [N1279_2.mzXML]	403.00701904296875	1.9164999999999999	1.6632333333333333	9.132683333333334	7.469450000000001	97870.765625	2247981.8906392218	0	1178	0.2364618477564817	1.3180810679009316	1.3377548563801172	403.00048828125	403.0079040527344
1090	404.2059631347656	11.5607					1	DETECTED	404.2060 m/z @11.56 [N1279_2.mzXML]	404.2059631347656	11.5607	11.531550000000001	11.87595	0.3443999999999985	24770.982421875	166665.67677752653	0	1178	0.19100960711393533	8.270776571032775	10.728531950953426	404.2033996582031	404.2071228027344
1091	405.13543701171875	10.55425					1	DETECTED	405.1354 m/z @10.55 [N1279_2.mzXML]	405.13543701171875	10.55425	7.95765	11.13265	3.175	18472.310546875	348491.60790402227	0	1178	0.1000071903176778	2.7338632867651764	3.5991880917420493	405.1255798339844	405.13604736328125
1092	406.1418762207031	11.726733333333334					1	DETECTED	406.1419 m/z @11.73 [N1279_2.mzXML]	406.1418762207031	11.726733333333334	9.472683333333332	11.844833333333334	2.3721500000000013	5761.3037109375	222382.24463925205	0	1178	1.8242460952681743	0.5261972893236618	0.11842640033739363	406.14080810546875	406.1436462402344
1093	406.3521728515625	11.392633333333333					1	DETECTED	406.3522 m/z @11.39 [N1279_2.mzXML]	406.3521728515625	11.392633333333333	1.3265333333333333	11.4073	10.080766666666666	8258.076171875	1226950.1589201046	0	1178	0.028489704810649386	0.5007285178304739	0.001457035660947818	406.3504333496094	406.356689453125
1094	406.6727294921875	11.269183333333332					1	DETECTED	406.6727 m/z @11.27 [N1279_2.mzXML]	406.6727294921875	11.269183333333332	1.9727	13.856433333333333	11.883733333333334	6517.3876953125	2164228.718075836	0	1178	2.619057713634291	0.6391520808047488	0.2783041616094976	406.6702880859375	406.6826171875
1095	406.7467956542969	13.254933333333334					1	DETECTED	406.7468 m/z @13.25 [N1279_2.mzXML]	406.7467956542969	13.254933333333334	11.500383333333334	15.4202	3.919816666666666	13118.6513671875	981984.7290051562	0	1178	1.7707328888208753	1.115146894789175	1.1212845656271018	406.7450866699219	406.7567443847656
1096	407.09393310546875	9.4897					1	DETECTED	407.0939 m/z @9.49 [N1279_2.mzXML]	407.09393310546875	9.4897	9.37395	9.541516666666666	0.16756666666666575	2138.490234375	14098.561885986306	0	1178	0.10762857015698657	0.7238300935925183	0.44766018718503653	407.09393310546875	407.0953063964844
1097	407.1849670410156	9.9383					1	DETECTED	407.1850 m/z @9.94 [N1279_2.mzXML]	407.1849670410156	9.9383	9.74975	10.308016666666667	0.5582666666666665	3589.186279296875	58796.17940899657	0	1178	0.22140273872192573	1.4804207548837667	1.9608415097675336	407.1837463378906	407.1851501464844
1098	407.75579833984375	12.683516666666666					1	DETECTED	407.7558 m/z @12.68 [N1279_2.mzXML]	407.75579833984375	12.683516666666666	11.2348	14.539283333333334	3.3044833333333337	5921.2548828125	621274.2812522583	0	1178	1.562383280871023	1.1404864075100958	1.2809728150201916	407.7527770996094	407.7657775878906
1099	408.7685241699219	1.7430666666666668					1	DETECTED	408.7685 m/z @1.74 [N1279_2.mzXML]	408.7685241699219	1.7430666666666668	1.6944000000000001	14.0436	12.3492	16558.1484375	3126676.8099064333	0	1178	12.536338889090135	126.8753424657535	236.50070850991762	408.7674560546875	408.77490234375
1100	408.9180908203125	1.6328					1	DETECTED	408.9181 m/z @1.63 [N1279_2.mzXML]	408.9180908203125	1.6328	1.5876	14.092266666666665	12.504666666666665	46759.51171875	1583967.0597512815	0	1178	0.056178584784051244	138.3259587020645	272.43626096240183	408.9117126464844	408.9186096191406
1101	409.1488952636719	10.472183333333334					1	DETECTED	409.1489 m/z @10.47 [N1279_2.mzXML]	409.1488952636719	10.472183333333334	10.453783333333332	10.63895	0.18516666666666737	1869.8575439453125	15176.736274291998	0	1178	0.16236035589575515	5.031702898550327	9.063405797100653	409.1478576660156	409.1498107910156
1102	409.1611633300781	11.57515					1	DETECTED	409.1612 m/z @11.58 [N1279_2.mzXML]	409.1611633300781	11.57515	11.516449999999999	12.313350000000002	0.7969000000000026	148990.71875	1262098.592422975	0	1178	0.10979315813213475	3.3357515664713486	3.521564953700555	409.1603698730469	409.16217041015625
1103	409.1869201660156	9.20735					1	DETECTED	409.1869 m/z @9.21 [N1279_2.mzXML]	409.1869201660156	9.20735	9.132683333333334	9.31	0.17731666666666612	50041.18359375	223317.17362713776	0	1178	0.07831746363424053	1.1459268920374062	1.3586600315304367	409.18621826171875	409.1873779296875
1104	410.1642761230469	11.5464					1	DETECTED	410.1643 m/z @11.55 [N1279_2.mzXML]	410.1642761230469	11.5464	11.217733333333333	16.482383333333335	5.264650000000001	38644.421875	1099650.8754814153	0	1178	0.0856117749672407	8.009102434077075	0.7486517611798998	410.15521240234375	410.1678161621094
1105	410.2526550292969	4.120283333333334					1	DETECTED	410.2527 m/z @4.12 [N1279_2.mzXML]	410.2526550292969	4.120283333333334	3.4504499999999996	9.645100000000001	6.194650000000001	2286.289306640625	309736.2587754212	0	1178	0.5762457818324993	4.624023388902706	8.248046777805412	410.2430114746094	410.2554626464844
1106	410.854736328125	1.6944000000000001					1	DETECTED	410.8547 m/z @1.69 [N1279_2.mzXML]	410.854736328125	1.6944000000000001	1.6784166666666667	1.7894833333333333	0.11106666666666665	22845.693359375	118211.95153320317	0	1178	0.1541057915558699	3.4744525547444973	5.948905109488995	410.8544921875	410.8553161621094
1107	412.3044738769531	11.589516666666666					1	DETECTED	412.3045 m/z @11.59 [N1279_2.mzXML]	412.3044738769531	11.589516666666666	11.5464	11.633816666666666	0.08741666666666603	6654.9892578125	28440.695341797	0	1178	0.06770880349036013	1.0137224584460791	1.027444916892158	412.3043518066406	412.3061218261719
1108	412.7754821777344	13.033066666666667					1	DETECTED	412.7755 m/z @13.03 [N1279_2.mzXML]	412.7754821777344	13.033066666666667	12.125833333333333	15.348083333333333	3.2222500000000007	6350.0048828125	491461.83381481963	0	1178	0.8511741610835966	1.7758661865745664	2.3248869501161145	412.7729187011719	412.77960205078125
1109	412.8623352050781	1.5876					1	DETECTED	412.8623 m/z @1.59 [N1279_2.mzXML]	412.8623352050781	1.5876	1.5726666666666667	1.7593333333333334	0.18666666666666676	21666.84375	123607.42897070316	0	1178	0.0504210364534754	6.250000000000041	11.500000000000082	412.8531188964844	412.8629150390625
1110	412.97369384765625	1.9445000000000001					1	DETECTED	412.9737 m/z @1.94 [N1279_2.mzXML]	412.97369384765625	1.9445000000000001	1.8179666666666667	2.2819833333333337	0.46401666666666697	14211.5009765625	223855.97867138672	0	1178	0.2153074237033874	1.833574815595364	4.457951395773091	412.9723815917969	412.9742736816406
1111	413.1416015625	9.37395					1	DETECTED	413.1416 m/z @9.37 [N1279_2.mzXML]	413.1416015625	9.37395	9.325666666666667	14.810133333333333	5.484466666666666	5949.9638671875	557880.5000440675	0	1178	1.807446521591059	56.79461511908804	112.58923023817609	413.1352233886719	413.1440734863281
1112	413.2650451660156	1.7430666666666668					1	DETECTED	413.2650 m/z @1.74 [N1279_2.mzXML]	413.2650451660156	1.7430666666666668	0.10148333333333334	19.942999999999998	19.841516666666664	7332.50927734375	1975955.6882750236	0	1178	11.328745471615777	5.649752400817198	4.459224857482753	413.2627868652344	413.27325439453125
1113	413.3395690917969	12.093033333333333					1	DETECTED	413.3396 m/z @12.09 [N1279_2.mzXML]	413.3395690917969	12.093033333333333	11.217733333333333	16.702	5.484266666666668	10159.505859375	979767.7926430672	0	1178	2.577838482580697	3.0872342299594813	5.146173511486686	413.3358459472656	413.34185791015625
1114	414.29949951171875	12.262216666666665					1	DETECTED	414.2995 m/z @12.26 [N1279_2.mzXML]	414.29949951171875	12.262216666666665	11.648833333333332	15.084249999999999	3.435416666666667	22603.212890625	692834.9519327394	0	1178	0.1670066622045958	2.6098389836597886	4.252575512018303	414.29278564453125	414.30206298828125
1115	415.2105407714844	11.87595					1	DETECTED	415.2105 m/z @11.88 [N1279_2.mzXML]	415.2105407714844	11.87595	11.827733333333333	12.498516666666665	0.6707833333333326	329585.6875	2760992.206618643	1	1178	0.12023750082446227	3.649111402819722	4.923214427855389	415.2091979980469	415.2114562988281
1116	415.27972412109375	12.683516666666666					1	DETECTED	415.2797 m/z @12.68 [N1279_2.mzXML]	415.27972412109375	12.683516666666666	4.7113499999999995	13.106916666666667	8.395566666666667	7699.6025390625	1056278.8583000489	0	1178	0.11045300061693553	0.5265548888842432	0.053109777768486306	415.27642822265625	415.2830810546875
1117	416.2141418457031	11.952366666666668					1	DETECTED	416.2141 m/z @11.95 [N1279_2.mzXML]	416.2141418457031	11.952366666666668	11.952366666666668	12.2792	0.3268333333333313	42214.45703125	245623.11109948522	0	1178	0.14454914501561333	null	null	416.2130126953125	416.2145690917969
1118	417.00152587890625	1.9025					1	DETECTED	417.0015 m/z @1.90 [N1279_2.mzXML]	417.00152587890625	1.9025	1.7894833333333333	2.3497666666666666	0.5602833333333332	55529.609375	950581.4797653806	0	1178	0.16823056450096208	2.4787641940716685	3.488770489427436	417.00115966796875	417.0029296875
1119	418.7468566894531	12.881					1	DETECTED	418.7469 m/z @12.88 [N1279_2.mzXML]	418.7468566894531	12.881	11.694666666666667	15.101583333333334	3.4069166666666675	8372.837890625	533079.9928928223	0	1178	0.04773637171955869	1.435901938746839	1.8718038774936778	418.74432373046875	418.7499694824219
1120	418.87890625	1.61755					1	DETECTED	418.8789 m/z @1.62 [N1279_2.mzXML]	418.87890625	1.61755	1.5726666666666667	1.6632333333333333	0.09056666666666668	40131.09765625	147716.5816074218	0	1178	0.06353981991010893	1.0089119940586697	0.9513586139634777	418.8788146972656	418.8794250488281
1121	418.9809875488281	1.9164999999999999					1	DETECTED	418.9810 m/z @1.92 [N1279_2.mzXML]	418.9809875488281	1.9164999999999999	1.7894833333333333	2.2683833333333334	0.4789000000000001	27819.185546875	435038.9530256348	0	1178	0.37904496940420374	1.8851856711717643	2.7703713423435286	418.9800109863281	418.9831237792969
1122	419.31463623046875	12.416					1	DETECTED	419.3146 m/z @12.42 [N1279_2.mzXML]	419.31463623046875	12.416	0.11975	19.99816666666667	19.87841666666667	4193.81396484375	1454954.258879822	0	1178	0.3242802234343678	0.8083121547897395	1.7514220924436208	419.3120422363281	419.3180847167969
1123	420.1576843261719	11.13265					1	DETECTED	420.1577 m/z @11.13 [N1279_2.mzXML]	420.1576843261719	11.13265	10.472183333333334	11.2348	0.7626166666666663	11531.4091796875	155723.21982922356	0	1178	0.128816643444706	0.5766815755245669	0.16714836543997433	420.157470703125	420.1592712402344
1124	420.761962890625	12.514983333333333					1	DETECTED	420.7620 m/z @12.51 [N1279_2.mzXML]	420.761962890625	12.514983333333333	11.663933333333334	15.084249999999999	3.4203166666666647	7829.6943359375	575467.984131836	0	1178	0.3230151156744725	2.0094686955329704	3.0189373910659407	420.7611389160156	420.7656555175781
1125	420.8838195800781	1.6784166666666667					1	DETECTED	420.8838 m/z @1.68 [N1279_2.mzXML]	420.8838195800781	1.6784166666666667	0.7972166666666667	1.7593333333333334	0.9621166666666667	38525.2265625	894507.2178097535	0	1178	0.05845481114335316	0.5459127704645181	0.08260958191735832	420.88336181640625	420.8920593261719
1126	421.7818908691406	14.2202					1	DETECTED	421.7819 m/z @14.22 [N1279_2.mzXML]	421.7818908691406	14.2202	14.010266666666666	15.031816666666666	1.0215499999999995	25109.46484375	493799.54923040833	0	1178	0.2973270247356581	2.267202480066814	3.6171687791658127	421.78021240234375	421.78314208984375
1127	422.1379089355469	9.31					1	DETECTED	422.1379 m/z @9.31 [N1279_2.mzXML]	422.1379089355469	9.31	9.2794	10.453783333333332	1.1743833333333313	3670.4111328125	86772.77942611699	0	1178	0.08739781880885644	19.18927015250558	37.37854030501116	422.13665771484375	422.1390075683594
1128	422.3255920410156	11.776433333333333					1	DETECTED	422.3256 m/z @11.78 [N1279_2.mzXML]	422.3255920410156	11.776433333333333	11.743133333333333	12.193800000000001	0.45066666666666855	24897.36328125	205804.90123095753	0	1178	0.11225842320247814	6.766766766766683	2.528454342101824	422.32476806640625	422.326416015625
1129	424.3413391113281	11.906216666666667					1	DETECTED	424.3413 m/z @11.91 [N1279_2.mzXML]	424.3413391113281	11.906216666666667	11.860866666666668	12.600583333333333	0.7397166666666646	247277.203125	2176812.8860327066	1	1178	0.12675429248449888	5.027364950759674	4.838430193587978	424.3405456542969	424.341796875
1130	424.7423095703125	1.7746666666666668					1	DETECTED	424.7423 m/z @1.77 [N1279_2.mzXML]	424.7423095703125	1.7746666666666668	1.7102666666666666	10.9091	9.198833333333333	10676.041015625	1335733.6661572268	0	1178	9.197386077304621	71.41951345755668	141.83902691511335	424.7417297363281	424.7439270019531
1131	424.8956604003906	1.6328					1	DETECTED	424.8957 m/z @1.63 [N1279_2.mzXML]	424.8956604003906	1.6328	1.5876	5.659233333333333	4.071633333333333	73905.5234375	1133323.2002173157	0	1178	0.05991266089412717	45.040191740412844	0.9932996314351428	424.8930358886719	424.89849853515625
1132	425.1352844238281	11.589516666666666					1	DETECTED	425.1353 m/z @11.59 [N1279_2.mzXML]	425.1352844238281	11.589516666666666	10.489849999999999	11.589516666666666	1.0996666666666677	5737.38671875	175572.2392430724	0	1178	0.998697944068633	0.5	null	425.1338195800781	425.14508056640625
1133	426.35711669921875	12.015783333333333					1	DETECTED	426.3571 m/z @12.02 [N1279_2.mzXML]	426.35711669921875	12.015783333333333	11.952366666666668	15.747316666666668	3.79495	320547.0	2889807.581668699	1	1178	0.12541771625860498	5.1409112269594885	5.935900823801004	426.34716796875	426.3578796386719
1134	426.8284606933594	1.7267166666666667					1	DETECTED	426.8285 m/z @1.73 [N1279_2.mzXML]	426.8284606933594	1.7267166666666667	1.6944000000000001	13.656683333333332	11.962283333333332	19956.595703125	3914480.518571777	0	1178	0.09305277917227706	185.07916451779332	369.15832903558663	426.8284606933594	426.8346252441406
1135	427.1589050292969	11.648833333333332					1	DETECTED	427.1589 m/z @11.65 [N1279_2.mzXML]	427.1589050292969	11.648833333333332	6.275233333333333	11.810183333333333	5.534949999999999	6834.38330078125	1226407.2117156372	0	1178	0.12908682472286515	0.5150132127437845	0.030026425487568963	427.1576843261719	427.16473388671875
1136	428.37298583984375	12.1426					1	DETECTED	428.3730 m/z @12.14 [N1279_2.mzXML]	428.37298583984375	12.1426	12.015783333333333	12.465683333333335	0.4499000000000013	49018.421875	466618.05537280376	0	1178	0.1399394401197238	1.8307757142442727	1.9592808364296852	428.363525390625	428.3733215332031
1137	429.3757629394531	12.1426					1	DETECTED	429.3758 m/z @12.14 [N1279_2.mzXML]	429.3757629394531	12.1426	12.125833333333333	14.979933333333333	2.8541000000000007	12257.95703125	384516.9750242925	0	1178	0.11650295585515202	85.11232604373457	108.09001352676668	429.36981201171875	429.3770751953125
1138	429.7680358886719	14.189183333333334					1	DETECTED	429.7680 m/z @14.19 [N1279_2.mzXML]	429.7680358886719	14.189183333333334	14.0436	14.945616666666666	0.9020166666666665	17855.06640625	321614.7536481631	0	1178	0.2534662168548625	2.687218923648122	3.0819705193840226	429.76702880859375	429.7693786621094
1139	430.24346923828125	9.610583333333333					1	DETECTED	430.2435 m/z @9.61 [N1279_2.mzXML]	430.24346923828125	9.610583333333333	9.575683333333334	18.242166666666666	8.666483333333332	6536.84716796875	348111.70382995583	0	1178	0.06823109663472593	124.16165234002406	3.357066700276435	430.24285888671875	430.24566650390625
1140	430.387939453125	13.328283333333333					1	DETECTED	430.3879 m/z @13.33 [N1279_2.mzXML]	430.387939453125	13.328283333333333	0.3216833333333333	19.7775	19.455816666666667	6019.5126953125	1308970.2422192392	0	1178	0.5435144013037263	0.7479209273240764	0.7520875892039451	430.3855895996094	430.3929138183594
1141	430.912841796875	1.6481					1	DETECTED	430.9128 m/z @1.65 [N1279_2.mzXML]	430.912841796875	1.6481	1.6022333333333334	19.9615	18.359266666666667	97211.296875	1.0088681514742188E7	0	1178	0.05413010981957256	200.13735465116352	1.097007333650032	430.9124450683594	430.9134521484375
1142	431.1777038574219	12.633683333333332					1	DETECTED	431.1777 m/z @12.63 [N1279_2.mzXML]	431.1777038574219	12.633683333333332	9.20735	15.223816666666666	6.016466666666666	17926.2109375	1050935.2316334846	0	1178	0.4433930408824658	0.8779745111392161	0.7546177515103465	431.16864013671875	431.1792297363281
1143	431.3148498535156	12.73345					1	DETECTED	431.3148 m/z @12.73 [N1279_2.mzXML]	431.3148498535156	12.73345	12.699883333333334	12.89635	0.1964666666666659	16279.3857421875	101605.69443615655	0	1178	0.10076082655440821	2.926514399205659	4.853028798411318	431.31353759765625	431.3153076171875
1144	432.2373352050781	11.87595					1	DETECTED	432.2373 m/z @11.88 [N1279_2.mzXML]	432.2373352050781	11.87595	8.748433333333333	12.1767	3.4282666666666675	45094.12109375	723073.2386979355	0	1178	0.1284879561710497	15.390333893860012	5.0252536053018515	432.23675537109375	432.247314453125
1145	432.3096618652344	12.228433333333333					1	DETECTED	432.3097 m/z @12.23 [N1279_2.mzXML]	432.3096618652344	12.228433333333333	11.648833333333332	14.997233333333332	3.3484	24149.123046875	792889.8960667421	0	1178	0.13252242515610213	2.888543823326427	0.39437701476656245	432.30926513671875	432.3187561035156
1146	432.9759216308594	1.9164999999999999					1	DETECTED	432.9759 m/z @1.92 [N1279_2.mzXML]	432.9759216308594	1.9164999999999999	1.7746666666666668	2.3769	0.6022333333333332	39476.5546875	665258.9441483155	0	1178	0.08175180732621157	2.187269538403476	2.6678919069081344	432.9742126464844	432.9781188964844
1147	433.06097412109375	11.589516666666666					1	DETECTED	433.0610 m/z @11.59 [N1279_2.mzXML]	433.06097412109375	11.589516666666666	11.5464	11.810183333333333	0.2637833333333326	9994.6787109375	87200.49081842038	0	1178	0.08154348187876792	3.058948589099364	5.117897178198728	433.0585632324219	433.0618896484375
1148	434.7710266113281	1.7267166666666667					1	DETECTED	434.7710 m/z @1.73 [N1279_2.mzXML]	434.7710266113281	1.7267166666666667	1.6944000000000001	1.7593333333333334	0.06493333333333329	11601.2431640625	38293.32939013674	0	1178	0.40285047624913806	1.0046415678184661	1.009283135636932	434.7710266113281	434.7717590332031
1149	435.333251953125	10.506266666666667					1	DETECTED	435.3333 m/z @10.51 [N1279_2.mzXML]	435.333251953125	10.506266666666667	10.435333333333334	12.5668	2.1314666666666664	9195.3056640625	286259.7499531862	0	1178	0.07289607786273677	15.024436090225711	1.876205715360291	435.331787109375	435.3420104980469
1150	436.858154296875	1.6784166666666667					1	DETECTED	436.8582 m/z @1.68 [N1279_2.mzXML]	436.858154296875	1.6784166666666667	1.6632333333333333	5.852383333333333	4.18915	28939.1171875	1555582.7197805173	0	1178	0.05254326646348684	137.95225027442376	274.9045005488476	436.85736083984375	436.8645324707031
1151	437.192626953125	11.87595					1	DETECTED	437.1926 m/z @11.88 [N1279_2.mzXML]	437.192626953125	11.87595	11.827733333333333	13.298766666666667	1.4710333333333345	224790.609375	2078753.9083113337	1	1178	0.17432489645430316	5.129022225189484	6.10600207300045	437.1921691894531	437.2005615234375
1152	437.23016357421875	8.783183333333334					1	DETECTED	437.2302 m/z @8.78 [N1279_2.mzXML]	437.23016357421875	8.783183333333334	8.766066666666667	9.904266666666667	1.1381999999999994	2116.483154296875	53466.16079138174	0	1178	0.045398972549806516	33.24829600779009	65.49659201558018	437.23016357421875	437.2371520996094
1153	438.98309326171875	1.9445000000000001					1	DETECTED	438.9831 m/z @1.94 [N1279_2.mzXML]	438.98309326171875	1.9445000000000001	1.7267166666666667	2.322683333333333	0.5959666666666663	26708.99609375	441750.6389179688	0	1178	0.339174017828731	1.3682559118389823	1.4226619465575474	438.9825439453125	438.9853210449219
1154	439.1205749511719	11.13265					1	DETECTED	439.1206 m/z @11.13 [N1279_2.mzXML]	439.1205749511719	11.13265	9.221783333333333	11.2348	2.013016666666667	15086.6162109375	208729.04903778038	0	1178	0.12172725029271803	0.5270951487915748	0.052656864681599164	439.1150207519531	439.12249755859375
1155	440.8698425292969	1.6328					1	DETECTED	440.8698 m/z @1.63 [N1279_2.mzXML]	440.8698425292969	1.6328	1.6022333333333334	17.710166666666666	16.10793333333333	30413.89453125	6402625.132641296	0	1178	0.05811982612126432	263.4885496183209	525.9770992366418	440.8658752441406	440.87054443359375
1156	442.3157958984375	11.844833333333334					1	DETECTED	442.3158 m/z @11.84 [N1279_2.mzXML]	442.3157958984375	11.844833333333334	11.776433333333333	12.030750000000001	0.25431666666666786	6604.091796875	57273.41219372575	0	1178	0.25793012138277227	1.8590399610136414	2.718079922027283	442.3153381347656	442.3174743652344
1157	442.87786865234375	1.5876					1	DETECTED	442.8779 m/z @1.59 [N1279_2.mzXML]	442.87786865234375	1.5876	1.46935	1.61755	0.1482000000000001	13118.994140625	67885.58949395752	0	1178	0.0834750087247389	0.6266384778012691	0.25069787435936103	442.8773498535156	442.8788757324219
1158	443.42022705078125	12.245316666666668					1	DETECTED	443.4202 m/z @12.25 [N1279_2.mzXML]	443.42022705078125	12.245316666666668	12.06125	18.169	6.107750000000001	6914.451171875	548578.8967130132	0	1178	0.2888538947463779	16.591135458167198	32.182270916334396	443.415283203125	443.4217834472656
1159	444.2388610839844	8.196033333333334					1	DETECTED	444.2389 m/z @8.20 [N1279_2.mzXML]	444.2388610839844	8.196033333333334	0.21128333333333332	8.454683333333334	8.2434	2133.164306640625	319863.642909088	0	1178	0.0851937561916074	0.5161964995773192	0.03239299915463845	444.23583984375	444.24005126953125
1160	445.3985900878906	12.381416666666667					1	DETECTED	445.3986 m/z @12.38 [N1279_2.mzXML]	445.3985900878906	12.381416666666667	12.262216666666665	12.549583333333334	0.287366666666669	4381.841796875	54809.44301208527	0	1178	0.11766464880359173	1.2053970917225938	1.4107941834451878	445.39764404296875	445.4007568359375
1161	446.25274658203125	11.57515					1	DETECTED	446.2527 m/z @11.58 [N1279_2.mzXML]	446.25274658203125	11.57515	8.817116666666667	12.296050000000001	3.478933333333334	352704.625	3498296.452155272	1	1178	0.11097556522680208	3.244999144525243	3.1696967599786383	446.25177001953125	446.25390625
1162	446.8869323730469	1.6481					1	DETECTED	446.8869 m/z @1.65 [N1279_2.mzXML]	446.8869323730469	1.6481	1.6022333333333334	1.7267166666666667	0.12448333333333328	56362.58203125	198341.72540148918	0	1178	0.05836476599704077	1.1752740093652596	2.2897433373087126	446.88470458984375	446.8879089355469
1163	447.34576416015625	11.437183333333333					1	DETECTED	447.3458 m/z @11.44 [N1279_2.mzXML]	447.34576416015625	11.437183333333333	11.37765	15.402050000000001	4.024400000000002	9844.376953125	718235.7296840212	0	1178	0.7032796744260494	33.79955207166798	58.49007515886562	447.3424987792969	447.3488464355469
1164	448.2600402832031	11.5464					1	DETECTED	448.2600 m/z @11.55 [N1279_2.mzXML]	448.2600402832031	11.5464	8.389416666666667	11.71035	3.3209333333333326	11905.0009765625	1047789.2211341547	0	1178	0.14376841032687615	0.5259662441465744	0.051932488293149004	448.2560729980469	448.2600402832031
1165	448.3411865234375	11.891150000000001					1	DETECTED	448.3412 m/z @11.89 [N1279_2.mzXML]	448.3411865234375	11.891150000000001	9.079483333333334	12.015783333333333	2.9362999999999992	11385.140625	496035.1981074828	0	1178	0.12793657303844164	0.5221636040308236	0.04432720806164735	448.3352966308594	448.3505859375
1166	448.9508361816406	1.8889					1	DETECTED	448.9508 m/z @1.89 [N1279_2.mzXML]	448.9508361816406	1.8889	1.8889	2.2125	0.3235999999999999	10589.966796875	109771.04520947266	0	1178	0.21046244871377207	null	null	448.9478759765625	448.9530334472656
1167	449.20068359375	12.330516666666666					1	DETECTED	449.2007 m/z @12.33 [N1279_2.mzXML]	449.20068359375	12.330516666666666	12.228433333333333	12.514983333333333	0.2865500000000001	12561.0341796875	159191.80573217763	0	1178	0.26525454380972135	1.4035102040816396	1.8070204081632792	449.19952392578125	449.201171875
1168	449.3614501953125	12.849549999999999					1	DETECTED	449.3615 m/z @12.85 [N1279_2.mzXML]	449.3614501953125	12.849549999999999	6.487966666666667	14.810133333333333	8.322166666666666	7367.72265625	1006672.0468084718	0	1178	2.0924762073423526	0.6540955474921076	0.3081910949842153	449.3589782714844	449.37139892578125
1169	450.32110595703125	12.2792					1	DETECTED	450.3211 m/z @12.28 [N1279_2.mzXML]	450.32110595703125	12.2792	12.193800000000001	12.4822	0.2883999999999993	12344.955078125	119055.37704748538	0	1178	0.11269482522848051	1.6885245901639672	2.3770491803279343	450.31988525390625	450.3211975097656
1170	450.3565979003906	13.062483333333335					1	DETECTED	450.3566 m/z @13.06 [N1279_2.mzXML]	450.3565979003906	13.062483333333335	0.10148333333333334	19.99816666666667	19.896683333333335	70988.34375	3020459.6293485425	0	1178	0.12565948909665892	1.3009238717157605	0.41264687648717124	450.34918212890625	450.36138916015625
1171	452.3722839355469	12.093033333333333					1	DETECTED	452.3723 m/z @12.09 [N1279_2.mzXML]	452.3722839355469	12.093033333333333	7.602416666666667	12.296050000000001	4.693633333333334	14269.3662109375	873339.9683332522	0	1178	0.05640915468470098	0.5226045420636366	0.042391116506082516	452.3711853027344	452.3800048828125
1172	452.8314208984375	1.6784166666666667					1	DETECTED	452.8314 m/z @1.68 [N1279_2.mzXML]	452.8314208984375	1.6784166666666667	1.6784166666666667	1.7430666666666668	0.0646500000000001	8695.4208984375	25381.436177246112	0	1178	0.05797927924991986	null	null	452.83111572265625	452.8327331542969
1173	453.1665344238281	11.87595					1	DETECTED	453.1665 m/z @11.88 [N1279_2.mzXML]	453.1665344238281	11.87595	11.860866666666668	11.983966666666667	0.1230999999999991	11003.9833984375	56961.74918139614	0	1178	0.09958594733412518	4.080662983425924	7.161325966851848	453.1664733886719	453.16741943359375
1174	453.3436584472656	10.506266666666667					1	DETECTED	453.3437 m/z @10.51 [N1279_2.mzXML]	453.3436584472656	10.506266666666667	10.02375	16.9415	6.917750000000002	156856.65625	2102889.8197035543	1	1178	0.08712575341935391	2.3098586584392224	4.408671119863605	453.34075927734375	453.3487243652344
1175	454.2920227050781	13.062483333333335					1	DETECTED	454.2920 m/z @13.06 [N1279_2.mzXML]	454.2920227050781	13.062483333333335	12.73345	14.843616666666666	2.1101666666666663	22573.974609375	379689.0288863526	0	1178	0.08642868179870788	3.2066153378583557	5.4132306757167115	454.2891845703125	454.3005065917969
1176	454.3880920410156	12.193800000000001					1	DETECTED	454.3881 m/z @12.19 [N1279_2.mzXML]	454.3880920410156	12.193800000000001	12.1426	12.416	0.27340000000000053	9224.115234375	84765.19060620108	0	1178	0.1638584220015975	2.6699218749999285	3.8157786215952827	454.3874206542969	454.390380859375
1177	454.9579162597656	1.9304333333333332					1	DETECTED	454.9579 m/z @1.93 [N1279_2.mzXML]	454.9579162597656	1.9304333333333332	1.6944000000000001	2.240333333333333	0.5459333333333329	21543.2734375	347386.9026298827	0	1178	0.2423168892422336	1.1564750741420706	1.2628221367389019	454.95635986328125	454.95941162109375
1178	456.3311767578125	11.468583333333333					1	DETECTED	456.3312 m/z @11.47 [N1279_2.mzXML]	456.3311767578125	11.468583333333333	11.452933333333334	11.516449999999999	0.06351666666666489	13200.5869140625	32330.448056639994	0	1178	0.055206188767588316	2.029286474973442	3.0585729499468837	456.32958984375	456.3311767578125
1179	458.3471984863281	11.57515					1	DETECTED	458.3472 m/z @11.58 [N1279_2.mzXML]	458.3471984863281	11.57515	11.5607	13.062483333333335	1.501783333333334	8557.62109375	282126.54084008763	0	1178	0.08725973674473586	51.964821222606446	102.92964244521289	458.3425598144531	458.3480224609375
1180	458.85528564453125	1.5876					1	DETECTED	458.8553 m/z @1.59 [N1279_2.mzXML]	458.85528564453125	1.5876	1.46935	5.764716666666667	4.295366666666666	35104.5703125	1253672.0599796143	0	1178	0.07895288752062712	17.956018668143635	36.197384593165125	458.85504150390625	458.8622741699219
1181	459.24755859375	13.195433333333334					1	DETECTED	459.2476 m/z @13.20 [N1279_2.mzXML]	459.24755859375	13.195433333333334	2.7497166666666666	13.656683333333332	10.906966666666666	14232.9833984375	2050487.0456171262	0	1178	0.2881711177261863	0.5220784276808834	0.0441568553617669	459.24139404296875	459.24945068359375
1182	460.9653625488281	1.8179666666666667					1	DETECTED	460.9654 m/z @1.82 [N1279_2.mzXML]	460.9653625488281	1.8179666666666667	0.9249833333333334	2.184466666666667	1.2594833333333333	12733.630859375	297305.6052474976	0	1178	0.07842326643651898	0.705210996845779	0.4104219936915583	460.9585876464844	460.96661376953125
1183	461.0920104980469	12.030750000000001					1	DETECTED	461.0920 m/z @12.03 [N1279_2.mzXML]	461.0920104980469	12.030750000000001	9.456	12.1767	2.720700000000001	4884.1708984375	325991.49387329107	0	1178	0.14307818190846966	0.528342557529857	0.056685115059714165	461.09112548828125	461.0959777832031
1184	463.3018798828125	13.04785					1	DETECTED	463.3019 m/z @13.05 [N1279_2.mzXML]	463.3018798828125	13.04785	12.957166666666666	13.195433333333334	0.23826666666666796	12159.2099609375	87128.27015539564	0	1178	0.07791342702071447	1.313729093916549	1.6274581878330976	463.30157470703125	463.3036193847656
1185	464.190673828125	10.837516666666666					1	DETECTED	464.1907 m/z @10.84 [N1279_2.mzXML]	464.190673828125	10.837516666666666	10.801233333333332	11.029	0.22776666666666756	9362.8037109375	58189.51871075484	0	1178	0.07564632722749032	3.1387230133210866	3.9395719663730446	464.1897277832031	464.1912841796875
1186	464.2177734375	10.603683333333333					1	DETECTED	464.2178 m/z @10.60 [N1279_2.mzXML]	464.2177734375	10.603683333333333	5.922533333333333	10.7649	4.842366666666668	15369.599609375	529144.5706982727	0	1178	0.08619379634475344	0.5172197714948964	2.3536451897251505	464.2142333984375	464.21856689453125
1187	464.8721008300781	1.6022333333333334					1	DETECTED	464.8721 m/z @1.60 [N1279_2.mzXML]	464.8721008300781	1.6022333333333334	1.5726666666666667	1.6328	0.06013333333333337	12619.4248046875	31148.26078381349	0	1178	0.04387482842323731	1.0169109357384423	0.9415557390001401	464.8721008300781	464.8737487792969
1188	466.3159484863281	11.96835					1	DETECTED	466.3159 m/z @11.97 [N1279_2.mzXML]	466.3159484863281	11.96835	11.921249999999999	12.06125	0.14000000000000057	10011.830078125	55509.86570263657	0	1178	0.09980590194053995	1.4861995753715445	1.972399150743089	466.3157043457031	466.3179626464844
1189	467.1511535644531	11.663933333333334					1	DETECTED	467.1512 m/z @11.66 [N1279_2.mzXML]	467.1511535644531	11.663933333333334	7.035966666666667	11.810183333333333	4.774216666666666	12228.013671875	712165.2002801818	0	1178	0.15168779812201905	0.5158006756026763	0.023011619773322226	467.14501953125	467.1527404785156
1190	468.3072814941406	12.683516666666666					1	DETECTED	468.3073 m/z @12.68 [N1279_2.mzXML]	468.3072814941406	12.683516666666666	12.1426	13.656683333333332	1.514083333333332	176854.5	2039776.384740606	1	1178	0.1270765540921861	1.466585618923263	1.6166398730275813	468.3042297363281	468.3155212402344
1191	469.3268127441406	12.093033333333333					1	DETECTED	469.3268 m/z @12.09 [N1279_2.mzXML]	469.3268127441406	12.093033333333333	11.098749999999999	15.348083333333333	4.249333333333334	10348.041015625	760124.4075849605	0	1178	2.6790610388349982	1.952177448860491	2.8343290311103284	469.3257751464844	469.33013916015625
1192	469.38726806640625	12.3646					1	DETECTED	469.3873 m/z @12.36 [N1279_2.mzXML]	469.38726806640625	12.3646	12.06125	14.251433333333333	2.1901833333333336	18772.77734375	958435.9446830447	0	1178	0.3496663594174265	3.6099939563760235	6.219987912752047	469.386962890625	469.38873291015625
1193	470.8890380859375	1.61755					1	DETECTED	470.8890 m/z @1.62 [N1279_2.mzXML]	470.8890380859375	1.61755	1.5876	1.6481	0.0605	20907.849609375	54851.73083105465	0	1178	0.05756911726308234	1.010016694490813	1.0200333889816264	470.8860168457031	470.8890380859375
1194	471.0566711425781	2.322683333333333					1	DETECTED	471.0567 m/z @2.32 [N1279_2.mzXML]	471.0566711425781	2.322683333333333	2.226516666666667	11.166633333333333	8.940116666666666	2720.690673828125	1053403.534283081	0	1178	8.924771213992996	46.482409012132	91.964818024264	471.0554504394531	471.0591125488281
1195	471.7391052246094	9.955350000000001					1	DETECTED	471.7391 m/z @9.96 [N1279_2.mzXML]	471.7391052246094	9.955350000000001	4.2306	9.989116666666666	5.758516666666666	1635.3592529296875	328071.6484947204	0	1178	0.32625476943584886	0.5029491826426189	0.005898365285237773	471.730712890625	471.7391052246094
1196	472.24920654296875	11.57515					1	DETECTED	472.2492 m/z @11.58 [N1279_2.mzXML]	472.24920654296875	11.57515	11.531550000000001	11.891150000000001	0.35960000000000036	26112.3515625	205830.14419122302	0	1178	0.07155833881866158	4.123853211009212	4.034278843524143	472.2477722167969	472.251220703125
1197	472.30242919921875	12.245316666666668					1	DETECTED	472.3024 m/z @12.25 [N1279_2.mzXML]	472.30242919921875	12.245316666666668	7.265933333333334	12.398416666666666	5.132483333333332	17945.0234375	1427501.7374174802	0	1178	0.16080206085443827	0.5153733896098244	0.030746779219648707	472.3017272949219	472.3033447265625
1198	472.34051513671875	11.906216666666667					1	DETECTED	472.3405 m/z @11.91 [N1279_2.mzXML]	472.34051513671875	11.906216666666667	4.262066666666667	12.108816666666666	7.846749999999999	7605.30859375	1081561.4305787352	0	1178	0.1574454518263373	0.5132519639201218	0.026503927840243656	472.3399353027344	472.3429870605469
1199	474.2836608886719	11.87595					1	DETECTED	474.2837 m/z @11.88 [N1279_2.mzXML]	474.2836608886719	11.87595	11.810183333333333	15.473783333333333	3.6636000000000006	949040.5625	9298630.531529821	1	1178	0.10913524293328791	4.503208221159565	5.701540314389513	474.2826843261719	474.2861633300781
1200	474.8334655761719	1.5726666666666667					1	DETECTED	474.8335 m/z @1.57 [N1279_2.mzXML]	474.8334655761719	1.5726666666666667	1.46935	1.6022333333333334	0.13288333333333346	32996.23828125	150211.90953942877	0	1178	0.0761077897534117	0.6381465709168026	0.2987085680105093	474.83154296875	474.83380126953125
1201	475.2877502441406	11.891150000000001					1	DETECTED	475.2878 m/z @11.89 [N1279_2.mzXML]	475.2877502441406	11.891150000000001	11.891150000000001	12.549583333333334	0.658433333333333	221247.328125	1731905.3925609	0	1178	0.09222607804174032	null	null	475.287109375	475.2885437011719
1202	475.32574462890625	10.506266666666667					1	DETECTED	475.3257 m/z @10.51 [N1279_2.mzXML]	475.32574462890625	10.506266666666667	8.921266666666666	14.810133333333333	5.888866666666667	49309.25	845651.0268496707	0	1178	0.10494230987181297	3.557480883930908	2.300031300556676	475.3213195800781	475.3309631347656
1203	476.93890380859375	1.7746666666666668					1	DETECTED	476.9389 m/z @1.77 [N1279_2.mzXML]	476.93890380859375	1.7746666666666668	1.6944000000000001	2.240333333333333	0.5459333333333329	12795.30859375	186303.097145813	0	1178	0.12262454112975174	3.4007475083056438	5.8014950166112875	476.937255859375	476.9422302246094
1204	478.2912292480469	12.881					1	DETECTED	478.2912 m/z @12.88 [N1279_2.mzXML]	478.2912292480469	12.881	7.832866666666666	13.018066666666666	5.1852	58649.2421875	1905534.9115866995	0	1178	0.10770659754015455	0.5135759752779905	2.284365087951487	478.2848815917969	478.29217529296875
1205	478.3277282714844	13.254933333333334					1	DETECTED	478.3277 m/z @13.25 [N1279_2.mzXML]	478.3277282714844	13.254933333333334	11.633816666666666	16.51925	4.885433333333333	54133.234375	2379075.5839803163	0	1178	0.2347159383359685	1.0428325846640565	0.47576768371287304	478.3259582519531	478.3325500488281
1206	478.3882141113281	12.4494					1	DETECTED	478.3882 m/z @12.45 [N1279_2.mzXML]	478.3882141113281	12.4494	0.5602	19.850833333333334	19.290633333333332	18037.677734375	1963901.881704957	0	1178	0.746309816376284	1.6924554073711149	2.2838399293035967	478.3836669921875	478.3913269042969
1207	479.29437255859375	12.881					1	DETECTED	479.2944 m/z @12.88 [N1279_2.mzXML]	479.29437255859375	12.881	12.83275	13.018066666666666	0.18531666666666524	19034.197265625	101133.33736523402	0	1178	0.09009172062060244	1.9203799654576923	2.7398195172366338	479.29376220703125	479.2955322265625
1208	480.2113952636719	11.648833333333332					1	DETECTED	480.2114 m/z @11.65 [N1279_2.mzXML]	480.2113952636719	11.648833333333332	9.74975	11.776433333333333	2.0266833333333327	5815.1083984375	157794.29144842536	0	1178	0.05225189241648387	0.5335951555575061	0.06719031111501224	480.2109069824219	480.21417236328125
1209	480.3437194824219	13.463283333333333					1	DETECTED	480.3437 m/z @13.46 [N1279_2.mzXML]	480.3437194824219	13.463283333333333	13.28405	14.556516666666665	1.2724666666666646	95371.4375	1442622.745324582	0	1178	0.17043456210049612	1.7074194722479947	3.5967123461718638	480.343017578125	480.3458251953125
1210	482.3229064941406	12.89635					1	DETECTED	482.3229 m/z @12.90 [N1279_2.mzXML]	482.3229064941406	12.89635	12.73345	14.8605	2.1270500000000006	50366.98046875	781952.2233903816	0	1178	0.15412526004993587	1.8613377592582934	1.8058658623163046	482.3217468261719	482.3243408203125
1211	482.3592224121094	13.772333333333334					1	DETECTED	482.3592 m/z @13.77 [N1279_2.mzXML]	482.3592224121094	13.772333333333334	12.2792	15.528533333333334	3.2493333333333343	102177.65625	2266037.6350523084	1	1178	0.3058005090794538	2.45966116021178	3.8343367044668644	482.3506774902344	482.3623352050781
1212	483.3265380859375	12.89635					1	DETECTED	483.3265 m/z @12.90 [N1279_2.mzXML]	483.3265380859375	12.89635	12.849549999999999	13.091933333333333	0.2423833333333345	11562.177734375	103168.76008386267	0	1178	0.3056513423710534	2.589565527065481	4.179131054130962	483.3231506347656	483.3273620605469
1213	483.3625183105469	13.772333333333334					1	DETECTED	483.3625 m/z @13.77 [N1279_2.mzXML]	483.3625183105469	13.772333333333334	13.70585	14.556516666666665	0.8506666666666653	25735.978515625	447213.21164392086	0	1178	0.21534965699374808	6.251643575798037	10.319677645709707	483.3623962402344	483.3638916015625
1214	487.3192138671875	14.457716666666666					1	DETECTED	487.3192 m/z @14.46 [N1279_2.mzXML]	487.3192138671875	14.457716666666666	13.959983333333334	16.7935	2.833516666666668	113593.140625	3755721.880541256	0	1178	0.2535936127340186	1.728509303071918	2.3607212948953777	487.31829833984375	487.3206787109375
1215	488.2986755371094	12.015783333333333					1	DETECTED	488.2987 m/z @12.02 [N1279_2.mzXML]	488.2986755371094	12.015783333333333	11.936649999999998	18.334	6.397350000000001	6459.33056640625	492984.05706964136	0	1178	0.07608126359398071	40.42133529907254	79.84267059814508	488.2971496582031	488.3076477050781
1216	488.8705749511719	1.6784166666666667					1	DETECTED	488.8706 m/z @1.68 [N1279_2.mzXML]	488.8705749511719	1.6784166666666667	1.6632333333333333	10.398249999999999	8.735016666666667	17553.0859375	546203.8528158264	0	1178	0.042967026139455244	287.6514818880353	6.028855794697225	488.8696594238281	488.8783874511719
1217	489.33538818359375	15.54655					1	DETECTED	489.3354 m/z @15.55 [N1279_2.mzXML]	489.33538818359375	15.54655	10.343616666666666	18.3155	7.971883333333334	37909.39453125	2936084.910287353	0	1178	1.0574805812697985	1.4243787652067073	1.6292229262205389	489.3327941894531	489.339599609375
1218	490.2892150878906	12.683516666666666					1	DETECTED	490.2892 m/z @12.68 [N1279_2.mzXML]	490.2892150878906	12.683516666666666	12.600583333333333	12.881	0.2804166666666674	16835.166015625	134909.2968157963	0	1178	0.10824667942977229	1.6906149517684985	2.381229903536997	490.28692626953125	490.29083251953125
1219	491.36981201171875	12.416					1	DETECTED	491.3698 m/z @12.42 [N1279_2.mzXML]	491.36981201171875	12.416	6.04655	13.494933333333334	7.448383333333334	14715.33203125	884602.0562185058	0	1178	0.4541956365688531	0.5846959575264217	2.5258784919114077	491.3671875	491.371337890625
1220	491.55548095703125	13.254933333333334					1	DETECTED	491.5555 m/z @13.25 [N1279_2.mzXML]	491.55548095703125	13.254933333333334	13.033066666666667	13.656683333333332	0.6236166666666652	16128.19140625	262905.8957186889	0	1178	0.19323420665024216	1.4053861177884555	1.416202602011108	491.55462646484375	491.5603332519531
1221	494.32281494140625	12.849549999999999					1	DETECTED	494.3228 m/z @12.85 [N1279_2.mzXML]	494.32281494140625	12.849549999999999	12.617266666666666	14.282833333333334	1.6655666666666686	239120.53125	2852273.6625046395	1	1178	0.1482724737036758	1.0631729646416943	0.8538036765005866	494.3210144042969	494.3250732421875
1222	496.3369140625	13.254933333333334					1	DETECTED	496.3369 m/z @13.25 [N1279_2.mzXML]	496.3369140625	13.254933333333334	10.201600000000001	18.150666666666666	7.949066666666665	4636892.0	9.590408031703065E7	1	1178	0.23201518307705804	2.2518188606277896	1.5447216013242975	496.33441162109375	496.3424987792969
1223	497.3418273925781	13.254933333333334					1	DETECTED	497.3418 m/z @13.25 [N1279_2.mzXML]	497.3418273925781	13.254933333333334	11.633816666666666	16.262116666666667	4.628300000000001	981666.8125	2.2429285813942753E7	0	1178	0.22254097930157712	0.873341441340799	0.7183274649566598	497.3403625488281	497.3434753417969
1224	499.073486328125	2.8787333333333334					1	DETECTED	499.0735 m/z @2.88 [N1279_2.mzXML]	499.073486328125	2.8787333333333334	2.7497166666666666	6.664816666666667	3.9151000000000002	2521.15771484375	192661.7459147949	0	1178	0.09409166515137901	15.172845885544492	29.345691771088983	499.07122802734375	499.0757751464844
1225	499.34716796875	13.180616666666667					1	DETECTED	499.3472 m/z @13.18 [N1279_2.mzXML]	499.34716796875	13.180616666666667	13.077216666666667	14.489433333333332	1.4122166666666658	21344.935546875	412683.17975897185	0	1178	0.18839997502930927	6.828900709219814	4.024980852544695	499.34552001953125	499.3500671386719
1226	500.28021240234375	11.860866666666668					1	DETECTED	500.2802 m/z @11.86 [N1279_2.mzXML]	500.28021240234375	11.860866666666668	11.827733333333333	13.002883333333333	1.1751500000000004	55622.1484375	657694.2812780748	0	1178	0.10571350717698635	4.946829288019347	11.107433107943129	500.27337646484375	500.2810363769531
1227	502.2912292480469	12.865183333333333					1	DETECTED	502.2912 m/z @12.87 [N1279_2.mzXML]	502.2912292480469	12.865183333333333	12.750083333333333	18.3155	5.565416666666668	27992.322265625	3162916.984851043	0	1178	0.09401233749996685	24.1764407761367	33.304530632628	502.2903137207031	502.2919006347656
1228	502.3272705078125	12.942					1	DETECTED	502.3273 m/z @12.94 [N1279_2.mzXML]	502.3272705078125	12.942	9.357750000000001	14.157033333333334	4.799283333333333	23948.93359375	794433.2695437608	0	1178	0.15753032364452402	0.6694961753969917	0.1800733645821942	502.3232727050781	502.32928466796875
1229	503.2940673828125	12.865183333333333					1	DETECTED	503.2941 m/z @12.87 [N1279_2.mzXML]	503.2940673828125	12.865183333333333	12.816433333333332	12.89635	0.07991666666666752	9215.40234375	35129.42407006809	0	1178	0.10538319733779034	0.8196581196581273	0.6393162393162545	503.293212890625	503.2956848144531
1230	504.34332275390625	13.372983333333334					1	DETECTED	504.3433 m/z @13.37 [N1279_2.mzXML]	504.34332275390625	13.372983333333334	13.106916666666667	14.640516666666667	1.5335999999999999	8597.50390625	285920.1405090942	0	1178	0.4671640219923212	2.881984465046349	4.763968930092698	504.33734130859375	504.34521484375
1231	506.35833740234375	13.6074					1	DETECTED	506.3583 m/z @13.61 [N1279_2.mzXML]	506.35833740234375	13.6074	11.362833333333333	15.765383333333334	4.4025500000000015	12106.896484375	1083504.0962378546	0	1178	1.1590816713086376	0.8409248004847317	0.8377086708424623	506.3519592285156	506.3627014160156
1232	507.3227844238281	13.165633333333334					1	DETECTED	507.3228 m/z @13.17 [N1279_2.mzXML]	507.3227844238281	13.165633333333334	12.416	13.343066666666665	0.9270666666666649	14146.755859375	262465.2217091063	0	1178	0.16329813647108793	0.618346747298678	0.23669349459735595	507.3158264160156	507.328369140625
1233	508.3387756347656	13.062483333333335					1	DETECTED	508.3388 m/z @13.06 [N1279_2.mzXML]	508.3387756347656	13.062483333333335	12.987866666666667	13.106916666666667	0.11904999999999966	17308.6640625	87713.90017871014	0	1178	0.09735690773495342	0.7977440250167417	0.5954880500334834	508.3381042480469	508.3399658203125
1234	508.3749694824219	13.959983333333334					1	DETECTED	508.3750 m/z @13.96 [N1279_2.mzXML]	508.3749694824219	13.959983333333334	11.2348	15.54655	4.31175	31186.275390625	1320949.2458044742	0	1178	0.3990282935679499	0.894964187233339	0.5798023322741479	508.371337890625	508.3774108886719
1235	510.35400390625	13.5267					1	DETECTED	510.3540 m/z @13.53 [N1279_2.mzXML]	510.35400390625	13.5267	13.225616666666667	14.556516666666665	1.330899999999998	79890.9453125	1502931.812666318	0	1178	0.6639141466224032	1.3756658735169267	1.9536011343751314	510.3529052734375	510.3546447753906
1236	512.3334350585938	11.96835					1	DETECTED	512.3334 m/z @11.97 [N1279_2.mzXML]	512.3334350585938	11.96835	11.860866666666668	12.89635	1.0354833333333318	47688.74609375	580319.9869263913	0	1178	0.10709658095114527	2.6674500489971757	2.7158764976137637	512.3318481445312	512.3346557617188
1237	514.8743286132812	1.6481					1	DETECTED	514.8743 m/z @1.65 [N1279_2.mzXML]	514.8743286132812	1.6481	1.61755	1.6784166666666667	0.060866666666666625	13816.0166015625	39678.4886623535	0	1178	0.05489383928499825	0.9961811238407023	0.9923622476814047	514.8729248046875	514.8745727539062
1238	515.13623046875	11.860866666666668					1	DETECTED	515.1362 m/z @11.86 [N1279_2.mzXML]	515.13623046875	11.860866666666668	11.844833333333334	12.210933333333333	0.3660999999999994	11106.9990234375	110923.83373174991	0	1178	0.18054250337868716	11.4168399168391	21.57744325871649	515.134765625	515.1377563476562
1239	515.2046508789062	12.942					1	DETECTED	515.2047 m/z @12.94 [N1279_2.mzXML]	515.2046508789062	12.942	9.097283333333333	13.062483333333335	3.965200000000001	6057.17041015625	380903.12117269915	0	1178	0.18204407878918616	0.5156686881998241	0.03133737639964827	515.2006225585938	515.2089233398438
1240	515.3119506835938	13.151033333333334					1	DETECTED	515.3120 m/z @13.15 [N1279_2.mzXML]	515.3119506835938	13.151033333333334	13.077216666666667	15.655650000000001	2.5784333333333347	48576.95703125	938780.9545607904	0	1178	0.190538851427009	2.7718294039870424	4.24646111607539	515.3103637695312	515.3125
1241	516.3048095703125	12.849549999999999					1	DETECTED	516.3048 m/z @12.85 [N1279_2.mzXML]	516.3048095703125	12.849549999999999	12.650233333333334	13.254933333333334	0.6046999999999993	22287.986328125	293568.7811081544	0	1178	0.14534276602881846	1.5169328539175657	2.0338657078351314	516.3021240234375	516.3147583007812
1242	517.3665771484375	14.827					1	DETECTED	517.3666 m/z @14.83 [N1279_2.mzXML]	517.3665771484375	14.827	14.556516666666665	16.3354	1.7788833333333347	8014.78564453125	381406.9204437257	0	1178	0.2395549878256844	2.6221075769301594	4.4062745214723344	517.3638305664062	517.3693237304688
1243	518.3201904296875	13.254933333333334					1	DETECTED	518.3202 m/z @13.25 [N1279_2.mzXML]	518.3201904296875	13.254933333333334	12.66665	14.623516666666665	1.9568666666666648	289791.875	7129203.028238889	1	1178	0.2781040468378979	null	0.8375353220783439	518.3197631835938	518.322509765625
1244	518.4581909179688	13.463283333333333					1	DETECTED	518.4582 m/z @13.46 [N1279_2.mzXML]	518.4581909179688	13.463283333333333	11.694666666666667	14.911783333333334	3.2171166666666675	50844.00390625	3791880.7425333867	0	1178	1.277058051097196	0.8789658894074011	0.4432495193285174	518.4578857421875	518.4617309570312
1245	519.3236083984375	13.254933333333334					1	DETECTED	519.3236 m/z @13.25 [N1279_2.mzXML]	519.3236083984375	13.254933333333334	4.728233333333334	14.5225	9.794266666666667	76750.625	1.0761613408687072E7	0	1178	0.3081860040993867	0.5393181538983489	0.05302519981446406	519.314208984375	519.325927734375
1246	519.4615478515625	12.633683333333332					1	DETECTED	519.4615 m/z @12.63 [N1279_2.mzXML]	519.4615478515625	12.633683333333332	11.860866666666668	14.314633333333335	2.4537666666666667	12504.0908203125	1020742.5073863525	0	1178	0.34798899281153695	1.5875477150682626	2.1750954301365253	519.4605712890625	519.4638061523438
1247	520.3370971679688	12.942					1	DETECTED	520.3371 m/z @12.94 [N1279_2.mzXML]	520.3370971679688	12.942	9.52425	15.930566666666666	6.406316666666665	2331790.25	3.0400609099559747E7	1	1178	0.18594312122900725	1.6465156913134584	2.06308217399302	520.336669921875	520.3453369140625
1248	521.3417358398438	12.942					1	DETECTED	521.3417 m/z @12.94 [N1279_2.mzXML]	521.3417358398438	12.942	12.683516666666666	14.5225	1.838983333333335	566501.625	7833165.289534434	0	1178	0.19783937609810032	4.8514167585405	9.246585001763446	521.3411865234375	521.3428344726562
1249	521.4180297851562	12.093033333333333					1	DETECTED	521.4180 m/z @12.09 [N1279_2.mzXML]	521.4180297851562	12.093033333333333	5.957866666666666	12.71675	6.758883333333333	6178.70166015625	881506.7090158388	0	1178	0.42006392256355873	0.5508312732607101	0.10166254652142023	521.41650390625	521.4208984375
1250	522.3538208007812	13.4026					1	DETECTED	522.3538 m/z @13.40 [N1279_2.mzXML]	522.3538208007812	13.4026	11.484383333333334	16.022833333333335	4.538450000000001	734214.8125	1.6380364351998517E7	1	1178	0.28923401776179425	1.5808323310688264	1.355716700553935	522.3439331054688	522.3587646484375
1251	523.2981567382812	13.195433333333334					1	DETECTED	523.2982 m/z @13.20 [N1279_2.mzXML]	523.2981567382812	13.195433333333334	12.2792	13.195433333333334	0.9162333333333343	42582.81640625	346780.7256311038	0	1178	0.09595539218596372	0.5	null	523.2963256835938	523.3075561523438
1252	523.3572998046875	13.4026					1	DETECTED	523.3573 m/z @13.40 [N1279_2.mzXML]	523.3572998046875	13.4026	12.987866666666667	14.691333333333334	1.7034666666666674	209126.359375	4633550.876995973	0	1178	0.19674165412630273	1.3721877251008279	2.790948443672107	523.3475341796875	523.3593139648438
1253	524.369140625	14.330766666666667					1	DETECTED	524.3691 m/z @14.33 [N1279_2.mzXML]	524.369140625	14.330766666666667	3.5892333333333335	17.986333333333334	14.397100000000002	1204159.75	6.0964243117110424E7	1	1178	0.486425259817036	0.6898746826394985	0.41591852823994524	524.3593139648438	524.3741455078125
1254	525.373291015625	14.330766666666667					1	DETECTED	525.3733 m/z @14.33 [N1279_2.mzXML]	525.373291015625	14.330766666666667	10.361683333333334	19.338833333333334	8.97715	287145.84375	1.7169669994401496E7	0	1178	0.5755618896807828	1.1308845451300678	1.8240366184573	525.3721313476562	525.3772583007812
1255	526.2908935546875	12.783483333333333					1	DETECTED	526.2909 m/z @12.78 [N1279_2.mzXML]	526.2908935546875	12.783483333333333	7.602416666666667	12.957166666666666	5.354749999999999	27480.96484375	1203673.4728321526	0	1178	0.06744161186560582	0.51676134901436	0.033522698028719884	526.2899780273438	526.2955932617188
1256	527.31201171875	13.091933333333333					1	DETECTED	527.3120 m/z @13.09 [N1279_2.mzXML]	527.31201171875	13.091933333333333	12.942	13.313649999999999	0.3716499999999989	9947.7421875	130838.32959509284	0	1178	0.13016910927567693	1.2393841707425493	1.4787683414850987	527.3097534179688	527.3139038085938
1257	527.3790283203125	14.2355					1	DETECTED	527.3790 m/z @14.24 [N1279_2.mzXML]	527.3790283203125	14.2355	13.839533333333332	15.294383333333334	1.4548500000000022	6366.33544921875	245525.0806369629	0	1178	0.3667405304551643	1.8370864550888082	2.6741729101776164	527.3775634765625	527.3807983398438
1258	528.3185424804688	13.298766666666667					1	DETECTED	528.3185 m/z @13.30 [N1279_2.mzXML]	528.3185424804688	13.298766666666667	0.3955	19.612333333333332	19.216833333333334	15014.5859375	1687898.517289673	0	1178	0.16953883425392746	0.7446499336085436	0.017135532740351723	528.310791015625	528.321533203125
1259	528.4600830078125	12.3646					1	DETECTED	528.4601 m/z @12.36 [N1279_2.mzXML]	528.4600830078125	12.3646	11.921249999999999	13.077216666666667	1.155966666666668	16320.310546875	550904.9639678961	0	1178	0.33613295914563146	1.3036727942558548	1.6073455885117096	528.4547729492188	528.4630737304688
1260	532.3366088867188	13.494933333333334					1	DETECTED	532.3366 m/z @13.49 [N1279_2.mzXML]	532.3366088867188	13.494933333333334	13.447883333333333	13.70585	0.25796666666666646	5496.91064453125	53711.665059448	0	1178	0.16701060727605288	2.7414098476797433	4.4828196953594865	532.3328857421875	532.3367309570312
1261	533.3605346679688	14.2202					1	DETECTED	533.3605 m/z @14.22 [N1279_2.mzXML]	533.3605346679688	14.2202	8.341516666666667	14.759283333333334	6.417766666666667	7665.69287109375	528739.2076268613	0	1178	0.1593853924549169	0.5458506865199407	1.6656346663518309	533.3577270507812	533.36474609375
1262	534.2943115234375	13.240333333333332					1	DETECTED	534.2943 m/z @13.24 [N1279_2.mzXML]	534.2943115234375	13.240333333333332	12.987866666666667	13.575166666666666	0.587299999999999	12737.205078125	184531.70809436007	0	1178	0.11493814400884794	1.1631238447319834	1.4253310388848104	534.2907104492188	534.2969360351562
1263	535.1246337890625	11.57515					1	DETECTED	535.1246 m/z @11.58 [N1279_2.mzXML]	535.1246337890625	11.57515	11.5464	11.67905	0.13264999999999993	21611.03125	95448.66030566441	0	1178	0.1079508961323441	2.3069565217390893	3.613913043478179	535.1244506835938	535.1260375976562
1264	536.3058471679688	13.254933333333334					1	DETECTED	536.3058 m/z @13.25 [N1279_2.mzXML]	536.3058471679688	13.254933333333334	5.206033333333334	13.494933333333334	8.2889	9075.63671875	1674240.141328827	0	1178	8.174200783784372	0.5149088695349675	0.02981773906993505	536.299072265625	536.3063354492188
1265	539.3114013671875	12.942					1	DETECTED	539.3114 m/z @12.94 [N1279_2.mzXML]	539.3114013671875	12.942	5.154383333333333	19.942999999999998	14.788616666666666	16800.369140625	1180371.754723297	0	1178	0.27540592580851886	0.9494956736870714	0.8989913473741428	539.3069458007812	539.3192138671875
1266	540.3052368164062	12.73345					1	DETECTED	540.3052 m/z @12.73 [N1279_2.mzXML]	540.3052368164062	12.73345	12.66665	12.767066666666667	0.10041666666666593	7329.55224609375	28807.84891601555	0	1178	0.1020429276749848	0.7516217564870332	0.5032435129740666	540.303466796875	540.3062744140625
1267	542.320068359375	12.942					1	DETECTED	542.3201 m/z @12.94 [N1279_2.mzXML]	542.320068359375	12.942	10.63895	14.539283333333334	3.900333333333334	175434.0	3874929.515349495	1	1178	0.4666602575164607	0.9339391480170552	0.5735526527132302	542.3191528320312	542.3233642578125
1268	544.3380737304688	12.881					1	DETECTED	544.3381 m/z @12.88 [N1279_2.mzXML]	544.3380737304688	12.881	12.416	15.135983333333334	2.7199833333333334	417168.4375	5426422.257432429	1	1178	0.11294442991350273	2.725016729774714	3.9651748572581966	544.3358154296875	544.3403930664062
1269	546.3541870117188	13.077216666666667					1	DETECTED	546.3542 m/z @13.08 [N1279_2.mzXML]	546.3541870117188	13.077216666666667	10.801233333333332	16.022833333333335	5.221600000000002	75414.3671875	3523403.854839353	0	1178	1.1276226985028437	1.011555801980484	0.4163505480657713	546.3444213867188	546.35791015625
1270	547.2979125976562	12.972383333333333					1	DETECTED	547.2979 m/z @12.97 [N1279_2.mzXML]	547.2979125976562	12.972383333333333	3.4504499999999996	13.018066666666666	9.567616666666666	14539.958984375	1225256.0359406434	0	1178	0.1671355317776495	0.5023988475729718	0.004797695145943701	547.2904663085938	547.3028564453125
1271	547.3574829101562	13.077216666666667					1	DETECTED	547.3575 m/z @13.08 [N1279_2.mzXML]	547.3574829101562	13.077216666666667	11.810183333333333	15.510250000000001	3.700066666666668	26815.060546875	1160752.4498861076	0	1178	1.2249054773339019	0.6443254858249885	0.2827471550197286	547.3515014648438	547.3587646484375
1272	548.3694458007812	13.5108					1	DETECTED	548.3694 m/z @13.51 [N1279_2.mzXML]	548.3694458007812	13.5108	13.387816666666668	14.124933333333333	0.7371166666666653	22101.912109375	384959.567749267	0	1178	0.2586219441067499	2.996815286624228	2.743709152362289	548.3690185546875	548.3719482421875
1273	550.385498046875	11.906216666666667					1	DETECTED	550.3855 m/z @11.91 [N1279_2.mzXML]	550.385498046875	11.906216666666667	3.20575	16.59195	13.3862	13593.5185546875	1388763.8345243223	0	1178	0.8328403450645876	2.383691425541916	4.2020237002651335	550.3792724609375	550.3910522460938
1274	550.4470825195312	13.463283333333333					1	DETECTED	550.4471 m/z @13.46 [N1279_2.mzXML]	550.4470825195312	13.463283333333333	1.3632666666666668	14.060049999999999	12.696783333333332	6351.9326171875	2049040.7702404787	0	1178	1.2726296452451589	0.5246597456477332	0.04931949129546644	550.44580078125	550.450927734375
1275	556.4945068359375	13.372983333333334					1	DETECTED	556.4945 m/z @13.37 [N1279_2.mzXML]	556.4945068359375	13.372983333333334	13.372983333333334	14.674366666666666	1.301383333333332	4358.84521484375	129897.58939379865	0	1178	0.1939266983618797	null	null	556.4864501953125	556.495849609375
1276	561.4108276367188	12.1426					1	DETECTED	561.4108 m/z @12.14 [N1279_2.mzXML]	561.4108276367188	12.1426	11.633816666666666	14.8605	3.226683333333334	3930.95947265625	409782.60173995944	0	1178	2.3333280715207376	3.1709797883840523	5.3419595767681045	561.4086303710938	561.41552734375
1277	564.3048095703125	12.650233333333334					1	DETECTED	564.3048 m/z @12.65 [N1279_2.mzXML]	564.3048095703125	12.650233333333334	10.7649	12.750083333333333	1.9851833333333317	12325.015625	233528.86102288857	0	1178	0.13558920749934167	0.5264807284299854	0.05296145685997076	564.3031005859375	564.3068237304688
1278	565.2606201171875	11.046249999999999					1	DETECTED	565.2606 m/z @11.05 [N1279_2.mzXML]	565.2606201171875	11.046249999999999	10.97715	11.081166666666666	0.10401666666666642	3362.433837890625	16814.796933166523	0	1178	0.16559634910725052	0.752653159671984	0.505306319343968	565.258544921875	565.2617797851562
1279	566.3198852539062	12.881					1	DETECTED	566.3199 m/z @12.88 [N1279_2.mzXML]	566.3198852539062	12.881	12.767066666666667	13.091933333333333	0.32486666666666686	34582.7578125	294186.6241237789	0	1178	0.11886273675917458	1.4256875365710908	2.832062409642644	566.3193969726562	566.32080078125
1280	568.338134765625	12.849549999999999					1	DETECTED	568.3381 m/z @12.85 [N1279_2.mzXML]	568.338134765625	12.849549999999999	12.699883333333334	14.489433333333332	1.7895499999999984	144951.109375	1346745.8393156382	1	1178	0.07264001246571894	4.432756586850168	3.8646114868089785	568.3358764648438	568.3426513671875
1281	569.2923583984375	16.041116666666667					1	DETECTED	569.2924 m/z @16.04 [N1279_2.mzXML]	569.2923583984375	16.041116666666667	14.945616666666666	18.919	3.9733833333333344	1817.895751953125	188145.18031817646	0	1178	0.3486611532382007	1.8135022059942172	2.6270044119884344	569.28271484375	569.2957763671875
1282	570.3544921875	13.062483333333335					1	DETECTED	570.3545 m/z @13.06 [N1279_2.mzXML]	570.3544921875	13.062483333333335	12.987866666666667	13.6399	0.6520333333333337	16873.79296875	220448.60458367856	0	1178	0.11508830938676518	4.369220460129508	7.085519406751032	570.3528442382812	570.35595703125
1283	583.2536010742188	11.452933333333334					1	DETECTED	583.2536 m/z @11.45 [N1279_2.mzXML]	583.2536010742188	11.452933333333334	10.656583333333334	11.936649999999998	1.2800666666666647	10363.458984375	240859.23707836925	0	1178	0.2729740720308502	0.8037085870952874	0.45375697920920066	583.2509155273438	583.2564086914062
1284	585.26904296875	10.994566666666666					1	DETECTED	585.2690 m/z @10.99 [N1279_2.mzXML]	585.26904296875	10.994566666666666	10.325816666666666	13.856433333333333	3.530616666666667	123507.53125	1447300.3413763128	1	1178	0.04629943772309453	1.7666316999214227	2.5095160808353527	585.2638549804688	585.2720336914062
1285	590.3192138671875	12.849549999999999					1	DETECTED	590.3192 m/z @12.85 [N1279_2.mzXML]	590.3192138671875	12.849549999999999	12.799733333333334	12.957166666666666	0.15743333333333176	10786.1181640625	61066.190989379495	0	1178	0.115606660221383	1.5801271328203832	2.1602542656407664	590.3192138671875	590.322265625
1286	591.3171997070312	10.453783333333332					1	DETECTED	591.3172 m/z @10.45 [N1279_2.mzXML]	591.3171997070312	10.453783333333332	10.4169	10.53825	0.12134999999999962	4010.6748046875	19484.947743652236	0	1178	0.08284339293693499	1.6450519656575309	2.2901039313150617	591.3154907226562	591.319091796875
1287	593.3317260742188	11.860866666666668					1	DETECTED	593.3317 m/z @11.86 [N1279_2.mzXML]	593.3317260742188	11.860866666666668	11.793083333333334	11.952366666666668	0.15928333333333455	6125.56884765625	29790.755114257772	0	1178	0.06460124787046517	1.1749446766658334	1.349889353331667	593.3314208984375	593.3356323242188
1288	619.0890502929688	14.189183333333334					1	DETECTED	619.0891 m/z @14.19 [N1279_2.mzXML]	619.0890502929688	14.189183333333334	14.010266666666666	14.657766666666667	0.6475000000000009	4338.07373046875	76675.28953790267	0	1178	0.12095529519294246	1.8095016301816405	2.619003260363281	619.0870361328125	619.0941772460938
1289	619.4351806640625	12.583766666666666					1	DETECTED	619.4352 m/z @12.58 [N1279_2.mzXML]	619.4351806640625	12.583766666666666	9.20735	12.683516666666666	3.476166666666666	5048.287109375	753381.6361232908	0	1178	3.430616797649595	0.5147715773625886	0.029543154725177163	619.432861328125	619.4439697265625
1290	619.489501953125	13.575166666666666					1	DETECTED	619.4895 m/z @13.58 [N1279_2.mzXML]	619.489501953125	13.575166666666666	13.432416666666667	14.441566666666667	1.00915	3334.357177734375	114147.33082958966	0	1178	0.3008343507629583	3.5346760070052667	6.0693520140105335	619.4855346679688	619.4920654296875
1291	629.1502075195312	1.875					1	DETECTED	629.1502 m/z @1.88 [N1279_2.mzXML]	629.1502075195312	1.875	1.8468000000000002	17.746666666666666	15.899866666666666	23554.880859375	1015695.3699675293	0	1178	0.6248277727827649	23.021117505390066	40.634804211927054	629.148681640625	629.156982421875
1292	633.2539672851562	11.726733333333334					1	DETECTED	633.2540 m/z @11.73 [N1279_2.mzXML]	633.2539672851562	11.726733333333334	3.8219833333333333	12.942	9.120016666666666	12367.3837890625	1200924.815720093	0	1178	0.09380910601799464	0.5768693928755917	0.018283711040592756	633.2517700195312	633.259765625
1293	651.133056640625	1.875					1	DETECTED	651.1331 m/z @1.88 [N1279_2.mzXML]	651.133056640625	1.875	1.8468000000000002	3.8374	1.9906	22265.669921875	387828.6757163086	0	1178	0.46086991231660357	4.395638449211158	5.468759795328754	651.1319580078125	651.135986328125
1294	673.1176147460938	2.2819833333333337					1	DETECTED	673.1176 m/z @2.28 [N1279_2.mzXML]	673.1176147460938	2.2819833333333337	1.8468000000000002	2.33625	0.48944999999999994	7054.70361328125	118873.71451306155	0	1178	0.03339063403622511	0.5623492014859636	0.12469840297192702	673.1142578125	673.1179809570312
1295	701.5575561523438	12.633683333333332					1	DETECTED	701.5576 m/z @12.63 [N1279_2.mzXML]	701.5575561523438	12.633683333333332	12.015783333333333	14.997233333333332	2.981449999999999	11827.1953125	623486.0055847785	0	1178	0.40592030262224377	2.4125667583751453	2.6253745071246266	701.554931640625	701.5643920898438
1296	703.5719604492188	13.463283333333333					1	DETECTED	703.5720 m/z @13.46 [N1279_2.mzXML]	703.5719604492188	13.463283333333333	11.663933333333334	15.294383333333334	3.6304499999999997	19882.001953125	935503.3341294858	0	1178	0.1168901838989651	0.9096771078022597	0.5591467341253296	703.5689086914062	703.5805053710938
1297	722.5244750976562	13.062483333333335					1	DETECTED	722.5245 m/z @13.06 [N1279_2.mzXML]	722.5244750976562	13.062483333333335	12.262216666666665	14.060049999999999	1.7978333333333332	11917.099609375	375833.21272692876	0	1178	0.2253695357392882	1.123271409530153	1.3585263589970995	722.5208129882812	722.530517578125
1298	758.5670166015625	13.5267					1	DETECTED	758.5670 m/z @13.53 [N1279_2.mzXML]	758.5670166015625	13.5267	11.217733333333333	15.600616666666667	4.382883333333334	129563.796875	6287230.499691409	1	1178	1.0749885769118332	0.835580242660071	0.7042125376529894	758.5615844726562	758.5722045898438
1299	760.5828857421875	12.650233333333334					1	DETECTED	760.5829 m/z @12.65 [N1279_2.mzXML]	760.5828857421875	12.650233333333334	9.027199999999999	15.014283333333333	5.987083333333334	52132.7421875	3469894.1008753665	0	1178	0.543039702236193	1.8846530688045948	3.5569643539038567	760.580078125	760.5853881835938
1300	768.5880126953125	12.73345					1	DETECTED	768.5880 m/z @12.73 [N1279_2.mzXML]	768.5880126953125	12.73345	12.245316666666668	14.37765	2.1323333333333316	8336.6865234375	385481.9261422725	0	1178	0.2780824489231346	2.1841709915323726	3.368341983064745	768.5807495117188	768.5916748046875
1301	782.5669555664062	12.73345					1	DETECTED	782.5670 m/z @12.73 [N1279_2.mzXML]	782.5669555664062	12.73345	5.41515	15.455916666666667	10.040766666666666	54609.18359375	3048788.236231108	0	1178	0.4004281627920516	2.0904345697696307	2.927414427902104	782.5579833984375	782.5740356445312
1302	784.58203125	12.650233333333334					1	DETECTED	784.5820 m/z @12.65 [N1279_2.mzXML]	784.58203125	12.650233333333334	12.210933333333333	14.945616666666666	2.734683333333333	22175.455078125	1141936.4779243774	0	1178	1.065709018074136	3.1125464754533643	5.2250929509067285	784.5796508789062	784.5868530273438
1303	786.5985107421875	12.650233333333334					1	DETECTED	786.5985 m/z @12.65 [N1279_2.mzXML]	786.5985107421875	12.650233333333334	11.663933333333334	15.348083333333333	3.684149999999999	58714.62890625	3280348.9022081885	0	1178	1.1740444059267325	1.8103351004002666	2.7784198292880116	786.595458984375	786.6017456054688
1304	806.5660400390625	12.650233333333334					1	DETECTED	806.5660 m/z @12.65 [N1279_2.mzXML]	806.5660400390625	12.650233333333334	11.860866666666668	15.031816666666666	3.1709499999999977	22982.3203125	1107331.5550484315	0	1178	0.3681355071752659	1.6041808479911088	2.3732583605616	806.5623779296875	806.5721435546875
1305	810.5977172851562	13.463283333333333					1	DETECTED	810.5977 m/z @13.46 [N1279_2.mzXML]	810.5977172851562	13.463283333333333	11.810183333333333	15.101583333333334	3.291400000000001	27500.529296875	1492122.811173766	0	1178	0.7398150813525515	0.8111723401265318	0.6972698406618854	810.5950927734375	810.6044921875
1306	834.5987548828125	12.600583333333333					1	DETECTED	834.5988 m/z @12.60 [N1279_2.mzXML]	834.5987548828125	12.600583333333333	12.296050000000001	14.108366666666665	1.8123166666666641	5562.95703125	301327.83254992665	0	1178	1.0358480229749887	2.975563704028032	4.951127408056064	834.5902099609375	834.6077880859375
1307	1039.6683349609375	12.972383333333333					1	DETECTED	1039.6683 m/z @12.97 [N1279_2.mzXML]	1039.6683349609375	12.972383333333333	12.89635	13.018066666666666	0.12171666666666603	4304.74755859375	23829.18618908701	0	1178	0.07263456380714572	0.8004164839982438	0.6008329679964877	1039.659912109375	1039.673583984375
