# Supplementary material for: MSFC: a new feature construction method for accurate diagnosis of mass spectrometry data
Source: Sci Rep. 2023 Sep 21;13:15694. doi: 10.1038/s41598-023-42395-5 (PMC10514077; doi:10.1038/s41598-023-42395-5)
Supplement: Supplementary file 1 — Supplementary Information. [file 41598_2023_42395_MOESM1_ESM.zip › dataset/CHD dataset/2-batch/N/N1280_2.mzXML_chromatograms.csv]

row ID	row m/z	row retention time	row identity (main ID)	row identity (all IDs)	row identity (main ID + details)	row comment	row number of detected peaks	N1280_2.mzXML Peak status	N1280_2.mzXML Peak name	N1280_2.mzXML Peak m/z	N1280_2.mzXML Peak RT	N1280_2.mzXML Peak RT start	N1280_2.mzXML Peak RT end	N1280_2.mzXML Peak duration time	N1280_2.mzXML Peak height	N1280_2.mzXML Peak area	N1280_2.mzXML Peak charge	N1280_2.mzXML Peak # data points	N1280_2.mzXML Peak FWHM	N1280_2.mzXML Peak tailing factor	N1280_2.mzXML Peak asymmetry factor	N1280_2.mzXML Peak m/z min	N1280_2.mzXML Peak m/z max
1	55.05397415161133	7.42865					1	DETECTED	55.0540 m/z @7.43 [N1280_2.mzXML]	55.05397415161133	7.42865	0.13770000000000002	19.97533333333333	19.837633333333333	1806.9705810546875	1086412.549156402	0	1171	10.34163466673031	1.3604285678363814	1.7208571356727627	55.044097900390625	55.058589935302734
2	60.08058547973633	15.125266666666667					1	DETECTED	60.0806 m/z @15.13 [N1280_2.mzXML]	60.08058547973633	15.125266666666667	0.10106666666666667	19.993499999999997	19.89243333333333	97483.390625	2.7040172327091556E7	0	1171	6.719445481637225	0.675210001297089	0.30967364869186187	60.07061767578125	60.08708572387695
3	61.039451599121094	1.8371333333333333					1	DETECTED	61.0395 m/z @1.84 [N1280_2.mzXML]	61.039451599121094	1.8371333333333333	0.10106666666666667	19.993499999999997	19.89243333333333	143565.84375	2649032.419253662	0	1171	0.04352999088258103	0.6868176590345112	6.473259349236329	61.030426025390625	61.04916763305664
4	61.08396530151367	15.054316666666667					1	DETECTED	61.0840 m/z @15.05 [N1280_2.mzXML]	61.08396530151367	15.054316666666667	8.719816666666667	19.993499999999997	11.27368333333333	2785.17578125	879050.1926213687	0	1171	6.734346035638893	0.8898637093167046	0.5206670066675874	61.083396911621094	61.08415222167969
5	68.98210144042969	1.49465					1	DETECTED	68.9821 m/z @1.49 [N1280_2.mzXML]	68.98210144042969	1.49465	1.4330166666666666	2.34365	0.9106333333333332	11406.45703125	186491.92948913574	0	1171	0.15164778575368376	7.3875067604110205	13.775013520822041	68.97545623779297	68.98214721679688
6	69.06969451904297	6.55685					1	DETECTED	69.0697 m/z @6.56 [N1280_2.mzXML]	69.06969451904297	6.55685	0.10106666666666667	19.993499999999997	19.89243333333333	9107.833984375	4659696.4673168305	0	1171	14.789973344452083	1.540667670073603	1.8040993705711752	69.06909942626953	69.07190704345703
7	72.04898071289062	14.335133333333333					1	DETECTED	72.0490 m/z @14.34 [N1280_2.mzXML]	72.04898071289062	14.335133333333333	0.4663333333333333	19.993499999999997	19.527166666666663	4139.7900390625	1620631.7911003716	0	1171	1.8087181807317325	0.7039962601907397	1.1942809672720243	72.048583984375	72.056884765625
8	72.08063507080078	1.9339000000000002					1	DETECTED	72.0806 m/z @1.93 [N1280_2.mzXML]	72.08063507080078	1.9339000000000002	1.8650833333333334	8.790533333333334	6.9254500000000005	40472.08984375	987691.2495716547	0	1171	0.5857081717364789	7.763542598378993	9.832875649163876	72.07223510742188	72.08085632324219
9	73.04536437988281	14.464550000000001					1	DETECTED	73.0454 m/z @14.46 [N1280_2.mzXML]	73.04536437988281	14.464550000000001	0.10106666666666667	19.993499999999997	19.89243333333333	15961.765625	5492672.313266979	0	1171	4.335267180369602	0.8766719137273724	0.3693850366239964	73.03850555419922	73.05291748046875
10	75.94773864746094	2.398216666666667					1	DETECTED	75.9477 m/z @2.40 [N1280_2.mzXML]	75.94773864746094	2.398216666666667	1.1591500000000001	19.847666666666665	18.688516666666665	4872.673828125	1064017.9771246489	0	1171	0.33066665278447704	7.541368503174431	0.7542207767678257	75.93815612792969	75.95527648925781
11	80.94762420654297	1.75025					1	DETECTED	80.9476 m/z @1.75 [N1280_2.mzXML]	80.94762420654297	1.75025	1.6428833333333333	17.775666666666666	16.132783333333332	191864.078125	3131213.4752633967	0	1171	0.11884856556571477	3.2662243646178513	4.635059512156766	80.94210052490234	80.95752716064453
12	81.06970977783203	7.35745					1	DETECTED	81.0697 m/z @7.36 [N1280_2.mzXML]	81.06970977783203	7.35745	0.10106666666666667	19.993499999999997	19.89243333333333	4425.66015625	2141839.1213473217	0	1171	3.6158356800208367	1.3706851209165263	0.7360981083219021	81.06919860839844	81.07463836669922
13	82.0174789428711	1.4798833333333334					1	DETECTED	82.0175 m/z @1.48 [N1280_2.mzXML]	82.0174789428711	1.4798833333333334	1.4330166666666666	19.5015	18.068483333333333	7841.333984375	1173675.2088488159	0	1171	0.1012631824828516	192.76475817923117	384.52951635846233	82.0110855102539	82.02587127685547
14	82.94469451904297	1.7350166666666667					1	DETECTED	82.9447 m/z @1.74 [N1280_2.mzXML]	82.94469451904297	1.7350166666666667	1.6725833333333333	2.13315	0.4605666666666668	75987.015625	1042029.141743164	0	1171	0.24377442156233053	3.6884676988788048	5.990857405784467	82.94469451904297	82.94487762451172
15	83.02132415771484	1.8227166666666668					1	DETECTED	83.0213 m/z @1.82 [N1280_2.mzXML]	83.02132415771484	1.8227166666666668	1.5533833333333333	19.9205	18.367116666666668	1116271.5	5936471.99974173	0	1171	0.04764230402548919	1.8354060847194067	2.2503403163169	83.02130889892578	83.02163696289062
16	83.08528137207031	11.362183333333332					1	DETECTED	83.0853 m/z @11.36 [N1280_2.mzXML]	83.08528137207031	11.362183333333332	0.10106666666666667	19.993499999999997	19.89243333333333	10143.732421875	4469472.468226674	0	1171	11.359642650354592	0.8832353807422886	0.24506106297159252	83.08502960205078	83.08562469482422
17	84.04438018798828	2.34365					1	DETECTED	84.0444 m/z @2.34 [N1280_2.mzXML]	84.04438018798828	2.34365	0.15591666666666668	19.884	19.728083333333334	11906.40625	1926524.3208036795	0	1171	0.7507258347589381	2.121537424603281	5.925784177967912	84.0376968383789	84.05150604248047
18	84.61944580078125	1.52415					1	DETECTED	84.6194 m/z @1.52 [N1280_2.mzXML]	84.61944580078125	1.52415	1.4330166666666666	11.925883333333333	10.492866666666666	7022.0908203125	1214950.6406237795	0	1171	0.10962632833251607	57.56876371616681	112.3708973586711	84.61937713623047	84.6199951171875
19	84.9593276977539	1.52415					1	DETECTED	84.9593 m/z @1.52 [N1280_2.mzXML]	84.9593276977539	1.52415	0.10106666666666667	19.993499999999997	19.89243333333333	1748196.0	2.590878034178295E7	0	1171	0.12256860032035166	1.2563190493407563	1.3468010534646482	84.95572662353516	84.95979309082031
20	85.02828979492188	1.8923166666666666					1	DETECTED	85.0283 m/z @1.89 [N1280_2.mzXML]	85.02828979492188	1.8923166666666666	1.5388333333333333	9.8922	8.353366666666668	41480.30078125	2211136.2158323377	0	1171	0.1607751695661519	5.5235863521793815	6.776645719309569	85.02593994140625	85.02848052978516
21	85.06463623046875	7.393016666666667					1	DETECTED	85.0646 m/z @7.39 [N1280_2.mzXML]	85.06463623046875	7.393016666666667	0.10106666666666667	19.993499999999997	19.89243333333333	4825.30029296875	2702978.821151517	0	1171	7.692788407653828	1.3639995703024108	1.7279991406048216	85.06449127197266	85.0681381225586
22	86.06001281738281	2.6597166666666667					1	DETECTED	86.0600 m/z @2.66 [N1280_2.mzXML]	86.06001281738281	2.6597166666666667	0.10106666666666667	19.136000000000003	19.034933333333335	13170.1494140625	1451758.7439948728	0	1171	0.5309372844372069	6.5783893268951275	13.312713709162958	86.05970764160156	86.06019592285156
23	86.09635925292969	3.9242500000000002					1	DETECTED	86.0964 m/z @3.92 [N1280_2.mzXML]	86.09635925292969	3.9242500000000002	1.8923166666666666	19.865833333333335	17.97351666666667	81709.1171875	6277237.456237425	1	1171	1.0362004935610178	0.777266576192061	0.9523012245567124	86.09600830078125	86.09982299804688
24	87.0802230834961	6.539366666666667					1	DETECTED	87.0802 m/z @6.54 [N1280_2.mzXML]	87.0802230834961	6.539366666666667	0.10106666666666667	19.993499999999997	19.89243333333333	118351.3515625	7.010214968339254E7	1	1171	15.518648510951724	1.919664197347787	1.4093750465366441	87.0800552368164	87.08048248291016
25	87.98841094970703	11.67685					1	DETECTED	87.9884 m/z @11.68 [N1280_2.mzXML]	87.98841094970703	11.67685	1.4492333333333332	11.67685	10.227616666666666	32467.134765625	1929233.9740252686	0	1171	120.35840465126758	0.5	null	87.98194122314453	87.9935531616211
26	88.03926849365234	2.6880666666666664					1	DETECTED	88.0393 m/z @2.69 [N1280_2.mzXML]	88.03926849365234	2.6880666666666664	2.061166666666667	3.86085	1.7996833333333333	4869.70556640625	282119.13367398054	0	1171	0.892528957457821	1.4353831020364767	1.8707662040729536	88.03913879394531	88.03944396972656
27	88.08362579345703	7.1973					1	DETECTED	88.0836 m/z @7.20 [N1280_2.mzXML]	88.08362579345703	7.1973	0.10106666666666667	19.993499999999997	19.89243333333333	7013.3505859375	3605234.270773809	0	1171	4.407414420785601	1.4016191688548383	0.9463730597298107	88.07530975341797	88.08390808105469
28	88.95259857177734	1.49465					1	DETECTED	88.9526 m/z @1.49 [N1280_2.mzXML]	88.95259857177734	1.49465	1.4330166666666666	1.6428833333333333	0.20986666666666665	19267.505859375	172397.24179931643	0	1171	0.14559767538579216	1.7025419145484018	2.4050838290968035	88.952392578125	88.95262908935547
29	88.96818542480469	11.629816666666667					1	DETECTED	88.9682 m/z @11.63 [N1280_2.mzXML]	88.96818542480469	11.629816666666667	0.13770000000000002	19.993499999999997	19.8558	21186.333984375	2815144.2214011247	0	1171	0.5755007612340659	0.8117928908294818	0.3101871047485071	88.96804809570312	88.96988677978516
30	89.0385513305664	9.204366666666665					1	DETECTED	89.0386 m/z @9.20 [N1280_2.mzXML]	89.0385513305664	9.204366666666665	0.4296166666666667	9.550866666666668	9.121250000000002	10282.45703125	635356.4367268675	0	1171	0.16818346286502717	0.5460218033981771	0.23757022369034372	89.03422546386719	89.03865051269531
31	89.05963897705078	10.190333333333333					1	DETECTED	89.0596 m/z @10.19 [N1280_2.mzXML]	89.05963897705078	10.190333333333333	0.10106666666666667	19.993499999999997	19.89243333333333	22554.619140625	5164697.781880432	0	1171	1.258622570366347	1.0291558527346283	2.729312159205297	89.05937957763672	89.06800079345703
32	90.05482482910156	1.8227166666666668					1	DETECTED	90.0548 m/z @1.82 [N1280_2.mzXML]	90.05482482910156	1.8227166666666668	0.11921666666666667	19.993499999999997	19.87428333333333	193640.203125	6348728.077613884	0	1171	0.10732002459977785	4.059960229543375	7.866329943253069	90.04635620117188	90.05982208251953
33	90.09117126464844	1.35925					1	DETECTED	90.0912 m/z @1.36 [N1280_2.mzXML]	90.09117126464844	1.35925	0.28398333333333337	18.97233333333333	18.68835	1932.7103271484375	1029105.1337279052	0	1171	1.1042844157689604	8.690100130200259	16.380200260400517	90.09100341796875	90.09142303466797
34	90.97640991210938	1.6428833333333333					1	DETECTED	90.9764 m/z @1.64 [N1280_2.mzXML]	90.97640991210938	1.6428833333333333	1.5533833333333333	14.984833333333334	13.431450000000002	450373.65625	1.960269440463968E7	0	1171	0.148879519209838	2.3007152779665634	2.864842805612196	90.97607421875	90.9832763671875
35	91.0389404296875	9.839933333333333					1	DETECTED	91.0389 m/z @9.84 [N1280_2.mzXML]	91.0389404296875	9.839933333333333	0.10106666666666667	19.993499999999997	19.89243333333333	46826.81640625	2.2133516083065413E7	0	1171	9.44056239683136	1.1088594244746628	0.37899490226832727	91.03063201904297	91.03926086425781
36	91.05413818359375	9.1898					1	DETECTED	91.0541 m/z @9.19 [N1280_2.mzXML]	91.05413818359375	9.1898	0.10106666666666667	19.993499999999997	19.89243333333333	115237.6484375	1.5239985916858943E7	0	1171	0.09813377484290342	3.4818763903571064	4.377874459860069	91.05345153808594	91.06168365478516
37	92.04204559326172	13.613266666666668					1	DETECTED	92.0420 m/z @13.61 [N1280_2.mzXML]	92.04204559326172	13.613266666666668	0.13770000000000002	19.993499999999997	19.8558	1898.508544921875	1210828.7492782595	0	1171	12.461572709640954	0.7367333964929118	0.4734667929858234	92.0418701171875	92.04269409179688
38	93.06983184814453	8.3552					1	DETECTED	93.0698 m/z @8.36 [N1280_2.mzXML]	93.06983184814453	8.3552	0.24763333333333334	19.9205	19.672866666666668	4538.29150390625	1275564.4333009948	0	1171	0.3276462245108238	1.2132411286575915	6.062258451932623	93.06007385253906	93.07229614257812
39	95.01602935791016	2.061166666666667					1	DETECTED	95.0160 m/z @2.06 [N1280_2.mzXML]	95.01602935791016	2.061166666666667	1.9618499999999999	15.905483333333333	13.943633333333333	5478.9501953125	630954.0244860535	0	1171	0.13236990950591965	70.1978519885885	139.395703977177	95.0146255493164	95.02327728271484
40	95.04914093017578	8.33895					1	DETECTED	95.0491 m/z @8.34 [N1280_2.mzXML]	95.04914093017578	8.33895	3.1388000000000003	9.3256	6.1868	4630.197265625	513033.65788821405	0	1171	0.1821409096724711	0.5948674557464687	2.468649702643713	95.04891967773438	95.04948425292969
41	95.08534240722656	12.6159					1	DETECTED	95.0853 m/z @12.62 [N1280_2.mzXML]	95.08534240722656	12.6159	0.11921666666666667	19.993499999999997	19.87428333333333	2900.14697265625	1316054.9630237727	0	1171	13.946936847216623	0.7951823217093601	1.5563521367736284	95.0788803100586	95.08577728271484
42	96.92156982421875	1.7350166666666667					1	DETECTED	96.9216 m/z @1.74 [N1280_2.mzXML]	96.92156982421875	1.7350166666666667	1.65765	11.047033333333333	9.389383333333333	148220.765625	2851709.611059662	0	1171	0.09736247601268655	4.151710115192896	5.344707288535172	96.91702270507812	96.92882537841797
43	97.02837371826172	2.5622666666666665					1	DETECTED	97.0284 m/z @2.56 [N1280_2.mzXML]	97.02837371826172	2.5622666666666665	0.7944666666666667	19.483333333333334	18.68886666666667	7576.1689453125	2178036.045710936	0	1171	0.3725866162198428	5.28591092506694	4.047144474195999	97.0223617553711	97.03721618652344
44	97.06138610839844	11.377566666666667					1	DETECTED	97.0614 m/z @11.38 [N1280_2.mzXML]	97.06138610839844	11.377566666666667	0.15591666666666668	19.993499999999997	19.83758333333333	4518.7255859375	2237899.47869354	0	1171	17.772652913959497	0.883897792808247	0.4172271051618362	97.06138610839844	97.06819915771484
45	97.10121154785156	11.42445					1	DETECTED	97.1012 m/z @11.42 [N1280_2.mzXML]	97.10121154785156	11.42445	0.10106666666666667	19.993499999999997	19.89243333333333	5146.396484375	2134896.7054219055	0	1171	10.889500242851478	0.8783785176103135	3.043846906141029	97.09501647949219	97.11009216308594
46	98.91859436035156	1.75025					1	DETECTED	98.9186 m/z @1.75 [N1280_2.mzXML]	98.91859436035156	1.75025	1.65765	4.6086	2.9509499999999997	43875.15625	1206016.585282715	0	1171	0.2787035304097716	15.93385529157667	30.86771058315334	98.91243743896484	98.91889953613281
47	98.98404693603516	1.99005					1	DETECTED	98.9840 m/z @1.99 [N1280_2.mzXML]	98.98404693603516	1.99005	0.10106666666666667	19.993499999999997	19.89243333333333	18362.5078125	5041627.434931613	0	1171	11.653440556322641	3.991016392627022	15.181375418522126	98.97518157958984	98.98441314697266
48	98.99539947509766	1.8084833333333334					1	DETECTED	98.9954 m/z @1.81 [N1280_2.mzXML]	98.99539947509766	1.8084833333333334	1.7939333333333332	1.90635	0.11241666666666683	51465.1796875	203961.41724511722	0	1171	0.05601434822600426	3.86311569301253	6.977459257075509	98.99514770507812	98.99549865722656
49	99.04390716552734	1.9478333333333333					1	DETECTED	99.0439 m/z @1.95 [N1280_2.mzXML]	99.04390716552734	1.9478333333333333	0.3387333333333334	19.95716666666667	19.618433333333336	14499.23828125	2990860.2683382253	0	1171	0.8457061795050402	6.096088910985438	6.338479880831648	99.04131317138672	99.04476928710938
50	100.07547760009766	8.825616666666667					1	DETECTED	100.0755 m/z @8.83 [N1280_2.mzXML]	100.07547760009766	8.825616666666667	0.11921666666666667	19.993499999999997	19.87428333333333	314209.78125	5137979.766434178	1	1171	0.16257393724511537	1.4888862188962773	1.5429922095085093	100.07515716552734	100.07990264892578
51	100.97274017333984	1.49465					1	DETECTED	100.9727 m/z @1.49 [N1280_2.mzXML]	100.97274017333984	1.49465	1.4492333333333332	1.5093666666666665	0.06013333333333337	4340.88037109375	12162.246432983397	0	1171	0.06325473724049213	0.6620183486238504	0.32403669724770096	100.97274017333984	100.97282409667969
52	101.00807189941406	1.5093666666666665					1	DETECTED	101.0081 m/z @1.51 [N1280_2.mzXML]	101.00807189941406	1.5093666666666665	0.13770000000000002	19.97533333333333	19.837633333333333	841508.125	1.255158072134692E7	1	1171	0.13855716433694942	1.4567043407978106	1.8391740871924105	101.00779724121094	101.00861358642578
53	101.05966186523438	8.9319					1	DETECTED	101.0597 m/z @8.93 [N1280_2.mzXML]	101.05966186523438	8.9319	0.3023	19.829333333333334	19.527033333333335	5213.30517578125	3544939.6917587887	0	1171	0.3893949304168167	1.1313985198232441	1.262797039646488	101.0594711303711	101.05978393554688
54	101.0959701538086	6.733983333333333					1	DETECTED	101.0960 m/z @6.73 [N1280_2.mzXML]	101.0959701538086	6.733983333333333	0.10106666666666667	19.993499999999997	19.89243333333333	19911.51171875	1.1468390873436868E7	0	1171	13.546258170347151	1.7566289547235174	0.47916981695847644	101.0893325805664	101.09619903564453
55	102.00906372070312	1.4798833333333334					1	DETECTED	102.0091 m/z @1.48 [N1280_2.mzXML]	102.00906372070312	1.4798833333333334	1.4330166666666666	18.899333333333335	17.466316666666668	70946.5625	3634756.253160767	0	1171	0.1450849992266121	121.59423450303662	256.0315177700114	102.00860595703125	102.00945281982422
56	102.04640197753906	8.33895					1	DETECTED	102.0464 m/z @8.34 [N1280_2.mzXML]	102.04640197753906	8.33895	1.8511833333333334	19.428833333333333	17.57765	16914.572265625	2679215.791370758	0	1171	6.464748509860776	0.5426584686804109	0.051097961857470085	102.0406723022461	102.05512237548828
57	102.09120178222656	1.8227166666666668					1	DETECTED	102.0912 m/z @1.82 [N1280_2.mzXML]	102.09120178222656	1.8227166666666668	0.10106666666666667	19.95716666666667	19.8561	14928.939453125	2251703.058909	0	1171	1.2964681228251416	9.472083748265373	6.030582101962792	102.08554077148438	102.0994644165039
58	102.12740325927734	12.64925					1	DETECTED	102.1274 m/z @12.65 [N1280_2.mzXML]	102.12740325927734	12.64925	0.24763333333333334	19.97533333333333	19.7277	8941.6298828125	1931350.4196030572	0	1171	0.2806597946376215	1.3831782112288262	1.5713405052124954	102.12709045410156	102.12789916992188
59	102.9701156616211	1.5533833333333333					1	DETECTED	102.9701 m/z @1.55 [N1280_2.mzXML]	102.9701156616211	1.5533833333333333	1.37775	7.535349999999999	6.1575999999999995	251428.859375	3244208.7256363533	0	1171	0.13463447510845783	1.2151477828982333	0.9585232125236001	102.96977233886719	102.9703369140625
60	103.03887176513672	1.9618499999999999					1	DETECTED	103.0389 m/z @1.96 [N1280_2.mzXML]	103.03887176513672	1.9618499999999999	1.03195	18.275333333333332	17.243383333333334	52763.578125	4444108.036433471	0	1171	0.4456338574012264	3.825108553775173	6.2228614949881464	103.0385971069336	103.04397583007812
61	103.05415344238281	8.33895					1	DETECTED	103.0542 m/z @8.34 [N1280_2.mzXML]	103.05415344238281	8.33895	2.63175	8.491633333333333	5.8598833333333324	89829.1015625	5866922.632441405	1	1171	0.16295646091720073	0.5133763783758526	0.026752756751705242	103.04847717285156	103.05418395996094
62	103.0750732421875	10.929716666666668					1	DETECTED	103.0751 m/z @10.93 [N1280_2.mzXML]	103.0750732421875	10.929716666666668	0.10106666666666667	19.993499999999997	19.89243333333333	103752.609375	1.9226832596285146E7	1	1171	0.37140165609449305	0.5958305720194017	0.9933740125461807	103.07493591308594	103.07825469970703
63	104.0525131225586	11.266116666666667					1	DETECTED	104.0525 m/z @11.27 [N1280_2.mzXML]	104.0525131225586	11.266116666666667	7.92515	11.266116666666667	3.3409666666666666	34423.59375	2164151.52451007	0	1171	3.0000255832443052	0.5	null	104.04942321777344	104.05760192871094
64	104.07051086425781	1.8650833333333334					1	DETECTED	104.0705 m/z @1.87 [N1280_2.mzXML]	104.07051086425781	1.8650833333333334	0.11921666666666667	19.9205	19.801283333333334	75065.3046875	6111785.192246093	0	1171	12.577285879639852	12.45127293564882	17.609536269221287	104.07014465332031	104.07887268066406
65	104.1067123413086	1.7798666666666667					1	DETECTED	104.1067 m/z @1.78 [N1280_2.mzXML]	104.1067123413086	1.7798666666666667	1.6878333333333333	19.35533333333333	17.667499999999997	749925.4375	4944438.689440916	1	1171	0.058740696987558794	2.20739214012657	1.6368763243418814	104.09727478027344	104.10723114013672
66	105.00325775146484	1.5093666666666665					1	DETECTED	105.0033 m/z @1.51 [N1280_2.mzXML]	105.00325775146484	1.5093666666666665	1.4330166666666666	1.7036833333333334	0.27066666666666683	23886.55078125	215742.0361171875	0	1171	0.13084837825414053	1.772538746998475	2.54507749399695	105.00299835205078	105.00326538085938
67	105.07146453857422	13.62955					1	DETECTED	105.0715 m/z @13.63 [N1280_2.mzXML]	105.07146453857422	13.62955	0.10106666666666667	19.993499999999997	19.89243333333333	95573.625	2.101065225964735E7	1	1171	3.1717635120150813	1.1902447463950068	1.1538445923201217	105.07000732421875	105.07312774658203
68	106.04969787597656	1.8371333333333333					1	DETECTED	106.0497 m/z @1.84 [N1280_2.mzXML]	106.04969787597656	1.8371333333333333	0.19275	18.588666666666665	18.395916666666665	14337.0400390625	1248730.5190813292	0	1171	0.10277797234506436	1.718917863121683	5.134621729375633	106.0453872680664	106.05042266845703
69	106.07488250732422	12.93125					1	DETECTED	106.0749 m/z @12.93 [N1280_2.mzXML]	106.07488250732422	12.93125	6.716266666666667	19.574666666666666	12.8584	4029.3125	992429.6227661135	0	1171	2.3723987839675313	1.0344677781383163	1.0528012367278072	106.06488800048828	106.07656860351562
70	106.95033264160156	1.65765					1	DETECTED	106.9503 m/z @1.66 [N1280_2.mzXML]	106.95033264160156	1.65765	1.5826	16.659200000000002	15.076600000000003	50164.1953125	1838774.6644682926	0	1171	0.17986296026900384	95.08063925902236	207.1581930253585	106.9503173828125	106.95416259765625
71	106.96312713623047	1.5388333333333333					1	DETECTED	106.9631 m/z @1.54 [N1280_2.mzXML]	106.96312713623047	1.5388333333333333	1.4492333333333332	15.177816666666667	13.728583333333333	7438.5595703125	1371017.4273016055	0	1171	0.07820555045881328	76.61039806547608	152.22079613095218	106.961181640625	106.96369934082031
72	107.01558685302734	12.515766666666668					1	DETECTED	107.0156 m/z @12.52 [N1280_2.mzXML]	107.01558685302734	12.515766666666668	10.662566666666667	17.364833333333333	6.702266666666667	2667.135986328125	559722.7950256347	0	1171	4.401986743732655	1.8082955608317135	2.616591121663427	107.01544952392578	107.0160903930664
73	107.04914093017578	10.136966666666666					1	DETECTED	107.0491 m/z @10.14 [N1280_2.mzXML]	107.04914093017578	10.136966666666666	0.11921666666666667	19.847666666666665	19.72845	2334.2685546875	959052.7220259396	0	1171	8.876657416713899	0.9846747024032343	0.9693494048064685	107.0484619140625	107.05264282226562
74	108.0806655883789	6.2393					1	DETECTED	108.0807 m/z @6.24 [N1280_2.mzXML]	108.0806655883789	6.2393	0.10106666666666667	19.993499999999997	19.89243333333333	2569.572265625	1566714.7442895514	0	1171	2.6669552793194944	1.6203712251625058	2.240742450325012	108.07610321044922	108.08114624023438
75	109.06210327148438	1.75025					1	DETECTED	109.0621 m/z @1.75 [N1280_2.mzXML]	109.06210327148438	1.75025	1.5974	14.81555	13.21815	5711.75439453125	926362.6329661559	0	1171	0.1623172489129272	43.238959764474934	41.8331739514824	109.05965423583984	109.06492614746094
76	109.97801208496094	1.4798833333333334					1	DETECTED	109.9780 m/z @1.48 [N1280_2.mzXML]	109.97801208496094	1.4798833333333334	1.4330166666666666	1.5093666666666665	0.07634999999999992	4680.19921875	12948.519835693356	0	1171	0.055231085629015686	0.8145448079658568	0.6290896159317136	109.97795104980469	109.97813415527344
77	110.05998229980469	2.061166666666667					1	DETECTED	110.0600 m/z @2.06 [N1280_2.mzXML]	110.05998229980469	2.061166666666667	0.5940333333333334	19.829333333333334	19.235300000000002	3421.55322265625	1054363.734104767	0	1171	2.8954706252355127	6.555402826373427	3.8100385771198075	110.054443359375	110.06026458740234
78	111.04387664794922	7.695266666666667					1	DETECTED	111.0439 m/z @7.70 [N1280_2.mzXML]	111.04387664794922	7.695266666666667	0.10106666666666667	19.993499999999997	19.89243333333333	5846.4541015625	3526380.3626785264	0	1171	12.770926210070598	1.3097122365313878	0.9181132124835335	111.04148864746094	111.04429626464844
79	112.0367431640625	1.7798666666666667					1	DETECTED	112.0367 m/z @1.78 [N1280_2.mzXML]	112.0367431640625	1.7798666666666667	1.4798833333333334	11.779349999999999	10.299466666666666	132730.140625	3553593.8444470814	0	1171	0.103299039640254	0.808537710408928	0.5521732026416142	112.02789306640625	112.0418930053711
80	112.05033111572266	7.446716666666666					1	DETECTED	112.0503 m/z @7.45 [N1280_2.mzXML]	112.05033111572266	7.446716666666666	0.11921666666666667	19.993499999999997	19.87428333333333	6482.3154296875	3396978.0251995213	0	1171	3.153036245066179	1.3561435232571362	1.0577009189593785	112.05016326904297	112.05083465576172
81	112.89549255371094	1.7350166666666667					1	DETECTED	112.8955 m/z @1.74 [N1280_2.mzXML]	112.89549255371094	1.7350166666666667	1.6725833333333333	2.2884	0.6158166666666669	144690.84375	1480331.4186393437	0	1171	0.07947657550824094	3.9571811055507355	8.110516909143925	112.89549255371094	112.89595031738281
82	113.02079772949219	2.2325500000000003					1	DETECTED	113.0208 m/z @2.23 [N1280_2.mzXML]	113.02079772949219	2.2325500000000003	0.11921666666666667	19.9205	19.801283333333334	473459.96875	1.79087129026459E7	1	1171	0.6363936793942955	2.057801275698171	1.8684489893764502	113.02047729492188	113.02490234375
83	113.03590393066406	1.4492333333333332					1	DETECTED	113.0359 m/z @1.45 [N1280_2.mzXML]	113.03590393066406	1.4492333333333332	1.4143666666666665	16.8075	15.393133333333335	9531.6943359375	1775080.097444213	0	1171	0.051948683055692335	202.64822805956888	411.9495227825615	113.03456115722656	113.03831481933594
84	113.05961608886719	10.190333333333333					1	DETECTED	113.0596 m/z @10.19 [N1280_2.mzXML]	113.05961608886719	10.190333333333333	0.10106666666666667	19.993499999999997	19.89243333333333	3649.95361328125	1144947.0636260372	0	1171	9.799511722532563	0.985821566152809	2.1516432622538386	113.05735778808594	113.06707000732422
85	114.05490112304688	2.50725					1	DETECTED	114.0549 m/z @2.51 [N1280_2.mzXML]	114.05490112304688	2.50725	0.10106666666666667	19.847666666666665	19.746599999999997	30759.869140625	3072560.365155122	0	1171	0.63159889675301	2.705558204477668	1.4581986658028372	114.046142578125	114.0555191040039
86	114.06600189208984	1.8227166666666668					1	DETECTED	114.0660 m/z @1.82 [N1280_2.mzXML]	114.06600189208984	1.8227166666666668	0.13770000000000002	19.9205	19.7828	566861.4375	6148241.574087773	0	1171	0.06227983300096951	0.5862278563968653	4.572474300747574	114.05866241455078	114.07418823242188
87	114.09130859375	9.7205					1	DETECTED	114.0913 m/z @9.72 [N1280_2.mzXML]	114.09130859375	9.7205	0.11921666666666667	19.829333333333334	19.710116666666668	13691.78515625	1172171.6309552917	0	1171	0.09834128056700386	0.9536709614550453	1.9392288674076705	114.09093475341797	114.09162139892578
88	114.89241790771484	1.7350166666666667					1	DETECTED	114.8924 m/z @1.74 [N1280_2.mzXML]	114.89241790771484	1.7350166666666667	1.65765	2.1188333333333333	0.4611833333333333	38929.66015625	376691.9386733398	0	1171	0.10780515090398013	2.9805040930633377	4.312744506564435	114.89229583740234	114.89261627197266
89	114.98765563964844	1.4798833333333334					1	DETECTED	114.9877 m/z @1.48 [N1280_2.mzXML]	114.98765563964844	1.4798833333333334	1.4143666666666665	12.8517	11.437333333333333	41970.23828125	2293042.429333619	0	1171	0.14402782422402383	88.50443714429471	188.84921019308783	114.98546600341797	114.99713134765625
90	115.03653717041016	1.8511833333333334					1	DETECTED	115.0365 m/z @1.85 [N1280_2.mzXML]	115.03653717041016	1.8511833333333334	0.13770000000000002	19.9205	19.7828	170700.546875	2685337.221290744	0	1171	0.3845814044900806	null	null	115.0358657836914	115.0394058227539
91	115.0542221069336	9.1898					1	DETECTED	115.0542 m/z @9.19 [N1280_2.mzXML]	115.0542221069336	9.1898	2.859766666666667	19.246	16.386233333333333	67214.1328125	1576936.4634585853	0	1171	0.09402927448241982	2.6513903877411344	1.904889449504077	115.05020141601562	115.06238555908203
92	115.06940460205078	1.8371333333333333					1	DETECTED	115.0694 m/z @1.84 [N1280_2.mzXML]	115.06940460205078	1.8371333333333333	1.8084833333333334	19.063166666666667	17.254683333333332	14988.404296875	3133153.485475188	0	1171	8.219311830055283	127.35508405871816	274.8486712560121	115.06940460205078	115.0756607055664
93	115.11156463623047	5.95765					1	DETECTED	115.1116 m/z @5.96 [N1280_2.mzXML]	115.11156463623047	5.95765	0.10106666666666667	19.97533333333333	19.874266666666664	3622.1796875	2091872.319967773	0	1171	16.8231690901869	1.696745827345295	0.7783602672503676	115.11112976074219	115.11199951171875
94	116.04948425292969	9.204366666666665					1	DETECTED	116.0495 m/z @9.20 [N1280_2.mzXML]	116.04948425292969	9.204366666666665	9.128066666666665	9.293299999999999	0.16523333333333312	6028.224609375	35081.80286859112	0	1171	0.06756367661437146	1.0827872433377033	1.1058909896071574	116.04945373535156	116.0579605102539
95	116.07026672363281	1.8511833333333334					1	DETECTED	116.0703 m/z @1.85 [N1280_2.mzXML]	116.07026672363281	1.8511833333333334	0.17455	19.90216666666667	19.72761666666667	2355501.75	1.4433220671633752E7	1	1171	0.036702226272894656	0.6350308421556846	9.348129599747097	116.07026672363281	116.07089233398438
96	116.43668365478516	1.5093666666666665					1	DETECTED	116.4367 m/z @1.51 [N1280_2.mzXML]	116.43668365478516	1.5093666666666665	1.4330166666666666	1.5388333333333333	0.10581666666666667	8781.6484375	39988.505481689426	0	1171	0.1294466122931408	0.6929709670377654	0.3859419340755309	116.43659210205078	116.43672943115234
97	116.98554992675781	1.5093666666666665					1	DETECTED	116.9855 m/z @1.51 [N1280_2.mzXML]	116.98554992675781	1.5093666666666665	0.10106666666666667	19.95716666666667	19.8561	2382042.75	3.709967815425311E7	0	1171	0.11956081536948049	1.4338799141252379	1.742588237183487	116.9853286743164	116.9861068725586
98	117.05725860595703	9.1898					1	DETECTED	117.0573 m/z @9.19 [N1280_2.mzXML]	117.05725860595703	9.1898	0.21093333333333333	19.9205	19.709566666666667	154328.265625	1.3542576853906857E7	0	1171	0.09929540214169208	0.6236643402039199	0.02130822980330015	117.04901123046875	117.06275177001953
99	117.0738296508789	1.8511833333333334					1	DETECTED	117.0738 m/z @1.85 [N1280_2.mzXML]	117.0738296508789	1.8511833333333334	1.8511833333333334	11.864166666666668	10.012983333333334	100636.7265625	1.1771562099694336E7	0	1171	0.026030505513832347	null	null	117.06782531738281	117.07394409179688
100	117.0906982421875	11.473966666666666					1	DETECTED	117.0907 m/z @11.47 [N1280_2.mzXML]	117.0906982421875	11.473966666666666	0.22916666666666666	19.410833333333336	19.18166666666667	71548.78125	4144052.1806449885	0	1171	0.3046900178596985	2.119505117665357	0.6598698751187437	117.09051513671875	117.09147644042969
101	117.98917388916016	1.52415					1	DETECTED	117.9892 m/z @1.52 [N1280_2.mzXML]	117.98917388916016	1.52415	1.4492333333333332	11.283016666666667	9.833783333333333	28439.435546875	2632903.8282421874	0	1171	0.1610088258894753	65.63147942157946	130.2629588431589	117.98905181884766	117.99249267578125
102	118.06465911865234	9.1898					1	DETECTED	118.0647 m/z @9.19 [N1280_2.mzXML]	118.06465911865234	9.1898	3.5651	10.243	6.6779	1228131.875	1.3469548358707216E7	1	1171	0.08732154315295837	0.5167007795192275	2.0081705196701387	118.0577621459961	118.06539154052734
103	118.08595275878906	1.90635					1	DETECTED	118.0860 m/z @1.91 [N1280_2.mzXML]	118.08595275878906	1.90635	0.10106666666666667	19.993499999999997	19.89243333333333	1100529.625	3.842754185096877E7	1	1171	0.10854948528556974	0.7210207899657621	5.732081903703826	118.08570098876953	118.0956802368164
104	118.62541961669922	9.1898					1	DETECTED	118.6254 m/z @9.19 [N1280_2.mzXML]	118.62541961669922	9.1898	9.175366666666667	9.309316666666666	0.13394999999999868	3808.3203125	17639.921665496553	0	1171	0.08310589339567365	4.64030023094699	8.28060046189398	118.6252670288086	118.62564086914062
105	118.9789047241211	11.972716666666667					1	DETECTED	118.9789 m/z @11.97 [N1280_2.mzXML]	118.9789047241211	11.972716666666667	0.17455	19.993499999999997	19.818949999999997	12107.5498046875	2528509.9852840593	0	1171	0.373913365816529	0.7349992176602964	0.5091387377004319	118.97663879394531	118.9819564819336
106	119.01876831054688	1.5093666666666665					1	DETECTED	119.0188 m/z @1.51 [N1280_2.mzXML]	119.01876831054688	1.5093666666666665	1.4143666666666665	19.847666666666665	18.4333	185596.46875	2959604.935210968	0	1171	0.15469169723677556	1.4976507626222917	1.9592343363745357	119.01831817626953	119.0192642211914
107	119.049072265625	3.7815833333333333					1	DETECTED	119.0491 m/z @3.78 [N1280_2.mzXML]	119.049072265625	3.7815833333333333	3.5651	7.624083333333333	4.058983333333333	2273.067138671875	218805.7386733093	0	1171	0.15167713181777298	9.374817152975602	17.749634305951204	119.0453872680664	119.04977416992188
108	119.068359375	9.1898					1	DETECTED	119.0684 m/z @9.19 [N1280_2.mzXML]	119.068359375	9.1898	7.960066666666666	9.960866666666668	2.0008000000000017	60818.04296875	619760.6660916735	0	1171	0.09878996725213973	0.6395609050410589	0.3749042345286024	119.06831359863281	119.0731201171875
109	119.0894546508789	1.90635					1	DETECTED	119.0895 m/z @1.91 [N1280_2.mzXML]	119.0894546508789	1.90635	0.35691666666666666	19.574666666666666	19.21775	42947.68359375	3375405.439826966	0	1171	0.17203381383649585	1.1983634684038647	0.44834534019178385	119.08255767822266	119.08992767333984
110	119.15411376953125	14.162983333333333					1	DETECTED	119.1541 m/z @14.16 [N1280_2.mzXML]	119.15411376953125	14.162983333333333	0.13770000000000002	19.993499999999997	19.8558	49018.90625	1.0996803494928958E7	0	1171	5.307789611177558	0.927553372879451	3.7292163753538956	119.15375518798828	119.15483093261719
111	120.06539916992188	1.8084833333333334					1	DETECTED	120.0654 m/z @1.81 [N1280_2.mzXML]	120.06539916992188	1.8084833333333334	1.7654333333333334	8.544083333333333	6.77865	52838.57421875	1198480.9221357421	0	1171	0.10449771318096479	11.872877069534898	15.619542299849961	120.06453704833984	120.0658950805664
112	120.0805892944336	8.33895					1	DETECTED	120.0806 m/z @8.34 [N1280_2.mzXML]	120.0805892944336	8.33895	7.659716666666667	19.117833333333333	11.458116666666665	326377.34375	8582307.5737363	1	1171	0.2440970933249762	0.9100058975654542	0.4712265543194985	120.07138061523438	120.08715057373047
113	120.97876739501953	1.5093666666666665					1	DETECTED	120.9788 m/z @1.51 [N1280_2.mzXML]	120.97876739501953	1.5093666666666665	1.4330166666666666	17.252666666666666	15.81965	32436.404296875	2226057.5132237244	0	1171	0.3156185452235245	103.59954158480691	206.19908316961383	120.97834014892578	120.98371887207031
114	121.03131866455078	13.9528					1	DETECTED	121.0313 m/z @13.95 [N1280_2.mzXML]	121.03131866455078	13.9528	0.13770000000000002	19.993499999999997	19.8558	15034.2470703125	6265646.237154293	0	1171	3.2948349939100083	0.7775295105275719	0.18819323107671224	121.02303314208984	121.03335571289062
115	121.07177734375	1.8371333333333333					1	DETECTED	121.0718 m/z @1.84 [N1280_2.mzXML]	121.07177734375	1.8371333333333333	0.10106666666666667	19.95716666666667	19.8561	438557.96875	7482105.217224973	0	1171	0.04079314683363888	0.7140908628809665	5.559880548338386	121.06434631347656	121.07225799560547
116	121.0841064453125	8.33895					1	DETECTED	121.0841 m/z @8.34 [N1280_2.mzXML]	121.0841064453125	8.33895	3.5037333333333334	8.544083333333333	5.04035	21866.205078125	1561257.3087886958	0	1171	0.293471271815541	0.5212124241243928	0.04447584656886665	121.08397674560547	121.0862808227539
117	122.05754852294922	8.843416666666666					1	DETECTED	122.0575 m/z @8.84 [N1280_2.mzXML]	122.05754852294922	8.843416666666666	5.88725	8.985449999999998	3.0981999999999985	11661.1806640625	593242.0096561885	0	1171	0.1358146816809782	0.5240232282798667	0.04804645655973348	122.0572280883789	122.05947875976562
118	122.0962905883789	8.632133333333334					1	DETECTED	122.0963 m/z @8.63 [N1280_2.mzXML]	122.0962905883789	8.632133333333334	0.19275	19.993499999999997	19.800749999999997	29639.251953125	2570432.5330388816	0	1171	0.11048303864761344	14.460015663161782	37.035867221563414	122.08718872070312	122.10308837890625
119	122.92424011230469	1.6428833333333333					1	DETECTED	122.9242 m/z @1.64 [N1280_2.mzXML]	122.92424011230469	1.6428833333333333	1.5826	16.881333333333334	15.298733333333335	38598.37890625	1395531.97933139	0	1171	0.10796045919814778	121.81928859253847	345.66888539916323	122.91764831542969	122.92948913574219
120	123.0440673828125	4.9112833333333334					1	DETECTED	123.0441 m/z @4.91 [N1280_2.mzXML]	123.0440673828125	4.9112833333333334	0.22916666666666666	19.51966666666667	19.2905	1851.8197021484375	1084857.0533308107	0	1171	1.4959014646695312	2.060019150882614	3.120038301765228	123.03871154785156	123.04432678222656
121	123.05525207519531	3.39545					1	DETECTED	123.0553 m/z @3.40 [N1280_2.mzXML]	123.05525207519531	3.39545	2.8453500000000003	19.774833333333333	16.929483333333334	3057.64599609375	752739.2728032531	0	1171	0.362596864434626	15.387641640913785	29.77528328182757	123.04696655273438	123.06388854980469
122	124.0368423461914	1.8786666666666667					1	DETECTED	124.0368 m/z @1.88 [N1280_2.mzXML]	124.0368423461914	1.8786666666666667	1.8227166666666668	19.90216666666667	18.07945	6847.06005859375	1153508.2145431826	0	1171	0.501007232636405	161.56791778373565	231.0014714495241	124.02861785888672	124.04524993896484
123	124.97582244873047	1.52415					1	DETECTED	124.9758 m/z @1.52 [N1280_2.mzXML]	124.97582244873047	1.52415	1.4492333333333332	10.348983333333333	8.89975	3470.06494140625	560767.4685866089	0	1171	0.045141982258703583	59.39766407119014	117.79532814238028	124.97322082519531	124.97594451904297
124	124.99951934814453	13.070416666666667					1	DETECTED	124.9995 m/z @13.07 [N1280_2.mzXML]	124.99951934814453	13.070416666666667	12.292300000000001	13.745683333333334	1.453383333333333	6474.51806640625	323885.51509545895	0	1171	0.5097230638351338	0.9339109388052359	0.8678218776104717	124.99922180175781	124.9998550415039
125	125.02069091796875	1.8084833333333334					1	DETECTED	125.0207 m/z @1.81 [N1280_2.mzXML]	125.02069091796875	1.8084833333333334	0.10106666666666667	19.97533333333333	19.874266666666664	15084.5810546875	2587666.625894011	0	1171	13.316190304888842	9.92455263763089	12.6209238276031	125.02055358886719	125.02693939208984
126	125.05696105957031	1.6878333333333333					1	DETECTED	125.0570 m/z @1.69 [N1280_2.mzXML]	125.05696105957031	1.6878333333333333	0.8492666666666667	9.8922	9.042933333333334	9750.4814453125	627453.02526297	0	1171	0.11740047407139365	5.391898875064595	9.78379775012919	125.0566177368164	125.05973052978516
127	126.05239868164062	1.8786666666666667					1	DETECTED	126.0524 m/z @1.88 [N1280_2.mzXML]	126.05239868164062	1.8786666666666667	0.28398333333333337	19.993499999999997	19.709516666666666	13067.5458984375	1191001.6594502716	0	1171	7.735010612964379	2.2921857693024132	4.2340332470406485	126.0519790649414	126.05530548095703
128	127.0025405883789	9.584816666666667					1	DETECTED	127.0025 m/z @9.58 [N1280_2.mzXML]	127.0025405883789	9.584816666666667	9.3256	16.0532	6.727600000000001	4794.24755859375	400521.1390601198	0	1171	0.08757590501546275	12.976789043914337	24.953578087828674	126.9965591430664	127.00640106201172
129	127.03880310058594	1.9339000000000002					1	DETECTED	127.0388 m/z @1.93 [N1280_2.mzXML]	127.03880310058594	1.9339000000000002	0.9041166666666667	10.894633333333333	9.990516666666666	25100.529296875	3843176.2812647377	0	1171	0.45607561392680296	4.854465344801641	8.700466462208345	127.03612518310547	127.04863739013672
130	127.04998779296875	5.502533333333333					1	DETECTED	127.0500 m/z @5.50 [N1280_2.mzXML]	127.04998779296875	5.502533333333333	0.11921666666666667	19.993499999999997	19.87428333333333	8832.521484375	4050830.576405852	0	1171	7.12867603009477	1.4109731226175128	2.6621742973319273	127.04913330078125	127.05432891845703
131	128.01071166992188	1.7798666666666667					1	DETECTED	128.0107 m/z @1.78 [N1280_2.mzXML]	128.01071166992188	1.7798666666666667	0.32045	19.95716666666667	19.63671666666667	7509.69970703125	3260218.101045227	0	1171	15.897539903706123	6.7275909324501795	12.41960302773426	128.01048278808594	128.0176239013672
132	128.0704803466797	2.3163					1	DETECTED	128.0705 m/z @2.32 [N1280_2.mzXML]	128.0704803466797	2.3163	0.17455	19.647333333333332	19.472783333333332	14268.5244140625	2566307.113554321	0	1171	1.0397387230606876	2.7333787380022616	4.615596398174645	128.06161499023438	128.07083129882812
133	129.0032196044922	1.49465					1	DETECTED	129.0032 m/z @1.49 [N1280_2.mzXML]	129.0032196044922	1.49465	1.49465	14.597616666666665	13.102966666666665	10180.462890625	2925592.611910522	0	1171	0.08552002572560324	null	null	129.00291442871094	129.0033721923828
134	129.01368713378906	15.519316666666667					1	DETECTED	129.0137 m/z @15.52 [N1280_2.mzXML]	129.01368713378906	15.519316666666667	1.4330166666666666	19.95716666666667	18.524150000000002	11436.09375	4953144.931809388	0	1171	1.9105424829945274	0.6575236222428886	2.418628368045113	129.0037078857422	129.01998901367188
135	129.054443359375	1.8923166666666666					1	DETECTED	129.0544 m/z @1.89 [N1280_2.mzXML]	129.054443359375	1.8923166666666666	0.10106666666666667	19.993499999999997	19.89243333333333	33527.81640625	6375682.177411675	0	1171	0.23599643902224043	2.5456104277371163	16.469211743993796	129.0521697998047	129.0548858642578
136	130.0498046875	3.3493833333333334					1	DETECTED	130.0498 m/z @3.35 [N1280_2.mzXML]	130.0498046875	3.3493833333333334	0.10106666666666667	19.939	19.837933333333332	23497.70703125	2957029.131703399	0	1171	0.4388702323156002	3.8147895715353854	0.6410309793159599	130.0474853515625	130.0544891357422
137	130.0650177001953	10.542833333333334					1	DETECTED	130.0650 m/z @10.54 [N1280_2.mzXML]	130.0650177001953	10.542833333333334	0.19275	19.556333333333335	19.363583333333334	53900.578125	2206385.9658684074	0	1171	1.4237224013200773	3.2241762685397486	2.5136340390464937	130.05772399902344	130.0723419189453
138	130.0860595703125	1.8923166666666666					1	DETECTED	130.0861 m/z @1.89 [N1280_2.mzXML]	130.0860595703125	1.8923166666666666	0.15591666666666668	19.993499999999997	19.83758333333333	38501.046875	2263283.268504364	0	1171	0.3434794513559942	10.701664826185517	6.164700774083753	130.08547973632812	130.09487915039062
139	130.3146209716797	1.5093666666666665					1	DETECTED	130.3146 m/z @1.51 [N1280_2.mzXML]	130.3146209716797	1.5093666666666665	1.4646000000000001	1.52415	0.05954999999999977	4816.390625	13973.0050780029	0	1171	0.09981146505528593	0.6651154132539105	0.3302308265078211	130.3146209716797	130.31471252441406
140	130.93280029296875	1.5388333333333333					1	DETECTED	130.9328 m/z @1.54 [N1280_2.mzXML]	130.93280029296875	1.5388333333333333	1.4330166666666666	16.530133333333332	15.097116666666665	17739.81640625	7248844.78699353	0	1171	0.08906216234056519	73.49416028683326	165.99962465132356	130.92715454101562	130.9371337890625
141	130.96470642089844	1.5388333333333333					1	DETECTED	130.9647 m/z @1.54 [N1280_2.mzXML]	130.96470642089844	1.5388333333333333	0.10106666666666667	19.993499999999997	19.89243333333333	1237473.0	1.4689925608254736E7	0	1171	0.12090962377914649	1.0960130276211324	1.1010065269729088	130.96226501464844	130.96546936035156
142	131.0187530517578	1.5388333333333333					1	DETECTED	131.0188 m/z @1.54 [N1280_2.mzXML]	131.0187530517578	1.5388333333333333	1.4330166666666666	1.6128166666666668	0.17980000000000018	50233.25	271357.6012185061	0	1171	0.18769849883213796	0.8495826114348725	0.6991652228697449	131.01864624023438	131.01882934570312
143	131.06829833984375	10.559016666666668					1	DETECTED	131.0683 m/z @10.56 [N1280_2.mzXML]	131.06829833984375	10.559016666666668	0.9223166666666667	19.829333333333334	18.907016666666667	5983.00830078125	1593351.800841461	0	1171	6.626345095728409	0.9809902075745154	132.1860642893722	131.06716918945312	131.07308959960938
144	131.0814666748047	2.63175					1	DETECTED	131.0815 m/z @2.63 [N1280_2.mzXML]	131.0814666748047	2.63175	2.425316666666667	3.9085666666666667	1.48325	4507.15185546875	202232.38985076902	0	1171	0.6085628779849692	3.592564185370585	6.18512837074117	131.08082580566406	131.0817413330078
145	131.443115234375	4.0662					1	DETECTED	131.4431 m/z @4.07 [N1280_2.mzXML]	131.443115234375	4.0662	3.3036833333333333	4.725	1.4213166666666663	4353.712890625	245330.47282916255	0	1171	1.0283704190848226	0.9319905575834402	0.8639811151668805	131.4425048828125	131.44322204589844
146	131.7495880126953	4.319466666666667					1	DETECTED	131.7496 m/z @4.32 [N1280_2.mzXML]	131.7495880126953	4.319466666666667	3.5037333333333334	4.5597166666666675	1.0559833333333342	3570.8994140625	179071.4695513917	0	1171	0.9842229638325164	0.6472601340307292	0.29452026806145853	131.7493896484375	131.7496795654297
147	131.9503173828125	19.9205					1	DETECTED	131.9503 m/z @19.92 [N1280_2.mzXML]	131.9503173828125	19.9205	0.10106666666666667	19.993499999999997	19.89243333333333	5552.38037109375	2603299.525265718	0	1171	13.934772718313084	0.5018416268208138	0.006715611743713396	131.9452667236328	131.95071411132812
148	131.96835327148438	1.5388333333333333					1	DETECTED	131.9684 m/z @1.54 [N1280_2.mzXML]	131.96835327148438	1.5388333333333333	1.4143666666666665	19.793	18.378633333333333	15925.19921875	2829382.0041742236	0	1171	10.48601244685843	36.614467936009966	65.73383403456532	131.96055603027344	131.9684295654297
149	132.0443878173828	9.498533333333334					1	DETECTED	132.0444 m/z @9.50 [N1280_2.mzXML]	132.0443878173828	9.498533333333334	9.144866666666667	10.4579	1.3130333333333333	21453.880859375	269992.8794271234	0	1171	0.08624574296796617	1.3331772709338852	2.293045752010889	132.0439453125	132.04452514648438
150	132.0653076171875	2.5622666666666665					1	DETECTED	132.0653 m/z @2.56 [N1280_2.mzXML]	132.0653076171875	2.5622666666666665	2.0326166666666667	10.207733333333334	8.175116666666668	159296.25	9728832.544481033	0	1171	0.7026491306588758	2.621478366458253	2.4549526086024316	132.055908203125	132.06570434570312
151	132.0763702392578	1.8511833333333334					1	DETECTED	132.0764 m/z @1.85 [N1280_2.mzXML]	132.0763702392578	1.8511833333333334	1.8227166666666668	10.403133333333333	8.580416666666666	1102779.5	6080555.882488772	1	1171	0.04544756301698705	129.405706697645	2.000259221760328	132.07601928710938	132.086181640625
152	132.10165405273438	4.11365					1	DETECTED	132.1017 m/z @4.11 [N1280_2.mzXML]	132.10165405273438	4.11365	0.35691666666666666	19.95716666666667	19.600250000000003	1261819.5	8.173219433564588E7	1	1171	1.0373118899705998	0.8668336568268669	0.5638539040961134	132.0994110107422	132.1024169921875
153	132.1125946044922	4.303816666666666					1	DETECTED	132.1126 m/z @4.30 [N1280_2.mzXML]	132.1125946044922	4.303816666666666	3.5191	4.44665	0.9275500000000001	2428.41259765625	85030.76552566528	0	1171	0.4796105584395125	0.5910094938725233	0.18201898774504668	132.11251831054688	132.1218719482422
154	132.451904296875	10.80515					1	DETECTED	132.4519 m/z @10.81 [N1280_2.mzXML]	132.451904296875	10.80515	3.3189166666666665	10.80515	7.486233333333333	17717.220703125	3746193.0547955013	0	1171	9.466880281125324	0.5	null	132.451904296875	132.45529174804688
155	132.770751953125	10.733966666666667					1	DETECTED	132.7708 m/z @10.73 [N1280_2.mzXML]	132.770751953125	10.733966666666667	3.183266666666667	10.733966666666667	7.550700000000001	11598.998046875	3392914.8025145875	0	1171	6.6516644165411725	0.5	null	132.76487731933594	132.770751953125
156	132.957763671875	11.762233333333334					1	DETECTED	132.9578 m/z @11.76 [N1280_2.mzXML]	132.957763671875	11.762233333333334	0.10106666666666667	19.993499999999997	19.89243333333333	398797.90625	4.820123921035755E7	0	1171	0.8329348963399195	0.8851812107441608	6.014823283453855	132.9577178955078	132.9610595703125
157	132.99807739257812	1.5388333333333333					1	DETECTED	132.9981 m/z @1.54 [N1280_2.mzXML]	132.99807739257812	1.5388333333333333	1.4330166666666666	16.2726	14.839583333333334	25665.947265625	8618030.303162597	0	1171	0.09867227588227379	70.11931012757914	139.2386202551583	132.9928741455078	132.9981231689453
158	133.03408813476562	1.5093666666666665					1	DETECTED	133.0341 m/z @1.51 [N1280_2.mzXML]	133.03408813476562	1.5093666666666665	0.70365	19.81116666666667	19.10751666666667	785715.0625	1.252957046522205E7	0	1171	0.11772586965704379	1.4373447828138057	1.9233255358914416	133.02833557128906	133.03465270996094
159	133.04931640625	1.99005					1	DETECTED	133.0493 m/z @1.99 [N1280_2.mzXML]	133.04931640625	1.99005	1.99005	19.793	17.80295	5411.30810546875	1282339.0591720887	0	1171	1.6593968307138511	null	null	133.0487823486328	133.0497589111328
160	133.0688018798828	2.63175					1	DETECTED	133.0688 m/z @2.63 [N1280_2.mzXML]	133.0688018798828	2.63175	2.1614333333333335	10.154666666666666	7.9932333333333325	9107.6044921875	718378.4144143371	0	1171	0.7664141456695552	4.435130164403192	2.22155566664876	133.06602478027344	133.0689697265625
161	133.07980346679688	1.8511833333333334					1	DETECTED	133.0798 m/z @1.85 [N1280_2.mzXML]	133.07980346679688	1.8511833333333334	1.8371333333333333	9.233333333333333	7.396199999999999	40135.421875	5456828.591142578	0	1171	7.538721120427559	264.1034115259323	525.1647232418155	133.07925415039062	133.0841522216797
162	133.10507202148438	4.11365					1	DETECTED	133.1051 m/z @4.11 [N1280_2.mzXML]	133.10507202148438	4.11365	1.5093666666666665	18.662166666666668	17.152800000000003	54814.78515625	4918220.571018066	0	1171	1.0481372503223945	0.8482525948276217	0.3237887634551285	133.09666442871094	133.10540771484375
163	133.95814514160156	11.377566666666667					1	DETECTED	133.9581 m/z @11.38 [N1280_2.mzXML]	133.95814514160156	11.377566666666667	0.11921666666666667	19.95716666666667	19.837950000000003	9549.6181640625	1880802.5144700326	0	1171	0.6917135577371649	1.356739935940299	0.3931639567094556	133.9580078125	133.9669189453125
164	134.0184783935547	1.7798666666666667					1	DETECTED	134.0185 m/z @1.78 [N1280_2.mzXML]	134.0184783935547	1.7798666666666667	1.7192833333333333	1.9478333333333333	0.22855000000000003	26159.306640625	168238.0609631348	0	1171	0.07180750602176778	1.886244841815678	2.772489683631356	134.01840209960938	134.01873779296875
165	134.03514099121094	1.5093666666666665					1	DETECTED	134.0351 m/z @1.51 [N1280_2.mzXML]	134.03514099121094	1.5093666666666665	1.4143666666666665	18.4785	17.064133333333334	67197.2421875	1877919.0429568482	0	1171	0.12581707693801403	1.4652367621446019	1.943903106151613	134.03439331054688	134.0449981689453
166	134.0598602294922	9.996383333333334					1	DETECTED	134.0599 m/z @10.00 [N1280_2.mzXML]	134.0598602294922	9.996383333333334	9.038783333333333	19.701999999999998	10.663216666666665	14983.05859375	1096342.9354629512	0	1171	0.4065443198954881	4.469507782041586	1.991143987591182	134.05943298339844	134.06698608398438
167	134.09938049316406	11.316333333333334					1	DETECTED	134.0994 m/z @11.32 [N1280_2.mzXML]	134.09938049316406	11.316333333333334	3.109166666666667	18.662166666666668	15.553	4606.345703125	2194606.5051828	0	1171	14.199146039478846	0.9475255366244948	0.8950510732489896	134.09373474121094	134.10647583007812
168	134.9582061767578	11.67685					1	DETECTED	134.9582 m/z @11.68 [N1280_2.mzXML]	134.9582061767578	11.67685	0.11921666666666667	19.993499999999997	19.87428333333333	60516.06640625	9289262.651877504	0	1171	1.3938318774892746	0.8391814196731214	6.489524376899783	134.95782470703125	134.9589385986328
169	135.0037841796875	1.5093666666666665					1	DETECTED	135.0038 m/z @1.51 [N1280_2.mzXML]	135.0037841796875	1.5093666666666665	1.4330166666666666	16.437766666666665	15.004749999999998	107641.6640625	3113347.637453582	0	1171	0.7405084150091157	7.748276452295873	10.822947916710048	134.99586486816406	135.00401306152344
170	135.03189086914062	1.49465					1	DETECTED	135.0319 m/z @1.49 [N1280_2.mzXML]	135.03189086914062	1.49465	1.4143666666666665	18.053166666666666	16.6388	80547.78125	2602274.1290168446	0	1171	0.17923840073878838	58.395893412318735	2.5328532646103508	135.03114318847656	135.03228759765625
171	135.04393005371094	10.172400000000001					1	DETECTED	135.0439 m/z @10.17 [N1280_2.mzXML]	135.04393005371094	10.172400000000001	8.11705	12.068616666666665	3.9515666666666647	3985.587646484375	494778.30332528683	0	1171	0.08786049231622783	0.9612880206939605	0.9225760413879209	135.04348754882812	135.04408264160156
172	136.04782104492188	1.8084833333333334					1	DETECTED	136.0478 m/z @1.81 [N1280_2.mzXML]	136.04782104492188	1.8084833333333334	1.7939333333333332	3.109166666666667	1.3152333333333337	153442.46875	657930.6733555913	0	1171	0.021860966886711575	6.232406545018167	8.376028292702737	136.04771423339844	136.04913330078125
173	136.0615234375	7.4643999999999995					1	DETECTED	136.0615 m/z @7.46 [N1280_2.mzXML]	136.0615234375	7.4643999999999995	0.10106666666666667	19.993499999999997	19.89243333333333	7332.013671875	3371979.3335039383	0	1171	15.700006216949312	1.3507763693979176	1.1515439989245655	136.06094360351562	136.0619659423828
174	136.0755615234375	3.9557833333333337					1	DETECTED	136.0756 m/z @3.96 [N1280_2.mzXML]	136.0755615234375	3.9557833333333337	2.1760499999999996	12.292300000000001	10.11625	5428.6748046875	1515510.0044797366	0	1171	0.5148932125923391	2.842069036559783	4.684138073119567	136.07521057128906	136.07594299316406
175	136.95350646972656	11.629816666666667					1	DETECTED	136.9535 m/z @11.63 [N1280_2.mzXML]	136.95350646972656	11.629816666666667	0.15591666666666668	19.993499999999997	19.83758333333333	23637.083984375	3779065.567102723	0	1171	1.5799646392426734	1.454032469942328	6.471346899081599	136.95285034179688	136.95440673828125
176	136.96925354003906	1.6278833333333333					1	DETECTED	136.9693 m/z @1.63 [N1280_2.mzXML]	136.96925354003906	1.6278833333333333	1.568	1.7192833333333333	0.15128333333333321	23765.861328125	129818.95249829104	0	1171	0.09259118846683134	1.3144064143355012	1.4617838398433745	136.9690704345703	136.9695587158203
177	137.0457305908203	3.3802166666666666					1	DETECTED	137.0457 m/z @3.38 [N1280_2.mzXML]	137.0457305908203	3.3802166666666666	2.701983333333333	3.7504	1.0484166666666668	4694.97412109375	154321.13822003175	0	1171	0.31158257005855283	0.7729026392097115	0.5458052784194228	137.04551696777344	137.04586791992188
178	137.05947875976562	9.3256					1	DETECTED	137.0595 m/z @9.33 [N1280_2.mzXML]	137.05947875976562	9.3256	3.7348500000000002	9.550866666666668	5.816016666666668	5318.615234375	649934.3881567994	0	1171	3.4332889990257875	0.5201463727287634	0.08278387538784207	137.05917358398438	137.059814453125
179	137.1322021484375	7.3218					1	DETECTED	137.1322 m/z @7.32 [N1280_2.mzXML]	137.1322021484375	7.3218	0.10106666666666667	19.993499999999997	19.89243333333333	8479.541015625	3720194.469467559	0	1171	16.990332077422256	1.3774524286545224	0.6958403920868287	137.13177490234375	137.1327362060547
180	138.05230712890625	1.8786666666666667					1	DETECTED	138.0523 m/z @1.88 [N1280_2.mzXML]	138.05230712890625	1.8786666666666667	0.13770000000000002	19.62933333333333	19.491633333333333	176796.84375	2077377.7598941661	0	1171	0.06019817598172561	0.5281240373419759	7.356712784859655	138.04388427734375	138.05551147460938
181	138.90609741210938	1.75025					1	DETECTED	138.9061 m/z @1.75 [N1280_2.mzXML]	138.90609741210938	1.75025	0.17455	2.2884	2.1138500000000002	43805.7578125	1111492.3318963933	0	1171	0.2912685437604319	0.6707248979074267	0.33229757345733896	138.90602111816406	138.9095001220703
182	139.00250244140625	3.3189166666666665					1	DETECTED	139.0025 m/z @3.32 [N1280_2.mzXML]	139.00250244140625	3.3189166666666665	1.4646000000000001	5.0846	3.62	1882.906494140625	199500.49986978152	0	1171	0.25038614499491585	0.9761008098221269	0.9522016196442538	138.99855041503906	139.00296020507812
183	139.0417938232422	14.4974					1	DETECTED	139.0418 m/z @14.50 [N1280_2.mzXML]	139.0417938232422	14.4974	0.13770000000000002	19.993499999999997	19.8558	152081.5625	2.2185784386203095E7	1	1171	3.4503471655326567	0.8126458487535737	0.5158938133500469	139.03561401367188	139.04261779785156
184	140.04148864746094	14.4974					1	DETECTED	140.0415 m/z @14.50 [N1280_2.mzXML]	140.04148864746094	14.4974	2.3845666666666667	16.58475	14.200183333333333	7419.05810546875	1732562.4520648813	0	1171	5.798879403993036	0.5750508146175317	0.3478657685527141	140.0318145751953	140.0498809814453
185	140.0678253173828	1.7798666666666667					1	DETECTED	140.0678 m/z @1.78 [N1280_2.mzXML]	140.0678253173828	1.7798666666666667	0.5026499999999999	9.996383333333334	9.493733333333335	578644.25	3439729.1403999915	1	1171	0.06072429029173909	1.4492771576928658	6.579207368414882	140.0648956298828	140.07095336914062
186	141.0157928466797	3.9557833333333337					1	DETECTED	141.0158 m/z @3.96 [N1280_2.mzXML]	141.0157928466797	3.9557833333333337	3.2132333333333336	4.24015	1.0269166666666663	2261.64453125	78385.4127289734	0	1171	0.34473210489825545	0.6914798105627002	0.38295962112540055	141.0151824951172	141.01602172851562
187	141.03839111328125	14.036066666666667					1	DETECTED	141.0384 m/z @14.04 [N1280_2.mzXML]	141.03839111328125	14.036066666666667	2.7589166666666665	16.181633333333334	13.422716666666668	5181.8623046875	1638137.3927312323	0	1171	11.36571611756024	0.5951289406750229	0.18758513338238442	141.0303497314453	141.0408477783203
188	141.05206298828125	9.3256					1	DETECTED	141.0521 m/z @9.33 [N1280_2.mzXML]	141.05206298828125	9.3256	0.70365	11.864166666666668	11.160516666666668	48291.38671875	1137112.7995311595	0	1171	0.11733703068642853	0.6556718683083452	0.4484243648008397	141.04635620117188	141.05438232421875
189	141.09075927734375	10.4579					1	DETECTED	141.0908 m/z @10.46 [N1280_2.mzXML]	141.09075927734375	10.4579	0.11921666666666667	19.993499999999997	19.87428333333333	2561.9501953125	1332156.2407110299	0	1171	9.473387394736738	0.9611612374883325	0.922322474976665	141.08213806152344	141.09133911132812
190	142.04708862304688	1.7939333333333332					1	DETECTED	142.0471 m/z @1.79 [N1280_2.mzXML]	142.04708862304688	1.7939333333333332	1.7350166666666667	19.172666666666665	17.437649999999998	28464.333984375	1069416.2201026306	0	1171	0.10985519994071691	147.98571428571466	3.973547213846206	142.04708862304688	142.04995727539062
191	142.0650177001953	9.1898					1	DETECTED	142.0650 m/z @9.19 [N1280_2.mzXML]	142.0650177001953	9.1898	3.4881	10.348983333333333	6.860883333333333	66012.5703125	705931.0296392499	0	1171	0.09314098790914827	1.7027038495352174	1.9296180684398965	142.0555419921875	142.06686401367188
192	142.08615112304688	1.9201333333333332					1	DETECTED	142.0862 m/z @1.92 [N1280_2.mzXML]	142.08615112304688	1.9201333333333332	1.90635	8.20315	6.296800000000001	10517.1904296875	418477.3019082947	0	1171	0.17889564321691753	228.42079806529753	455.84159613059506	142.08580017089844	142.08648681640625
193	142.94764709472656	1.6725833333333333					1	DETECTED	142.9476 m/z @1.67 [N1280_2.mzXML]	142.94764709472656	1.6725833333333333	1.49465	19.5015	18.00685	24879.353515625	1502453.5048503717	0	1171	0.1816504062682529	33.96306501421682	89.1672444145598	142.93795776367188	142.9502716064453
194	143.0311737060547	1.8084833333333334					1	DETECTED	143.0312 m/z @1.81 [N1280_2.mzXML]	143.0311737060547	1.8084833333333334	0.4663333333333333	19.51966666666667	19.053333333333335	237036.828125	3279831.817467681	0	1171	0.09522477709974675	56.3663331356169	1.907735045545613	143.0285186767578	143.0340576171875
195	143.0728302001953	9.1898					1	DETECTED	143.0728 m/z @9.19 [N1280_2.mzXML]	143.0728302001953	9.1898	0.10106666666666667	19.993499999999997	19.89243333333333	82932.890625	2982386.1797518856	0	1171	0.09080988540895518	0.5207400120306219	0.02153011238748105	143.0694580078125	143.08250427246094
196	144.04432678222656	9.1898					1	DETECTED	144.0443 m/z @9.19 [N1280_2.mzXML]	144.04432678222656	9.1898	1.8084833333333334	9.686	7.877516666666667	16803.34765625	2821808.755616179	0	1171	0.09406253758359995	0.5336118894777129	7.683308823689693	144.03445434570312	144.04458618164062
197	144.0570831298828	1.8371333333333333					1	DETECTED	144.0571 m/z @1.84 [N1280_2.mzXML]	144.0570831298828	1.8371333333333333	0.11921666666666667	19.939	19.819783333333334	4088.861572265625	1320300.5330448304	0	1171	4.032662256877799	5.768552025224352	16.132212509807093	144.0570831298828	144.06585693359375
198	144.08038330078125	9.1898					1	DETECTED	144.0804 m/z @9.19 [N1280_2.mzXML]	144.08038330078125	9.1898	1.2680833333333332	18.9905	17.722416666666668	774764.6875	6413409.413495431	1	1171	0.09189094466212033	1.9592058385554882	2.074408200548862	144.0734405517578	144.0808563232422
199	144.10166931152344	1.8650833333333334					1	DETECTED	144.1017 m/z @1.87 [N1280_2.mzXML]	144.10166931152344	1.8650833333333334	0.3023	19.884	19.5817	254900.53125	5899261.953964631	0	1171	0.05032122643337056	0.5870806053326593	0.152553374174046	144.10130310058594	144.10214233398438
200	144.98069763183594	1.52415					1	DETECTED	144.9807 m/z @1.52 [N1280_2.mzXML]	144.98069763183594	1.52415	1.4798833333333334	18.9905	17.510616666666667	45358.5703125	2090341.444169922	0	1171	0.08921024846105019	138.99928933801573	252.79393900374856	144.97943115234375	144.9813232421875
201	144.99179077148438	1.8227166666666668					1	DETECTED	144.9918 m/z @1.82 [N1280_2.mzXML]	144.99179077148438	1.8227166666666668	1.4143666666666665	17.551166666666667	16.1368	62966.296875	1.819884723412958E7	0	1171	0.36656739604730326	19.79351469521909	357.6843305645247	144.99102783203125	144.99200439453125
202	145.04930114746094	1.9618499999999999					1	DETECTED	145.0493 m/z @1.96 [N1280_2.mzXML]	145.04930114746094	1.9618499999999999	0.15591666666666668	19.95716666666667	19.801250000000003	125550.7421875	8238549.081680813	0	1171	0.18071139831299488	4.831617383152683	4.442083141862607	145.04791259765625	145.05194091796875
203	145.06460571289062	9.1898					1	DETECTED	145.0646 m/z @9.19 [N1280_2.mzXML]	145.06460571289062	9.1898	9.16025	9.233333333333333	0.07308333333333294	5166.595703125	15629.972574584835	0	1171	0.11194124344668666	1.2366046249294744	1.4732092498589486	145.06460571289062	145.0648193359375
204	145.0840301513672	9.1898					1	DETECTED	145.0840 m/z @9.19 [N1280_2.mzXML]	145.0840301513672	9.1898	9.144866666666667	10.476333333333335	1.3314666666666675	66486.1484375	516479.6759606303	0	1171	0.09237669440209295	3.085519519957956	5.562085662043513	145.08389282226562	145.0861053466797
205	146.05967712402344	9.1898					1	DETECTED	146.0597 m/z @9.19 [N1280_2.mzXML]	146.05967712402344	9.1898	0.6489166666666667	19.90216666666667	19.25325	595455.5	5524670.111079665	0	1171	0.09272562853361421	2.075855280158641	2.154199266959295	146.05264282226562	146.06019592285156
206	146.08094787597656	1.9618499999999999					1	DETECTED	146.0809 m/z @1.96 [N1280_2.mzXML]	146.08094787597656	1.9618499999999999	0.11921666666666667	19.939	19.819783333333334	83933.8359375	5672133.904090424	0	1171	0.5296688986443574	1.930426591915003	1.0907882701339997	146.0802459716797	146.08154296875
207	146.11724853515625	1.8511833333333334					1	DETECTED	146.1172 m/z @1.85 [N1280_2.mzXML]	146.11724853515625	1.8511833333333334	1.8084833333333334	9.411266666666668	7.602783333333335	33706.8359375	1303459.6968908997	0	1171	7.442327647844349	84.74187054076013	172.8799072272692	146.1172332763672	146.11801147460938
208	147.01112365722656	1.52415					1	DETECTED	147.0111 m/z @1.52 [N1280_2.mzXML]	147.01112365722656	1.52415	1.4646000000000001	17.813166666666667	16.348566666666667	213832.671875	4943275.461028531	0	1171	0.12716685399016758	86.6146987395739	169.5038992664997	147.00778198242188	147.01441955566406
209	147.02682495117188	1.5093666666666665					1	DETECTED	147.0268 m/z @1.51 [N1280_2.mzXML]	147.02682495117188	1.5093666666666665	1.5093666666666665	7.766450000000001	6.257083333333334	208108.53125	1.0827804934805973E7	0	1171	3.8826605879187834	null	null	147.02682495117188	147.03260803222656
210	147.06326293945312	9.1898					1	DETECTED	147.0633 m/z @9.19 [N1280_2.mzXML]	147.06326293945312	9.1898	0.10106666666666667	19.97533333333333	19.874266666666664	50130.046875	2747826.8175421124	0	1171	0.09125050015105707	1.1619573119578404	0.09660077849274035	147.05410766601562	147.06552124023438
211	147.07620239257812	1.8511833333333334					1	DETECTED	147.0762 m/z @1.85 [N1280_2.mzXML]	147.07620239257812	1.8511833333333334	1.7798666666666667	10.592649999999999	8.812783333333332	259117.5	5658997.147193732	0	1171	0.13036010812948806	7.166151763841966	7.9925285460095346	147.07598876953125	147.08009338378906
212	147.11257934570312	1.5974					1	DETECTED	147.1126 m/z @1.60 [N1280_2.mzXML]	147.11257934570312	1.5974	1.52415	16.2726	14.74845	127872.3125	2885007.386798887	0	1171	0.132664133040167	12.055853677798169	8.97138644281574	147.10304260253906	147.1170654296875
213	148.01458740234375	1.52415					1	DETECTED	148.0146 m/z @1.52 [N1280_2.mzXML]	148.01458740234375	1.52415	1.4143666666666665	16.10825	14.693883333333336	23575.439453125	6226830.868118165	0	1171	0.13401979257262164	66.92219523303477	132.84439046606954	148.00474548339844	148.0146942138672
214	148.0425567626953	2.0902000000000003					1	DETECTED	148.0426 m/z @2.09 [N1280_2.mzXML]	148.0425567626953	2.0902000000000003	0.6489166666666667	10.066816666666666	9.4179	29934.576171875	1949081.0882597654	0	1171	0.46223207777924147	2.6230901549854297	0.6139599328343921	148.0386962890625	148.0429229736328
215	148.06019592285156	1.8227166666666668					1	DETECTED	148.0602 m/z @1.82 [N1280_2.mzXML]	148.06019592285156	1.8227166666666668	1.7798666666666667	9.247866666666665	7.467999999999998	34403.47265625	1002365.2377557986	0	1171	0.13900750235336456	17.202444175910628	34.49991364292188	148.0599365234375	148.0667266845703
216	148.08226013183594	17.6075					1	DETECTED	148.0823 m/z @17.61 [N1280_2.mzXML]	148.08226013183594	17.6075	0.11921666666666667	19.993499999999997	19.87428333333333	5399.49951171875	1993150.6332443843	0	1171	3.5071095668322645	0.5682171015451296	0.1391790559984181	148.0755615234375	148.08248901367188
217	148.11192321777344	8.985449999999998					1	DETECTED	148.1119 m/z @8.99 [N1280_2.mzXML]	148.11192321777344	8.985449999999998	8.5615	9.074183333333334	0.5126833333333334	4047.599365234375	52454.56846563736	0	1171	0.07944400772187343	0.6046507056649794	0.20930141132995875	148.11155700683594	148.11219787597656
218	148.93490600585938	1.7350166666666667					1	DETECTED	148.9349 m/z @1.74 [N1280_2.mzXML]	148.93490600585938	1.7350166666666667	1.6725833333333333	11.910383333333334	10.2378	80788.59375	2251562.3796774903	0	1171	0.12475284949588672	81.98985584623597	3.6037981631711844	148.93490600585938	148.93528747558594
219	148.9756317138672	1.5388333333333333					1	DETECTED	148.9756 m/z @1.54 [N1280_2.mzXML]	148.9756317138672	1.5388333333333333	1.4143666666666665	7.695266666666667	6.280900000000001	117778.640625	2978012.2558874213	0	1171	9.575715109960987	13.055415189717744	32.34085625657722	148.9753875732422	148.97613525390625
220	149.011962890625	1.5093666666666665					1	DETECTED	149.0120 m/z @1.51 [N1280_2.mzXML]	149.011962890625	1.5093666666666665	0.28398333333333337	17.401666666666664	17.117683333333332	168483.34375	4698212.045794982	0	1171	0.1159165990010953	0.3706721825318579	null	149.00198364257812	149.01220703125
221	149.02301025390625	12.46475					1	DETECTED	149.0230 m/z @12.46 [N1280_2.mzXML]	149.02301025390625	12.46475	0.10106666666666667	19.993499999999997	19.89243333333333	77486.2109375	3.700203126743116E7	1	1171	12.670789300817264	0.8532419706384412	0.08130852559102672	149.02273559570312	149.0233917236328
222	149.07858276367188	16.770166666666668					1	DETECTED	149.0786 m/z @16.77 [N1280_2.mzXML]	149.07858276367188	16.770166666666668	0.13770000000000002	19.611	19.473300000000002	8855.9736328125	3811242.4727773746	0	1171	9.175903164154237	0.5854002412951376	0.3431669089559484	149.0779571533203	149.07876586914062
223	149.99253845214844	1.75025					1	DETECTED	149.9925 m/z @1.75 [N1280_2.mzXML]	149.99253845214844	1.75025	0.13770000000000002	19.95716666666667	19.81946666666667	10631.95703125	5133446.942192505	0	1171	17.290910268477187	6.145380504997262	7.8728770973770645	149.99249267578125	149.99746704101562
224	150.0133819580078	1.7939333333333332					1	DETECTED	150.0134 m/z @1.79 [N1280_2.mzXML]	150.0133819580078	1.7939333333333332	0.3387333333333334	19.829333333333334	19.4906	7662.63916015625	6718205.191497376	0	1171	18.264706919036396	6.696880153930732	12.393760307861466	150.00357055664062	150.01776123046875
225	150.02638244628906	12.46475					1	DETECTED	150.0264 m/z @12.46 [N1280_2.mzXML]	150.02638244628906	12.46475	0.10106666666666667	19.97533333333333	19.874266666666664	6993.1064453125	3877132.4033598034	0	1171	9.5840024069238	0.8037356720826181	0.8098356442867732	150.02606201171875	150.02691650390625
226	150.0582275390625	2.6880666666666664					1	DETECTED	150.0582 m/z @2.69 [N1280_2.mzXML]	150.0582275390625	2.6880666666666664	1.8084833333333334	19.9205	18.112016666666666	37882.03125	4016165.0771298828	0	1171	0.31883854208408025	0.7006628861058373	1.0916617776568414	150.0521697998047	150.06326293945312
227	150.9320068359375	1.7350166666666667					1	DETECTED	150.9320 m/z @1.74 [N1280_2.mzXML]	150.9320068359375	1.7350166666666667	1.6725833333333333	1.9339000000000002	0.26131666666666686	27694.455078125	208674.51116003413	0	1171	0.09546232391693965	2.0927656166577697	3.1855312333155394	150.9319305419922	150.9345703125
228	150.9767303466797	2.2043666666666666					1	DETECTED	150.9767 m/z @2.20 [N1280_2.mzXML]	150.9767303466797	2.2043666666666666	0.10106666666666667	19.939	19.837933333333332	15079.2744140625	2467365.286380008	0	1171	9.760502484570175	8.470267374104104	12.438495478329923	150.9676971435547	150.97683715820312
229	151.0449981689453	1.49465					1	DETECTED	151.0450 m/z @1.49 [N1280_2.mzXML]	151.0449981689453	1.49465	1.4330166666666666	8.64955	7.216533333333333	9178.521484375	1573350.3376820984	0	1171	0.15382481676055781	58.544077879935	116.08815575987002	151.03640747070312	151.05038452148438
230	151.0612030029297	8.544083333333333					1	DETECTED	151.0612 m/z @8.54 [N1280_2.mzXML]	151.0612030029297	8.544083333333333	2.7161666666666666	8.578916666666666	5.86275	4257.40185546875	431284.529479767	0	1171	0.07137322580170213	0.5029884893115035	0.005976978623007067	151.0609130859375	151.0617218017578
231	151.1114044189453	10.787366666666665					1	DETECTED	151.1114 m/z @10.79 [N1280_2.mzXML]	151.1114044189453	10.787366666666665	0.17455	19.829333333333334	19.654783333333334	4699.24365234375	1342968.2784796138	0	1171	0.1285415681960398	0.9259927854528096	6.256823134179508	151.11102294921875	151.11219787597656
232	152.0217742919922	1.8084833333333334					1	DETECTED	152.0218 m/z @1.81 [N1280_2.mzXML]	152.0217742919922	1.8084833333333334	1.7654333333333334	4.160933333333333	2.3955	91257.703125	803210.494850708	0	1171	0.026201148980919298	15.088663871193718	36.07720006055504	152.0217742919922	152.03176879882812
233	152.046142578125	11.554633333333333					1	DETECTED	152.0461 m/z @11.55 [N1280_2.mzXML]	152.046142578125	11.554633333333333	0.10106666666666667	19.993499999999997	19.89243333333333	5577.6865234375	1812326.440130004	0	1171	12.246656540275264	0.8683947067434596	1.4919051500762972	152.0421905517578	152.05458068847656
234	152.9468231201172	1.6128166666666668					1	DETECTED	152.9468 m/z @1.61 [N1280_2.mzXML]	152.9468231201172	1.6128166666666668	1.5533833333333333	14.9331	13.379716666666667	102527.765625	5021713.902642212	0	1171	0.10070419533459707	1.8963997917370432	2.433677993907036	152.9462890625	152.9499969482422
235	153.0572967529297	13.728966666666668					1	DETECTED	153.0573 m/z @13.73 [N1280_2.mzXML]	153.0572967529297	13.728966666666668	3.8132499999999996	19.6655	15.852250000000002	77207.640625	1.2318631099998346E7	1	1171	1.3059302758166886	0.7299122799371061	0.36029724619741615	153.05148315429688	153.06631469726562
236	154.02627563476562	1.8650833333333334					1	DETECTED	154.0263 m/z @1.87 [N1280_2.mzXML]	154.02627563476562	1.8650833333333334	1.8084833333333334	1.90635	0.09786666666666655	29560.986328125	108127.53418652347	0	1171	0.05249114270383437	0.8645465253239096	0.7290930506478194	154.0198974609375	154.02635192871094
237	154.05841064453125	1.8371333333333333					1	DETECTED	154.0584 m/z @1.84 [N1280_2.mzXML]	154.05841064453125	1.8371333333333333	1.8371333333333333	17.794500000000003	15.957366666666669	11285.7958984375	1507687.9142691952	0	1171	11.909089655289158	null	null	154.04994201660156	154.06243896484375
238	154.08389282226562	3.6571					1	DETECTED	154.0839 m/z @3.66 [N1280_2.mzXML]	154.08389282226562	3.6571	3.0062166666666665	19.465	16.458783333333333	6662.169921875	885081.0879619445	0	1171	0.6699985470505458	12.643420479860703	1.5259691283361734	154.08326721191406	154.0862579345703
239	154.88009643554688	1.7654333333333334					1	DETECTED	154.8801 m/z @1.77 [N1280_2.mzXML]	154.88009643554688	1.7654333333333334	1.7192833333333333	17.794500000000003	16.07521666666667	14867.826171875	887486.4272690127	0	1171	0.21394702106096308	174.16269411339786	8.446877957458781	154.87774658203125	154.8856201171875
240	155.0281524658203	2.6880666666666664					1	DETECTED	155.0282 m/z @2.69 [N1280_2.mzXML]	155.0281524658203	2.6880666666666664	2.1760499999999996	17.178166666666666	15.002116666666666	30659.564453125	1539868.760195404	0	1171	0.06543730572645767	6.734619567609013	14.217382208746777	155.02792358398438	155.03167724609375
241	155.0677490234375	10.313283333333334					1	DETECTED	155.0677 m/z @10.31 [N1280_2.mzXML]	155.0677490234375	10.313283333333334	9.16025	14.481133333333334	5.3208833333333345	6112.60595703125	428116.5361715087	0	1171	0.30297222367929777	2.307341505015753	11.752537566675562	155.06005859375	155.06837463378906
242	155.13059997558594	15.054316666666667					1	DETECTED	155.1306 m/z @15.05 [N1280_2.mzXML]	155.13059997558594	15.054316666666667	0.10106666666666667	19.993499999999997	19.89243333333333	325228.875	7.973091555533E7	0	1171	6.23583308242085	0.8372042673956519	0.3278706985528017	155.13014221191406	155.13113403320312
243	156.04183959960938	1.7798666666666667					1	DETECTED	156.0418 m/z @1.78 [N1280_2.mzXML]	156.04183959960938	1.7798666666666667	1.7350166666666667	10.348983333333333	8.613966666666666	297886.40625	2.7316308045767397E7	1	1171	0.04228462298699842	100.56080598833178	234.07363220603293	156.0417022705078	156.04222106933594
244	156.0765838623047	1.8650833333333334					1	DETECTED	156.0766 m/z @1.87 [N1280_2.mzXML]	156.0765838623047	1.8650833333333334	1.5388333333333333	15.979516666666665	14.440683333333332	52902.22265625	2410833.228240723	0	1171	0.12163231530398355	1.8868070235865424	2.180629107074657	156.0681915283203	156.07713317871094
245	156.1342010498047	14.865983333333332					1	DETECTED	156.1342 m/z @14.87 [N1280_2.mzXML]	156.1342010498047	14.865983333333332	0.15591666666666668	19.939	19.783083333333334	16931.04296875	5031806.289768923	0	1171	0.8428485331711251	0.8686330125012374	0.33482474631905373	156.13368225097656	156.13455200195312
246	157.1278076171875	15.054316666666667					1	DETECTED	157.1278 m/z @15.05 [N1280_2.mzXML]	157.1278076171875	15.054316666666667	0.10106666666666667	19.993499999999997	19.89243333333333	90172.8125	2.3280968223319143E7	0	1171	6.678029633430752	0.6742968829086843	1.8257519094584964	157.12196350097656	157.12835693359375
247	158.04005432128906	1.7798666666666667					1	DETECTED	158.0401 m/z @1.78 [N1280_2.mzXML]	158.04005432128906	1.7798666666666667	1.75025	3.8449999999999998	2.0947499999999994	21227.34375	326787.7105202026	0	1171	1.5948963533279386	33.73619373344561	49.61196974790744	158.03688049316406	158.04043579101562
248	158.13137817382812	14.865983333333332					1	DETECTED	158.1314 m/z @14.87 [N1280_2.mzXML]	158.13137817382812	14.865983333333332	0.32045	19.939	19.61855	5562.20263671875	1932293.9143503099	0	1171	8.011593350473127	0.6743840033366486	0.6719377494841353	158.1307830810547	158.13168334960938
249	158.92764282226562	1.5533833333333333					1	DETECTED	158.9276 m/z @1.55 [N1280_2.mzXML]	158.92764282226562	1.5533833333333333	1.4646000000000001	2.0902000000000003	0.6256000000000002	36772.3359375	613189.9181813966	0	1171	0.10187326579163258	3.523183780739634	6.046367561479268	158.9217987060547	158.92776489257812
250	158.96371459960938	1.6428833333333333					1	DETECTED	158.9637 m/z @1.64 [N1280_2.mzXML]	158.96371459960938	1.6428833333333333	1.5826	1.90635	0.32375	467267.96875	2996021.186020263	0	1171	0.08199453940240709	1.8003371219310158	2.646330288622024	158.963623046875	158.9639892578125
251	159.0137176513672	1.4330166666666666					1	DETECTED	159.0137 m/z @1.43 [N1280_2.mzXML]	159.0137176513672	1.4330166666666666	1.4143666666666665	19.026833333333332	17.612466666666666	8628.923828125	1195314.6012727353	0	1171	1.2485605831550772	472.1840929401237	110.65609980670408	159.01339721679688	159.01446533203125
252	159.0652313232422	2.4118666666666666					1	DETECTED	159.0652 m/z @2.41 [N1280_2.mzXML]	159.0652313232422	2.4118666666666666	1.9201333333333332	18.533833333333334	16.6137	5435.83984375	1461243.378852142	0	1171	0.7130463549132156	16.89299755965293	9.595071241946664	159.06031799316406	159.07008361816406
253	159.0915985107422	9.1898					1	DETECTED	159.0916 m/z @9.19 [N1280_2.mzXML]	159.0915985107422	9.1898	0.5209666666666667	18.459999999999997	17.93903333333333	55306.640625	1591698.9637239361	0	1171	0.10089367124421855	0.5171211858851343	2.517109047198761	159.08343505859375	159.1015625
254	159.1490936279297	8.825616666666667					1	DETECTED	159.1491 m/z @8.83 [N1280_2.mzXML]	159.1490936279297	8.825616666666667	8.684483333333333	12.599183333333334	3.9147000000000016	26084.021484375	550258.2893495794	0	1171	0.16356805102240557	13.86880018894654	1.0708106817451288	159.14898681640625	159.15284729003906
255	159.98179626464844	11.131666666666666					1	DETECTED	159.9818 m/z @11.13 [N1280_2.mzXML]	159.98179626464844	11.131666666666666	0.11921666666666667	19.97533333333333	19.856116666666665	4622.4482421875	2126327.3547397465	0	1171	14.567215480247649	0.901530389089924	0.8030607781798479	159.9813995361328	159.98248291015625
256	160.06033325195312	2.5208999999999997					1	DETECTED	160.0603 m/z @2.52 [N1280_2.mzXML]	160.06033325195312	2.5208999999999997	1.8227166666666668	19.556333333333335	17.733616666666666	290330.3125	1.9753981552168224E7	1	1171	0.7292031283412617	2.0409195505807793	2.107955883902271	160.05902099609375	160.0634002685547
257	160.07559204101562	9.1898					1	DETECTED	160.0756 m/z @9.19 [N1280_2.mzXML]	160.07559204101562	9.1898	0.8856333333333333	10.697933333333333	9.8123	25436.6640625	1757818.866086486	0	1171	0.1149831605279541	0.5908058203712996	3.0250017850485693	160.07540893554688	160.0758819580078
258	160.1331024169922	10.1017					1	DETECTED	160.1331 m/z @10.10 [N1280_2.mzXML]	160.1331024169922	10.1017	9.65165	10.207733333333334	0.5560833333333335	11560.6259765625	184362.44111645487	0	1171	0.10054084804598773	0.617801725734179	0.3625835241158845	160.13307189941406	160.1377716064453
259	161.0120849609375	1.5093666666666665					1	DETECTED	161.0121 m/z @1.51 [N1280_2.mzXML]	161.0120849609375	1.5093666666666665	1.4143666666666665	14.967183333333333	13.552816666666667	15888.869140625	1875548.5705855712	0	1171	13.536387067291933	71.33061403508773	140.95434848112816	161.00653076171875	161.01211547851562
260	161.0237579345703	12.36175					1	DETECTED	161.0238 m/z @12.36 [N1280_2.mzXML]	161.0237579345703	12.36175	1.49465	16.437766666666665	14.943116666666665	57389.3515625	1.0184166304813534E7	0	1171	1.1691424477173467	1.9257474638977052	3.3211854221656076	161.01504516601562	161.03163146972656
261	161.06373596191406	2.6880666666666664					1	DETECTED	161.0637 m/z @2.69 [N1280_2.mzXML]	161.06373596191406	2.6880666666666664	0.4296166666666667	19.884	19.454383333333332	16015.734375	2349516.1919183657	0	1171	0.6554365504715114	2.034422016321723	3.159103154470012	161.05877685546875	161.07049560546875
262	161.9759063720703	11.569416666666665					1	DETECTED	161.9759 m/z @11.57 [N1280_2.mzXML]	161.9759063720703	11.569416666666665	0.10106666666666667	19.993499999999997	19.89243333333333	12293.6328125	2550763.503568116	0	1171	19.42654450099298	1.0910739549916832	1.1310331437120609	161.9759063720703	161.9822540283203
263	162.0978240966797	15.831533333333335					1	DETECTED	162.0978 m/z @15.83 [N1280_2.mzXML]	162.0978240966797	15.831533333333335	8.861366666666667	19.95716666666667	11.095800000000002	9742.0751953125	2690155.0914663374	0	1171	2.800257836099311	0.7959494034097703	0.5627044950421535	162.09701538085938	162.09840393066406
264	162.1118621826172	1.8227166666666668					1	DETECTED	162.1119 m/z @1.82 [N1280_2.mzXML]	162.1118621826172	1.8227166666666668	1.7654333333333334	8.405516666666667	6.640083333333334	2911463.25	1.4070364795744535E7	1	1171	0.03972807879110096	2.3932152123403814	2.7181846361398745	162.11167907714844	162.11293029785156
265	162.96836853027344	12.395783333333332					1	DETECTED	162.9684 m/z @12.40 [N1280_2.mzXML]	162.96836853027344	12.395783333333332	0.3933	13.88415	13.49085	3925.663818359375	1337394.9852811585	0	1171	7.221660621230073	0.5620024467158881	0.31955212173671516	162.96795654296875	162.96937561035156
266	162.9911651611328	1.5093666666666665					1	DETECTED	162.9912 m/z @1.51 [N1280_2.mzXML]	162.9911651611328	1.5093666666666665	0.21093333333333333	19.993499999999997	19.782566666666664	367195.3125	6652300.740784234	0	1171	0.11953118190751355	1.4713650366553048	1.8806807140489619	162.98342895507812	162.99179077148438
267	163.03854370117188	10.912550000000001					1	DETECTED	163.0385 m/z @10.91 [N1280_2.mzXML]	163.03854370117188	10.912550000000001	0.15591666666666668	19.95716666666667	19.801250000000003	30181.580078125	3532779.5531644914	0	1171	1.0050690468326575	0.8628331083164869	19.280548509408572	163.03805541992188	163.04541015625
268	163.06002807617188	1.9618499999999999					1	DETECTED	163.0600 m/z @1.96 [N1280_2.mzXML]	163.06002807617188	1.9618499999999999	0.10106666666666667	19.993499999999997	19.89243333333333	34426.53515625	7601273.26618896	0	1171	0.33165353241549167	5.918687743199157	3.4960400638462352	163.05136108398438	163.0659942626953
269	163.09434509277344	15.592383333333334					1	DETECTED	163.0943 m/z @15.59 [N1280_2.mzXML]	163.09434509277344	15.592383333333334	0.6489166666666667	19.95716666666667	19.30825	19757.560546875	6664307.768461795	0	1171	8.133299026090624	0.6460431983653949	0.7007572901873349	163.08584594726562	163.09698486328125
270	163.11561584472656	1.8227166666666668					1	DETECTED	163.1156 m/z @1.82 [N1280_2.mzXML]	163.11561584472656	1.8227166666666668	1.7798666666666667	19.683666666666667	17.9038	142079.65625	4848725.481168456	0	1171	0.05278526062819089	120.88772925728047	233.25803035028127	163.10890197753906	163.1160125732422
271	163.520263671875	15.5558					1	DETECTED	163.5203 m/z @15.56 [N1280_2.mzXML]	163.520263671875	15.5558	13.969666666666665	15.9238	1.9541333333333348	18587.572265625	1596674.3507968755	0	1171	0.26440620045965346	0.6160053799596503	0.23201075991930065	163.51834106445312	163.5261688232422
272	163.97657775878906	19.884					1	DETECTED	163.9766 m/z @19.88 [N1280_2.mzXML]	163.97657775878906	19.884	0.10106666666666667	19.993499999999997	19.89243333333333	53247.69140625	1.923401541922464E7	1	1171	2.112532217162048	0.5056988923543667	0.010662273055765774	163.97592163085938	163.97715759277344
273	164.09153747558594	1.9618499999999999					1	DETECTED	164.0915 m/z @1.96 [N1280_2.mzXML]	164.09153747558594	1.9618499999999999	1.90635	18.256333333333334	16.349983333333334	9771.73828125	1085849.4205443726	0	1171	0.3949113552109489	14.09513548218138	23.351541327189185	164.0913848876953	164.10072326660156
274	164.92979431152344	1.6725833333333333					1	DETECTED	164.9298 m/z @1.67 [N1280_2.mzXML]	164.92979431152344	1.6725833333333333	1.6428833333333333	15.57415	13.931266666666666	33309.265625	2012353.4789921264	0	1171	0.17465506613425297	234.53310886644172	13.764578915563055	164.92282104492188	164.93019104003906
275	164.9841766357422	11.779349999999999					1	DETECTED	164.9842 m/z @11.78 [N1280_2.mzXML]	164.9841766357422	11.779349999999999	0.10106666666666667	19.97533333333333	19.874266666666664	96520.5546875	1.2983915504817544E7	1	1171	1.1674117179103813	0.8642862908318516	6.438554092405169	164.976806640625	164.98721313476562
276	165.0245361328125	1.49465					1	DETECTED	165.0245 m/z @1.49 [N1280_2.mzXML]	165.0245361328125	1.49465	1.4330166666666666	1.6278833333333333	0.19486666666666674	7598.27099609375	66136.10399450686	0	1171	0.16179994240031093	1.5808545159545682	2.093367608282986	165.0240936279297	165.0245819091797
277	165.0546875	3.86085					1	DETECTED	165.0547 m/z @3.86 [N1280_2.mzXML]	165.0546875	3.86085	1.5388333333333333	10.526399999999999	8.987566666666666	6420.6572265625	1098876.5719697264	0	1171	5.797846276554368	1.935293315437012	2.870586630874024	165.05386352539062	165.06027221679688
278	165.15966796875	16.419633333333334					1	DETECTED	165.1597 m/z @16.42 [N1280_2.mzXML]	165.15966796875	16.419633333333334	0.19275	19.793	19.60025	16917.369140625	4933131.126792785	0	1171	6.497196968100605	0.6965198627849646	0.3971448630508548	165.15089416503906	165.1649627685547
279	165.58859252929688	19.9205					1	DETECTED	165.5886 m/z @19.92 [N1280_2.mzXML]	165.58859252929688	19.9205	7.977833333333334	19.9205	11.942666666666668	6957.57373046875	2766163.6114046634	0	1171	11.672578619277076	0.5	null	165.58859252929688	165.58982849121094
280	166.02151489257812	11.4572					1	DETECTED	166.0215 m/z @11.46 [N1280_2.mzXML]	166.02151489257812	11.4572	1.37775	11.4572	10.07945	45979.28125	8405857.782432768	0	1171	9.121846294683401	0.5	null	166.02151489257812	166.03074645996094
281	166.05467224121094	13.498416666666666					1	DETECTED	166.0547 m/z @13.50 [N1280_2.mzXML]	166.05467224121094	13.498416666666666	1.9339000000000002	13.498416666666666	11.564516666666666	31312.6328125	5910119.420489746	0	1171	11.432250544660587	0.5	null	166.0495147705078	166.06387329101562
282	166.07481384277344	8.33895					1	DETECTED	166.0748 m/z @8.34 [N1280_2.mzXML]	166.07481384277344	8.33895	3.4881	8.491633333333333	5.0035333333333325	4912.98291015625	384224.14334728994	0	1171	0.10263361840533136	0.5157377916585064	1.4721476644595306	166.06524658203125	166.0750274658203
283	166.08592224121094	8.33895					1	DETECTED	166.0859 m/z @8.34 [N1280_2.mzXML]	166.08592224121094	8.33895	0.32045	19.683666666666667	19.363216666666666	1947431.875	4.42043269158252E7	1	1171	0.44911849263100834	0.8504564643908678	0.5003320524279505	166.08535766601562	166.09532165527344
284	166.0966796875	8.2884					1	DETECTED	166.0967 m/z @8.29 [N1280_2.mzXML]	166.0966796875	8.2884	7.977833333333334	8.42235	0.444516666666666	5380.18408203125	49586.27163137815	0	1171	0.06496712763323664	0.7156541805302151	0.4313083610604302	166.09661865234375	166.10638427734375
285	166.58421325683594	8.33895					1	DETECTED	166.5842 m/z @8.34 [N1280_2.mzXML]	166.58421325683594	8.33895	8.11705	8.45655	0.33949999999999925	5495.06396484375	78393.72862786865	0	1171	0.3091882989155845	0.7649842271293367	0.5299684542586733	166.58404541015625	166.58433532714844
286	166.98464965820312	11.645000000000001					1	DETECTED	166.9846 m/z @11.65 [N1280_2.mzXML]	166.98464965820312	11.645000000000001	0.10106666666666667	19.993499999999997	19.89243333333333	47524.3359375	8000366.831140921	0	1171	2.0834314041049016	0.88137111028012	0.5010446722711105	166.9838409423828	166.98544311523438
287	167.02207946777344	8.33895					1	DETECTED	167.0221 m/z @8.34 [N1280_2.mzXML]	167.02207946777344	8.33895	7.960066666666666	8.4742	0.5141333333333336	6470.68603515625	113719.88284973154	0	1171	0.30452245348812923	0.6784850217745113	0.35697004354902256	167.02137756347656	167.02235412597656
288	167.0337677001953	9.601583333333334					1	DETECTED	167.0338 m/z @9.60 [N1280_2.mzXML]	167.0337677001953	9.601583333333334	1.6725833333333333	10.662566666666667	8.989983333333333	155789.703125	1890424.201966279	1	1171	0.09250909574867094	0.5139261201796601	0.01695618073417858	167.02418518066406	167.03433227539062
289	167.07347106933594	1.8084833333333334					1	DETECTED	167.0735 m/z @1.81 [N1280_2.mzXML]	167.07347106933594	1.8084833333333334	1.7654333333333334	10.493616666666666	8.728183333333332	13170.2783203125	2169154.421763306	0	1171	0.05544116764679008	101.37262872628718	201.74525745257435	167.0675506591797	167.07354736328125
290	167.08941650390625	8.33895					1	DETECTED	167.0894 m/z @8.34 [N1280_2.mzXML]	167.08941650390625	8.33895	7.695266666666667	9.359283333333334	1.664016666666667	130047.265625	2763987.340987305	0	1171	0.22393551238359244	0.9276182571876797	0.5168594883657881	167.08926391601562	167.090087890625
291	168.0372314453125	9.601583333333334					1	DETECTED	168.0372 m/z @9.60 [N1280_2.mzXML]	168.0372314453125	9.601583333333334	6.503933333333333	10.2605	3.756566666666667	11878.974609375	382351.2801118165	0	1171	0.09596020751571288	0.606357507572945	1.333116770686163	168.035400390625	168.0374755859375
292	168.08509826660156	11.40835					1	DETECTED	168.0851 m/z @11.41 [N1280_2.mzXML]	168.08509826660156	11.40835	7.872433333333333	11.40835	3.535916666666667	29753.306640625	2696815.760846069	0	1171	3.3237474057493106	0.5	null	168.08509826660156	168.0934295654297
293	168.98001098632812	11.779349999999999					1	DETECTED	168.9800 m/z @11.78 [N1280_2.mzXML]	168.98001098632812	11.779349999999999	0.13770000000000002	19.993499999999997	19.8558	22049.462890625	3307352.588350157	0	1171	0.18673061694113535	0.8563098587267447	0.5393614229721034	168.97958374023438	168.9809112548828
294	169.0355682373047	2.9915499999999997					1	DETECTED	169.0356 m/z @2.99 [N1280_2.mzXML]	169.0355682373047	2.9915499999999997	0.22916666666666666	19.97533333333333	19.746166666666664	112352.375	6368942.52724225	0	1171	0.39861145970803147	1.1706928282511142	0.5383515913300052	169.029052734375	169.03811645507812
295	169.04925537109375	10.859100000000002					1	DETECTED	169.0493 m/z @10.86 [N1280_2.mzXML]	169.04925537109375	10.859100000000002	1.7350166666666667	19.172666666666665	17.437649999999998	109503.5546875	5343091.415060702	1	1171	9.087937279966363	0.5118413161855576	3.4460340354658836	169.04632568359375	169.05850219726562
296	169.09466552734375	1.6428833333333333					1	DETECTED	169.0947 m/z @1.64 [N1280_2.mzXML]	169.09466552734375	1.6428833333333333	1.5826	10.1193	8.536700000000002	16529.6796875	1982289.5066835629	0	1171	6.749458769395199	70.80481061653316	117.93915370748752	169.08538818359375	169.09722900390625
297	170.0424041748047	1.8786666666666667					1	DETECTED	170.0424 m/z @1.88 [N1280_2.mzXML]	170.0424041748047	1.8786666666666667	1.7939333333333332	3.4570833333333337	1.6631500000000006	6399.8916015625	355307.36857739266	0	1171	1.1297760978877236	9.814024390243882	18.628048780487763	170.03878784179688	170.04251098632812
298	170.0599365234375	9.1898					1	DETECTED	170.0599 m/z @9.19 [N1280_2.mzXML]	170.0599365234375	9.1898	4.3829666666666665	10.894633333333333	6.511666666666667	175265.71875	2636285.9588062395	0	1171	0.09251803492656308	11.433843395441873	2.0461898444594495	170.05239868164062	170.06468200683594
299	170.0961151123047	1.0500833333333335					1	DETECTED	170.0961 m/z @1.05 [N1280_2.mzXML]	170.0961151123047	1.0500833333333335	0.10106666666666667	19.993499999999997	19.89243333333333	8341.8125	5307749.109233528	0	1171	8.224360865818834	10.48055004302699	19.96110008605398	170.09182739257812	170.0968780517578
300	171.03277587890625	1.52415					1	DETECTED	171.0328 m/z @1.52 [N1280_2.mzXML]	171.03277587890625	1.52415	1.4492333333333332	17.439	15.989766666666666	7620.634765625	3182519.5508740237	0	1171	0.1426961300386822	106.71701890989978	212.43403781979956	171.02284240722656	171.03309631347656
301	171.06344604492188	9.1898					1	DETECTED	171.0634 m/z @9.19 [N1280_2.mzXML]	171.06344604492188	9.1898	1.5974	9.277866666666666	7.680466666666666	17529.326171875	1707574.7935866695	0	1171	0.09558773180348012	0.5057996593084312	0.011599318616862428	171.0626678466797	171.06370544433594
302	171.13755798339844	12.1876					1	DETECTED	171.1376 m/z @12.19 [N1280_2.mzXML]	171.13755798339844	12.1876	5.92275	14.84895	8.926200000000001	6777.70458984375	1955969.259012756	0	1171	0.07090037234908664	0.7124033296886598	0.4248066593773196	171.13267517089844	171.13787841796875
303	171.14903259277344	1.341					1	DETECTED	171.1490 m/z @1.34 [N1280_2.mzXML]	171.14903259277344	1.341	0.10106666666666667	19.95716666666667	19.8561	8019.47900390625	4861658.8376684	0	1171	17.774106760085466	8.006922415183613	15.013844830367225	171.1421356201172	171.1527862548828
304	172.0369415283203	9.5335					1	DETECTED	172.0369 m/z @9.53 [N1280_2.mzXML]	172.0369415283203	9.5335	3.334166666666667	9.5679	6.233733333333333	7001.73193359375	1166525.9598835448	0	1171	0.052686327344652284	0.5027744918808473	0.0055489837616947675	172.03688049316406	172.0454559326172
305	172.13336181640625	10.243					1	DETECTED	172.1334 m/z @10.24 [N1280_2.mzXML]	172.13336181640625	10.243	10.190333333333333	16.23626666666667	6.045933333333336	14377.2607421875	596110.4120805974	0	1171	0.15401068517372885	57.398101265822355	113.79620253164471	172.13307189941406	172.1334991455078
306	172.9785614013672	1.49465					1	DETECTED	172.9786 m/z @1.49 [N1280_2.mzXML]	172.9785614013672	1.49465	1.4330166666666666	1.5826	0.1495833333333334	4028.982421875	26814.018520629907	0	1171	0.0771344951398718	1.2134937804218484	1.4269875608436966	172.97824096679688	172.98707580566406
307	173.02061462402344	15.75755					1	DETECTED	173.0206 m/z @15.76 [N1280_2.mzXML]	173.02061462402344	15.75755	0.13770000000000002	19.993499999999997	19.8558	5657.75	2551925.3620553017	0	1171	9.289168112218192	0.6355950921423701	0.26795328048706085	173.01109313964844	173.0259552001953
308	173.96066284179688	11.40835					1	DETECTED	173.9607 m/z @11.41 [N1280_2.mzXML]	173.96066284179688	11.40835	0.10106666666666667	19.993499999999997	19.89243333333333	12168.859375	1937259.6002697449	0	1171	0.7850390566918328	0.6748206519620136	0.3528491561406817	173.9604034423828	173.9619140625
309	174.07870483398438	15.392766666666667					1	DETECTED	174.0787 m/z @15.39 [N1280_2.mzXML]	174.07870483398438	15.392766666666667	9.0031	19.51966666666667	10.51656666666667	9867.9951171875	2399644.061066346	0	1171	2.5827664086580704	0.8229354687255467	0.6427419994551562	174.077880859375	174.07920837402344
310	174.937744140625	1.6428833333333333					1	DETECTED	174.9377 m/z @1.64 [N1280_2.mzXML]	174.937744140625	1.6428833333333333	1.6128166666666668	8.614466666666667	7.00165	100247.9140625	1621371.5397194824	0	1171	0.11158417425338474	116.43542128603183	231.87084257206365	174.9364013671875	174.94387817382812
311	174.99142456054688	1.49465					1	DETECTED	174.9914 m/z @1.49 [N1280_2.mzXML]	174.99142456054688	1.49465	0.17455	19.97533333333333	19.80078333333333	57108.16015625	3389856.0550353406	0	1171	0.8286886715448902	1.2892706542741184	1.2511320747518362	174.99073791503906	174.99200439453125
312	175.00857543945312	14.967183333333333					1	DETECTED	175.0086 m/z @14.97 [N1280_2.mzXML]	175.00857543945312	14.967183333333333	9.5679	18.735666666666667	9.167766666666667	4562.2841796875	1237870.8836549076	0	1171	1.8406262455658684	0.8489799572165443	0.6155531464513601	175.00714111328125	175.00892639160156
313	175.02378845214844	3.3493833333333334					1	DETECTED	175.0238 m/z @3.35 [N1280_2.mzXML]	175.02378845214844	3.3493833333333334	1.99005	19.939	17.94895	8086.64453125	1561879.9346168516	0	1171	0.4631645082188651	6.602115007356548	0.28309141074787264	175.01882934570312	175.03172302246094
314	175.07510375976562	15.231016666666667					1	DETECTED	175.0751 m/z @15.23 [N1280_2.mzXML]	175.07510375976562	15.231016666666667	9.0031	19.90216666666667	10.89906666666667	14184.9736328125	3283366.5310371695	0	1171	2.6200625179507213	0.8035382937628234	0.7191426870868841	175.07354736328125	175.0761260986328
315	175.08975219726562	7.482116666666667					1	DETECTED	175.0898 m/z @7.48 [N1280_2.mzXML]	175.08975219726562	7.482116666666667	0.10106666666666667	19.993499999999997	19.89243333333333	2447.2646484375	1553245.5342611081	0	1171	2.472075327882898	1.3475341132585017	1.6950682265170038	175.08863830566406	175.09652709960938
316	175.11871337890625	1.7798666666666667					1	DETECTED	175.1187 m/z @1.78 [N1280_2.mzXML]	175.11871337890625	1.7798666666666667	1.5826	19.172666666666665	17.590066666666665	25248.6015625	1765271.8391019895	0	1171	0.8229170745088501	23.20972518479753	32.552671591557804	175.1106414794922	175.12326049804688
317	176.07052612304688	10.542833333333334					1	DETECTED	176.0705 m/z @10.54 [N1280_2.mzXML]	176.07052612304688	10.542833333333334	1.8227166666666668	16.01643333333333	14.193716666666665	52250.70703125	3355744.4729733593	0	1171	0.07162984995335542	0.5609335166956516	2.298010804141695	176.06617736816406	176.07859802246094
318	176.10284423828125	1.8511833333333334					1	DETECTED	176.1028 m/z @1.85 [N1280_2.mzXML]	176.10284423828125	1.8511833333333334	1.8371333333333333	4.0191	2.181966666666667	24973.4375	315687.8902628786	0	1171	0.6861110468997194	8.655336026360226	14.798195914148318	176.1024932861328	176.1038818359375
319	176.97061157226562	1.5093666666666665					1	DETECTED	176.9706 m/z @1.51 [N1280_2.mzXML]	176.97061157226562	1.5093666666666665	1.4330166666666666	1.5974	0.16438333333333333	23963.849609375	168821.76114550783	0	1171	0.1368877276702447	1.07651167867278	1.15302335734556	176.97035217285156	176.97073364257812
320	177.00697326660156	1.49465					1	DETECTED	177.0070 m/z @1.49 [N1280_2.mzXML]	177.00697326660156	1.49465	1.4330166666666666	17.57016666666667	16.137150000000002	6881.6689453125	2849216.841369965	0	1171	10.618323378159904	68.40903511798616	135.6794073840777	176.9983367919922	177.0072021484375
321	177.06063842773438	1.65765					1	DETECTED	177.0606 m/z @1.66 [N1280_2.mzXML]	177.06063842773438	1.65765	1.6128166666666668	8.701983333333335	7.089166666666667	18825.267578125	1629411.9324106446	0	1171	0.07840334176850527	79.06133828996292	157.12267657992587	177.05471801757812	177.06088256835938
322	177.07557678222656	1.9201333333333332					1	DETECTED	177.0756 m/z @1.92 [N1280_2.mzXML]	177.07557678222656	1.9201333333333332	1.90635	10.627749999999999	8.7214	10620.646484375	1015776.8164493407	0	1171	8.691795060996116	316.37484885127134	632.0122662607387	177.07374572753906	177.0759735107422
323	177.08705139160156	9.144866666666667					1	DETECTED	177.0871 m/z @9.14 [N1280_2.mzXML]	177.08705139160156	9.144866666666667	2.1614333333333335	11.569416666666665	9.407983333333332	13139.513671875	1107393.7423144535	0	1171	5.82043258192266	0.8292084743806339	0.013654975819458015	177.08596801757812	177.09107971191406
324	177.1597900390625	18.127166666666668					1	DETECTED	177.1598 m/z @18.13 [N1280_2.mzXML]	177.1597900390625	18.127166666666668	0.17455	19.95716666666667	19.78261666666667	3390.09326171875	1788000.3084725032	0	1171	0.8560061201337099	0.5509675005593428	0.10193500111868567	177.15573120117188	177.16360473632812
325	177.9556121826172	7.606433333333333					1	DETECTED	177.9556 m/z @7.61 [N1280_2.mzXML]	177.9556121826172	7.606433333333333	0.15591666666666668	19.95716666666667	19.801250000000003	2592.4150390625	1223963.1668921513	0	1171	7.564106018464824	1.3288507955824094	1.6577015911648187	177.95486450195312	177.9564971923828
326	178.05845642089844	1.7654333333333334					1	DETECTED	178.0585 m/z @1.77 [N1280_2.mzXML]	178.05845642089844	1.7654333333333334	1.7192833333333333	16.309316666666668	14.590033333333334	10388.037109375	1501662.5826178896	0	1171	0.06861554398928993	158.13246304789385	290.1194024071128	178.05715942382812	178.0586395263672
327	179.0398406982422	1.4798833333333334					1	DETECTED	179.0398 m/z @1.48 [N1280_2.mzXML]	179.0398406982422	1.4798833333333334	1.4330166666666666	1.6128166666666668	0.17980000000000018	11588.4814453125	78404.54862890625	0	1171	0.2705386806989163	1.9182076813655713	2.8364153627311426	179.03977966308594	179.04019165039062
328	179.05413818359375	15.831533333333335					1	DETECTED	179.0541 m/z @15.83 [N1280_2.mzXML]	179.05413818359375	15.831533333333335	9.446266666666666	19.172666666666665	9.726399999999998	3734.330322265625	1032708.3413273927	0	1171	2.7936738292162797	0.7616283318890359	0.5232566637780718	179.05250549316406	179.05844116210938
329	179.0701141357422	10.510066666666667					1	DETECTED	179.0701 m/z @10.51 [N1280_2.mzXML]	179.0701141357422	10.510066666666667	0.10106666666666667	19.884	19.782933333333332	53257.515625	1999820.3492040108	0	1171	0.08265283084786823	0.5114456035889375	2.6350978044813154	179.06236267089844	179.07083129882812
330	180.06556701660156	9.7205					1	DETECTED	180.0656 m/z @9.72 [N1280_2.mzXML]	180.06556701660156	9.7205	2.0042666666666666	14.415666666666668	12.411400000000002	15284.8466796875	1213752.6430225833	0	1171	0.12129992269616174	33.58885138830649	2.068510897068322	180.05706787109375	180.07357788085938
331	180.08787536621094	8.861366666666667					1	DETECTED	180.0879 m/z @8.86 [N1280_2.mzXML]	180.08787536621094	8.861366666666667	0.10106666666666667	19.483333333333334	19.382266666666666	2819.19384765625	1112619.565663513	0	1171	1.2711392627610554	1.1062558740377992	1.2125117480755985	180.07957458496094	180.08843994140625
332	180.90347290039062	1.65765					1	DETECTED	180.9035 m/z @1.66 [N1280_2.mzXML]	180.90347290039062	1.65765	1.65765	2.14725	0.48960000000000004	12716.1982421875	156680.04328460692	0	1171	0.24828846881555822	null	null	180.9031982421875	180.90406799316406
333	180.9473114013672	1.4330166666666666					1	DETECTED	180.9473 m/z @1.43 [N1280_2.mzXML]	180.9473114013672	1.4330166666666666	1.4330166666666666	19.611	18.177983333333334	2785.082275390625	1200404.7982194207	0	1171	8.50983096553391	null	null	180.94662475585938	180.9482879638672
334	181.00173950195312	1.5093666666666665					1	DETECTED	181.0017 m/z @1.51 [N1280_2.mzXML]	181.00173950195312	1.5093666666666665	1.4492333333333332	5.9752	4.525966666666667	7745.35400390625	577126.8834328613	0	1171	0.21606668322388	37.632760532150755	74.26552106430151	181.00057983398438	181.0020751953125
335	181.07200622558594	9.020966666666668					1	DETECTED	181.0720 m/z @9.02 [N1280_2.mzXML]	181.07200622558594	9.020966666666668	0.70365	9.7205	9.01685	10558.68359375	519580.4983446658	0	1171	0.3360238320376041	0.5420528255306698	8.916207916549952	181.068603515625	181.07247924804688
336	181.08535766601562	11.554633333333333					1	DETECTED	181.0854 m/z @11.55 [N1280_2.mzXML]	181.08535766601562	11.554633333333333	4.592133333333334	19.81116666666667	15.219033333333336	879687.4375	6810235.014404985	1	1171	0.06145536706260124	2.593826039682858	3.9848073255018543	181.08279418945312	181.086181640625
337	182.0811309814453	3.9242500000000002					1	DETECTED	182.0811 m/z @3.92 [N1280_2.mzXML]	182.0811309814453	3.9242500000000002	1.9478333333333333	11.67685	9.729016666666666	111687.9609375	6813225.109381671	1	1171	0.41163768030894277	0.6406199476700913	0.18792107805636377	182.0802459716797	182.0889892578125
338	182.14976501464844	17.364833333333333					1	DETECTED	182.1498 m/z @17.36 [N1280_2.mzXML]	182.14976501464844	17.364833333333333	0.10106666666666667	19.993499999999997	19.89243333333333	79374.4765625	2.1005424603501637E7	1	1171	3.1010958193983846	0.6392249741958892	0.7589978218154819	182.1490478515625	182.15049743652344
339	182.96238708496094	1.52415					1	DETECTED	182.9624 m/z @1.52 [N1280_2.mzXML]	182.96238708496094	1.52415	1.4492333333333332	1.5826	0.13336666666666686	11533.4267578125	62710.48895874025	0	1171	0.10992702746979277	0.8901001112347056	0.7802002224694111	182.96200561523438	182.9627227783203
340	183.04876708984375	11.21525					1	DETECTED	183.0488 m/z @11.22 [N1280_2.mzXML]	183.04876708984375	11.21525	0.21093333333333333	19.939	19.728066666666667	7785.2314453125	2842231.2176912543	0	1171	8.102541332618808	0.8963785423598921	3.729854893511621	183.04788208007812	183.0498504638672
341	183.1531982421875	17.364833333333333					1	DETECTED	183.1532 m/z @17.36 [N1280_2.mzXML]	183.1531982421875	17.364833333333333	0.13770000000000002	19.993499999999997	19.8558	5076.1845703125	2238519.2438742355	0	1171	0.8010240886772912	0.5762943728304573	0.30007047912536533	183.15223693847656	183.15380859375
342	184.0729217529297	12.992700000000001					1	DETECTED	184.0729 m/z @12.99 [N1280_2.mzXML]	184.0729217529297	12.992700000000001	11.779349999999999	15.3567	3.577350000000001	65579.578125	3179786.3789379895	0	1171	0.3163448539793343	1.2559852068744544	1.5536583945094267	184.0724639892578	184.0735321044922
343	185.04405212402344	10.225266666666666					1	DETECTED	185.0441 m/z @10.23 [N1280_2.mzXML]	185.04405212402344	10.225266666666666	0.6854333333333333	19.9205	19.23506666666667	555720.4375	7914283.307233606	1	1171	0.09896166521922822	0.5122748310672872	0.016327683657803252	185.04104614257812	185.04513549804688
344	185.1282501220703	9.110316666666668					1	DETECTED	185.1283 m/z @9.11 [N1280_2.mzXML]	185.1282501220703	9.110316666666668	0.8307666666666667	9.446266666666666	8.615499999999999	30390.83203125	849723.2882789306	0	1171	0.10041275262853233	1.7515264319680497	3.017954733001324	185.1183624267578	185.12875366210938
345	186.04769897460938	10.225266666666666					1	DETECTED	186.0477 m/z @10.23 [N1280_2.mzXML]	186.04769897460938	10.225266666666666	9.5335	16.23626666666667	6.702766666666669	36288.3828125	645043.7890677786	0	1171	0.7266533569803943	0.7013293299972848	0.2556065014735216	186.04737854003906	186.0576629638672
346	186.07350158691406	1.90635					1	DETECTED	186.0735 m/z @1.91 [N1280_2.mzXML]	186.07350158691406	1.90635	0.2658333333333333	19.97533333333333	19.7095	30553.478515625	1442853.2745234985	0	1171	0.1709007388399415	6.0071014213002	11.0142028426004	186.0731201171875	186.07713317871094
347	186.91160583496094	1.65765					1	DETECTED	186.9116 m/z @1.66 [N1280_2.mzXML]	186.91160583496094	1.65765	1.6428833333333333	3.971433333333333	2.32855	21184.517578125	559284.1905742189	0	1171	0.06314028075673939	78.84480812641003	156.6896162528201	186.91136169433594	186.92103576660156
348	186.9225311279297	1.5533833333333333					1	DETECTED	186.9225 m/z @1.55 [N1280_2.mzXML]	186.9225311279297	1.5533833333333333	1.4330166666666666	12.599183333333334	11.166166666666667	18664.361328125	4462541.08097345	0	1171	0.08991618665582957	46.061385595041756	95.94779843777543	186.9222412109375	186.9258575439453
349	187.0574493408203	1.8786666666666667					1	DETECTED	187.0574 m/z @1.88 [N1280_2.mzXML]	187.0574493408203	1.8786666666666667	1.8371333333333333	10.2783	8.441166666666666	333848.0	3719903.734161714	0	1171	0.056107895013593145	5.40956067706844	4.40426410893744	187.0477294921875	187.05873107910156
350	187.07101440429688	2.8162666666666665					1	DETECTED	187.0710 m/z @2.82 [N1280_2.mzXML]	187.07101440429688	2.8162666666666665	2.398216666666667	6.010516666666666	3.612299999999999	14289.5654296875	952621.4164769285	0	1171	0.7224923648942134	4.320416218155726	3.46852834171874	187.070556640625	187.0716094970703
351	187.1259307861328	11.18165					1	DETECTED	187.1259 m/z @11.18 [N1280_2.mzXML]	187.1259307861328	11.18165	0.10106666666666667	19.993499999999997	19.89243333333333	4929.7314453125	2777436.954869018	0	1171	17.039557613654132	0.8976257266840643	0.7952514533681287	187.12506103515625	187.13328552246094
352	187.472412109375	9.1898					1	DETECTED	187.4724 m/z @9.19 [N1280_2.mzXML]	187.472412109375	9.1898	9.144866666666667	9.277866666666666	0.13299999999999912	4926.41162109375	29593.75480560294	0	1171	0.10943324054217385	1.4799703264095025	1.9599406528190049	187.47239685058594	187.47268676757812
353	188.07009887695312	9.1898					1	DETECTED	188.0701 m/z @9.19 [N1280_2.mzXML]	188.07009887695312	9.1898	1.8786666666666667	11.148116666666665	9.269449999999999	1989669.25	1.4936826085922396E7	1	1171	0.09689029960974693	2.1017862301785755	2.136864972006372	188.06027221679688	188.0791778564453
354	188.09817504882812	10.403133333333333					1	DETECTED	188.0982 m/z @10.40 [N1280_2.mzXML]	188.09817504882812	10.403133333333333	9.204366666666665	17.979666666666667	8.775300000000001	4321.2265625	1405745.832477661	0	1171	4.6885954562210586	3.6601368072741405	6.320273614548281	188.09365844726562	188.1068878173828
355	188.12789916992188	10.225266666666666					1	DETECTED	188.1279 m/z @10.23 [N1280_2.mzXML]	188.12789916992188	10.225266666666666	6.0457833333333335	18.606833333333334	12.561050000000002	3322.3017578125	1372207.330511719	0	1171	0.09353138690301677	1.5027036834696477	2.0054073669392953	188.12789916992188	188.13563537597656
356	188.6707763671875	9.1898					1	DETECTED	188.6708 m/z @9.19 [N1280_2.mzXML]	188.6707763671875	9.1898	2.1760499999999996	9.277866666666666	7.101816666666666	5268.1962890625	1037508.7294160156	0	1171	0.09949560732292184	0.5062781441216657	0.012556288243331498	188.66722106933594	188.67098999023438
357	188.95533752441406	1.568					1	DETECTED	188.9553 m/z @1.57 [N1280_2.mzXML]	188.95533752441406	1.568	1.4492333333333332	1.5826	0.13336666666666686	4421.10400390625	24419.345548339865	0	1171	0.06990096025853654	0.5614650575357841	0.1229301150715682	188.95533752441406	188.9560089111328
358	189.02377319335938	13.728966666666668					1	DETECTED	189.0238 m/z @13.73 [N1280_2.mzXML]	189.02377319335938	13.728966666666668	11.164783333333332	15.75755	4.592766666666668	6154.6787109375	705505.1766674503	0	1171	1.335751265367902	0.89556128981937	0.79112257963874	189.0222930908203	189.02442932128906
359	189.04673767089844	1.4330166666666666					1	DETECTED	189.0467 m/z @1.43 [N1280_2.mzXML]	189.04673767089844	1.4330166666666666	1.4143666666666665	10.476333333333335	9.061966666666669	7515.42626953125	1329206.2207349855	0	1171	0.08449272453026935	242.94816800714858	484.8963360142971	189.0462188720703	189.05238342285156
360	189.0736541748047	9.1898					1	DETECTED	189.0737 m/z @9.19 [N1280_2.mzXML]	189.0736541748047	9.1898	9.128066666666665	11.21525	2.087183333333334	188626.453125	1618691.7532140752	0	1171	0.09421712574629204	4.686478734997245	2.186496499990552	189.06944274902344	189.07415771484375
361	189.0869140625	2.4389333333333334					1	DETECTED	189.0869 m/z @2.44 [N1280_2.mzXML]	189.0869140625	2.4389333333333334	1.8511833333333334	18.753666666666668	16.902483333333333	47711.078125	5404061.039677336	0	1171	1.1941726073856493	4.670716449577158	6.670103508477185	189.08609008789062	189.09144592285156
362	189.1595001220703	1.7192833333333333					1	DETECTED	189.1595 m/z @1.72 [N1280_2.mzXML]	189.1595001220703	1.7192833333333333	1.7192833333333333	14.383666666666667	12.664383333333333	7872.9990234375	2922782.7685181885	0	1171	12.558828311349465	null	null	189.159423828125	189.16403198242188
363	190.0496063232422	9.960866666666668					1	DETECTED	190.0496 m/z @9.96 [N1280_2.mzXML]	190.0496063232422	9.960866666666668	9.839933333333333	19.611	9.771066666666668	2888.37060546875	386503.1323678895	0	1171	0.06793240376081577	40.39856670341727	79.79713340683455	190.0496063232422	190.0546417236328
364	190.08566284179688	10.822916666666666					1	DETECTED	190.0857 m/z @10.82 [N1280_2.mzXML]	190.08566284179688	10.822916666666666	2.3845666666666667	18.753666666666668	16.3691	22190.53125	1440407.8336936955	0	1171	1.862923922531774	1.075655766616273	1.0510971984176496	190.07696533203125	190.09085083007812
365	190.1437225341797	10.295916666666667					1	DETECTED	190.1437 m/z @10.30 [N1280_2.mzXML]	190.1437225341797	10.295916666666667	9.550866666666668	19.939	10.388133333333332	18855.978515625	929406.8006267397	0	1171	0.29713608874927644	1.1390118939324567	1.2197842963573073	190.14273071289062	190.14389038085938
366	190.96331787109375	11.4903					1	DETECTED	190.9633 m/z @11.49 [N1280_2.mzXML]	190.96331787109375	11.4903	0.10106666666666667	19.939	19.837933333333332	4652.41162109375	1443724.1285929873	0	1171	11.180520946679087	0.870907318900599	1.480487593435121	190.96266174316406	190.9644317626953
367	190.97500610351562	1.7036833333333334					1	DETECTED	190.9750 m/z @1.70 [N1280_2.mzXML]	190.97500610351562	1.7036833333333334	1.4330166666666666	18.624833333333335	17.191816666666668	24768.392578125	8859151.85177747	0	1171	10.266036165940411	25.560448203654893	39.437492844754445	190.96652221679688	190.9839630126953
368	191.01731872558594	1.8923166666666666					1	DETECTED	191.0173 m/z @1.89 [N1280_2.mzXML]	191.01731872558594	1.8923166666666666	1.8923166666666666	17.066666666666666	15.17435	20451.712890625	1679425.995399597	0	1171	1.1010498725819515	null	null	191.0143585205078	191.0178985595703
369	191.03994750976562	1.7798666666666667					1	DETECTED	191.0399 m/z @1.78 [N1280_2.mzXML]	191.03994750976562	1.7798666666666667	1.4143666666666665	18.735666666666667	17.3213	76775.875	2701023.6271331795	0	1171	0.11349157642240049	0.7371113137718225	0.15272800946873263	191.0306396484375	191.04864501953125
370	191.07620239257812	1.6878333333333333					1	DETECTED	191.0762 m/z @1.69 [N1280_2.mzXML]	191.07620239257812	1.6878333333333333	1.4492333333333332	10.733966666666667	9.284733333333334	46660.66796875	1.3172419887764405E7	0	1171	9.113864448329371	42.24119089368062	86.26954834976175	191.0687255859375	191.0817413330078
371	192.00753784179688	11.42445					1	DETECTED	192.0075 m/z @11.42 [N1280_2.mzXML]	192.00753784179688	11.42445	0.3387333333333334	19.993499999999997	19.654766666666664	4911.89453125	1426368.5732943735	0	1171	16.438663689813847	0.8864905742073508	0.3964421410119821	192.0075225830078	192.00917053222656
372	192.06512451171875	7.588666666666667					1	DETECTED	192.0651 m/z @7.59 [N1280_2.mzXML]	192.06512451171875	7.588666666666667	5.293383333333334	9.498533333333334	4.205150000000001	1727.2623291015625	225104.56872573862	0	1171	1.159955849336467	0.9160415925412262	0.8320831850824523	192.05886840820312	192.06890869140625
373	192.1335906982422	3.7038					1	DETECTED	192.1336 m/z @3.70 [N1280_2.mzXML]	192.1335906982422	3.7038	3.5191	4.527033333333334	1.0079333333333338	1402.0936279296875	61199.3064202576	0	1171	0.8004331737102399	2.7285688503880134	4.457137700776027	192.1335906982422	192.13453674316406
374	192.96121215820312	2.2043666666666666					1	DETECTED	192.9612 m/z @2.20 [N1280_2.mzXML]	192.96121215820312	2.2043666666666666	2.0469166666666667	19.62933333333333	17.582416666666663	10511.3857421875	1001628.9788046265	0	1171	0.17393973203071322	23.923062522779695	89.55318772261138	192.96096801757812	192.96482849121094
375	193.0555877685547	1.5388333333333333					1	DETECTED	193.0556 m/z @1.54 [N1280_2.mzXML]	193.0555877685547	1.5388333333333333	1.4143666666666665	18.881333333333334	17.466966666666668	17571.29296875	2267411.7212021183	0	1171	17.356995786434155	68.5272053956905	142.74179996506004	193.0474090576172	193.05564880371094
376	193.085693359375	10.510066666666667					1	DETECTED	193.0857 m/z @10.51 [N1280_2.mzXML]	193.085693359375	10.510066666666667	10.4579	10.769466666666666	0.3115666666666659	50633.55078125	305364.4826151729	0	1171	0.08647242613682238	2.1085931669982876	2.7342646319216977	193.08531188964844	193.0858612060547
377	194.0333709716797	17.3275					1	DETECTED	194.0334 m/z @17.33 [N1280_2.mzXML]	194.0333709716797	17.3275	0.4114833333333333	19.95716666666667	19.545683333333336	3699.0712890625	1530932.7394533085	0	1171	1.9861524194250784	0.5777271244904977	0.15545424898099544	194.03250122070312	194.03384399414062
378	194.08905029296875	10.510066666666667					1	DETECTED	194.0891 m/z @10.51 [N1280_2.mzXML]	194.08905029296875	10.510066666666667	0.15591666666666668	10.609966666666667	10.45405	5299.99853515625	1134278.2372856748	0	1171	0.09391767597814749	0.5048241526344509	0.009648305268901829	194.08041381835938	194.08937072753906
379	194.11734008789062	8.11705					1	DETECTED	194.1173 m/z @8.12 [N1280_2.mzXML]	194.11734008789062	8.11705	0.4663333333333333	13.62955	13.163216666666667	5255.5595703125	743367.7254215088	0	1171	0.7187011581040492	0.8602603677651113	0.38920635996738223	194.11672973632812	194.1202850341797
380	194.96319580078125	11.098416666666667					1	DETECTED	194.9632 m/z @11.10 [N1280_2.mzXML]	194.96319580078125	11.098416666666667	9.516	16.881333333333334	7.365333333333334	4482.1240234375	1043579.9542393798	0	1171	4.998063031973739	2.327242087524356	3.6544841750487116	194.96243286132812	194.96348571777344
381	194.97666931152344	11.941133333333333					1	DETECTED	194.9767 m/z @11.94 [N1280_2.mzXML]	194.97666931152344	11.941133333333333	11.614299999999998	14.563649999999999	2.949350000000001	7991.34326171875	480485.88919000246	0	1171	0.2890523910788243	4.512009178990291	4.737378750503049	194.97560119628906	194.97732543945312
382	195.02972412109375	16.6221					1	DETECTED	195.0297 m/z @16.62 [N1280_2.mzXML]	195.02972412109375	16.6221	0.4114833333333333	19.95716666666667	19.545683333333336	6933.2734375	2904469.130901731	0	1171	8.413588204905201	0.6028667426799517	0.4276513210502894	195.0231475830078	195.03025817871094
383	195.06463623046875	10.912550000000001					1	DETECTED	195.0646 m/z @10.91 [N1280_2.mzXML]	195.06463623046875	10.912550000000001	1.8650833333333334	15.665600000000001	13.800516666666669	16230.3291015625	3164841.5769174807	0	1171	0.14040012522760748	0.7626729765975006	0.5253459531950011	195.06346130371094	195.07315063476562
384	195.0873260498047	1.341					1	DETECTED	195.0873 m/z @1.34 [N1280_2.mzXML]	195.0873260498047	1.341	0.10106666666666667	19.993499999999997	19.89243333333333	26718.470703125	1.0421054686393538E7	0	1171	8.442906842070288	5.913290927400963	11.612158438110573	195.08583068847656	195.0908966064453
385	195.10108947753906	11.554633333333333					1	DETECTED	195.1011 m/z @11.55 [N1280_2.mzXML]	195.10108947753906	11.554633333333333	1.7036833333333334	13.88415	12.180466666666666	43409.703125	2208296.834059753	0	1171	0.09164786120585333	0.5334930768600594	0.014112624518451012	195.09109497070312	195.10195922851562
386	195.1128387451172	9.309316666666666					1	DETECTED	195.1128 m/z @9.31 [N1280_2.mzXML]	195.1128387451172	9.309316666666666	9.277866666666666	9.618066666666666	0.3401999999999994	14435.03515625	117078.10285144036	0	1171	0.11323555383769701	5.408585055643949	9.817170111287899	195.11268615722656	195.1130828857422
387	196.00262451171875	19.410833333333336					1	DETECTED	196.0026 m/z @19.41 [N1280_2.mzXML]	196.00262451171875	19.410833333333336	0.15591666666666668	19.993499999999997	19.83758333333333	4855.92724609375	2045972.4463365776	0	1171	1.6482786009701655	0.5151303346764244	0.04189192264814545	196.00160217285156	196.00320434570312
388	196.06024169921875	8.914316666666668					1	DETECTED	196.0602 m/z @8.91 [N1280_2.mzXML]	196.06024169921875	8.914316666666668	7.960066666666666	17.756833333333336	9.79676666666667	17197.4453125	1138762.6120297848	0	1171	0.1162528492940691	0.6385514548157925	35.71985198971068	196.05245971679688	196.06890869140625
389	196.09848022460938	13.9528					1	DETECTED	196.0985 m/z @13.95 [N1280_2.mzXML]	196.09848022460938	13.9528	0.5940333333333334	19.884	19.28996666666667	6049.96923828125	1922287.4470109865	0	1171	0.35999822344844645	0.721996541596904	0.6458811740108351	196.08999633789062	196.10462951660156
390	196.8649139404297	2.0184333333333333					1	DETECTED	196.8649 m/z @2.02 [N1280_2.mzXML]	196.8649139404297	2.0184333333333333	1.7036833333333334	2.1760499999999996	0.47236666666666616	20127.28125	367487.44875	0	1171	0.37055187626446884	0.7503839025681753	0.7099422405563206	196.86460876464844	196.86512756347656
391	196.95591735839844	11.332116666666668					1	DETECTED	196.9559 m/z @11.33 [N1280_2.mzXML]	196.95591735839844	11.332116666666668	11.332116666666668	19.993499999999997	8.66138333333333	9066.4150390625	814932.5453406671	0	1171	0.4808055372277025	null	null	196.9552764892578	196.95664978027344
392	197.06454467773438	15.302483333333333					1	DETECTED	197.0645 m/z @15.30 [N1280_2.mzXML]	197.06454467773438	15.302483333333333	8.843416666666666	19.939	11.095583333333334	11510.90625	2539114.584837281	0	1171	2.327224877847895	0.8567892200461253	0.7129843525363633	197.06370544433594	197.06524658203125
393	197.12841796875	9.73805					1	DETECTED	197.1284 m/z @9.74 [N1280_2.mzXML]	197.12841796875	9.73805	9.128066666666665	9.839933333333333	0.7118666666666673	20997.140625	190974.97478588915	0	1171	0.09672272790947467	0.599866206261742	0.19729451946644846	197.12806701660156	197.12884521484375
394	198.05239868164062	10.542833333333334					1	DETECTED	198.0524 m/z @10.54 [N1280_2.mzXML]	198.05239868164062	10.542833333333334	10.493616666666666	10.645183333333334	0.15156666666666752	12607.6865234375	65910.26944903578	0	1171	0.08585453685303435	1.5397900440229937	95.32651058647501	198.0523223876953	198.05250549316406
395	198.86187744140625	1.99005					1	DETECTED	198.8619 m/z @1.99 [N1280_2.mzXML]	198.86187744140625	1.99005	1.7036833333333334	2.2043666666666666	0.5006833333333331	20884.41796875	384303.2280891114	0	1171	0.1738882787761955	0.8741997439180534	0.748399487836107	198.86160278320312	198.86212158203125
396	198.93991088867188	1.5533833333333333					1	DETECTED	198.9399 m/z @1.55 [N1280_2.mzXML]	198.93991088867188	1.5533833333333333	1.4330166666666666	1.6428833333333333	0.20986666666666665	252011.234375	1708410.5433330077	0	1171	0.11640247647724311	0.8955786346136296	0.6388166533738655	198.9395294189453	198.94000244140625
397	199.01730346679688	14.481133333333334					1	DETECTED	199.0173 m/z @14.48 [N1280_2.mzXML]	199.01730346679688	14.481133333333334	4.35105	19.51966666666667	15.168616666666669	1881.9932861328125	921456.7606728512	0	1171	4.416127932806395	0.7486916033925354	0.497383206785071	199.0095977783203	199.0233917236328
398	199.14398193359375	8.825616666666667					1	DETECTED	199.1440 m/z @8.83 [N1280_2.mzXML]	199.14398193359375	8.825616666666667	6.081216666666666	8.985449999999998	2.904233333333332	13608.2265625	296476.35559921287	0	1171	1.0551045108940809	0.5200953787943062	2.3376992140120647	199.14370727539062	199.14613342285156
399	199.168701171875	12.75175					1	DETECTED	199.1687 m/z @12.75 [N1280_2.mzXML]	199.168701171875	12.75175	0.5026499999999999	17.794500000000003	17.291850000000004	7475.078125	1265287.679510041	0	1171	0.7627532007390769	0.5742568207117191	0.14768821132183446	199.1682891845703	199.16952514648438
400	200.0403289794922	1.6878333333333333					1	DETECTED	200.0403 m/z @1.69 [N1280_2.mzXML]	200.0403289794922	1.6878333333333333	1.6278833333333333	2.7446833333333336	1.1168000000000002	27572.931640625	373557.20704956056	0	1171	0.09006839625709606	8.780151745395013	16.664723217784783	200.0401153564453	200.0445098876953
401	200.2007598876953	10.403133333333333					1	DETECTED	200.2008 m/z @10.40 [N1280_2.mzXML]	200.2007598876953	10.403133333333333	0.17455	19.9205	19.74595	7666.9287109375	1460197.499959625	0	1171	0.09164356663066364	1.0824363905208176	90.05587185799027	200.1999969482422	200.20172119140625
402	200.8589324951172	1.9201333333333332					1	DETECTED	200.8589 m/z @1.92 [N1280_2.mzXML]	200.8589324951172	1.9201333333333332	1.9201333333333332	2.0469166666666667	0.12678333333333347	7426.498046875	38436.67334814454	0	1171	0.0918038985653804	null	null	200.8586883544922	200.85934448242188
403	200.93751525878906	1.5533833333333333					1	DETECTED	200.9375 m/z @1.55 [N1280_2.mzXML]	200.93751525878906	1.5533833333333333	1.4330166666666666	1.5974	0.16438333333333333	34238.359375	204809.58632385242	0	1171	0.11491583568214203	0.6828440875103845	0.36568817502076906	200.93734741210938	200.93763732910156
404	200.97300720214844	1.5093666666666665					1	DETECTED	200.9730 m/z @1.51 [N1280_2.mzXML]	200.97300720214844	1.5093666666666665	1.4646000000000001	1.5826	0.11799999999999988	43244.203125	233863.9439960936	0	1171	0.10791625550972839	1.3179448994787855	1.635889798957571	200.97279357910156	200.9730682373047
405	201.01585388183594	1.8084833333333334					1	DETECTED	201.0159 m/z @1.81 [N1280_2.mzXML]	201.01585388183594	1.8084833333333334	1.75025	2.425316666666667	0.6750666666666667	19484.703125	292632.9648632813	0	1171	0.053547426411147514	5.796222095020032	10.592444190040064	201.0156707763672	201.01622009277344
406	201.11180114746094	0.5209666666666667					1	DETECTED	201.1118 m/z @0.52 [N1280_2.mzXML]	201.11180114746094	0.5209666666666667	0.10106666666666667	19.993499999999997	19.89243333333333	39237.03515625	2.919453490195282E7	1	1171	3.596873133355857	23.6871080415972	2.652911092137112	201.11131286621094	201.1123504638672
407	202.11532592773438	19.95716666666667					1	DETECTED	202.1153 m/z @19.96 [N1280_2.mzXML]	202.11532592773438	19.95716666666667	0.13770000000000002	19.993499999999997	19.8558	5018.89453125	3065487.052830324	0	1171	2.292270778676837	0.5009166072413652	0.0018332144827305137	202.10731506347656	202.11573791503906
408	202.97059631347656	1.49465					1	DETECTED	202.9706 m/z @1.49 [N1280_2.mzXML]	202.97059631347656	1.49465	1.4492333333333332	1.5974	0.14816666666666678	13204.9794921875	72439.74834619138	0	1171	0.04610773025425141	1.631192660550452	2.1442398965607454	202.97036743164062	202.9709014892578
409	203.03140258789062	1.8786666666666667					1	DETECTED	203.0314 m/z @1.88 [N1280_2.mzXML]	203.03140258789062	1.8786666666666667	1.4330166666666666	9.411266666666668	7.978250000000001	71371.1640625	2506612.590014893	0	1171	0.46714853567377723	8.931229807949203	16.756758682497292	203.02243041992188	203.03762817382812
410	203.05201721191406	1.8084833333333334					1	DETECTED	203.0520 m/z @1.81 [N1280_2.mzXML]	203.05201721191406	1.8084833333333334	1.6725833333333333	10.575633333333334	8.90305	2052744.25	2.3793703608895108E7	1	1171	0.07841502167340209	3.5417767133243725	5.503535868612102	203.05198669433594	203.0529327392578
411	203.10630798339844	12.1876					1	DETECTED	203.1063 m/z @12.19 [N1280_2.mzXML]	203.10630798339844	12.1876	2.8305166666666666	19.099666666666668	16.26915	6167.8330078125	1940104.7294758912	0	1171	9.407960351802593	0.8693494233423876	0.7386988466847755	203.10263061523438	203.11587524414062
412	203.82351684570312	9.1898					1	DETECTED	203.8235 m/z @9.19 [N1280_2.mzXML]	203.82351684570312	9.1898	9.128066666666665	9.359283333333334	0.2312166666666684	11610.4541015625	74015.3679782407	0	1171	0.09618608949855023	1.872705183585291	2.1910912102689095	203.82327270507812	203.8241729736328
413	204.02432250976562	2.398216666666667					1	DETECTED	204.0243 m/z @2.40 [N1280_2.mzXML]	204.02432250976562	2.398216666666667	2.398216666666667	10.680333333333333	8.282116666666667	3787.75927734375	1195959.0937810973	0	1171	7.879149690456799	null	null	204.0177001953125	204.0288543701172
414	204.05563354492188	1.8084833333333334					1	DETECTED	204.0556 m/z @1.81 [N1280_2.mzXML]	204.05563354492188	1.8084833333333334	1.75025	10.662566666666667	8.912316666666667	113309.2109375	1899641.0088027955	0	1171	0.08125986399556351	4.6327477338400955	5.9076860794070525	204.0552520751953	204.06561279296875
415	204.12266540527344	1.8786666666666667					1	DETECTED	204.1227 m/z @1.88 [N1280_2.mzXML]	204.12266540527344	1.8786666666666667	1.8511833333333334	5.467650000000001	3.6164666666666676	1168179.625	7733251.70715262	1	1171	0.05170672798975806	8.935989940410357	7.585038859829727	204.1222686767578	204.123291015625
416	204.4162139892578	9.1898					1	DETECTED	204.4162 m/z @9.19 [N1280_2.mzXML]	204.4162139892578	9.1898	9.144866666666667	9.3256	0.18073333333333252	9157.443359375	55574.828291503596	0	1171	0.09539330475871388	2.011127596439183	3.0222551928783656	204.4160919189453	204.41647338867188
417	204.9566192626953	1.6428833333333333					1	DETECTED	204.9566 m/z @1.64 [N1280_2.mzXML]	204.9566192626953	1.6428833333333333	1.568	1.6878333333333333	0.11983333333333324	47509.484375	222121.63136621096	0	1171	0.07266992732118371	0.800133541063878	0.6211970246503409	204.9564971923828	204.95687866210938
418	204.99581909179688	11.40835					1	DETECTED	204.9958 m/z @11.41 [N1280_2.mzXML]	204.99581909179688	11.40835	9.1898	15.177816666666667	5.988016666666667	9411.91015625	1135516.6522905882	0	1171	2.50235529093446	1.349533854694883	1.1340035099882193	204.9917449951172	204.9993133544922
419	205.0242462158203	1.4330166666666666					1	DETECTED	205.0242 m/z @1.43 [N1280_2.mzXML]	205.0242462158203	1.4330166666666666	1.4330166666666666	15.776100000000001	14.343083333333334	9187.75390625	2804250.7973526	0	1171	0.03191122395814694	null	null	205.02235412597656	205.03097534179688
420	205.04708862304688	9.3256					1	DETECTED	205.0471 m/z @9.33 [N1280_2.mzXML]	205.04708862304688	9.3256	1.75025	9.822966666666668	8.072716666666668	18823.5625	1147135.1562380986	0	1171	0.0780618700550928	0.5328279661445787	2.5089151392211484	205.04518127441406	205.05679321289062
421	205.06275939941406	9.204366666666665					1	DETECTED	205.0628 m/z @9.20 [N1280_2.mzXML]	205.06275939941406	9.204366666666665	7.35745	16.6221	9.26465	3258.859130859375	584488.4153170165	0	1171	0.12711712368450634	2.508139692279928	4.016279384559856	205.06033325195312	205.07131958007812
422	205.08551025390625	12.46475					1	DETECTED	205.0855 m/z @12.46 [N1280_2.mzXML]	205.08551025390625	12.46475	0.10106666666666667	19.993499999999997	19.89243333333333	10728.65234375	4408319.754949309	0	1171	17.764439337036013	0.9009590306303785	0.13056028296660616	205.07696533203125	205.08663940429688
423	205.0968017578125	9.1898					1	DETECTED	205.0968 m/z @9.19 [N1280_2.mzXML]	205.0968017578125	9.1898	1.7192833333333333	10.680333333333333	8.96105	3197186.5	4.6256786142115794E7	1	1171	0.10254123634379297	2.0259226503588987	2.2800682984503076	205.09181213378906	205.09722900390625
424	205.12620544433594	1.8786666666666667					1	DETECTED	205.1262 m/z @1.88 [N1280_2.mzXML]	205.12620544433594	1.8786666666666667	1.8511833333333334	10.645183333333334	8.794	114734.71875	1663752.742581726	0	1171	0.04771633075258164	7.939375843344555	10.288856473559848	205.11622619628906	205.13394165039062
425	205.78079223632812	9.1898					1	DETECTED	205.7808 m/z @9.19 [N1280_2.mzXML]	205.78079223632812	9.1898	9.128066666666665	9.293299999999999	0.16523333333333312	9659.330078125	55344.36059509253	0	1171	0.09594670906280278	1.3382829373649832	1.5851403834038373	205.78065490722656	205.781005859375
426	205.9871063232422	11.554633333333333					1	DETECTED	205.9871 m/z @11.55 [N1280_2.mzXML]	205.9871063232422	11.554633333333333	0.11921666666666667	19.993499999999997	19.87428333333333	17441.55078125	4061528.963012053	0	1171	5.174741265672695	1.1571415187418568	1.3508929752081642	205.9866485595703	205.99513244628906
427	206.08116149902344	10.295916666666667					1	DETECTED	206.0812 m/z @10.30 [N1280_2.mzXML]	206.08116149902344	10.295916666666667	0.21093333333333333	18.790333333333333	18.5794	64117.41015625	1947267.8202605902	0	1171	0.08519773923793927	0.525347605122959	3.332238891743192	206.08038330078125	206.08995056152344
428	206.1001434326172	9.204366666666665					1	DETECTED	206.1001 m/z @9.20 [N1280_2.mzXML]	206.1001434326172	9.204366666666665	4.592133333333334	10.1193	5.527166666666667	319715.09375	4296599.39000335	0	1171	0.10776448916393733	1.7086701116227838	1.576168319560169	206.09078979492188	206.10072326660156
429	206.3820037841797	9.1898					1	DETECTED	206.3820 m/z @9.19 [N1280_2.mzXML]	206.3820037841797	9.1898	9.144866666666667	9.277866666666666	0.13299999999999912	10711.8544921875	59346.71344042953	0	1171	0.10260335890312078	1.4799703264095025	1.9599406528190049	206.3816375732422	206.3824920654297
430	206.8934326171875	1.7350166666666667					1	DETECTED	206.8934 m/z @1.74 [N1280_2.mzXML]	206.8934326171875	1.7350166666666667	1.6725833333333333	2.0326166666666667	0.3600333333333334	91356.8515625	669299.4125878905	0	1171	0.10133956316047299	1.337520117489548	1.6007220838056166	206.8934326171875	206.89414978027344
431	206.99111938476562	15.9238					1	DETECTED	206.9911 m/z @15.92 [N1280_2.mzXML]	206.99111938476562	15.9238	0.13770000000000002	19.993499999999997	19.8558	6011.26904296875	2576849.978472015	0	1171	3.141534859360714	0.6289013752605139	0.552953593925608	206.98538208007812	207.00048828125
432	207.02630615234375	10.225266666666666					1	DETECTED	207.0263 m/z @10.23 [N1280_2.mzXML]	207.02630615234375	10.225266666666666	1.4330166666666666	15.519316666666667	14.0863	95153.5546875	5245731.81673687	1	1171	0.7286618357979062	0.6158013232762892	2.777381432863577	207.0163116455078	207.0265655517578
433	207.10423278808594	9.1898					1	DETECTED	207.1042 m/z @9.19 [N1280_2.mzXML]	207.10423278808594	9.1898	4.877133333333333	14.614333333333333	9.7372	11165.80859375	1220692.3397088014	0	1171	0.18150674730109273	1.1289070953779563	0.03651335775398118	207.09593200683594	207.11312866210938
434	208.04913330078125	16.290816666666665					1	DETECTED	208.0491 m/z @16.29 [N1280_2.mzXML]	208.04913330078125	16.290816666666665	0.13770000000000002	19.939	19.8013	13029.783203125	4416072.956781767	0	1171	7.650214032784206	0.5995625250173097	0.4855473420718056	208.04827880859375	208.05474853515625
435	208.1331787109375	8.808066666666667					1	DETECTED	208.1332 m/z @8.81 [N1280_2.mzXML]	208.1331787109375	8.808066666666667	8.42235	9.2188	0.7964500000000001	35331.28515625	423150.93726129225	0	1171	0.16907483476970242	1.0538033367445192	0.8944435591090009	208.1328887939453	208.13343811035156
436	208.89059448242188	1.75025					1	DETECTED	208.8906 m/z @1.75 [N1280_2.mzXML]	208.89059448242188	1.75025	1.6878333333333333	1.9618499999999999	0.2740166666666666	60811.8671875	398656.2479899902	0	1171	0.10024053088722851	2.077138226515024	1.3828300204272328	208.89041137695312	208.89125061035156
437	208.93528747558594	2.13315					1	DETECTED	208.9353 m/z @2.13 [N1280_2.mzXML]	208.93528747558594	2.13315	2.0469166666666667	12.9	10.853083333333334	9653.87109375	3294632.36165625	0	1171	0.11944734637034671	62.92858523386158	124.85717046772315	208.93492126464844	208.93995666503906
438	208.9784393310547	11.629816666666667					1	DETECTED	208.9784 m/z @11.63 [N1280_2.mzXML]	208.9784393310547	11.629816666666667	11.629816666666667	15.160183333333332	3.5303666666666658	7002.24853515625	683873.4457709352	0	1171	2.533760302517962	null	null	208.97776794433594	208.9796600341797
439	209.03323364257812	1.5388333333333333					1	DETECTED	209.0332 m/z @1.54 [N1280_2.mzXML]	209.03323364257812	1.5388333333333333	1.4143666666666665	5.293383333333334	3.8790166666666672	66778.6640625	695202.5750606083	0	1171	0.04153934585192309	0.8025599587319137	0.36851848415058414	209.03285217285156	209.0340118408203
440	209.04531860351562	16.54831666666667					1	DETECTED	209.0453 m/z @16.55 [N1280_2.mzXML]	209.04531860351562	16.54831666666667	0.10106666666666667	19.993499999999997	19.89243333333333	26158.833984375	6921031.551652957	0	1171	7.495656214217664	0.7219528200523357	0.4713406964946679	209.04405212402344	209.04635620117188
441	209.09181213378906	7.748500000000001					1	DETECTED	209.0918 m/z @7.75 [N1280_2.mzXML]	209.09181213378906	7.748500000000001	5.7826	12.1876	6.404999999999999	12340.3359375	1357936.9521990663	0	1171	0.8475530257915764	1.6290248741034636	2.2895720512046784	209.08456420898438	209.09243774414062
442	209.1168975830078	12.020466666666666					1	DETECTED	209.1169 m/z @12.02 [N1280_2.mzXML]	209.1168975830078	12.020466666666666	4.758566666666667	12.582666666666666	7.8241	126284.34375	2511323.8734490974	1	1171	0.11226750006563435	0.8485223655879492	0.48076920982901405	209.11343383789062	209.1178741455078
443	209.1363525390625	8.773166666666667					1	DETECTED	209.1364 m/z @8.77 [N1280_2.mzXML]	209.1363525390625	8.773166666666667	8.64955	10.243	1.5934500000000007	5742.85107421875	164601.2155618289	0	1171	0.05051368128831868	6.445126061750023	11.890252123500046	209.12850952148438	209.1365509033203
444	210.905517578125	1.6878333333333333					1	DETECTED	210.9055 m/z @1.69 [N1280_2.mzXML]	210.905517578125	1.6878333333333333	1.65765	1.7350166666666667	0.07736666666666658	14333.8701171875	52549.4111162109	0	1171	3.3566455355645948	1.2816123688569883	1.5632247377139763	210.90525817871094	210.905517578125
445	210.9345245361328	11.248933333333333					1	DETECTED	210.9345 m/z @11.25 [N1280_2.mzXML]	210.9345245361328	11.248933333333333	1.6428833333333333	17.849833333333333	16.20695	10828.9375	3010477.739839204	0	1171	0.774887634781118	0.7957658222544728	0.5921653102182296	210.9345245361328	210.93603515625
446	211.04193115234375	2.3163					1	DETECTED	211.0419 m/z @2.32 [N1280_2.mzXML]	211.04193115234375	2.3163	2.1188333333333333	17.066666666666666	14.947833333333334	24850.57421875	2430094.793285583	0	1171	0.6984763985415263	20.88193516094018	33.84129723037585	211.03665161132812	211.04275512695312
447	211.0575714111328	9.376683333333334					1	DETECTED	211.0576 m/z @9.38 [N1280_2.mzXML]	211.0575714111328	9.376683333333334	9.3423	14.782466666666666	5.440166666666666	8331.1611328125	680746.5625198365	0	1171	0.09456858597003759	79.11051866214024	157.22103732428047	211.05752563476562	211.0651092529297
448	211.08018493652344	14.631					1	DETECTED	211.0802 m/z @14.63 [N1280_2.mzXML]	211.08018493652344	14.631	10.1193	17.122	7.002699999999999	4349.3046875	646036.6087984621	0	1171	0.7182407055182392	0.7760600217213024	0.5521200434426048	211.0750732421875	211.0807647705078
449	211.13262939453125	12.13575					1	DETECTED	211.1326 m/z @12.14 [N1280_2.mzXML]	211.13262939453125	12.13575	0.10106666666666667	19.993499999999997	19.89243333333333	6793.171875	3415237.601034603	0	1171	11.036025750094602	0.8264626821644662	0.12680444731859428	211.12269592285156	211.13368225097656
450	211.14419555664062	10.2605					1	DETECTED	211.1442 m/z @10.26 [N1280_2.mzXML]	211.14419555664062	10.2605	10.243	10.4395	0.19650000000000034	14720.92578125	101392.6161083979	0	1171	0.12166394782485312	5.6142857142857014	10.228571428571403	211.14381408691406	211.1442108154297
451	212.019287109375	11.332116666666668					1	DETECTED	212.0193 m/z @11.33 [N1280_2.mzXML]	212.019287109375	11.332116666666668	11.332116666666668	11.584399999999999	0.252283333333331	39738.875	226303.18923925655	0	1171	0.1378312250922349	null	null	212.01904296875	212.01966857910156
452	212.83877563476562	1.75025					1	DETECTED	212.8388 m/z @1.75 [N1280_2.mzXML]	212.83877563476562	1.75025	1.7350166666666667	11.925883333333333	10.190866666666667	17824.5625	1679421.4075718995	0	1171	0.3472577555402052	334.4923413566718	29.051682122794773	212.8383331298828	212.83938598632812
453	213.17758178710938	10.526399999999999					1	DETECTED	213.1776 m/z @10.53 [N1280_2.mzXML]	213.17758178710938	10.526399999999999	4.271983333333334	18.662166666666668	14.390183333333333	3923.013671875	897140.2739808045	0	1171	0.05031139659780948	1.1504017161206084	1.300803432241217	213.1774444580078	213.1853790283203
454	213.958984375	19.720166666666668					1	DETECTED	213.9590 m/z @19.72 [N1280_2.mzXML]	213.958984375	19.720166666666668	0.10106666666666667	19.993499999999997	19.89243333333333	3501.107177734375	1600744.6738128357	0	1171	3.784834023167111	0.5069660008189297	0.06684169300556927	213.9580841064453	213.9665069580078
455	214.83578491210938	1.7654333333333334					1	DETECTED	214.8358 m/z @1.77 [N1280_2.mzXML]	214.83578491210938	1.7654333333333334	1.6725833333333333	8.220066666666666	6.547483333333332	16908.99609375	1000085.0925266112	0	1171	0.1384250258248798	35.25839167115415	69.5167833423083	214.83566284179688	214.83827209472656
456	214.91722106933594	1.5533833333333333					1	DETECTED	214.9172 m/z @1.55 [N1280_2.mzXML]	214.91722106933594	1.5533833333333333	1.4330166666666666	1.6878333333333333	0.2548166666666667	962919.25	5880798.086864501	0	1171	0.10383199683667277	0.8819027960931118	0.6860058472189464	214.9153289794922	214.91748046875
457	214.98870849609375	1.5388333333333333					1	DETECTED	214.9887 m/z @1.54 [N1280_2.mzXML]	214.98870849609375	1.5388333333333333	1.4330166666666666	1.5826	0.1495833333333334	41774.04296875	255967.9091358643	0	1171	0.1121321118905505	0.708077602608486	0.4368300568731209	214.98846435546875	214.98875427246094
458	215.01605224609375	1.9478333333333333					1	DETECTED	215.0161 m/z @1.95 [N1280_2.mzXML]	215.01605224609375	1.9478333333333333	1.8923166666666666	10.609966666666667	8.71765	41458.30859375	2007343.3056127324	0	1171	1.1237728594907561	17.69167110359371	31.07549855511018	215.01052856445312	215.0232696533203
459	215.16372680664062	12.1876					1	DETECTED	215.1637 m/z @12.19 [N1280_2.mzXML]	215.16372680664062	12.1876	9.550866666666668	12.292300000000001	2.741433333333333	6550.0966796875	233277.91842504885	0	1171	0.20115224233552098	0.5198541124118229	0.03970822482364587	215.15438842773438	215.1645050048828
460	215.920654296875	1.568					1	DETECTED	215.9207 m/z @1.57 [N1280_2.mzXML]	215.920654296875	1.568	1.4492333333333332	1.5974	0.14816666666666678	27847.763671875	144358.65181860348	0	1171	0.0642417233343533	0.6237721021610994	0.24566493479149043	215.92056274414062	215.92091369628906
461	216.92222595214844	1.7036833333333334					1	DETECTED	216.9222 m/z @1.70 [N1280_2.mzXML]	216.92222595214844	1.7036833333333334	1.4798833333333334	17.084999999999997	15.605116666666664	232958.1875	3482408.98692102	0	1171	0.12838723840698107	0.967951010403323	1.9599939916100906	216.9133758544922	216.92431640625
462	216.95050048828125	1.5533833333333333					1	DETECTED	216.9505 m/z @1.55 [N1280_2.mzXML]	216.95050048828125	1.5533833333333333	1.4330166666666666	1.6278833333333333	0.19486666666666674	135199.265625	823643.5312631837	0	1171	0.10896391695598218	0.8068080236079683	0.6606397214487804	216.95013427734375	216.95065307617188
463	217.04664611816406	10.94675					1	DETECTED	217.0466 m/z @10.95 [N1280_2.mzXML]	217.04664611816406	10.94675	1.5826	17.048166666666667	15.465566666666668	4217.2197265625	1651988.2506689152	0	1171	5.0960484790088	0.8257859318073005	0.6515718636146011	217.04632568359375	217.05404663085938
464	217.08175659179688	1.8650833333333334					1	DETECTED	217.0818 m/z @1.87 [N1280_2.mzXML]	217.08175659179688	1.8650833333333334	1.8511833333333334	14.95025	13.099066666666667	60958.890625	1363962.232825104	0	1171	0.037439586001250635	58.30506854125225	32.32951325506673	217.08102416992188	217.08944702148438
465	217.12152099609375	18.8085					1	DETECTED	217.1215 m/z @18.81 [N1280_2.mzXML]	217.12152099609375	18.8085	0.10106666666666667	19.993499999999997	19.89243333333333	11931.65234375	2824286.856894101	0	1171	2.057032475524128	0.5657763589705525	0.12586682522686915	217.11703491210938	217.12222290039062
466	218.042236328125	8.9319					1	DETECTED	218.0422 m/z @8.93 [N1280_2.mzXML]	218.042236328125	8.9319	8.808066666666667	9.020966666666668	0.2129000000000012	7478.47216796875	47110.384184997245	0	1171	0.07261296410057305	0.8596231493943497	3.1884546036398627	218.0419921875	218.04249572753906
467	218.0855712890625	15.850116666666667					1	DETECTED	218.0856 m/z @15.85 [N1280_2.mzXML]	218.0855712890625	15.850116666666667	9.16025	19.319000000000003	10.158750000000003	3384.381591796875	924528.6303779907	0	1171	2.019206960920698	0.7592640112408819	0.5185280224817638	218.08087158203125	218.09107971191406
468	218.1384735107422	1.9339000000000002					1	DETECTED	218.1385 m/z @1.93 [N1280_2.mzXML]	218.1384735107422	1.9339000000000002	0.10106666666666667	19.993499999999997	19.89243333333333	23804.447265625	3064675.0531895147	0	1171	3.5289513634497784	1.8215293363546976	20.142555974563358	218.1287841796875	218.13929748535156
469	218.21136474609375	10.403133333333333					1	DETECTED	218.2114 m/z @10.40 [N1280_2.mzXML]	218.21136474609375	10.403133333333333	10.3667	10.493616666666666	0.12691666666666634	9329.888671875	39408.444893433094	0	1171	0.09118972383110702	1.7417657822506931	3.0083397547231727	218.21112060546875	218.2115020751953
470	218.9193115234375	1.7036833333333334					1	DETECTED	218.9193 m/z @1.70 [N1280_2.mzXML]	218.9193115234375	1.7036833333333334	1.4330166666666666	1.7798666666666667	0.3468500000000001	74989.796875	723577.6306501158	0	1171	0.24453524978755414	0.6407327586206895	0.7880389868262018	218.9102325439453	218.91943359375
471	218.96981811523438	9.7205					1	DETECTED	218.9698 m/z @9.72 [N1280_2.mzXML]	218.96981811523438	9.7205	9.446266666666666	10.066816666666666	0.6205499999999997	7769.60986328125	154780.41480407718	0	1171	0.3997705313758253	1.1314270086301208	1.2628540172602416	218.96942138671875	218.9701690673828
472	218.98362731933594	1.5533833333333333					1	DETECTED	218.9836 m/z @1.55 [N1280_2.mzXML]	218.98362731933594	1.5533833333333333	1.4646000000000001	1.568	0.10339999999999994	19198.05078125	93638.34159814443	0	1171	0.11359364482326995	0.5823165008447536	0.16463300168950715	218.98336791992188	218.98373413085938
473	219.02593994140625	1.7798666666666667					1	DETECTED	219.0259 m/z @1.78 [N1280_2.mzXML]	219.02593994140625	1.7798666666666667	1.7192833333333333	8.985449999999998	7.266166666666665	1744543.625	1.266380481216708E7	1	1171	0.062042937066310255	4.093039421332919	4.461054356235719	219.01707458496094	219.0270538330078
474	219.04322814941406	8.684483333333333					1	DETECTED	219.0432 m/z @8.68 [N1280_2.mzXML]	219.04322814941406	8.684483333333333	8.23715	17.141000000000002	8.903850000000002	5967.04736328125	1323675.9947177125	0	1171	0.10950742233603172	9.952142324888237	18.904284649776475	219.0428009033203	219.04713439941406
475	219.1172637939453	14.916500000000001					1	DETECTED	219.1173 m/z @14.92 [N1280_2.mzXML]	219.1172637939453	14.916500000000001	9.428516666666667	19.993499999999997	10.56498333333333	11887.0771484375	1499672.5867019652	0	1171	0.7070489480059923	0.8457301230107086	0.8042742136367423	219.1100311279297	219.1181182861328
476	219.17398071289062	12.257716666666665					1	DETECTED	219.1740 m/z @12.26 [N1280_2.mzXML]	219.17398071289062	12.257716666666665	0.19275	19.97533333333333	19.78258333333333	15521.248046875	1801936.5650618593	0	1171	1.5740339253921736	1.0849124808557387	2.070885952346578	219.1727752685547	219.17724609375
477	220.02955627441406	1.7798666666666667					1	DETECTED	220.0296 m/z @1.78 [N1280_2.mzXML]	220.02955627441406	1.7798666666666667	1.7350166666666667	16.23626666666667	14.501250000000002	98142.984375	1549854.922066986	0	1171	0.0684344460336721	2.31768766792327	6.256211871079452	220.029052734375	220.0384521484375
478	220.11781311035156	8.914316666666668					1	DETECTED	220.1178 m/z @8.91 [N1280_2.mzXML]	220.11781311035156	8.914316666666668	8.73755	16.60363333333333	7.86608333333333	13473.7314453125	626344.6809823296	0	1171	0.0926528476385986	22.249905713746834	0.553221574660784	220.11769104003906	220.12098693847656
479	220.9341583251953	1.6428833333333333					1	DETECTED	220.9342 m/z @1.64 [N1280_2.mzXML]	220.9341583251953	1.6428833333333333	1.5533833333333333	1.7192833333333333	0.16589999999999994	138250.71875	705636.6980114745	0	1171	0.08148902427708005	0.9309287556505665	0.938088114351695	220.9341583251953	220.93463134765625
480	220.98118591308594	1.49465					1	DETECTED	220.9812 m/z @1.49 [N1280_2.mzXML]	220.98118591308594	1.49465	1.4646000000000001	1.5826	0.11799999999999988	4531.43310546875	26691.633908935535	0	1171	0.06747139887185893	1.9633943427620673	2.9267886855241345	220.9807891845703	220.98123168945312
481	221.00650024414062	15.054316666666667					1	DETECTED	221.0065 m/z @15.05 [N1280_2.mzXML]	221.00650024414062	15.054316666666667	1.4143666666666665	18.4415	17.027133333333335	2499.0615234375	1197300.0379944767	0	1171	1.6236566651586966	0.6241640670725822	0.24832813414516433	220.99655151367188	221.00718688964844
482	221.02432250976562	1.7798666666666667					1	DETECTED	221.0243 m/z @1.78 [N1280_2.mzXML]	221.02432250976562	1.7798666666666667	1.7350166666666667	17.1035	15.368483333333334	108283.296875	2285637.3000405887	0	1171	0.06205848438300321	4.373986582664668	5.030202188759781	221.0207977294922	221.02633666992188
483	221.052978515625	11.554633333333333					1	DETECTED	221.0530 m/z @11.55 [N1280_2.mzXML]	221.052978515625	11.554633333333333	11.523683333333334	11.813916666666668	0.2902333333333331	14244.5869140625	109619.90828552196	0	1171	0.18099154689715213	4.688745288099244	4.632385305230373	221.05245971679688	221.05337524414062
484	221.08062744140625	10.510066666666667					1	DETECTED	221.0806 m/z @10.51 [N1280_2.mzXML]	221.08062744140625	10.510066666666667	10.4579	10.680333333333333	0.22243333333333304	15134.2607421875	87630.92875946031	0	1171	0.08018038793756332	2.098338252788681	3.343784152489662	221.08058166503906	221.08103942871094
485	221.0921630859375	9.247866666666665					1	DETECTED	221.0922 m/z @9.25 [N1280_2.mzXML]	221.0921630859375	9.247866666666665	5.519966666666666	9.277866666666666	3.7579000000000002	1944.9527587890625	165667.57794549566	0	1171	0.13782438496468252	0.5040237130824327	0.008047426164865245	221.0915985107422	221.09921264648438
486	221.9818572998047	1.341					1	DETECTED	221.9819 m/z @1.34 [N1280_2.mzXML]	221.9818572998047	1.341	0.3387333333333334	8.2542	7.915466666666667	1940.0289306640625	516503.84615301527	0	1171	4.041147238393073	3.9487827590794202	6.8975655181588404	221.9802703857422	221.98268127441406
487	222.064697265625	15.2132					1	DETECTED	222.0647 m/z @15.21 [N1280_2.mzXML]	222.064697265625	15.2132	9.3423	19.884	10.5417	11120.6943359375	2754147.66993811	0	1171	5.984531579164411	0.8747752477883837	0.6703493863822066	222.06396484375	222.0659637451172
488	222.86744689941406	1.7350166666666667					1	DETECTED	222.8674 m/z @1.74 [N1280_2.mzXML]	222.86744689941406	1.7350166666666667	1.6725833333333333	18.533833333333334	16.861250000000002	86210.4609375	3720753.7773244623	0	1171	0.10852805077747063	135.03403630539242	269.06807261078484	222.859130859375	222.86798095703125
489	222.9939422607422	13.695933333333333					1	DETECTED	222.9939 m/z @13.70 [N1280_2.mzXML]	222.9939422607422	13.695933333333333	11.4903	16.566616666666665	5.076316666666665	19131.673828125	2562698.7719650273	0	1171	1.6724669892080861	1.1507616859858845	1.301523371971769	222.99270629882812	222.99459838867188
490	223.06101989746094	15.75755					1	DETECTED	223.0610 m/z @15.76 [N1280_2.mzXML]	223.06101989746094	15.75755	9.3256	19.97533333333333	10.649733333333332	25045.556640625	6373147.877030769	0	1171	2.285057869749812	0.7835995203920013	0.674540034263761	223.0516815185547	223.0649871826172
491	223.095947265625	11.554633333333333					1	DETECTED	223.0959 m/z @11.55 [N1280_2.mzXML]	223.095947265625	11.554633333333333	0.10106666666666667	19.993499999999997	19.89243333333333	751082.5625	8954742.774453519	1	1171	0.10320787172711299	0.5105968646080202	3.8716009368024467	223.09190368652344	223.0972137451172
492	223.13255310058594	12.36175					1	DETECTED	223.1326 m/z @12.36 [N1280_2.mzXML]	223.13255310058594	12.36175	9.909500000000001	12.46475	2.555249999999999	32613.814453125	729163.5480324696	0	1171	0.05963659375751185	0.5210011214191048	1.9729686509755646	223.13101196289062	223.13265991210938
493	224.864501953125	1.75025					1	DETECTED	224.8645 m/z @1.75 [N1280_2.mzXML]	224.864501953125	1.75025	1.6725833333333333	1.9478333333333333	0.27525	56865.2109375	524175.76823852555	0	1171	0.11237972978177657	1.771995708154504	2.4730210140644946	224.86439514160156	224.86477661132812
494	224.95083618164062	11.744966666666667					1	DETECTED	224.9508 m/z @11.74 [N1280_2.mzXML]	224.95083618164062	11.744966666666667	10.996916666666667	16.566616666666665	5.569699999999997	32296.572265625	2326613.617736085	0	1171	0.7197449039869852	3.231440680622743	5.03757216155584	224.9498291015625	224.9517059326172
495	225.1480255126953	12.413016666666666					1	DETECTED	225.1480 m/z @12.41 [N1280_2.mzXML]	225.1480255126953	12.413016666666666	0.4114833333333333	12.46475	12.053266666666667	11162.2255859375	1065840.0749740596	0	1171	0.06344593220828365	0.5021552801586464	0.004310560317292908	225.147216796875	225.149658203125
496	226.04510498046875	2.0042666666666666					1	DETECTED	226.0451 m/z @2.00 [N1280_2.mzXML]	226.04510498046875	2.0042666666666666	1.9618499999999999	15.248899999999999	13.287049999999999	13170.2353515625	765276.4605786438	0	1171	0.11955038694976716	156.62534381139452	312.25068762278903	226.03829956054688	226.0542755126953
497	226.1188507080078	8.2542					1	DETECTED	226.1189 m/z @8.25 [N1280_2.mzXML]	226.1188507080078	8.2542	8.012833333333333	8.509433333333332	0.49659999999999904	2485.997314453125	41668.67139645379	0	1171	0.16690872980383453	1.028725314183117	1.0574506283662337	226.11782836914062	226.11903381347656
498	226.9510498046875	1.6428833333333333					1	DETECTED	226.9510 m/z @1.64 [N1280_2.mzXML]	226.9510498046875	1.6428833333333333	1.4143666666666665	19.683666666666667	18.2693	714794.75	2.156655006796955E7	0	1171	0.06600227669959224	1.7826245960054166	2.1439297741996253	226.94435119628906	226.95399475097656
499	227.0790557861328	9.1898					1	DETECTED	227.0791 m/z @9.19 [N1280_2.mzXML]	227.0790557861328	9.1898	9.128066666666665	11.988616666666667	2.8605500000000017	23492.435546875	725277.0176015622	0	1171	0.14738389839645016	23.168601511878617	42.67112162948036	227.0790252685547	227.082763671875
500	227.09121704101562	11.629816666666667					1	DETECTED	227.0912 m/z @11.63 [N1280_2.mzXML]	227.09121704101562	11.629816666666667	10.80515	11.779349999999999	0.9741999999999997	15197.1220703125	286777.4587045901	0	1171	null	0.590662894098625	0.18132578819725015	227.08984375	227.09121704101562
501	227.1248321533203	1.8227166666666668					1	DETECTED	227.1248 m/z @1.82 [N1280_2.mzXML]	227.1248321533203	1.8227166666666668	1.8227166666666668	2.1614333333333335	0.3387166666666668	83742.15625	175207.18066125474	0	1171	0.013447371628574345	null	null	227.12442016601562	227.1251678466797
502	227.17530822753906	9.788783333333333					1	DETECTED	227.1753 m/z @9.79 [N1280_2.mzXML]	227.17530822753906	9.788783333333333	8.684483333333333	19.865833333333335	11.181350000000002	77875.3828125	2101562.3331571044	1	1171	0.7756434195285724	1.0434444729659258	0.8846286965430732	227.1742401123047	227.1758270263672
503	227.97422790527344	11.377566666666667					1	DETECTED	227.9742 m/z @11.38 [N1280_2.mzXML]	227.97422790527344	11.377566666666667	11.377566666666667	19.81116666666667	8.433600000000002	5949.26318359375	1022317.1428103945	0	1171	4.471079059859383	null	null	227.97366333007812	227.97531127929688
504	228.06321716308594	10.295916666666667					1	DETECTED	228.0632 m/z @10.30 [N1280_2.mzXML]	228.06321716308594	10.295916666666667	10.243	10.3847	0.14170000000000016	18234.71484375	101414.96829638656	0	1171	0.10692680177390734	1.3388976377952813	1.604001713172133	228.05508422851562	228.06321716308594
505	229.14297485351562	0.6854333333333333					1	DETECTED	229.1430 m/z @0.69 [N1280_2.mzXML]	229.14297485351562	0.6854333333333333	0.10106666666666667	19.993499999999997	19.89243333333333	83644.7421875	6.257842622723804E7	1	1171	14.584377527566163	1.4462178017774432	2.021805568168278	229.1425018310547	229.14370727539062
506	229.1544647216797	1.8786666666666667					1	DETECTED	229.1545 m/z @1.88 [N1280_2.mzXML]	229.1544647216797	1.8786666666666667	1.8650833333333334	8.405516666666667	6.5404333333333335	55933.55859375	3954933.843228943	0	1171	0.11167416373533401	240.75214723926476	480.5042944785295	229.154296875	229.1553955078125
507	230.14654541015625	6.733983333333333					1	DETECTED	230.1465 m/z @6.73 [N1280_2.mzXML]	230.14654541015625	6.733983333333333	0.11921666666666667	19.95716666666667	19.837950000000003	10879.82421875	7717845.7072783755	0	1171	11.997093545174552	1.4995200133035687	1.6031526692227591	230.14552307128906	230.1470947265625
508	230.24710083007812	11.377566666666667					1	DETECTED	230.2471 m/z @11.38 [N1280_2.mzXML]	230.24710083007812	11.377566666666667	11.34695	11.894666666666666	0.5477166666666662	131983.78125	930546.3855238041	1	1171	0.09069371198637022	4.591008599252882	8.706076530084033	230.2470245361328	230.24790954589844
509	230.9661407470703	1.5533833333333333					1	DETECTED	230.9661 m/z @1.55 [N1280_2.mzXML]	230.9661407470703	1.5533833333333333	1.4330166666666666	1.6428833333333333	0.20986666666666665	160066.921875	989105.6697827148	0	1171	0.12879460318652547	0.9633752233595927	0.6191163208651048	230.96571350097656	230.96624755859375
510	230.98976135253906	1.9618499999999999					1	DETECTED	230.9898 m/z @1.96 [N1280_2.mzXML]	230.98976135253906	1.9618499999999999	1.90635	3.580366666666667	1.674016666666667	10832.8203125	322724.16084600834	0	1171	0.14333909101593822	15.081231231231266	27.7216609136865	230.98963928222656	230.99066162109375
511	231.13693237304688	15.054316666666667					1	DETECTED	231.1369 m/z @15.05 [N1280_2.mzXML]	231.13693237304688	15.054316666666667	0.10106666666666667	19.993499999999997	19.89243333333333	245014.046875	2.324152553145107E7	1	1171	0.7302501146240061	2.151473893956765	0.5385479728018477	231.1359405517578	231.14657592773438
512	232.14059448242188	14.89935					1	DETECTED	232.1406 m/z @14.90 [N1280_2.mzXML]	232.14059448242188	14.89935	9.550866666666668	19.884	10.333133333333333	16174.341796875	1792636.003007021	0	1171	0.9479018386532783	0.8064210574116141	0.4271906304526456	232.13949584960938	232.14109802246094
513	232.1541290283203	8.526633333333333					1	DETECTED	232.1541 m/z @8.53 [N1280_2.mzXML]	232.1541290283203	8.526633333333333	8.012833333333333	9.3423	1.3294666666666668	74302.3125	1045561.9781741968	1	1171	0.1719017940471126	0.8382244439450816	0.5865210097557629	232.15390014648438	232.15457153320312
514	232.89620971679688	1.7192833333333333					1	DETECTED	232.8962 m/z @1.72 [N1280_2.mzXML]	232.89620971679688	1.7192833333333333	1.65765	1.8084833333333334	0.15083333333333337	153455.296875	1029160.8518857417	0	1171	0.11844842721971238	1.2236343969713388	1.502153636209402	232.8960723876953	232.896240234375
515	232.9281463623047	1.5533833333333333					1	DETECTED	232.9281 m/z @1.55 [N1280_2.mzXML]	232.9281463623047	1.5533833333333333	1.4330166666666666	1.6278833333333333	0.19486666666666674	80286.453125	449381.3493029786	0	1171	0.09306475819264315	0.8362484073735822	0.6729939798525485	232.9275360107422	232.9281463623047
516	232.98526000976562	10.609966666666667					1	DETECTED	232.9853 m/z @10.61 [N1280_2.mzXML]	232.98526000976562	10.609966666666667	9.788783333333333	18.753666666666668	8.964883333333335	3353.987060546875	590858.3934690857	0	1171	0.11898789851037073	5.458515150900121	9.917030301800242	232.984130859375	232.98793029785156
517	233.03128051757812	15.320483333333334					1	DETECTED	233.0313 m/z @15.32 [N1280_2.mzXML]	233.03128051757812	15.320483333333334	9.686	18.55183333333333	8.865833333333331	2221.8505859375	627465.1525577389	0	1171	6.407190430587676	0.7867476757703307	0.5734953515406613	233.0301971435547	233.03163146972656
518	233.14718627929688	14.865983333333332					1	DETECTED	233.1472 m/z @14.87 [N1280_2.mzXML]	233.14718627929688	14.865983333333332	0.70365	19.884	19.18035	9960.1953125	1896509.1781139225	0	1171	1.7784937558262115	0.878287304777833	0.5826581886854154	233.14585876464844	233.14964294433594
519	234.89344787597656	1.7192833333333333					1	DETECTED	234.8934 m/z @1.72 [N1280_2.mzXML]	234.89344787597656	1.7192833333333333	1.65765	1.8084833333333334	0.15083333333333337	55705.68359375	357549.09770605457	0	1171	0.11503383067003314	1.2236343969713388	1.705535666166229	234.89315795898438	234.89373779296875
520	235.06857299804688	11.864166666666668					1	DETECTED	235.0686 m/z @11.86 [N1280_2.mzXML]	235.06857299804688	11.864166666666668	11.554633333333333	12.13575	0.5811166666666665	32409.37890625	289680.95826391596	0	1171	0.11200545324917499	0.9830638294986589	4.538673795294463	235.06283569335938	235.06871032714844
521	235.0923614501953	2.903716666666667					1	DETECTED	235.0924 m/z @2.90 [N1280_2.mzXML]	235.0923614501953	2.903716666666667	1.1410666666666667	18.953833333333332	17.812766666666665	56350.03125	7227591.239511564	0	1171	1.2913463546476125	4.0717615063348225	3.2332153922890874	235.09072875976562	235.09278869628906
522	235.16883850097656	12.292300000000001					1	DETECTED	235.1688 m/z @12.29 [N1280_2.mzXML]	235.16883850097656	12.292300000000001	0.13770000000000002	19.95716666666667	19.81946666666667	15549.505859375	1297021.0888702697	0	1171	0.11488501403322182	0.8049101243653095	0.6656244135033011	235.16761779785156	235.16978454589844
523	236.08018493652344	15.302483333333333					1	DETECTED	236.0802 m/z @15.30 [N1280_2.mzXML]	236.08018493652344	15.302483333333333	9.481050000000002	18.053166666666666	8.572116666666664	3454.6826171875	930742.5920771185	0	1171	1.1007398886492332	0.7362548169694749	0.5585130137442392	236.0791015625	236.08087158203125
524	236.09561157226562	3.0062166666666665					1	DETECTED	236.0956 m/z @3.01 [N1280_2.mzXML]	236.09561157226562	3.0062166666666665	0.17455	16.530133333333332	16.355583333333332	3837.7822265625	1600508.892312622	0	1171	3.5734135166469057	2.887978222483814	4.775956444967628	236.08741760253906	236.09661865234375
525	236.90777587890625	1.6428833333333333					1	DETECTED	236.9078 m/z @1.64 [N1280_2.mzXML]	236.90777587890625	1.6428833333333333	1.5974	1.6725833333333333	0.07518333333333338	18160.388671875	52256.803017089944	0	1171	0.06171484725765697	0.8264932209600594	0.6529864419201188	236.90777587890625	236.90821838378906
526	237.07652282714844	14.865983333333332					1	DETECTED	237.0765 m/z @14.87 [N1280_2.mzXML]	237.07652282714844	14.865983333333332	6.964799999999999	18.163999999999998	11.199199999999998	6252.94091796875	1915274.5837170414	0	1171	4.1349844539576	0.7087039705023086	0.6537755708590957	237.06968688964844	237.0863037109375
527	237.11175537109375	11.864166666666668					1	DETECTED	237.1118 m/z @11.86 [N1280_2.mzXML]	237.11175537109375	11.864166666666668	0.2658333333333333	19.993499999999997	19.727666666666664	14524.2685546875	2666305.288394776	0	1171	0.3015370282915466	1.7802898667423552	3.6527597970250874	237.10958862304688	237.1134796142578
528	238.1070098876953	15.75755					1	DETECTED	238.1070 m/z @15.76 [N1280_2.mzXML]	238.1070098876953	15.75755	0.22916666666666666	19.865833333333335	19.636666666666667	10756.0615234375	3108396.2141829515	0	1171	5.656765321074371	0.7763397805915898	0.5925705735282489	238.1056365966797	238.10775756835938
529	238.84130859375	1.7350166666666667					1	DETECTED	238.8413 m/z @1.74 [N1280_2.mzXML]	238.84130859375	1.7350166666666667	1.6878333333333333	1.7798666666666667	0.09203333333333341	22566.056640625	101699.10833081062	0	1171	0.1017592394472473	0.9752737548569413	0.9505475097138828	238.8411102294922	238.84152221679688
530	238.96653747558594	11.864166666666668					1	DETECTED	238.9665 m/z @11.86 [N1280_2.mzXML]	238.96653747558594	11.864166666666668	9.293299999999999	17.029666666666667	7.736366666666669	66450.203125	5722394.964003664	1	1171	0.7063076704143967	1.130910501003056	3.691772919401916	238.96546936035156	238.97105407714844
531	239.0311279296875	1.5974					1	DETECTED	239.0311 m/z @1.60 [N1280_2.mzXML]	239.0311279296875	1.5974	0.13770000000000002	19.95716666666667	19.81946666666667	3579.8701171875	1724209.7060926207	0	1171	18.476832276162387	6.788883560548973	12.577767121097944	239.0311279296875	239.0404052734375
532	239.063720703125	1.8650833333333334					1	DETECTED	239.0637 m/z @1.87 [N1280_2.mzXML]	239.063720703125	1.8650833333333334	1.568	13.340866666666667	11.772866666666667	72773.0625	2551905.772416474	0	1171	0.03802425004564691	1.355709135138601	4.842210927655891	239.05821228027344	239.06871032714844
533	239.0906524658203	10.510066666666667					1	DETECTED	239.0907 m/z @10.51 [N1280_2.mzXML]	239.0906524658203	10.510066666666667	10.4579	12.549416666666668	2.091516666666667	707535.6875	6017274.267316401	1	1171	0.08518389380454394	2.1157735732042773	2.6553841014511828	239.08123779296875	239.09133911132812
534	240.09439086914062	10.510066666666667					1	DETECTED	240.0944 m/z @10.51 [N1280_2.mzXML]	240.09439086914062	10.510066666666667	2.452433333333333	14.4974	12.044966666666667	73512.6875	3887478.0004902934	0	1171	0.08997006370648641	0.6921306223070047	0.29066168943140386	240.0849151611328	240.102783203125
535	240.8385467529297	1.75025					1	DETECTED	240.8385 m/z @1.75 [N1280_2.mzXML]	240.8385467529297	1.75025	1.6878333333333333	1.8084833333333334	0.12065000000000015	19148.3671875	94970.45687866214	0	1171	0.10754285640503469	0.9664886515353798	0.9329773030707597	240.83816528320312	240.8385467529297
536	240.9669952392578	12.068616666666665					1	DETECTED	240.9670 m/z @12.07 [N1280_2.mzXML]	240.9669952392578	12.068616666666665	11.114966666666668	19.683666666666667	8.5687	8348.5341796875	1084337.5410163573	0	1171	0.22578465464333064	2.2081814962109143	5.866674179671641	240.9606170654297	240.9680938720703
537	241.09463500976562	10.510066666666667					1	DETECTED	241.0946 m/z @10.51 [N1280_2.mzXML]	241.09463500976562	10.510066666666667	10.476333333333335	10.575633333333334	0.0992999999999995	4258.9423828125	17095.773673523003	0	1171	0.0799825892920687	1.4718379446640701	1.94367588932814	241.09408569335938	241.09548950195312
538	241.10653686523438	11.554633333333333					1	DETECTED	241.1065 m/z @11.55 [N1280_2.mzXML]	241.10653686523438	11.554633333333333	1.8227166666666668	12.947033333333334	11.124316666666667	182961.359375	5538404.887087796	0	1171	0.08238602718847865	0.5191627344051875	0.01950698865451223	241.10218811035156	241.10708618164062
539	242.01856994628906	2.075833333333333					1	DETECTED	242.0186 m/z @2.08 [N1280_2.mzXML]	242.01856994628906	2.075833333333333	2.0469166666666667	19.81116666666667	17.76425	3669.10498046875	1541304.4493328554	0	1171	13.083431342777677	307.1628242074948	613.3256484149897	242.01846313476562	242.0283966064453
540	242.09967041015625	8.914316666666668					1	DETECTED	242.0997 m/z @8.91 [N1280_2.mzXML]	242.09967041015625	8.914316666666668	1.6725833333333333	8.985449999999998	7.312866666666665	6911.076171875	937393.8466279906	0	1171	0.06827328368444086	0.50491134719128	0.009822694382559937	242.09365844726562	242.099853515625
541	242.21090698242188	11.539733333333334					1	DETECTED	242.2109 m/z @11.54 [N1280_2.mzXML]	242.21090698242188	11.539733333333334	11.4903	12.717366666666667	1.2270666666666674	30119.58203125	571092.5076912842	0	1171	0.8636334983321365	7.6347666428840455	13.727507738695676	242.2106170654297	242.2115478515625
542	242.9249725341797	1.6428833333333333					1	DETECTED	242.9250 m/z @1.64 [N1280_2.mzXML]	242.9249725341797	1.6428833333333333	1.5826	12.4822	10.899600000000001	253681.859375	3491647.5738127446	0	1171	0.05860324664826444	1.7319187514732457	2.573156456221857	242.9244384765625	242.9298095703125
543	242.9947509765625	1.4798833333333334					1	DETECTED	242.9948 m/z @1.48 [N1280_2.mzXML]	242.9947509765625	1.4798833333333334	1.4330166666666666	1.52415	0.09113333333333329	16425.87890625	62657.32314404297	0	1171	0.07887284104983827	0.9722617354196262	0.9445234708392524	242.99453735351562	242.9950714111328
544	243.0236358642578	14.984833333333334					1	DETECTED	243.0236 m/z @14.98 [N1280_2.mzXML]	243.0236358642578	14.984833333333334	9.601583333333334	19.045166666666667	9.443583333333333	2032.57763671875	600905.3724329527	0	1171	2.078768296253365	0.877126580906825	0.7542531618136502	243.01429748535156	243.02955627441406
545	244.11756896972656	9.550866666666668					1	DETECTED	244.1176 m/z @9.55 [N1280_2.mzXML]	244.11756896972656	9.550866666666668	9.516	9.601583333333334	0.08558333333333401	3342.189453125	11098.225056457473	0	1171	0.05731384443343224	1.2272944550668945	1.454588910133789	244.11756896972656	244.1180877685547
546	244.18992614746094	11.473966666666666					1	DETECTED	244.1899 m/z @11.47 [N1280_2.mzXML]	244.18992614746094	11.473966666666666	11.42445	12.429816666666666	1.0053666666666654	25530.255859375	258068.86616607697	0	1171	0.03359944253413083	10.151800740491634	1.761335477102887	244.1893310546875	244.19093322753906
547	244.20176696777344	9.110316666666668					1	DETECTED	244.2018 m/z @9.11 [N1280_2.mzXML]	244.20176696777344	9.110316666666668	9.038783333333333	10.3667	1.3279166666666669	39984.85546875	350147.1878527224	0	1171	0.09479854330064441	3.1924341241954717	2.2187112452664337	244.20162963867188	244.20225524902344
548	244.9232635498047	1.6428833333333333					1	DETECTED	244.9233 m/z @1.64 [N1280_2.mzXML]	244.9232635498047	1.6428833333333333	1.5974	1.7036833333333334	0.10628333333333351	18727.9921875	69433.13576965334	0	1171	0.06149437819587833	1.1683766947599876	1.2869361653959548	244.9225616455078	244.92344665527344
549	245.22598266601562	14.178216666666666					1	DETECTED	245.2260 m/z @14.18 [N1280_2.mzXML]	245.22598266601562	14.178216666666666	1.7350166666666667	19.720166666666668	17.98515	35098.5078125	3269906.081101289	0	1171	0.499350349604903	5.600641657449269	7.620781755668925	245.22027587890625	245.22744750976562
550	246.16990661621094	9.233333333333333					1	DETECTED	246.1699 m/z @9.23 [N1280_2.mzXML]	246.16990661621094	9.233333333333333	0.10106666666666667	19.993499999999997	19.89243333333333	46958.90234375	3522799.150518796	0	1171	0.09855821307078294	1.0402814570230117	1.0301995892515128	246.1681365966797	246.1708221435547
551	246.2293243408203	14.209283333333333					1	DETECTED	246.2293 m/z @14.21 [N1280_2.mzXML]	246.2293243408203	14.209283333333333	9.5679	15.00225	5.43435	7639.85888671875	980459.0907524416	0	1171	0.39796736404773014	0.5854235267502863	0.17084705350057272	246.22279357910156	246.2300262451172
552	246.94383239746094	1.5533833333333333					1	DETECTED	246.9438 m/z @1.55 [N1280_2.mzXML]	246.94383239746094	1.5533833333333333	1.4330166666666666	13.32555	11.892533333333333	71439.3125	2488378.840758301	0	1171	0.0972686426742213	0.8293486731570479	0.6832376701709508	246.93475341796875	246.9521484375
553	247.09251403808594	2.6597166666666667					1	DETECTED	247.0925 m/z @2.66 [N1280_2.mzXML]	247.09251403808594	2.6597166666666667	1.8371333333333333	15.831533333333335	13.9944	91258.75	6835750.235809996	0	1171	0.7331608313346374	2.054280033339695	2.548812809068197	247.0828094482422	247.0977783203125
554	247.14401245117188	9.204366666666665					1	DETECTED	247.1440 m/z @9.20 [N1280_2.mzXML]	247.14401245117188	9.204366666666665	9.16025	9.446266666666666	0.2860166666666668	19928.658203125	134906.33226385436	0	1171	0.10815856275324975	2.5807184527798834	3.5651434874320276	247.1438446044922	247.14434814453125
555	247.24142456054688	12.6159					1	DETECTED	247.2414 m/z @12.62 [N1280_2.mzXML]	247.24142456054688	12.6159	12.27505	18.790333333333333	6.515283333333333	10897.3857421875	517180.4989887083	0	1171	0.14966410729373436	9.557405505843244	18.114811011686488	247.240478515625	247.25135803222656
556	248.06431579589844	0.8492666666666667					1	DETECTED	248.0643 m/z @0.85 [N1280_2.mzXML]	248.06431579589844	0.8492666666666667	0.8492666666666667	18.201	17.351733333333335	5572.76904296875	2405670.7997412113	0	1171	15.092869153553737	null	null	248.0599365234375	248.06431579589844
557	248.8699951171875	1.7350166666666667					1	DETECTED	248.8700 m/z @1.74 [N1280_2.mzXML]	248.8699951171875	1.7350166666666667	1.65765	1.7798666666666667	0.12221666666666664	42296.40234375	255447.08409082025	0	1171	0.11602639692149141	0.7898535114174932	0.5797070228349863	248.8699951171875	248.87034606933594
558	248.9981231689453	1.7654333333333334					1	DETECTED	248.9981 m/z @1.77 [N1280_2.mzXML]	248.9981231689453	1.7654333333333334	0.19275	19.538166666666665	19.345416666666665	6995.8359375	4261226.253121734	0	1171	11.6710068490394	6.150448808300038	8.622527780955691	248.99266052246094	249.0040740966797
559	249.0570068359375	16.419633333333334					1	DETECTED	249.0570 m/z @16.42 [N1280_2.mzXML]	249.0570068359375	16.419633333333334	9.16025	19.574666666666666	10.414416666666666	2575.273681640625	754156.7450628661	0	1171	1.1965892262808921	0.7173072552076277	0.43461451041525545	249.0565185546875	249.06137084960938
560	249.1079864501953	1.8650833333333334					1	DETECTED	249.1080 m/z @1.87 [N1280_2.mzXML]	249.1079864501953	1.8650833333333334	0.5573166666666667	5.241166666666667	4.6838500000000005	53263.71484375	1528871.987430938	0	1171	0.02562203790280493	0.7071923088175356	0.22772491330759403	249.1055908203125	249.10890197753906
561	249.15733337402344	9.788783333333333					1	DETECTED	249.1573 m/z @9.79 [N1280_2.mzXML]	249.15733337402344	9.788783333333333	1.8371333333333333	10.049533333333333	8.212399999999999	15674.87109375	2494171.001557006	0	1171	0.13315482478836493	0.5129974109559277	1.17091196629179	249.1555633544922	249.15774536132812
562	249.21719360351562	10.348983333333333					1	DETECTED	249.2172 m/z @10.35 [N1280_2.mzXML]	249.21719360351562	10.348983333333333	10.066816666666666	10.575633333333334	0.508816666666668	11389.5849609375	173610.0684714356	0	1171	0.2298852887840095	0.9016243354991157	0.7546410897535151	249.21681213378906	249.21743774414062
563	251.1248321533203	1.65765					1	DETECTED	251.1248 m/z @1.66 [N1280_2.mzXML]	251.1248321533203	1.65765	0.10106666666666667	19.993499999999997	19.89243333333333	65491.80859375	9808901.123340797	0	1171	10.46201217996287	6.993966390275744	115.42665206052847	251.12289428710938	251.1284637451172
564	252.108642578125	7.677449999999999					1	DETECTED	252.1086 m/z @7.68 [N1280_2.mzXML]	252.108642578125	7.677449999999999	0.10106666666666667	19.993499999999997	19.89243333333333	3821.72216796875	2061049.052616912	0	1171	18.2418037318953	1.3127921633673059	1.6255843267346115	252.10731506347656	252.11000061035156
565	252.128173828125	1.6428833333333333					1	DETECTED	252.1282 m/z @1.64 [N1280_2.mzXML]	252.128173828125	1.6428833333333333	1.6428833333333333	19.774833333333333	18.13195	9773.376953125	1988759.1700137018	0	1171	10.394784974418746	null	null	252.12210083007812	252.13137817382812
566	252.98794555664062	3.07935					1	DETECTED	252.9879 m/z @3.08 [N1280_2.mzXML]	252.98794555664062	3.07935	2.8889833333333335	16.218016666666667	13.329033333333333	2327.00244140625	872105.4029308473	0	1171	0.050389505231619225	35.00884258448614	69.01768516897228	252.9853057861328	252.99661254882812
567	253.0358428955078	11.569416666666665					1	DETECTED	253.0358 m/z @11.57 [N1280_2.mzXML]	253.0358428955078	11.569416666666665	11.523683333333334	11.645000000000001	0.12131666666666696	6721.859375	36866.37200573724	0	1171	0.08254417275903947	1.3263483965015297	1.6526967930030594	253.0358428955078	253.0375518798828
568	253.04714965820312	1.5974					1	DETECTED	253.0471 m/z @1.60 [N1280_2.mzXML]	253.04714965820312	1.5974	0.3751166666666667	19.993499999999997	19.61838333333333	3789.1640625	2060192.9637090454	0	1171	18.888957440487147	8.02530100767689	15.050602015353777	253.04714965820312	253.05313110351562
569	254.17556762695312	14.399750000000001					1	DETECTED	254.1756 m/z @14.40 [N1280_2.mzXML]	254.17556762695312	14.399750000000001	9.703633333333332	19.847666666666665	10.144033333333333	6362.537109375	1455445.05726358	0	1171	4.469778305741691	1.080044859760014	1.160089719520028	254.174560546875	254.176513671875
570	254.82357788085938	1.99005					1	DETECTED	254.8236 m/z @1.99 [N1280_2.mzXML]	254.82357788085938	1.99005	1.7036833333333334	2.1614333333333335	0.4577500000000001	14881.2451171875	204524.24073535163	0	1171	0.34762583053370655	0.7992375742055642	0.5984751484111284	254.81597900390625	254.8238525390625
571	255.1221923828125	11.554633333333333					1	DETECTED	255.1222 m/z @11.55 [N1280_2.mzXML]	255.1221923828125	11.554633333333333	5.258566666666667	11.864166666666668	6.605600000000001	78116.4140625	1378952.2756392185	0	1171	0.09255828763935803	0.5148291576805256	0.022095047252794674	255.1199188232422	255.1317596435547
572	255.13394165039062	8.985449999999998					1	DETECTED	255.1339 m/z @8.99 [N1280_2.mzXML]	255.13394165039062	8.985449999999998	8.914316666666668	8.985449999999998	0.07113333333333038	2475.945068359375	7916.067488952515	0	1171	0.11736573486591695	0.5	null	255.13348388671875	255.13394165039062
573	255.17181396484375	13.9528					1	DETECTED	255.1718 m/z @13.95 [N1280_2.mzXML]	255.17181396484375	13.9528	0.6125333333333334	19.993499999999997	19.380966666666666	31815.74609375	5239521.931677791	0	1171	1.85926491420933	1.1274573573155457	3.059344511329369	255.17076110839844	255.17515563964844
574	255.23092651367188	13.728966666666668					1	DETECTED	255.2309 m/z @13.73 [N1280_2.mzXML]	255.23092651367188	13.728966666666668	0.10106666666666667	19.95716666666667	19.8561	15475.111328125	1831817.0442926022	0	1171	0.3746804683950824	1.5121162889344957	0.1702853281316225	255.23048400878906	255.2328643798828
575	256.0574035644531	1.8650833333333334					1	DETECTED	256.0574 m/z @1.87 [N1280_2.mzXML]	256.0574035644531	1.8650833333333334	1.7939333333333332	3.3802166666666666	1.5862833333333335	13217.8466796875	332930.38441748056	0	1171	0.05824916639730282	11.147458421175878	16.78787671010582	256.0561218261719	256.0585021972656
576	256.1751403808594	14.597616666666665					1	DETECTED	256.1751 m/z @14.60 [N1280_2.mzXML]	256.1751403808594	14.597616666666665	13.901433333333333	18.643833333333337	4.7424000000000035	2470.805908203125	348075.7585559387	0	1171	0.4391262015906676	3.405999377558602	5.811998755117204	256.17449951171875	256.17681884765625
577	256.2628479003906	11.362183333333332					1	DETECTED	256.2628 m/z @11.36 [N1280_2.mzXML]	256.2628479003906	11.362183333333332	0.22916666666666666	19.756666666666668	19.5275	32457.08984375	2302486.204647857	0	1171	2.326380374138175	0.6364704323274514	0.23351422944251676	256.2616882324219	256.2650451660156
578	256.8205261230469	1.9618499999999999					1	DETECTED	256.8205 m/z @1.96 [N1280_2.mzXML]	256.8205261230469	1.9618499999999999	1.7036833333333334	2.13315	0.42946666666666666	16546.56640625	232247.287800293	0	1171	0.24172030138923684	0.8317624273724992	0.6635248547449982	256.8126220703125	256.8210754394531
579	257.0746154785156	2.2325500000000003					1	DETECTED	257.0746 m/z @2.23 [N1280_2.mzXML]	257.0746154785156	2.2325500000000003	1.8923166666666666	12.257716666666665	10.3654	9089.6826171875	1264482.4039948122	0	1171	0.25830169932412117	15.232781424512575	2.9835375926116066	257.0654602050781	257.08349609375
580	257.24737548828125	6.733983333333333					1	DETECTED	257.2474 m/z @6.73 [N1280_2.mzXML]	257.24737548828125	6.733983333333333	0.10106666666666667	19.97533333333333	19.874266666666664	4875.2490234375	1848216.7163613283	0	1171	2.4391952800177243	1.4981544066838368	0.29481019777884265	257.24603271484375	257.2484130859375
581	257.98052978515625	10.049533333333333					1	DETECTED	257.9805 m/z @10.05 [N1280_2.mzXML]	257.98052978515625	10.049533333333333	9.771866666666666	10.575633333333334	0.8037666666666681	4654.93017578125	125259.68221261592	0	1171	0.45234069512467556	1.4473589435774332	1.8938799387366152	257.97998046875	257.9812927246094
582	258.0316162109375	11.67685					1	DETECTED	258.0316 m/z @11.68 [N1280_2.mzXML]	258.0316162109375	11.67685	3.4112	18.5155	15.104299999999999	2882.161865234375	1113496.5338233644	0	1171	12.752181440051231	0.913678900026011	0.8273578000520224	258.0291748046875	258.0321960449219
583	258.81781005859375	1.9339000000000002					1	DETECTED	258.8178 m/z @1.93 [N1280_2.mzXML]	258.81781005859375	1.9339000000000002	1.7654333333333334	11.131666666666666	9.366233333333332	9101.59375	1393123.514381714	0	1171	0.27062534402872784	27.79847645429361	54.59695290858723	258.8171081542969	258.8256530761719
584	258.8987731933594	1.65765					1	DETECTED	258.8988 m/z @1.66 [N1280_2.mzXML]	258.8987731933594	1.65765	1.5974	15.266783333333333	13.669383333333332	50315.84765625	3437896.409151123	0	1171	0.05070536323455044	106.47252046456954	1.261587714508479	258.89654541015625	258.90435791015625
585	258.94403076171875	1.5533833333333333					1	DETECTED	258.9440 m/z @1.55 [N1280_2.mzXML]	258.94403076171875	1.5533833333333333	1.4330166666666666	7.41085	5.977833333333333	13297.8798828125	1335046.4551773681	0	1171	0.09801927077204353	24.831764054278576	48.66352810855716	258.93939208984375	258.94427490234375
586	258.97210693359375	1.4798833333333334					1	DETECTED	258.9721 m/z @1.48 [N1280_2.mzXML]	258.97210693359375	1.4798833333333334	1.4330166666666666	2.0326166666666667	0.5996000000000001	12303.64453125	255157.81267199712	0	1171	0.04655815840745481	6.39687055476527	11.79374110953054	258.97210693359375	258.9805908203125
587	259.02691650390625	13.969666666666665					1	DETECTED	259.0269 m/z @13.97 [N1280_2.mzXML]	259.02691650390625	13.969666666666665	1.8084833333333334	18.753666666666668	16.945183333333333	3175.2275390625	1866763.2697114893	0	1171	3.7595936227800877	0.6966913855696609	0.39338277113932196	259.01715087890625	259.0299987792969
588	259.0934143066406	11.813916666666668					1	DETECTED	259.0934 m/z @11.81 [N1280_2.mzXML]	259.0934143066406	11.813916666666668	11.7963	12.46475	0.66845	8646.6591796875	115703.92575671352	0	1171	0.09319113278566427	18.97209082308378	36.94418164616756	259.0934143066406	259.0995788574219
589	259.2445068359375	14.193583333333333					1	DETECTED	259.2445 m/z @14.19 [N1280_2.mzXML]	259.2445068359375	14.193583333333333	14.132100000000001	14.664433333333333	0.532333333333332	3305.964599609375	61026.83381262195	0	1171	0.2037115430640899	4.329086473299111	7.6581729465982225	259.24371337890625	259.2452697753906
590	259.6578063964844	13.160616666666666					1	DETECTED	259.6578 m/z @13.16 [N1280_2.mzXML]	259.6578063964844	13.160616666666666	12.9623	13.814916666666667	0.8526166666666661	10920.9921875	195535.8616848139	0	1171	0.33916994296966685	2.1496344230607765	2.7289450013999486	259.64898681640625	259.6587219238281
591	260.1855773925781	9.875					1	DETECTED	260.1856 m/z @9.88 [N1280_2.mzXML]	260.1855773925781	9.875	9.73805	17.756833333333336	8.018783333333337	71199.4453125	824200.6647101459	1	1171	0.0986835683206202	2.564073532199418	3.690562750490299	260.18463134765625	260.1863708496094
592	261.0108947753906	1.8227166666666668					1	DETECTED	261.0109 m/z @1.82 [N1280_2.mzXML]	261.0108947753906	1.8227166666666668	1.4330166666666666	15.071966666666667	13.63895	62093.92578125	1847704.228621521	0	1171	0.17253802528215978	1.125001605859815	5.020897359607291	261.00531005859375	261.0200500488281
593	261.0732421875	10.510066666666667					1	DETECTED	261.0732 m/z @10.51 [N1280_2.mzXML]	261.0732421875	10.510066666666667	10.476333333333335	10.575633333333334	0.0992999999999995	4230.19140625	19293.55688653566	0	1171	0.07849541331879983	1.4718379446640701	1.94367588932814	261.072998046875	261.0734558105469
594	261.1444091796875	9.5335					1	DETECTED	261.1444 m/z @9.53 [N1280_2.mzXML]	261.1444091796875	9.5335	0.10106666666666667	19.756666666666668	19.6556	40003.19921875	2323670.5324470513	0	1171	0.09051874205371391	0.5470447922415026	0.014591038752163244	261.1434020996094	261.1460266113281
595	261.1890869140625	9.875					1	DETECTED	261.1891 m/z @9.88 [N1280_2.mzXML]	261.1890869140625	9.875	0.11921666666666667	19.993499999999997	19.87428333333333	10240.9072265625	1772898.4907270211	0	1171	0.097917927916356	1.0968086084681767	1.735233482656573	261.18115234375	261.18975830078125
596	262.1477355957031	9.550866666666668					1	DETECTED	262.1477 m/z @9.55 [N1280_2.mzXML]	262.1477355957031	9.550866666666668	9.516	11.299983333333333	1.7839833333333335	5842.12158203125	445577.5336239012	0	1171	0.06311667545782562	25.582934990439007	50.165869980878014	262.1470031738281	262.1481018066406
597	263.008056640625	1.9759					1	DETECTED	263.0081 m/z @1.98 [N1280_2.mzXML]	263.008056640625	1.9759	1.6428833333333333	17.309	15.666116666666667	10902.0654296875	2860667.556316711	0	1171	0.39237603260080745	23.52725643927295	45.963230547336146	263.0043640136719	263.01776123046875
598	263.0884704589844	11.569416666666665					1	DETECTED	263.0885 m/z @11.57 [N1280_2.mzXML]	263.0884704589844	11.569416666666665	1.7798666666666667	12.4822	10.702333333333334	181515.171875	3888644.775177942	1	1171	9.80254260571302	0.5176365940955081	0.022883895984698404	263.08447265625	263.0928039550781
599	263.2366027832031	14.209283333333333					1	DETECTED	263.2366 m/z @14.21 [N1280_2.mzXML]	263.2366027832031	14.209283333333333	0.3751166666666667	19.720166666666668	19.34505	76012.1875	5161848.218019414	0	1171	0.6785841157461885	0.7766933130856796	7.276918230987533	263.2322998046875	263.2384948730469
600	264.0916748046875	11.599333333333334					1	DETECTED	264.0917 m/z @11.60 [N1280_2.mzXML]	264.0916748046875	11.599333333333334	11.539733333333334	11.831033333333332	0.2912999999999979	23904.484375	175374.3192095943	0	1171	0.13024868147606838	2.4948490843014652	3.7493411742486558	264.091552734375	264.0920715332031
601	264.1703796386719	9.1898					1	DETECTED	264.1704 m/z @9.19 [N1280_2.mzXML]	264.1703796386719	9.1898	9.128066666666665	9.805816666666667	0.6777500000000014	17476.953125	153067.95202908292	0	1171	0.10959718660261686	2.1828899249732574	2.7528703268875105	264.1702575683594	264.1714172363281
602	265.0226135253906	1.8084833333333334					1	DETECTED	265.0226 m/z @1.81 [N1280_2.mzXML]	265.0226135253906	1.8084833333333334	1.7350166666666667	18.3865	16.651483333333335	30612.365234375	1475887.5793099673	0	1171	0.45842015713043915	9.357240382668072	15.636858651818391	265.01287841796875	265.0325622558594
603	265.0850524902344	19.884					1	DETECTED	265.0851 m/z @19.88 [N1280_2.mzXML]	265.0850524902344	19.884	0.13770000000000002	19.993499999999997	19.8558	4529.8662109375	1462724.273555237	0	1171	0.45563263641422935	0.5027726713358958	0.00954578006475635	265.0750732421875	265.0856018066406
604	265.11822509765625	9.7205					1	DETECTED	265.1182 m/z @9.72 [N1280_2.mzXML]	265.11822509765625	9.7205	9.65165	12.835383333333334	3.1837333333333344	107365.15625	1284129.7764425061	1	1171	0.09297040710310078	1.5924352958724257	2.0056892716605628	265.1157531738281	265.1185607910156
605	265.1428527832031	11.283016666666667					1	DETECTED	265.1429 m/z @11.28 [N1280_2.mzXML]	265.1428527832031	11.283016666666667	5.258566666666667	12.499033333333333	7.240466666666666	18548.244140625	3857098.9244772037	0	1171	1.3317596625597332	0.6009234591262826	0.1949226523401141	265.1423645019531	265.1466979980469
606	265.2518310546875	12.6159					1	DETECTED	265.2518 m/z @12.62 [N1280_2.mzXML]	265.2518310546875	12.6159	0.5390999999999999	14.81555	14.27645	20897.06640625	1796433.222393127	0	1171	0.16843788473349086	0.559327117299282	0.16428898107472495	265.25115966796875	265.2532958984375
607	265.9809875488281	10.225266666666666					1	DETECTED	265.9810 m/z @10.23 [N1280_2.mzXML]	265.9809875488281	10.225266666666666	10.190333333333333	10.313283333333334	0.12295000000000122	11121.5244140625	53897.708479736706	0	1171	0.135616155615768	1.7597805343511774	2.519561068702355	265.98095703125	265.98138427734375
608	266.1216125488281	9.7205					1	DETECTED	266.1216 m/z @9.72 [N1280_2.mzXML]	266.1216125488281	9.7205	9.668716666666667	9.805816666666667	0.13710000000000022	13592.87890625	74601.02225537134	0	1171	0.09646581780908114	1.323785001609284	1.6475700032185678	266.1214294433594	266.121826171875
609	266.6384582519531	12.802216666666668					1	DETECTED	266.6385 m/z @12.80 [N1280_2.mzXML]	266.6384582519531	12.802216666666668	12.75175	12.91545	0.1637000000000004	13404.5849609375	90279.63506347644	0	1171	0.0708814688131465	1.6218626155877867	2.2437252311755733	266.6375732421875	266.6388854980469
610	266.9272766113281	1.5974					1	DETECTED	266.9273 m/z @1.60 [N1280_2.mzXML]	266.9272766113281	1.5974	1.5533833333333333	18.790333333333333	17.23695	31639.564453125	6328356.251850586	0	1171	0.0630207299596992	195.80026505111732	363.08113235389783	266.9268493652344	266.9317626953125
611	267.0588073730469	1.90635					1	DETECTED	267.0588 m/z @1.91 [N1280_2.mzXML]	267.0588073730469	1.90635	0.6307666666666666	19.97533333333333	19.344566666666665	10662.423828125	2793249.4148255303	0	1171	15.78861762814644	1.1751956058681374	14.07852270357268	267.0566711425781	267.0686950683594
612	267.6465759277344	13.221466666666666					1	DETECTED	267.6466 m/z @13.22 [N1280_2.mzXML]	267.6465759277344	13.221466666666666	12.93125	14.984833333333334	2.053583333333334	153697.71875	3375187.525388851	2	1171	0.27644897330131357	1.730330074329374	1.8569480210260454	267.6454772949219	267.6471862792969
613	267.9792785644531	10.243					1	DETECTED	267.9793 m/z @10.24 [N1280_2.mzXML]	267.9792785644531	10.243	8.967666666666666	10.2783	1.3106333333333335	9473.9755859375	294139.2228734741	0	1171	0.10106838829287668	0.5138395190799788	0.027679038159957727	267.9790954589844	267.9845275878906
614	268.9569396972656	11.539733333333334					1	DETECTED	268.9569 m/z @11.54 [N1280_2.mzXML]	268.9569396972656	11.539733333333334	8.2884	18.8085	10.5201	8387.181640625	1193225.175481354	0	1171	0.6278645609928617	1.399343577087966	1.937397985950333	268.956298828125	268.95928955078125
615	269.04779052734375	1.8511833333333334					1	DETECTED	269.0478 m/z @1.85 [N1280_2.mzXML]	269.04779052734375	1.8511833333333334	1.8084833333333334	2.2884	0.47991666666666677	6710.52392578125	123563.42295007323	0	1171	0.4663759077686602	5.619633099141303	10.239266198282605	269.046875	269.0486145019531
616	269.0870056152344	1.52415					1	DETECTED	269.0870 m/z @1.52 [N1280_2.mzXML]	269.0870056152344	1.52415	1.4330166666666666	1.5533833333333333	0.12036666666666673	5873.43994140625	26469.087178161648	0	1171	0.09977059047902537	0.6603877103145581	0.32077542062911624	269.085693359375	269.0873718261719
617	269.1380615234375	12.020466666666666					1	DETECTED	269.1381 m/z @12.02 [N1280_2.mzXML]	269.1380615234375	12.020466666666666	11.614299999999998	17.831666666666667	6.217366666666669	15086.369140625	963623.6895554203	0	1171	0.13289377562697702	7.653713582273275	14.30742716454655	269.1376647949219	269.145751953125
618	269.22576904296875	13.969666666666665					1	DETECTED	269.2258 m/z @13.97 [N1280_2.mzXML]	269.22576904296875	13.969666666666665	3.228133333333333	15.142683333333334	11.914550000000002	32599.33984375	2456059.751299744	0	1171	0.2761730300692058	0.5465400908766056	0.0873210326552827	269.2256164550781	269.22808837890625
619	269.2833251953125	13.662733333333334					1	DETECTED	269.2833 m/z @13.66 [N1280_2.mzXML]	269.2833251953125	13.662733333333334	0.13770000000000002	19.939	19.8013	7107.412109375	1618099.970735809	0	1171	1.3437064566556227	0.884481538095835	0.2758320553498804	269.28204345703125	269.28497314453125
620	270.2290954589844	14.08445					1	DETECTED	270.2291 m/z @14.08 [N1280_2.mzXML]	270.2290954589844	14.08445	13.849466666666666	14.916500000000001	1.0670333333333346	6657.9267578125	187013.669596039	0	1171	0.4169178655355399	2.270444712390946	3.6041612487233317	270.2286376953125	270.2299499511719
621	271.0396423339844	1.7939333333333332					1	DETECTED	271.0396 m/z @1.79 [N1280_2.mzXML]	271.0396423339844	1.7939333333333332	1.75025	15.41065	13.660400000000001	60816.3984375	2830231.9042957765	0	1171	0.06226887347223764	156.35711560473194	3.266078005384165	271.0395202636719	271.0470275878906
622	271.205322265625	14.514033333333334					1	DETECTED	271.2053 m/z @14.51 [N1280_2.mzXML]	271.205322265625	14.514033333333334	14.256283333333332	15.0197	0.763416666666668	6949.88134765625	212956.38671093783	0	1171	0.5072542113330467	1.480924668606525	1.9618493372130499	271.19586181640625	271.2059020996094
623	271.26251220703125	12.56615					1	DETECTED	271.2625 m/z @12.57 [N1280_2.mzXML]	271.26251220703125	12.56615	0.10106666666666667	19.993499999999997	19.89243333333333	22480.326171875	5324150.572495793	0	1171	0.4388404321010757	0.5656284142208803	0.35669148346427104	271.2615966796875	271.2640075683594
624	271.6576843261719	12.9					1	DETECTED	271.6577 m/z @12.90 [N1280_2.mzXML]	271.6576843261719	12.9	12.802216666666668	13.145766666666667	0.3435499999999987	19768.662109375	242299.69316332994	0	1171	0.26715211467886846	1.7566899607976951	2.5133799215953903	271.6569519042969	271.65802001953125
625	272.2579345703125	11.362183333333332					1	DETECTED	272.2579 m/z @11.36 [N1280_2.mzXML]	272.2579345703125	11.362183333333332	0.13770000000000002	19.97533333333333	19.837633333333333	14726.5615234375	1843361.6086578066	0	1171	0.06665821003071493	0.8967276582313043	1.765678642563866	272.2568664550781	272.2678527832031
626	272.7943115234375	1.9759					1	DETECTED	272.7943 m/z @1.98 [N1280_2.mzXML]	272.7943115234375	1.9759	1.7192833333333333	2.1902	0.47091666666666665	12441.31640625	201016.58319787605	0	1171	0.27408284095416335	0.9175488731571083	0.7660679971285684	272.7916564941406	272.79534912109375
627	272.94390869140625	1.6278833333333333					1	DETECTED	272.9439 m/z @1.63 [N1280_2.mzXML]	272.94390869140625	1.6278833333333333	1.568	1.6878333333333333	0.11983333333333324	49523.3359375	213113.30054931642	0	1171	0.07268115389451646	0.9863722700589841	1.0558461296888915	272.94390869140625	272.9443054199219
628	274.2016906738281	10.172400000000001					1	DETECTED	274.2017 m/z @10.17 [N1280_2.mzXML]	274.2016906738281	10.172400000000001	10.1017	10.592649999999999	0.4909499999999998	3147.54638671875	38673.470854583706	0	1171	0.11502716885400766	3.4720650636491124	5.944130127298225	274.2004699707031	274.2016906738281
629	274.273193359375	11.332116666666668					1	DETECTED	274.2732 m/z @11.33 [N1280_2.mzXML]	274.273193359375	11.332116666666668	11.299983333333333	12.6662	1.3662166666666664	1478413.75	1.0042625197430627E7	1	1171	0.08208039835765746	4.464798046004289	4.660672035890738	274.2730712890625	274.2742614746094
630	274.6246643066406	12.8517					1	DETECTED	274.6247 m/z @12.85 [N1280_2.mzXML]	274.6246643066406	12.8517	12.734533333333333	13.280033333333334	0.5455000000000005	10154.693359375	147737.5224797973	0	1171	0.3212319605440914	2.3278805120910544	3.655761024182109	274.62408447265625	274.6346435546875
631	274.8807678222656	1.7192833333333333					1	DETECTED	274.8808 m/z @1.72 [N1280_2.mzXML]	274.8807678222656	1.7192833333333333	1.6725833333333333	1.7798666666666667	0.1072833333333334	29411.65625	138528.80662280275	0	1171	0.1036510796642407	1.1486438258386882	1.2972876516773764	274.8804931640625	274.8810119628906
632	274.94171142578125	1.6128166666666668					1	DETECTED	274.9417 m/z @1.61 [N1280_2.mzXML]	274.94171142578125	1.6128166666666668	1.4330166666666666	1.65765	0.22463333333333346	7005.484375	51404.10807385257	0	1171	0.18908428178244407	0.6246755654430847	0.24935113088616928	274.94171142578125	274.9504699707031
633	274.9991760253906	11.779349999999999					1	DETECTED	274.9992 m/z @11.78 [N1280_2.mzXML]	274.9991760253906	11.779349999999999	1.52415	19.62933333333333	18.105183333333333	8993.3818359375	2513161.072203004	0	1171	4.202631447555513	0.8487783779298238	0.5937684613662397	274.9913024902344	275.00189208984375
634	275.2000732421875	12.36175					1	DETECTED	275.2001 m/z @12.36 [N1280_2.mzXML]	275.2000732421875	12.36175	12.34455	12.4822	0.13765000000000072	7389.86328125	42693.35347338865	0	1171	0.15992659133637765	4.001453488371935	7.002906976743869	275.1993103027344	275.2002258300781
635	275.2764892578125	11.332116666666668					1	DETECTED	275.2765 m/z @11.33 [N1280_2.mzXML]	275.2764892578125	11.332116666666668	11.299983333333333	11.813916666666668	0.513933333333334	259860.375	1667309.118226435	0	1171	0.07428734247148228	4.646348959303682	5.177651096894124	275.2760925292969	275.2772521972656
636	275.6324768066406	13.145766666666667					1	DETECTED	275.6325 m/z @13.15 [N1280_2.mzXML]	275.6324768066406	13.145766666666667	12.118516666666666	14.116166666666667	1.9976500000000001	114745.9140625	2478522.6158954436	0	1171	0.19146520629324826	0.7436839939782715	2.5101907623093767	275.63140869140625	275.6328125
637	276.1343688964844	13.145766666666667					1	DETECTED	276.1344 m/z @13.15 [N1280_2.mzXML]	276.1343688964844	13.145766666666667	4.462599999999999	13.513966666666667	9.051366666666667	26977.177734375	1055490.324822143	0	1171	0.1650853383212958	0.5212019424557092	1.6336675182957068	276.1259460449219	276.1437683105469
638	276.6518249511719	13.145766666666667					1	DETECTED	276.6518 m/z @13.15 [N1280_2.mzXML]	276.6518249511719	13.145766666666667	13.007900000000001	14.580966666666665	1.573066666666664	26767.5703125	464129.9318106987	0	1171	0.17746141459222287	5.705029013539682	1.9959173865356958	276.6504821777344	276.6519775390625
639	276.9844055175781	1.7939333333333332					1	DETECTED	276.9844 m/z @1.79 [N1280_2.mzXML]	276.9844055175781	1.7939333333333332	1.7798666666666667	18.624833333333335	16.844966666666668	16431.78125	1462603.7449429322	0	1171	0.38865340791578395	506.333460896515	590.1748698260157	276.98284912109375	276.99432373046875
640	277.0381774902344	10.510066666666667					1	DETECTED	277.0382 m/z @10.51 [N1280_2.mzXML]	277.0381774902344	10.510066666666667	8.42235	10.609966666666667	2.187616666666667	5510.94921875	143297.88108541863	0	1171	0.10652544387870044	0.5239256604104963	0.05211235462892459	277.0371398925781	277.042724609375
641	277.157958984375	15.125266666666667					1	DETECTED	277.1580 m/z @15.13 [N1280_2.mzXML]	277.157958984375	15.125266666666667	10.190333333333333	17.066666666666666	6.876333333333333	6703.68310546875	957812.5788220215	0	1171	0.18489963730952041	0.6966997190100508	1.873828622994331	277.15283203125	277.1591491699219
642	277.2130126953125	13.695933333333333					1	DETECTED	277.2130 m/z @13.70 [N1280_2.mzXML]	277.2130126953125	13.695933333333333	11.84815	14.481133333333334	2.6329833333333337	15629.90234375	627777.1069228821	0	1171	1.3323142656010507	0.640992294251619	0.3769268463330006	277.2120056152344	277.21636962890625
643	278.0521240234375	16.492833333333333					1	DETECTED	278.0521 m/z @16.49 [N1280_2.mzXML]	278.0521240234375	16.492833333333333	0.13770000000000002	19.993499999999997	19.8558	3179.947265625	1269794.6288404528	0	1171	2.311315449964688	0.6070204257990355	0.21404085159807096	278.05096435546875	278.0531921386719
644	278.6271667480469	12.9					1	DETECTED	278.6272 m/z @12.90 [N1280_2.mzXML]	278.6271667480469	12.9	12.768716666666668	13.070416666666667	0.3016999999999985	28420.7265625	281024.068980469	0	1171	0.13212257774926783	1.1490415132664753	1.0322901944609684	278.6266784667969	278.627197265625
645	278.9817810058594	1.8084833333333334					1	DETECTED	278.9818 m/z @1.81 [N1280_2.mzXML]	278.9817810058594	1.8084833333333334	1.8084833333333334	19.227666666666668	17.419183333333333	6965.0478515625	1618321.0108350837	0	1171	14.008648901528929	null	null	278.9798583984375	278.9833679199219
646	279.0561828613281	1.8511833333333334					1	DETECTED	279.0562 m/z @1.85 [N1280_2.mzXML]	279.0561828613281	1.8511833333333334	0.6307666666666666	19.701999999999998	19.071233333333332	6423.29150390625	1899012.7816586308	0	1171	16.46516218583053	7.813410720382381	7.008424058186448	279.0474853515625	279.0561828613281
647	279.08343505859375	10.510066666666667					1	DETECTED	279.0834 m/z @10.51 [N1280_2.mzXML]	279.08343505859375	10.510066666666667	7.535349999999999	19.136000000000003	11.600650000000003	154669.28125	1809412.642271482	1	1171	0.08660029807732528	1.8111290746230384	2.3975192076788314	279.0827331542969	279.0932922363281
648	279.1582946777344	12.46475					1	DETECTED	279.1583 m/z @12.46 [N1280_2.mzXML]	279.1582946777344	12.46475	0.10106666666666667	19.993499999999997	19.89243333333333	75253.953125	3.501237596783787E7	1	1171	6.35761503756847	0.8044703506641088	0.08308375133103497	279.15789794921875	279.1594543457031
649	279.2312316894531	13.498416666666666					1	DETECTED	279.2312 m/z @13.50 [N1280_2.mzXML]	279.2312316894531	13.498416666666666	11.779349999999999	15.231016666666667	3.451666666666668	36273.6953125	1662794.8962871095	0	1171	0.2002939535604451	0.873268080714734	0.8879813214871678	279.2274475097656	279.2320861816406
650	279.64605712890625	12.947033333333334					1	DETECTED	279.6461 m/z @12.95 [N1280_2.mzXML]	279.64605712890625	12.947033333333334	12.75175	14.31945	1.5677000000000003	137619.4375	1930221.2264367694	2	1171	0.19021774691591453	1.259301687064061	1.273629132445656	279.64520263671875	279.6473388671875
651	280.0914306640625	1.7192833333333333					1	DETECTED	280.0914 m/z @1.72 [N1280_2.mzXML]	280.0914306640625	1.7192833333333333	1.6725833333333333	18.881333333333334	17.208750000000002	68770.59375	4704890.003346495	0	1171	0.07369067386503025	165.88360952597927	324.7176317905642	280.085205078125	280.0918884277344
652	280.16168212890625	12.447466666666665					1	DETECTED	280.1617 m/z @12.45 [N1280_2.mzXML]	280.16168212890625	12.447466666666665	0.10106666666666667	19.97533333333333	19.874266666666664	14402.9970703125	5957989.609477538	0	1171	7.397923177801028	0.804860796129506	2.929897313146122	280.16082763671875	280.16302490234375
653	280.234375	13.449983333333334					1	DETECTED	280.2344 m/z @13.45 [N1280_2.mzXML]	280.234375	13.449983333333334	13.38725	13.513966666666667	0.1267166666666668	5656.6259765625	35475.008034789906	0	1171	0.1360973562052692	1.009962805526027	1.019925611052054	280.2341003417969	280.23480224609375
654	280.6539306640625	13.295033333333333					1	DETECTED	280.6539 m/z @13.30 [N1280_2.mzXML]	280.6539306640625	13.295033333333333	3.064833333333333	14.415666666666668	11.350833333333336	54104.45703125	2813020.4565455625	0	1171	0.22018644331845394	2.8832799464930265	1.3143456640807603	280.64398193359375	280.65472412109375
655	281.0836181640625	15.9238					1	DETECTED	281.0836 m/z @15.92 [N1280_2.mzXML]	281.0836181640625	15.9238	9.293299999999999	19.538166666666665	10.244866666666667	13432.072265625	2827033.1119184573	0	1171	1.6061652118329803	0.7725561169343688	0.5012074919867813	281.0824279785156	281.0841979980469
656	281.1131896972656	9.46355					1	DETECTED	281.1132 m/z @9.46 [N1280_2.mzXML]	281.1131896972656	9.46355	9.428516666666667	14.84895	5.420433333333333	2926.7724609375	479222.56174041756	0	1171	0.05529875048042854	77.36108468125711	153.72216936251422	281.1129150390625	281.1177978515625
657	281.2468566894531	14.162983333333333					1	DETECTED	281.2469 m/z @14.16 [N1280_2.mzXML]	281.2468566894531	14.162983333333333	1.1046666666666667	19.865833333333335	18.761166666666668	174498.28125	9188176.210677449	0	1171	0.49926896433945167	0.8708543789710903	0.5217649084384809	281.2454833984375	281.24798583984375
658	281.6619567871094	14.01935					1	DETECTED	281.6620 m/z @14.02 [N1280_2.mzXML]	281.6619567871094	14.01935	11.762233333333334	16.144766666666666	4.382533333333331	39526.91015625	2072508.0445938713	0	1171	0.2174440013850525	0.9708256108456957	4.346585834435501	281.6573181152344	281.6706848144531
659	282.22076416015625	10.733966666666667					1	DETECTED	282.2208 m/z @10.73 [N1280_2.mzXML]	282.22076416015625	10.733966666666667	0.10106666666666667	19.993499999999997	19.89243333333333	4183.58740234375	2543572.1781058074	0	1171	7.107993187446173	0.9354189982663867	0.8708379965327737	282.2200622558594	282.2225341796875
660	282.2501220703125	14.162983333333333					1	DETECTED	282.2501 m/z @14.16 [N1280_2.mzXML]	282.2501220703125	14.162983333333333	11.164783333333332	16.01643333333333	4.851649999999999	30108.634765625	2513496.003565	0	1171	0.6788274029362711	null	0.4034772385159253	282.2486877441406	282.2595520019531
661	282.2784729003906	13.849466666666666					1	DETECTED	282.2785 m/z @13.85 [N1280_2.mzXML]	282.2784729003906	13.849466666666666	11.84815	14.100216666666666	2.252066666666666	36762.83203125	835620.9742037964	0	1171	0.3056110050874761	0.5626462578802289	1.788663841498286	282.2771911621094	282.27923583984375
662	282.8229064941406	1.75025					1	DETECTED	282.8229 m/z @1.75 [N1280_2.mzXML]	282.8229064941406	1.75025	1.6878333333333333	1.7939333333333332	0.10609999999999986	20352.744140625	91140.58686230467	0	1171	0.08458642976590869	0.8499332443257649	0.6837934947819398	282.8226318359375	282.82342529296875
663	282.9045104980469	1.5974					1	DETECTED	282.9045 m/z @1.60 [N1280_2.mzXML]	282.9045104980469	1.5974	1.5533833333333333	1.6428833333333333	0.08949999999999991	60891.8515625	230434.31280078102	0	1171	0.07053595979066096	1.0166603559257863	1.0166589687469503	282.90435791015625	282.9052429199219
664	282.9723815917969	11.473966666666666					1	DETECTED	282.9724 m/z @11.47 [N1280_2.mzXML]	282.9723815917969	11.473966666666666	11.047033333333333	15.979516666666665	4.932483333333332	8242.3203125	694272.6410993045	0	1171	0.5200518218042625	5.776643504059972	8.606417047470558	282.97198486328125	282.9747009277344
665	283.02642822265625	1.8923166666666666					1	DETECTED	283.0264 m/z @1.89 [N1280_2.mzXML]	283.02642822265625	1.8923166666666666	1.8650833333333334	17.831666666666667	15.966583333333334	6580.6279296875	1543116.934775025	0	1171	0.05796288278341932	293.14412484700244	524.7286420957126	283.0243225097656	283.0284729003906
666	283.262451171875	12.582666666666666					1	DETECTED	283.2625 m/z @12.58 [N1280_2.mzXML]	283.262451171875	12.582666666666666	0.10106666666666667	19.993499999999997	19.89243333333333	51878.734375	2523493.4908370352	0	1171	0.24506595100306328	7.752740473040893	3.54776618946076	283.2532653808594	283.2643127441406
667	283.2816467285156	13.918633333333334					1	DETECTED	283.2816 m/z @13.92 [N1280_2.mzXML]	283.2816467285156	13.918633333333334	13.613266666666668	14.335133333333333	0.7218666666666653	8902.5703125	167527.03111456276	0	1171	0.14843794733463334	1.1819670341665756	1.4341993956918964	283.2806396484375	283.2825622558594
668	284.1885986328125	9.498533333333334					1	DETECTED	284.1886 m/z @9.50 [N1280_2.mzXML]	284.1885986328125	9.498533333333334	3.36455	10.031849999999999	6.667299999999999	3322.027099609375	308620.9467489623	0	1171	0.724222826618302	0.5434722950556868	0.08694459011137365	284.1813659667969	284.1899719238281
669	284.2939453125	12.56615					1	DETECTED	284.2939 m/z @12.57 [N1280_2.mzXML]	284.2939453125	12.56615	8.719816666666667	18.459999999999997	9.74018333333333	10472.875	1074248.8557088624	0	1171	6.766242175796046	1.2661647456452028	1.5323294912904055	284.2931823730469	284.2951354980469
670	284.33038330078125	11.864166666666668					1	DETECTED	284.3304 m/z @11.86 [N1280_2.mzXML]	284.33038330078125	11.864166666666668	11.84815	12.292300000000001	0.4441500000000005	16958.576171875	166238.82110906954	0	1171	0.11425585586505882	13.86524453694021	12.606012239540574	284.330322265625	284.3311767578125
671	284.9093933105469	1.6725833333333333					1	DETECTED	284.9094 m/z @1.67 [N1280_2.mzXML]	284.9093933105469	1.6725833333333333	1.65765	1.7654333333333334	0.10778333333333334	30437.6015625	165354.5035537109	0	1171	0.12092394639123039	3.6088169642857366	6.217633928571473	284.9090881347656	284.9096984863281
672	285.0643615722656	1.5093666666666665					1	DETECTED	285.0644 m/z @1.51 [N1280_2.mzXML]	285.0643615722656	1.5093666666666665	1.4330166666666666	17.96066666666667	16.52765	11307.3544921875	1778698.535824982	0	1171	0.14850974808162842	108.2360838244926	9.29768907777629	285.0594177246094	285.0697326660156
673	286.1430969238281	11.941133333333333					1	DETECTED	286.1431 m/z @11.94 [N1280_2.mzXML]	286.1430969238281	11.941133333333333	11.864166666666668	12.3096	0.445433333333332	63761.8359375	503624.5656864014	0	1171	0.16030930913019859	1.9889240423608707	2.110079102399736	286.1421203613281	286.1434020996094
674	286.20098876953125	10.348983333333333					1	DETECTED	286.2010 m/z @10.35 [N1280_2.mzXML]	286.20098876953125	10.348983333333333	10.2783	11.523683333333334	1.2453833333333346	129054.6640625	1286805.761227662	1	1171	0.12514372588595002	2.497690729701413	2.858996279714736	286.1983947753906	286.2012023925781
675	286.248779296875	9.771866666666666					1	DETECTED	286.2488 m/z @9.77 [N1280_2.mzXML]	286.248779296875	9.771866666666666	9.020966666666668	19.319000000000003	10.298033333333334	85466.015625	1882705.2642084642	1	1171	0.17298017911842223	9.845560655429626	1.3934241613759506	286.24737548828125	286.250244140625
676	286.6345520019531	12.9623					1	DETECTED	286.6346 m/z @12.96 [N1280_2.mzXML]	286.6345520019531	12.9623	12.632533333333333	13.250816666666667	0.6182833333333342	10954.3583984375	135063.58665307605	0	1171	0.0682352643804709	0.9374557768118851	0.8749115536237702	286.6250915527344	286.6351013183594
677	287.01300048828125	1.7798666666666667					1	DETECTED	287.0130 m/z @1.78 [N1280_2.mzXML]	287.01300048828125	1.7798666666666667	1.7654333333333334	1.8371333333333333	0.07169999999999987	21684.439453125	67571.57995410147	0	1171	0.08275398884422591	2.4838337182448056	3.9676674364896107	287.0129699707031	287.0144958496094
678	287.1001281738281	9.7205					1	DETECTED	287.1001 m/z @9.72 [N1280_2.mzXML]	287.1001281738281	9.7205	9.668716666666667	15.107516666666667	5.4388000000000005	68655.984375	7567896.012078615	1	1171	0.09055029577446305	52.51496620534327	104.02993241068654	287.09539794921875	287.1001281738281
679	287.2044372558594	10.348983333333333					1	DETECTED	287.2044 m/z @10.35 [N1280_2.mzXML]	287.2044372558594	10.348983333333333	10.295916666666667	11.645000000000001	1.3490833333333345	21383.4296875	301049.5491643067	0	1171	0.11138154250365595	12.711212311557924	24.422424623115848	287.1971435546875	287.2046203613281
680	287.2362976074219	13.9528					1	DETECTED	287.2363 m/z @13.95 [N1280_2.mzXML]	287.2362976074219	13.9528	13.797466666666667	14.631	0.8335333333333335	5539.07861328125	106785.54469067388	0	1171	0.03256446512036071	2.6830472103004337	4.366094420600867	287.2353515625	287.237060546875
681	287.63226318359375	12.93125					1	DETECTED	287.6323 m/z @12.93 [N1280_2.mzXML]	287.63226318359375	12.93125	12.118516666666666	14.481133333333334	2.3626166666666677	123274.6015625	1637484.556531922	0	1171	0.1396626791849087	1.2352251103976777	1.6755412051432699	287.631103515625	287.63287353515625
682	288.216064453125	10.645183333333334					1	DETECTED	288.2161 m/z @10.65 [N1280_2.mzXML]	288.216064453125	10.645183333333334	8.5615	19.793	11.231499999999999	314984.34375	3522601.594146893	1	1171	0.09478811310031254	2.9254746245460903	3.5281586378478407	288.2149963378906	288.2178649902344
683	288.64031982421875	13.23615					1	DETECTED	288.6403 m/z @13.24 [N1280_2.mzXML]	288.64031982421875	13.23615	12.768716666666668	15.41065	2.6419333333333324	30770.84765625	749200.0001776732	0	1171	0.19900488743576794	1.042867443867544	3.7077240698419214	288.6316223144531	288.64093017578125
684	288.76800537109375	1.9478333333333333					1	DETECTED	288.7680 m/z @1.95 [N1280_2.mzXML]	288.76800537109375	1.9478333333333333	1.8786666666666667	9.128066666666665	7.249399999999999	6940.6298828125	631045.712269928	0	1171	0.13609302579311988	52.40530120481932	103.81060240963863	288.759765625	288.7690124511719
685	288.9214172363281	1.6128166666666668					1	DETECTED	288.9214 m/z @1.61 [N1280_2.mzXML]	288.9214172363281	1.6128166666666668	1.5533833333333333	1.7654333333333334	0.21205000000000007	251953.703125	1335241.3622578126	0	1171	0.08623146139715221	1.8639038984159917	3.2853823661039674	288.9210510253906	288.92279052734375
686	289.17510986328125	1.3225833333333334					1	DETECTED	289.1751 m/z @1.32 [N1280_2.mzXML]	289.17510986328125	1.3225833333333334	0.10106666666666667	19.993499999999997	19.89243333333333	5997.26025390625	1599731.8265754695	0	1171	6.20943463488483	8.142514087677885	0.09313774519878383	289.1741943359375	289.1769714355469
687	289.6478576660156	14.0524					1	DETECTED	289.6479 m/z @14.05 [N1280_2.mzXML]	289.6478576660156	14.0524	11.1986	15.868500000000001	4.6699	23107.458984375	1364296.7676114806	0	1171	0.19320640115489063	2.6431338849988624	7.759291176566201	289.63995361328125	289.6493225097656
688	290.1492919921875	14.0524					1	DETECTED	290.1493 m/z @14.05 [N1280_2.mzXML]	290.1492919921875	14.0524	8.4742	15.320483333333334	6.846283333333334	5727.216796875	826115.3651530764	0	1171	0.5374878318886811	0.6136642047016361	0.2273284094032722	290.14825439453125	290.1592712402344
689	290.6268615722656	12.868266666666667					1	DETECTED	290.6269 m/z @12.87 [N1280_2.mzXML]	290.6268615722656	12.868266666666667	12.78535	13.10145	0.3161000000000005	14317.4677734375	145066.35521826177	0	1171	0.1506198425783083	1.9061306532663123	2.964033778406021	290.6266784667969	290.6274719238281
690	290.6669921875	14.01935					1	DETECTED	290.6670 m/z @14.02 [N1280_2.mzXML]	290.6669921875	14.01935	13.866766666666667	15.160183333333332	1.2934166666666655	6401.80322265625	196710.34611538707	0	1171	0.4308848646768926	4.238394320043714	4.7570196358994155	290.6662292480469	290.6681823730469
691	290.8544006347656	1.7350166666666667					1	DETECTED	290.8544 m/z @1.74 [N1280_2.mzXML]	290.8544006347656	1.7350166666666667	1.6725833333333333	1.7939333333333332	0.12134999999999985	33813.6015625	163171.81674365228	0	1171	0.09953012765316793	0.971836625734115	0.9436732514682301	290.85400390625	290.8548889160156
692	290.9247741699219	2.6880666666666664					1	DETECTED	290.9248 m/z @2.69 [N1280_2.mzXML]	290.9247741699219	2.6880666666666664	1.5826	19.9205	18.3379	36338.69140625	3723720.66423706	0	1171	0.811104071295091	1.2821728281260658	1.1217672072738356	290.916015625	290.9273986816406
693	290.97998046875	9.73805					1	DETECTED	290.9800 m/z @9.74 [N1280_2.mzXML]	290.97998046875	9.73805	9.5335	10.049533333333333	0.5160333333333327	1855.81591796875	34260.200810668925	0	1171	0.12750102497467353	1.2613867839973951	1.5227735679947902	290.9777526855469	290.9857482910156
694	291.11956787109375	12.020466666666666					1	DETECTED	291.1196 m/z @12.02 [N1280_2.mzXML]	291.11956787109375	12.020466666666666	3.9557833333333337	12.835383333333334	8.8796	59884.76953125	3389168.356020691	0	1171	0.5081427185558614	0.5213368874715997	6.542126069784797	291.1132507324219	291.1289978027344
695	291.6461486816406	12.868266666666667					1	DETECTED	291.6461 m/z @12.87 [N1280_2.mzXML]	291.6461486816406	12.868266666666667	12.734533333333333	14.76575	2.0312166666666673	41770.16015625	535395.4771356815	0	1171	0.4866591733260499	7.405857222167979	2.2802108179249907	291.6430969238281	291.6470031738281
696	291.9352111816406	2.6597166666666667					1	DETECTED	291.9352 m/z @2.66 [N1280_2.mzXML]	291.9352111816406	2.6597166666666667	2.0326166666666667	7.748500000000001	5.715883333333334	27526.6015625	1721615.4777936093	0	1171	0.7619163386896273	1.896264821381828	1.9069530302184694	291.9340515136719	291.9356384277344
697	292.0680236816406	15.9238					1	DETECTED	292.0680 m/z @15.92 [N1280_2.mzXML]	292.0680236816406	15.9238	9.411266666666668	19.884	10.472733333333332	3704.82080078125	996540.2380333861	0	1171	2.160078300543237	0.804044509049218	0.6080890180984361	292.0667419433594	292.0690002441406
698	292.9321594238281	2.7878166666666666					1	DETECTED	292.9322 m/z @2.79 [N1280_2.mzXML]	292.9321594238281	2.7878166666666666	2.3299499999999997	14.799033333333334	12.469083333333334	4186.56298828125	1401654.7949140014	0	1171	1.0805514641821459	13.616500436808382	1.2490222430108415	292.92388916015625	292.935546875
699	292.9622802734375	2.6597166666666667					1	DETECTED	292.9623 m/z @2.66 [N1280_2.mzXML]	292.9622802734375	2.6597166666666667	2.4796833333333335	3.5037333333333334	1.02405	4314.41162109375	117498.26720721433	0	1171	0.2170812562428388	2.844056656174783	4.688113312349566	292.9618225097656	292.97021484375
700	293.00048828125	2.674					1	DETECTED	293.0005 m/z @2.67 [N1280_2.mzXML]	293.00048828125	2.674	2.218566666666667	18.680833333333332	16.462266666666665	6074.9638671875	1039545.8411854856	0	1171	0.5811399257380465	18.073190368147557	1.9455021993335362	292.9920959472656	293.0081787109375
701	293.0212707519531	1.7939333333333332					1	DETECTED	293.0213 m/z @1.79 [N1280_2.mzXML]	293.0212707519531	1.7939333333333332	1.7939333333333332	3.7038	1.909866666666667	8650.46484375	450048.2905977784	0	1171	0.823502368471347	null	null	293.0113220214844	293.0268249511719
702	293.0379638671875	2.4389333333333334					1	DETECTED	293.0380 m/z @2.44 [N1280_2.mzXML]	293.0379638671875	2.4389333333333334	2.2043666666666666	3.7972333333333332	1.5928666666666667	12140.658203125	420504.2752911376	0	1171	0.3154400062392857	3.099220751372356	5.117959532687356	293.0301513671875	293.04583740234375
703	293.0567626953125	2.5208999999999997					1	DETECTED	293.0568 m/z @2.52 [N1280_2.mzXML]	293.0567626953125	2.5208999999999997	2.1760499999999996	4.527033333333334	2.350983333333334	12790.3359375	578797.101910492	0	1171	0.5187567556265003	2.5187144577139673	3.5122985973644836	293.04888916015625	293.0610046386719
704	293.0718994140625	2.9326833333333338					1	DETECTED	293.0719 m/z @2.93 [N1280_2.mzXML]	293.0718994140625	2.9326833333333338	2.0326166666666667	19.483333333333334	17.45071666666667	18653.52734375	2514702.4784182752	0	1171	0.543826694113569	9.05514525268861	13.823814430296245	293.0626220703125	293.0721435546875
705	293.0971984863281	2.6880666666666664					1	DETECTED	293.0972 m/z @2.69 [N1280_2.mzXML]	293.0971984863281	2.6880666666666664	0.10106666666666667	19.993499999999997	19.89243333333333	9867995.0	6.326045320442241E8	1	1171	0.7429198795640493	1.7621179030371745	1.585343277198919	293.0961608886719	293.1068115234375
706	293.1386413574219	10.348983333333333					1	DETECTED	293.1386 m/z @10.35 [N1280_2.mzXML]	293.1386413574219	10.348983333333333	2.0042666666666666	16.163133333333334	14.158866666666668	40098.64453125	1.0088368038135896E7	0	1171	8.936844426296952	0.928223564243964	0.2427116357437465	293.1302795410156	293.1421203613281
707	293.15228271484375	9.839933333333333					1	DETECTED	293.1523 m/z @9.84 [N1280_2.mzXML]	293.15228271484375	9.839933333333333	2.2043666666666666	11.7274	9.523033333333332	527185.625	3.536549988448422E7	0	1171	0.06009764568122655	0.5344919694689716	0.059111638385613174	293.1451416015625	293.1615295410156
708	293.1683654785156	2.452433333333333					1	DETECTED	293.1684 m/z @2.45 [N1280_2.mzXML]	293.1683654785156	2.452433333333333	2.3299499999999997	14.481133333333334	12.151183333333334	7792.0986328125	917194.9579436036	0	1171	0.698864084750876	49.603415430670864	9.184804946866937	293.1637268066406	293.17218017578125
709	293.1827697753906	9.46355					1	DETECTED	293.1828 m/z @9.46 [N1280_2.mzXML]	293.1827697753906	9.46355	2.3572166666666665	15.054316666666667	12.6971	96173.0546875	2.9905788992256954E7	0	1171	11.379033597367691	0.8760412454271665	0.6507236384243774	293.17474365234375	293.19122314453125
710	293.19427490234375	2.425316666666667					1	DETECTED	293.1943 m/z @2.43 [N1280_2.mzXML]	293.19427490234375	2.425316666666667	2.37095	19.410833333333336	17.039883333333336	4395.74560546875	1472904.7610297855	0	1171	0.5400916408592882	156.71259963212754	312.42519926425507	293.1927795410156	293.2025451660156
711	293.2137451171875	10.421116666666668					1	DETECTED	293.2137 m/z @10.42 [N1280_2.mzXML]	293.2137451171875	10.421116666666668	2.3845666666666667	12.4822	10.097633333333334	25937.265625	7591143.809600251	0	1171	11.031847115927198	0.6446200198912401	0.30502037956841216	293.2053527832031	293.2228088378906
712	293.2447814941406	10.4395					1	DETECTED	293.2448 m/z @10.44 [N1280_2.mzXML]	293.2447814941406	10.4395	2.425316666666667	12.6662	10.240883333333333	24159.166015625	6669833.125207275	0	1171	10.03677502503649	0.6549702299543256	0.296055795441516	293.23565673828125	293.25189208984375
713	293.3157958984375	2.7589166666666665					1	DETECTED	293.3158 m/z @2.76 [N1280_2.mzXML]	293.3157958984375	2.7589166666666665	2.4389333333333334	3.3802166666666666	0.9412833333333332	4230.3310546875	114846.56166107176	0	1171	0.5796956234219546	1.4708318141569885	1.941663628313977	293.3123779296875	293.32183837890625
714	294.100341796875	2.6880666666666664					1	DETECTED	294.1003 m/z @2.69 [N1280_2.mzXML]	294.100341796875	2.6880666666666664	1.0864166666666668	17.998	16.911583333333333	967596.75	6.578299050844268E7	0	1171	0.8043569070976675	1.1097843295361338	1.2432759545059506	294.0994567871094	294.1041564941406
715	294.15625	9.839933333333333					1	DETECTED	294.1562 m/z @9.84 [N1280_2.mzXML]	294.15625	9.839933333333333	9.481050000000002	10.4395	0.9584499999999991	56325.45703125	1244817.6539154048	0	1171	0.46494401285991316	1.2594445876693723	1.2911153840891052	294.15582275390625	294.1565246582031
716	294.9189453125	12.9775					1	DETECTED	294.9189 m/z @12.98 [N1280_2.mzXML]	294.9189453125	12.9775	0.11921666666666667	19.993499999999997	19.87428333333333	14916.83984375	3114202.0438341685	0	1171	1.8466127114336537	0.7558233871571337	0.516792376616147	294.91741943359375	294.9208679199219
717	294.93798828125	1.6428833333333333					1	DETECTED	294.9380 m/z @1.64 [N1280_2.mzXML]	294.93798828125	1.6428833333333333	1.5826	1.6878333333333333	0.10523333333333329	122932.078125	412873.9547226563	0	1171	0.0532004144395517	0.8782927730034561	0.8453584809005968	294.9378662109375	294.9384460449219
718	294.95330810546875	11.148116666666665					1	DETECTED	294.9533 m/z @11.15 [N1280_2.mzXML]	294.95330810546875	11.148116666666665	11.01355	17.813166666666667	6.799616666666667	4580.72021484375	947707.6021824955	0	1171	4.584519220020024	25.264862521674917	49.529725043349835	294.9530944824219	294.95562744140625
719	295.1014404296875	2.6880666666666664					1	DETECTED	295.1014 m/z @2.69 [N1280_2.mzXML]	295.1014404296875	2.6880666666666664	1.8511833333333334	19.190833333333334	17.33965	121028.4296875	8510306.049196718	0	1171	0.641717232951879	7.930196565746446	1.570635772963193	295.0928955078125	295.10333251953125
720	295.1485290527344	9.839933333333333					1	DETECTED	295.1485 m/z @9.84 [N1280_2.mzXML]	295.1485290527344	9.839933333333333	9.46355	10.295916666666667	0.8323666666666671	17519.671875	410794.1672006222	0	1171	0.39725490620342185	1.25249426642493	1.034146075674051	295.1480712890625	295.14910888671875
721	295.1935729980469	12.292300000000001					1	DETECTED	295.1936 m/z @12.29 [N1280_2.mzXML]	295.1935729980469	12.292300000000001	1.4330166666666666	15.812999999999999	14.379983333333332	37323.97265625	2452355.6772570186	0	1171	0.2701766587751422	11.253103512527789	0.32483346997620133	295.18756103515625	295.1953430175781
722	295.2940979003906	2.5622666666666665					1	DETECTED	295.2941 m/z @2.56 [N1280_2.mzXML]	295.2940979003906	2.5622666666666665	1.9618499999999999	6.063416666666667	4.101566666666667	34491.88671875	1961260.6722410284	0	1171	0.7445084740982604	2.2881036673522157	2.3988364833772935	295.2934875488281	295.2960510253906
723	295.9093017578125	1.5533833333333333					1	DETECTED	295.9093 m/z @1.55 [N1280_2.mzXML]	295.9093017578125	1.5533833333333333	1.49465	1.568	0.07335000000000003	6478.60791015625	23123.74673632811	0	1171	0.08901771514818502	0.6244324631101027	0.2488649262202054	295.9093017578125	295.90985107421875
724	296.04595947265625	1.8650833333333334					1	DETECTED	296.0460 m/z @1.87 [N1280_2.mzXML]	296.04595947265625	1.8650833333333334	1.8511833333333334	1.99005	0.1388666666666667	32386.17578125	97606.47127453623	0	1171	0.05178661790973016	4.995203836930449	8.990407673860897	296.0455322265625	296.0463562011719
725	296.0653381347656	1.75025					1	DETECTED	296.0653 m/z @1.75 [N1280_2.mzXML]	296.0653381347656	1.75025	1.7036833333333334	13.88415	12.180466666666666	62796.58984375	3317134.646572754	0	1171	0.07209176468927625	0.9963822318678013	0.93480858665511	296.05682373046875	296.0655212402344
726	296.15185546875	9.839933333333333					1	DETECTED	296.1519 m/z @9.84 [N1280_2.mzXML]	296.15185546875	9.839933333333333	8.825616666666667	9.943783333333332	1.1181666666666654	2974.968994140625	94646.59892452988	0	1171	0.15233461660695724	0.551192099771603	0.10238419954320607	296.1488952636719	296.15264892578125
727	296.184814453125	11.84815					1	DETECTED	296.1848 m/z @11.85 [N1280_2.mzXML]	296.184814453125	11.84815	9.550866666666668	19.410833333333336	9.859966666666669	20838.75	2233138.9478286756	0	1171	0.099893478476897	2.153760033030495	7.737951585931617	296.1827087402344	296.1850280761719
728	296.1969299316406	12.292300000000001					1	DETECTED	296.1969 m/z @12.29 [N1280_2.mzXML]	296.1969299316406	12.292300000000001	12.2227	12.532566666666666	0.3098666666666663	6541.0146484375	84040.5491159668	0	1171	0.20402122328517613	2.2260536398467017	3.4521072796934034	296.1960144042969	296.19769287109375
729	296.2572937011719	13.498416666666666					1	DETECTED	296.2573 m/z @13.50 [N1280_2.mzXML]	296.2572937011719	13.498416666666666	13.402833333333332	13.745683333333334	0.3428500000000021	18070.92578125	171449.07674316448	0	1171	0.032074327531244506	1.7934612031386248	2.669427782917979	296.2572326660156	296.25787353515625
730	297.11810302734375	1.4646000000000001					1	DETECTED	297.1181 m/z @1.46 [N1280_2.mzXML]	297.11810302734375	1.4646000000000001	1.4330166666666666	19.300833333333333	17.867816666666666	8174.67724609375	2691419.724801758	0	1171	0.1177083330837585	282.86781002638355	564.7356200527671	297.1177673339844	297.119873046875
731	297.1800842285156	14.162983333333333					1	DETECTED	297.1801 m/z @14.16 [N1280_2.mzXML]	297.1800842285156	14.162983333333333	9.359283333333334	19.774833333333333	10.41555	13531.3291015625	2613446.46251422	0	1171	2.531727126491946	1.0722296986400657	1.2296765498386901	297.1788024902344	297.1878356933594
732	298.2733154296875	14.162983333333333					1	DETECTED	298.2733 m/z @14.16 [N1280_2.mzXML]	298.2733154296875	14.162983333333333	11.131666666666666	17.029666666666667	5.8980000000000015	136162.34375	5541082.8019007575	0	1171	0.532760702278571	4.834056434697156	6.460049147108189	298.27288818359375	298.2744445800781
733	299.1377868652344	11.332116666666668					1	DETECTED	299.1378 m/z @11.33 [N1280_2.mzXML]	299.1377868652344	11.332116666666668	10.295916666666667	15.160183333333332	4.864266666666666	62956.296875	2747937.3525989954	1	1171	1.9798561088241033	1.5233617166545617	2.5400232657693604	299.1371154785156	299.1391296386719
734	299.2766418457031	14.162983333333333					1	DETECTED	299.2766 m/z @14.16 [N1280_2.mzXML]	299.2766418457031	14.162983333333333	11.67685	15.684016666666668	4.007166666666668	28742.80078125	1143218.6727796018	0	1171	0.4425569942667451	10.275728985045971	7.2430299460012355	299.2752685546875	299.2781982421875
735	299.632080078125	12.868266666666667					1	DETECTED	299.6321 m/z @12.87 [N1280_2.mzXML]	299.632080078125	12.868266666666667	12.734533333333333	13.039083333333334	0.30455000000000076	36639.0859375	294690.5460098873	0	1171	0.09828186132191874	1.1920295283385578	1.3633202290680568	299.6317443847656	299.6325378417969
736	300.17962646484375	11.584399999999999					1	DETECTED	300.1796 m/z @11.58 [N1280_2.mzXML]	300.17962646484375	11.584399999999999	9.092016666666666	11.84815	2.7561333333333344	43570.1953125	925856.3737428889	0	1171	0.1320389809051985	0.5697754603109038	0.13389488879543487	300.17926025390625	300.1844787597656
737	300.2167053222656	10.559016666666668					1	DETECTED	300.2167 m/z @10.56 [N1280_2.mzXML]	300.2167053222656	10.559016666666668	10.510066666666667	10.697933333333333	0.1878666666666664	19422.830078125	136254.30524218705	0	1171	0.11760955736506595	1.9189649302008285	2.837929860401657	300.2160949707031	300.2167053222656
738	301.1170959472656	10.769466666666666					1	DETECTED	301.1171 m/z @10.77 [N1280_2.mzXML]	301.1170959472656	10.769466666666666	10.313283333333334	10.822916666666666	0.5096333333333316	12234.6865234375	213883.82093835407	0	1171	0.11907478978573671	0.5585839026707098	0.11716780534141964	301.1169738769531	301.1180725097656
739	301.1401062011719	1.6428833333333333					1	DETECTED	301.1401 m/z @1.64 [N1280_2.mzXML]	301.1401062011719	1.6428833333333333	0.10106666666666667	19.993499999999997	19.89243333333333	88737.75	1.1780432184281034E7	0	1171	0.23716620600116678	26.68849480251567	70.91656109443852	301.1389465332031	301.14215087890625
740	301.2127380371094	13.498416666666666					1	DETECTED	301.2127 m/z @13.50 [N1280_2.mzXML]	301.2127380371094	13.498416666666666	10.575633333333334	14.4974	3.9217666666666666	39852.10546875	1141965.7709899908	0	1171	0.2209280834840932	0.6708958926137761	2.4882349969434587	301.2124938964844	301.21978759765625
741	302.14398193359375	1.6428833333333333					1	DETECTED	302.1440 m/z @1.64 [N1280_2.mzXML]	302.14398193359375	1.6428833333333333	0.3387333333333334	19.90216666666667	19.563433333333336	14046.6298828125	2455188.7433157354	0	1171	12.06881265880653	7.375517329159325	4.094340892962101	302.14215087890625	302.1450500488281
742	302.1959228515625	9.978616666666666					1	DETECTED	302.1959 m/z @9.98 [N1280_2.mzXML]	302.1959228515625	9.978616666666666	8.666966666666667	10.031849999999999	1.3648833333333314	2371.70849609375	117598.05170764148	0	1171	0.09064886325983679	0.520292506893353	0.04058501378670612	302.1954040527344	302.1961669921875
743	302.2317810058594	10.841366666666666					1	DETECTED	302.2318 m/z @10.84 [N1280_2.mzXML]	302.2317810058594	10.841366666666666	10.733966666666667	11.047033333333333	0.31306666666666594	15714.2197265625	157365.32953662126	0	1171	0.13738426147851435	1.4574798261949284	1.3290446655649624	302.2310791015625	302.23236083984375
744	302.2864685058594	11.599333333333334					1	DETECTED	302.2865 m/z @11.60 [N1280_2.mzXML]	302.2864685058594	11.599333333333334	9.668716666666667	14.799033333333334	5.130316666666667	210112.921875	3033017.016255582	1	1171	0.103696495085428	1.8367131568064279	2.390616333693823	302.2856140136719	302.2937927246094
745	303.0266418457031	1.4798833333333334					1	DETECTED	303.0266 m/z @1.48 [N1280_2.mzXML]	303.0266418457031	1.4798833333333334	1.4330166666666666	3.7815833333333333	2.3485666666666667	7600.5029296875	285198.6373386231	0	1171	0.09745832880130378	25.055832147937323	49.11166429587465	303.02203369140625	303.0311584472656
746	303.0739440917969	9.7205					1	DETECTED	303.0739 m/z @9.72 [N1280_2.mzXML]	303.0739440917969	9.7205	9.686	9.771866666666666	0.08586666666666609	5964.0283203125	23408.662277099866	0	1171	0.08232088691100081	1.2444444444444531	1.488888888888906	303.0733642578125	303.0741882324219
747	303.2285461425781	14.162983333333333					1	DETECTED	303.2285 m/z @14.16 [N1280_2.mzXML]	303.2285461425781	14.162983333333333	10.01415	16.937	6.92285	413121.9375	1.2800703569965532E7	1	1171	0.2863109704815905	0.7820120758402932	5.775264575241058	303.2275695800781	303.2352294921875
748	303.2904968261719	11.599333333333334					1	DETECTED	303.2905 m/z @11.60 [N1280_2.mzXML]	303.2904968261719	11.599333333333334	11.569416666666665	11.660516666666666	0.09110000000000085	31218.09375	131800.83645214868	0	1171	0.24824823000346896	1.5225626740946239	2.0451253481892477	303.2901306152344	303.2904968261719
749	303.6457824707031	12.8517					1	DETECTED	303.6458 m/z @12.85 [N1280_2.mzXML]	303.6457824707031	12.8517	2.37095	12.91545	10.5445	10774.8642578125	1372911.157398743	0	1171	0.11772620908977594	0.5030412899840183	0.0060825799680367006	303.6424255371094	303.6466979980469
750	304.04815673828125	17.234166666666667					1	DETECTED	304.0482 m/z @17.23 [N1280_2.mzXML]	304.04815673828125	17.234166666666667	0.32045	19.939	19.61855	4403.05712890625	1356731.8491408387	0	1171	7.816447285310332	0.579959756528971	0.29838025585161015	304.0472106933594	304.04986572265625
751	304.154296875	17.6075					1	DETECTED	304.1543 m/z @17.61 [N1280_2.mzXML]	304.154296875	17.6075	9.1898	17.6075	8.417700000000002	3235.6943359375	1210621.5165179444	0	1171	8.214923411557471	0.5	null	304.1491394042969	304.154296875
752	304.21136474609375	10.066816666666666					1	DETECTED	304.2114 m/z @10.07 [N1280_2.mzXML]	304.21136474609375	10.066816666666666	10.031849999999999	10.403133333333333	0.3712833333333343	36419.6640625	283464.67856378295	0	1171	0.1305655473577474	6.758296220084209	6.143951501951103	304.210693359375	304.2117919921875
753	304.2320861816406	14.162983333333333					1	DETECTED	304.2321 m/z @14.16 [N1280_2.mzXML]	304.2320861816406	14.162983333333333	11.693116666666667	15.831533333333335	4.138416666666668	76505.203125	2447756.982622131	0	1171	0.2781483832173617	0.7677719341824567	0.4051833001956356	304.2306823730469	304.23406982421875
754	304.299072265625	11.539733333333334					1	DETECTED	304.2991 m/z @11.54 [N1280_2.mzXML]	304.299072265625	11.539733333333334	11.4903	17.794500000000003	6.304200000000003	29687.17578125	817393.9223475335	0	1171	0.1686933528858745	63.76466621712562	5.386619941817712	304.29840087890625	304.30682373046875
755	304.895263671875	1.6428833333333333					1	DETECTED	304.8953 m/z @1.64 [N1280_2.mzXML]	304.895263671875	1.6428833333333333	1.4798833333333334	15.125266666666667	13.645383333333333	78437.6796875	4215450.276927215	0	1171	0.08312726892879074	89.4971853215255	0.875949307610174	304.8951110839844	304.90380859375
756	305.04425048828125	16.58475					1	DETECTED	305.0443 m/z @16.58 [N1280_2.mzXML]	305.04425048828125	16.58475	9.3423	19.97533333333333	10.633033333333332	3652.4130859375	953366.0293190915	0	1171	1.885060928004286	0.7340770963785275	0.4681541927570549	305.04315185546875	305.0466003417969
757	305.1350402832031	12.36175					1	DETECTED	305.1350 m/z @12.36 [N1280_2.mzXML]	305.1350402832031	12.36175	12.327083333333333	12.499033333333333	0.1719500000000007	14792.8154296875	75778.7242752683	0	1171	0.0796068930942635	2.480048076922979	3.9600961538459583	305.1347351074219	305.1352844238281
758	305.21978759765625	11.299983333333333					1	DETECTED	305.2198 m/z @11.30 [N1280_2.mzXML]	305.21978759765625	11.299983333333333	10.049533333333333	15.0197	4.9701666666666675	8014.693359375	1220498.2124241942	0	1171	4.899392614096421	1.987351220227384	2.651710011042527	305.2132568359375	305.21978759765625
759	305.24420166015625	12.582666666666666					1	DETECTED	305.2442 m/z @12.58 [N1280_2.mzXML]	305.24420166015625	12.582666666666666	9.5679	15.3567	5.7888	120812.0	2965670.932260374	1	1171	0.18669590605668596	9.854888596683319	15.51090131913531	305.23480224609375	305.24786376953125
760	306.08331298828125	15.776100000000001					1	DETECTED	306.0833 m/z @15.78 [N1280_2.mzXML]	306.08331298828125	15.776100000000001	9.359283333333334	18.275333333333332	8.916049999999998	5713.0703125	1240080.084875458	0	1171	5.429971594053573	0.6947409021607285	0.48602311694393163	306.08203125	306.0842590332031
761	307.0614929199219	11.645000000000001					1	DETECTED	307.0615 m/z @11.65 [N1280_2.mzXML]	307.0614929199219	11.645000000000001	11.148116666666665	14.749116666666668	3.6010000000000026	6323.7099609375	486218.8688712163	0	1171	2.86288412803634	3.6235870257940967	6.2471740515881935	307.060302734375	307.06292724609375
762	307.07977294921875	15.647216666666667					1	DETECTED	307.0798 m/z @15.65 [N1280_2.mzXML]	307.07977294921875	15.647216666666667	0.7218	18.699	17.977200000000003	5874.4677734375	1758129.2869333483	0	1171	1.2052095215587801	0.6022344434828732	0.19136789007239327	307.07568359375	307.083984375
763	307.1681213378906	10.559016666666668					1	DETECTED	307.1681 m/z @10.56 [N1280_2.mzXML]	307.1681213378906	10.559016666666668	9.498533333333334	12.3096	2.8110666666666653	206706.125	3108479.542213894	1	1171	0.09783205486127144	1.216115124824887	2.8992477423645124	307.1670837402344	307.1689453125
764	307.26220703125	12.1876					1	DETECTED	307.2622 m/z @12.19 [N1280_2.mzXML]	307.26220703125	12.1876	11.894666666666666	14.782466666666666	2.8878000000000004	5148.2041015625	296038.6930195923	0	1171	1.6816678322019474	4.929107874374137	8.858215748748274	307.2583312988281	307.26275634765625
765	309.1502685546875	13.662733333333334					1	DETECTED	309.1503 m/z @13.66 [N1280_2.mzXML]	309.1502685546875	13.662733333333334	9.293299999999999	14.132100000000001	4.838800000000003	21250.265625	926202.7614762578	0	1171	0.33815291675419346	0.546406767663026	0.14726856049883766	309.1481628417969	309.15057373046875
766	309.202392578125	12.768716666666668					1	DETECTED	309.2024 m/z @12.77 [N1280_2.mzXML]	309.202392578125	12.768716666666668	11.266116666666667	13.007900000000001	1.7417833333333341	12189.033203125	382211.76556005864	0	1171	0.811524646330751	0.5795898220861616	0.3570813061460393	309.2018737792969	309.2061462402344
767	310.1121520996094	1.0500833333333335					1	DETECTED	310.1122 m/z @1.05 [N1280_2.mzXML]	310.1121520996094	1.0500833333333335	0.10106666666666667	19.97533333333333	19.874266666666664	1634.4432373046875	1113324.194424652	0	1171	5.712289338620727	10.470978732372101	19.941957464744203	310.1114501953125	310.1153259277344
768	310.2008972167969	10.609966666666667					1	DETECTED	310.2009 m/z @10.61 [N1280_2.mzXML]	310.2008972167969	10.609966666666667	10.403133333333333	17.1035	6.7003666666666675	48112.4453125	1035027.2028695676	1	1171	0.0848023958015407	15.998622695260412	0.7504204970756085	310.1991882324219	310.2012939453125
769	310.2733154296875	14.288099999999998					1	DETECTED	310.2733 m/z @14.29 [N1280_2.mzXML]	310.2733154296875	14.288099999999998	14.132100000000001	15.054316666666667	0.9222166666666656	3318.492431640625	91764.92542883292	0	1171	0.13891502271357936	2.9558226495727022	4.9116452991454045	310.27264404296875	310.2746887207031
770	310.9119567871094	1.6428833333333333					1	DETECTED	310.9120 m/z @1.64 [N1280_2.mzXML]	310.9119567871094	1.6428833333333333	1.6128166666666668	1.7654333333333334	0.15261666666666662	66161.484375	282334.63061230467	0	1171	0.06094495378671194	7.0726023674830065	3.5144637195226123	310.91162109375	310.91217041015625
771	311.0044250488281	11.864166666666668					1	DETECTED	311.0044 m/z @11.86 [N1280_2.mzXML]	311.0044250488281	11.864166666666668	10.172400000000001	19.62933333333333	9.45693333333333	4475.50048828125	824032.5416941532	0	1171	0.2720456802972979	2.7949874884243293	2.5141307855213313	310.99542236328125	311.0089111328125
772	311.12310791015625	8.773166666666667					1	DETECTED	311.1231 m/z @8.77 [N1280_2.mzXML]	311.12310791015625	8.773166666666667	6.081216666666666	9.277866666666666	3.19665	12195.564453125	325255.07165396184	0	1171	0.10881628168308488	0.5295154260693645	0.6701869378456042	311.1183776855469	311.1246032714844
773	311.1657409667969	12.292300000000001					1	DETECTED	311.1657 m/z @12.29 [N1280_2.mzXML]	311.1657409667969	12.292300000000001	11.925883333333333	13.176116666666667	1.250233333333334	63949.59765625	1152241.015577027	1	1171	0.2542888265189571	1.7925769021690199	3.122468936996356	311.1654968261719	311.1666259765625
774	311.2041931152344	10.609966666666667					1	DETECTED	311.2042 m/z @10.61 [N1280_2.mzXML]	311.2041931152344	10.609966666666667	9.359283333333334	16.254366666666666	6.895083333333332	7683.72412109375	898682.5861747738	0	1171	5.68676694005015	15.197037578957964	20.697129951647376	311.1950988769531	311.2046203613281
775	311.6321716308594	12.868266666666667					1	DETECTED	311.6322 m/z @12.87 [N1280_2.mzXML]	311.6321716308594	12.868266666666667	12.700183333333333	12.93125	0.23106666666666698	13147.51171875	108728.20334350561	0	1171	0.1552612665597639	0.6873574615765988	0.3747149231531976	311.6316833496094	311.6331481933594
776	311.9935302734375	17.738333333333333					1	DETECTED	311.9935 m/z @17.74 [N1280_2.mzXML]	311.9935302734375	17.738333333333333	9.411266666666668	19.939	10.527733333333332	2391.166748046875	724838.4816013492	0	1171	1.814801561171194	0.6321393688053416	0.26427873761068327	311.99139404296875	311.99493408203125
777	312.028564453125	13.145766666666667					1	DETECTED	312.0286 m/z @13.15 [N1280_2.mzXML]	312.028564453125	13.145766666666667	6.116266666666666	16.937	10.820733333333335	28660.173828125	1781910.2402429206	0	1171	0.3820990371822486	1.255704132615246	0.7852071256597813	312.021728515625	312.0317687988281
778	312.1689758300781	12.292300000000001					1	DETECTED	312.1690 m/z @12.29 [N1280_2.mzXML]	312.1689758300781	12.292300000000001	3.9557833333333337	12.532566666666666	8.576783333333331	11674.2939453125	1123464.8470444332	0	1171	0.1555874111791642	0.5144104951908369	0.028820990381674006	312.1591796875	312.1698303222656
779	312.2159423828125	10.733966666666667					1	DETECTED	312.2159 m/z @10.73 [N1280_2.mzXML]	312.2159423828125	10.733966666666667	10.493616666666666	11.164783333333332	0.6711666666666662	41990.3203125	352294.7346014401	1	1171	0.086393981720148	2.4304235675155907	4.920329001564474	312.2076416015625	312.2166442871094
780	312.3616027832031	12.068616666666665					1	DETECTED	312.3616 m/z @12.07 [N1280_2.mzXML]	312.3616027832031	12.068616666666665	10.493616666666666	12.205366666666666	1.7117500000000003	33627.78125	363218.66458880634	0	1171	0.11094572528409152	1.9079121155293868	2.9198912167911786	312.361328125	312.36273193359375
781	312.6581726074219	1.8650833333333334					1	DETECTED	312.6582 m/z @1.87 [N1280_2.mzXML]	312.6581726074219	1.8650833333333334	1.8371333333333333	13.295033333333333	11.457899999999999	38397.03515625	1932104.5662999572	0	1171	0.5239511449858771	32.618441395611484	42.543009929658965	312.6560974121094	312.6616516113281
782	313.0956115722656	1.5093666666666665					1	DETECTED	313.0956 m/z @1.51 [N1280_2.mzXML]	313.0956115722656	1.5093666666666665	1.4143666666666665	19.993499999999997	18.57913333333333	20768.693359375	1733658.914437408	0	1171	0.3426913421689459	96.56411232564015	195.41174036087472	313.094482421875	313.0958557128906
783	313.1663513183594	12.27505					1	DETECTED	313.1664 m/z @12.28 [N1280_2.mzXML]	313.1663513183594	12.27505	12.205366666666666	12.599183333333334	0.3938166666666678	14567.701171875	180157.2261394045	0	1171	0.20846101793941862	2.825759387706281	4.748228218127944	313.16558837890625	313.1666564941406
784	313.27337646484375	13.728966666666668					1	DETECTED	313.2734 m/z @13.73 [N1280_2.mzXML]	313.27337646484375	13.728966666666668	0.10106666666666667	19.97533333333333	19.874266666666664	4732.80859375	1466851.4073780824	0	1171	0.18516054326300058	0.7291756861536502	0.8900736878344706	313.2686462402344	313.2748107910156
785	313.3648681640625	12.052266666666666					1	DETECTED	313.3649 m/z @12.05 [N1280_2.mzXML]	313.3648681640625	12.052266666666666	12.036200000000001	12.1876	0.15139999999999887	6215.1875	39776.08103247047	0	1171	0.15617486058463292	4.711618257261764	8.423236514523529	313.3642272949219	313.3653564453125
786	313.7836608886719	1.8650833333333334					1	DETECTED	313.7837 m/z @1.87 [N1280_2.mzXML]	313.7836608886719	1.8650833333333334	1.8650833333333334	4.176933333333333	2.3118499999999997	29370.22265625	731096.1025314026	0	1171	0.47203816082122985	null	null	313.78265380859375	313.7843017578125
787	314.02886962890625	13.160616666666666					1	DETECTED	314.0289 m/z @13.16 [N1280_2.mzXML]	314.02886962890625	13.160616666666666	13.085883333333333	16.6965	3.610616666666667	8925.271484375	316100.8498481446	0	1171	0.09087129528114879	24.156668153434655	47.31333630686931	314.0279235839844	314.0299377441406
788	314.2314147949219	10.963466666666667					1	DETECTED	314.2314 m/z @10.96 [N1280_2.mzXML]	314.2314147949219	10.963466666666667	10.80515	12.068616666666665	1.263466666666666	480364.5	4014616.6212958875	1	1171	0.12513724125628833	1.484407420872914	1.9706280352437329	314.23101806640625	314.23291015625
789	315.0174865722656	1.568					1	DETECTED	315.0175 m/z @1.57 [N1280_2.mzXML]	315.0174865722656	1.568	1.5533833333333333	2.8453500000000003	1.291966666666667	7863.43212890625	234705.75312585445	0	1171	0.9704492277972832	44.194982896237015	87.38996579247403	315.0089111328125	315.0262451171875
790	315.0459899902344	1.8650833333333334					1	DETECTED	315.0460 m/z @1.87 [N1280_2.mzXML]	315.0459899902344	1.8650833333333334	1.8650833333333334	3.5343999999999998	1.6693166666666663	13598.65234375	373282.28750897216	0	1171	0.40257871361924225	null	null	315.03753662109375	315.0464782714844
791	315.0787048339844	1.8650833333333334					1	DETECTED	315.0787 m/z @1.87 [N1280_2.mzXML]	315.0787048339844	1.8650833333333334	1.75025	19.865833333333335	18.115583333333333	1.0219029E7	2.9414225911290604E8	1	1171	0.5908101647309818	20.35022222593348	34.41150783207887	315.0782470703125	315.0884094238281
792	315.13275146484375	11.4903					1	DETECTED	315.1328 m/z @11.49 [N1280_2.mzXML]	315.13275146484375	11.4903	1.8786666666666667	11.831033333333332	9.952366666666666	9275.6123046875	1576826.095499115	0	1171	9.501096654643902	0.5177250484655747	0.46662419164995045	315.12353515625	315.1408386230469
793	315.1619567871094	12.36175					1	DETECTED	315.1620 m/z @12.36 [N1280_2.mzXML]	315.1619567871094	12.36175	2.3845666666666667	12.515766666666668	10.131200000000002	6260.64013671875	889149.6806432799	0	1171	9.964610237007614	0.5077184442502978	0.015436888500595571	315.16094970703125	315.17059326171875
794	315.23480224609375	10.929716666666668					1	DETECTED	315.2348 m/z @10.93 [N1280_2.mzXML]	315.23480224609375	10.929716666666668	2.9915499999999997	11.879349999999999	8.887799999999999	85713.953125	1821053.4813381329	0	1171	0.10593250152764	0.5598143987906526	16.81433383891485	315.2251281738281	315.2352294921875
795	316.0825500488281	1.8650833333333334					1	DETECTED	316.0826 m/z @1.87 [N1280_2.mzXML]	316.0825500488281	1.8650833333333334	1.8371333333333333	10.207733333333334	8.3706	837863.8125	2.5472514541546147E7	0	1171	0.6461124697861815	33.942439464045634	45.2737287008215	316.0821533203125	316.0836486816406
796	316.1747741699219	10.510066666666667					1	DETECTED	316.1748 m/z @10.51 [N1280_2.mzXML]	316.1747741699219	10.510066666666667	9.020966666666668	10.592649999999999	1.5716833333333309	5931.25439453125	192146.74686907945	0	1171	0.1041434001351238	0.5277292771920395	0.0554585543840791	316.17462158203125	316.1756896972656
797	316.2469787597656	11.131666666666666					1	DETECTED	316.2470 m/z @11.13 [N1280_2.mzXML]	316.2469787597656	11.131666666666666	10.94675	12.101750000000001	1.1550000000000011	617429.9375	4353512.527476725	1	1171	0.13977588548625342	1.7694449268477417	2.1546378329765843	316.2378234863281	316.24822998046875
798	317.0835266113281	1.8650833333333334					1	DETECTED	317.0835 m/z @1.87 [N1280_2.mzXML]	317.0835266113281	1.8650833333333334	1.8371333333333333	8.632133333333334	6.795000000000001	116682.59375	3435280.543265382	0	1171	0.5267158155474614	32.531265501024095	49.28917008108504	317.0814208984375	317.08465576171875
799	317.1141357421875	1.6428833333333333					1	DETECTED	317.1141 m/z @1.64 [N1280_2.mzXML]	317.1141357421875	1.6428833333333333	1.5388333333333333	19.154166666666665	17.615333333333332	19681.30078125	2020272.844496063	0	1171	0.30698157609211774	19.03050285292405	40.092565264629414	317.1125183105469	317.1175537109375
800	317.177978515625	13.498416666666666					1	DETECTED	317.1780 m/z @13.50 [N1280_2.mzXML]	317.177978515625	13.498416666666666	0.9223166666666667	19.611	18.688683333333334	17678.763671875	2164485.836072204	0	1171	0.09881967995492325	0.5147746476786971	0.31305093189710687	317.17083740234375	317.18157958984375
801	317.5271911621094	1.8650833333333334					1	DETECTED	317.5272 m/z @1.87 [N1280_2.mzXML]	317.5271911621094	1.8650833333333334	1.8650833333333334	4.44665	2.5815666666666663	33487.3515625	875194.1697872621	0	1171	0.5462521849726738	null	null	317.5266418457031	317.5317687988281
802	318.06439208984375	16.0717					1	DETECTED	318.0644 m/z @16.07 [N1280_2.mzXML]	318.06439208984375	16.0717	8.914316666666668	19.7385	10.82418333333333	4787.87255859375	1139933.2831502375	0	1171	6.147917352320853	0.7561550659808169	0.4128224532364433	318.0625915527344	318.0736389160156
803	318.18072509765625	10.066816666666666					1	DETECTED	318.1807 m/z @10.07 [N1280_2.mzXML]	318.18072509765625	10.066816666666666	9.359283333333334	15.7944	6.435116666666666	3040.928955078125	871885.0970138549	0	1171	0.10749258900249892	4.547571374729112	8.095142749458224	318.17938232421875	318.1905517578125
804	318.29913330078125	11.332116666666668					1	DETECTED	318.2991 m/z @11.33 [N1280_2.mzXML]	318.29913330078125	11.332116666666668	11.299983333333333	13.986083333333333	2.6860999999999997	196301.859375	1605492.9290251413	1	1171	0.09330832974932513	4.865286564424678	4.744022858461809	318.29827880859375	318.3002624511719
805	318.9368591308594	1.6128166666666668					1	DETECTED	318.9369 m/z @1.61 [N1280_2.mzXML]	318.9368591308594	1.6128166666666668	1.568	1.65765	0.08965000000000001	13822.80859375	48138.22667333989	0	1171	0.0817687013338877	1.000185942729638	1.000371885459276	318.9364318847656	318.9369812011719
806	318.9693298339844	1.8227166666666668					1	DETECTED	318.9693 m/z @1.82 [N1280_2.mzXML]	318.9693298339844	1.8227166666666668	1.7654333333333334	9.996383333333334	8.23095	19004.583984375	1721715.6410251462	0	1171	0.257389078211798	71.84419551934825	142.6883910386965	318.9679870605469	318.9781494140625
807	319.060302734375	16.2726					1	DETECTED	319.0603 m/z @16.27 [N1280_2.mzXML]	319.060302734375	16.2726	9.3939	19.829333333333334	10.435433333333334	3723.39892578125	862847.473764038	0	1171	1.0907816549798106	0.7585323777264115	0.517064755452823	319.05889892578125	319.061767578125
808	319.1283264160156	10.697933333333333					1	DETECTED	319.1283 m/z @10.70 [N1280_2.mzXML]	319.1283264160156	10.697933333333333	9.8922	10.733966666666667	0.8417666666666666	3820.35302734375	62231.19905209352	0	1171	0.13931652501329772	0.5223605824921401	0.156946384034265	319.1271057128906	319.12896728515625
809	319.16485595703125	9.584816666666667					1	DETECTED	319.1649 m/z @9.58 [N1280_2.mzXML]	319.16485595703125	9.584816666666667	9.5335	9.65165	0.11814999999999998	5410.1240234375	26123.9027154542	0	1171	0.07304546960655145	1.15118544982137	1.3023708996427403	319.1641540527344	319.1651916503906
810	319.19366455078125	14.162983333333333					1	DETECTED	319.1937 m/z @14.16 [N1280_2.mzXML]	319.19366455078125	14.162983333333333	10.996916666666667	16.144766666666666	5.147849999999998	128016.59375	4773822.794448178	0	1171	0.45640869080152235	0.7975917158475827	6.050392611184406	319.1861572265625	319.1950988769531
811	320.1970520019531	14.303633333333332					1	DETECTED	320.1971 m/z @14.30 [N1280_2.mzXML]	320.1970520019531	14.303633333333332	1.2318333333333333	15.812999999999999	14.581166666666665	18734.5390625	2711317.584407013	0	1171	13.967525149594639	0.5441384285973487	0.07400017563485801	320.1958312988281	320.20355224609375
812	320.8691711425781	1.65765					1	DETECTED	320.8692 m/z @1.66 [N1280_2.mzXML]	320.8691711425781	1.65765	1.6128166666666668	1.6878333333333333	0.07501666666666651	15876.3671875	51827.64780273432	0	1171	0.06562759059299017	0.8366171003717464	0.6732342007434928	320.8680725097656	320.8694152832031
813	320.9662780761719	1.8084833333333334					1	DETECTED	320.9663 m/z @1.81 [N1280_2.mzXML]	320.9662780761719	1.8084833333333334	1.8084833333333334	2.1614333333333335	0.3529500000000001	13784.9912109375	139522.35692541508	0	1171	0.20915625848014963	null	null	320.9656982421875	320.9678649902344
814	321.2090759277344	12.582666666666666					1	DETECTED	321.2091 m/z @12.58 [N1280_2.mzXML]	321.2090759277344	12.582666666666666	1.4798833333333334	14.799033333333334	13.31915	61227.06640625	2214808.440974427	0	1171	0.2670818001713844	0.5443052310683875	0.20254968531406947	321.19964599609375	321.21075439453125
815	321.22662353515625	14.178216666666666					1	DETECTED	321.2266 m/z @14.18 [N1280_2.mzXML]	321.22662353515625	14.178216666666666	14.178216666666666	15.2132	1.0349833333333347	3138.7509765625	95213.05618298346	0	1171	0.4261129730462603	null	null	321.2256774902344	321.2279968261719
816	322.2127380371094	12.582666666666666					1	DETECTED	322.2127 m/z @12.58 [N1280_2.mzXML]	322.2127380371094	12.582666666666666	12.532566666666666	12.91545	0.3828833333333339	12652.994140625	170527.2905051274	0	1171	0.2144046044413752	3.8211909514304416	6.642381902860883	322.2110595703125	322.21307373046875
817	322.273193359375	13.88415					1	DETECTED	322.2732 m/z @13.88 [N1280_2.mzXML]	322.273193359375	13.88415	13.7802	14.530533333333333	0.750333333333332	7732.96533203125	164516.59772888172	0	1171	0.2963613936431351	3.6091069424402926	6.218213884880585	322.2725524902344	322.2737731933594
818	323.18243408203125	17.029666666666667					1	DETECTED	323.1824 m/z @17.03 [N1280_2.mzXML]	323.18243408203125	17.029666666666667	9.411266666666668	19.5015	10.090233333333332	2254.953857421875	655402.787702423	0	1171	1.860663377335337	0.6622278518674087	0.3244557037348174	323.1809997558594	323.1838684082031
819	323.224853515625	13.797466666666667					1	DETECTED	323.2249 m/z @13.80 [N1280_2.mzXML]	323.224853515625	13.797466666666667	1.49465	15.231016666666667	13.736366666666667	11077.1787109375	1724222.7875378123	0	1171	0.324744743995776	0.5582610486216572	0.41318781596412174	323.2187805175781	323.2279968261719
820	323.2545471191406	12.868266666666667					1	DETECTED	323.2545 m/z @12.87 [N1280_2.mzXML]	323.2545471191406	12.868266666666667	11.84815	13.3102	1.4620499999999996	5281.42236328125	268527.21002001927	0	1171	0.35382633805728503	0.7166092113647131	0.4332184227294262	323.25360107421875	323.255859375
821	324.1790466308594	15.9238					1	DETECTED	324.1790 m/z @15.92 [N1280_2.mzXML]	324.1790466308594	15.9238	0.3023	19.993499999999997	19.6912	8921.15234375	2724037.5025979006	0	1171	3.43906343588824	0.6223330088954934	0.573326387817804	324.1778869628906	324.17987060546875
822	324.1915283203125	9.7205					1	DETECTED	324.1915 m/z @9.72 [N1280_2.mzXML]	324.1915283203125	9.7205	9.686	9.805816666666667	0.1198166666666669	20611.26171875	94428.62499731546	0	1171	0.07074655813657138	1.736473429951718	2.472946859903436	324.1913146972656	324.1915283203125
823	324.3245544433594	12.1876					1	DETECTED	324.3246 m/z @12.19 [N1280_2.mzXML]	324.3245544433594	12.1876	11.988616666666667	12.532566666666666	0.5439499999999988	4919.88818359375	91028.52532055642	0	1171	0.31629213390672994	1.366823017003101	1.733646034006202	324.323974609375	324.3260192871094
824	324.8072509765625	1.75025					1	DETECTED	324.8073 m/z @1.75 [N1280_2.mzXML]	324.8072509765625	1.75025	1.7036833333333334	1.7939333333333332	0.09024999999999972	11214.72265625	49289.048732421834	0	1171	0.08672043189954604	0.9690408017179645	0.9380816034359291	324.8070373535156	324.8079528808594
825	325.1752014160156	15.905483333333333					1	DETECTED	325.1752 m/z @15.91 [N1280_2.mzXML]	325.1752014160156	15.905483333333333	0.13770000000000002	19.993499999999997	19.8558	12513.9931640625	3516612.7970674443	0	1171	7.708207365874189	0.7972072027439134	0.557438704451902	325.1739196777344	325.176513671875
826	325.2033996582031	13.728966666666668					1	DETECTED	325.2034 m/z @13.73 [N1280_2.mzXML]	325.2033996582031	13.728966666666668	13.434249999999999	14.431666666666667	0.997416666666668	4942.68017578125	135250.16927246106	0	1171	1.212842852505407	1.6921619634677225	2.384323926935445	325.2032165527344	325.2128601074219
827	326.17767333984375	15.9238					1	DETECTED	326.1777 m/z @15.92 [N1280_2.mzXML]	326.17767333984375	15.9238	9.943783333333332	19.026833333333332	9.08305	3695.2509765625	911141.7372308961	0	1171	1.6544501391656166	0.7594502244977019	0.5189004489954039	326.1755676269531	326.1785888671875
828	327.0072937011719	1.0864166666666668					1	DETECTED	327.0073 m/z @1.09 [N1280_2.mzXML]	327.0072937011719	1.0864166666666668	0.10106666666666667	19.993499999999997	19.89243333333333	7246.009765625	4318482.1661942145	0	1171	8.407247122553542	10.094095160771973	14.449236671816083	327.0055847167969	327.01019287109375
829	327.05169677734375	11.569416666666665					1	DETECTED	327.0517 m/z @11.57 [N1280_2.mzXML]	327.05169677734375	11.569416666666665	1.5974	11.941133333333333	10.343733333333333	24313.109375	1.1022558061481202E7	0	1171	10.027959707011632	0.518637988638206	0.0176468476219144	327.0505676269531	327.0522155761719
830	327.1737976074219	16.126483333333333					1	DETECTED	327.1738 m/z @16.13 [N1280_2.mzXML]	327.1737976074219	16.126483333333333	0.2658333333333333	19.33716666666667	19.071333333333335	6556.70361328125	3892515.376253539	0	1171	0.4754551727916567	0.6012153768393268	0.7970371382997561	327.1719665527344	327.1742858886719
831	327.2287292480469	13.88415					1	DETECTED	327.2287 m/z @13.88 [N1280_2.mzXML]	327.2287292480469	13.88415	4.303816666666666	14.563649999999999	10.259833333333333	23293.119140625	2889731.0432859515	0	1171	1.496861482041421	0.535463275460144	0.8479816855972611	327.219482421875	327.23760986328125
832	328.21112060546875	12.052266666666666					1	DETECTED	328.2111 m/z @12.05 [N1280_2.mzXML]	328.21112060546875	12.052266666666666	12.005133333333333	12.1876	0.18246666666666655	11065.0634765625	65669.52866040033	0	1171	0.2766453116748071	1.9356435643564471	2.8712871287128943	328.2101745605469	328.21160888671875
833	328.2472229003906	11.131666666666666					1	DETECTED	328.2472 m/z @11.13 [N1280_2.mzXML]	328.2472229003906	11.131666666666666	11.06395	11.4903	0.42634999999999934	86159.1640625	635520.2672141083	1	1171	0.09061130675333295	3.1480433177455454	1.795450903785256	328.24658203125	328.2485656738281
834	328.67510986328125	13.176116666666667					1	DETECTED	328.6751 m/z @13.18 [N1280_2.mzXML]	328.67510986328125	13.176116666666667	13.070416666666667	13.41845	0.3480333333333334	11499.6533203125	115733.09310937516	0	1171	0.17193877903509502	1.646326080100906	2.292652160201812	328.6734924316406	328.6752624511719
835	328.8974304199219	1.568					1	DETECTED	328.8974 m/z @1.57 [N1280_2.mzXML]	328.8974304199219	1.568	1.4492333333333332	1.6128166666666668	0.16358333333333364	75936.9921875	421182.59193457034	0	1171	0.10151000288703149	0.6830467616820834	0.38615985008943193	328.89703369140625	328.8981018066406
836	328.9981384277344	1.7798666666666667					1	DETECTED	328.9981 m/z @1.78 [N1280_2.mzXML]	328.9981384277344	1.7798666666666667	0.10106666666666667	19.993499999999997	19.89243333333333	22031.0546875	4493547.4354732055	0	1171	9.180301187424915	4.379039258096626	23.08029750543143	328.9972229003906	329.0065002441406
837	329.1764831542969	12.3096					1	DETECTED	329.1765 m/z @12.31 [N1280_2.mzXML]	329.1764831542969	12.3096	12.205366666666666	13.280033333333334	1.0746666666666673	7643.49267578125	205352.51524176047	0	1171	0.33994597168923946	5.155100735529272	9.310201471058544	329.175537109375	329.1786193847656
838	329.2465515136719	13.662733333333334					1	DETECTED	329.2466 m/z @13.66 [N1280_2.mzXML]	329.2465515136719	13.662733333333334	11.081616666666667	14.76575	3.6841333333333335	42030.3671875	1570669.9536704698	0	1171	0.2977776441061888	5.143749375038519	0.5465213070446435	329.2434387207031	329.2513427734375
839	330.3364562988281	11.879349999999999					1	DETECTED	330.3365 m/z @11.88 [N1280_2.mzXML]	330.3364562988281	11.879349999999999	11.84815	11.95675	0.10859999999999914	9022.912109375	44961.03056225554	0	1171	0.13755323571665912	1.7403846153846942	2.4807692307693885	330.33544921875	330.3364562988281
840	331.0531311035156	1.8650833333333334					1	DETECTED	331.0531 m/z @1.87 [N1280_2.mzXML]	331.0531311035156	1.8650833333333334	1.7939333333333332	11.569416666666665	9.775483333333332	1237394.25	3.3438857775015756E7	1	1171	0.633799343246759	14.110198926953478	27.74569033066481	331.0474548339844	331.05426025390625
841	331.1649169921875	8.33895					1	DETECTED	331.1649 m/z @8.34 [N1280_2.mzXML]	331.1649169921875	8.33895	8.220066666666666	8.42235	0.20228333333333381	4080.63720703125	32318.900571869002	0	1171	0.11655199935035299	0.8507640543950584	0.7015281087901168	331.1645812988281	331.1652526855469
842	331.1871032714844	12.13575					1	DETECTED	331.1871 m/z @12.14 [N1280_2.mzXML]	331.1871032714844	12.13575	12.101750000000001	12.46475	0.36299999999999955	8460.40625	108925.46755407719	0	1171	0.19955594831052004	5.33823529411781	9.67647058823562	331.1867370605469	331.1877136230469
843	331.2687683105469	11.4409					1	DETECTED	331.2688 m/z @11.44 [N1280_2.mzXML]	331.2687683105469	11.4409	11.392716666666667	16.163133333333334	4.770416666666668	8704.5224609375	909682.293663544	0	1171	2.9259117886732344	44.500543699735736	87.67198330196085	331.2615661621094	331.2687683105469
844	332.0564880371094	1.8511833333333334					1	DETECTED	332.0565 m/z @1.85 [N1280_2.mzXML]	332.0564880371094	1.8511833333333334	1.8511833333333334	7.018	5.166816666666667	109594.84375	3498703.4767445065	0	1171	0.6167738679955483	null	null	332.0561218261719	332.0583801269531
845	332.1634216308594	10.066816666666666					1	DETECTED	332.1634 m/z @10.07 [N1280_2.mzXML]	332.1634216308594	10.066816666666666	8.388566666666668	12.052266666666666	3.6636999999999986	152685.59375	4243718.451528199	1	1171	0.40857176739161005	1.2380282335554595	1.5149166164060945	332.1563720703125	332.16851806640625
846	332.2419738769531	10.80515					1	DETECTED	332.2420 m/z @10.81 [N1280_2.mzXML]	332.2419738769531	10.80515	10.715933333333334	11.164783333333332	0.4488499999999984	39696.48828125	367483.77872582973	1	1171	0.13355892391453317	1.4180658734313276	1.7130336915274198	332.2413635253906	332.2433776855469
847	332.3307189941406	11.779349999999999					1	DETECTED	332.3307 m/z @11.78 [N1280_2.mzXML]	332.3307189941406	11.779349999999999	11.762233333333334	11.864166666666668	0.10193333333333321	8077.26171875	37740.874789794754	0	1171	0.21898991430557224	2.9776046738075492	4.9552093476150985	332.329833984375	332.3307800292969
848	332.8388366699219	1.75025					1	DETECTED	332.8388 m/z @1.75 [N1280_2.mzXML]	332.8388366699219	1.75025	1.6878333333333333	1.7654333333333334	0.07760000000000011	15873.943359375	59870.87216381841	0	1171	0.17417892677590996	0.621628838451268	0.24325767690253614	332.8382873535156	332.83935546875
849	332.8714904785156	9.128066666666665					1	DETECTED	332.8715 m/z @9.13 [N1280_2.mzXML]	332.8714904785156	9.128066666666665	9.128066666666665	9.1898	0.06173333333333453	3983.6181640625	8069.20429028338	0	1171	0.08133422775267718	null	null	332.87127685546875	332.8714904785156
850	333.051025390625	1.8511833333333334					1	DETECTED	333.0510 m/z @1.85 [N1280_2.mzXML]	333.051025390625	1.8511833333333334	1.8511833333333334	10.592649999999999	8.741466666666666	58453.046875	2248172.4641390992	0	1171	null	null	null	333.0434875488281	333.05316162109375
851	333.150146484375	13.498416666666666					1	DETECTED	333.1501 m/z @13.50 [N1280_2.mzXML]	333.150146484375	13.498416666666666	10.894633333333333	15.446816666666667	4.552183333333334	21445.48046875	835089.3268269046	0	1171	0.12045273892988284	0.8148392377544235	0.4454025339918381	333.14031982421875	333.15155029296875
852	333.1670837402344	10.066816666666666					1	DETECTED	333.1671 m/z @10.07 [N1280_2.mzXML]	333.1670837402344	10.066816666666666	9.8922	15.46495	5.572749999999999	20940.3984375	1750953.673865722	0	1171	4.130717545520129	14.951620696834183	27.16443455924783	333.166259765625	333.1720886230469
853	333.1836242675781	11.84815					1	DETECTED	333.1836 m/z @11.85 [N1280_2.mzXML]	333.1836242675781	11.84815	11.693116666666667	12.632533333333333	0.9394166666666663	13923.6474609375	378233.23695849604	0	1171	0.47463060695090853	3.0297247903676525	5.059449580735305	333.1830139160156	333.1838073730469
854	333.2026062011719	12.36175					1	DETECTED	333.2026 m/z @12.36 [N1280_2.mzXML]	333.2026062011719	12.36175	9.110316666666668	12.515766666666668	3.40545	16020.564453125	981890.9904523923	0	1171	0.2544795461114955	0.5236844263555561	0.04736885271111217	333.2023620605469	333.2057800292969
855	333.24530029296875	10.80515					1	DETECTED	333.2453 m/z @10.81 [N1280_2.mzXML]	333.24530029296875	10.80515	10.733966666666667	10.822916666666666	0.08894999999999875	8191.0419921875	32854.10673559566	0	1171	0.07023425488390522	0.624795129946151	0.249590259892302	333.2450256347656	333.24542236328125
856	334.1396484375	9.771866666666666					1	DETECTED	334.1396 m/z @9.77 [N1280_2.mzXML]	334.1396484375	9.771866666666666	9.703633333333332	9.805816666666667	0.1021833333333344	7882.97216796875	38242.5927585453	0	1171	0.08401225206182517	0.7487787005373768	0.49755740107475355	334.13934326171875	334.1396484375
857	334.9144592285156	1.5974					1	DETECTED	334.9145 m/z @1.60 [N1280_2.mzXML]	334.9144592285156	1.5974	1.568	1.65765	0.08965000000000001	56894.90234375	216148.59493457034	0	1171	0.06938822496509656	1.524659863945585	2.04931972789117	334.9140319824219	334.91455078125
858	335.07763671875	17.476666666666667					1	DETECTED	335.0776 m/z @17.48 [N1280_2.mzXML]	335.07763671875	17.476666666666667	3.5651	17.476666666666667	13.911566666666666	1545.13330078125	818509.2597366638	0	1171	0.9590524619043208	0.5	null	335.07598876953125	335.08038330078125
859	335.1235046386719	10.330983333333334					1	DETECTED	335.1235 m/z @10.33 [N1280_2.mzXML]	335.1235046386719	10.330983333333334	9.668716666666667	10.3847	0.7159833333333339	4224.84912109375	76030.54939788805	0	1171	0.4485830059585858	0.5405551640829472	0.08111032816589443	335.1230773925781	335.1243591308594
860	335.1659851074219	14.162983333333333					1	DETECTED	335.1660 m/z @14.16 [N1280_2.mzXML]	335.1659851074219	14.162983333333333	9.996383333333334	16.4559	6.459516666666666	180213.640625	5802785.094786258	0	1171	0.20589858861038302	1.0337723251337332	5.327490761196336	335.1614990234375	335.1675720214844
861	335.21856689453125	12.549416666666668					1	DETECTED	335.2186 m/z @12.55 [N1280_2.mzXML]	335.21856689453125	12.549416666666668	12.447466666666665	12.6662	0.21873333333333456	11584.619140625	87364.51479162628	0	1171	0.18298619128154847	1.0727480791237363	1.1454961582474725	335.21673583984375	335.2189025878906
862	336.07470703125	17.383					1	DETECTED	336.0747 m/z @17.38 [N1280_2.mzXML]	336.07470703125	17.383	0.28398333333333337	19.939	19.65501666666667	3083.13525390625	1549369.3099611804	0	1171	1.7467360459111312	0.5747411400850536	0.14948228017010728	336.0658874511719	336.0773010253906
863	336.1694030761719	14.147666666666668					1	DETECTED	336.1694 m/z @14.15 [N1280_2.mzXML]	336.1694030761719	14.147666666666668	11.894666666666666	15.46495	3.570283333333334	21787.6796875	1368311.3657774045	0	1171	0.2158848631489647	0.7773179619533919	0.4478921251876469	336.16888427734375	336.1705627441406
864	336.2523193359375	12.1876					1	DETECTED	336.2523 m/z @12.19 [N1280_2.mzXML]	336.2523193359375	12.1876	11.95675	12.3096	0.3528500000000001	7863.228515625	96145.7266312257	0	1171	0.2971413364211326	0.7642408490361702	0.5284816980723404	336.25189208984375	336.252685546875
865	336.6636047363281	13.176116666666667					1	DETECTED	336.6636 m/z @13.18 [N1280_2.mzXML]	336.6636047363281	13.176116666666667	12.9775	14.415666666666668	1.4381666666666693	22098.625	499852.7454522097	0	1171	0.28016298777733795	1.7067342545916095	2.6220722592164143	336.662109375	336.66400146484375
866	337.06121826171875	1.8786666666666667					1	DETECTED	337.0612 m/z @1.88 [N1280_2.mzXML]	337.06121826171875	1.8786666666666667	1.6725833333333333	19.209333333333333	17.53675	1030284.0	2.277154804345527E7	1	1171	0.3843210227354037	5.431072952970048	8.724042706595432	337.0598449707031	337.0711975097656
867	337.1662902832031	14.162983333333333					1	DETECTED	337.1663 m/z @14.16 [N1280_2.mzXML]	337.1662902832031	14.162983333333333	11.164783333333332	15.537633333333334	4.3728500000000015	53780.83984375	1692085.168418274	0	1171	0.24127005871669915	0.7147655767981324	0.37494145120940486	337.1645812988281	337.1677551269531
868	337.1815185546875	12.582666666666666					1	DETECTED	337.1815 m/z @12.58 [N1280_2.mzXML]	337.1815185546875	12.582666666666666	12.101750000000001	13.563350000000002	1.4616000000000007	74825.6015625	1375721.8413674315	0	1171	0.2940549028408448	0.9613994940297714	3.81298107032868	337.1806640625	337.18267822265625
869	338.06488037109375	1.8923166666666666					1	DETECTED	338.0649 m/z @1.89 [N1280_2.mzXML]	338.06488037109375	1.8923166666666666	1.8371333333333333	3.8769	2.039766666666667	77849.265625	1967430.5531125495	0	1171	0.5420933443038136	18.481727574750824	35.96345514950164	338.0638732910156	338.0657653808594
870	338.1701965332031	14.162983333333333					1	DETECTED	338.1702 m/z @14.16 [N1280_2.mzXML]	338.1701965332031	14.162983333333333	14.0524	14.95025	0.89785	8086.51611328125	195375.06969696033	0	1171	0.6467378296666251	4.059608138658656	7.119216277317312	338.1694030761719	338.1711730957031
871	338.23150634765625	12.447466666666665					1	DETECTED	338.2315 m/z @12.45 [N1280_2.mzXML]	338.23150634765625	12.447466666666665	0.10106666666666667	19.993499999999997	19.89243333333333	335584.40625	1.5630985865113398E7	0	1171	0.13400164854519758	2.748544597002798	2.7868453543653975	338.23089599609375	338.2336120605469
872	338.3408508300781	12.36175					1	DETECTED	338.3409 m/z @12.36 [N1280_2.mzXML]	338.3408508300781	12.36175	12.005133333333333	12.93125	0.9261166666666671	132414.015625	3514923.1776826163	0	1171	0.5402037175744763	1.2984764219283054	1.4980215388570652	338.34039306640625	338.3409423828125
873	339.16168212890625	14.162983333333333					1	DETECTED	339.1617 m/z @14.16 [N1280_2.mzXML]	339.16168212890625	14.162983333333333	14.0524	15.036633333333333	0.9842333333333322	18881.52734375	372910.17406085174	0	1171	0.17387861064393562	4.081696900506271	6.90274469983102	339.16082763671875	339.1628112792969
874	339.1966552734375	11.864166666666668					1	DETECTED	339.1967 m/z @11.86 [N1280_2.mzXML]	339.1966552734375	11.864166666666668	11.614299999999998	15.776100000000001	4.161800000000003	10232.7294921875	871839.3303074343	0	1171	0.2613500085994289	8.328041622198423	15.656083244396845	339.1885681152344	339.19775390625
875	339.235107421875	12.46475					1	DETECTED	339.2351 m/z @12.46 [N1280_2.mzXML]	339.235107421875	12.46475	0.15591666666666668	19.793	19.637083333333333	56788.37890625	3474423.342532256	0	1171	0.5107605004282387	1.4690282471623801	0.6148416869781808	339.2337341308594	339.23626708984375
876	339.2673034667969	12.036200000000001					1	DETECTED	339.2673 m/z @12.04 [N1280_2.mzXML]	339.2673034667969	12.036200000000001	11.988616666666667	12.378783333333333	0.39016666666666566	12691.8251953125	157902.9470964353	0	1171	0.1306936251640689	4.099824868651441	7.199649737302884	339.2666931152344	339.267578125
877	339.34417724609375	12.36175					1	DETECTED	339.3442 m/z @12.36 [N1280_2.mzXML]	339.34417724609375	12.36175	12.152816666666666	14.54725	2.3944333333333336	32164.208984375	996300.960951294	0	1171	0.4344566864900514	1.9144429505543532	2.1538210580872685	339.34344482421875	339.3470764160156
878	340.2468566894531	11.1986					1	DETECTED	340.2469 m/z @11.20 [N1280_2.mzXML]	340.2468566894531	11.1986	11.114966666666668	17.252666666666666	6.137699999999999	26926.78125	1287868.268968751	0	1171	0.10990387857514605	35.31657355903615	71.28636222218877	340.2373046875	340.2473449707031
879	340.78057861328125	1.7654333333333334					1	DETECTED	340.7806 m/z @1.77 [N1280_2.mzXML]	340.78057861328125	1.7654333333333334	1.7036833333333334	1.8084833333333334	0.1048	10176.505859375	54353.45136962889	0	1171	0.11355224732017066	0.8485829959514174	0.6971659919028349	340.78057861328125	340.7818298339844
880	340.9309997558594	1.6278833333333333					1	DETECTED	340.9310 m/z @1.63 [N1280_2.mzXML]	340.9309997558594	1.6278833333333333	1.5826	16.03475	14.45215	40272.96484375	8920629.319995971	0	1171	0.05605615715273049	159.57471475892524	295.8674445958278	340.930908203125	340.9327087402344
881	341.03082275390625	11.554633333333333					1	DETECTED	341.0308 m/z @11.55 [N1280_2.mzXML]	341.03082275390625	11.554633333333333	11.523683333333334	12.005133333333333	0.4814499999999988	59389.49609375	492102.57791277854	0	1171	0.11441246580392317	5.764965646013659	10.003806147731463	341.030029296875	341.0325622558594
882	341.1772766113281	12.599183333333334					1	DETECTED	341.1773 m/z @12.60 [N1280_2.mzXML]	341.1772766113281	12.599183333333334	12.532566666666666	17.979666666666667	5.447100000000001	6963.34130859375	569930.1213875733	0	1171	1.1825426684121876	40.883912934700014	60.97121722942829	341.1757507324219	341.18719482421875
883	341.35162353515625	13.814916666666667					1	DETECTED	341.3516 m/z @13.81 [N1280_2.mzXML]	341.35162353515625	13.814916666666667	13.745683333333334	14.95025	1.2045666666666666	16430.234375	325057.45089532464	0	1171	0.2656742246348429	6.104512272948118	10.684544810194604	341.3508605957031	341.3525695800781
884	342.01434326171875	8.967666666666666					1	DETECTED	342.0143 m/z @8.97 [N1280_2.mzXML]	342.01434326171875	8.967666666666666	0.7944666666666667	19.720166666666668	18.9257	6742.9638671875	2235780.959402985	0	1171	4.158329191712327	1.157790094455048	0.19753806991427525	342.0129699707031	342.0163879394531
885	342.2625732421875	11.332116666666668					1	DETECTED	342.2626 m/z @11.33 [N1280_2.mzXML]	342.2625732421875	11.332116666666668	11.266116666666667	12.052266666666666	0.7861499999999992	131512.53125	1253242.7036992174	1	1171	0.16243102814343224	3.7497060615228794	2.7961109768380257	342.2620849609375	342.26373291015625
886	342.867919921875	1.7036833333333334					1	DETECTED	342.8679 m/z @1.70 [N1280_2.mzXML]	342.867919921875	1.7036833333333334	1.65765	1.7939333333333332	0.1362833333333331	25835.732421875	150801.05126269525	0	1171	0.1087002102233694	1.4802679217957964	1.9605358435915927	342.8661193847656	342.8690185546875
887	343.1920166015625	12.36175					1	DETECTED	343.1920 m/z @12.36 [N1280_2.mzXML]	343.1920166015625	12.36175	11.645000000000001	16.788666666666668	5.143666666666666	43849.37890625	1167311.9857918697	0	1171	0.17990968365729643	1.853685734985427	3.3596201472453773	343.1844177246094	343.1949157714844
888	343.2947998046875	12.085116666666666					1	DETECTED	343.2948 m/z @12.09 [N1280_2.mzXML]	343.2947998046875	12.085116666666666	12.020466666666666	13.563350000000002	1.5428833333333358	7886.9150390625	323176.6021230474	0	1171	1.9359554779235513	11.932585717968509	22.865171435937018	343.2850646972656	343.2951965332031
889	344.2783508300781	11.4903					1	DETECTED	344.2784 m/z @11.49 [N1280_2.mzXML]	344.2783508300781	11.4903	11.4572	17.401666666666664	5.9444666666666635	103972.578125	1040088.4852575684	1	1171	0.09401904932074423	4.84916161763644	5.887327198499496	344.27734375	344.2821960449219
890	344.64959716796875	13.191049999999999					1	DETECTED	344.6496 m/z @13.19 [N1280_2.mzXML]	344.64959716796875	13.191049999999999	12.9623	13.580166666666665	0.6178666666666643	19427.73828125	290994.7008826899	0	1171	0.24237078062466644	1.2878818636538265	1.6677916397308248	344.6488342285156	344.6501770019531
891	344.864990234375	1.7192833333333333					1	DETECTED	344.8650 m/z @1.72 [N1280_2.mzXML]	344.864990234375	1.7192833333333333	1.7036833333333334	1.8084833333333334	0.1048	15320.953125	68994.03310839839	0	1171	0.22182836088732527	3.3589743589743946	5.717948717948789	344.8638610839844	344.864990234375
892	344.87530517578125	1.5533833333333333					1	DETECTED	344.8753 m/z @1.55 [N1280_2.mzXML]	344.87530517578125	1.5533833333333333	1.4492333333333332	1.6278833333333333	0.1786500000000002	157195.296875	839726.7045898439	0	1171	0.08810623125444295	0.8913683700913442	0.7119918320944918	344.87457275390625	344.8756103515625
893	345.2165222167969	11.941133333333333					1	DETECTED	345.2165 m/z @11.94 [N1280_2.mzXML]	345.2165222167969	11.941133333333333	11.879349999999999	12.152816666666666	0.27346666666666763	15600.5400390625	117091.79719421423	0	1171	0.10443153567226382	2.213110331804663	3.088971189031461	345.2159118652344	345.2176208496094
894	345.87908935546875	1.5533833333333333					1	DETECTED	345.8791 m/z @1.55 [N1280_2.mzXML]	345.87908935546875	1.5533833333333333	1.4646000000000001	1.5974	0.1327999999999998	8422.0107421875	35719.69896667478	0	1171	0.06910409742059653	0.7478881171391026	0.5497812865914321	345.8782043457031	345.87957763671875
895	346.0093688964844	3.9557833333333337					1	DETECTED	346.0094 m/z @3.96 [N1280_2.mzXML]	346.0093688964844	3.9557833333333337	0.10106666666666667	19.993499999999997	19.89243333333333	19413.58203125	8266616.565529288	0	1171	5.254063432912249	4.582832291184968	3.03009522852758	346.0074462890625	346.0099182128906
896	346.2728271484375	13.662733333333334					1	DETECTED	346.2728 m/z @13.66 [N1280_2.mzXML]	346.2728271484375	13.662733333333334	13.613266666666668	14.288099999999998	0.6748333333333303	17182.283203125	276545.32587524346	0	1171	0.11844938171231156	6.82109164420496	11.109807141576546	346.2723693847656	346.2744445800781
897	346.294189453125	12.768716666666668					1	DETECTED	346.2942 m/z @12.77 [N1280_2.mzXML]	346.294189453125	12.768716666666668	11.362183333333332	12.91545	1.5532666666666675	10624.95703125	644749.0794508668	0	1171	0.11029666332759902	0.552161342307327	0.10775876109055027	346.2930603027344	346.2944030761719
898	348.8128356933594	1.7654333333333334					1	DETECTED	348.8128 m/z @1.77 [N1280_2.mzXML]	348.8128356933594	1.7654333333333334	1.7192833333333333	1.8084833333333334	0.08920000000000017	19602.720703125	74902.13835107429	0	1171	0.21224269699936382	0.9664138678223175	0.9328277356446351	348.81268310546875	348.8139953613281
899	348.8680114746094	1.5533833333333333					1	DETECTED	348.8680 m/z @1.55 [N1280_2.mzXML]	348.8680114746094	1.5533833333333333	1.4798833333333334	1.5974	0.11751666666666649	9107.4990234375	41160.24294995111	0	1171	0.07679714146892058	0.7994331065759637	0.5988662131519272	348.8676452636719	348.8688049316406
900	349.0172424316406	3.0356333333333336					1	DETECTED	349.0172 m/z @3.04 [N1280_2.mzXML]	349.0172424316406	3.0356333333333336	2.674	19.574666666666666	16.900666666666666	2970.503662109375	1044891.2682423403	0	1171	0.6359653984089402	23.367130611116206	45.73426122223241	349.0151672363281	349.019775390625
901	349.18292236328125	9.601583333333334					1	DETECTED	349.1829 m/z @9.60 [N1280_2.mzXML]	349.18292236328125	9.601583333333334	9.550866666666668	9.668716666666667	0.1178499999999989	4181.15673828125	16234.230258850057	0	1171	0.06436043514487011	1.1618468616496853	1.3236937232993709	349.18212890625	349.1834716796875
902	350.08990478515625	15.831533333333335					1	DETECTED	350.0899 m/z @15.83 [N1280_2.mzXML]	350.08990478515625	15.831533333333335	9.446266666666666	19.319000000000003	9.872733333333336	3556.22021484375	845865.5044288333	0	1171	6.530183764496698	0.7730870023700394	0.4036948843813969	350.0870056152344	350.0926818847656
903	350.8099670410156	1.7350166666666667					1	DETECTED	350.8100 m/z @1.74 [N1280_2.mzXML]	350.8099670410156	1.7350166666666667	1.7036833333333334	1.7939333333333332	0.09024999999999972	21273.61328125	90733.27748779289	0	1171	0.07867986339543753	1.4401595744680862	1.8803191489361724	350.8099060058594	350.8108825683594
904	350.8919982910156	1.5974					1	DETECTED	350.8920 m/z @1.60 [N1280_2.mzXML]	350.8919982910156	1.5974	1.5533833333333333	1.6725833333333333	0.11919999999999997	72925.3359375	304412.06912133796	0	1171	0.06923497643962961	1.394396607329198	1.6548887890976889	350.8916015625	350.8927307128906
905	351.0865173339844	16.03475					1	DETECTED	351.0865 m/z @16.03 [N1280_2.mzXML]	351.0865173339844	16.03475	10.136966666666666	18.21916666666667	8.082200000000004	2729.927001953125	625216.5235719607	0	1171	2.9469143462339407	0.6851896333933374	0.3703792667866748	351.085205078125	351.0889587402344
906	351.2129821777344	12.4822					1	DETECTED	351.2130 m/z @12.48 [N1280_2.mzXML]	351.2129821777344	12.4822	12.152816666666666	12.515766666666668	0.36295000000000144	4607.26513671875	67778.28384655778	0	1171	0.09799400374959966	0.5509538025603407	0.10190760512068137	351.2109069824219	351.2139587402344
907	351.22833251953125	13.662733333333334					1	DETECTED	351.2283 m/z @13.66 [N1280_2.mzXML]	351.22833251953125	13.662733333333334	13.596183333333332	15.0197	1.4235166666666679	37674.45703125	763138.9519970092	0	1171	0.23912030267100803	7.102422541903367	14.239054078994545	351.21954345703125	351.22900390625
908	352.16510009765625	9.996383333333334					1	DETECTED	352.1651 m/z @10.00 [N1280_2.mzXML]	352.16510009765625	9.996383333333334	9.943783333333332	10.295916666666667	0.3521333333333345	18698.98046875	123557.56869622841	0	1171	0.08886381348810524	2.6755369538215548	5.133979875649485	352.1646423339844	352.1663513183594
909	352.8967590332031	1.6725833333333333					1	DETECTED	352.8968 m/z @1.67 [N1280_2.mzXML]	352.8967590332031	1.6725833333333333	1.4798833333333334	1.75025	0.27036666666666664	53044.91015625	285349.350171997	0	1171	0.05245379733178823	0.8109404740081522	0.41901616298894695	352.896484375	352.9004821777344
910	353.0350646972656	1.8511833333333334					1	DETECTED	353.0351 m/z @1.85 [N1280_2.mzXML]	353.0350646972656	1.8511833333333334	1.6725833333333333	18.459999999999997	16.787416666666665	361503.90625	8124028.5325304	0	1171	0.39662808693385165	6.948217494896337	11.799174857871055	353.0294494628906	353.03619384765625
911	353.23541259765625	12.734533333333333					1	DETECTED	353.2354 m/z @12.73 [N1280_2.mzXML]	353.23541259765625	12.734533333333333	11.7274	15.284766666666666	3.557366666666667	5662.6083984375	558054.4855130312	0	1171	2.017025336631857	1.766085258489441	2.274591941229685	353.2286682128906	353.2453308105469
912	354.89349365234375	1.6878333333333333					1	DETECTED	354.8935 m/z @1.69 [N1280_2.mzXML]	354.89349365234375	1.6878333333333333	1.6128166666666668	1.75025	0.1374333333333333	9573.7275390625	55136.96295458982	0	1171	0.13820060695062408	0.9160186625194418	0.8320373250388836	354.8851623535156	354.89422607421875
913	355.2620849609375	12.292300000000001					1	DETECTED	355.2621 m/z @12.29 [N1280_2.mzXML]	355.2620849609375	12.292300000000001	11.7274	13.901433333333333	2.174033333333334	14314.373046875	489286.158229492	0	1171	0.40112363824942143	1.9242638815129476	3.1671347591571894	355.2523193359375	355.262939453125
914	356.2784118652344	11.473966666666666					1	DETECTED	356.2784 m/z @11.47 [N1280_2.mzXML]	356.2784118652344	11.473966666666666	11.473966666666666	11.645000000000001	0.1710333333333356	17850.94140625	93213.95867431669	0	1171	0.0809407976182861	null	null	356.2770690917969	356.2789611816406
915	356.90869140625	1.6428833333333333					1	DETECTED	356.9087 m/z @1.64 [N1280_2.mzXML]	356.90869140625	1.6428833333333333	1.568	1.7036833333333334	0.13568333333333338	72361.9296875	294946.3380876466	0	1171	0.06626634758230776	0.9057056301363355	0.8495363129875992	356.90869140625	356.909423828125
916	357.10565185546875	10.348983333333333					1	DETECTED	357.1057 m/z @10.35 [N1280_2.mzXML]	357.10565185546875	10.348983333333333	9.788783333333333	10.4395	0.6507166666666677	1177.2733154296875	34107.63114743041	0	1171	0.35870415490699514	0.5807895989527558	0.16157919790551176	357.1036376953125	357.1061096191406
917	357.2147521972656	9.293299999999999					1	DETECTED	357.2148 m/z @9.29 [N1280_2.mzXML]	357.2147521972656	9.293299999999999	9.277866666666666	9.428516666666667	0.15065000000000062	4016.467529296875	18697.848181182784	0	1171	0.05512486054847443	4.880669546436632	8.761339092873264	357.2127685546875	357.21514892578125
918	357.278076171875	12.036200000000001					1	DETECTED	357.2781 m/z @12.04 [N1280_2.mzXML]	357.278076171875	12.036200000000001	11.779349999999999	14.749116666666668	2.9697666666666684	201631.734375	3627578.1903888206	1	1171	0.2506039580501671	5.7774769253851845	5.994193881488614	357.27655029296875	357.2860412597656
919	358.2575988769531	11.030483333333333					1	DETECTED	358.2576 m/z @11.03 [N1280_2.mzXML]	358.2575988769531	11.030483333333333	10.559016666666668	11.18165	0.6226333333333312	19762.794921875	246661.31807342486	0	1171	0.0964914816560345	0.6603153280542994	0.2963231296169091	358.2573547363281	358.25836181640625
920	358.2939453125	11.599333333333334					1	DETECTED	358.2939 m/z @11.60 [N1280_2.mzXML]	358.2939453125	11.599333333333334	11.569416666666665	11.84815	0.27873333333333505	25332.076171875	177006.02870129448	0	1171	0.22244337457123642	4.658495821726749	8.316991643453498	358.2938232421875	358.2947082519531
921	359.0432434082031	1.8786666666666667					1	DETECTED	359.0432 m/z @1.88 [N1280_2.mzXML]	359.0432434082031	1.8786666666666667	1.65765	17.682166666666667	16.024516666666667	427583.03125	9089372.022802552	0	1171	0.32223265553476166	2.200869039007443	4.241795466643948	359.0401306152344	359.0519104003906
922	359.1661682128906	13.9528					1	DETECTED	359.1662 m/z @13.95 [N1280_2.mzXML]	359.1661682128906	13.9528	11.941133333333333	18.34916666666667	6.408033333333336	6608.921875	667325.3319617312	0	1171	0.3117273701487626	1.5927174813587412	2.1854349627174825	359.164794921875	359.17413330078125
923	360.2377014160156	4.3829666666666665					1	DETECTED	360.2377 m/z @4.38 [N1280_2.mzXML]	360.2377014160156	4.3829666666666665	3.39545	4.8427999999999995	1.4473499999999997	3266.66943359375	172726.32696380618	0	1171	0.6668888957679893	0.7328230747160385	0.4656461494320769	360.237060546875	360.2391662597656
924	360.3226623535156	12.6159					1	DETECTED	360.3227 m/z @12.62 [N1280_2.mzXML]	360.3226623535156	12.6159	12.170266666666667	17.756833333333336	5.58656666666667	9463.607421875	644671.0598626098	0	1171	0.2378388353930756	6.26812027825567	11.53624055651134	360.3171691894531	360.32354736328125
925	361.1999816894531	11.164783333333332					1	DETECTED	361.2000 m/z @11.16 [N1280_2.mzXML]	361.1999816894531	11.164783333333332	0.4296166666666667	11.1986	10.768983333333335	10831.71484375	1999816.5847697149	0	1171	0.08387707624676644	0.5015750415301735	0.003150083060346995	361.1992492675781	361.20245361328125
926	361.31219482421875	12.582666666666666					1	DETECTED	361.3122 m/z @12.58 [N1280_2.mzXML]	361.31219482421875	12.582666666666666	11.762233333333334	16.290816666666665	4.52858333333333	8071.3955078125	608093.5768224489	0	1171	0.3573378891516885	2.759872831430547	2.7720617701612467	361.3106689453125	361.3146057128906
927	362.9256286621094	1.6428833333333333					1	DETECTED	362.9256 m/z @1.64 [N1280_2.mzXML]	362.9256286621094	1.6428833333333333	1.5974	1.75025	0.15285000000000015	131868.59375	473020.72034814477	0	1171	0.057215193332415204	1.372718851759536	1.1404342456504788	362.92535400390625	362.9264221191406
928	363.1115417480469	1.4798833333333334					1	DETECTED	363.1115 m/z @1.48 [N1280_2.mzXML]	363.1115417480469	1.4798833333333334	1.4330166666666666	18.404999999999998	16.97198333333333	11442.923828125	3370785.295058441	0	1171	0.07674803424863841	181.0666785206252	361.1333570412504	363.105712890625	363.1116943359375
929	363.2376403808594	10.87675					1	DETECTED	363.2376 m/z @10.88 [N1280_2.mzXML]	363.2376403808594	10.87675	8.914316666666668	10.87675	1.9624333333333315	3018.12939453125	216960.19735644522	0	1171	0.22534537984676284	0.5	null	363.2358093261719	363.2376403808594
930	365.14068603515625	12.36175					1	DETECTED	365.1407 m/z @12.36 [N1280_2.mzXML]	365.14068603515625	12.36175	12.327083333333333	12.413016666666666	0.0859333333333332	4373.6787109375	16718.703118408022	0	1171	0.07870868332348202	1.239423076923021	1.4788461538460418	365.13983154296875	365.142578125
931	365.231201171875	11.131666666666666					1	DETECTED	365.2312 m/z @11.13 [N1280_2.mzXML]	365.231201171875	11.131666666666666	11.098416666666667	12.292300000000001	1.1938833333333339	4548.390625	182462.85956896972	0	1171	1.1941428131545013	17.953132832080808	34.906265664161616	365.2273864746094	365.23187255859375
932	366.18426513671875	14.162983333333333					1	DETECTED	366.1843 m/z @14.16 [N1280_2.mzXML]	366.18426513671875	14.162983333333333	14.0686	15.46495	1.39635	15326.5947265625	327779.8570137024	0	1171	0.16998419936002485	6.294295650118005	10.9014617026	366.1835632324219	366.1858825683594
933	366.20556640625	9.411266666666668					1	DETECTED	366.2056 m/z @9.41 [N1280_2.mzXML]	366.20556640625	9.411266666666668	9.376683333333334	9.446266666666666	0.06958333333333222	2570.336669921875	7859.00527935784	0	1171	0.05294542397807689	1.006024096385511	1.0120481927710219	366.20501708984375	366.2060852050781
934	367.1499938964844	8.185833333333333					1	DETECTED	367.1500 m/z @8.19 [N1280_2.mzXML]	367.1499938964844	8.185833333333333	7.71295	9.376683333333334	1.663733333333334	4141.560546875	124545.70672860723	0	1171	0.2021499278430987	1.7591372079089298	4.405779462418636	367.1477355957031	367.1502685546875
935	367.24481201171875	12.020466666666666					1	DETECTED	367.2448 m/z @12.02 [N1280_2.mzXML]	367.24481201171875	12.020466666666666	11.988616666666667	12.447466666666665	0.4588499999999982	6137.3486328125	110307.43027777084	0	1171	0.3945103737490214	7.203296703296991	13.406593406593982	367.2437744140625	367.24542236328125
936	367.6178894042969	10.627749999999999					1	DETECTED	367.6179 m/z @10.63 [N1280_2.mzXML]	367.6178894042969	10.627749999999999	10.575633333333334	10.680333333333333	0.10469999999999935	2624.93505859375	11703.971118316738	0	1171	0.07890107401968294	1.004477134633864	1.0089542692677276	367.61773681640625	367.6189880371094
937	367.99114990234375	3.4881					1	DETECTED	367.9911 m/z @3.49 [N1280_2.mzXML]	367.99114990234375	3.4881	2.2465166666666665	18.404999999999998	16.15848333333333	4970.0869140625	1380154.7113776857	0	1171	6.437789694657001	6.507208537485734	3.1090630501128436	367.9881286621094	367.99298095703125
938	368.2782287597656	11.4903					1	DETECTED	368.2782 m/z @11.49 [N1280_2.mzXML]	368.2782287597656	11.4903	11.4409	12.257716666666665	0.8168166666666661	125980.0546875	1041961.2327211342	1	1171	0.12826362489327714	3.367313445949654	4.708430988642014	368.2779541015625	368.27960205078125
939	368.6258239746094	11.081616666666667					1	DETECTED	368.6258 m/z @11.08 [N1280_2.mzXML]	368.6258239746094	11.081616666666667	4.658	12.327083333333333	7.669083333333332	8730.009765625	1895139.0819410405	0	1171	2.2252191374795434	0.5969443485886714	0.19388869717734278	368.6163024902344	368.62664794921875
940	368.8704528808594	1.6725833333333333					1	DETECTED	368.8705 m/z @1.67 [N1280_2.mzXML]	368.8704528808594	1.6725833333333333	1.65765	1.7798666666666667	0.12221666666666664	35984.03125	133076.99738061515	0	1171	0.06184737233198501	4.092075892857166	7.857145177122215	368.8701171875	368.870849609375
941	369.00921630859375	1.8786666666666667					1	DETECTED	369.0092 m/z @1.88 [N1280_2.mzXML]	369.00921630859375	1.8786666666666667	1.8371333333333333	2.5484666666666667	0.7113333333333334	29028.51171875	470014.56931665045	0	1171	0.34091791101876145	8.563402889245568	13.92703882969873	369.00811767578125	369.0097961425781
942	369.3503112792969	11.4903					1	DETECTED	369.3503 m/z @11.49 [N1280_2.mzXML]	369.3503112792969	11.4903	0.10106666666666667	19.939	19.837933333333332	85213.125	7176075.67893695	0	1171	1.1172567498235626	0.9253854619354207	3.6194108520161747	369.3484802246094	369.3524169921875
943	370.29400634765625	11.629816666666667					1	DETECTED	370.2940 m/z @11.63 [N1280_2.mzXML]	370.29400634765625	11.629816666666667	11.599333333333334	12.036200000000001	0.43686666666666696	172096.484375	1248049.8516721178	1	1171	0.10340989315235305	6.142255654938931	6.083426600793781	370.293701171875	370.29498291015625
944	370.353271484375	11.4903					1	DETECTED	370.3533 m/z @11.49 [N1280_2.mzXML]	370.353271484375	11.4903	5.206116666666667	16.659200000000002	11.453083333333336	24491.53515625	2260272.066857027	0	1171	7.3964511061863005	0.9112626673845187	0.48451300250561696	370.35308837890625	370.35589599609375
945	371.2975769042969	11.629816666666667					1	DETECTED	371.2976 m/z @11.63 [N1280_2.mzXML]	371.2975769042969	11.629816666666667	11.584399999999999	11.813916666666668	0.2295166666666688	34820.08203125	258242.92702050848	0	1171	0.10952227698338213	2.526788990825638	4.146056603513839	371.29693603515625	371.2978515625
946	371.314697265625	1.341					1	DETECTED	371.3147 m/z @1.34 [N1280_2.mzXML]	371.314697265625	1.341	0.10106666666666667	19.993499999999997	19.89243333333333	13000.0185546875	5502670.198721432	0	1171	8.343102544932686	0.5517737064412785	0.09914544540744012	371.3126220703125	371.3172302246094
947	372.31005859375	11.762233333333334					1	DETECTED	372.3101 m/z @11.76 [N1280_2.mzXML]	372.31005859375	11.762233333333334	0.10106666666666667	19.9205	19.819433333333333	31172.884765625	1890596.0253584601	0	1171	0.09841385509899503	0.8397578162938758	0.02899864593280777	372.3003234863281	372.3198547363281
948	372.7374572753906	1.9478333333333333					1	DETECTED	372.7375 m/z @1.95 [N1280_2.mzXML]	372.7374572753906	1.9478333333333333	1.90635	2.1760499999999996	0.2696999999999996	8071.1484375	75980.53463891595	0	1171	0.07307173766696318	3.250703093611889	5.501406187223778	372.73681640625	372.7384033203125
949	372.882568359375	1.6278833333333333					1	DETECTED	372.8826 m/z @1.63 [N1280_2.mzXML]	372.882568359375	1.6278833333333333	1.5826	1.65765	0.07505000000000006	26420.341796875	81037.69723144533	0	1171	0.10736293810164477	0.8286713286713292	0.6435119115032046	372.8821716308594	372.8829650878906
950	373.2726135253906	12.292300000000001					1	DETECTED	373.2726 m/z @12.29 [N1280_2.mzXML]	373.2726135253906	12.292300000000001	11.21525	12.768716666666668	1.5534666666666688	14091.9208984375	473405.88160339405	0	1171	0.4057811399347919	0.7211673862247187	0.4423347724494373	373.27099609375	373.2790832519531
951	375.0169982910156	1.8923166666666666					1	DETECTED	375.0170 m/z @1.89 [N1280_2.mzXML]	375.0169982910156	1.8923166666666666	1.5826	19.392333333333333	17.809733333333334	206711.65625	4252940.179777926	0	1171	0.18999975869402652	1.9546698648568868	3.5632848581370347	375.0085754394531	375.0190124511719
952	375.2887268066406	12.052266666666666					1	DETECTED	375.2887 m/z @12.05 [N1280_2.mzXML]	375.2887268066406	12.052266666666666	11.988616666666667	13.10145	1.1128333333333327	25483.091796875	450299.90503619344	0	1171	0.1382599283645245	8.741817229641386	4.204424054631688	375.2877197265625	375.2897033691406
953	376.62408447265625	10.609966666666667					1	DETECTED	376.6241 m/z @10.61 [N1280_2.mzXML]	376.62408447265625	10.609966666666667	10.154666666666666	11.047033333333333	0.8923666666666676	47432.484375	346995.29806738236	0	1171	0.0785951818818642	0.7130854445236464	0.34054408967156186	376.62274169921875	376.6246643066406
954	377.01544189453125	1.90635					1	DETECTED	377.0154 m/z @1.91 [N1280_2.mzXML]	377.01544189453125	1.90635	1.8227166666666668	2.2465166666666665	0.42379999999999973	12295.4052734375	183685.4501669922	0	1171	0.09821698530325951	2.5336787564766854	4.067357512953371	377.0138854980469	377.01568603515625
955	377.1455078125	9.839933333333333					1	DETECTED	377.1455 m/z @9.84 [N1280_2.mzXML]	377.1455078125	9.839933333333333	0.35691666666666666	9.926483333333334	9.569566666666667	3841.397216796875	696954.375294281	0	1171	0.0887315210155375	0.5045634212741726	0.009126842548345284	377.1449279785156	377.151123046875
956	377.6317443847656	11.098416666666667					1	DETECTED	377.6317 m/z @11.10 [N1280_2.mzXML]	377.6317443847656	11.098416666666667	9.618066666666666	12.327083333333333	2.709016666666667	5518.10009765625	511474.9722698366	0	1171	2.1830327468887933	0.9149919501018895	0.8299839002037791	377.62957763671875	377.6328430175781
957	378.0309143066406	15.75755					1	DETECTED	378.0309 m/z @15.76 [N1280_2.mzXML]	378.0309143066406	15.75755	14.71485	18.053166666666666	3.3383166666666657	1414.40283203125	171684.7010527649	0	1171	0.9639084974200287	1.6008040024295895	2.201608004859179	378.02728271484375	378.0328063964844
958	378.239501953125	12.36175					1	DETECTED	378.2395 m/z @12.36 [N1280_2.mzXML]	378.239501953125	12.36175	10.313283333333334	15.142683333333334	4.8294	43287.84375	1087101.485157531	0	1171	0.12626191519944108	0.8165904055389628	3.426853395711727	378.2391662597656	378.245361328125
959	378.8994445800781	1.6428833333333333					1	DETECTED	378.8994 m/z @1.64 [N1280_2.mzXML]	378.8994445800781	1.6428833333333333	1.6128166666666668	1.7192833333333333	0.10646666666666649	79722.4140625	248027.92591894523	0	1171	0.045471444422422014	1.7705099778270599	2.5410199556541198	378.8990173339844	378.8994445800781
960	379.2422180175781	12.413016666666666					1	DETECTED	379.2422 m/z @12.41 [N1280_2.mzXML]	379.2422180175781	12.413016666666666	11.7274	14.782466666666666	3.055066666666667	8500.3232421875	484989.1319414062	0	1171	0.13113374118793963	2.2279699540559608	7.384457165893203	379.2410583496094	379.2513732910156
961	380.25494384765625	12.64925					1	DETECTED	380.2549 m/z @12.65 [N1280_2.mzXML]	380.25494384765625	12.64925	11.377566666666667	14.54725	3.1696833333333334	46940.59375	1010109.2828429567	0	1171	0.12389847538292464	0.6072696888340066	4.449502697124583	380.2465515136719	380.2637939453125
962	381.0251770019531	1.8923166666666666					1	DETECTED	381.0252 m/z @1.89 [N1280_2.mzXML]	381.0251770019531	1.8923166666666666	1.6725833333333333	7.1078	5.435216666666667	136626.84375	2448866.1535099493	0	1171	0.06560640428139575	1.649948746772799	2.441163076831877	381.01812744140625	381.0262145996094
963	383.11517333984375	1.7798666666666667					1	DETECTED	383.1152 m/z @1.78 [N1280_2.mzXML]	383.11517333984375	1.7798666666666667	1.7350166666666667	2.2884	0.5533833333333336	253253.21875	1859529.4338720697	0	1171	0.06764496915318818	4.517968894310415	6.694862724768414	383.11456298828125	383.11639404296875
964	383.166015625	13.728966666666668					1	DETECTED	383.1660 m/z @13.73 [N1280_2.mzXML]	383.166015625	13.728966666666668	13.62955	14.303633333333332	0.674083333333332	7258.95361328125	126034.0254429931	0	1171	0.11313502315864277	3.3901927912824203	5.780385582564841	383.1650390625	383.1662902832031
965	384.1184387207031	1.9478333333333333					1	DETECTED	384.1184 m/z @1.95 [N1280_2.mzXML]	384.1184387207031	1.9478333333333333	1.9478333333333333	9.092016666666666	7.144183333333332	10636.8818359375	2658427.212232544	0	1171	7.109985973942939	null	null	384.11376953125	384.1184387207031
966	385.3085632324219	14.162983333333333					1	DETECTED	385.3086 m/z @14.16 [N1280_2.mzXML]	385.3085632324219	14.162983333333333	10.2783	17.141000000000002	6.862700000000002	30020.34375	2743164.509333465	0	1171	0.8970798069349648	1.1633795413949124	5.147606524476783	385.3066711425781	385.3099365234375
967	385.5626525878906	8.949783333333333					1	DETECTED	385.5627 m/z @8.95 [N1280_2.mzXML]	385.5626525878906	8.949783333333333	8.914316666666668	9.020966666666668	0.10665000000000013	5657.82958984375	24167.19034411598	0	1171	0.06776972299593531	1.5035244360903177	2.0070488721806354	385.5621643066406	385.5640563964844
968	386.0803527832031	13.613266666666668					1	DETECTED	386.0804 m/z @13.61 [N1280_2.mzXML]	386.0803527832031	13.613266666666668	0.2658333333333333	19.97533333333333	19.7095	2736.56884765625	1599012.52908081	0	1171	10.665581572720646	0.7383254708146134	0.47665094162922683	386.0765380859375	386.08282470703125
969	386.28857421875	11.40835					1	DETECTED	386.2886 m/z @11.41 [N1280_2.mzXML]	386.28857421875	11.40835	11.377566666666667	11.4572	0.07963333333333367	17985.1484375	61833.25468994162	0	1171	0.059169232629905366	1.2934488359501741	1.5868976719003483	386.28717041015625	386.288818359375
970	386.3127746582031	14.799033333333334					1	DETECTED	386.3128 m/z @14.80 [N1280_2.mzXML]	386.3127746582031	14.799033333333334	13.8322	16.01643333333333	2.1842333333333315	5833.88525390625	401813.0043613889	0	1171	1.1028769112912133	1.129581106705739	0.9866396037307114	386.3110046386719	386.3134460449219
971	386.3259582519531	12.734533333333333					1	DETECTED	386.3260 m/z @12.73 [N1280_2.mzXML]	386.3259582519531	12.734533333333333	11.831033333333332	12.835383333333334	1.0043500000000023	6911.92578125	171179.99697375516	0	1171	0.10983744535705675	0.555810736026564	0.11162147205312795	386.3246154785156	386.326416015625
972	386.9242858886719	1.6428833333333333					1	DETECTED	386.9243 m/z @1.64 [N1280_2.mzXML]	386.9242858886719	1.6428833333333333	1.568	1.6428833333333333	0.07488333333333319	6898.9833984375	23588.588846191375	0	1171	0.058851296009781784	0.5	null	386.9231872558594	386.9253234863281
973	387.1791076660156	11.554633333333333					1	DETECTED	387.1791 m/z @11.55 [N1280_2.mzXML]	387.1791076660156	11.554633333333333	11.507016666666667	12.13575	0.6287333333333329	174593.09375	1347424.9822825852	0	1171	0.21122091030325052	3.710988776894146	4.179594811692821	387.1782531738281	387.1802978515625
974	388.076904296875	10.87675					1	DETECTED	388.0769 m/z @10.88 [N1280_2.mzXML]	388.076904296875	10.87675	0.17455	19.51966666666667	19.34511666666667	3414.788330078125	1557016.4795924074	0	1171	7.216836018814218	0.9037915880224006	0.8075831760448011	388.076416015625	388.0827941894531
975	388.71099853515625	1.9759					1	DETECTED	388.7110 m/z @1.98 [N1280_2.mzXML]	388.71099853515625	1.9759	1.8227166666666668	2.13315	0.31043333333333334	9830.6005859375	106514.54399707034	0	1171	0.12886025402973367	1.013273854858014	1.026547709716028	388.71026611328125	388.71240234375
976	390.7717590332031	13.340866666666667					1	DETECTED	390.7718 m/z @13.34 [N1280_2.mzXML]	390.7717590332031	13.340866666666667	12.835383333333334	14.563649999999999	1.7282666666666646	7159.09521484375	288035.4015964051	0	1171	0.046212084262876374	1.7095189422664787	2.4190378845329574	390.7704162597656	390.77337646484375
977	390.79766845703125	1.7350166666666667					1	DETECTED	390.7977 m/z @1.74 [N1280_2.mzXML]	390.79766845703125	1.7350166666666667	1.7192833333333333	1.7798666666666667	0.06058333333333343	15078.775390625	48328.75926855476	0	1171	0.08697540798797676	1.9253177966101673	2.8506355932203347	390.79754638671875	390.7983093261719
978	390.9908142089844	1.8786666666666667					1	DETECTED	390.9908 m/z @1.88 [N1280_2.mzXML]	390.9908142089844	1.8786666666666667	1.7939333333333332	2.3845666666666667	0.5906333333333336	27680.046875	505090.8836163332	0	1171	0.2377906652089301	3.485247836349324	6.001999839725338	390.9906311035156	390.991943359375
979	391.28240966796875	11.34695					1	DETECTED	391.2824 m/z @11.35 [N1280_2.mzXML]	391.28240966796875	11.34695	0.10106666666666667	19.993499999999997	19.89243333333333	10646.7451171875	6231967.019961061	0	1171	3.0419692550763067	0.8844317846678709	1.0288027813716691	391.2727355957031	391.28515625
980	392.7950439453125	1.75025					1	DETECTED	392.7950 m/z @1.75 [N1280_2.mzXML]	392.7950439453125	1.75025	1.6878333333333333	1.7798666666666667	0.09203333333333341	20578.091796875	87991.0039047852	0	1171	0.1403586674875934	0.737249666221628	0.4744993324432561	392.79412841796875	392.79510498046875
981	393.2972412109375	1.65765					1	DETECTED	393.2972 m/z @1.66 [N1280_2.mzXML]	393.2972412109375	1.65765	0.11921666666666667	19.993499999999997	19.87428333333333	12779.7880859375	2647038.695659116	0	1171	3.5352359596912337	4.931346211703658	3.936027956170419	393.2945251464844	393.30108642578125
982	394.2936096191406	11.629816666666667					1	DETECTED	394.2936 m/z @11.63 [N1280_2.mzXML]	394.2936096191406	11.629816666666667	2.5761499999999997	11.779349999999999	9.203199999999999	20208.42578125	1559430.2253690185	0	1171	0.09990944989411155	0.5082581642796656	0.016516328559331293	394.29296875	394.3023376464844
983	394.7575378417969	13.662733333333334					1	DETECTED	394.7575 m/z @13.66 [N1280_2.mzXML]	394.7575378417969	13.662733333333334	12.6662	13.88415	1.21795	7639.55224609375	295166.257041382	0	1171	0.030598867505942096	0.6110934573187047	0.2221869146374093	394.75714111328125	394.75848388671875
984	394.79205322265625	1.7654333333333334					1	DETECTED	394.7921 m/z @1.77 [N1280_2.mzXML]	394.79205322265625	1.7654333333333334	1.7192833333333333	19.392333333333333	17.67305	9542.453125	5019649.88519397	0	1171	8.999233214994002	191.4739978331522	381.9479956663044	394.7827453613281	394.7925109863281
985	396.30975341796875	11.71025					1	DETECTED	396.3098 m/z @11.71 [N1280_2.mzXML]	396.30975341796875	11.71025	11.67685	11.972716666666667	0.29586666666666694	16804.017578125	153716.48346459994	0	1171	0.13505033359530394	4.4291417165668285	7.858283433133656	396.3088684082031	396.3104248046875
986	396.9994201660156	1.8923166666666666					1	DETECTED	396.9994 m/z @1.89 [N1280_2.mzXML]	396.9994201660156	1.8923166666666666	1.6725833333333333	2.425316666666667	0.7527333333333335	43973.75390625	742536.5439531251	0	1171	0.23991676497027137	1.7128337378640779	2.5645414707510414	396.989501953125	397.00201416015625
987	397.4140319824219	12.36175					1	DETECTED	397.4140 m/z @12.36 [N1280_2.mzXML]	397.4140319824219	12.36175	8.16855	13.4819	5.31335	44030.9609375	1045760.8356758123	0	1171	0.15173454719294455	1.3967947301171666	2.520216822333746	397.4133605957031	397.4154968261719
988	398.05035400390625	9.909500000000001					1	DETECTED	398.0504 m/z @9.91 [N1280_2.mzXML]	398.05035400390625	9.909500000000001	9.857216666666666	10.031849999999999	0.17463333333333253	11978.1884765625	65341.407694885376	0	1171	0.09461080330522975	1.7238760691611439	2.0905080130324922	398.05010986328125	398.0508728027344
989	398.32568359375	11.84815					1	DETECTED	398.3257 m/z @11.85 [N1280_2.mzXML]	398.32568359375	11.84815	2.701983333333333	12.118516666666666	9.416533333333334	56120.87109375	3076475.3629208975	0	1171	0.06711852662119	0.5098439119780592	3.7860180332473425	398.3246154785156	398.3273620605469
990	398.7605895996094	13.513966666666667					1	DETECTED	398.7606 m/z @13.51 [N1280_2.mzXML]	398.7605895996094	13.513966666666667	11.762233333333334	15.720983333333333	3.9587499999999984	18116.162109375	1142669.660881501	0	1171	0.7523909293808249	1.0001079503064565	0.939787004600813	398.7587890625	398.7633056640625
991	399.2341003417969	11.362183333333332					1	DETECTED	399.2341 m/z @11.36 [N1280_2.mzXML]	399.2341003417969	11.362183333333332	8.773166666666667	11.392716666666667	2.6195500000000003	9052.568359375	430653.18834777793	0	1171	0.2452780416689997	0.5058967046690831	0.011770764812547943	399.23260498046875	399.2349548339844
992	399.3289489746094	11.84815					1	DETECTED	399.3289 m/z @11.85 [N1280_2.mzXML]	399.3289489746094	11.84815	11.813916666666668	15.519316666666667	3.705399999999999	14716.0166015625	445168.49627697736	0	1171	0.0619224458678822	54.11976630964041	107.23953261928082	399.3237609863281	399.3293151855469
993	400.3412780761719	11.972716666666667					1	DETECTED	400.3413 m/z @11.97 [N1280_2.mzXML]	400.3412780761719	11.972716666666667	11.925883333333333	12.6159	0.6900166666666667	160998.578125	1252817.3751960462	1	1171	0.08964173098396344	3.946503897983165	3.9420876850377526	400.3404541015625	400.3423156738281
994	400.82611083984375	1.7350166666666667					1	DETECTED	400.8261 m/z @1.74 [N1280_2.mzXML]	400.82611083984375	1.7350166666666667	1.7192833333333333	1.7939333333333332	0.07464999999999988	23242.748046875	88866.41713964847	0	1171	0.5451003048008083	2.372351694915244	3.744703389830488	400.82611083984375	400.8265380859375
995	402.90142822265625	1.6128166666666668					1	DETECTED	402.9014 m/z @1.61 [N1280_2.mzXML]	402.90142822265625	1.6128166666666668	1.03195	1.6428833333333333	0.6109333333333333	47076.02734375	205562.60023144525	0	1171	0.061685445100049696	0.5258808676690001	0.051761735338000325	402.89697265625	402.9022521972656
996	403.0071716308594	1.8786666666666667					1	DETECTED	403.0072 m/z @1.88 [N1280_2.mzXML]	403.0071716308594	1.8786666666666667	1.65765	4.859716666666667	3.202066666666667	143087.1875	2486138.4385709222	0	1171	0.2129129994491823	1.55912109802455	1.9334668090745524	403.0025634765625	403.0080871582031
997	404.205322265625	11.584399999999999					1	DETECTED	404.2053 m/z @11.58 [N1280_2.mzXML]	404.205322265625	11.584399999999999	11.539733333333334	11.831033333333332	0.2912999999999979	14227.7646484375	101999.7202716064	0	1171	null	3.2608208955225293	5.521641791045059	404.20458984375	404.20697021484375
998	405.1349792480469	10.559016666666668					1	DETECTED	405.1350 m/z @10.56 [N1280_2.mzXML]	405.1349792480469	10.559016666666668	10.510066666666667	10.929716666666668	0.41965000000000074	13531.287109375	100836.8268372801	0	1171	0.09150922032456954	3.3888596394687074	2.1123216058114327	405.13067626953125	405.13519287109375
999	405.41925048828125	12.13575					1	DETECTED	405.4193 m/z @12.14 [N1280_2.mzXML]	405.41925048828125	12.13575	12.13575	12.205366666666666	0.06961666666666666	7193.44580078125	21762.541942138778	0	1171	0.14003734738473383	null	null	405.4187316894531	405.4194030761719
1000	406.7471008300781	12.005133333333333					1	DETECTED	406.7471 m/z @12.01 [N1280_2.mzXML]	406.7471008300781	12.005133333333333	9.16025	15.302483333333333	6.142233333333333	16605.841796875	1867291.9891972053	0	1171	1.7994380855240095	1.0056968583785926	0.9525329923172382	406.7429504394531	406.7561950683594
1001	407.7658996582031	14.481133333333334					1	DETECTED	407.7659 m/z @14.48 [N1280_2.mzXML]	407.7658996582031	14.481133333333334	14.132100000000001	14.6478	0.5156999999999989	4625.69384765625	74868.71904876707	0	1171	0.5169791358374134	0.7387546557157859	0.4775093114315719	407.7658996582031	407.76861572265625
1002	408.76885986328125	1.7350166666666667					1	DETECTED	408.7689 m/z @1.74 [N1280_2.mzXML]	408.76885986328125	1.7350166666666667	1.6878333333333333	14.0686	12.380766666666666	26940.6015625	3753066.2918739016	0	1171	0.08840959724602038	130.40206822418276	259.0915927043949	408.7665710449219	408.775634765625
1003	408.91839599609375	1.6278833333333333					1	DETECTED	408.9184 m/z @1.63 [N1280_2.mzXML]	408.91839599609375	1.6278833333333333	1.5826	1.6725833333333333	0.0899833333333333	55247.93359375	195994.15319042973	0	1171	0.06345588471086439	0.9935590725064404	0.9457758571474771	408.91815185546875	408.918701171875
1004	409.1611328125	11.554633333333333					1	DETECTED	409.1611 m/z @11.55 [N1280_2.mzXML]	409.1611328125	11.554633333333333	11.507016666666667	12.020466666666666	0.5134499999999989	131363.265625	984871.686015741	0	1171	0.10237417845166163	3.303188614819135	4.144942123139726	409.16070556640625	409.16253662109375
1005	409.1868591308594	9.1898					1	DETECTED	409.1869 m/z @9.19 [N1280_2.mzXML]	409.1868591308594	9.1898	9.144866666666667	16.382916666666667	7.238049999999999	31328.228515625	730304.7749719839	0	1171	0.06812326061007745	1.513092927634674	58.00861296271331	409.1807861328125	409.1946105957031
1006	410.32562255859375	12.2404					1	DETECTED	410.3256 m/z @12.24 [N1280_2.mzXML]	410.32562255859375	12.2404	2.617833333333333	17.663	15.045166666666667	6158.57666015625	1978506.3666549986	0	1171	0.20309227751148384	0.7817647405231454	0.5635294810462906	410.32232666015625	410.330322265625
1007	410.7662658691406	1.7192833333333333					1	DETECTED	410.7663 m/z @1.72 [N1280_2.mzXML]	410.7662658691406	1.7192833333333333	1.6878333333333333	14.9331	13.245266666666666	11232.6123046875	5246311.944104368	0	1171	11.300135538242454	209.29230725371505	416.0827603971814	410.7580871582031	410.7662658691406
1008	410.8553771972656	1.6878333333333333					1	DETECTED	410.8554 m/z @1.69 [N1280_2.mzXML]	410.8553771972656	1.6878333333333333	1.6725833333333333	1.7939333333333332	0.12134999999999985	31624.59765625	147403.8787929686	0	1171	0.11068681240673017	3.9786885245901624	7.496608630053949	410.85491943359375	410.8554992675781
1009	411.19696044921875	12.005133333333333					1	DETECTED	411.1970 m/z @12.01 [N1280_2.mzXML]	411.19696044921875	12.005133333333333	12.005133333333333	14.256283333333332	2.251149999999999	17673.072265625	267365.79667767324	0	1171	0.016352206664489444	null	null	411.19244384765625	411.1978759765625
1010	412.7756042480469	13.466033333333334					1	DETECTED	412.7756 m/z @13.47 [N1280_2.mzXML]	412.7756042480469	13.466033333333334	13.10145	15.160183333333332	2.0587333333333326	6280.0234375	259033.41342059334	0	1171	0.2655399078105418	2.823405714285709	4.646811428571418	412.7705078125	412.7785339355469
1011	412.97314453125	1.8786666666666667					1	DETECTED	412.9731 m/z @1.88 [N1280_2.mzXML]	412.97314453125	1.8786666666666667	1.8227166666666668	2.2325500000000003	0.4098333333333335	15323.9736328125	172362.55896447762	0	1171	0.23618298962433437	3.6624962764373	6.3249925528746	412.97210693359375	412.97515869140625
1012	413.1414489746094	9.359283333333334					1	DETECTED	413.1414 m/z @9.36 [N1280_2.mzXML]	413.1414489746094	9.359283333333334	9.3256	9.411266666666668	0.08566666666666833	4740.7587890625	19276.83267871124	0	1171	0.14829560099259886	1.2716476991588253	1.5432953983176505	413.1408996582031	413.1420593261719
1013	413.2654113769531	1.6428833333333333					1	DETECTED	413.2654 m/z @1.64 [N1280_2.mzXML]	413.2654113769531	1.6428833333333333	0.13770000000000002	19.9205	19.7828	11607.53125	2057184.1877651366	0	1171	0.18234590409908025	5.759615995636213	2.9134512791134846	413.2624816894531	413.2685852050781
1014	413.3398132324219	12.101750000000001					1	DETECTED	413.3398 m/z @12.10 [N1280_2.mzXML]	413.3398132324219	12.101750000000001	11.7963	16.2726	4.4763	4696.6318359375	534261.3892711792	0	1171	2.4385033442801163	7.327385824193802	13.76487016749126	413.33758544921875	413.34320068359375
1015	413.7921142578125	14.209283333333333					1	DETECTED	413.7921 m/z @14.21 [N1280_2.mzXML]	413.7921142578125	14.209283333333333	14.036066666666667	14.415666666666668	0.3796000000000017	5850.2431640625	85740.2306477052	0	1171	0.2999865116283509	1.095737515635528	1.191475031271056	413.7906494140625	413.7941589355469
1016	414.29931640625	12.2404					1	DETECTED	414.2993 m/z @12.24 [N1280_2.mzXML]	414.29931640625	12.2404	3.580366666666667	17.868499999999997	14.288133333333331	32034.31640625	6382590.9046548195	0	1171	0.5737096875070655	0.6719486593608697	0.29913522721012326	414.2930908203125	414.3056640625
1017	415.2106018066406	11.864166666666668					1	DETECTED	415.2106 m/z @11.86 [N1280_2.mzXML]	415.2106018066406	11.864166666666668	9.3256	12.152816666666666	2.8272166666666667	301456.1875	4540609.362634212	1	1171	0.11280261023210514	4.864421692928864	7.065158511553847	415.2102355957031	415.21685791015625
1018	415.2809753417969	12.27505					1	DETECTED	415.2810 m/z @12.28 [N1280_2.mzXML]	415.2809753417969	12.27505	12.2227	14.54725	2.3245500000000003	21965.0625	528370.3780717166	0	1171	0.3790467470596859	22.20200573065879	11.367813774322922	415.2799987792969	415.2857666015625
1019	415.3025207519531	11.67685					1	DETECTED	415.3025 m/z @11.68 [N1280_2.mzXML]	415.3025207519531	11.67685	11.67685	14.832433333333334	3.1555833333333343	9861.9775390625	336143.5522570803	0	1171	0.06757831949896342	null	null	415.3019714355469	415.30499267578125
1020	416.28436279296875	12.085116666666666					1	DETECTED	416.2844 m/z @12.09 [N1280_2.mzXML]	416.28436279296875	12.085116666666666	10.421116666666668	12.6159	2.1947833333333318	9088.08984375	615502.5639355464	0	1171	1.8189847970050383	0.6594901842948722	0.31898036858974427	416.2837219238281	416.284912109375
1021	416.80029296875	1.7192833333333333					1	DETECTED	416.8003 m/z @1.72 [N1280_2.mzXML]	416.80029296875	1.7192833333333333	1.6278833333333333	1.7654333333333334	0.13755000000000006	30319.712890625	137447.8425495606	0	1171	0.06905889116044639	0.7524617067833708	0.5049234135667415	416.80023193359375	416.8008117675781
1022	417.0020446777344	1.8923166666666666					1	DETECTED	417.0020 m/z @1.89 [N1280_2.mzXML]	417.0020446777344	1.8923166666666666	1.7798666666666667	18.459999999999997	16.68013333333333	69587.0859375	2843577.5706934812	0	1171	0.2401646002965745	3.0175537316850405	4.053260978909202	417.00146484375	417.0048828125
1023	418.7463684082031	12.93125					1	DETECTED	418.7464 m/z @12.93 [N1280_2.mzXML]	418.7463684082031	12.93125	11.7963	14.967183333333333	3.1708833333333324	11358.0234375	595409.0815096434	0	1171	0.43312437980576135	1.39692644316196	3.2470876522633385	418.7452087402344	418.7492980957031
1024	418.79754638671875	1.7192833333333333					1	DETECTED	418.7975 m/z @1.72 [N1280_2.mzXML]	418.79754638671875	1.7192833333333333	1.6878333333333333	1.7654333333333334	0.07760000000000011	29188.1171875	105456.9541484376	0	1171	0.20919038913695065	1.2337042925278245	1.4674085850556493	418.7971496582031	418.7977600097656
1025	418.87933349609375	1.5974					1	DETECTED	418.8793 m/z @1.60 [N1280_2.mzXML]	418.87933349609375	1.5974	1.5533833333333333	1.65765	0.10426666666666673	55512.35546875	195723.85472424317	0	1171	0.06160122130813961	1.1923618454006215	1.6532762931454281	418.8787841796875	418.8800048828125
1026	418.9815979003906	1.8786666666666667					1	DETECTED	418.9816 m/z @1.88 [N1280_2.mzXML]	418.9815979003906	1.8786666666666667	1.6725833333333333	2.2605333333333335	0.5879500000000002	27832.6171875	472925.9577956543	0	1171	0.18946991699459526	1.4264860493327942	null	418.9805603027344	418.9819030761719
1027	419.31439208984375	7.695266666666667					1	DETECTED	419.3144 m/z @7.70 [N1280_2.mzXML]	419.31439208984375	7.695266666666667	0.10106666666666667	19.993499999999997	19.89243333333333	2128.33447265625	1099844.7664891975	0	1171	19.308247645106714	1.3097122365313878	1.6194244730627756	419.3114318847656	419.3192138671875
1028	420.0743713378906	10.559016666666668					1	DETECTED	420.0744 m/z @10.56 [N1280_2.mzXML]	420.0743713378906	10.559016666666668	10.542833333333334	10.697933333333333	0.15509999999999913	11495.6767578125	61390.489257689616	0	1171	0.0941120232298509	4.791967044283988	9.743174507051025	420.07305908203125	420.0750732421875
1029	420.8838806152344	1.6725833333333333					1	DETECTED	420.8839 m/z @1.67 [N1280_2.mzXML]	420.8838806152344	1.6725833333333333	1.65765	1.7350166666666667	0.07736666666666658	57707.0546875	149982.54312597634	0	1171	0.07776460951423392	2.5904017857142985	4.33228787988702	420.8838806152344	420.8848876953125
1030	421.7816162109375	14.178216666666666					1	DETECTED	421.7816 m/z @14.18 [N1280_2.mzXML]	421.7816162109375	14.178216666666666	14.002833333333333	15.125266666666667	1.1224333333333334	20939.91015625	548756.3109591065	0	1171	0.4470404438993487	2.633221870888343	3.836371921408544	421.78021240234375	421.7839050292969
1031	422.3252258300781	11.831033333333332					1	DETECTED	422.3252 m/z @11.83 [N1280_2.mzXML]	422.3252258300781	11.831033333333332	11.762233333333334	17.048166666666667	5.2859333333333325	14126.30078125	543079.1258183286	0	1171	0.12151468551145328	38.41521317829582	2.271565933322961	422.31829833984375	422.3258056640625
1032	424.3414001464844	11.925883333333333					1	DETECTED	424.3414 m/z @11.93 [N1280_2.mzXML]	424.3414001464844	11.925883333333333	11.864166666666668	12.6831	0.818933333333332	247189.34375	2134520.5453182384	1	1171	0.12387329494512045	2.942897345107226	2.934344582353888	424.34033203125	424.3420104980469
1033	424.895751953125	1.6278833333333333					1	DETECTED	424.8958 m/z @1.63 [N1280_2.mzXML]	424.895751953125	1.6278833333333333	1.5826	1.6725833333333333	0.0899833333333333	105763.484375	366324.4466191406	0	1171	0.05891415285536228	0.9935590725064404	1.1071586312838562	424.8956298828125	424.8965759277344
1034	426.3568420410156	12.005133333333333					1	DETECTED	426.3568 m/z @12.01 [N1280_2.mzXML]	426.3568420410156	12.005133333333333	11.894666666666666	12.6831	0.7884333333333338	297831.25	2507302.246811521	1	1171	0.13239011333889827	2.07942128148962	2.45649256270682	426.34783935546875	426.3581848144531
1035	428.37274169921875	12.13575					1	DETECTED	428.3727 m/z @12.14 [N1280_2.mzXML]	428.37274169921875	12.13575	12.085116666666666	12.447466666666665	0.3623499999999993	38751.51171875	315310.91583288583	0	1171	0.13583651533597063	3.578176431863031	2.8775421441634066	428.3644714355469	428.3733825683594
1036	429.3761901855469	12.13575					1	DETECTED	429.3762 m/z @12.14 [N1280_2.mzXML]	429.3761901855469	12.13575	5.88725	15.142683333333334	9.255433333333334	10035.619140625	1162010.3351888123	0	1171	0.6034254595955826	0.7207332122712455	0.4335642957673207	429.3694152832031	429.3775939941406
1037	429.768310546875	14.162983333333333					1	DETECTED	429.7683 m/z @14.16 [N1280_2.mzXML]	429.768310546875	14.162983333333333	14.01935	14.865983333333332	0.8466333333333331	18347.478515625	320674.4202871704	0	1171	0.3506341680335865	2.9472035275005712	3.912155333313373	429.7649841308594	429.7699890136719
1038	430.3891906738281	13.466033333333334					1	DETECTED	430.3892 m/z @13.47 [N1280_2.mzXML]	430.3891906738281	13.466033333333334	0.19275	19.993499999999997	19.800749999999997	9086.7392578125	1555593.1659234622	0	1171	0.33374446675547453	1.4850865744515043	1.9245558319241778	430.3854064941406	430.3919677734375
1039	430.91278076171875	1.6428833333333333					1	DETECTED	430.9128 m/z @1.64 [N1280_2.mzXML]	430.91278076171875	1.6428833333333333	1.5826	1.6878333333333333	0.10523333333333329	143477.640625	484005.29215332045	0	1171	0.053866017284740275	0.8858410806935691	1.0107986595568466	430.91278076171875	430.9141540527344
1040	431.1774597167969	12.582666666666666					1	DETECTED	431.1775 m/z @12.58 [N1280_2.mzXML]	431.1774597167969	12.582666666666666	7.535349999999999	14.399750000000001	6.864400000000002	18600.85546875	916425.4994254145	0	1171	0.3711712789699497	0.7776453865663729	0.5338112252471511	431.16839599609375	431.18194580078125
1041	431.3145751953125	12.717366666666667					1	DETECTED	431.3146 m/z @12.72 [N1280_2.mzXML]	431.3145751953125	12.717366666666667	12.6831	12.868266666666667	0.18516666666666737	14364.8525390625	87618.55043200689	0	1171	0.15224462458302135	2.701848249027195	4.40369649805439	431.3135070800781	431.315185546875
1042	432.18035888671875	12.582666666666666					1	DETECTED	432.1804 m/z @12.58 [N1280_2.mzXML]	432.18035888671875	12.582666666666666	9.65165	12.632533333333333	2.980883333333333	5812.21142578125	381686.32063879387	0	1171	0.038062006961347095	0.5085067183741705	0.017013436748340965	432.17724609375	432.1827087402344
1043	432.23724365234375	11.864166666666668					1	DETECTED	432.2372 m/z @11.86 [N1280_2.mzXML]	432.23724365234375	11.864166666666668	8.755166666666666	12.170266666666667	3.4151000000000007	33177.83203125	848314.6395649414	0	1171	0.12441154329836657	0.5183413083929458	5.8618605466498135	432.236572265625	432.24713134765625
1044	432.3100891113281	12.2404					1	DETECTED	432.3101 m/z @12.24 [N1280_2.mzXML]	432.3100891113281	12.2404	11.645000000000001	12.78535	1.140349999999998	23811.28515625	607259.2435924066	0	1171	0.7182759390549212	1.022335155936077	1.0947152825598625	432.30859375	432.3188781738281
1045	432.97613525390625	1.8923166666666666					1	DETECTED	432.9761 m/z @1.89 [N1280_2.mzXML]	432.97613525390625	1.8923166666666666	1.7798666666666667	2.3845666666666667	0.6047	45011.6796875	671115.766510498	0	1171	0.21386293701700665	2.6901660611671714	3.5743656586814985	432.9753723144531	432.97796630859375
1046	433.05999755859375	11.599333333333334					1	DETECTED	433.0600 m/z @11.60 [N1280_2.mzXML]	433.05999755859375	11.599333333333334	0.35691666666666666	15.7944	15.437483333333333	5223.8955078125	2596888.694467102	0	1171	0.06452989481316784	0.6865731715452638	0.3731463430905276	433.05999755859375	433.0687255859375
1047	433.3125	11.67685					1	DETECTED	433.3125 m/z @11.68 [N1280_2.mzXML]	433.3125	11.67685	11.67685	15.446816666666667	3.769966666666667	7888.671875	508623.61369799805	0	1171	0.033276609244675015	null	null	433.3125	433.31451416015625
1048	434.972900390625	1.8923166666666666					1	DETECTED	434.9729 m/z @1.89 [N1280_2.mzXML]	434.972900390625	1.8923166666666666	1.8227166666666668	11.744966666666667	9.92225	12379.0654296875	1837217.78886792	0	1171	0.380246643544744	71.28053160919552	141.56106321839104	434.9649353027344	434.973876953125
1049	435.3324279785156	10.493616666666666					1	DETECTED	435.3324 m/z @10.49 [N1280_2.mzXML]	435.3324279785156	10.493616666666666	10.4579	11.744966666666667	1.2870666666666661	9765.5498046875	205006.10615542575	0	1171	0.09077675086067494	2.654782152101963	5.931381198466899	435.33123779296875	435.33331298828125
1050	436.85809326171875	1.6725833333333333					1	DETECTED	436.8581 m/z @1.67 [N1280_2.mzXML]	436.85809326171875	1.6725833333333333	1.65765	1.75025	0.09260000000000002	35336.62890625	109040.3928715819	0	1171	0.06122642360237274	3.100446428571448	5.954031861024062	436.8575134277344	436.8583984375
1051	437.1926574707031	11.879349999999999					1	DETECTED	437.1927 m/z @11.88 [N1280_2.mzXML]	437.1926574707031	11.879349999999999	11.831033333333332	12.46475	0.6337166666666683	174533.109375	1605484.056487548	1	1171	0.12580092690759415	4.203403304487812	5.263541019458559	437.1922607421875	437.1931457519531
1052	438.9840087890625	1.8227166666666668					1	DETECTED	438.9840 m/z @1.82 [N1280_2.mzXML]	438.9840087890625	1.8227166666666668	1.7192833333333333	2.3163	0.5970166666666668	31972.826171875	522963.17593408225	0	1171	0.22400739248980828	2.9556827386019067	4.57735007926059	438.98321533203125	438.98602294921875
1053	440.86968994140625	1.6428833333333333					1	DETECTED	440.8697 m/z @1.64 [N1280_2.mzXML]	440.86968994140625	1.6428833333333333	1.5826	1.65765	0.07505000000000006	38806.11328125	114629.51121630863	0	1171	0.05803061074185889	0.6224771910423017	0.24074427662287953	440.8695373535156	440.87005615234375
1054	442.8775939941406	1.568					1	DETECTED	442.8776 m/z @1.57 [N1280_2.mzXML]	442.8775939941406	1.568	1.4646000000000001	1.5974	0.1327999999999998	14651.2265625	66876.67805029292	0	1171	1.144613314997302	0.6421663442940033	0.27979911060306406	442.8775939941406	442.8802185058594
1055	443.4199523925781	12.1876					1	DETECTED	443.4200 m/z @12.19 [N1280_2.mzXML]	443.4199523925781	12.1876	12.020466666666666	12.447466666666665	0.4269999999999996	7475.3662109375	96616.25329797354	0	1171	0.11944719476393395	1.2774232149979992	1.5548464299959983	443.4187927246094	443.42071533203125
1056	444.2395324707031	8.33895					1	DETECTED	444.2395 m/z @8.34 [N1280_2.mzXML]	444.2395324707031	8.33895	7.92515	8.42235	0.4971999999999994	1771.6094970703125	29333.975051086443	0	1171	0.16894237429135117	0.6007733204446584	0.20154664088931662	444.2369079589844	444.2402648925781
1057	445.3663330078125	12.802216666666668					1	DETECTED	445.3663 m/z @12.80 [N1280_2.mzXML]	445.3663330078125	12.802216666666668	12.2227	14.967183333333333	2.744483333333333	7867.896484375	448246.3401968993	0	1171	1.0858281291717908	2.367907164015983	2.069385903715333	445.3641357421875	445.3686218261719
1058	445.399169921875	12.36175					1	DETECTED	445.3992 m/z @12.36 [N1280_2.mzXML]	445.399169921875	12.36175	11.762233333333334	12.582666666666666	0.820433333333332	14312.576171875	295318.5001069336	0	1171	0.1337715601673608	0.6842456423229818	0.36849128464596353	445.39727783203125	445.4000244140625
1059	446.2525329589844	11.554633333333333					1	DETECTED	446.2525 m/z @11.55 [N1280_2.mzXML]	446.2525329589844	11.554633333333333	8.773166666666667	12.292300000000001	3.5191333333333343	189900.234375	2746453.7445947807	1	1171	0.1270167777274427	4.329253812196946	5.504704982205787	446.2502136230469	446.2540588378906
1060	446.8868713378906	1.6428833333333333					1	DETECTED	446.8869 m/z @1.64 [N1280_2.mzXML]	446.8868713378906	1.6428833333333333	1.5974	1.7036833333333334	0.10628333333333351	76596.0390625	239931.16077441414	0	1171	0.049485359040653654	1.168989263081659	1.2906424915978867	446.8862609863281	446.88702392578125
1061	447.09088134765625	11.114966666666668					1	DETECTED	447.0909 m/z @11.11 [N1280_2.mzXML]	447.09088134765625	11.114966666666668	4.11365	11.1986	7.084950000000001	17594.740234375	1458265.4909476317	0	1171	0.07726348035939878	0.5059726860899973	0.011945372179994699	447.0823669433594	447.0917663574219
1062	447.256103515625	11.629816666666667					1	DETECTED	447.2561 m/z @11.63 [N1280_2.mzXML]	447.256103515625	11.629816666666667	6.168816666666667	11.988616666666667	5.8198	33504.02734375	5826132.9634418925	0	1171	5.807696852957267	0.5342488313300884	0.057787330253553856	447.25390625	447.25738525390625
1063	447.3466796875	14.597616666666665					1	DETECTED	447.3467 m/z @14.60 [N1280_2.mzXML]	447.3466796875	14.597616666666665	12.005133333333333	15.57415	3.5690166666666663	4825.1748046875	563622.3542136842	0	1171	0.5936274412561815	0.6883393657304132	0.3766787314608263	447.3442687988281	447.3486328125
1064	448.34149169921875	11.925883333333333					1	DETECTED	448.3415 m/z @11.93 [N1280_2.mzXML]	448.34149169921875	11.925883333333333	11.864166666666668	12.052266666666666	0.1880999999999986	12726.7998046875	86923.02266503901	0	1171	0.1479393251268455	1.5238995409127902	2.164112275533894	448.3400573730469	448.3419189453125
1065	448.9498291015625	1.90635					1	DETECTED	448.9498 m/z @1.91 [N1280_2.mzXML]	448.9498291015625	1.90635	1.90635	6.133866666666666	4.227516666666666	6945.69580078125	519193.0348209229	0	1171	0.14385785189021294	null	null	448.9488525390625	448.9521484375
1066	449.2003173828125	12.3096					1	DETECTED	449.2003 m/z @12.31 [N1280_2.mzXML]	449.2003173828125	12.3096	12.152816666666666	12.532566666666666	0.3797499999999996	14025.1064453125	204284.77444915744	0	1171	0.1251449746329527	1.192557390660585	1.4601780054475395	449.1998596191406	449.20208740234375
1067	450.32073974609375	12.2404					1	DETECTED	450.3207 m/z @12.24 [N1280_2.mzXML]	450.32073974609375	12.2404	11.660516666666666	12.36175	0.7012333333333345	12939.3984375	313362.66994580097	0	1171	0.6268756982159456	0.604633115856639	0.20926623171327816	450.31964111328125	450.3215637207031
1068	450.3567810058594	12.9623					1	DETECTED	450.3568 m/z @12.96 [N1280_2.mzXML]	450.3567810058594	12.9623	0.11921666666666667	19.993499999999997	19.87428333333333	36585.1015625	2525078.3683088077	0	1171	1.0803348796663812	1.2401821282729506	15.936461654703407	450.35382080078125	450.360595703125
1069	452.37298583984375	12.101750000000001					1	DETECTED	452.3730 m/z @12.10 [N1280_2.mzXML]	452.37298583984375	12.101750000000001	12.036200000000001	12.2404	0.20419999999999838	11334.2744140625	68769.62361157221	0	1171	0.07823076075625579	1.5575896262394995	2.115179252478999	452.3713073730469	452.374267578125
1070	453.1674499511719	11.864166666666668					1	DETECTED	453.1674 m/z @11.86 [N1280_2.mzXML]	453.1674499511719	11.864166666666668	11.864166666666668	12.020466666666666	0.1562999999999981	5317.04345703125	37962.22032067837	0	1171	0.052804308965116675	null	null	453.16583251953125	453.1683654785156
1071	453.3430480957031	10.510066666666667					1	DETECTED	453.3430 m/z @10.51 [N1280_2.mzXML]	453.3430480957031	10.510066666666667	10.172400000000001	17.234166666666667	7.061766666666665	155025.9375	1663109.208129973	1	1171	0.0939246080788223	2.491133089460981	2.244302799400167	453.34027099609375	453.3444519042969
1072	454.2918395996094	13.085883333333333					1	DETECTED	454.2918 m/z @13.09 [N1280_2.mzXML]	454.2918395996094	13.085883333333333	13.039083333333334	15.00225	1.963166666666666	13843.6787109375	266845.3784057309	0	1171	0.200737587331707	20.982284852567766	36.69156503349529	454.29107666015625	454.2947692871094
1073	454.3875427246094	12.205366666666666					1	DETECTED	454.3875 m/z @12.21 [N1280_2.mzXML]	454.3875427246094	12.205366666666666	12.152816666666666	12.378783333333333	0.22596666666666643	7211.48291015625	59784.340029296865	0	1171	0.11183449007301682	2.1500158579130924	3.3000317158261847	454.3857421875	454.3890380859375
1074	454.927734375	8.790533333333334					1	DETECTED	454.9277 m/z @8.79 [N1280_2.mzXML]	454.927734375	8.790533333333334	2.674	8.843416666666666	6.169416666666667	2160.386962890625	359233.85644091805	0	1171	0.08403423867930115	0.50432298251733	0.008645965034659945	454.9227600097656	454.92919921875
1075	454.959228515625	1.8923166666666666					1	DETECTED	454.9592 m/z @1.89 [N1280_2.mzXML]	454.959228515625	1.8923166666666666	1.7192833333333333	2.2605333333333335	0.5412500000000002	24333.625	355768.4849146729	0	1171	0.23924559220821595	1.5640050086688502	2.036704934493106	454.9570007324219	454.9596862792969
1076	457.22882080078125	14.162983333333333					1	DETECTED	457.2288 m/z @14.16 [N1280_2.mzXML]	457.22882080078125	14.162983333333333	7.42865	14.81555	7.3869	4662.06591796875	714782.0405655822	0	1171	1.5823027153177165	0.5484507251398307	0.09690145027966149	457.2209167480469	457.2327575683594
1077	458.8559875488281	1.5533833333333333					1	DETECTED	458.8560 m/z @1.55 [N1280_2.mzXML]	458.8559875488281	1.5533833333333333	1.4798833333333334	1.5974	0.11751666666666649	37365.51171875	156651.67463378893	0	1171	0.07265542366605349	0.7994331065759637	0.5988662131519272	458.8550720214844	458.8568115234375
1078	459.247314453125	13.176116666666667					1	DETECTED	459.2473 m/z @13.18 [N1280_2.mzXML]	459.247314453125	13.176116666666667	4.674783333333334	13.762883333333333	9.088099999999999	24476.759765625	1412869.2321257633	0	1171	0.12321201897567846	0.5358602576290786	2.6141200184470135	459.24554443359375	459.25701904296875
1079	459.3435974121094	12.327083333333333					1	DETECTED	459.3436 m/z @12.33 [N1280_2.mzXML]	459.3435974121094	12.327083333333333	12.152816666666666	12.818533333333333	0.6657166666666665	5152.18212890625	95709.78620233157	0	1171	0.2534611137670151	1.9100516449885288	2.8201032899770575	459.34271240234375	459.345947265625
1080	460.9646911621094	1.7939333333333332					1	DETECTED	460.9647 m/z @1.79 [N1280_2.mzXML]	460.9646911621094	1.7939333333333332	1.6878333333333333	2.1614333333333335	0.47360000000000024	10981.3525390625	183342.47171264654	0	1171	0.48618621334477474	2.231856738925546	3.463713477851092	460.9636535644531	460.9678039550781
1081	464.21795654296875	10.609966666666667					1	DETECTED	464.2180 m/z @10.61 [N1280_2.mzXML]	464.21795654296875	10.609966666666667	10.575633333333334	10.715933333333334	0.14029999999999987	7763.49853515625	43325.205077880935	0	1171	0.10527356243126462	2.043203883495184	3.0864077669903676	464.2170104980469	464.2181701660156
1082	466.31549072265625	11.95675					1	DETECTED	466.3155 m/z @11.96 [N1280_2.mzXML]	466.31549072265625	11.95675	11.925883333333333	12.101750000000001	0.17586666666666773	10038.271484375	64189.598652221866	0	1171	0.10799496403978992	2.8488120950324416	4.697624190064883	466.3147888183594	466.3169250488281
1083	466.7266540527344	1.75025					1	DETECTED	466.7267 m/z @1.75 [N1280_2.mzXML]	466.7266540527344	1.75025	1.7036833333333334	19.611	17.907316666666667	8883.1953125	3431194.1437863777	0	1171	0.06441128034059718	192.2761274158913	383.55225483178253	466.7266540527344	466.7304992675781
1084	467.1517639160156	11.629816666666667					1	DETECTED	467.1518 m/z @11.63 [N1280_2.mzXML]	467.1517639160156	11.629816666666667	11.599333333333334	11.813916666666668	0.21458333333333357	10577.8271484375	74128.80203210446	0	1171	0.1360668584013478	3.519682886823472	6.039365773646944	467.150634765625	467.1529235839844
1085	468.3072204589844	12.6831					1	DETECTED	468.3072 m/z @12.68 [N1280_2.mzXML]	468.3072204589844	12.6831	12.499033333333333	14.178216666666666	1.6791833333333326	140857.953125	1561590.5383838506	1	1171	0.12865990776197123	1.9594310376961634	1.336015275940679	468.30499267578125	468.307861328125
1086	469.32855224609375	11.95675					1	DETECTED	469.3286 m/z @11.96 [N1280_2.mzXML]	469.32855224609375	11.95675	6.503933333333333	15.302483333333333	8.798549999999999	4425.34521484375	1004420.9934075621	0	1171	2.360523999594399	0.8067894574363708	0.616053903664202	469.3252868652344	469.33746337890625
1087	469.3874206542969	12.327083333333333					1	DETECTED	469.3874 m/z @12.33 [N1280_2.mzXML]	469.3874206542969	12.327083333333333	12.068616666666665	12.549416666666668	0.4808000000000021	8222.537109375	128162.12068505882	0	1171	0.19790385924977194	0.9301005932422002	0.8602011864844005	469.38623046875	469.3889465332031
1088	470.8890075683594	1.6128166666666668					1	DETECTED	470.8890 m/z @1.61 [N1280_2.mzXML]	470.8890075683594	1.6128166666666668	1.568	1.65765	0.08965000000000001	23183.783203125	76344.97201416016	0	1171	0.05726901770558257	1.000185942729638	0.9848925144814282	470.88800048828125	470.8908996582031
1089	470.9321594238281	1.90635					1	DETECTED	470.9322 m/z @1.91 [N1280_2.mzXML]	470.9321594238281	1.90635	1.8227166666666668	2.2043666666666666	0.3816499999999998	6939.87158203125	87799.99886950688	0	1171	0.0225455533472525	2.281685930649663	3.563371861299326	470.93157958984375	470.93389892578125
1090	472.2491455078125	11.599333333333334					1	DETECTED	472.2491 m/z @11.60 [N1280_2.mzXML]	472.2491455078125	11.599333333333334	11.539733333333334	11.645000000000001	0.10526666666666706	12522.8173828125	56640.35138134791	0	1171	0.11693555472410466	0.8831096196868093	0.7662192393736187	472.2475280761719	472.2491455078125
1091	472.3023681640625	12.2404					1	DETECTED	472.3024 m/z @12.24 [N1280_2.mzXML]	472.3023681640625	12.2404	11.660516666666666	12.447466666666665	0.7869499999999992	26393.2421875	384358.7776846929	0	1171	0.6155315104696175	0.6785416606788718	0.4985089983911285	472.3009948730469	472.30279541015625
1092	474.2839050292969	11.864166666666668					1	DETECTED	474.2839 m/z @11.86 [N1280_2.mzXML]	474.2839050292969	11.864166666666668	11.831033333333332	12.835383333333334	1.0043500000000023	742465.4375	6732803.282756574	1	1171	5.352638887394786	6.4155691608163705	8.250283445007044	474.28271484375	474.28448486328125
1093	474.8336486816406	1.5533833333333333					1	DETECTED	474.8336 m/z @1.55 [N1280_2.mzXML]	474.8336486816406	1.5533833333333333	1.4492333333333332	1.5974	0.14816666666666678	38200.0234375	148931.53059374998	0	1171	0.056155140042448926	0.7113138102096328	0.5120963036581969	474.8326721191406	474.8341369628906
1094	475.3249816894531	10.493616666666666					1	DETECTED	475.3250 m/z @10.49 [N1280_2.mzXML]	475.3249816894531	10.493616666666666	10.172400000000001	10.996916666666667	0.8245166666666659	50611.8203125	388086.87589041056	0	1171	0.12567562290594303	2.2192636986502583	2.8212218843696637	475.3221740722656	475.3284912109375
1095	476.7558898925781	1.75025					1	DETECTED	476.7559 m/z @1.75 [N1280_2.mzXML]	476.7558898925781	1.75025	1.7036833333333334	17.90533333333333	16.201649999999997	11597.208984375	2998056.6767543945	0	1171	0.0866137905717892	173.96188260558344	346.9237652111669	476.7552795410156	476.75732421875
1096	476.9056701660156	1.6278833333333333					1	DETECTED	476.9057 m/z @1.63 [N1280_2.mzXML]	476.9056701660156	1.6278833333333333	1.5974	18.953833333333332	17.35643333333333	20021.1953125	2983354.625763946	0	1171	0.0468330885673367	284.6872607982496	568.3745215964992	476.9031677246094	476.90667724609375
1097	476.9394836425781	1.8227166666666668					1	DETECTED	476.9395 m/z @1.82 [N1280_2.mzXML]	476.9394836425781	1.8227166666666668	1.7939333333333332	2.1760499999999996	0.38211666666666644	8300.587890625	116473.19872290043	0	1171	0.2668400081424904	6.637811233352568	12.275622466705135	476.9374084472656	476.9419860839844
1098	478.2918701171875	12.868266666666667					1	DETECTED	478.2919 m/z @12.87 [N1280_2.mzXML]	478.2918701171875	12.868266666666667	12.835383333333334	13.5468	0.7114166666666648	62454.3359375	823091.0459508051	0	1171	0.0732379264321299	10.81728332488621	20.63456664977242	478.2903137207031	478.29205322265625
1099	478.3280029296875	13.145766666666667					1	DETECTED	478.3280 m/z @13.15 [N1280_2.mzXML]	478.3280029296875	13.145766666666667	11.645000000000001	15.720983333333333	4.0759833333333315	71706.453125	2496599.7769039893	0	1171	0.1680208564517276	0.9973769865659491	0.9596614498065897	478.32659912109375	478.3314208984375
1100	480.34356689453125	13.498416666666666					1	DETECTED	480.3436 m/z @13.50 [N1280_2.mzXML]	480.34356689453125	13.498416666666666	13.32555	14.530533333333333	1.2049833333333329	89851.1640625	1190113.95129956	0	1171	0.08289365799885218	1.839074262133682	2.255357302313514	480.34185791015625	480.344970703125
1101	482.3232116699219	12.9					1	DETECTED	482.3232 m/z @12.90 [N1280_2.mzXML]	482.3232116699219	12.9	12.734533333333333	15.107516666666667	2.372983333333334	40078.71875	783195.4781973271	0	1171	0.12560515144014772	6.550742806932136	13.4005351362358	482.32122802734375	482.330810546875
1102	482.35894775390625	13.728966666666668					1	DETECTED	482.3589 m/z @13.73 [N1280_2.mzXML]	482.35894775390625	13.728966666666668	13.434249999999999	14.832433333333334	1.3981833333333356	61161.78515625	1241152.31983661	0	1171	0.1700919286147471	2.0285296511563162	3.3467236057724565	482.34967041015625	482.361328125
1103	483.3628234863281	13.814916666666667					1	DETECTED	483.3628 m/z @13.81 [N1280_2.mzXML]	483.3628234863281	13.814916666666667	7.8374500000000005	14.84895	7.0115	12807.8955078125	2195845.7680588374	0	1171	0.17535298644471276	0.5864942785126364	0.1729885570252727	483.36151123046875	483.3644714355469
1104	484.2731628417969	8.755166666666666					1	DETECTED	484.2732 m/z @8.76 [N1280_2.mzXML]	484.2731628417969	8.755166666666666	8.755166666666666	16.290816666666665	7.535649999999999	5076.40625	337831.47868331935	0	1171	0.11653678324276129	null	null	484.26983642578125	484.2732238769531
1105	487.3191223144531	14.415666666666668					1	DETECTED	487.3191 m/z @14.42 [N1280_2.mzXML]	487.3191223144531	14.415666666666668	0.9589	15.960716666666666	15.001816666666667	50216.18359375	2337093.45564081	0	1171	0.4571798674279979	1.6108320427724259	1.8545588819238874	487.3186950683594	487.3233642578125
1106	488.2980651855469	11.95675					1	DETECTED	488.2981 m/z @11.96 [N1280_2.mzXML]	488.2980651855469	11.95675	2.218566666666667	12.101750000000001	9.883183333333335	7137.28076171875	1607267.4513515015	0	1171	0.11224084606903162	0.5074449204249254	0.014889840849850643	488.2961120605469	488.30078125
1107	489.3358154296875	15.338716666666667					1	DETECTED	489.3358 m/z @15.34 [N1280_2.mzXML]	489.3358154296875	15.338716666666667	9.63485	17.178166666666666	7.543316666666666	6785.99951171875	959201.9245794679	0	1171	0.608708918799536	0.6612458799878445	0.27799604671836053	489.3341979980469	489.3385314941406
1108	490.42413330078125	12.768716666666668					1	DETECTED	490.4241 m/z @12.77 [N1280_2.mzXML]	490.42413330078125	12.768716666666668	11.972716666666667	13.580166666666665	1.6074499999999983	13338.736328125	605490.7535041497	0	1171	0.6266747560682688	1.009704773869344	1.285929279939606	490.4161682128906	490.42578125
1109	491.5573425292969	13.145766666666667					1	DETECTED	491.5573 m/z @13.15 [N1280_2.mzXML]	491.5573425292969	13.145766666666667	13.10145	13.449983333333334	0.34853333333333403	15346.2822265625	182345.19730859398	0	1171	0.19677613696501695	3.9323053779616175	6.864610755923235	491.5545959472656	491.5592956542969
1110	492.8827209472656	1.6278833333333333					1	DETECTED	492.8827 m/z @1.63 [N1280_2.mzXML]	492.8827209472656	1.6278833333333333	1.5826	1.65765	0.07505000000000006	43316.9296875	127528.46538378904	0	1171	0.05601722382659968	0.8286713286713292	0.637925051177608	492.8827209472656	492.88433837890625
1111	493.7778015136719	13.145766666666667					1	DETECTED	493.7778 m/z @13.15 [N1280_2.mzXML]	493.7778015136719	13.145766666666667	13.1161	13.530416666666667	0.414316666666668	12806.0400390625	167935.4215358886	0	1171	0.17244617793423345	6.982865168539177	12.965730337078353	493.7778015136719	493.78070068359375
1112	494.3227233886719	12.802216666666668					1	DETECTED	494.3227 m/z @12.80 [N1280_2.mzXML]	494.3227233886719	12.802216666666668	12.632533333333333	14.81555	2.183016666666667	230266.125	2684672.465427976	1	1171	0.14617813455212136	1.3562503122779415	2.3487412863797896	494.3196105957031	494.3249206542969
1113	496.33740234375	13.145766666666667					1	DETECTED	496.3374 m/z @13.15 [N1280_2.mzXML]	496.33740234375	13.145766666666667	0.6854333333333333	19.7385	19.053066666666666	4702048.0	8.293603150708894E7	1	1171	0.18895716608017743	1.9769338933889384	4.895175813707193	496.33404541015625	496.3471374511719
1114	497.34197998046875	13.145766666666667					1	DETECTED	497.3420 m/z @13.15 [N1280_2.mzXML]	497.34197998046875	13.145766666666667	11.645000000000001	15.284766666666666	3.639766666666665	991288.875	1.893559396138921E7	0	1171	0.18783965945699066	0.808603801126938	6.598137602090075	497.34027099609375	497.3437805175781
1115	498.3448791503906	13.145766666666667					1	DETECTED	498.3449 m/z @13.15 [N1280_2.mzXML]	498.3448791503906	13.145766666666667	13.130783333333333	14.967183333333333	1.8363999999999994	145567.421875	2293959.435094483	0	1171	0.15304664809745816	61.28142380422683	121.56284760845367	498.3443603515625	498.3461608886719
1116	498.9000244140625	1.6428833333333333					1	DETECTED	498.9000 m/z @1.64 [N1280_2.mzXML]	498.9000244140625	1.6428833333333333	1.6128166666666668	5.92275	4.309933333333333	44905.390625	823946.1668493958	0	1171	0.049225691599345645	71.67294900221778	1.5162809326452669	498.89581298828125	498.900390625
1117	499.34637451171875	13.145766666666667					1	DETECTED	499.3464 m/z @13.15 [N1280_2.mzXML]	499.34637451171875	13.145766666666667	6.911566666666667	14.415666666666668	7.504100000000001	17663.677734375	1049693.1614270625	0	1171	0.18461074014813583	0.6018494754739984	0.05651090765825682	499.3448486328125	499.3545837402344
1118	500.27996826171875	11.864166666666668					1	DETECTED	500.2800 m/z @11.86 [N1280_2.mzXML]	500.27996826171875	11.864166666666668	1.2680833333333332	12.992700000000001	11.724616666666668	43093.98046875	2451492.7670523673	0	1171	0.23237903121524894	0.5179960501461015	7.944428807849572	500.2707214355469	500.28131103515625
1119	501.1869812011719	13.1161					1	DETECTED	501.1870 m/z @13.12 [N1280_2.mzXML]	501.1869812011719	13.1161	13.085883333333333	13.62955	0.5436666666666667	14261.220703125	207155.62299340806	0	1171	0.22286714754528703	8.996138996139162	16.992277992278325	501.1861877441406	501.1893310546875
1120	502.2914123535156	12.835383333333334					1	DETECTED	502.2914 m/z @12.84 [N1280_2.mzXML]	502.2914123535156	12.835383333333334	11.894666666666666	12.9	1.0053333333333345	26488.716796875	298242.7177305909	0	1171	0.10579579055470312	0.5343443828286939	0.4633395824143293	502.287109375	502.2926330566406
1121	502.3287048339844	12.91545					1	DETECTED	502.3287 m/z @12.92 [N1280_2.mzXML]	502.3287048339844	12.91545	12.36175	13.797466666666667	1.435716666666666	12886.921875	385472.19674523885	0	1171	0.7058036058691552	1.2964752272590465	1.6075577644251557	502.3251647949219	502.33038330078125
1122	504.34332275390625	13.265583333333332					1	DETECTED	504.3433 m/z @13.27 [N1280_2.mzXML]	504.34332275390625	13.265583333333332	12.101750000000001	13.901433333333333	1.7996833333333324	10132.7041015625	398651.5751044312	0	1171	1.3189324707892531	0.7731705570671642	0.5593161205137052	504.3408508300781	504.3471984863281
1123	504.8447570800781	1.65765					1	DETECTED	504.8448 m/z @1.66 [N1280_2.mzXML]	504.8447570800781	1.65765	1.65765	1.7192833333333333	0.06163333333333321	12872.337890625	29983.96185180659	0	1171	0.034230401741814465	null	null	504.8447570800781	504.846923828125
1124	506.3581237792969	14.100216666666666					1	DETECTED	506.3581 m/z @14.10 [N1280_2.mzXML]	506.3581237792969	14.100216666666666	11.7274	15.41065	3.683250000000001	14673.5927734375	951827.3808392027	0	1171	0.6852407475965929	0.7761345517633755	0.7370385586641683	506.3565979003906	506.3620910644531
1125	508.33905029296875	13.039083333333334					1	DETECTED	508.3391 m/z @13.04 [N1280_2.mzXML]	508.33905029296875	13.039083333333334	0.13770000000000002	13.10145	12.96375	11863.2890625	2493035.2229359737	0	1171	0.13185007696259454	0.5024170534684265	0.004834106936852957	508.3362121582031	508.3445129394531
1126	508.3747863769531	13.969666666666665					1	DETECTED	508.3748 m/z @13.97 [N1280_2.mzXML]	508.3747863769531	13.969666666666665	12.170266666666667	15.73935	3.5690833333333334	27061.59765625	1197815.8678046565	0	1171	0.394582480820592	0.9108547063260506	0.4835143520871881	508.37286376953125	508.3780822753906
1127	510.353759765625	13.498416666666666					1	DETECTED	510.3538 m/z @13.50 [N1280_2.mzXML]	510.353759765625	13.498416666666666	13.191049999999999	14.731950000000001	1.5409000000000024	75525.3125	1102062.5013358155	0	1171	0.097736752551695	1.8029428922874486	1.812079099521222	510.35284423828125	510.3565673828125
1128	512.33349609375	11.95675					1	DETECTED	512.3335 m/z @11.96 [N1280_2.mzXML]	512.33349609375	11.95675	11.864166666666668	12.768716666666668	0.9045500000000004	41330.0703125	454884.117849854	0	1171	0.09739807086913288	3.7006853062420126	2.2985642818332517	512.3327026367188	512.3346557617188
1129	514.873779296875	1.6428833333333333					1	DETECTED	514.8738 m/z @1.64 [N1280_2.mzXML]	514.873779296875	1.6428833333333333	1.5974	18.256333333333334	16.658933333333334	21026.056640625	4407479.16806839	0	1171	0.044272043975031705	183.13228288750463	308.7812011722405	514.8733520507812	514.8745727539062
1130	515.1353149414062	11.864166666666668					1	DETECTED	515.1353 m/z @11.86 [N1280_2.mzXML]	515.1353149414062	11.864166666666668	2.398216666666667	18.753666666666668	16.35545	8930.52734375	2813465.4889687495	0	1171	9.55623420517566	0.8639095917472626	0.727819183494525	515.1273193359375	515.1395263671875
1131	515.3119506835938	13.176116666666667					1	DETECTED	515.3120 m/z @13.18 [N1280_2.mzXML]	515.3119506835938	13.176116666666667	13.039083333333334	15.320483333333334	2.2813999999999997	47139.91015625	1072153.8127392582	0	1171	0.23039361139545633	10.44297533972144	1.8129861758528187	515.3038940429688	515.3134765625
1132	516.3046264648438	12.835383333333334					1	DETECTED	516.3046 m/z @12.84 [N1280_2.mzXML]	516.3046264648438	12.835383333333334	12.6662	13.23615	0.5699500000000004	22201.271484375	255424.7631000976	0	1171	0.11746956720863366	1.684415328539049	2.0738853583343753	516.303466796875	516.3140258789062
1133	517.3670654296875	15.195366666666667					1	DETECTED	517.3671 m/z @15.20 [N1280_2.mzXML]	517.3670654296875	15.195366666666667	14.614333333333333	15.868500000000001	1.2541666666666682	3980.725830078125	165750.36251882947	0	1171	0.8015640946906224	1.0792553496643913	1.1585106993287824	517.3646850585938	517.3681030273438
1134	518.320556640625	13.145766666666667					1	DETECTED	518.3206 m/z @13.15 [N1280_2.mzXML]	518.320556640625	13.145766666666667	12.6159	19.33716666666667	6.7212666666666685	282148.03125	6670769.27459753	1	1171	0.25176908059865255	1.6156140042066036	1.0435480466438027	518.3200073242188	518.3224487304688
1135	518.4586791992188	13.613266666666668					1	DETECTED	518.4587 m/z @13.61 [N1280_2.mzXML]	518.4586791992188	13.613266666666668	11.762233333333334	19.117833333333333	7.355599999999999	43218.953125	3588634.520903595	0	1171	1.2154257194032745	0.8016433058247753	0.3846580996122371	518.4576416015625	518.464111328125
1136	519.32373046875	13.145766666666667					1	DETECTED	519.3237 m/z @13.15 [N1280_2.mzXML]	519.32373046875	13.145766666666667	13.085883333333333	14.431666666666667	1.3457833333333333	80062.34375	1358102.4475289893	0	1171	0.19212336015875486	11.236710269969352	21.473420539938704	519.322021484375	519.3246459960938
1137	519.4617309570312	12.9					1	DETECTED	519.4617 m/z @12.90 [N1280_2.mzXML]	519.4617309570312	12.9	11.941133333333333	14.3512	2.4100666666666672	15989.904296875	864711.1344932863	0	1171	1.7240914709872701	1.2567266912327049	1.5134533824654097	519.4608764648438	519.4630737304688
1138	520.3377685546875	12.93125					1	DETECTED	520.3378 m/z @12.93 [N1280_2.mzXML]	520.3377685546875	12.93125	11.098416666666667	16.346349999999997	5.2479333333333305	1802521.375	2.039049409773976E7	1	1171	0.12356004497785733	1.415141995189747	1.123692472588041	520.3373413085938	520.34130859375
1139	521.3417358398438	12.93125					1	DETECTED	521.3417 m/z @12.93 [N1280_2.mzXML]	521.3417358398438	12.93125	12.768716666666668	14.89935	2.130633333333332	447780.75	8551051.98436248	0	1171	0.12918742261520855	3.7417992657734147	3.6720442963741977	521.3414916992188	521.343017578125
1140	522.3541870117188	13.265583333333332					1	DETECTED	522.3542 m/z @13.27 [N1280_2.mzXML]	522.3541870117188	13.265583333333332	0.19275	16.01643333333333	15.823683333333332	634089.75	1.4620722836147737E7	1	1171	0.23795836970099948	2.022381436903619	4.244585441299913	522.3443603515625	522.3570556640625
1141	523.357666015625	13.265583333333332					1	DETECTED	523.3577 m/z @13.27 [N1280_2.mzXML]	523.357666015625	13.265583333333332	13.05455	14.614333333333333	1.559783333333332	186748.5	3804925.1332387677	0	1171	0.19343708908445656	3.111134105236543	5.490849918016785	523.3573608398438	523.359619140625
1142	524.3692626953125	14.162983333333333					1	DETECTED	524.3693 m/z @14.16 [N1280_2.mzXML]	524.3692626953125	14.162983333333333	10.049533333333333	17.57016666666667	7.520633333333336	1396441.625	5.068128813746318E7	1	1171	0.44567621974942284	0.7902431758837465	2.9521815849430344	524.3594970703125	524.372802734375
1143	525.3733520507812	14.162983333333333					1	DETECTED	525.3734 m/z @14.16 [N1280_2.mzXML]	525.3733520507812	14.162983333333333	0.19275	19.793	19.60025	370986.4375	1.4315425300951088E7	0	1171	0.3280430035260036	0.5389139230458582	2.2879750357837962	525.366943359375	525.3765258789062
1144	526.291015625	12.802216666666668					1	DETECTED	526.2910 m/z @12.80 [N1280_2.mzXML]	526.291015625	12.802216666666668	12.734533333333333	12.9623	0.22776666666666756	22316.90625	148889.7884344483	0	1171	0.12404652930512228	1.6825904949519506	2.274553642468548	526.2906494140625	526.29296875
1145	527.3790283203125	14.162983333333333					1	DETECTED	527.3790 m/z @14.16 [N1280_2.mzXML]	527.3790283203125	14.162983333333333	8.16855	16.0717	7.90315	10759.59765625	660590.7971768803	0	1171	0.18073634610239964	0.6592074313390757	2.3453174096537035	527.3765869140625	527.3827514648438
1146	528.3193359375	13.265583333333332					1	DETECTED	528.3193 m/z @13.27 [N1280_2.mzXML]	528.3193359375	13.265583333333332	2.6880666666666664	19.97533333333333	17.287266666666664	14880.8720703125	1822691.7974638059	0	1171	0.10773502094550125	0.8171703818319044	0.015180139693155398	528.3109130859375	528.3267211914062
1147	528.4610595703125	12.36175					1	DETECTED	528.4611 m/z @12.36 [N1280_2.mzXML]	528.4610595703125	12.36175	0.7763333333333333	12.717366666666667	11.941033333333333	8064.2421875	1003483.8195623475	0	1171	0.24575793780389255	0.5153475993526344	0.030695198705268798	528.45556640625	528.4633178710938
1148	532.334228515625	13.563350000000002					1	DETECTED	532.3342 m/z @13.56 [N1280_2.mzXML]	532.334228515625	13.563350000000002	13.434249999999999	13.662733333333334	0.22848333333333493	3676.889892578125	39400.47271807882	0	1171	0.17868669262993997	0.8849083397882642	0.7698166795765286	532.334228515625	532.337890625
1149	535.2975463867188	13.10145					1	DETECTED	535.2975 m/z @13.10 [N1280_2.mzXML]	535.2975463867188	13.10145	12.947033333333334	13.23615	0.2891166666666667	8690.7197265625	78111.91858691373	0	1171	0.19378213009776246	0.9361575822989775	0.872315164597955	535.2966918945312	535.30126953125
1150	536.3058471679688	13.250816666666667					1	DETECTED	536.3058 m/z @13.25 [N1280_2.mzXML]	536.3058471679688	13.250816666666667	13.206583333333333	19.428833333333333	6.222250000000001	9483.4287109375	392685.9852928162	0	1171	0.07413677140885966	70.33440090429363	139.66880180858726	536.3015747070312	536.3110961914062
1151	540.3642578125	12.327083333333333					1	DETECTED	540.3643 m/z @12.33 [N1280_2.mzXML]	540.3642578125	12.327083333333333	12.257716666666665	12.395783333333332	0.138066666666667	4063.45751953125	26646.35079406733	0	1171	0.13712674474729525	0.9951946179721229	0.9903892359442459	540.3618774414062	540.3668823242188
1152	542.3202514648438	12.93125					1	DETECTED	542.3203 m/z @12.93 [N1280_2.mzXML]	542.3202514648438	12.93125	9.978616666666666	14.132100000000001	4.153483333333336	145815.28125	2145894.0910538025	1	1171	0.13807099593667438	1.4289745041134028	1.0803164221425008	542.3153686523438	542.3234252929688
1153	544.33837890625	12.868266666666667					1	DETECTED	544.3384 m/z @12.87 [N1280_2.mzXML]	544.33837890625	12.868266666666667	12.46475	15.0197	2.55495	274941.65625	3773190.9802908315	1	1171	0.1495189070911529	3.011423777859695	1.7956592159356108	544.3355712890625	544.3421020507812
1154	546.351806640625	14.162983333333333					1	DETECTED	546.3518 m/z @14.16 [N1280_2.mzXML]	546.351806640625	14.162983333333333	8.526633333333333	15.850116666666667	7.323483333333334	58105.5078125	2783989.75428549	0	1171	0.2689311167910162	0.7366706555146209	0.3350016997220273	546.3479614257812	546.3585205078125
1155	548.3692016601562	13.498416666666666					1	DETECTED	548.3692 m/z @13.50 [N1280_2.mzXML]	548.3692016601562	13.498416666666666	13.38725	13.866766666666667	0.47951666666666704	20141.96875	228008.24076184054	0	1171	0.03338502719152281	2.156746626686676	3.5786604603814594	548.3688354492188	548.371337890625
1156	550.3858032226562	11.972716666666667					1	DETECTED	550.3858 m/z @11.97 [N1280_2.mzXML]	550.3858032226562	11.972716666666667	11.645000000000001	16.437766666666665	4.7927666666666635	4130.49072265625	376860.3598276364	0	1171	0.29393781169156163	7.312363321975304	13.624726643950607	550.3790893554688	550.3881225585938
1157	550.44775390625	12.6159					1	DETECTED	550.4478 m/z @12.62 [N1280_2.mzXML]	550.44775390625	12.6159	12.101750000000001	13.9528	1.851049999999999	6285.2373046875	338463.4547337037	0	1171	0.2672255661040328	1.800106972673347	2.600213945346694	550.4456176757812	550.449951171875
1158	566.31982421875	12.868266666666667					1	DETECTED	566.3198 m/z @12.87 [N1280_2.mzXML]	566.31982421875	12.868266666666667	4.64165	13.039083333333334	8.397433333333334	24452.296875	834930.3932685242	0	1171	0.12718247406759708	0.5103819512679372	0.020763902535874457	566.3170776367188	566.3228149414062
1159	567.4057006835938	12.292300000000001					1	DETECTED	567.4057 m/z @12.29 [N1280_2.mzXML]	567.4057006835938	12.292300000000001	6.4158	12.429816666666666	6.014016666666666	5279.84375	721356.5374616699	0	1171	0.11284179459222266	0.5117005587225955	0.023401117445190966	567.4043579101562	567.4076538085938
1160	568.3383178710938	12.835383333333334					1	DETECTED	568.3383 m/z @12.84 [N1280_2.mzXML]	568.3383178710938	12.835383333333334	12.6831	14.24055	1.5574500000000011	62910.80859375	730284.0420523678	0	1171	0.12439985522946628	1.3791934585373655	1.4438406168633573	568.3353271484375	568.3395385742188
1161	583.2527465820312	11.1986					1	DETECTED	583.2527 m/z @11.20 [N1280_2.mzXML]	583.2527465820312	11.1986	10.609966666666667	12.257716666666665	1.6477499999999985	10827.390625	357298.03032629413	0	1171	1.1090013833650065	1.4286633521615142	1.9170814072608429	583.2478637695312	583.25537109375
1162	585.1883544921875	2.73045					1	DETECTED	585.1884 m/z @2.73 [N1280_2.mzXML]	585.1883544921875	2.73045	2.5208999999999997	3.07935	0.5584500000000001	3050.55126953125	64202.50682885746	0	1171	0.33078689124781	1.3324982104509657	1.6649964209019317	585.1853637695312	585.18994140625
1163	585.268798828125	10.963466666666667					1	DETECTED	585.2688 m/z @10.96 [N1280_2.mzXML]	585.268798828125	10.963466666666667	10.313283333333334	15.0197	4.706416666666666	61725.6796875	1396735.995833986	1	1171	0.7683941759092185	3.7728263899821277	4.0538237527836	585.264404296875	585.2716064453125
1164	596.2611083984375	13.265583333333332					1	DETECTED	596.2611 m/z @13.27 [N1280_2.mzXML]	596.2611083984375	13.265583333333332	13.10145	13.3102	0.2087500000000002	4946.4345703125	45090.785403320195	0	1171	0.25496990908928296	0.6359159220146275	0.27183184402925514	596.2611083984375	596.2645263671875
1165	607.1729736328125	2.452433333333333					1	DETECTED	607.1730 m/z @2.45 [N1280_2.mzXML]	607.1729736328125	2.452433333333333	2.3163	2.7589166666666665	0.44261666666666644	5361.68896484375	60046.643008789004	0	1171	0.033835200483588235	1.6256733594515214	2.2513467189030427	607.1672973632812	607.1769409179688
1166	615.4053344726562	14.178216666666666					1	DETECTED	615.4053 m/z @14.18 [N1280_2.mzXML]	615.4053344726562	14.178216666666666	14.0686	18.9905	4.921900000000001	4283.88818359375	272182.69802636723	0	1171	0.12537206936345058	22.45050935076801	43.90101870153602	615.4028930664062	615.4104614257812
1167	619.4896240234375	12.36175					1	DETECTED	619.4896 m/z @12.36 [N1280_2.mzXML]	619.4896240234375	12.36175	11.744966666666667	14.749116666666668	3.004150000000001	3440.618896484375	269219.77745092777	0	1171	0.1546381407595696	2.435336557948494	3.8706731158969876	619.4866333007812	619.4920654296875
1168	629.1514282226562	1.8511833333333334					1	DETECTED	629.1514 m/z @1.85 [N1280_2.mzXML]	629.1514282226562	1.8511833333333334	1.8511833333333334	15.831533333333335	13.980350000000001	22567.478515625	1000083.129592865	0	1171	0.38159736149779966	null	null	629.1491088867188	629.15625
1169	631.3489379882812	10.841366666666666					1	DETECTED	631.3489 m/z @10.84 [N1280_2.mzXML]	631.3489379882812	10.841366666666666	10.225266666666666	10.841366666666666	0.6160999999999994	1980.56982421875	60971.0694498291	0	1171	0.606279753738086	0.5	null	631.3440551757812	631.3489379882812
1170	651.1342163085938	1.8650833333333334					1	DETECTED	651.1342 m/z @1.87 [N1280_2.mzXML]	651.1342163085938	1.8650833333333334	1.8371333333333333	3.641766666666667	1.8046333333333335	15912.7255859375	303633.7459639893	0	1171	0.43504436776907673	32.28324388789489	21.66889350427027	651.1306762695312	651.1405029296875
1171	673.1151123046875	1.8786666666666667					1	DETECTED	673.1151 m/z @1.88 [N1280_2.mzXML]	673.1151123046875	1.8786666666666667	1.8511833333333334	2.3163	0.4651166666666666	10074.02734375	105910.93255346685	0	1171	0.07494874254624317	8.461795027289275	15.70096386248067	673.109619140625	673.1212768554688
1172	701.5578002929688	12.378783333333333					1	DETECTED	701.5578 m/z @12.38 [N1280_2.mzXML]	701.5578002929688	12.378783333333333	11.06395	15.125266666666667	4.0613166666666665	13883.673828125	972560.5662398378	0	1171	0.7060509740151826	1.4156669725961315	4.208136293008431	701.5505981445312	701.564697265625
1173	703.572509765625	13.662733333333334					1	DETECTED	703.5725 m/z @13.66 [N1280_2.mzXML]	703.572509765625	13.662733333333334	12.170266666666667	15.248899999999999	3.0786333333333324	22289.48828125	1299185.4011652833	0	1171	0.711172895795313	0.8506147375039549	0.20232806025877295	703.568359375	703.573486328125
1174	703.58349609375	13.498416666666666					1	DETECTED	703.5835 m/z @13.50 [N1280_2.mzXML]	703.58349609375	13.498416666666666	2.9915499999999997	15.702533333333333	12.710983333333333	26322.646484375	2667011.270159425	0	1171	0.9821396985969262	0.5715405461310366	0.0894046105617943	703.5735473632812	703.5867919921875
1175	722.5252075195312	12.9775					1	DETECTED	722.5252 m/z @12.98 [N1280_2.mzXML]	722.5252075195312	12.9775	8.372033333333333	13.662733333333334	5.290700000000001	7547.345703125	733939.3986873472	0	1171	0.32665040361371034	0.5743934744217019	0.14878694884340374	722.52294921875	722.5303955078125
1176	732.5515747070312	13.580166666666665					1	DETECTED	732.5516 m/z @13.58 [N1280_2.mzXML]	732.5515747070312	13.580166666666665	12.205366666666666	18.9175	6.712133333333334	6166.4375	594762.9987191466	0	1171	0.13087456205327896	2.4411308311512	0.5678234374585147	732.5481567382812	732.5601196289062
1177	742.571044921875	12.717366666666667					1	DETECTED	742.5710 m/z @12.72 [N1280_2.mzXML]	742.571044921875	12.717366666666667	5.153683333333333	13.88415	8.730466666666667	7036.45849609375	897158.1277317505	0	1171	0.1528667424766983	0.577130630799368	0.15426126159873602	742.5684204101562	742.5787963867188
1178	758.5670776367188	13.498416666666666					1	DETECTED	758.5671 m/z @13.50 [N1280_2.mzXML]	758.5670776367188	13.498416666666666	11.4903	15.960716666666666	4.470416666666667	192134.4375	9092874.92914023	1	1171	0.15994651730125398	0.8527673568580407	0.5552496232732206	758.5660400390625	758.5738525390625
1179	760.5816040039062	12.717366666666667					1	DETECTED	760.5816 m/z @12.72 [N1280_2.mzXML]	760.5816040039062	12.717366666666667	11.7274	15.125266666666667	3.3978666666666673	47561.6484375	2868520.6644807137	0	1171	0.2069017280673684	1.807541665959475	4.155142539460305	760.5816040039062	760.58837890625
1180	768.588134765625	13.498416666666666					1	DETECTED	768.5881 m/z @13.50 [N1280_2.mzXML]	768.588134765625	13.498416666666666	11.894666666666666	14.782466666666666	2.8878000000000004	15512.830078125	587600.2399527585	0	1171	0.30203484605760345	0.9003273577552613	0.6140094548422067	768.583740234375	768.5925903320312
1181	780.5421142578125	11.231950000000001					1	DETECTED	780.5421 m/z @11.23 [N1280_2.mzXML]	780.5421142578125	11.231950000000001	11.231950000000001	14.224683333333333	2.992733333333332	27938.966796875	1333350.031506469	0	1171	2.2422215671918444	null	null	780.5421142578125	780.5520629882812
1182	782.567138671875	12.6831					1	DETECTED	782.5671 m/z @12.68 [N1280_2.mzXML]	782.567138671875	12.6831	11.614299999999998	15.75755	4.143250000000002	75150.7109375	3486251.3941529845	1	1171	0.4957545522504354	1.647099813577585	2.4955133413043327	782.557861328125	782.5759887695312
1183	784.5826416015625	13.498416666666666					1	DETECTED	784.5826 m/z @13.50 [N1280_2.mzXML]	784.5826416015625	13.498416666666666	11.7963	15.071966666666667	3.275666666666666	34452.1484375	1869557.649272584	0	1171	1.1960398979174904	0.7485873642176626	0.6368288830574108	784.5801391601562	784.5858154296875
1184	786.5983276367188	13.498416666666666					1	DETECTED	786.5983 m/z @13.50 [N1280_2.mzXML]	786.5983276367188	13.498416666666666	11.7274	15.320483333333334	3.5930833333333343	63101.73046875	2830301.8150800155	0	1171	0.3444067445037984	0.8132475385285196	0.6779734987122463	786.592529296875	786.603271484375
1185	806.5663452148438	13.498416666666666					1	DETECTED	806.5663 m/z @13.50 [N1280_2.mzXML]	806.5663452148438	13.498416666666666	11.7963	15.177816666666667	3.3815166666666663	25251.783203125	1314878.5503612666	0	1171	1.0463109216646789	0.8899586575381584	0.5970933359359678	806.5639038085938	806.5728759765625
1186	808.5811767578125	12.582666666666666					1	DETECTED	808.5812 m/z @12.58 [N1280_2.mzXML]	808.5811767578125	12.582666666666666	11.910383333333334	14.76575	2.855366666666667	14632.1064453125	848359.5595415042	0	1171	1.0583183433556638	2.123633388700203	3.247266777400406	808.5776977539062	808.5894775390625
1187	810.5978393554688	12.6159					1	DETECTED	810.5978 m/z @12.62 [N1280_2.mzXML]	810.5978393554688	12.6159	11.910383333333334	14.95025	3.0398666666666667	24628.173828125	1387379.7503085614	0	1171	0.9014766363810871	2.138515807853412	2.7190800968174345	810.5908813476562	810.6038208007812
1188	812.6131591796875	13.563350000000002					1	DETECTED	812.6132 m/z @13.56 [N1280_2.mzXML]	812.6131591796875	13.563350000000002	12.378783333333333	14.399750000000001	2.020966666666668	6135.84033203125	377154.41914910893	0	1171	0.8772077179162547	0.8530404930072872	0.7060809860145746	812.606689453125	812.6170654296875
1189	834.5978393554688	12.700183333333333					1	DETECTED	834.5978 m/z @12.70 [N1280_2.mzXML]	834.5978393554688	12.700183333333333	4.575950000000001	14.132100000000001	9.55615	5632.13818359375	1022720.4238690493	0	1171	0.5596050999488451	0.5881262642218549	0.17625252844370973	834.5924072265625	834.6043090820312
