# Supplementary material for: MSFC: a new feature construction method for accurate diagnosis of mass spectrometry data
Source: Sci Rep. 2023 Sep 21;13:15694. doi: 10.1038/s41598-023-42395-5 (PMC10514077; doi:10.1038/s41598-023-42395-5)
Supplement: Supplementary file 1 — Supplementary Information. [file 41598_2023_42395_MOESM1_ESM.zip › dataset/CHD dataset/2-batch/N/N1282_2.mzXML_chromatograms.csv]

row ID	row m/z	row retention time	row identity (main ID)	row identity (all IDs)	row identity (main ID + details)	row comment	row number of detected peaks	N1282_2.mzXML Peak status	N1282_2.mzXML Peak name	N1282_2.mzXML Peak m/z	N1282_2.mzXML Peak RT	N1282_2.mzXML Peak RT start	N1282_2.mzXML Peak RT end	N1282_2.mzXML Peak duration time	N1282_2.mzXML Peak height	N1282_2.mzXML Peak area	N1282_2.mzXML Peak charge	N1282_2.mzXML Peak # data points	N1282_2.mzXML Peak FWHM	N1282_2.mzXML Peak tailing factor	N1282_2.mzXML Peak asymmetry factor	N1282_2.mzXML Peak m/z min	N1282_2.mzXML Peak m/z max
1	55.052734375	11.543133333333333					1	DETECTED	55.0527 m/z @11.54 [N1282_2.mzXML]	55.052734375	11.543133333333333	0.10115	19.94183333333333	19.84068333333333	3030.048583984375	1207596.292377701	0	1188	11.076224492457907	0.8670124206322039	7.9476027047910645	55.04344177246094	55.0546760559082
2	60.08059310913086	15.045983333333334					1	DETECTED	60.0806 m/z @15.05 [N1282_2.mzXML]	60.08059310913086	15.045983333333334	0.10115	19.996333333333332	19.895183333333332	96815.546875	2.6394801068580624E7	0	1188	1.7864068828332655	0.8464083235660113	0.7143499718095224	60.07402038574219	60.08076095581055
3	61.03943634033203	1.8414833333333334					1	DETECTED	61.0394 m/z @1.84 [N1282_2.mzXML]	61.03943634033203	1.8414833333333334	0.10115	19.996333333333332	19.895183333333332	35210.2421875	2377758.7986324467	0	1188	0.14350087885419738	2.0563649495541125	4.756769616185386	61.037879943847656	61.04941177368164
4	61.084014892578125	12.411766666666667					1	DETECTED	61.0840 m/z @12.41 [N1282_2.mzXML]	61.084014892578125	12.411766666666667	2.6705666666666668	19.430833333333332	16.760266666666666	2992.14501953125	1353920.7622125542	0	1188	2.928973418755408	0.8602773101192188	2.616567370336613	61.07744598388672	61.090518951416016
5	68.9820785522461	1.5222833333333334					1	DETECTED	68.9821 m/z @1.52 [N1282_2.mzXML]	68.9820785522461	1.5222833333333334	0.63	13.550216666666667	12.920216666666667	14478.5078125	1259440.7632849123	0	1188	0.09490513238911591	7.23997422343426	13.47994844686852	68.97663879394531	68.98213958740234
6	69.06969451904297	11.292633333333333					1	DETECTED	69.0697 m/z @11.29 [N1282_2.mzXML]	69.06969451904297	11.292633333333333	0.10115	19.996333333333332	19.895183333333332	8027.10498046875	4418095.920976676	0	1188	14.443497397554658	0.8888537265688642	0.45852996311146305	69.0692367553711	69.07694244384766
7	70.06495666503906	1.8558999999999999					1	DETECTED	70.0650 m/z @1.86 [N1282_2.mzXML]	70.06495666503906	1.8558999999999999	0.6118333333333333	18.1875	17.575666666666667	10649.115234375	798028.5238237915	0	1188	0.06372446681358102	1.0708111558967615	1.2044219857604577	70.05817413330078	70.07383728027344
8	72.04899597167969	14.468783333333333					1	DETECTED	72.0490 m/z @14.47 [N1282_2.mzXML]	72.04899597167969	14.468783333333333	0.17396666666666669	19.868333333333332	19.694366666666667	4189.30908203125	1545929.7859034124	0	1188	4.760566994107359	0.6888639122106032	1.1682844757051742	72.04369354248047	72.0491943359375
9	72.08061981201172	1.9266333333333334					1	DETECTED	72.0806 m/z @1.93 [N1282_2.mzXML]	72.08061981201172	1.9266333333333334	1.8558999999999999	8.66375	6.80785	71328.1328125	1451577.715803801	0	1188	0.17918547507641458	5.570612109625166	9.25155420587318	72.07354736328125	72.08208465576172
10	73.04532623291016	14.05255					1	DETECTED	73.0453 m/z @14.05 [N1282_2.mzXML]	73.04532623291016	14.05255	0.10115	19.996333333333332	19.895183333333332	15914.083984375	5420264.688147622	0	1188	4.829661562733458	0.9098052596102255	1.0617463511484357	73.0396957397461	73.05506134033203
11	75.9477310180664	2.5462333333333333					1	DETECTED	75.9477 m/z @2.55 [N1282_2.mzXML]	75.9477310180664	2.5462333333333333	2.33845	18.498833333333334	16.160383333333336	5164.9375	870997.0238246766	0	1188	0.3734694587278593	38.8875832197	3.8503329422400063	75.9397201538086	75.9493408203125
12	80.94761657714844	1.7546166666666667					1	DETECTED	80.9476 m/z @1.75 [N1282_2.mzXML]	80.94761657714844	1.7546166666666667	1.65585	12.790899999999999	11.13505	146921.015625	2675425.3421621397	0	1188	0.2620389744490297	3.358419057376948	4.9006478703391885	80.93964385986328	80.95023345947266
13	81.06974029541016	5.96065					1	DETECTED	81.0697 m/z @5.96 [N1282_2.mzXML]	81.06974029541016	5.96065	0.10115	19.996333333333332	19.895183333333332	3953.4384765625	2116106.7894712235	0	1188	14.439623820670887	1.6976860938077762	1.834174852802495	81.0634994506836	81.07024383544922
14	82.01746368408203	1.4475833333333334					1	DETECTED	82.0175 m/z @1.45 [N1282_2.mzXML]	82.01746368408203	1.4475833333333334	1.4125333333333332	18.829333333333334	17.416800000000002	5434.55419921875	1006609.5813200378	0	1188	0.13384144249217034	248.45649072753037	495.9129814550607	82.01561737060547	82.02664184570312
15	83.02132415771484	1.8270666666666666					1	DETECTED	83.0213 m/z @1.83 [N1282_2.mzXML]	83.02132415771484	1.8270666666666666	0.4109333333333333	19.996333333333332	19.5854	1023074.0	6522916.385529544	0	1188	0.05225762462503902	2.079094269755682	2.849612251368804	83.01910400390625	83.02179718017578
16	83.08531951904297	11.292633333333333					1	DETECTED	83.0853 m/z @11.29 [N1282_2.mzXML]	83.08531951904297	11.292633333333333	0.10115	19.996333333333332	19.895183333333332	11600.3740234375	4359212.446800598	0	1188	13.470680120317757	0.8888537265688642	0.3075856372692219	83.08464050292969	83.08560180664062
17	84.04436492919922	2.58705					1	DETECTED	84.0444 m/z @2.59 [N1282_2.mzXML]	84.04436492919922	2.58705	0.3561333333333333	19.996333333333332	19.6402	24533.732421875	2530395.6379754036	0	1188	0.23572683513650627	1.8006021628410454	1.8527862498630825	84.03439331054688	84.04448699951172
18	84.61930084228516	1.5222833333333334					1	DETECTED	84.6193 m/z @1.52 [N1282_2.mzXML]	84.61930084228516	1.5222833333333334	1.4475833333333334	3.459483333333333	2.0119	6718.50927734375	380391.3776401367	0	1188	0.17330289016908917	13.4665327978581	25.933065595716197	84.6113510131836	84.61939239501953
19	84.95932006835938	1.5367666666666666					1	DETECTED	84.9593 m/z @1.54 [N1282_2.mzXML]	84.95932006835938	1.5367666666666666	0.10115	19.996333333333332	19.895183333333332	2008878.25	2.7392173736199506E7	0	1188	0.13471794821604743	1.0252988649851058	0.9274470955890783	84.95928955078125	84.96705627441406
20	85.02823638916016	1.9405833333333333					1	DETECTED	85.0282 m/z @1.94 [N1282_2.mzXML]	85.02823638916016	1.9405833333333333	1.8699166666666664	11.141699999999998	9.271783333333332	36114.88671875	2276263.931786254	0	1188	0.1830275504508927	15.35555861980724	33.69204525057703	85.02815246582031	85.02977752685547
21	85.06462860107422	7.202366666666666					1	DETECTED	85.0646 m/z @7.20 [N1282_2.mzXML]	85.06462860107422	7.202366666666666	0.11936666666666666	19.996333333333332	19.876966666666664	4661.7734375	2497562.5356848785	0	1188	17.99840870675199	1.4031460304014307	1.8062920608028614	85.06451416015625	85.06497955322266
22	85.96302795410156	1.5367666666666666					1	DETECTED	85.9630 m/z @1.54 [N1282_2.mzXML]	85.96302795410156	1.5367666666666666	1.3028000000000002	19.59466666666667	18.291866666666667	11273.4814453125	3862052.39748497	0	1188	0.09537184836095247	39.0907536686138	77.18150733722761	85.95539093017578	85.97154998779297
23	86.0599365234375	2.7127					1	DETECTED	86.0599 m/z @2.71 [N1282_2.mzXML]	86.0599365234375	2.7127	0.7573166666666666	19.649166666666666	18.891849999999998	12295.6162109375	1449766.901637817	0	1188	0.2620487459665606	1.0016445912501455	1.000056289821181	86.0597152709961	86.06023406982422
24	86.09634399414062	4.007116666666667					1	DETECTED	86.0963 m/z @4.01 [N1282_2.mzXML]	86.09634399414062	4.007116666666667	1.9687833333333333	19.94183333333333	17.973049999999997	148363.734375	1.025226139083066E7	1	1188	1.0867559341261797	0.9765167830557081	0.7361547375590488	86.09201049804688	86.09654998779297
25	87.08020782470703	7.395433333333333					1	DETECTED	87.0802 m/z @7.40 [N1282_2.mzXML]	87.08020782470703	7.395433333333333	0.10115	19.996333333333332	19.895183333333332	114386.71875	6.785842648279904E7	1	1188	14.536083180073264	1.6343993247676345	0.7303935541027042	87.08013153076172	87.08045959472656
26	88.08365631103516	6.607266666666666					1	DETECTED	88.0837 m/z @6.61 [N1282_2.mzXML]	88.08365631103516	6.607266666666666	0.10115	19.996333333333332	19.895183333333332	6464.943359375	3526565.791766911	0	1188	13.699458935687602	1.528959927452884	1.4067505952185475	88.0753173828125	88.08393859863281
27	88.95256042480469	1.5367666666666666					1	DETECTED	88.9526 m/z @1.54 [N1282_2.mzXML]	88.95256042480469	1.5367666666666666	0.9578166666666666	17.705499999999997	16.74768333333333	28334.2890625	3363292.3387050475	0	1188	0.11916405157118848	14.463842588594293	0.34667390822434757	88.94457244873047	88.9531021118164
28	88.96817016601562	11.339383333333334					1	DETECTED	88.9682 m/z @11.34 [N1282_2.mzXML]	88.96817016601562	11.339383333333334	0.1556833333333333	19.77716666666667	19.621483333333337	17982.94140625	2949920.5533807357	0	1188	0.9876280973958664	0.8559803053364018	0.5175490311701234	88.96691131591797	88.96849822998047
29	89.03858947753906	9.195416666666667					1	DETECTED	89.0386 m/z @9.20 [N1282_2.mzXML]	89.03858947753906	9.195416666666667	0.42938333333333334	14.14465	13.715266666666666	17141.193359375	1794822.5249893803	0	1188	0.10967649811349212	0.7822960594111362	0.5645921188222724	89.03238677978516	89.04173278808594
30	89.0595932006836	10.15235					1	DETECTED	89.0596 m/z @10.15 [N1282_2.mzXML]	89.0595932006836	10.15235	0.10115	19.996333333333332	19.895183333333332	20506.564453125	4982765.728078216	0	1188	0.949179036002807	0.7915512703344375	1.117344855314112	89.05928039550781	89.05986022949219
31	90.0547866821289	1.8414833333333334					1	DETECTED	90.0548 m/z @1.84 [N1282_2.mzXML]	90.0547866821289	1.8414833333333334	0.10115	19.996333333333332	19.895183333333332	190724.59375	7505708.617928409	0	1188	0.15334643448424412	0.7301225781178283	0.17125682268052628	90.04627990722656	90.05982208251953
32	90.0890884399414	18.920166666666667					1	DETECTED	90.0891 m/z @18.92 [N1282_2.mzXML]	90.0890884399414	18.920166666666667	0.24668333333333334	19.81383333333333	19.567149999999998	2680.212646484375	1164012.8176310118	0	1188	18.512378711283024	0.5239287617289757	0.047857523457951405	90.0890884399414	90.0916748046875
33	90.97637939453125	1.65585					1	DETECTED	90.9764 m/z @1.66 [N1282_2.mzXML]	90.97637939453125	1.65585	1.5661166666666666	16.8305	15.264383333333335	370101.53125	1.8857698662783206E7	0	1188	0.1974882735258927	87.02436534117271	4.352635769319012	90.97171783447266	90.97735595703125
34	91.03886413574219	10.098083333333333					1	DETECTED	91.0389 m/z @10.10 [N1282_2.mzXML]	91.03886413574219	10.098083333333333	0.10115	19.996333333333332	19.895183333333332	44913.4140625	2.1636140332204837E7	0	1188	13.45331234950623	1.0754999276695076	0.3351261860276365	91.02984619140625	91.03904724121094
35	91.05413818359375	9.20955					1	DETECTED	91.0541 m/z @9.21 [N1282_2.mzXML]	91.05413818359375	9.20955	0.10115	19.996333333333332	19.895183333333332	187368.546875	1.6084242334002353E7	0	1188	0.09886664047416716	14.918244586501807	1.0307244414582213	91.04696655273438	91.06410217285156
36	92.05750274658203	9.181316666666667					1	DETECTED	92.0575 m/z @9.18 [N1282_2.mzXML]	92.05750274658203	9.181316666666667	3.383566666666667	19.084333333333333	15.700766666666667	12160.5888671875	899555.7037179868	0	1188	0.08477339906233361	1.3535541861239362	0.02478524910179551	92.04784393310547	92.06034088134766
37	93.0698013305664	8.342316666666667					1	DETECTED	93.0698 m/z @8.34 [N1282_2.mzXML]	93.0698013305664	8.342316666666667	0.2830333333333333	19.94183333333333	19.6588	5592.65673828125	1130007.4966944878	0	1188	0.5078029147731513	1.2775098308911883	1.2061553058460421	93.0688705444336	93.07063293457031
38	94.04126739501953	8.342316666666667					1	DETECTED	94.0413 m/z @8.34 [N1282_2.mzXML]	94.04126739501953	8.342316666666667	3.9314666666666667	16.9045	12.973033333333332	10479.767578125	688759.1816127015	0	1188	0.21080792787816982	0.7329003169506114	10.996591697372542	94.03315734863281	94.04967498779297
39	95.04912567138672	8.342316666666667					1	DETECTED	95.0491 m/z @8.34 [N1282_2.mzXML]	95.04912567138672	8.342316666666667	3.337883333333333	17.276999999999997	13.939116666666663	6254.02099609375	827425.6111621095	0	1188	0.17114373435244268	1.3926768265471277	1.9634659444265183	95.03952026367188	95.05005645751953
40	95.08527374267578	14.393699999999999					1	DETECTED	95.0853 m/z @14.39 [N1282_2.mzXML]	95.08527374267578	14.393699999999999	0.10115	19.996333333333332	19.895183333333332	2921.8671875	1411152.7457260117	0	1188	7.64402711641868	0.6959983814411471	0.4857055137589194	95.0805892944336	95.08836364746094
41	96.92158508300781	1.7698833333333333					1	DETECTED	96.9216 m/z @1.77 [N1282_2.mzXML]	96.92158508300781	1.7698833333333333	1.65585	18.792666666666666	17.136816666666665	129485.6953125	3848610.5162760615	0	1188	0.09521918425105302	2.85710703619852	3.4778826101789795	96.92154693603516	96.92681121826172
42	97.02839660644531	10.204633333333334					1	DETECTED	97.0284 m/z @10.20 [N1282_2.mzXML]	97.02839660644531	10.204633333333334	0.6845833333333334	19.9235	19.238916666666668	10098.904296875	2113614.593278564	0	1188	7.5965951534717355	0.5174147412819856	0.02871594068640352	97.02188110351562	97.03837585449219
43	97.07147979736328	1.1758666666666668					1	DETECTED	97.0715 m/z @1.18 [N1282_2.mzXML]	97.07147979736328	1.1758666666666668	0.10115	19.978166666666667	19.877016666666666	3697.207763671875	2047889.2135178521	0	1188	18.05220297296786	9.247561372764913	17.495122745529827	97.06427001953125	97.07859802246094
44	97.10105895996094	14.305133333333334					1	DETECTED	97.1011 m/z @14.31 [N1282_2.mzXML]	97.10105895996094	14.305133333333334	0.39268333333333333	19.996333333333332	19.60365	4313.30322265625	2034235.5165805053	0	1188	7.212053088777367	0.7045362247483369	0.18197550136040283	97.09160614013672	97.10159301757812
45	98.91862487792969	1.7546166666666667					1	DETECTED	98.9186 m/z @1.75 [N1282_2.mzXML]	98.91862487792969	1.7546166666666667	1.65585	3.20225	1.5463999999999998	35710.20703125	697244.0690489502	0	1188	0.23312775817058973	2.798503700771477	4.678459281324991	98.91072082519531	98.9188003540039
46	98.98409271240234	2.068216666666667					1	DETECTED	98.9841 m/z @2.07 [N1282_2.mzXML]	98.98409271240234	2.068216666666667	0.10115	19.996333333333332	19.895183333333332	12792.7197265625	4815707.489599548	0	1188	11.876704285705985	10.872559988874835	21.481739993412944	98.97532653808594	98.98448181152344
47	98.99534606933594	1.81285					1	DETECTED	98.9953 m/z @1.81 [N1282_2.mzXML]	98.99534606933594	1.81285	1.7987166666666667	11.527683333333332	9.728966666666665	56017.6953125	4517345.685159912	0	1188	0.0564887885870855	344.18514150943395	687.3702830188679	98.99202728271484	99.0003662109375
48	99.0439682006836	1.9971333333333334					1	DETECTED	99.0440 m/z @2.00 [N1282_2.mzXML]	99.0439682006836	1.9971333333333334	0.8663833333333333	19.83216666666667	18.965783333333334	11204.8740234375	2501850.5575398565	0	1188	1.2195316525492508	8.386373351020708	2.1539015918822355	99.04119110107422	99.05098724365234
49	100.07560729980469	8.838899999999999					1	DETECTED	100.0756 m/z @8.84 [N1282_2.mzXML]	100.07560729980469	8.838899999999999	0.11936666666666666	19.740333333333336	19.620966666666668	17161.9609375	1373108.931667266	0	1188	0.16123951013232407	0.927890650008119	0.14922442542568531	100.0753402709961	100.0760498046875
50	101.00811767578125	1.5222833333333334					1	DETECTED	101.0081 m/z @1.52 [N1282_2.mzXML]	101.00811767578125	1.5222833333333334	1.4125333333333332	19.94183333333333	18.5293	825434.25	1.2335165010877177E7	1	1188	0.1553266535340856	1.2364079148271547	1.419296944191043	101.00775146484375	101.01756286621094
51	101.09599304199219	7.114716666666666					1	DETECTED	101.0960 m/z @7.11 [N1282_2.mzXML]	101.09599304199219	7.114716666666666	0.10115	19.996333333333332	19.895183333333332	18738.94140625	1.0725947298696151E7	0	1188	14.030405954286945	1.4183356542320358	0.5539522845080643	101.0947265625	101.0964584350586
52	102.00914764404297	1.5222833333333334					1	DETECTED	102.0091 m/z @1.52 [N1282_2.mzXML]	102.00914764404297	1.5222833333333334	1.4125333333333332	18.554333333333332	17.1418	71868.0390625	6244251.079922118	0	1188	0.14833968203804604	66.05601261473765	141.5037093800741	102.00338745117188	102.00941467285156
53	102.04638671875	8.342316666666667					1	DETECTED	102.0464 m/z @8.34 [N1282_2.mzXML]	102.04638671875	8.342316666666667	0.4109333333333333	10.520816666666667	10.109883333333334	27983.20703125	2550753.6318843085	0	1188	0.2452648878846464	0.5646883722909332	0.18752290697545826	102.04623413085938	102.05508422851562
54	102.09121704101562	1.8270666666666666					1	DETECTED	102.0912 m/z @1.83 [N1282_2.mzXML]	102.09121704101562	1.8270666666666666	0.10115	19.996333333333332	19.895183333333332	11584.8447265625	2236806.663688446	0	1188	0.932748024177873	5.097329541332132	5.316550604133375	102.09099578857422	102.09947967529297
55	102.12764739990234	12.291883333333335					1	DETECTED	102.1276 m/z @12.29 [N1282_2.mzXML]	102.12764739990234	12.291883333333335	0.3375	19.905166666666666	19.567666666666668	5942.30029296875	1800204.9580224925	0	1188	1.317397387029379	0.8184306175001359	2.0454084652432902	102.12715911865234	102.1279067993164
56	102.97014617919922	1.5222833333333334					1	DETECTED	102.9701 m/z @1.52 [N1282_2.mzXML]	102.97014617919922	1.5222833333333334	1.4125333333333332	7.360416666666667	5.947883333333333	263879.375	2730828.570369018	0	1188	0.1357055758388681	1.863556716537407	2.986464367580402	102.9699478149414	102.97049713134766
57	103.03878021240234	1.9405833333333333					1	DETECTED	103.0388 m/z @1.94 [N1282_2.mzXML]	103.03878021240234	1.9405833333333333	0.42938333333333334	19.9235	19.494116666666667	47336.1953125	5100673.6799690835	0	1188	0.6489156285587276	2.5589185130261636	3.843411437278623	103.03873443603516	103.03912353515625
58	103.0540771484375	8.342316666666667					1	DETECTED	103.0541 m/z @8.34 [N1282_2.mzXML]	103.0540771484375	8.342316666666667	2.783066666666667	9.016183333333334	6.2331166666666675	152151.828125	9273694.079418948	1	1188	0.1937781030920469	0.5606076958822384	1.6947969221170232	103.04499053955078	103.05420684814453
59	103.07511901855469	10.980233333333333					1	DETECTED	103.0751 m/z @10.98 [N1282_2.mzXML]	103.07511901855469	10.980233333333333	0.10115	19.996333333333332	19.895183333333332	91412.4375	1.8262057941732217E7	0	1188	0.40120174932802044	0.6133070671854627	0.3810055529287488	103.074951171875	103.07548522949219
60	104.05753326416016	8.342316666666667					1	DETECTED	104.0575 m/z @8.34 [N1282_2.mzXML]	104.05753326416016	8.342316666666667	7.90235	10.503666666666668	2.6013166666666674	11886.5791015625	284795.71533044457	0	1188	0.26701700308098	0.7350198260634092	0.6186902989773675	104.05730438232422	104.05760192871094
61	104.07514190673828	13.56615					1	DETECTED	104.0751 m/z @13.57 [N1282_2.mzXML]	104.07514190673828	13.56615	0.10115	19.978166666666667	19.877016666666666	23424.802734375	4978531.715846958	0	1188	0.825018887534128	0.8437155211245557	0.3578451253449456	104.0701675415039	104.082275390625
62	104.10673522949219	1.7845833333333334					1	DETECTED	104.1067 m/z @1.78 [N1282_2.mzXML]	104.10673522949219	1.7845833333333334	1.7380166666666668	15.6331	13.895083333333334	521673.4375	5610999.22307431	1	1188	0.06452950691634673	2.7428674725226303	3.5377935801785485	104.10665893554688	104.10723876953125
63	105.00313568115234	1.4927					1	DETECTED	105.0031 m/z @1.49 [N1282_2.mzXML]	105.00313568115234	1.4927	1.4311666666666667	8.963083333333334	7.531916666666667	21927.650390625	849240.732421112	0	1188	0.16486600939263818	61.201923076923194	108.01429615818627	104.99798583984375	105.00326538085938
64	105.07147979736328	13.692533333333333					1	DETECTED	105.0715 m/z @13.69 [N1282_2.mzXML]	105.07147979736328	13.692533333333333	0.10115	19.996333333333332	19.895183333333332	114517.09375	2.1074658259747926E7	1	1188	1.803191854921062	1.188140264067411	1.3155541159500421	105.0699462890625	105.0732192993164
65	106.04960632324219	1.9266333333333334					1	DETECTED	106.0496 m/z @1.93 [N1282_2.mzXML]	106.04960632324219	1.9266333333333334	0.3561333333333333	19.9235	19.56736666666667	7709.005859375	1938222.6531909183	0	1188	1.9002046953810119	1.7152605824147	2.9585642833942534	106.04936981201172	106.05036163330078
66	106.07490539550781	13.383583333333332					1	DETECTED	106.0749 m/z @13.38 [N1282_2.mzXML]	106.07490539550781	13.383583333333332	7.78165	19.5765	11.79485	5244.95947265625	981475.2875281981	0	1188	1.0509775098726415	1.052748158373895	1.375542901569429	106.06492614746094	106.07637023925781
67	106.95036315917969	1.65585					1	DETECTED	106.9504 m/z @1.66 [N1282_2.mzXML]	106.95036315917969	1.65585	1.5952833333333334	3.42895	1.8336666666666666	45661.8203125	802316.6788499756	0	1188	0.12442580903590628	15.137589433131536	27.053821725234748	106.9502944946289	106.95781707763672
68	107.01575469970703	14.393699999999999					1	DETECTED	107.0158 m/z @14.39 [N1282_2.mzXML]	107.01575469970703	14.393699999999999	5.332183333333333	17.463833333333334	12.13165	2777.103515625	952794.0867410583	0	1188	0.9410699356267962	0.6694050480879765	0.33881009617595303	107.01188659667969	107.02516174316406
69	107.04918670654297	8.342316666666667					1	DETECTED	107.0492 m/z @8.34 [N1282_2.mzXML]	107.04918670654297	8.342316666666667	0.10115	19.740333333333336	19.639183333333335	3097.55859375	1093661.6089629522	0	1188	1.7884328439687174	1.1915293142152206	8.029059085572218	107.04869079589844	107.05464172363281
70	108.08061218261719	6.6777500000000005					1	DETECTED	108.0806 m/z @6.68 [N1282_2.mzXML]	108.08061218261719	6.6777500000000005	0.1556833333333333	19.996333333333332	19.84065	3107.525634765625	1474272.3658183583	0	1188	6.621804196180086	1.5210401099855873	3.3915404390621933	108.08023834228516	108.08110046386719
71	109.06210327148438	1.7212500000000002					1	DETECTED	109.0621 m/z @1.72 [N1282_2.mzXML]	109.06210327148438	1.7212500000000002	1.5806166666666668	15.523833333333332	13.943216666666665	6255.0556640625	794203.4293994141	0	1188	0.14377455595661903	20.06381410169489	39.09674790714465	109.05913543701172	109.0669174194336
72	109.10070037841797	11.55855					1	DETECTED	109.1007 m/z @11.56 [N1282_2.mzXML]	109.10070037841797	11.55855	0.10115	19.996333333333332	19.895183333333332	4007.546142578125	1271383.0005245968	0	1188	3.95721567977745	0.8682241753510104	0.7293153196935265	109.09846496582031	109.10203552246094
73	110.05992889404297	2.352816666666667					1	DETECTED	110.0599 m/z @2.35 [N1282_2.mzXML]	110.05992889404297	2.352816666666667	0.2830333333333333	19.978166666666667	19.695133333333334	5030.2421875	1224136.8817684327	0	1188	0.6966406428858112	4.757776578868963	1.4068270641729361	110.05957794189453	110.06877899169922
74	111.0440902709961	9.591533333333333					1	DETECTED	111.0441 m/z @9.59 [N1282_2.mzXML]	111.0440902709961	9.591533333333333	0.10115	19.996333333333332	19.895183333333332	8602.9755859375	3444480.857247564	0	1188	18.255775437963685	1.0481759605776375	0.37935918324304485	111.04341125488281	111.0444107055664
75	111.11651611328125	12.758933333333333					1	DETECTED	111.1165 m/z @12.76 [N1282_2.mzXML]	111.11651611328125	12.758933333333333	0.3561333333333333	19.612833333333334	19.256700000000002	3864.359375	1442647.1487872922	0	1188	2.236138792466649	0.7763045441351955	0.5526090882703907	111.1163101196289	111.11698150634766
76	112.03668212890625	1.7698833333333333					1	DETECTED	112.0367 m/z @1.77 [N1282_2.mzXML]	112.03668212890625	1.7698833333333333	1.4311666666666667	13.427249999999999	11.996083333333333	205212.375	2821311.5113628544	0	1188	0.08635804543304215	1.891804902409724	3.345511757586086	112.02808380126953	112.04153442382812
77	112.05042266845703	8.733300000000002					1	DETECTED	112.0504 m/z @8.73 [N1282_2.mzXML]	112.05042266845703	8.733300000000002	0.10115	19.996333333333332	19.895183333333332	4527.806640625	2586614.1813594056	0	1188	9.645584282049915	1.1523886478648615	0.7975757998412923	112.0501937866211	112.05094146728516
78	112.8955078125	1.7546166666666667					1	DETECTED	112.8955 m/z @1.75 [N1282_2.mzXML]	112.8955078125	1.7546166666666667	1.6712166666666666	13.383583333333332	11.712366666666666	99685.046875	3806929.482861816	0	1188	0.11707872184470425	3.271004069336699	5.1484800264302715	112.89514923095703	112.90252685546875
79	113.00709533691406	10.89815					1	DETECTED	113.0071 m/z @10.90 [N1282_2.mzXML]	113.00709533691406	10.89815	10.834333333333332	10.980233333333333	0.14590000000000103	2253.83984375	13717.77758459475	0	1188	0.07681909619872762	1.1431183076521172	1.2862366153042346	113.00688934326172	113.0072021484375
80	113.02062225341797	2.210916666666667					1	DETECTED	113.0206 m/z @2.21 [N1282_2.mzXML]	113.02062225341797	2.210916666666667	0.11936666666666666	19.959999999999997	19.84063333333333	921440.4375	3.124446063856185E7	0	1188	0.2956357793714086	2.8751421350089954	4.229464199513795	113.0132064819336	113.0235824584961
81	113.03602600097656	1.4475833333333334					1	DETECTED	113.0360 m/z @1.45 [N1282_2.mzXML]	113.03602600097656	1.4475833333333334	1.4125333333333332	16.9975	15.584966666666666	7241.7041015625	1500997.0540261539	0	1188	0.09334239836110436	222.32477413219053	392.4101786467217	113.03401184082031	113.0384750366211
82	113.0596694946289	10.15235					1	DETECTED	113.0597 m/z @10.15 [N1282_2.mzXML]	113.0596694946289	10.15235	0.10115	19.868333333333332	19.76718333333333	4677.2890625	1278827.386270874	0	1188	0.08457545108203313	0.9833245449962856	0.018507767764184883	113.05088806152344	113.06024169921875
83	114.024169921875	2.210916666666667					1	DETECTED	114.0242 m/z @2.21 [N1282_2.mzXML]	114.024169921875	2.210916666666667	2.0395	3.0698	1.0303	21949.638671875	725301.5799421387	0	1188	0.1951424031963378	3.0052503646086475	5.010500729217295	114.02400207519531	114.02468872070312
84	114.05486297607422	2.7405666666666666					1	DETECTED	114.0549 m/z @2.74 [N1282_2.mzXML]	114.05486297607422	2.7405666666666666	0.2649	19.850166666666667	19.585266666666666	29988.26953125	3247765.5939620053	0	1188	0.3910212557174466	1.870918797248988	2.8593886953574374	114.0480728149414	114.0556411743164
85	114.06600189208984	1.8270666666666666					1	DETECTED	114.0660 m/z @1.83 [N1282_2.mzXML]	114.06600189208984	1.8270666666666666	0.10115	19.996333333333332	19.895183333333332	527071.125	7415537.078236486	1	1188	0.062409728457144764	0.6309765591672554	0.11906671743200144	114.05643463134766	114.07389068603516
86	114.09129333496094	9.719666666666665					1	DETECTED	114.0913 m/z @9.72 [N1282_2.mzXML]	114.09129333496094	9.719666666666665	0.13746666666666665	19.59466666666667	19.4572	18264.3046875	4965539.371772553	0	1188	0.11579081520571144	0.5266962168808689	0.0166023373869031	114.08262634277344	114.091552734375
87	114.8923110961914	1.7546166666666667					1	DETECTED	114.8923 m/z @1.75 [N1282_2.mzXML]	114.8923110961914	1.7546166666666667	1.6712166666666666	13.534466666666667	11.86325	23498.53515625	2403294.009654907	0	1188	0.4028098620425047	71.12260191846511	141.24520383693022	114.88523864746094	114.89273834228516
88	114.98765563964844	1.5367666666666666					1	DETECTED	114.9877 m/z @1.54 [N1282_2.mzXML]	114.98765563964844	1.5367666666666666	1.4125333333333332	17.221833333333333	15.8093	40804.0234375	5979766.517929931	0	1188	0.1831762886180459	63.79954514294966	132.34988521245376	114.98519897460938	114.98770141601562
89	115.03638458251953	1.8414833333333334					1	DETECTED	115.0364 m/z @1.84 [N1282_2.mzXML]	115.03638458251953	1.8414833333333334	0.22854999999999998	19.9235	19.694950000000002	380086.0	3963927.5521360184	0	1188	0.04213156645502991	0.5585198304855463	7.86394857235225	115.0361328125	115.03971099853516
90	115.0542984008789	9.195416666666667					1	DETECTED	115.0543 m/z @9.20 [N1282_2.mzXML]	115.0542984008789	9.195416666666667	0.9759166666666667	17.557166666666667	16.58125	108253.96875	2110746.3898408534	0	1188	0.10010929546182545	2.1064440667713353	1.864399442242917	115.04996490478516	115.06263732910156
91	115.06934356689453	1.8414833333333334					1	DETECTED	115.0693 m/z @1.84 [N1282_2.mzXML]	115.06934356689453	1.8414833333333334	1.3944166666666669	18.829333333333334	17.434916666666666	20803.427734375	2543356.6726122433	0	1188	8.266927546631061	9.406555941825154	18.0392054829153	115.06934356689453	115.07574462890625
92	115.11135864257812	11.292633333333333					1	DETECTED	115.1114 m/z @11.29 [N1282_2.mzXML]	115.11135864257812	11.292633333333333	0.10115	19.996333333333332	19.895183333333332	5079.52490234375	1968744.9743485092	0	1188	17.56843766992324	0.8888537265688642	0.5265128097091085	115.1112289428711	115.1121826171875
93	116.05767822265625	9.20955					1	DETECTED	116.0577 m/z @9.21 [N1282_2.mzXML]	116.05767822265625	9.20955	9.121533333333334	9.376399999999999	0.2548666666666648	9493.4912109375	65364.92995007301	0	1188	0.1364598942808133	1.4478318500283973	1.8956637000567946	116.04918670654297	116.05773162841797
94	116.07022094726562	1.8558999999999999					1	DETECTED	116.0702 m/z @1.86 [N1282_2.mzXML]	116.07022094726562	1.8558999999999999	0.11936666666666666	19.959999999999997	19.84063333333333	2190740.0	1.6036963520318458E7	1	1188	0.0369887687461794	6.878113815531572	6.247877810838599	116.07022094726562	116.07091522216797
95	116.6921615600586	1.5222833333333334					1	DETECTED	116.6922 m/z @1.52 [N1282_2.mzXML]	116.6921615600586	1.5222833333333334	0.19216666666666665	1.5367666666666666	1.3446	7764.70166015625	399432.12978759775	0	1188	0.12723678619721746	0.5054443845777938	0.01088876915558774	116.69068145751953	116.69924926757812
96	116.98554229736328	1.5222833333333334					1	DETECTED	116.9855 m/z @1.52 [N1282_2.mzXML]	116.98554229736328	1.5222833333333334	0.10115	19.996333333333332	19.895183333333332	2458555.75	3.649959018867812E7	0	1188	0.1347686878334715	1.1442637323180567	1.1774854114165407	116.9854507446289	116.98605346679688
97	117.05725860595703	9.20955					1	DETECTED	117.0573 m/z @9.21 [N1282_2.mzXML]	117.05725860595703	9.20955	0.22854999999999998	19.740333333333336	19.511783333333337	250387.15625	1.2570739068350526E7	0	1188	0.09985311532294716	0.519888480485797	0.018521582359169852	117.05084991455078	117.05745697021484
98	117.0906753540039	11.430433333333333					1	DETECTED	117.0907 m/z @11.43 [N1282_2.mzXML]	117.0906753540039	11.430433333333333	0.6482	19.193499999999997	18.545299999999997	87657.5625	4001351.0382814934	0	1188	0.31382489261979707	2.279101192640793	0.9569554894800282	117.090576171875	117.09121704101562
99	117.98921966552734	1.5222833333333334					1	DETECTED	117.9892 m/z @1.52 [N1282_2.mzXML]	117.98921966552734	1.5222833333333334	1.4475833333333334	17.2955	15.847916666666666	27910.04296875	5580194.685868468	0	1188	0.14094616539371452	106.07708612226686	211.15417224453373	117.9886703491211	117.98927307128906
100	118.06468963623047	9.20955					1	DETECTED	118.0647 m/z @9.21 [N1282_2.mzXML]	118.06468963623047	9.20955	0.2649	10.331383333333333	10.066483333333332	2002356.375	1.5644183391648015E7	1	1188	0.09414928776500098	1.3667896511609712	1.2908613182999256	118.05755615234375	118.06529998779297
101	118.0858383178711	1.9266333333333334					1	DETECTED	118.0858 m/z @1.93 [N1282_2.mzXML]	118.0858383178711	1.9266333333333334	0.10115	19.996333333333332	19.895183333333332	2176593.0	5.5236605644956484E7	1	1188	0.12730487692589665	3.071447682404822	5.236639824706722	118.08574676513672	118.09461212158203
102	118.62535095214844	9.20955					1	DETECTED	118.6254 m/z @9.21 [N1282_2.mzXML]	118.62535095214844	9.20955	9.137699999999999	9.281783333333333	0.14408333333333445	6206.90087890625	34404.61393737817	0	1188	0.11239149960988648	1.0026675945256218	1.0053351890512434	118.62515258789062	118.62564086914062
103	118.6464614868164	1.9405833333333333					1	DETECTED	118.6465 m/z @1.94 [N1282_2.mzXML]	118.6464614868164	1.9405833333333333	1.9266333333333334	2.15405	0.22741666666666638	7958.10302734375	50917.33453149414	0	1188	0.22396589402037925	8.15113500597376	15.302270011947519	118.64623260498047	118.64669036865234
104	118.97856903076172	11.430433333333333					1	DETECTED	118.9786 m/z @11.43 [N1282_2.mzXML]	118.97856903076172	11.430433333333333	0.11936666666666666	19.703833333333332	19.584466666666664	18296.30859375	2545034.26164798	0	1188	10.050642635805152	0.7051709934034817	15.177825076676116	118.96884155273438	118.98191833496094
105	119.01881408691406	1.5222833333333334					1	DETECTED	119.0188 m/z @1.52 [N1282_2.mzXML]	119.01881408691406	1.5222833333333334	1.4125333333333332	19.83216666666667	18.419633333333337	191701.265625	2868878.4822475584	0	1188	0.17729221584994992	1.6866840494163486	3.171192607461394	119.01594543457031	119.01920318603516
106	119.0492935180664	3.9314666666666667					1	DETECTED	119.0493 m/z @3.93 [N1282_2.mzXML]	119.0492935180664	3.9314666666666667	1.3578666666666666	9.344033333333334	7.9861666666666675	6493.421875	628096.1364121094	0	1188	0.20654247843650575	1.551555538286188	0.13459706858153958	119.04402923583984	119.04947662353516
107	119.06834411621094	9.20955					1	DETECTED	119.0683 m/z @9.21 [N1282_2.mzXML]	119.06834411621094	9.20955	3.70385	10.34725	6.643400000000001	101463.8515625	1229478.8604222124	0	1188	0.09287577965534943	0.7554839282405862	0.15262256333116564	119.06830596923828	119.07315826416016
108	119.0894546508789	1.9266333333333334					1	DETECTED	119.0895 m/z @1.93 [N1282_2.mzXML]	119.0894546508789	1.9266333333333334	0.21035	19.996333333333332	19.785983333333334	88634.1875	3816657.78490851	0	1188	0.12054262633010415	0.9326039313554911	4.463870896064777	119.08516693115234	119.0899887084961
109	119.15406036376953	14.334616666666667					1	DETECTED	119.1541 m/z @14.33 [N1282_2.mzXML]	119.15406036376953	14.334616666666667	0.13746666666666665	19.996333333333332	19.858866666666664	55035.671875	1.1398025692552362E7	0	1188	1.5492773205191774	2.2687563804785102	1.0146439966394833	119.15370178222656	119.15450286865234
110	119.49991607666016	13.1092					1	DETECTED	119.4999 m/z @13.11 [N1282_2.mzXML]	119.49991607666016	13.1092	8.29375	13.1092	4.81545	2160.298828125	505295.3651156617	0	1188	4.8146494914335225	0.5	null	119.49991607666016	119.50984954833984
111	120.01966857910156	1.5222833333333334					1	DETECTED	120.0197 m/z @1.52 [N1282_2.mzXML]	120.01966857910156	1.5222833333333334	1.4311666666666667	10.946850000000001	9.515683333333335	23494.845703125	2063274.4185192871	0	1188	0.13948560053346037	52.21702944942379	1.540242326677835	120.01473236083984	120.019775390625
112	120.06529235839844	1.8558999999999999					1	DETECTED	120.0653 m/z @1.86 [N1282_2.mzXML]	120.06529235839844	1.8558999999999999	1.7698833333333333	17.65	15.880116666666666	34753.5078125	2882977.245205108	0	1188	0.17476766037672053	18.075716247698672	16.747345623027112	120.0560531616211	120.06578063964844
113	120.0804672241211	8.342316666666667					1	DETECTED	120.0805 m/z @8.34 [N1282_2.mzXML]	120.0804672241211	8.342316666666667	7.693466666666667	13.064916666666667	5.37145	479843.125	8754861.385517312	1	1188	0.20839006878608934	0.8881027821355297	0.47375260222436194	120.07148742675781	120.08859252929688
114	120.97894287109375	1.5222833333333334					1	DETECTED	120.9789 m/z @1.52 [N1282_2.mzXML]	120.97894287109375	1.5222833333333334	1.4125333333333332	19.996333333333332	18.5838	35803.10546875	3709668.1944010314	0	1188	18.541549308205703	84.73445604223389	178.0336540740608	120.97217559814453	120.98151397705078
115	121.03141021728516	14.334616666666667					1	DETECTED	121.0314 m/z @14.33 [N1282_2.mzXML]	121.03141021728516	14.334616666666667	0.17396666666666669	19.959999999999997	19.786033333333332	16753.423828125	6321242.18558673	0	1188	0.8966170562920279	0.6986272993589041	0.16672158555077	121.02750396728516	121.03593444824219
116	121.0718994140625	1.8414833333333334					1	DETECTED	121.0719 m/z @1.84 [N1282_2.mzXML]	121.0718994140625	1.8414833333333334	0.13746666666666665	19.94183333333333	19.804366666666663	100767.8515625	5722314.483996461	0	1188	0.15804377912530398	1.6571039624446557	0.21028641134611212	121.06471252441406	121.07220458984375
117	121.08406829833984	8.342316666666667					1	DETECTED	121.0841 m/z @8.34 [N1282_2.mzXML]	121.08406829833984	8.342316666666667	7.85095	12.4459	4.59495	28672.509765625	1853364.906677247	0	1188	0.28345513598353556	4.675683467878703	0.4931906660653216	121.08397674560547	121.09158325195312
118	122.09630584716797	8.629083333333334					1	DETECTED	122.0963 m/z @8.63 [N1282_2.mzXML]	122.09630584716797	8.629083333333334	0.2830333333333333	19.795666666666666	19.512633333333333	42772.26953125	2719896.411029723	0	1188	0.10765694377811563	0.5523812085745494	108.93293709605769	122.0872573852539	122.0967025756836
119	122.9242172241211	1.65585					1	DETECTED	122.9242 m/z @1.66 [N1282_2.mzXML]	122.9242172241211	1.65585	0.55725	19.612833333333334	19.055583333333335	29375.5234375	4379782.166079408	0	1188	0.11536410055654067	8.672666727349961	16.345333454699922	122.9241943359375	122.93000793457031
120	123.04418182373047	3.9010333333333334					1	DETECTED	123.0442 m/z @3.90 [N1282_2.mzXML]	123.04418182373047	3.9010333333333334	0.11936666666666666	19.83216666666667	19.7128	3695.4658203125	1129352.363962372	0	1188	2.1137040433058694	2.606364037020714	0.3941867351815937	123.043212890625	123.04745483398438
121	123.05526733398438	3.1428166666666666					1	DETECTED	123.0553 m/z @3.14 [N1282_2.mzXML]	123.05526733398438	3.1428166666666666	1.0127333333333335	3.56695	2.554216666666666	3455.233154296875	263669.15854757687	0	1188	0.48118467598162384	0.5995579202691599	0.19911584053832007	123.05501556396484	123.05545806884766
122	123.09957122802734	8.629083333333334					1	DETECTED	123.0996 m/z @8.63 [N1282_2.mzXML]	123.09957122802734	8.629083333333334	8.577116666666665	14.799933333333334	6.222816666666668	4352.212890625	387682.8597544556	0	1188	0.1192580664325611	59.87315586914455	118.7463117382891	123.09947967529297	123.0997543334961
123	124.03678894042969	1.89855					1	DETECTED	124.0368 m/z @1.90 [N1282_2.mzXML]	124.03678894042969	1.89855	0.7027666666666667	19.102500000000003	18.399733333333337	24215.64453125	1773364.0103407893	0	1188	0.08726387162362936	2.4092207649545028	9.945417432246465	124.03630828857422	124.0428237915039
124	124.05052947998047	9.376399999999999					1	DETECTED	124.0505 m/z @9.38 [N1282_2.mzXML]	124.05052947998047	9.376399999999999	0.8663833333333333	9.669683333333333	8.8033	19671.826171875	602105.9190585936	0	1188	0.09045113959746054	0.5117080343193228	2.621200562714043	124.04680633544922	124.05081176757812
125	124.97564697265625	1.5222833333333334					1	DETECTED	124.9756 m/z @1.52 [N1282_2.mzXML]	124.97564697265625	1.5222833333333334	1.4475833333333334	18.113833333333332	16.666249999999998	3494.4248046875	1278271.4250381468	0	1188	0.08500256934514816	111.5545515394913	222.1091030789826	124.9734115600586	124.97611999511719
126	124.9995346069336	12.975716666666667					1	DETECTED	124.9995 m/z @12.98 [N1282_2.mzXML]	124.9995346069336	12.975716666666667	12.291883333333335	17.687166666666666	5.395283333333332	9886.7021484375	634978.4840286861	0	1188	0.33149272889445314	3.944881793809412	0.7318111690200317	124.99908447265625	125.00711822509766
127	125.02330780029297	10.220833333333333					1	DETECTED	125.0233 m/z @10.22 [N1282_2.mzXML]	125.02330780029297	10.220833333333333	0.10115	19.996333333333332	19.895183333333332	22934.48828125	2987771.392281795	0	1188	8.504159271740248	8.408591450396411	1.310225139079347	125.02017211914062	125.03157043457031
128	125.05706024169922	1.6407999999999998					1	DETECTED	125.0571 m/z @1.64 [N1282_2.mzXML]	125.05706024169922	1.6407999999999998	1.5806166666666668	16.147666666666666	14.567049999999998	9278.83984375	912816.0247607421	0	1188	0.12147523194567689	121.02229299363117	241.04458598726234	125.05406951904297	125.06472778320312
129	125.09576416015625	11.094566666666667					1	DETECTED	125.0958 m/z @11.09 [N1282_2.mzXML]	125.09576416015625	11.094566666666667	0.72105	11.141699999999998	10.420649999999998	5617.41796875	828594.4673339841	0	1188	0.0620078700419473	0.502271810748846	0.0045436214976918386	125.09561920166016	125.09618377685547
130	125.10724639892578	9.121533333333334					1	DETECTED	125.1072 m/z @9.12 [N1282_2.mzXML]	125.10724639892578	9.121533333333334	9.033483333333333	9.20955	0.17606666666666726	6139.63232421875	39593.920871276794	0	1188	0.13345658559082274	0.9998107136096852	0.9996214272193704	125.10687255859375	125.10743713378906
131	126.05240631103516	1.8558999999999999					1	DETECTED	126.0524 m/z @1.86 [N1282_2.mzXML]	126.05240631103516	1.8558999999999999	0.37434999999999996	19.996333333333332	19.621983333333333	31352.443359375	1555384.8481738893	0	1188	0.09086948607247924	1.6790562602283998	5.070663089082607	126.05204010009766	126.05570220947266
132	127.00259399414062	9.591533333333333					1	DETECTED	127.0026 m/z @9.59 [N1282_2.mzXML]	127.00259399414062	9.591533333333333	9.526783333333332	9.95855	0.4317666666666682	29824.84765625	184788.56105230874	0	1188	0.09165428912567108	2.282128373597269	2.007379296515275	127.00241088867188	127.00269317626953
133	127.01981353759766	10.220833333333333					1	DETECTED	127.0198 m/z @10.22 [N1282_2.mzXML]	127.01981353759766	10.220833333333333	1.5073833333333333	17.482666666666667	15.975283333333334	3923.4697265625	1195365.2780451048	0	1188	0.0897188014476491	0.91670253076183	0.8334050615236598	127.01948547363281	127.0240707397461
134	127.03870391845703	10.8502					1	DETECTED	127.0387 m/z @10.85 [N1282_2.mzXML]	127.03870391845703	10.8502	1.5806166666666668	17.314166666666665	15.733549999999997	70192.4453125	5577319.250548831	0	1188	6.324743771032677	0.6248962911019281	0.055199834886506524	127.03609466552734	127.04751586914062
135	127.05001068115234	6.782483333333333					1	DETECTED	127.0500 m/z @6.78 [N1282_2.mzXML]	127.05001068115234	6.782483333333333	0.10115	19.996333333333332	19.895183333333332	7972.025390625	3281911.2729255636	0	1188	7.728804486848216	0.7886525962725459	0.58858375924894	127.0497055053711	127.05445098876953
136	128.01055908203125	1.7698833333333333					1	DETECTED	128.0106 m/z @1.77 [N1282_2.mzXML]	128.01055908203125	1.7698833333333333	0.7027666666666667	19.83216666666667	19.129400000000004	8578.6591796875	3092441.9906486813	0	1188	13.91986801335265	8.963124931669453	6.696283777890997	128.0104217529297	128.0175323486328
137	128.0394744873047	1.463					1	DETECTED	128.0395 m/z @1.46 [N1282_2.mzXML]	128.0394744873047	1.463	0.2830333333333333	11.094566666666667	10.811533333333333	5636.40576171875	1192501.403124603	0	1188	11.19120670108595	4.581287606994548	2.117447779405774	128.0355987548828	128.0456085205078
138	128.07054138183594	2.58705					1	DETECTED	128.0705 m/z @2.59 [N1282_2.mzXML]	128.07054138183594	2.58705	0.13746666666666665	19.868333333333332	19.730866666666664	25724.236328125	3156440.6815388505	0	1188	0.7849997077594888	2.635322118508487	2.7302954685142207	128.06092834472656	128.0708465576172
139	129.003173828125	1.5367666666666666					1	DETECTED	129.0032 m/z @1.54 [N1282_2.mzXML]	129.003173828125	1.5367666666666666	1.5073833333333333	2.83925	1.3318666666666665	8423.517578125	332496.07842669677	0	1188	0.11772936251893751	22.663641520136142	44.327283040272285	128.99427795410156	129.00331115722656
140	129.013671875	15.870516666666667					1	DETECTED	129.0137 m/z @15.87 [N1282_2.mzXML]	129.013671875	15.870516666666667	1.4311666666666667	19.612833333333334	18.18166666666667	10497.9228515625	4703487.331189516	0	1188	6.75561056124624	0.6295874352608208	1.0088982068798593	129.00779724121094	129.0201873779297
141	129.05442810058594	1.98315					1	DETECTED	129.0544 m/z @1.98 [N1282_2.mzXML]	129.05442810058594	1.98315	0.10115	19.996333333333332	19.895183333333332	26611.7109375	6106511.628125729	0	1188	0.4499776596309255	3.176773601301772	20.626932459571908	129.0445098876953	129.05503845214844
142	130.0320587158203	8.821516666666668					1	DETECTED	130.0321 m/z @8.82 [N1282_2.mzXML]	130.0320587158203	8.821516666666668	8.733300000000002	8.838899999999999	0.10559999999999725	5018.78173828125	20187.8075589596	0	1188	0.15688120919652881	0.5985263555639417	0.19705271112788345	130.0318603515625	130.03211975097656
143	130.04959106445312	2.0395					1	DETECTED	130.0496 m/z @2.04 [N1282_2.mzXML]	130.04959106445312	2.0395	0.11936666666666666	19.978166666666667	19.8588	23835.068359375	2902657.310928008	0	1188	1.3147030193296312	12.618702255552918	2.9570841277252606	130.0491485595703	130.05471801757812
144	130.06494140625	10.520816666666667					1	DETECTED	130.0649 m/z @10.52 [N1282_2.mzXML]	130.06494140625	10.520816666666667	8.473049999999999	19.211833333333335	10.738783333333336	199734.296875	3841084.109457302	1	1188	0.350586032201198	1.4130622727932896	12.867242935937517	130.0574951171875	130.072265625
145	130.08607482910156	1.8844166666666666					1	DETECTED	130.0861 m/z @1.88 [N1282_2.mzXML]	130.08607482910156	1.8844166666666666	0.11936666666666666	19.959999999999997	19.84063333333333	43358.66015625	3370843.2586483764	0	1188	0.629148244911305	3.458120503780873	8.735427074222212	130.08570861816406	130.0943603515625
146	130.93284606933594	1.5515833333333333					1	DETECTED	130.9328 m/z @1.55 [N1282_2.mzXML]	130.93284606933594	1.5515833333333333	1.4311666666666667	1.5952833333333334	0.1641166666666667	20258.970703125	110969.29093078611	0	1188	0.0783974419550224	0.6807056664360996	0.4091420770995316	130.93264770507812	130.93299865722656
147	130.9646453857422	1.5367666666666666					1	DETECTED	130.9646 m/z @1.54 [N1282_2.mzXML]	130.9646453857422	1.5367666666666666	0.10115	19.978166666666667	19.877016666666666	1315973.875	1.5113358100339249E7	0	1188	0.13612451187497854	1.0283511375123089	0.9134814062402726	130.96226501464844	130.97169494628906
148	131.01869201660156	1.463					1	DETECTED	131.0187 m/z @1.46 [N1282_2.mzXML]	131.01869201660156	1.463	1.4475833333333334	6.309866666666666	4.862283333333333	38176.69921875	1975944.5936513671	0	1188	0.11778612096626562	157.695675675676	314.391351351352	131.01292419433594	131.01890563964844
149	131.04920959472656	8.358483333333334					1	DETECTED	131.0492 m/z @8.36 [N1282_2.mzXML]	131.04920959472656	8.358483333333334	3.231933333333333	18.352333333333334	15.1204	4533.18798828125	1262575.8807661745	0	1188	0.20411377458878732	1.474714964254713	1.949429928509426	131.04885864257812	131.0533447265625
150	131.06837463378906	10.520816666666667					1	DETECTED	131.0684 m/z @10.52 [N1282_2.mzXML]	131.06837463378906	10.520816666666667	0.37434999999999996	19.83216666666667	19.45781666666667	16352.4248046875	2113759.5042777704	0	1188	0.35963557838747207	4.757965452857389	57.725803202065585	131.06088256835938	131.0709686279297
151	131.43942260742188	11.430433333333333					1	DETECTED	131.4394 m/z @11.43 [N1282_2.mzXML]	131.43942260742188	11.430433333333333	3.20225	19.795666666666666	16.593416666666666	15955.056640625	8656759.875335632	0	1188	15.883575921679824	1.0077218464581899	1.2145649402677277	131.43106079101562	131.443359375
152	131.7495880126953	4.352683333333333					1	DETECTED	131.7496 m/z @4.35 [N1282_2.mzXML]	131.7495880126953	4.352683333333333	3.0553666666666666	4.785616666666667	1.7302500000000003	5167.57470703125	344766.5733212586	0	1188	0.8472811342979631	0.6668572309510657	0.33371446190213155	131.7494659423828	131.74998474121094
153	131.95130920410156	2.1681833333333334					1	DETECTED	131.9513 m/z @2.17 [N1282_2.mzXML]	131.95130920410156	2.1681833333333334	0.10115	19.996333333333332	19.895183333333332	30593.806640625	5547330.638699343	0	1188	11.910869022209887	5.506891732417802	11.153476187192373	131.94737243652344	131.9613037109375
154	131.96803283691406	1.5367666666666666					1	DETECTED	131.9680 m/z @1.54 [N1282_2.mzXML]	131.96803283691406	1.5367666666666666	1.4311666666666667	18.665166666666668	17.234	17503.912109375	2013984.6077404788	0	1188	0.14599108321696241	76.8146077972101	142.6696088976115	131.96131896972656	131.9684600830078
155	132.0653533935547	2.5735					1	DETECTED	132.0654 m/z @2.57 [N1282_2.mzXML]	132.0653533935547	2.5735	2.13975	10.252116666666666	8.112366666666667	162293.9375	9240626.785566254	0	1188	0.6544308978279023	3.1726314186728937	2.9324954569883643	132.06512451171875	132.06573486328125
156	132.0763397216797	1.8414833333333334					1	DETECTED	132.0763 m/z @1.84 [N1282_2.mzXML]	132.0763397216797	1.8414833333333334	1.81285	16.1109	14.29805	831486.625	6706379.6857888475	1	1188	0.033912329190059154	4.71708060720444	291.36978239340345	132.06680297851562	132.0862274169922
157	132.09063720703125	4.305716666666667					1	DETECTED	132.0906 m/z @4.31 [N1282_2.mzXML]	132.09063720703125	4.305716666666667	3.42895	4.5268	1.0978499999999998	4148.220703125	132188.71451245123	0	1188	0.3594133593340887	0.6260787742843017	0.2521575485686034	132.08714294433594	132.09169006347656
158	132.10174560546875	4.007116666666667					1	DETECTED	132.1017 m/z @4.01 [N1282_2.mzXML]	132.10174560546875	4.007116666666667	0.4109333333333333	19.94183333333333	19.5309	1871101.0	1.2917013607355113E8	1	1188	1.2606415282219743	0.9652769049437117	0.7830658894180743	132.0934600830078	132.10939025878906
159	132.11190795898438	4.305716666666667					1	DETECTED	132.1119 m/z @4.31 [N1282_2.mzXML]	132.11190795898438	4.305716666666667	3.398683333333333	4.57425	1.175566666666667	3386.588623046875	138515.98038061528	0	1188	0.3290942031391939	0.6480283708794236	0.296056741758847	132.11180114746094	132.12188720703125
160	132.12408447265625	4.3841833333333335					1	DETECTED	132.1241 m/z @4.38 [N1282_2.mzXML]	132.12408447265625	4.3841833333333335	3.459483333333333	4.4952	1.0357166666666666	1915.4053955078125	78437.33792114255	0	1188	0.3419797401983349	0.5600284777044804	0.12005695540896077	132.12193298339844	132.13217163085938
161	132.455078125	4.36845					1	DETECTED	132.4551 m/z @4.37 [N1282_2.mzXML]	132.455078125	4.36845	3.1721166666666667	4.71965	1.547533333333333	5084.82958984375	325568.79943395994	0	1188	1.022020998904495	0.6467818333797714	0.2219188994686323	132.4547576904297	132.45518493652344
162	132.76512145996094	4.305716666666667					1	DETECTED	132.7651 m/z @4.31 [N1282_2.mzXML]	132.76512145996094	4.305716666666667	3.1428166666666666	4.558516666666667	1.4157000000000002	6361.93017578125	366431.79180493165	0	1188	1.1232488043262605	0.6086937827844181	0.2502291236047845	132.7646026611328	132.76560974121094
163	132.95777893066406	11.701633333333332					1	DETECTED	132.9578 m/z @11.70 [N1282_2.mzXML]	132.95777893066406	11.701633333333332	0.10115	19.996333333333332	19.895183333333332	399681.0625	4.823593497908976E7	0	1188	1.0014236732265154	0.821933317927931	6.18934035177329	132.95101928710938	132.9611053466797
164	132.998046875	1.5367666666666666					1	DETECTED	132.9980 m/z @1.54 [N1282_2.mzXML]	132.998046875	1.5367666666666666	1.4311666666666667	14.99545	13.564283333333334	23494.224609375	8462915.445037598	0	1188	0.15619886032602892	64.22482638888894	127.44965277777787	132.99253845214844	132.9982452392578
165	133.03419494628906	1.5222833333333334					1	DETECTED	133.0342 m/z @1.52 [N1282_2.mzXML]	133.03419494628906	1.5222833333333334	0.19216666666666665	19.722166666666666	19.53	707613.75	1.2563610740208564E7	0	1188	0.15388504982791806	1.2018149146132944	1.4707014162487078	133.03134155273438	133.0346221923828
166	133.04928588867188	2.4367666666666663					1	DETECTED	133.0493 m/z @2.44 [N1282_2.mzXML]	133.04928588867188	2.4367666666666663	2.0537833333333335	7.885283333333334	5.8315	6254.58642578125	621307.7882686462	0	1188	1.0666792732535226	7.61325558118283	4.289155564532967	133.048828125	133.04977416992188
167	133.068603515625	2.6425					1	DETECTED	133.0686 m/z @2.64 [N1282_2.mzXML]	133.068603515625	2.6425	1.1033833333333334	7.8166166666666665	6.713233333333333	9322.453125	679414.5324803159	0	1188	0.5470078919054515	2.1808721452781357	0.6182098218462169	133.0603485107422	133.06903076171875
168	133.0797576904297	1.8414833333333334					1	DETECTED	133.0798 m/z @1.84 [N1282_2.mzXML]	133.0797576904297	1.8414833333333334	0.93965	19.485333333333333	18.545683333333333	33321.71875	4442177.02338318	0	1188	10.0227248414597	4.541146629574094	8.22461989013419	133.07318115234375	133.0840606689453
169	133.10508728027344	4.007116666666667					1	DETECTED	133.1051 m/z @4.01 [N1282_2.mzXML]	133.10508728027344	4.007116666666667	1.5073833333333333	16.27638333333333	14.768999999999998	90793.96875	7562745.798758942	0	1188	1.0480017332675082	0.8491896040507166	0.4908490340935371	133.09657287597656	133.10552978515625
170	133.9584197998047	11.494916666666667					1	DETECTED	133.9584 m/z @11.49 [N1282_2.mzXML]	133.9584197998047	11.494916666666667	0.10115	19.996333333333332	19.895183333333332	9853.9609375	1803605.763043518	0	1188	0.9281370074763018	1.4127027208015324	0.33957252795267984	133.9575653076172	133.96652221679688
171	134.01840209960938	1.7698833333333333					1	DETECTED	134.0184 m/z @1.77 [N1282_2.mzXML]	134.01840209960938	1.7698833333333333	1.7035666666666667	10.91465	9.211083333333333	31261.62890625	2914137.1705930172	0	1188	0.08576038835815147	68.56179365529512	116.70777077041518	134.01187133789062	134.01861572265625
172	134.0352325439453	1.5222833333333334					1	DETECTED	134.0352 m/z @1.52 [N1282_2.mzXML]	134.0352325439453	1.5222833333333334	1.4125333333333332	18.168833333333335	16.756300000000003	66843.1171875	1982554.966937195	0	1188	0.16906288117701096	55.773460120048696	4.004069228303654	134.03457641601562	134.04489135742188
173	134.10601806640625	4.226366666666666					1	DETECTED	134.1060 m/z @4.23 [N1282_2.mzXML]	134.10601806640625	4.226366666666666	3.0846500000000003	9.669683333333333	6.5850333333333335	5729.85205078125	810003.2914876711	0	1188	0.9715905288434663	2.8838299052596255	4.76765981051925	134.09669494628906	134.1104278564453
174	134.9581756591797	11.66835					1	DETECTED	134.9582 m/z @11.67 [N1282_2.mzXML]	134.9581756591797	11.66835	0.10115	19.996333333333332	19.895183333333332	58126.76171875	9190564.536791874	0	1188	1.386549317291914	0.8319427277567528	5.783244177127979	134.9579620361328	134.95880126953125
175	135.00384521484375	1.5222833333333334					1	DETECTED	135.0038 m/z @1.52 [N1282_2.mzXML]	135.00384521484375	1.5222833333333334	1.4311666666666667	19.211833333333335	17.78066666666667	112243.453125	3864537.1098044715	0	1188	0.8497059744836792	8.027441500659696	11.462779860543378	134.99588012695312	135.00816345214844
176	135.03173828125	1.6101833333333333					1	DETECTED	135.0317 m/z @1.61 [N1282_2.mzXML]	135.03173828125	1.6101833333333333	1.5952833333333334	17.332833333333333	15.73755	46278.46484375	1724065.555853545	0	1188	0.23508048194356923	362.692000220162	4.960099386184738	135.03140258789062	135.03257751464844
177	135.0439453125	10.188433333333334					1	DETECTED	135.0439 m/z @10.19 [N1282_2.mzXML]	135.0439453125	10.188433333333334	5.090566666666667	12.171249999999999	7.080683333333332	5159.6689453125	478003.6511659241	0	1188	0.12124611022012566	0.6944751399278127	0.07165968474474564	135.0435333251953	135.0442352294922
178	135.07998657226562	11.8717					1	DETECTED	135.0800 m/z @11.87 [N1282_2.mzXML]	135.07998657226562	11.8717	8.358483333333334	16.44236666666667	8.083883333333334	7387.58984375	777140.4125745854	0	1188	0.10726043107664296	1.1504959842119995	1.3009919684239992	135.07974243164062	135.08050537109375
179	136.01412963867188	4.57425					1	DETECTED	136.0141 m/z @4.57 [N1282_2.mzXML]	136.01412963867188	4.57425	2.08255	15.651416666666668	13.568866666666668	11698.73828125	1393901.0909313355	0	1188	0.33677484049690776	2.722813072734813	0.14884418179436937	136.00595092773438	136.02146911621094
180	136.04776000976562	1.81285					1	DETECTED	136.0478 m/z @1.81 [N1282_2.mzXML]	136.04776000976562	1.81285	1.7987166666666667	9.392266666666666	7.59355	161588.109375	1774653.7481405023	0	1188	0.054563889873520566	12.652172666071245	14.562111794727898	136.04762268066406	136.0497589111328
181	136.06150817871094	6.852216666666666					1	DETECTED	136.0615 m/z @6.85 [N1282_2.mzXML]	136.06150817871094	6.852216666666666	0.10115	19.996333333333332	19.895183333333332	6343.72900390625	3000086.2655252684	0	1188	8.241115753996393	1.473484437027235	1.3554800148843034	136.06114196777344	136.06227111816406
182	136.0755615234375	3.916416666666667					1	DETECTED	136.0756 m/z @3.92 [N1282_2.mzXML]	136.0755615234375	3.916416666666667	2.0111833333333333	17.091166666666666	15.079983333333333	14118.1240234375	1362459.2846483458	0	1188	0.363924520732092	3.9575161397554095	0.4070496467621712	136.07501220703125	136.07579040527344
183	136.9536590576172	11.604316666666668					1	DETECTED	136.9537 m/z @11.60 [N1282_2.mzXML]	136.9536590576172	11.604316666666668	0.10115	19.722166666666666	19.621016666666666	24748.12109375	3798733.476452299	0	1188	1.0889591334687996	0.7493297950108203	5.459362074789716	136.95323181152344	136.95433044433594
184	136.9691619873047	1.6101833333333333					1	DETECTED	136.9692 m/z @1.61 [N1282_2.mzXML]	136.9691619873047	1.6101833333333333	1.5661166666666666	1.6712166666666666	0.10509999999999997	25700.119140625	103186.18614453118	0	1188	0.07242852296634283	1.1925113464447794	1.2847623833297361	136.96913146972656	136.9694061279297
185	137.0594940185547	10.170466666666666					1	DETECTED	137.0595 m/z @10.17 [N1282_2.mzXML]	137.0594940185547	10.170466666666666	1.8414833333333334	10.818766666666667	8.977283333333334	30432.408203125	1439970.2258798224	0	1188	0.9650397316072734	0.5651268295305778	5.492304165050179	137.0509490966797	137.05984497070312
186	137.1322479248047	7.395433333333333					1	DETECTED	137.1322 m/z @7.40 [N1282_2.mzXML]	137.1322479248047	7.395433333333333	0.10115	19.996333333333332	19.895183333333332	8112.09765625	3756123.038446535	0	1188	2.7392699481118257	1.363751750800284	2.4992413113003753	137.13165283203125	137.13259887695312
187	138.05221557617188	1.8699166666666664					1	DETECTED	138.0522 m/z @1.87 [N1282_2.mzXML]	138.05221557617188	1.8699166666666664	0.22854999999999998	19.996333333333332	19.767783333333334	378284.4375	5582502.138576876	0	1188	0.0581161312335734	0.5454231589674741	0.06427962135133967	138.05174255371094	138.05552673339844
188	138.06600952148438	9.907900000000001					1	DETECTED	138.0660 m/z @9.91 [N1282_2.mzXML]	138.06600952148438	9.907900000000001	0.24668333333333334	19.449	19.20231666666667	16864.314453125	1133687.8326513364	0	1188	0.10129499995625757	0.801466814873488	0.7370930786138452	138.06272888183594	138.06610107421875
189	139.0025177001953	3.2769					1	DETECTED	139.0025 m/z @3.28 [N1282_2.mzXML]	139.0025177001953	3.2769	3.0553666666666666	5.542316666666666	2.4869499999999998	2778.824951171875	153592.90704235833	0	1188	0.3330308612142199	5.6130379175443865	10.226075835088773	139.0016326904297	139.00306701660156
190	139.04176330566406	14.5147					1	DETECTED	139.0418 m/z @14.51 [N1282_2.mzXML]	139.04176330566406	14.5147	0.19216666666666665	19.996333333333332	19.804166666666667	141359.140625	2.2660585902743094E7	1	1188	3.5493795419253065	0.7731686142005496	0.45000271923802593	139.0336151123047	139.05015563964844
191	140.04934692382812	9.20955					1	DETECTED	140.0493 m/z @9.21 [N1282_2.mzXML]	140.04934692382812	9.20955	4.801983333333334	16.756999999999998	11.955016666666664	9534.6220703125	1528287.7630094613	0	1188	5.894682769945675	1.3061662163599426	1.582341533864463	140.03948974609375	140.04954528808594
192	140.0677490234375	1.7845833333333334					1	DETECTED	140.0677 m/z @1.78 [N1282_2.mzXML]	140.0677490234375	1.7845833333333334	0.17396666666666669	19.887	19.713033333333335	737381.8125	6989094.121339763	1	1188	0.13886667552144982	4.663096536944971	5.935080817822687	140.0677490234375	140.0709228515625
193	141.01571655273438	3.8709166666666666					1	DETECTED	141.0157 m/z @3.87 [N1282_2.mzXML]	141.01571655273438	3.8709166666666666	3.1428166666666666	4.3841833333333335	1.241366666666667	3577.8115234375	117808.94580319215	0	1188	0.7351385173261886	0.852469898823422	0.7049397976468439	141.01536560058594	141.01620483398438
194	141.0404052734375	3.0260833333333332					1	DETECTED	141.0404 m/z @3.03 [N1282_2.mzXML]	141.0404052734375	3.0260833333333332	2.6988333333333334	16.368566666666666	13.669733333333333	7323.5703125	1698137.753298036	0	1188	11.18029127644205	1.0323921519976402	38.91131494120193	141.0304412841797	141.0406951904297
195	141.05206298828125	9.344033333333334					1	DETECTED	141.0521 m/z @9.34 [N1282_2.mzXML]	141.05206298828125	9.344033333333334	2.13975	18.206166666666665	16.066416666666665	80505.5859375	1758862.4972767024	0	1188	0.11890437678590615	0.6373697264870244	0.4078563090889328	141.0428924560547	141.0569610595703
196	141.07115173339844	1.7845833333333334					1	DETECTED	141.0712 m/z @1.78 [N1282_2.mzXML]	141.07115173339844	1.7845833333333334	0.11936666666666666	19.996333333333332	19.876966666666664	33034.80078125	2216249.4290705873	0	1188	null	2.7177423164376577	0.6954117880414888	141.0650634765625	141.0717010498047
197	141.0908966064453	10.468150000000001					1	DETECTED	141.0909 m/z @10.47 [N1282_2.mzXML]	141.0908966064453	10.468150000000001	0.10115	19.978166666666667	19.877016666666666	2043.3802490234375	1261082.384216858	0	1188	14.866762695322954	0.9586677277257964	0.917335455451593	141.090087890625	141.09141540527344
198	142.06503295898438	9.20955					1	DETECTED	142.0650 m/z @9.21 [N1282_2.mzXML]	142.06503295898438	9.20955	8.927483333333333	10.713483333333333	1.7859999999999996	114218.6953125	886515.3680315568	0	1188	0.09370528058609295	1.4889631017576948	1.7375661112031984	142.05520629882812	142.06539916992188
199	142.0859375	1.9687833333333333					1	DETECTED	142.0859 m/z @1.97 [N1282_2.mzXML]	142.0859375	1.9687833333333333	1.8844166666666666	19.15716666666667	17.272750000000002	17807.265625	1051551.224637146	0	1188	0.142589248001187	10.341305155009936	12.021805069586785	142.0855712890625	142.0863800048828
200	142.9476776123047	1.65585					1	DETECTED	142.9477 m/z @1.66 [N1282_2.mzXML]	142.9476776123047	1.65585	1.4311666666666667	19.339333333333332	17.908166666666666	26198.54296875	1994075.8232131961	0	1188	0.06452766803958387	14.284194563086773	31.92570116498858	142.93788146972656	142.95181274414062
201	143.03109741210938	1.81285					1	DETECTED	143.0311 m/z @1.81 [N1282_2.mzXML]	143.03109741210938	1.81285	1.5952833333333334	19.667333333333332	18.072049999999997	142706.71875	3553764.998034058	0	1188	0.14209507414105738	55.73275939282215	2.8140878834780856	143.0286865234375	143.03431701660156
202	143.0728759765625	9.20955					1	DETECTED	143.0729 m/z @9.21 [N1282_2.mzXML]	143.0728759765625	9.20955	0.10115	19.978166666666667	19.877016666666666	149559.953125	3278225.4685582896	0	1188	0.0908318453104382	0.5147132643115284	1.2997549765079663	143.06932067871094	143.0817413330078
203	143.1061248779297	11.094566666666667					1	DETECTED	143.1061 m/z @11.09 [N1282_2.mzXML]	143.1061248779297	11.094566666666667	5.245833333333334	16.553250000000002	11.307416666666668	18304.76171875	1056709.3734371641	0	1188	0.14265990938072548	1.0087660080734782	53.086805890378706	143.1024169921875	143.1138153076172
204	144.04434204101562	9.20955					1	DETECTED	144.0443 m/z @9.21 [N1282_2.mzXML]	144.04434204101562	9.20955	1.8270666666666666	10.34725	8.520183333333334	28637.79296875	1989584.4250683906	0	1188	0.0927453186844307	0.5145610030070698	1.3261455055195515	144.03662109375	144.05075073242188
205	144.0653076171875	6.852216666666666					1	DETECTED	144.0653 m/z @6.85 [N1282_2.mzXML]	144.0653076171875	6.852216666666666	0.11936666666666666	19.978166666666667	19.8588	2151.68603515625	1326082.8012502128	0	1188	2.8745942936262523	1.4747692284842229	1.949538456968446	144.06488037109375	144.06590270996094
206	144.08041381835938	9.20955					1	DETECTED	144.0804 m/z @9.21 [N1282_2.mzXML]	144.08041381835938	9.20955	6.362416666666666	19.558333333333334	13.195916666666667	1228081.125	9554560.16240053	1	1188	0.09599265173263483	1.4348767929747346	1.321912131025352	144.07334899902344	144.08895874023438
207	144.10162353515625	1.8558999999999999					1	DETECTED	144.1016 m/z @1.86 [N1282_2.mzXML]	144.10162353515625	1.8558999999999999	0.13746666666666665	19.959999999999997	19.82253333333333	215993.375	6811598.085181419	0	1188	1.798067620493904	1.081378922822957	0.12709460523713378	144.10121154785156	144.10211181640625
208	144.1378631591797	10.930783333333332					1	DETECTED	144.1379 m/z @10.93 [N1282_2.mzXML]	144.1378631591797	10.930783333333332	10.89815	10.996466666666667	0.09831666666666727	3739.669189453125	14704.393881591785	0	1188	0.06491643929058988	1.5063840653728509	2.0127681307457017	144.1378173828125	144.13800048828125
209	144.83651733398438	9.20955					1	DETECTED	144.8365 m/z @9.21 [N1282_2.mzXML]	144.83651733398438	9.20955	9.152683333333332	9.267	0.11431666666666729	3715.694580078125	18500.162297363368	0	1188	0.09066092245853952	1.0051289566236639	1.0102579132473277	144.83621215820312	144.8367156982422
210	144.98074340820312	1.5515833333333333					1	DETECTED	144.9807 m/z @1.55 [N1282_2.mzXML]	144.98074340820312	1.5515833333333333	1.5515833333333333	18.792666666666666	17.241083333333332	45807.8359375	1429849.9328694453	0	1188	0.032069352921746175	null	null	144.97378540039062	144.98133850097656
211	144.99176025390625	1.8414833333333334					1	DETECTED	144.9918 m/z @1.84 [N1282_2.mzXML]	144.99176025390625	1.8414833333333334	1.4125333333333332	18.536166666666666	17.123633333333334	72022.546875	2.0072674577493407E7	0	1188	17.039477257039177	20.00775934027882	292.1944961646129	144.9915313720703	144.9976043701172
212	145.01292419433594	9.606866666666667					1	DETECTED	145.0129 m/z @9.61 [N1282_2.mzXML]	145.01292419433594	9.606866666666667	9.543466666666665	18.462666666666667	8.919200000000002	3008.033203125	348428.0850943605	0	1188	0.062210300868791535	70.34069400630754	139.6813880126151	145.00648498535156	145.01312255859375
213	145.04925537109375	1.9548333333333334					1	DETECTED	145.0493 m/z @1.95 [N1282_2.mzXML]	145.04925537109375	1.9548333333333334	0.10115	19.887	19.78585	117424.0625	9483059.240450984	0	1188	0.7931078774222742	3.3102519935449792	3.695239102655124	145.0472412109375	145.04966735839844
214	145.06472778320312	9.20955					1	DETECTED	145.0647 m/z @9.21 [N1282_2.mzXML]	145.06472778320312	9.20955	9.152683333333332	9.2524	0.09971666666666756	6629.626953125	23291.656981933684	0	1188	0.04836868641215197	0.8767584994138216	0.7535169988276431	145.064208984375	145.06494140625
215	145.08401489257812	9.20955					1	DETECTED	145.0840 m/z @9.21 [N1282_2.mzXML]	145.08401489257812	9.20955	9.137699999999999	10.554466666666666	1.4167666666666676	112467.984375	795888.9627918426	0	1188	0.09488654266266394	1.8007411233497688	1.6117393759537726	145.08372497558594	145.0860595703125
216	146.05967712402344	9.20955					1	DETECTED	146.0597 m/z @9.21 [N1282_2.mzXML]	146.05967712402344	9.20955	3.0698	19.1205	16.0507	970032.4375	8514452.840764178	0	1188	0.09429256458015445	1.4181720615316058	1.2904215176799552	146.05233764648438	146.06031799316406
217	146.0809326171875	1.9687833333333333					1	DETECTED	146.0809 m/z @1.97 [N1282_2.mzXML]	146.0809326171875	1.9687833333333333	0.13746666666666665	19.996333333333332	19.858866666666664	99781.953125	7725076.326384524	0	1188	0.7366892876364	2.1796066081715084	1.863867526924138	146.0727081298828	146.08749389648438
218	146.1173553466797	1.8270666666666666					1	DETECTED	146.1174 m/z @1.83 [N1282_2.mzXML]	146.1173553466797	1.8270666666666666	1.8270666666666666	9.392266666666666	7.565199999999999	53110.4765625	8991572.69851093	0	1188	7.360579241393534	null	null	146.1171875	146.11773681640625
219	147.0060577392578	1.5073833333333333					1	DETECTED	147.0061 m/z @1.51 [N1282_2.mzXML]	147.0060577392578	1.5073833333333333	1.4125333333333332	17.482666666666667	16.070133333333334	221884.75	4677613.009393067	0	1188	0.1778986818047441	56.155392682061446	114.80716255699778	146.99609375	147.01397705078125
220	147.02879333496094	3.383566666666667					1	DETECTED	147.0288 m/z @3.38 [N1282_2.mzXML]	147.02879333496094	3.383566666666667	1.4779000000000002	3.6124666666666667	2.1345666666666663	5999.24072265625	381499.01033697516	0	1188	0.2827965209460146	0.5600577225817736	0.12011544516354726	147.02459716796875	147.0289306640625
221	147.0440673828125	3.9314666666666667					1	DETECTED	147.0441 m/z @3.93 [N1282_2.mzXML]	147.0440673828125	3.9314666666666667	3.70385	15.870516666666667	12.166666666666668	4338.61328125	867541.9962325438	0	1188	0.21717165334286026	26.726220985575175	52.45244197115034	147.0435028076172	147.04417419433594
222	147.06326293945312	9.20955					1	DETECTED	147.0633 m/z @9.21 [N1282_2.mzXML]	147.06326293945312	9.20955	0.10115	19.959999999999997	19.858849999999997	77138.359375	2750735.1115410174	0	1188	0.09444973205221707	0.5111920773771435	1.3218989683644518	147.05410766601562	147.06768798828125
223	147.07798767089844	1.5367666666666666					1	DETECTED	147.0780 m/z @1.54 [N1282_2.mzXML]	147.07798767089844	1.5367666666666666	1.5367666666666666	10.625716666666667	9.08895	210122.328125	8745157.773138111	0	1188	0.4727288562605396	null	null	147.07601928710938	147.07972717285156
224	147.11257934570312	1.5952833333333334					1	DETECTED	147.1126 m/z @1.60 [N1282_2.mzXML]	147.11257934570312	1.5952833333333334	1.5073833333333333	15.72495	14.217566666666666	247606.828125	4962975.31402417	0	1188	0.12425091190806348	5.3704350662974445	4.388177214917374	147.10418701171875	147.12071228027344
225	148.0145263671875	1.5367666666666666					1	DETECTED	148.0145 m/z @1.54 [N1282_2.mzXML]	148.0145263671875	1.5367666666666666	1.4475833333333334	15.062583333333333	13.614999999999998	24776.171875	6269497.742959838	0	1188	0.08779750035281508	76.33152681741744	151.66305363483488	148.0080108642578	148.0146484375
226	148.04232788085938	1.9971333333333334					1	DETECTED	148.0423 m/z @2.00 [N1282_2.mzXML]	148.04232788085938	1.9971333333333334	0.6663666666666667	10.0276	9.361233333333333	19721.412109375	1952614.993804535	0	1188	1.6830974922046251	2.3655408338553428	6.029943461944417	148.0387420654297	148.04640197753906
227	148.0601348876953	1.8414833333333334					1	DETECTED	148.0601 m/z @1.84 [N1282_2.mzXML]	148.0601348876953	1.8414833333333334	0.6118333333333333	9.23815	8.626316666666666	46524.34375	1752785.42656012	0	1188	0.15489796633285113	1.2388409093228703	0.9019230545753334	148.05982971191406	148.06871032714844
228	148.08226013183594	17.705499999999997					1	DETECTED	148.0823 m/z @17.71 [N1282_2.mzXML]	148.08226013183594	17.705499999999997	0.11936666666666666	19.996333333333332	19.876966666666664	5621.1630859375	1759500.2888410636	0	1188	7.699987176829133	0.5651318083944927	0.13314133488322957	148.07537841796875	148.08258056640625
229	148.09674072265625	1.9548333333333334					1	DETECTED	148.0967 m/z @1.95 [N1282_2.mzXML]	148.09674072265625	1.9548333333333334	0.9215833333333333	12.25775	11.336166666666667	12576.7080078125	1653423.162791809	0	1188	0.5426228263302004	2.3257452959165255	1.1375759474712497	148.0883026123047	148.10061645507812
230	148.93492126464844	1.7698833333333333					1	DETECTED	148.9349 m/z @1.77 [N1282_2.mzXML]	148.93492126464844	1.7698833333333333	1.65585	2.025333333333333	0.36948333333333316	63201.92578125	570735.4350522462	0	1188	0.12408448944668415	1.6200672318035672	3.0665505991726083	148.93478393554688	148.9351348876953
231	148.9756317138672	1.5222833333333334					1	DETECTED	148.9756 m/z @1.52 [N1282_2.mzXML]	148.9756317138672	1.5222833333333334	1.4125333333333332	8.211266666666667	6.798733333333334	136827.4375	6383636.9727422185	0	1188	0.11910838166501114	12.42254423702633	27.56760525996522	148.97515869140625	148.97608947753906
232	149.011962890625	1.5222833333333334					1	DETECTED	149.0120 m/z @1.52 [N1282_2.mzXML]	149.011962890625	1.5222833333333334	0.1556833333333333	19.77716666666667	19.621483333333337	156540.921875	5134933.134183625	0	1188	0.14337490416159482	0.7994513768657028	2.7233507747656702	149.00201416015625	149.01223754882812
233	149.02301025390625	12.462816666666667					1	DETECTED	149.0230 m/z @12.46 [N1282_2.mzXML]	149.02301025390625	12.462816666666667	0.10115	19.996333333333332	19.895183333333332	85553.75	3.6531646607910685E7	1	1188	13.348470164056963	0.8581504532634691	0.07135733271563222	149.02281188964844	149.0233917236328
234	149.0596923828125	8.309949999999999					1	DETECTED	149.0597 m/z @8.31 [N1282_2.mzXML]	149.0596923828125	8.309949999999999	7.9374666666666664	8.54255	0.6050833333333339	5526.0048828125	111704.70539068607	0	1188	0.24765909150159793	0.8122287350664487	0.5801871450076175	149.05914306640625	149.0597686767578
235	149.07156372070312	11.916400000000001					1	DETECTED	149.0716 m/z @11.92 [N1282_2.mzXML]	149.07156372070312	11.916400000000001	0.10115	19.9235	19.82235	20792.173828125	5755424.772591125	0	1188	10.307009852070296	0.854647004787186	0.6959785690009231	149.0686798095703	149.07879638671875
236	149.11705017089844	8.821516666666668					1	DETECTED	149.1171 m/z @8.82 [N1282_2.mzXML]	149.11705017089844	8.821516666666668	3.56695	8.909683333333334	5.342733333333333	9173.3134765625	464113.4312673339	0	1188	0.14300822573591	0.5083895278392763	0.016779055678552507	149.11685180664062	149.11715698242188
237	149.9925537109375	1.7698833333333333					1	DETECTED	149.9926 m/z @1.77 [N1282_2.mzXML]	149.9925537109375	1.7698833333333333	0.11936666666666666	19.996333333333332	19.876966666666664	12073.814453125	4075773.2604554445	0	1188	11.823050048902639	6.021437731619391	7.709304691828294	149.99232482910156	149.99754333496094
238	150.02633666992188	12.429					1	DETECTED	150.0263 m/z @12.43 [N1282_2.mzXML]	150.02633666992188	12.429	0.10115	19.959999999999997	19.858849999999997	9359.2041015625	3639479.427403811	0	1188	5.887668098168045	0.8054466107228754	0.928622395374336	150.0260009765625	150.03550720214844
239	150.05816650390625	2.72665					1	DETECTED	150.0582 m/z @2.73 [N1282_2.mzXML]	150.05816650390625	2.72665	1.8558999999999999	18.61	16.7541	57051.3828125	3306516.9774652715	0	1188	0.2785013330504973	0.754038418065276	0.3523705675333555	150.05203247070312	150.06202697753906
240	150.93203735351562	1.7546166666666667					1	DETECTED	150.9320 m/z @1.75 [N1282_2.mzXML]	150.93203735351562	1.7546166666666667	1.65585	2.310016666666667	0.6541666666666668	20242.423828125	329536.80921166984	0	1188	0.0828764867184848	3.3116773540330753	1.9857181653054659	150.93173217773438	150.93905639648438
241	150.97662353515625	2.19685					1	DETECTED	150.9766 m/z @2.20 [N1282_2.mzXML]	150.97662353515625	2.19685	0.10115	19.959999999999997	19.858849999999997	27046.966796875	2889994.8557352587	0	1188	0.2782077137253518	5.198393899775657	6.423816164194209	150.9675750732422	150.98397827148438
242	151.03868103027344	10.8502					1	DETECTED	151.0387 m/z @10.85 [N1282_2.mzXML]	151.03868103027344	10.8502	1.12155	11.062566666666667	9.941016666666666	22604.748046875	2882481.5379127814	0	1188	0.11122458265811908	0.5112686999125454	0.028946850850031472	151.03524780273438	151.04519653320312
243	151.07525634765625	10.66085					1	DETECTED	151.0753 m/z @10.66 [N1282_2.mzXML]	151.07525634765625	10.66085	9.509983333333334	10.713483333333333	1.2034999999999982	2891.12060546875	81561.88051528911	0	1188	0.22451115203017302	0.5228668250014479	0.04573365000289581	151.07485961914062	151.07537841796875
244	151.99539184570312	10.930783333333332					1	DETECTED	151.9954 m/z @10.93 [N1282_2.mzXML]	151.99539184570312	10.930783333333332	10.834333333333332	15.687999999999999	4.853666666666667	3601.416259765625	448636.01442303485	0	1188	0.12620015808061957	25.16156903404161	49.32313806808322	151.9869384765625	151.99569702148438
245	152.021728515625	1.81285					1	DETECTED	152.0217 m/z @1.81 [N1282_2.mzXML]	152.021728515625	1.81285	1.7987166666666667	8.821516666666668	7.022800000000001	95232.796875	1439998.0437001341	0	1188	0.13060548987606535	47.96553377632531	88.84660252929729	152.01382446289062	152.03172302246094
246	152.03173828125	2.13975					1	DETECTED	152.0317 m/z @2.14 [N1282_2.mzXML]	152.03173828125	2.13975	2.13975	3.946483333333333	1.8067333333333333	11311.841796875	516763.03045770264	0	1188	1.427612924383196	null	null	152.03173828125	152.03208923339844
247	152.0537567138672	2.6567166666666666					1	DETECTED	152.0538 m/z @2.66 [N1282_2.mzXML]	152.0537567138672	2.6567166666666666	0.11936666666666666	19.978166666666667	19.8588	2596.208984375	1276712.6574264525	0	1188	17.85056425930638	3.9132953672138253	6.826590734427651	152.04660034179688	152.057861328125
248	152.9468536376953	1.6101833333333333					1	DETECTED	152.9469 m/z @1.61 [N1282_2.mzXML]	152.9468536376953	1.6101833333333333	1.5515833333333333	1.98315	0.43156666666666665	100065.5546875	576463.1301760252	0	1188	0.07076486605730303	3.5284804500216733	1.686445775102741	152.94671630859375	152.94715881347656
249	153.00518798828125	1.5367666666666666					1	DETECTED	153.0052 m/z @1.54 [N1282_2.mzXML]	153.00518798828125	1.5367666666666666	1.4475833333333334	10.996466666666667	9.548883333333333	3825.743408203125	1325810.3517863464	0	1188	9.532874859318413	53.53513361988423	106.07026723976846	153.0044403076172	153.01426696777344
250	153.04071044921875	4.590133333333333					1	DETECTED	153.0407 m/z @4.59 [N1282_2.mzXML]	153.04071044921875	4.590133333333333	2.754833333333333	8.54255	5.787716666666667	27159.625	1703815.2356756595	0	1188	0.4901607920421096	1.891552202270074	0.08994077473857057	153.0399169921875	153.0408477783203
251	153.0574188232422	12.790899999999999					1	DETECTED	153.0574 m/z @12.79 [N1282_2.mzXML]	153.0574188232422	12.790899999999999	3.840616666666667	19.558333333333334	15.717716666666666	82101.390625	1.333985044650403E7	0	1188	0.9773817918960521	1.1343932711683737	0.46090263236657775	153.0518341064453	153.06597900390625
252	154.0261993408203	1.8558999999999999					1	DETECTED	154.0262 m/z @1.86 [N1282_2.mzXML]	154.0261993408203	1.8558999999999999	0.44756666666666667	2.2394333333333334	1.7918666666666667	56912.1875	629664.4967974242	0	1188	0.06650806187149438	0.6361656804733729	4.509359460717201	154.0199432373047	154.03106689453125
253	154.0584716796875	1.8414833333333334					1	DETECTED	154.0585 m/z @1.84 [N1282_2.mzXML]	154.0584716796875	1.8414833333333334	1.8270666666666666	15.779216666666667	13.95215	37892.2265625	4771110.907334076	0	1188	12.626437939013034	438.0652226072135	733.2983345462635	154.04905700683594	154.0682373046875
254	154.0838165283203	3.6428833333333333					1	DETECTED	154.0838 m/z @3.64 [N1282_2.mzXML]	154.0838165283203	3.6428833333333333	1.7380166666666668	8.24465	6.506633333333333	11363.7685546875	976206.2202614441	0	1188	0.9237120540345778	1.7078973156476396	2.26393679938463	154.08340454101562	154.08682250976562
255	155.02806091308594	2.7688166666666665					1	DETECTED	155.0281 m/z @2.77 [N1282_2.mzXML]	155.02806091308594	2.7688166666666665	2.025333333333333	17.445333333333334	15.420000000000002	67672.5	2453035.1049099127	0	1188	0.2471787886158454	0.6728294451924934	0.26918048539396344	155.02784729003906	155.0327911376953
256	155.06784057617188	10.0276					1	DETECTED	155.0678 m/z @10.03 [N1282_2.mzXML]	155.06784057617188	10.0276	9.137699999999999	10.589166666666667	1.4514666666666685	13745.310546875	267454.39185040316	0	1188	0.31999337294649344	0.5996935322033109	0.28968316584983755	155.06031799316406	155.0682830810547
257	155.07870483398438	1.65585					1	DETECTED	155.0787 m/z @1.66 [N1282_2.mzXML]	155.07870483398438	1.65585	1.5952833333333334	11.1745	9.579216666666667	39010.421875	1077251.04531723	0	1188	0.039137637755721544	73.24924869042184	145.31582625535293	155.06980895996094	155.08656311035156
258	155.13055419921875	14.799933333333334					1	DETECTED	155.1306 m/z @14.80 [N1282_2.mzXML]	155.13055419921875	14.799933333333334	0.10115	19.996333333333332	19.895183333333332	352846.34375	7.28379753394646E7	0	1188	5.139448071813877	0.6847805046645653	1.6539145796124153	155.1303253173828	155.1311492919922
259	155.52972412109375	2.754833333333333					1	DETECTED	155.5297 m/z @2.75 [N1282_2.mzXML]	155.52972412109375	2.754833333333333	2.6988333333333334	2.86815	0.16931666666666656	7846.67041015625	53265.36876538081	0	1188	0.12591567111447066	1.511755952380962	2.023511904761924	155.52943420410156	155.52989196777344
260	156.04177856445312	1.7845833333333334					1	DETECTED	156.0418 m/z @1.78 [N1282_2.mzXML]	156.04177856445312	1.7845833333333334	1.7380166666666668	10.980233333333333	9.242216666666666	277670.3125	2612082.7513384707	1	1188	0.05493474397635967	100.33435006139284	3.1470391474193447	156.04029846191406	156.048583984375
261	156.0765380859375	1.9266333333333334					1	DETECTED	156.0765 m/z @1.93 [N1282_2.mzXML]	156.0765380859375	1.9266333333333334	1.5222833333333334	15.41465	13.892366666666666	44772.7578125	2363151.2902874444	0	1188	0.556819893473858	3.0757030915912487	3.090084760100538	156.06797790527344	156.07711791992188
262	156.13406372070312	14.799933333333334					1	DETECTED	156.1341 m/z @14.80 [N1282_2.mzXML]	156.13406372070312	14.799933333333334	0.1556833333333333	19.959999999999997	19.804316666666665	19845.185546875	4713728.021403595	0	1188	6.701159114619989	0.688345441755607	0.35957260783265727	156.13327026367188	156.13467407226562
263	157.1277313232422	14.799933333333334					1	DETECTED	157.1277 m/z @14.80 [N1282_2.mzXML]	157.1277313232422	14.799933333333334	0.10115	19.996333333333332	19.895183333333332	96877.8515625	2.145158791460087E7	0	1188	7.269790058521265	0.8534084744416579	2.1324947441794624	157.1268310546875	157.1283416748047
264	158.1311798095703	14.799933333333334					1	DETECTED	158.1312 m/z @14.80 [N1282_2.mzXML]	158.1311798095703	14.799933333333334	0.21035	19.996333333333332	19.785983333333334	7517.7060546875	1855388.9977003771	0	1188	5.016388007059472	0.6780859631586463	4.786479826145757	158.13015747070312	158.13189697265625
265	158.92767333984375	1.5515833333333333					1	DETECTED	158.9277 m/z @1.55 [N1282_2.mzXML]	158.92767333984375	1.5515833333333333	1.4311666666666667	2.0395	0.6083333333333332	40822.0390625	605792.5015891113	0	1188	0.08318639649290094	2.609954688207349	4.676852077226358	158.92147827148438	158.9278564453125
266	158.9636688232422	1.65585					1	DETECTED	158.9637 m/z @1.66 [N1282_2.mzXML]	158.9636688232422	1.65585	1.5952833333333334	1.9405833333333333	0.34529999999999994	327329.03125	2321927.244617677	0	1188	0.09229397608324397	2.2977512292876496	3.9162313570981837	158.96365356445312	158.96397399902344
267	159.0136260986328	2.1824999999999997					1	DETECTED	159.0136 m/z @2.18 [N1282_2.mzXML]	159.0136260986328	2.1824999999999997	1.4125333333333332	15.012216666666665	13.599683333333331	10876.88671875	1372373.4190650636	0	1188	0.4996167061256105	8.831345512792762	1.4093099033217045	159.00363159179688	159.02301025390625
268	159.02882385253906	9.606866666666667					1	DETECTED	159.0288 m/z @9.61 [N1282_2.mzXML]	159.02882385253906	9.606866666666667	9.560049999999999	9.719666666666665	0.15961666666666652	5584.76171875	33437.89128356952	0	1188	0.10465704954497923	1.7046991812032148	2.4093983624064297	159.02874755859375	159.0289306640625
269	159.0916290283203	9.20955					1	DETECTED	159.0916 m/z @9.21 [N1282_2.mzXML]	159.0916290283203	9.20955	0.6663666666666667	19.81383333333333	19.147466666666666	97882.8515625	1508680.7211997695	0	1188	0.08819545438742438	1.4319779353449347	1.2670954001489032	159.0912322998047	159.10154724121094
270	159.9818878173828	11.384549999999999					1	DETECTED	159.9819 m/z @11.38 [N1282_2.mzXML]	159.9818878173828	11.384549999999999	0.10115	19.996333333333332	19.895183333333332	7912.77783203125	1739019.1877763362	0	1188	8.752942748417018	0.8816129594507566	0.7978164343757034	159.98130798339844	159.9825439453125
271	159.9932098388672	10.188433333333334					1	DETECTED	159.9932 m/z @10.19 [N1282_2.mzXML]	159.9932098388672	10.188433333333334	1.4475833333333334	10.554466666666666	9.106883333333332	3983.1220703125	962040.2104703982	0	1188	0.7781307228583962	0.5209380857315554	0.04187617146311083	159.9930877685547	159.9967803955078
272	160.06033325195312	2.5735					1	DETECTED	160.0603 m/z @2.57 [N1282_2.mzXML]	160.06033325195312	2.5735	0.7573166666666666	19.540000000000003	18.782683333333335	290172.9375	1.8989775070035934E7	1	1188	0.701395474206258	2.2486764447613963	2.198754408098438	160.0503692626953	160.0634002685547
273	160.07568359375	9.20955					1	DETECTED	160.0757 m/z @9.21 [N1282_2.mzXML]	160.07568359375	9.20955	0.2830333333333333	19.612833333333334	19.329800000000002	48885.19140625	2833587.716028413	0	1188	0.09290132219999236	0.5681930232202493	12.09707159166747	160.07513427734375	160.07839965820312
274	160.13302612304688	1.8699166666666664					1	DETECTED	160.1330 m/z @1.87 [N1282_2.mzXML]	160.13302612304688	1.8699166666666664	1.8558999999999999	10.331383333333333	8.475483333333333	49361.14453125	1270762.2573503419	0	1188	8.248156990676925	298.24986508802556	593.5150438202936	160.1324920654297	160.13348388671875
275	161.01199340820312	1.4927					1	DETECTED	161.0120 m/z @1.49 [N1282_2.mzXML]	161.01199340820312	1.4927	1.4311666666666667	17.631333333333334	16.200166666666668	15867.8681640625	5186135.968973266	0	1188	0.1491853879855647	131.63732394366224	262.2746478873245	161.00442504882812	161.01319885253906
276	161.02378845214844	12.32605					1	DETECTED	161.0238 m/z @12.33 [N1282_2.mzXML]	161.02378845214844	12.32605	1.5806166666666668	16.147666666666666	14.567049999999998	56776.0859375	8569689.455772832	0	1188	1.2902553390212788	1.9022796404582163	0.3219912999939006	161.01742553710938	161.0296173095703
277	161.06385803222656	2.4782					1	DETECTED	161.0639 m/z @2.48 [N1282_2.mzXML]	161.06385803222656	2.4782	0.4109333333333333	19.959999999999997	19.549066666666665	17652.447265625	2184875.665342742	0	1188	0.45546050982611463	4.642098139127238	7.8652648929765085	161.0587615966797	161.06436157226562
278	161.1282196044922	1.81285					1	DETECTED	161.1282 m/z @1.81 [N1282_2.mzXML]	161.1282196044922	1.81285	1.5367666666666666	15.505683333333334	13.968916666666667	19867.6015625	1923284.2601813048	0	1188	0.28204312837987966	24.997094716350436	29.355482559056103	161.12794494628906	161.1363983154297
279	161.98118591308594	0.5206000000000001					1	DETECTED	161.9812 m/z @0.52 [N1282_2.mzXML]	161.98118591308594	0.5206000000000001	0.10115	19.996333333333332	19.895183333333332	3717.701416015625	1707908.6830882865	0	1188	17.995421329790993	23.715798466245477	11.406639356684547	161.9805908203125	161.98802185058594
280	162.04977416992188	1.8844166666666666					1	DETECTED	162.0498 m/z @1.88 [N1282_2.mzXML]	162.04977416992188	1.8844166666666666	1.8844166666666666	11.19125	9.306833333333334	23840.3046875	968109.8133264463	0	1188	9.695281190181737	null	null	162.0455322265625	162.05859375
281	162.09791564941406	16.037016666666666					1	DETECTED	162.0979 m/z @16.04 [N1282_2.mzXML]	162.09791564941406	16.037016666666666	1.4475833333333334	19.59466666666667	18.147083333333335	10863.69921875	3430944.5115928333	0	1188	3.024623050318519	0.6219255717037218	0.48631578926797636	162.088134765625	162.10121154785156
282	162.11187744140625	1.8270666666666666					1	DETECTED	162.1119 m/z @1.83 [N1282_2.mzXML]	162.11187744140625	1.8270666666666666	1.7698833333333333	9.103866666666667	7.333983333333333	2214300.25	1.619416607138246E7	1	1188	0.06615128631471112	2.88933826778827	3.332936380059591	162.11187744140625	162.11273193359375
283	162.9912109375	1.5222833333333334					1	DETECTED	162.9912 m/z @1.52 [N1282_2.mzXML]	162.9912109375	1.5222833333333334	0.10115	19.978166666666667	19.877016666666666	368589.78125	7004185.870882628	0	1188	0.13526067100865102	1.9863995735521203	1.2597959366012141	162.98329162597656	162.9920654296875
284	163.03868103027344	10.930783333333332					1	DETECTED	163.0387 m/z @10.93 [N1282_2.mzXML]	163.03868103027344	10.930783333333332	0.21035	19.996333333333332	19.785983333333334	24333.763671875	3271380.100177798	0	1188	1.0225139517513515	6.654023198810036	14.228196636585556	163.03273010253906	163.0393524169922
285	163.053955078125	11.079133333333335					1	DETECTED	163.0540 m/z @11.08 [N1282_2.mzXML]	163.053955078125	11.079133333333335	0.10115	19.978166666666667	19.877016666666666	60825.234375	9908145.562241511	0	1188	9.1678619849862	0.9357958990209065	0.024854519267258374	163.04464721679688	163.0605010986328
286	163.0943603515625	16.203066666666665					1	DETECTED	163.0944 m/z @16.20 [N1282_2.mzXML]	163.0943603515625	16.203066666666665	0.19216666666666665	19.94183333333333	19.749666666666666	21569.353515625	6825139.571832764	0	1188	3.1931515539548148	0.773744020851743	0.5419998657495528	163.08538818359375	163.10357666015625
287	163.115478515625	1.81285					1	DETECTED	163.1155 m/z @1.81 [N1282_2.mzXML]	163.115478515625	1.81285	1.7845833333333334	12.462816666666667	10.678233333333333	124579.125	3976593.2844250486	0	1188	0.06640992410797653	184.85780815438994	369.57592812360775	163.11135864257812	163.12240600585938
288	163.9764404296875	0.5206000000000001					1	DETECTED	163.9764 m/z @0.52 [N1282_2.mzXML]	163.9764404296875	0.5206000000000001	0.10115	19.996333333333332	19.895183333333332	49922.08203125	1.820737975077197E7	1	1188	18.30428608760571	4.529204126892171	21.075756409184876	163.9761505126953	163.97706604003906
289	163.99478149414062	1.5367666666666666					1	DETECTED	163.9948 m/z @1.54 [N1282_2.mzXML]	163.99478149414062	1.5367666666666666	1.4927	19.612833333333334	18.120133333333335	10127.8798828125	2494155.988017212	0	1188	0.4125779454828691	205.59909228441742	410.19818456883485	163.9873504638672	163.99488830566406
290	164.09158325195312	2.0968833333333334					1	DETECTED	164.0916 m/z @2.10 [N1282_2.mzXML]	164.09158325195312	2.0968833333333334	1.9266333333333334	16.0185	14.091866666666666	13728.93359375	1063817.5486956486	0	1188	0.10458081043170075	38.75959616664204	9.470537794041132	164.0911865234375	164.1000518798828
291	164.92971801757812	1.65585					1	DETECTED	164.9297 m/z @1.66 [N1282_2.mzXML]	164.92971801757812	1.65585	1.6256333333333333	2.210916666666667	0.5852833333333336	30836.51953125	427654.16962109396	0	1188	0.3271327478288979	9.68477661334801	18.41018197424752	164.92947387695312	164.93006896972656
292	164.98410034179688	11.430433333333333					1	DETECTED	164.9841 m/z @11.43 [N1282_2.mzXML]	164.98410034179688	11.430433333333333	0.10115	19.996333333333332	19.895183333333332	100672.046875	1.2896766236752633E7	1	1188	1.3991233961017695	0.9101202728304847	6.123820468895968	164.9767608642578	164.98695373535156
293	165.02442932128906	1.5222833333333334					1	DETECTED	165.0244 m/z @1.52 [N1282_2.mzXML]	165.02442932128906	1.5222833333333334	1.4475833333333334	1.6101833333333333	0.16259999999999986	10021.7587890625	55168.994826049806	0	1188	0.07499051040248284	1.0883534136546176	1.1767068273092354	165.02413940429688	165.02447509765625
294	165.05482482910156	3.9314666666666667					1	DETECTED	165.0548 m/z @3.93 [N1282_2.mzXML]	165.05482482910156	3.9314666666666667	2.1111666666666666	9.993266666666667	7.8821	18547.42578125	1203379.8283984067	0	1188	0.2752968995426124	0.6241413744548343	0.31314643188028346	165.05361938476562	165.06056213378906
295	165.0695343017578	11.062566666666667					1	DETECTED	165.0695 m/z @11.06 [N1282_2.mzXML]	165.0695343017578	11.062566666666667	1.89855	11.8717	9.97315	16332.7783203125	2924050.9468004764	0	1188	9.255441456419359	0.5441473080399607	0.0882946160799213	165.0694580078125	165.07627868652344
296	165.15977478027344	16.405316666666668					1	DETECTED	165.1598 m/z @16.41 [N1282_2.mzXML]	165.15977478027344	16.405316666666668	0.21035	19.978166666666667	19.76781666666667	20728.6640625	4590254.546921849	0	1188	2.0674368351460792	0.7101664125278476	0.4152649349219237	165.15692138671875	165.16244506835938
297	166.0233154296875	12.546633333333334					1	DETECTED	166.0233 m/z @12.55 [N1282_2.mzXML]	166.0233154296875	12.546633333333334	0.88495	19.266333333333332	18.381383333333332	37334.84375	1.3489850174653016E7	0	1188	16.124003951504104	0.923114104631156	0.8184762828103639	166.01376342773438	166.03298950195312
298	166.05201721191406	12.83835					1	DETECTED	166.0520 m/z @12.84 [N1282_2.mzXML]	166.05201721191406	12.83835	1.9971333333333334	12.83835	10.841216666666666	38800.51953125	6266641.4153193375	0	1188	10.964476551733307	0.5	null	166.04824829101562	166.06063842773438
299	166.07342529296875	8.24465					1	DETECTED	166.0734 m/z @8.24 [N1282_2.mzXML]	166.07342529296875	8.24465	0.17396666666666669	11.19125	11.017283333333333	4299.416015625	1411309.0276564946	0	1188	0.07512372657338773	0.6825495982372414	0.36509919647448275	166.06375122070312	166.074951171875
300	166.08592224121094	8.358483333333334					1	DETECTED	166.0859 m/z @8.36 [N1282_2.mzXML]	166.08592224121094	8.358483333333334	1.23025	19.521666666666665	18.291416666666663	2490077.0	6.583076802087107E7	1	1188	0.30439725703333664	0.8506154649272508	0.5052609085730999	166.0762481689453	166.09266662597656
301	166.10317993164062	8.358483333333334					1	DETECTED	166.1032 m/z @8.36 [N1282_2.mzXML]	166.10317993164062	8.358483333333334	8.0409	8.473049999999999	0.43214999999999826	5606.37353515625	73995.03127166734	0	1188	0.3255689841562095	0.6803726056153213	0.3914165587654106	166.09666442871094	166.10488891601562
302	166.1155548095703	13.519316666666667					1	DETECTED	166.1156 m/z @13.52 [N1282_2.mzXML]	166.1155548095703	13.519316666666667	8.075216666666666	13.519316666666667	5.444100000000001	20008.59765625	3228763.1550732115	0	1188	5.348499648367271	0.5	null	166.10647583007812	166.11753845214844
303	166.12831115722656	12.945916666666667					1	DETECTED	166.1283 m/z @12.95 [N1282_2.mzXML]	166.12831115722656	12.945916666666667	8.1777	12.945916666666667	4.768216666666667	36395.46875	4909591.009923859	0	1188	5.655773928808285	0.5	null	166.11940002441406	166.13522338867188
304	166.52792358398438	2.5735					1	DETECTED	166.5279 m/z @2.57 [N1282_2.mzXML]	166.52792358398438	2.5735	2.352816666666667	9.622616666666666	7.269799999999998	4518.3603515625	487505.9846244201	0	1188	1.0897411169903477	16.471112453742176	3.7683383048861545	166.5269317626953	166.5333251953125
305	166.58419799804688	8.358483333333334					1	DETECTED	166.5842 m/z @8.36 [N1282_2.mzXML]	166.58419799804688	8.358483333333334	7.954766666666667	8.473049999999999	0.5182833333333319	7473.86376953125	130556.93451745601	0	1188	0.2918602746207135	0.641889939313873	0.283779878627746	166.58404541015625	166.5926055908203
306	166.9846649169922	11.701633333333332					1	DETECTED	166.9847 m/z @11.70 [N1282_2.mzXML]	166.9846649169922	11.701633333333332	0.10115	19.996333333333332	19.895183333333332	51347.8671875	7835604.785224543	0	1188	1.4189902097934315	0.7639685262651488	6.149488488171936	166.98385620117188	166.98536682128906
307	167.02163696289062	8.342316666666667					1	DETECTED	167.0216 m/z @8.34 [N1282_2.mzXML]	167.02163696289062	8.342316666666667	7.920116666666667	9.606866666666667	1.68675	9204.1513671875	242163.47607083153	0	1188	0.26470790931790056	1.9975722406442438	3.257639815147156	167.015869140625	167.0222625732422
308	167.0334930419922	9.591533333333333					1	DETECTED	167.0335 m/z @9.59 [N1282_2.mzXML]	167.0334930419922	9.591533333333333	1.7845833333333334	19.703833333333332	17.919249999999998	1092680.25	8679338.343637321	1	1188	0.08183837960846141	0.5105627794357843	2.1264523062435976	167.03089904785156	167.0343780517578
309	167.08934020996094	8.358483333333334					1	DETECTED	167.0893 m/z @8.36 [N1282_2.mzXML]	167.08934020996094	8.358483333333334	7.67595	9.606866666666667	1.9309166666666666	173430.21875	3884066.189423772	0	1188	0.3049686737380046	0.9654326776433784	0.5199195234628886	167.08856201171875	167.0900421142578
310	168.0371856689453	9.591533333333333					1	DETECTED	168.0372 m/z @9.59 [N1282_2.mzXML]	168.0371856689453	9.591533333333333	8.309949999999999	19.703833333333332	11.393883333333333	61544.04296875	1015086.7907154567	0	1188	0.09817305247154273	0.5876204775802861	0.2292637106312518	168.0340576171875	168.03758239746094
311	168.09544372558594	10.834333333333332					1	DETECTED	168.0954 m/z @10.83 [N1282_2.mzXML]	168.09544372558594	10.834333333333332	2.9543833333333334	11.029666666666666	8.075283333333331	8241.7880859375	841416.5210668033	0	1188	2.7453804058392084	0.5123943256831156	0.08785331422141457	168.08998107910156	168.10081481933594
312	168.9801025390625	11.735583333333333					1	DETECTED	168.9801 m/z @11.74 [N1282_2.mzXML]	168.9801025390625	11.735583333333333	0.10115	19.996333333333332	19.895183333333332	19973.7578125	3271218.3123432603	0	1188	1.4960632366354112	0.7987005578257499	0.619766936166464	168.97943115234375	168.98135375976562
313	169.0354766845703	2.9975					1	DETECTED	169.0355 m/z @3.00 [N1282_2.mzXML]	169.0354766845703	2.9975	2.0111833333333333	10.882100000000001	8.870916666666668	208919.671875	7671015.609360195	1	1188	0.35141660217604676	1.1985334131657477	0.9917007387471827	169.02606201171875	169.03836059570312
314	169.04881286621094	10.834333333333332					1	DETECTED	169.0488 m/z @10.83 [N1282_2.mzXML]	169.04881286621094	10.834333333333332	0.55725	19.978166666666667	19.420916666666667	2594606.75	3.412953295498405E7	1	1188	0.19052966307880403	0.5172377374074314	7.672072974414195	169.04368591308594	169.05828857421875
315	169.05982971191406	10.865966666666667					1	DETECTED	169.0598 m/z @10.87 [N1282_2.mzXML]	169.05982971191406	10.865966666666667	10.8502	10.930783333333332	0.08058333333333323	5662.45458984375	19571.803244140887	0	1188	0.09797849508058931	2.555496828752453	4.110993657504906	169.05982971191406	169.06980895996094
316	169.0945281982422	1.65585					1	DETECTED	169.0945 m/z @1.66 [N1282_2.mzXML]	169.0945281982422	1.65585	1.5952833333333334	10.91465	9.319366666666667	32913.7109375	5078123.13878418	0	1188	0.08647728705024504	57.48991319203234	117.1260098115755	169.0879364013672	169.09716796875
317	170.0323486328125	1.8414833333333334					1	DETECTED	170.0323 m/z @1.84 [N1282_2.mzXML]	170.0323486328125	1.8414833333333334	1.7698833333333333	9.591533333333333	7.821649999999999	13042.6015625	798170.2554834596	0	1188	1.2339890741707527	54.62046089385466	108.24092178770933	170.031982421875	170.04229736328125
318	170.05996704101562	9.20955					1	DETECTED	170.0600 m/z @9.21 [N1282_2.mzXML]	170.05996704101562	9.20955	3.9314666666666667	19.521666666666665	15.590199999999998	292712.09375	1.0204201118719058E7	0	1188	1.684031516837294	0.6755392211705592	20.278809360309342	170.05178833007812	170.06019592285156
319	170.0924835205078	1.9266333333333334					1	DETECTED	170.0925 m/z @1.93 [N1282_2.mzXML]	170.0924835205078	1.9266333333333334	0.10115	19.996333333333332	19.895183333333332	10698.9794921875	5182036.704377867	0	1188	8.592462894673448	5.449291968337152	0.5882339717135158	170.0917510986328	170.0969696044922
320	171.03289794921875	1.5367666666666666					1	DETECTED	171.0329 m/z @1.54 [N1282_2.mzXML]	171.03289794921875	1.5367666666666666	1.463	16.628616666666666	15.165616666666665	12120.388671875	1382046.1405606996	0	1188	0.08793624890350404	102.79450971531874	204.5890194306375	171.02708435058594	171.03306579589844
321	171.06338500976562	9.20955					1	DETECTED	171.0634 m/z @9.21 [N1282_2.mzXML]	171.06338500976562	9.20955	9.137699999999999	10.980233333333333	1.8425333333333338	30162.798828125	881407.6330700692	0	1188	0.09968899463765624	12.822083043377178	10.387544976565584	171.05340576171875	171.0636444091797
322	171.13751220703125	11.770166666666666					1	DETECTED	171.1375 m/z @11.77 [N1282_2.mzXML]	171.13751220703125	11.770166666666666	11.718416666666666	14.624033333333333	2.905616666666667	7923.10009765625	524068.37041162094	0	1188	0.12069293450780805	28.073590982286536	55.14718196457307	171.1374969482422	171.1380615234375
323	171.1490020751953	1.3759833333333333					1	DETECTED	171.1490 m/z @1.38 [N1282_2.mzXML]	171.1490020751953	1.3759833333333333	0.10115	19.996333333333332	19.895183333333332	8226.5419921875	4973193.798554806	0	1188	17.70445817310511	7.803052686625702	8.702811702435275	171.14353942871094	171.15008544921875
324	172.07528686523438	10.818766666666667					1	DETECTED	172.0753 m/z @10.82 [N1282_2.mzXML]	172.07528686523438	10.818766666666667	1.8270666666666666	13.805716666666665	11.978649999999998	11443.033203125	1701402.1916291504	0	1188	0.08612512923694915	0.6660948430218979	0.013422244537817858	172.06640625	172.0755157470703
325	172.13340759277344	10.2364					1	DETECTED	172.1334 m/z @10.24 [N1282_2.mzXML]	172.13340759277344	10.2364	8.856483333333333	10.362816666666667	1.506333333333334	11080.9619140625	244813.01913317852	0	1188	0.12292532933440192	0.5458059061537536	0.09161181230750712	172.13294982910156	172.1334686279297
326	173.02061462402344	15.779216666666667					1	DETECTED	173.0206 m/z @15.78 [N1282_2.mzXML]	173.02061462402344	15.779216666666667	0.10115	19.9235	19.82235	4904.42041015625	1866992.0384642032	0	1188	8.140659123727131	0.6321681882545042	0.7453263687988941	173.0126953125	173.02972412109375
327	173.04197692871094	1.8844166666666666					1	DETECTED	173.0420 m/z @1.88 [N1282_2.mzXML]	173.04197692871094	1.8844166666666666	1.7987166666666667	15.029366666666666	13.230649999999999	14515.3447265625	1312706.0616897582	0	1188	0.0461893569251961	40.25763285056538	79.12321894555862	173.03746032714844	173.05154418945312
328	173.1647186279297	9.702616666666668					1	DETECTED	173.1647 m/z @9.70 [N1282_2.mzXML]	173.1647186279297	9.702616666666668	9.669683333333333	10.1342	0.46451666666666647	3355.58837890625	47635.16262396226	0	1188	0.09587387723539642	7.052378542509945	13.10475708501989	173.1645050048828	173.1651153564453
329	173.96107482910156	11.324616666666666					1	DETECTED	173.9611 m/z @11.32 [N1282_2.mzXML]	173.96107482910156	11.324616666666666	0.10115	19.996333333333332	19.895183333333332	7242.86328125	1766430.8787539664	0	1188	0.30100495298017904	0.8863207743299754	1.3288718533388226	173.96026611328125	173.96238708496094
330	174.06451416015625	1.9405833333333333					1	DETECTED	174.0645 m/z @1.94 [N1282_2.mzXML]	174.06451416015625	1.9405833333333333	1.9405833333333333	9.94125	8.000666666666667	2622.658447265625	752966.9947771301	0	1188	5.718121452695682	null	null	174.05458068847656	174.06451416015625
331	174.07888793945312	16.1109					1	DETECTED	174.0789 m/z @16.11 [N1282_2.mzXML]	174.07888793945312	16.1109	9.376399999999999	19.77716666666667	10.400766666666671	9542.4873046875	2477160.9408205873	0	1188	2.4572717656912495	0.8107564658213562	0.417794678734596	174.0767059326172	174.08721923828125
332	174.93771362304688	1.65585					1	DETECTED	174.9377 m/z @1.66 [N1282_2.mzXML]	174.93771362304688	1.65585	1.5952833333333334	1.89855	0.3032666666666666	75546.2578125	543580.7638623049	0	1188	0.11690876427763697	2.5340141244190773	3.331117013415206	174.93702697753906	174.93809509277344
333	174.99143981933594	2.2394333333333334					1	DETECTED	174.9914 m/z @2.24 [N1282_2.mzXML]	174.99143981933594	2.2394333333333334	0.37434999999999996	19.996333333333332	19.621983333333333	56004.83203125	4312780.594587862	0	1188	0.3849172128254468	13.15892130393018	5.697142685142574	174.9906005859375	174.99220275878906
334	175.00833129882812	11.479066666666666					1	DETECTED	175.0083 m/z @11.48 [N1282_2.mzXML]	175.00833129882812	11.479066666666666	9.4757	19.24816666666667	9.77246666666667	6305.84228515625	1338151.5835544127	0	1188	5.978319149105609	2.43901099815311	3.3423028225599256	175.00746154785156	175.00909423828125
335	175.0237274169922	3.2769					1	DETECTED	175.0237 m/z @3.28 [N1282_2.mzXML]	175.0237274169922	3.2769	1.8558999999999999	19.795666666666666	17.939766666666667	9039.3564453125	1946645.422587097	0	1188	0.8751568727749426	6.312373915083275	0.38382605288720645	175.01710510253906	175.03167724609375
336	175.07518005371094	16.147666666666666					1	DETECTED	175.0752 m/z @16.15 [N1282_2.mzXML]	175.07518005371094	16.147666666666666	1.8558999999999999	19.996333333333332	18.140433333333334	13987.0986328125	5132911.173525639	0	1188	2.488893517496587	0.7329421726994991	0.44226762934241154	175.06854248046875	175.07550048828125
337	175.0896453857422	0.9215833333333333					1	DETECTED	175.0896 m/z @0.92 [N1282_2.mzXML]	175.0896453857422	0.9215833333333333	0.10115	19.978166666666667	19.877016666666666	2332.591796875	1497288.600747864	0	1188	8.684314489822007	12.113730548896925	23.227461097793846	175.08636474609375	175.09669494628906
338	175.11874389648438	1.8270666666666666					1	DETECTED	175.1187 m/z @1.83 [N1282_2.mzXML]	175.11874389648438	1.8270666666666666	1.6407999999999998	12.205900000000002	10.565100000000001	35635.40234375	1166036.5289039307	0	1188	0.15816144766524354	8.14923962396682	1.8850949414026203	175.11126708984375	175.1194610595703
339	176.07052612304688	10.520816666666667					1	DETECTED	176.0705 m/z @10.52 [N1282_2.mzXML]	176.07052612304688	10.520816666666667	0.19216666666666665	15.253483333333332	15.061316666666665	152704.9375	2082630.3058638324	1	1188	0.08189080097028167	0.5658001685572384	4.140952581166974	176.066162109375	176.07867431640625
340	176.97056579589844	1.5367666666666666					1	DETECTED	176.9706 m/z @1.54 [N1282_2.mzXML]	176.97056579589844	1.5367666666666666	1.4311666666666667	1.6101833333333333	0.1790166666666666	26391.466796875	189229.51752832034	0	1188	0.11087649098827423	0.8476167929292933	0.6952335858585866	176.97036743164062	176.97076416015625
341	177.0015869140625	11.735583333333333					1	DETECTED	177.0016 m/z @11.74 [N1282_2.mzXML]	177.0015869140625	11.735583333333333	1.4311666666666667	18.536166666666666	17.105	7548.38232421875	2968011.4344364	0	1188	4.476720518378798	0.8299839065772767	2.9649477774934567	176.99722290039062	177.00714111328125
342	177.03082275390625	10.315733333333332					1	DETECTED	177.0308 m/z @10.32 [N1282_2.mzXML]	177.03082275390625	10.315733333333332	1.4927	10.34725	8.854550000000001	3604.115966796875	1447476.7340291743	0	1188	0.14334787019263295	0.5017860448598556	0.0035720897197111063	177.0244140625	177.0310821533203
343	177.0607452392578	1.65585					1	DETECTED	177.0607 m/z @1.66 [N1282_2.mzXML]	177.0607452392578	1.65585	1.6101833333333333	10.41405	8.803866666666666	31527.734375	1891336.707236847	0	1188	0.0543873322260624	90.1118169240322	174.93636630080954	177.0544891357422	177.06103515625
344	177.0738067626953	10.537383333333334					1	DETECTED	177.0738 m/z @10.54 [N1282_2.mzXML]	177.0738067626953	10.537383333333334	1.9548333333333334	11.3694	9.414566666666667	14015.6708984375	1275762.070843628	0	1188	8.607477810874629	8.339731254682505	1.8225140135445084	177.0717010498047	177.0794219970703
345	177.0904541015625	11.292633333333333					1	DETECTED	177.0905 m/z @11.29 [N1282_2.mzXML]	177.0904541015625	11.292633333333333	2.5053166666666664	11.292633333333333	8.787316666666666	6236.04833984375	1110036.2636068112	0	1188	7.0663238216301165	0.5	null	177.086181640625	177.0904541015625
346	177.16311645507812	12.578983333333333					1	DETECTED	177.1631 m/z @12.58 [N1282_2.mzXML]	177.16311645507812	12.578983333333333	0.11936666666666666	19.996333333333332	19.876966666666664	4483.6689453125	1793104.286357238	0	1188	7.4831056089399475	0.7976556261094173	1.645336093104497	177.15701293945312	177.1650848388672
347	177.95587158203125	7.4478333333333335					1	DETECTED	177.9559 m/z @7.45 [N1282_2.mzXML]	177.95587158203125	7.4478333333333335	0.11936666666666666	19.959999999999997	19.84063333333333	2843.833251953125	1579532.6219212646	0	1188	7.358810270903778	1.353668798384382	1.7073375967687643	177.95436096191406	177.96531677246094
348	178.05857849121094	1.7546166666666667					1	DETECTED	178.0586 m/z @1.75 [N1282_2.mzXML]	178.05857849121094	1.7546166666666667	1.7546166666666667	17.575666666666667	15.82105	8144.11669921875	1284940.479672546	0	1188	0.10177862723331299	null	null	178.0572052001953	178.0587921142578
349	178.08631896972656	10.66085					1	DETECTED	178.0863 m/z @10.66 [N1282_2.mzXML]	178.08631896972656	10.66085	3.9010333333333334	12.2402	8.339166666666667	5084.51123046875	537588.2186057739	0	1188	0.07744741759867324	0.6168189965704198	0.2336379931408396	178.0766143798828	178.0871124267578
350	178.9634552001953	11.339383333333334					1	DETECTED	178.9635 m/z @11.34 [N1282_2.mzXML]	178.9634552001953	11.339383333333334	0.10115	19.321166666666667	19.220016666666666	5119.2861328125	1257354.2969349667	0	1188	0.7371245843390888	0.8551173523715174	0.7274989545171915	178.9630126953125	178.96484375
351	179.04000854492188	1.5073833333333333					1	DETECTED	179.0400 m/z @1.51 [N1282_2.mzXML]	179.04000854492188	1.5073833333333333	1.4475833333333334	17.389499999999998	15.941916666666664	11247.48828125	2553436.244153106	0	1188	0.14922567870149406	133.2936176142701	265.5872352285402	179.03488159179688	179.04013061523438
352	179.0540771484375	15.235633333333334					1	DETECTED	179.0541 m/z @15.24 [N1282_2.mzXML]	179.0540771484375	15.235633333333334	9.669683333333333	19.266333333333332	9.596649999999999	4742.00146484375	994665.9153686834	0	1188	1.152969101648189	0.8620855379584794	0.40156357973524026	179.05294799804688	179.05465698242188
353	179.0703887939453	10.315733333333332					1	DETECTED	179.0704 m/z @10.32 [N1282_2.mzXML]	179.0703887939453	10.315733333333332	0.11936666666666666	19.978166666666667	19.8588	27460.771484375	1901219.0115046704	0	1188	0.22414513974822547	0.9517245386152244	0.4286209715599997	179.0624542236328	179.07101440429688
354	180.0338897705078	10.865966666666667					1	DETECTED	180.0339 m/z @10.87 [N1282_2.mzXML]	180.0338897705078	10.865966666666667	10.818766666666667	10.930783333333332	0.11201666666666554	4375.8388671875	18514.725272949403	0	1188	0.06886992025678751	1.186617231638403	1.3732344632768059	180.0338134765625	180.0347442626953
355	180.0654296875	9.719666666666665					1	DETECTED	180.0654 m/z @9.72 [N1282_2.mzXML]	180.0654296875	9.719666666666665	1.9971333333333334	10.43205	8.434916666666666	48709.421875	1302858.8476218253	0	1188	0.10212001606395482	1.9756617663294227	0.01638299008606512	180.0653533935547	180.07395935058594
356	180.08792114257812	8.856483333333333					1	DETECTED	180.0879 m/z @8.86 [N1282_2.mzXML]	180.08792114257812	8.856483333333333	0.42938333333333334	19.996333333333332	19.56695	4932.205078125	1186353.7919430234	0	1188	0.07235051539348625	1.160953946197387	1.125594960338663	180.07986450195312	180.08816528320312
357	180.9034423828125	1.65585					1	DETECTED	180.9034 m/z @1.66 [N1282_2.mzXML]	180.9034423828125	1.65585	1.6407999999999998	2.1824999999999997	0.5416999999999998	11085.25390625	193973.54872033693	0	1188	0.261431536977605	17.996677740863507	34.993355481727015	180.9029083251953	180.90399169921875
358	180.9472198486328	16.055466666666668					1	DETECTED	180.9472 m/z @16.06 [N1282_2.mzXML]	180.9472198486328	16.055466666666668	9.06865	19.321166666666667	10.252516666666667	2392.211181640625	739995.9522229922	0	1188	0.8631580066465148	0.7337044290556738	0.4674088581113476	180.9468536376953	180.9483184814453
359	181.0154266357422	10.252116666666666					1	DETECTED	181.0154 m/z @10.25 [N1282_2.mzXML]	181.0154266357422	10.252116666666666	0.10115	18.956833333333336	18.855683333333335	2466.845458984375	1099861.6301387942	0	1188	13.556901040821161	0.9287629421171714	0.8575258842343426	181.01341247558594	181.01617431640625
360	181.07156372070312	9.360466666666667					1	DETECTED	181.0716 m/z @9.36 [N1282_2.mzXML]	181.07156372070312	9.360466666666667	4.36845	10.48585	6.117399999999999	517638.0	5388736.950589925	1	1188	0.0823593179843094	1.1886767344504001	3.620309330889008	181.0705108642578	181.07257080078125
361	181.08538818359375	11.543133333333333					1	DETECTED	181.0854 m/z @11.54 [N1282_2.mzXML]	181.08538818359375	11.543133333333333	5.193883333333333	12.205900000000002	7.012016666666669	377380.5	3057512.2939473246	1	1188	0.08234009549746446	0.581179450551557	0.08119616240738145	181.08267211914062	181.0880126953125
362	182.08096313476562	3.9314666666666667					1	DETECTED	182.0810 m/z @3.93 [N1282_2.mzXML]	182.08096313476562	3.9314666666666667	1.9405833333333333	11.5735	9.632916666666667	352605.5	1.7131528219954237E7	1	1188	0.3433836428176842	0.6638672778264879	0.2614658948322544	182.0751190185547	182.08889770507812
363	182.14987182617188	16.405316666666668					1	DETECTED	182.1499 m/z @16.41 [N1282_2.mzXML]	182.14987182617188	16.405316666666668	0.10115	19.996333333333332	19.895183333333332	81535.75	2.1380996001574706E7	1	1188	2.6678916775837536	0.619470744431986	0.23438986207275322	182.14906311035156	182.15016174316406
364	182.96249389648438	1.5222833333333334					1	DETECTED	182.9625 m/z @1.52 [N1282_2.mzXML]	182.96249389648438	1.5222833333333334	1.4311666666666667	1.5952833333333334	0.1641166666666667	12054.3212890625	73314.93553286741	0	1188	0.11088677831709814	0.8829974223054093	0.8518729771620736	182.96182250976562	182.9625701904297
365	183.04901123046875	16.8305					1	DETECTED	183.0490 m/z @16.83 [N1282_2.mzXML]	183.04901123046875	16.8305	0.31933333333333336	19.978166666666667	19.658833333333334	7123.0	2382710.3830444366	0	1188	1.380735768262788	0.595319329342768	0.507472226174869	183.0481719970703	183.05160522460938
366	183.08462524414062	3.9314666666666667					1	DETECTED	183.0846 m/z @3.93 [N1282_2.mzXML]	183.08462524414062	3.9314666666666667	1.9687833333333333	16.978833333333334	15.010050000000001	28560.9453125	2829928.5308061833	0	1188	0.30814854934517744	0.6663400714128188	2.258856992465996	183.075439453125	183.08900451660156
367	183.09889221191406	11.11005					1	DETECTED	183.0989 m/z @11.11 [N1282_2.mzXML]	183.09889221191406	11.11005	11.094566666666667	11.19125	0.09668333333333301	7313.69873046875	25373.7741701051	0	1188	0.23033833074197752	3.1221743810551192	5.9429143732033465	183.0984344482422	183.09896850585938
368	183.15298461914062	18.0765					1	DETECTED	183.1530 m/z @18.08 [N1282_2.mzXML]	183.15298461914062	18.0765	0.10115	19.978166666666667	19.877016666666666	5428.736328125	1905686.430701416	0	1188	8.228243850400492	0.5528965129098089	0.10771163081766107	183.15235900878906	183.1555633544922
369	183.95323181152344	10.252116666666666					1	DETECTED	183.9532 m/z @10.25 [N1282_2.mzXML]	183.95323181152344	10.252116666666666	1.5367666666666666	15.760883333333334	14.224116666666667	11618.435546875	1812105.089098755	0	1188	0.11720095234468353	0.8160381778509566	12.174211379935855	183.9522705078125	183.96278381347656
370	184.0727996826172	13.020000000000001					1	DETECTED	184.0728 m/z @13.02 [N1282_2.mzXML]	184.0727996826172	13.020000000000001	11.752999999999998	15.324816666666667	3.5718166666666686	115483.84375	4130815.4862566525	0	1188	0.2295364589415705	1.6050812141792552	2.0275006949992673	184.07229614257812	184.0736541748047
371	184.09410095214844	1.7987166666666667					1	DETECTED	184.0941 m/z @1.80 [N1282_2.mzXML]	184.09410095214844	1.7987166666666667	1.7698833333333333	10.503666666666668	8.733783333333335	327720.75	3295371.0751827387	0	1188	0.0435937129046422	190.26358635968316	1.5333510675906867	184.08473205566406	184.0970916748047
372	184.46084594726562	10.252116666666666					1	DETECTED	184.4608 m/z @10.25 [N1282_2.mzXML]	184.46084594726562	10.252116666666666	9.560049999999999	10.37975	0.819700000000001	8950.046875	186453.97713391107	0	1188	0.12821986630473248	0.5922117329737021	0.21249528503539752	184.4605255126953	184.4608612060547
373	185.0108184814453	10.220833333333333					1	DETECTED	185.0108 m/z @10.22 [N1282_2.mzXML]	185.0108184814453	10.220833333333333	9.606866666666667	10.331383333333333	0.7245166666666663	4896.5849609375	58539.666438659544	0	1188	0.08189454236908489	0.5900293175525273	0.2842249128942487	185.0050506591797	185.01637268066406
374	185.02957153320312	10.268066666666666					1	DETECTED	185.0296 m/z @10.27 [N1282_2.mzXML]	185.02957153320312	10.268066666666666	1.7212500000000002	10.520816666666667	8.799566666666667	6872.931640625	1498669.257184235	0	1188	0.11321629770773178	0.514786206950346	0.363844062260491	185.0203094482422	185.03201293945312
375	185.04412841796875	10.220833333333333					1	DETECTED	185.0441 m/z @10.22 [N1282_2.mzXML]	185.04412841796875	10.220833333333333	1.5661166666666666	19.996333333333332	18.430216666666666	3895429.25	4.397304541908074E7	1	1188	0.10798227657199178	0.5161144906423006	3.7659589880186264	185.04136657714844	185.0447540283203
376	185.0758819580078	10.220833333333333					1	DETECTED	185.0759 m/z @10.22 [N1282_2.mzXML]	185.0758819580078	10.220833333333333	9.591533333333333	13.645016666666667	4.053483333333334	4433.8408203125	544492.1825350649	0	1188	0.056845298140018485	3.220628740929072	5.441257481858144	185.0660858154297	185.08139038085938
377	185.0973663330078	1.7987166666666667					1	DETECTED	185.0974 m/z @1.80 [N1282_2.mzXML]	185.0973663330078	1.7987166666666667	1.7987166666666667	19.1205	17.321783333333332	19523.0078125	5886867.066566222	0	1188	8.632827034078748	null	null	185.08868408203125	185.10614013671875
378	185.1282958984375	9.121533333333334					1	DETECTED	185.1283 m/z @9.12 [N1282_2.mzXML]	185.1282958984375	9.121533333333334	7.78165	13.32645	5.5447999999999995	55720.671875	949229.1511826165	0	1188	0.08898806161995942	1.7748042113335338	1.4751042488441355	185.1251678466797	185.13653564453125
379	185.15310668945312	14.232166666666666					1	DETECTED	185.1531 m/z @14.23 [N1282_2.mzXML]	185.15310668945312	14.232166666666666	0.5019333333333333	15.253483333333332	14.751549999999998	3237.32861328125	924148.4789239807	0	1188	4.607631112733408	0.5371922545623162	0.07438450912463242	185.1519317626953	185.1595458984375
380	185.6302490234375	10.220833333333333					1	DETECTED	185.6302 m/z @10.22 [N1282_2.mzXML]	185.6302490234375	10.220833333333333	5.3498833333333335	19.540000000000003	14.190116666666668	11125.2470703125	1251235.9485800778	0	1188	0.10675034622584256	1.4566066852119883	0.035159811930843006	185.6280975341797	185.6381072998047
381	186.04737854003906	10.220833333333333					1	DETECTED	186.0474 m/z @10.22 [N1282_2.mzXML]	186.04737854003906	10.220833333333333	9.526783333333332	17.90983333333333	8.383049999999999	303812.0	3400439.4000644516	0	1188	0.11813442086988957	0.766644264332883	0.30538869392748563	186.04698181152344	186.04994201660156
382	186.07339477539062	1.9266333333333334					1	DETECTED	186.0734 m/z @1.93 [N1282_2.mzXML]	186.07339477539062	1.9266333333333334	0.7573166666666666	8.909683333333334	8.152366666666667	65381.234375	1530229.7694911195	0	1188	0.1533698803756094	2.0109918864814955	5.096489681798216	186.0718994140625	186.07669067382812
383	186.0906524658203	11.04645					1	DETECTED	186.0907 m/z @11.05 [N1282_2.mzXML]	186.0906524658203	11.04645	11.013	11.141699999999998	0.12869999999999848	4952.6005859375	21117.69003210459	0	1188	0.054061611803600584	1.9237668161434636	2.847533632286927	186.09043884277344	186.0911407470703
384	186.91159057617188	1.65585					1	DETECTED	186.9116 m/z @1.66 [N1282_2.mzXML]	186.91159057617188	1.65585	1.6407999999999998	1.7698833333333333	0.12908333333333344	20466.9140625	61254.65469165049	0	1188	0.06921596728065826	4.288482834994401	4.640702221610351	186.91140747070312	186.9120330810547
385	186.9226531982422	1.5515833333333333					1	DETECTED	186.9227 m/z @1.55 [N1282_2.mzXML]	186.9226531982422	1.5515833333333333	1.4475833333333334	1.5952833333333334	0.14769999999999994	20124.62109375	114539.91344885247	0	1188	0.07738041631190984	0.7100961538461544	0.4201923076923089	186.9224090576172	186.92274475097656
386	186.9520721435547	9.195416666666667					1	DETECTED	186.9521 m/z @9.20 [N1282_2.mzXML]	186.9520721435547	9.195416666666667	8.006666666666666	9.195416666666667	1.1887500000000006	9888.267578125	222181.16361206103	0	1188	0.0449858629664277	0.5	null	186.94577026367188	186.95242309570312
387	187.0573272705078	1.8699166666666664					1	DETECTED	187.0573 m/z @1.87 [N1282_2.mzXML]	187.0573272705078	1.8699166666666664	1.8414833333333334	10.450166666666666	8.608683333333333	521618.65625	5843646.835152955	0	1188	0.060656020781076014	6.019513994594689	5.896529667518943	187.048095703125	187.05770874023438
388	187.07127380371094	2.58705					1	DETECTED	187.0713 m/z @2.59 [N1282_2.mzXML]	187.07127380371094	2.58705	2.4089	8.50745	6.09855	14113.181640625	1067907.43222522	0	1188	0.796592733895674	17.116334549536905	10.841586766867717	187.07064819335938	187.07183837890625
389	187.1329345703125	11.354633333333334					1	DETECTED	187.1329 m/z @11.35 [N1282_2.mzXML]	187.1329345703125	11.354633333333334	0.10115	19.996333333333332	19.895183333333332	5652.04736328125	2943164.6247474337	0	1188	14.802548313766025	0.88395667119366	0.8705783928299788	187.12513732910156	187.1329345703125
390	187.47242736816406	9.20955					1	DETECTED	187.4724 m/z @9.21 [N1282_2.mzXML]	187.47242736816406	9.20955	9.137699999999999	9.2968	0.15910000000000046	8861.1494140625	50354.50350329616	0	1188	0.09585994465654224	1.107167710507986	1.298212776576571	187.4720458984375	187.47267150878906
391	188.02256774902344	10.882100000000001					1	DETECTED	188.0226 m/z @10.88 [N1282_2.mzXML]	188.02256774902344	10.882100000000001	10.818766666666667	13.855733333333335	3.036966666666668	20166.4609375	454212.79422717367	0	1188	0.0967027775883551	23.976052631578572	1.3236570777596834	188.0223388671875	188.02732849121094
392	188.0701904296875	9.20955					1	DETECTED	188.0702 m/z @9.21 [N1282_2.mzXML]	188.0701904296875	9.20955	1.8844166666666666	11.19125	9.306833333333334	3115465.75	2.3913671852803536E7	1	1188	0.09795683488343165	1.4110779694122173	1.2985482307874132	188.06051635742188	188.07916259765625
393	188.0891876220703	9.20955					1	DETECTED	188.0892 m/z @9.21 [N1282_2.mzXML]	188.0891876220703	9.20955	3.5361833333333332	18.480666666666664	14.94448333333333	5670.89306640625	1283792.8384979863	0	1188	6.569283025690936	1.3170736364651205	1.4010895393215357	188.0833740234375	188.09461975097656
394	188.52426147460938	10.8502					1	DETECTED	188.5243 m/z @10.85 [N1282_2.mzXML]	188.52426147460938	10.8502	10.834333333333332	10.980233333333333	0.14590000000000103	4794.2138671875	24369.544995849843	0	1188	0.06871292737286794	4.597689075630019	8.195378151260037	188.5242156982422	188.52435302734375
395	188.67088317871094	9.195416666666667					1	DETECTED	188.6709 m/z @9.20 [N1282_2.mzXML]	188.67088317871094	9.195416666666667	7.711033333333333	9.2968	1.5857666666666663	9002.1953125	247998.14300897234	0	1188	0.0936985968074211	0.5341499837193894	0.07545508058429957	188.66270446777344	188.67095947265625
396	189.0071563720703	1.4779000000000002					1	DETECTED	189.0072 m/z @1.48 [N1282_2.mzXML]	189.0071563720703	1.4779000000000002	1.4311666666666667	5.489933333333334	4.058766666666667	4764.72900390625	478972.286086853	0	1188	3.3065384426751505	43.42475035663322	85.84950071326644	189.00665283203125	189.00729370117188
397	189.0234375	13.56615					1	DETECTED	189.0234 m/z @13.57 [N1282_2.mzXML]	189.0234375	13.56615	11.12605	16.4791	5.35305	5571.19189453125	718165.4377534182	0	1188	2.2938590698202255	1.0968915208393093	1.1937830416786186	189.0230255126953	189.0244598388672
398	189.05206298828125	10.450166666666666					1	DETECTED	189.0521 m/z @10.45 [N1282_2.mzXML]	189.05206298828125	10.450166666666666	0.2830333333333333	10.503666666666668	10.220633333333334	6498.03125	987902.5682897338	0	1188	9.043712589785027	0.5026310267725417	0.1306094410935795	189.04647827148438	189.0557098388672
399	189.07376098632812	9.195416666666667					1	DETECTED	189.0738 m/z @9.20 [N1282_2.mzXML]	189.07376098632812	9.195416666666667	1.8558999999999999	10.606966666666667	8.751066666666667	298570.8125	4204459.234953129	0	1188	0.09638065153526298	0.5151017279053609	1.7196669212653333	189.0713348388672	189.07411193847656
400	189.08680725097656	2.6285833333333333					1	DETECTED	189.0868 m/z @2.63 [N1282_2.mzXML]	189.08680725097656	2.6285833333333333	1.0127333333333335	19.011166666666668	17.998433333333335	50639.43359375	5867205.8759156205	0	1188	1.0900245657800345	2.0346396617580482	4.160963950139457	189.08494567871094	189.09129333496094
401	189.1227264404297	11.094566666666667					1	DETECTED	189.1227 m/z @11.09 [N1282_2.mzXML]	189.1227264404297	11.094566666666667	0.7936666666666666	16.38705	15.593383333333332	16681.603515625	5462734.685191955	0	1188	0.14768873130120497	0.7568942195989347	0.01397284712587921	189.12124633789062	189.1231231689453
402	189.15960693359375	1.65585					1	DETECTED	189.1596 m/z @1.66 [N1282_2.mzXML]	189.15960693359375	1.65585	1.4475833333333334	14.896766666666668	13.449183333333334	8066.23095703125	2823990.4245075686	0	1188	12.5519110090076	32.288372279129334	63.57674455825867	189.1591796875	189.16502380371094
403	190.049560546875	9.94125					1	DETECTED	190.0496 m/z @9.94 [N1282_2.mzXML]	190.049560546875	9.94125	9.788766666666668	15.925999999999998	6.137233333333331	4732.3916015625	454213.67996252433	0	1188	0.1918849507246314	20.124275877145127	30.176419593560404	190.048828125	190.0540313720703
404	190.0857696533203	10.818766666666667					1	DETECTED	190.0858 m/z @10.82 [N1282_2.mzXML]	190.0857696533203	10.818766666666667	3.2618666666666667	11.3694	8.107533333333334	187795.1875	1889092.1661650594	1	1188	0.058765096356905744	0.5638790102172407	0.09172830663155597	190.07725524902344	190.09088134765625
405	190.14369201660156	10.34725					1	DETECTED	190.1437 m/z @10.35 [N1282_2.mzXML]	190.14369201660156	10.34725	10.010333333333334	10.589166666666667	0.5788333333333338	20629.009765625	304743.16222991946	0	1188	0.14834245129635448	0.8919120411916004	0.7619056526237316	190.1434326171875	190.1439971923828
406	190.96197509765625	11.292633333333333					1	DETECTED	190.9620 m/z @11.29 [N1282_2.mzXML]	190.96197509765625	11.292633333333333	0.13746666666666665	19.978166666666667	19.8407	5987.49169921875	1811630.272830719	0	1188	12.707264776459578	0.8804236444241598	1.40004620865244	190.96197509765625	190.96864318847656
407	190.9804229736328	11.66835					1	DETECTED	190.9804 m/z @11.67 [N1282_2.mzXML]	190.9804229736328	11.66835	1.4311666666666667	18.095166666666668	16.664	6618.4580078125	3074075.9685603334	0	1188	0.7452677863754662	0.7508926244020129	0.49984981206084195	190.9790496826172	190.9857940673828
408	191.01727294921875	3.0117666666666665					1	DETECTED	191.0173 m/z @3.01 [N1282_2.mzXML]	191.01727294921875	3.0117666666666665	1.98315	16.037016666666666	14.053866666666666	18925.482421875	1778399.3168381348	0	1188	0.3285212873395409	0.7567045486389525	0.5748286330700271	191.00906372070312	191.01812744140625
409	191.03103637695312	10.882100000000001					1	DETECTED	191.0310 m/z @10.88 [N1282_2.mzXML]	191.03103637695312	10.882100000000001	1.4125333333333332	18.206166666666665	16.793633333333332	107009.0859375	1.1116090750588262E7	0	1188	9.190582190191801	0.5214081498110469	0.030045680907550224	191.0240936279297	191.04025268554688
410	191.07627868652344	1.6875166666666668					1	DETECTED	191.0763 m/z @1.69 [N1282_2.mzXML]	191.07627868652344	1.6875166666666668	1.4475833333333334	10.7664	9.318816666666667	82758.921875	2035625.0373763433	0	1188	0.07603016898393111	42.82366705116714	88.91117041761476	191.06951904296875	191.0792236328125
411	191.9710693359375	0.3375					1	DETECTED	191.9711 m/z @0.34 [N1282_2.mzXML]	191.9710693359375	0.3375	0.1556833333333333	19.996333333333332	19.84065	1667.0638427734375	1185048.762712524	0	1188	17.747276826118693	54.56224218535153	108.12448437070307	191.9697723388672	191.97232055664062
412	192.03224182128906	1.9405833333333333					1	DETECTED	192.0322 m/z @1.94 [N1282_2.mzXML]	192.03224182128906	1.9405833333333333	1.8844166666666666	11.094566666666667	9.21015	7470.93603515625	2315424.7157305907	0	1188	9.088372453770742	81.98946587537088	162.97893175074176	192.02337646484375	192.03472900390625
413	192.0652618408203	7.7466					1	DETECTED	192.0653 m/z @7.75 [N1282_2.mzXML]	192.0652618408203	7.7466	1.7380166666666668	13.383583333333332	11.645566666666666	4914.50537109375	1251910.872100586	0	1188	0.8723650199355486	0.9690775695879505	3.508598182735074	192.06275939941406	192.07371520996094
414	192.1343536376953	4.273616666666666					1	DETECTED	192.1344 m/z @4.27 [N1282_2.mzXML]	192.1343536376953	4.273616666666666	3.597283333333333	4.590133333333333	0.9928500000000002	2035.9544677734375	69073.11786724854	0	1188	0.4522078734907451	0.7339945786101528	0.46798915722030565	192.13363647460938	192.13475036621094
415	192.9611358642578	2.08255					1	DETECTED	192.9611 m/z @2.08 [N1282_2.mzXML]	192.9611358642578	2.08255	2.0111833333333333	18.6285	16.617316666666667	15968.4462890625	1044031.5796184082	0	1188	0.20897133113187039	104.9900837482148	195.21119634534867	192.9609375	192.96493530273438
416	193.00184631347656	1.4927					1	DETECTED	193.0018 m/z @1.49 [N1282_2.mzXML]	193.00184631347656	1.4927	1.4927	18.70133333333333	17.20863333333333	10285.0498046875	1257886.4562090458	0	1188	0.23329230669422696	null	null	192.99920654296875	193.010498046875
417	193.03468322753906	1.65585					1	DETECTED	193.0347 m/z @1.66 [N1282_2.mzXML]	193.03468322753906	1.65585	1.6101833333333333	18.829333333333334	17.219150000000003	9015.8642578125	1417705.2126748962	0	1188	1.7603141474308197	188.53083941605811	376.0616788321162	193.03382873535156	193.03814697265625
418	193.05563354492188	1.463					1	DETECTED	193.0556 m/z @1.46 [N1282_2.mzXML]	193.05563354492188	1.463	1.4125333333333332	9.376399999999999	7.963866666666665	11261.2099609375	914645.7765743408	0	1188	0.05401996674541509	78.90224570673676	154.0896688125837	193.04786682128906	193.0557098388672
419	193.0857696533203	10.503666666666668					1	DETECTED	193.0858 m/z @10.50 [N1282_2.mzXML]	193.0857696533203	10.503666666666668	10.48585	10.784516666666667	0.2986666666666675	11068.39453125	66979.7108233649	0	1188	0.08477289678731026	8.3816651075764	8.215665072452996	193.08566284179688	193.0859375
420	193.1541748046875	1.8270666666666666					1	DETECTED	193.1542 m/z @1.83 [N1282_2.mzXML]	193.1541748046875	1.8270666666666666	1.8270666666666666	14.815566666666665	12.988499999999998	3824.23095703125	1718284.5246643065	0	1188	12.765718603831093	null	null	193.1541748046875	193.15858459472656
421	194.0321502685547	1.89855					1	DETECTED	194.0322 m/z @1.90 [N1282_2.mzXML]	194.0321502685547	1.89855	0.21035	19.978166666666667	19.76781666666667	5603.2412109375	2606683.070220183	0	1188	14.287748781758502	5.854702246969159	10.024604186217415	194.0321502685547	194.0338897705078
422	194.08108520507812	10.43205					1	DETECTED	194.0811 m/z @10.43 [N1282_2.mzXML]	194.08108520507812	10.43205	3.398683333333333	10.537383333333334	7.138700000000002	8883.9736328125	1293138.4215878604	0	1188	0.1190203675699415	0.5074881161700656	0.014976232340131205	194.0808868408203	194.08114624023438
423	194.95851135253906	2.1111666666666666					1	DETECTED	194.9585 m/z @2.11 [N1282_2.mzXML]	194.95851135253906	2.1111666666666666	2.0395	15.999766666666666	13.960266666666666	5465.0439453125	1746235.497667481	0	1188	12.905947780409301	97.39720930232544	193.7944186046509	194.9580841064453	194.96356201171875
424	194.97657775878906	11.805033333333334					1	DETECTED	194.9766 m/z @11.81 [N1282_2.mzXML]	194.97657775878906	11.805033333333334	11.354633333333334	14.783866666666666	3.4292333333333325	7502.4736328125	595977.6029857788	0	1188	0.43133262409866546	3.8068753700414426	6.613750740082885	194.9755096435547	194.97727966308594
425	195.02972412109375	16.497366666666668					1	DETECTED	195.0297 m/z @16.50 [N1282_2.mzXML]	195.02972412109375	16.497366666666668	0.4109333333333333	19.978166666666667	19.567233333333334	7669.76708984375	2625397.719475527	0	1188	2.354951789382394	0.6081905456564848	0.20420612381401745	195.02626037597656	195.0370635986328
426	195.0873260498047	9.907900000000001					1	DETECTED	195.0873 m/z @9.91 [N1282_2.mzXML]	195.0873260498047	9.907900000000001	0.10115	19.996333333333332	19.895183333333332	1131324.625	1.728756588133274E7	1	1188	0.10158935803221247	2.0195658145256963	2.205275414954292	195.08169555664062	195.09146118164062
427	195.10092163085938	11.275583333333334					1	DETECTED	195.1009 m/z @11.28 [N1282_2.mzXML]	195.10092163085938	11.275583333333334	9.874383333333332	12.137216666666665	2.262833333333333	25021.076171875	722650.6400102538	0	1188	0.34900413233864924	0.8074626510609946	0.2737119250508168	195.1008758544922	195.1048583984375
428	195.1128387451172	9.328133333333334					1	DETECTED	195.1128 m/z @9.33 [N1282_2.mzXML]	195.1128387451172	9.328133333333334	9.267	9.95855	0.6915500000000012	14989.3759765625	175249.7137491457	0	1188	0.12068698598124428	5.656079607415419	10.312159214830839	195.11094665527344	195.11294555664062
429	195.1376953125	12.25775					1	DETECTED	195.1377 m/z @12.26 [N1282_2.mzXML]	195.1376953125	12.25775	12.120266666666668	16.775333333333332	4.655066666666665	6129.1962890625	1356250.7611525876	0	1188	0.03600164101250236	16.929567220269274	32.85913444053855	195.13742065429688	195.14071655273438
430	195.17385864257812	12.611783333333333					1	DETECTED	195.1739 m/z @12.61 [N1282_2.mzXML]	195.17385864257812	12.611783333333333	12.59545	12.7263	0.13085000000000058	6514.41259765625	30246.14367187504	0	1188	0.14964337272551553	4.005612244897874	7.0112244897957465	195.17355346679688	195.17454528808594
431	195.7218475341797	9.94125					1	DETECTED	195.7218 m/z @9.94 [N1282_2.mzXML]	195.7218475341797	9.94125	9.85735	9.95855	0.1012000000000004	3112.323486328125	15155.326982421931	0	1188	0.09599069357426337	0.6030989272944015	0.20619785458880294	195.7214813232422	195.7218475341797
432	196.0603790283203	8.909683333333334					1	DETECTED	196.0604 m/z @8.91 [N1282_2.mzXML]	196.0603790283203	8.909683333333334	8.733300000000002	18.352333333333334	9.619033333333332	7778.5458984375	987153.1093905641	0	1188	0.1504440022277027	27.26740999716547	4.448664772232462	196.06002807617188	196.06874084472656
433	196.0908660888672	9.907900000000001					1	DETECTED	196.0909 m/z @9.91 [N1282_2.mzXML]	196.0908660888672	9.907900000000001	0.37434999999999996	19.029333333333334	18.654983333333334	74381.453125	2205961.653674622	0	1188	0.10286146559026754	29.699564013726295	2.7475676717802857	196.09017944335938	196.09950256347656
434	196.8647918701172	2.0111833333333333					1	DETECTED	196.8648 m/z @2.01 [N1282_2.mzXML]	196.8647918701172	2.0111833333333333	1.5806166666666668	11.414983333333334	9.834366666666668	17874.478515625	2333672.452844116	0	1188	0.2697494469699202	11.420260122319428	0.37709728455112285	196.86428833007812	196.8737335205078
435	196.95614624023438	11.258550000000001					1	DETECTED	196.9561 m/z @11.26 [N1282_2.mzXML]	196.95614624023438	11.258550000000001	11.12605	15.062583333333333	3.936533333333333	6157.341796875	558133.450771179	0	1188	0.7679597113202483	14.854842767295366	28.709685534590733	196.9549560546875	196.95663452148438
436	197.06472778320312	15.669766666666668					1	DETECTED	197.0647 m/z @15.67 [N1282_2.mzXML]	197.06472778320312	15.669766666666668	8.803483333333332	19.978166666666667	11.174683333333334	10617.7421875	2597563.3054449754	0	1188	2.414746134994701	0.844855414077587	0.6010935208737233	197.0614013671875	197.0675811767578
437	197.08035278320312	11.04645					1	DETECTED	197.0804 m/z @11.05 [N1282_2.mzXML]	197.08035278320312	11.04645	7.4478333333333335	11.12605	3.678216666666666	19520.341796875	630500.0246410222	0	1188	0.3377139026560183	0.5159503272913057	0.0969979873997838	197.0736541748047	197.087646484375
438	197.12835693359375	9.719666666666665					1	DETECTED	197.1284 m/z @9.72 [N1282_2.mzXML]	197.12835693359375	9.719666666666665	9.121533333333334	14.290466666666667	5.168933333333333	27851.916015625	809061.0821876226	0	1188	0.10177554163267111	0.6455469036243544	0.22612149776279206	197.12811279296875	197.1326904296875
439	197.15335083007812	14.217616666666666					1	DETECTED	197.1534 m/z @14.22 [N1282_2.mzXML]	197.15335083007812	14.217616666666666	0.63	14.864366666666665	14.234366666666665	3874.442626953125	2010178.9791483153	0	1188	0.06014386121793969	0.5237992436740807	0.047598487348161314	197.15289306640625	197.1539764404297
440	198.02066040039062	15.706383333333333					1	DETECTED	198.0207 m/z @15.71 [N1282_2.mzXML]	198.02066040039062	15.706383333333333	9.907900000000001	18.88383333333333	8.97593333333333	1892.60009765625	516644.6346369933	0	1188	1.0108172173648668	0.7739897501932976	0.5479795003865953	198.02015686035156	198.0210418701172
441	198.05252075195312	10.520816666666667					1	DETECTED	198.0525 m/z @10.52 [N1282_2.mzXML]	198.05252075195312	10.520816666666667	8.945366666666667	10.695699999999999	1.750333333333332	42232.91796875	407297.47193859954	0	1188	0.08602194144230246	0.5446467590259297	3.4980613138477414	198.05224609375	198.0558624267578
442	198.08485412597656	1.8414833333333334					1	DETECTED	198.0849 m/z @1.84 [N1282_2.mzXML]	198.08485412597656	1.8414833333333334	1.7987166666666667	10.468150000000001	8.669433333333334	16453.37109375	1180951.2705361939	0	1188	0.11011428034468107	101.3573655494935	201.71473109898702	198.0840301513672	198.08486938476562
443	198.86181640625	1.98315					1	DETECTED	198.8618 m/z @1.98 [N1282_2.mzXML]	198.86181640625	1.98315	1.7035666666666667	2.15405	0.4504833333333331	16463.517578125	239893.1565786132	0	1188	0.18525997705446562	0.805633383010432	0.6112667660208638	198.86123657226562	198.8621063232422
444	198.93992614746094	1.5515833333333333					1	DETECTED	198.9399 m/z @1.55 [N1282_2.mzXML]	198.93992614746094	1.5515833333333333	1.4311666666666667	13.427249999999999	11.996083333333333	268728.9375	3568939.1901248773	0	1188	0.11909402801098112	0.8856642396737991	0.6508425012888911	198.93894958496094	198.9458770751953
445	199.02342224121094	10.571683333333334					1	DETECTED	199.0234 m/z @10.57 [N1282_2.mzXML]	199.02342224121094	10.571683333333334	9.459100000000001	19.138666666666666	9.679566666666664	5373.2724609375	710320.6392913815	0	1188	0.2547831179291755	4.350041195416073	11.757681501042565	199.01580810546875	199.0238037109375
446	199.0595703125	11.04645					1	DETECTED	199.0596 m/z @11.05 [N1282_2.mzXML]	199.0595703125	11.04645	10.2364	18.095166666666668	7.858766666666668	22867.380859375	897517.2348294981	0	1188	0.10892612568162363	52.683469198769764	0.252273555420279	199.05580139160156	199.06024169921875
447	199.16885375976562	12.790899999999999					1	DETECTED	199.1689 m/z @12.79 [N1282_2.mzXML]	199.16885375976562	12.790899999999999	5.280316666666667	19.540000000000003	14.259683333333335	13117.931640625	1139198.3834380493	0	1188	2.2063204859078933	0.9401991178377702	2.152144757090789	199.1681671142578	199.1696319580078
448	200.040283203125	1.6712166666666666					1	DETECTED	200.0403 m/z @1.67 [N1282_2.mzXML]	200.040283203125	1.6712166666666666	1.6256333333333333	2.9111333333333334	1.2855	20414.228515625	458514.45346710214	0	1188	0.11706500149509291	14.100548446069478	26.899855993195192	200.0400848388672	200.04425048828125
449	200.06808471679688	1.7987166666666667					1	DETECTED	200.0681 m/z @1.80 [N1282_2.mzXML]	200.06808471679688	1.7987166666666667	1.7698833333333333	16.07375	14.303866666666668	108610.75	2653752.933261597	0	1188	0.04192734805670817	248.04393063583683	495.0878612716736	200.0679473876953	200.07424926757812
450	200.09181213378906	9.328133333333334					1	DETECTED	200.0918 m/z @9.33 [N1282_2.mzXML]	200.09181213378906	9.328133333333334	4.03775	10.1342	6.09645	14308.62890625	440728.4245657659	0	1188	0.11091424607922207	0.5146143638802656	0.021624820038748986	200.09144592285156	200.095458984375
451	200.1280975341797	1.9971333333333334					1	DETECTED	200.1281 m/z @2.00 [N1282_2.mzXML]	200.1280975341797	1.9971333333333334	1.9405833333333333	5.733533333333333	3.7929499999999994	9527.0	371199.89019046014	0	1188	0.10290335655050886	15.150781963043318	28.17478103570151	200.1276092529297	200.1285400390625
452	200.93763732910156	1.5222833333333334					1	DETECTED	200.9376 m/z @1.52 [N1282_2.mzXML]	200.93763732910156	1.5222833333333334	1.4475833333333334	1.5952833333333334	0.14769999999999994	35013.61328125	216641.07161669913	0	1188	null	0.9886211512717534	0.9115611676556955	200.9373779296875	200.93768310546875
453	200.9729766845703	1.5222833333333334					1	DETECTED	200.9730 m/z @1.52 [N1282_2.mzXML]	200.9729766845703	1.5222833333333334	1.463	1.6256333333333333	0.16263333333333319	37254.23046875	263397.71107238764	0	1188	0.1361526460881466	1.371661512510541	1.7533899137805635	200.97279357910156	200.97308349609375
454	201.01571655273438	1.89855					1	DETECTED	201.0157 m/z @1.90 [N1282_2.mzXML]	201.01571655273438	1.89855	1.7546166666666667	2.2959	0.5412833333333333	35706.828125	480775.6852971192	0	1188	0.13470408827140612	1.880326540064846	2.4402177534846845	201.0155487060547	201.01583862304688
455	201.11183166503906	0.59365					1	DETECTED	201.1118 m/z @0.59 [N1282_2.mzXML]	201.11183166503906	0.59365	0.10115	19.996333333333332	19.895183333333332	37512.3125	2.7593062023075443E7	0	1188	14.826746756846477	20.198155668358712	2.1259779707056174	201.1113739013672	201.11233520507812
456	202.11520385742188	1.12155					1	DETECTED	202.1152 m/z @1.12 [N1282_2.mzXML]	202.11520385742188	1.12155	0.10115	19.996333333333332	19.895183333333332	4453.98681640625	3006716.3784370734	0	1188	18.466476094192913	9.748717823075918	18.497435646151835	202.10723876953125	202.11618041992188
457	202.9704132080078	1.5515833333333333					1	DETECTED	202.9704 m/z @1.55 [N1282_2.mzXML]	202.9704132080078	1.5515833333333333	1.4475833333333334	1.5952833333333334	0.14769999999999994	12563.2763671875	76828.78232409664	0	1188	0.13660952470161636	0.7100961538461544	0.3924592982941986	202.9704132080078	202.97076416015625
458	203.0314178466797	1.8699166666666664					1	DETECTED	203.0314 m/z @1.87 [N1282_2.mzXML]	203.0314178466797	1.8699166666666664	1.4475833333333334	9.392266666666666	7.944683333333333	112667.59375	3569849.8245864254	0	1188	0.45565827766442046	9.406607586911896	0.8578238425998249	203.0225830078125	203.03799438476562
459	203.05201721191406	1.7987166666666667					1	DETECTED	203.0520 m/z @1.80 [N1282_2.mzXML]	203.05201721191406	1.7987166666666667	1.7035666666666667	15.1136	13.410033333333333	1624004.875	2.6451117129579253E7	1	1188	0.19203185220723418	5.719356356341523	8.199727263169942	203.04296875	203.05357360839844
460	203.10643005371094	12.188649999999999					1	DETECTED	203.1064 m/z @12.19 [N1282_2.mzXML]	203.10643005371094	12.188649999999999	0.42938333333333334	19.94183333333333	19.512449999999998	4813.7705078125	1525204.3084977418	0	1188	0.08602743097986121	0.8296627057242799	0.6593254114485597	203.10272216796875	203.11607360839844
461	203.82359313964844	9.181316666666667					1	DETECTED	203.8236 m/z @9.18 [N1282_2.mzXML]	203.82359313964844	9.181316666666667	9.121533333333334	9.376399999999999	0.2548666666666648	17886.580078125	120105.79094458018	0	1188	0.09661874320241282	2.922894509022324	2.034115308001679	203.8233184814453	203.82391357421875
462	204.01788330078125	10.2364					1	DETECTED	204.0179 m/z @10.24 [N1282_2.mzXML]	204.01788330078125	10.2364	9.137699999999999	10.37975	1.2420500000000008	59547.7578125	600245.2551414182	0	1188	0.10698147924311385	1.6556499475353728	0.20530774698096513	204.01512145996094	204.01795959472656
463	204.05552673339844	1.81285					1	DETECTED	204.0555 m/z @1.81 [N1282_2.mzXML]	204.05552673339844	1.81285	0.5387166666666666	10.818766666666667	10.280050000000001	89592.15625	5429638.162983062	0	1188	0.25055353057656116	1.2300927552307854	1.6404024065818454	204.04978942871094	204.06552124023438
464	204.1224365234375	1.8699166666666664					1	DETECTED	204.1224 m/z @1.87 [N1282_2.mzXML]	204.1224365234375	1.8699166666666664	1.8558999999999999	10.468150000000001	8.612250000000001	1802996.625	1.1840933337657843E7	1	1188	0.073933816661224	17.153238703268585	14.414255984573957	204.1224365234375	204.12342834472656
465	204.41629028320312	9.195416666666667					1	DETECTED	204.4163 m/z @9.20 [N1282_2.mzXML]	204.41629028320312	9.195416666666667	9.152683333333332	9.2968	0.14411666666666711	14637.0810546875	83382.63108276408	0	1188	0.0998332410433953	1.686232449297935	2.37246489859587	204.4160614013672	204.4163818359375
466	204.5194854736328	10.220833333333333					1	DETECTED	204.5195 m/z @10.22 [N1282_2.mzXML]	204.5194854736328	10.220833333333333	9.560049999999999	10.331383333333333	0.7713333333333345	10764.4033203125	225452.78323657237	0	1188	0.7252202749247818	0.5836507175826668	0.16730143516533363	204.5194549560547	204.51971435546875
467	204.95660400390625	1.6256333333333333					1	DETECTED	204.9566 m/z @1.63 [N1282_2.mzXML]	204.95660400390625	1.6256333333333333	1.5806166666666668	19.5765	17.99588333333333	50681.7265625	8688813.580931153	0	1188	0.05973765495178718	199.8802295446139	398.7604590892278	204.9564971923828	204.9626007080078
468	204.99610900878906	11.635783333333334					1	DETECTED	204.9961 m/z @11.64 [N1282_2.mzXML]	204.99610900878906	11.635783333333334	1.4125333333333332	16.129266666666666	14.716733333333334	6565.7041015625	2081191.0871656185	0	1188	0.42889322566363575	0.7197678494281825	0.43953569885636484	204.99539184570312	204.99949645996094
469	205.0240020751953	1.8414833333333334					1	DETECTED	205.0240 m/z @1.84 [N1282_2.mzXML]	205.0240020751953	1.8414833333333334	1.4311666666666667	9.2524	7.821233333333333	12562.5	1938684.761808716	0	1188	0.4007970520850139	9.530728299281042	18.061456598562085	205.0179443359375	205.03143310546875
470	205.0343017578125	10.220833333333333					1	DETECTED	205.0343 m/z @10.22 [N1282_2.mzXML]	205.0343017578125	10.220833333333333	10.188433333333334	10.252116666666666	0.06368333333333176	4483.470703125	14143.057837646164	0	1188	0.05830535370733436	0.9827674897119373	0.9655349794238746	205.03427124023438	205.0346221923828
471	205.04714965820312	9.328133333333334					1	DETECTED	205.0471 m/z @9.33 [N1282_2.mzXML]	205.04714965820312	9.328133333333334	1.7845833333333334	9.993266666666667	8.208683333333333	46644.984375	1621277.0683479614	0	1188	0.10008424059259013	2.587137160581248	5.263256329996206	205.04483032226562	205.0566864013672
472	205.08544921875	12.462816666666667					1	DETECTED	205.0854 m/z @12.46 [N1282_2.mzXML]	205.08544921875	12.462816666666667	0.10115	19.996333333333332	19.895183333333332	12190.2080078125	4738160.823300415	0	1188	11.545431575271987	0.8047128218956451	0.1635695895795726	205.08177185058594	205.08616638183594
473	205.09690856933594	9.195416666666667					1	DETECTED	205.0969 m/z @9.20 [N1282_2.mzXML]	205.09690856933594	9.195416666666667	1.7380166666666668	11.946683333333334	10.208666666666668	5061273.0	4.2009102199879535E7	1	1188	0.10126081282184707	1.9786949276556298	1.7693765257554213	205.09237670898438	205.0972137451172
474	205.1260528564453	1.8699166666666664					1	DETECTED	205.1261 m/z @1.87 [N1282_2.mzXML]	205.1260528564453	1.8699166666666664	1.8558999999999999	9.267	7.411099999999999	152754.875	1599826.2682055673	0	1188	0.06830078898694891	10.125499887723661	19.057446486055916	205.11605834960938	205.1359100341797
475	205.98712158203125	11.3694					1	DETECTED	205.9871 m/z @11.37 [N1282_2.mzXML]	205.98712158203125	11.3694	0.10115	19.94183333333333	19.84068333333333	17339.912109375	3862349.447614411	0	1188	0.9308875964831493	0.9172306307075387	2.341256220670372	205.98629760742188	205.99603271484375
476	206.0811004638672	10.315733333333332					1	DETECTED	206.0811 m/z @10.32 [N1282_2.mzXML]	206.0811004638672	10.315733333333332	0.17396666666666669	10.731383333333333	10.557416666666667	126117.1875	2060166.3433620015	0	1188	0.10216169664380281	0.5414602247231861	2.2623092850249837	206.08091735839844	206.08981323242188
477	206.1001434326172	9.195416666666667					1	DETECTED	206.1001 m/z @9.20 [N1282_2.mzXML]	206.1001434326172	9.195416666666667	9.103866666666667	10.2364	1.132533333333333	564358.4375	4185034.0010093465	0	1188	0.09472730429921228	1.9125504703859295	1.699527797735939	206.10006713867188	206.10057067871094
478	206.3819122314453	9.181316666666667					1	DETECTED	206.3819 m/z @9.18 [N1282_2.mzXML]	206.3819122314453	9.181316666666667	9.121533333333334	9.328133333333334	0.2065999999999999	17161.46484375	108742.01757299816	0	1188	0.09749175386395237	1.7279063284081277	2.4647047426042277	206.38133239746094	206.38241577148438
479	206.8934326171875	1.7698833333333333					1	DETECTED	206.8934 m/z @1.77 [N1282_2.mzXML]	206.8934326171875	1.7698833333333333	1.6712166666666666	1.98315	0.3119333333333334	68823.078125	536108.5923024904	0	1188	0.0915551285373355	1.5807432432432433	2.234187190572493	206.8933868408203	206.8938446044922
480	206.99606323242188	10.8502					1	DETECTED	206.9961 m/z @10.85 [N1282_2.mzXML]	206.99606323242188	10.8502	0.19216666666666665	19.996333333333332	19.804166666666667	9416.275390625	2640136.761344178	0	1188	7.648106609538795	0.9290722803769302	0.8111452664033941	206.9869842529297	206.99623107910156
481	207.02593994140625	10.220833333333333					1	DETECTED	207.0259 m/z @10.22 [N1282_2.mzXML]	207.02593994140625	10.220833333333333	1.4125333333333332	15.37865	13.966116666666668	627116.5625	9520265.955459153	1	1188	0.7180845476220359	0.8308757160109357	3.8720491672466895	207.01605224609375	207.0350799560547
482	207.10430908203125	9.195416666666667					1	DETECTED	207.1043 m/z @9.20 [N1282_2.mzXML]	207.10430908203125	9.195416666666667	9.033483333333333	9.360466666666667	0.3269833333333345	20700.3671875	198187.1500391846	0	1188	0.09499105682871445	0.9773023716202108	0.7652411290702613	207.10415649414062	207.11026000976562
483	208.02964782714844	10.220833333333333					1	DETECTED	208.0296 m/z @10.22 [N1282_2.mzXML]	208.02964782714844	10.220833333333333	0.24668333333333334	10.396633333333334	10.14995	46127.53125	3267513.763403597	0	1188	0.7930651604065737	0.5088127810389859	4.121567266361479	208.01976013183594	208.02978515625
484	208.04910278320312	16.497366666666668					1	DETECTED	208.0491 m/z @16.50 [N1282_2.mzXML]	208.04910278320312	16.497366666666668	0.19216666666666665	19.94183333333333	19.749666666666666	14388.43359375	3735517.1543125627	0	1188	2.4589222661324506	0.606663900516317	0.39479652822139855	208.0482635498047	208.04945373535156
485	208.1329803466797	8.821516666666668					1	DETECTED	208.1330 m/z @8.82 [N1282_2.mzXML]	208.1329803466797	8.821516666666668	8.629083333333334	8.945366666666667	0.3162833333333328	8097.1611328125	79654.01514062485	0	1188	0.17579512321843893	0.8217997574917691	0.6435995149835384	208.1328582763672	208.1332550048828
486	208.89047241210938	1.7698833333333333					1	DETECTED	208.8905 m/z @1.77 [N1282_2.mzXML]	208.89047241210938	1.7698833333333333	1.6875166666666668	2.0111833333333333	0.32366666666666655	42020.3515625	335748.9618980711	0	1188	0.14719980713386094	1.9647915823553255	1.940461754445221	208.89035034179688	208.89111328125
487	208.935302734375	2.0968833333333334					1	DETECTED	208.9353 m/z @2.10 [N1282_2.mzXML]	208.935302734375	2.0968833333333334	2.025333333333333	16.368566666666666	14.343233333333334	14366.474609375	1893424.723598938	0	1188	0.15029603534643288	100.2322385278357	199.46447705567138	208.9306182861328	208.93701171875
488	208.978515625	13.972433333333333					1	DETECTED	208.9785 m/z @13.97 [N1282_2.mzXML]	208.978515625	13.972433333333333	11.58895	15.9073	4.318349999999999	5163.90625	758756.9933305051	0	1188	0.737469975932413	0.9058905383577258	0.8117810767154516	208.977783203125	208.97923278808594
489	209.03314208984375	1.4927					1	DETECTED	209.0331 m/z @1.49 [N1282_2.mzXML]	209.03314208984375	1.4927	1.4311666666666667	10.252116666666666	8.82095	51487.91015625	1490428.29041867	0	1188	0.06988345231370108	14.234719453425157	1.6284275705055105	209.0301055908203	209.0338592529297
490	209.04551696777344	16.1659					1	DETECTED	209.0455 m/z @16.17 [N1282_2.mzXML]	209.04551696777344	16.1659	0.10115	19.996333333333332	19.895183333333332	29297.884765625	6726079.29137313	0	1188	7.091140396592733	0.7833002831007504	0.5006742310211482	209.04383850097656	209.0460968017578
491	209.09181213378906	7.6407					1	DETECTED	209.0918 m/z @7.64 [N1282_2.mzXML]	209.09181213378906	7.6407	5.716266666666667	8.750783333333334	3.0345166666666676	39246.49609375	2498313.3224176033	0	1188	0.7031617639494661	0.6615478349536669	0.24075210035569067	209.0916290283203	209.09219360351562
492	209.1168670654297	12.039616666666666					1	DETECTED	209.1169 m/z @12.04 [N1282_2.mzXML]	209.1168670654297	12.039616666666666	1.6256333333333333	12.512966666666667	10.887333333333334	151463.21875	2612079.804822262	1	1188	0.12130260036611773	0.6213731346722614	0.06082455909051501	209.1080322265625	209.11717224121094
493	210.04443359375	10.220833333333333					1	DETECTED	210.0444 m/z @10.22 [N1282_2.mzXML]	210.04443359375	10.220833333333333	8.2774	18.480666666666664	10.203266666666664	3039.408203125	744479.1052427064	0	1188	6.603491143780985	2.6250621751882406	4.250124350376481	210.0443115234375	210.04981994628906
494	210.9352264404297	11.635783333333334					1	DETECTED	210.9352 m/z @11.64 [N1282_2.mzXML]	210.9352264404297	11.635783333333334	2.0537833333333335	19.321166666666667	17.267383333333335	11776.56640625	3278305.4701313465	0	1188	0.37080051782998424	0.7772081877968704	0.4959875632973141	210.93190002441406	210.93704223632812
495	211.0418701171875	2.4782					1	DETECTED	211.0419 m/z @2.48 [N1282_2.mzXML]	211.0418701171875	2.4782	2.025333333333333	16.960333333333335	14.935000000000002	30425.4453125	3290260.3931045854	0	1188	0.5854593000248993	1.6768046915133012	2.233816737697059	211.04000854492188	211.0504150390625
496	211.08030700683594	14.735266666666666					1	DETECTED	211.0803 m/z @14.74 [N1282_2.mzXML]	211.08030700683594	14.735266666666666	9.526783333333332	18.224333333333334	8.697550000000001	3939.114990234375	766522.674255402	0	1188	0.5397628916970465	0.8349407537062934	0.6698815074125867	211.07086181640625	211.0824432373047
497	211.13250732421875	11.66835					1	DETECTED	211.1325 m/z @11.67 [N1282_2.mzXML]	211.13250732421875	11.66835	0.11936666666666666	19.978166666666667	19.8588	7595.11669921875	3461385.0057828394	0	1188	11.40332952930179	0.8597639907697502	1.1374749260818626	211.13246154785156	211.13357543945312
498	211.1441650390625	10.299966666666668					1	DETECTED	211.1442 m/z @10.30 [N1282_2.mzXML]	211.1441650390625	10.299966666666668	10.220833333333333	14.6552	4.4343666666666675	18436.740234375	950580.7888127447	0	1188	0.15452298416305865	28.018323504633003	54.16274319500176	211.1437225341797	211.14747619628906
499	211.1688232421875	14.363933333333334					1	DETECTED	211.1688 m/z @14.36 [N1282_2.mzXML]	211.1688232421875	14.363933333333334	3.2922833333333332	14.929599999999999	11.637316666666665	4600.18505859375	1930902.3700641487	0	1188	0.7060917550787362	0.5255457256446269	0.05109145128925365	211.16305541992188	211.16949462890625
500	212.01934814453125	11.354633333333334					1	DETECTED	212.0193 m/z @11.35 [N1282_2.mzXML]	212.01934814453125	11.354633333333334	11.308783333333334	11.5111	0.20231666666666648	42531.55078125	260906.64968481413	0	1188	0.10035306145255873	2.206288622319168	3.4685591128309925	212.0189208984375	212.01954650878906
501	212.06781005859375	10.818766666666667					1	DETECTED	212.0678 m/z @10.82 [N1282_2.mzXML]	212.06781005859375	10.818766666666667	10.784516666666667	13.369516666666668	2.585000000000001	32037.00390625	497725.57989312627	0	1188	0.11739757700722464	3.6260167736307283	5.208877554182095	212.0674591064453	212.0717010498047
502	212.83872985839844	2.0111833333333333					1	DETECTED	212.8387 m/z @2.01 [N1282_2.mzXML]	212.83872985839844	2.0111833333333333	1.7212500000000002	2.19685	0.4755999999999998	14877.365234375	230208.1129711913	0	1188	0.3431963488221468	0.8201885490917454	0.6403770981834908	212.83827209472656	212.83897399902344
503	212.99917602539062	1.8844166666666666					1	DETECTED	212.9992 m/z @1.88 [N1282_2.mzXML]	212.99917602539062	1.8844166666666666	1.8699166666666664	17.408	15.538083333333335	37423.0703125	2312128.9057851564	0	1188	0.06775797210214152	535.7959770114877	1070.5919540229754	212.99913024902344	213.0072479248047
504	213.0231475830078	10.220833333333333					1	DETECTED	213.0231 m/z @10.22 [N1282_2.mzXML]	213.0231475830078	10.220833333333333	9.575899999999999	19.357833333333335	9.781933333333336	17132.58203125	860170.0368650205	0	1188	0.11835135908667738	4.3185931931088435	8.13130928922094	213.02305603027344	213.0328369140625
505	213.07579040527344	9.622616666666666					1	DETECTED	213.0758 m/z @9.62 [N1282_2.mzXML]	213.07579040527344	9.622616666666666	9.606866666666667	11.701633333333332	2.094766666666665	10808.2763671875	314297.71305017057	0	1188	0.06740378544925818	66.50052910053402	77.03627990545513	213.06591796875	213.0760040283203
506	213.1191864013672	16.738666666666667					1	DETECTED	213.1192 m/z @16.74 [N1282_2.mzXML]	213.1191864013672	16.738666666666667	9.408383333333335	19.1205	9.712116666666665	3745.680419921875	1409836.4438023681	0	1188	8.546605871916661	0.6624652980671506	0.3249305961343013	213.1119384765625	213.12306213378906
507	213.95892333984375	18.057833333333335					1	DETECTED	213.9589 m/z @18.06 [N1282_2.mzXML]	213.95892333984375	18.057833333333335	0.11936666666666666	19.978166666666667	19.8588	3107.852294921875	1407067.1669409794	0	1188	2.904121853604332	0.5535255707474068	0.10705114149481366	213.9573516845703	213.9629364013672
508	214.02630615234375	10.537383333333334					1	DETECTED	214.0263 m/z @10.54 [N1282_2.mzXML]	214.02630615234375	10.537383333333334	10.520816666666667	10.589166666666667	0.06835000000000058	3849.624755859375	12276.053286315933	0	1188	0.08336774080397547	2.062877263581374	3.1257545271627483	214.0262908935547	214.02655029296875
509	214.1072998046875	10.170466666666666					1	DETECTED	214.1073 m/z @10.17 [N1282_2.mzXML]	214.1072998046875	10.170466666666666	3.1428166666666666	10.450166666666666	7.30735	10441.5830078125	836709.0095766602	0	1188	0.147249045161848	0.5198999665606568	0.03797579351400182	214.1070098876953	214.10781860351562
510	214.8356170654297	1.7546166666666667					1	DETECTED	214.8356 m/z @1.75 [N1282_2.mzXML]	214.8356170654297	1.7546166666666667	1.6875166666666668	9.492816666666666	7.805299999999999	13463.8037109375	2840355.887036499	0	1188	0.05764106924790102	58.161698956780974	115.32339791356195	214.833740234375	214.83615112304688
511	214.91725158691406	1.5515833333333333					1	DETECTED	214.9173 m/z @1.55 [N1282_2.mzXML]	214.91725158691406	1.5515833333333333	1.4311666666666667	1.6712166666666666	0.24004999999999987	1076814.75	6439833.3299726555	0	1188	0.10157263496113922	0.8241346257429392	0.6297849483076533	214.91665649414062	214.91758728027344
512	214.98870849609375	1.5367666666666666					1	DETECTED	214.9887 m/z @1.54 [N1282_2.mzXML]	214.98870849609375	1.5367666666666666	1.4475833333333334	12.627983333333333	11.180399999999999	42484.02734375	5939213.828173095	0	1188	0.1317538178855142	62.68211549243143	122.83543116890259	214.9819793701172	214.9889373779297
513	215.0159149169922	1.9548333333333334					1	DETECTED	215.0159 m/z @1.95 [N1282_2.mzXML]	215.0159149169922	1.9548333333333334	1.8844166666666666	10.554466666666666	8.67005	85294.578125	3154981.7282369398	0	1188	0.1308786255967438	13.24281935441622	22.087958678505412	215.01527404785156	215.02310180664062
514	215.13233947753906	2.394966666666667					1	DETECTED	215.1323 m/z @2.39 [N1282_2.mzXML]	215.13233947753906	2.394966666666667	0.7027666666666667	15.130583333333334	14.427816666666667	6245.66943359375	1776342.6143302612	0	1188	10.50426664901103	4.2630352992160105	7.411209457367718	215.1264190673828	215.1422882080078
515	215.1639862060547	12.22315					1	DETECTED	215.1640 m/z @12.22 [N1282_2.mzXML]	215.1639862060547	12.22315	11.962383333333333	12.429	0.4666166666666669	7845.01953125	112322.39726715101	0	1188	0.18758153254339405	0.8947015211555661	0.7894030423111322	215.16343688964844	215.16441345214844
516	215.92095947265625	1.5515833333333333					1	DETECTED	215.9210 m/z @1.55 [N1282_2.mzXML]	215.92095947265625	1.5515833333333333	1.4475833333333334	6.257466666666667	4.8098833333333335	33847.4609375	1965915.4787531432	0	1188	0.08369817403161028	23.124439102564132	44.61976263322559	215.9134521484375	215.9210662841797
517	216.92222595214844	1.6875166666666668					1	DETECTED	216.9222 m/z @1.69 [N1282_2.mzXML]	216.92222595214844	1.6875166666666668	1.4475833333333334	1.9266333333333334	0.47905	153991.21875	1387896.5699541017	0	1188	0.14153427292417042	1.2715111216399761	5.117005846737349	216.91331481933594	216.9224853515625
518	216.95053100585938	1.5222833333333334					1	DETECTED	216.9505 m/z @1.52 [N1282_2.mzXML]	216.95053100585938	1.5222833333333334	1.4311666666666667	1.6256333333333333	0.19446666666666657	125424.90625	872302.3997387693	0	1188	0.13731673775672548	1.067602732589234	1.2422796038879382	216.95022583007812	216.95065307617188
519	217.0468292236328	10.89815					1	DETECTED	217.0468 m/z @10.90 [N1282_2.mzXML]	217.0468292236328	10.89815	1.6256333333333333	17.203	15.577366666666666	4841.7998046875	1387436.3908659369	0	1188	0.12942958796081605	0.8399751236180037	20.26982566590323	217.04501342773438	217.05413818359375
520	217.06956481933594	9.907900000000001					1	DETECTED	217.0696 m/z @9.91 [N1282_2.mzXML]	217.06956481933594	9.907900000000001	9.840266666666668	10.315733333333332	0.47546666666666404	23536.310546875	207066.441371612	0	1188	0.10824273549597407	3.331589338977764	2.1917730894485037	217.06922912597656	217.0708770751953
521	217.08164978027344	1.8558999999999999					1	DETECTED	217.0816 m/z @1.86 [N1282_2.mzXML]	217.08164978027344	1.8558999999999999	1.8414833333333334	15.72495	13.883466666666667	21080.271484375	1353134.4398428039	0	1188	0.2774711346384784	118.66587303285597	192.20978299783334	217.08056640625	217.0896759033203
522	217.1212615966797	0.3375					1	DETECTED	217.1213 m/z @0.34 [N1282_2.mzXML]	217.1212615966797	0.3375	0.10115	19.996333333333332	19.895183333333332	8913.9091796875	2850943.792271881	0	1188	16.90236834755065	19.960963048871676	63.045303688930375	217.1199188232422	217.12384033203125
523	218.08567810058594	16.2214					1	DETECTED	218.0857 m/z @16.22 [N1282_2.mzXML]	218.08567810058594	16.2214	9.152683333333332	19.029333333333334	9.876650000000001	3629.30517578125	945034.4085476681	0	1188	1.7668190280756413	0.6986169106603509	0.49491384327269455	218.08087158203125	218.08721923828125
524	218.138427734375	1.9266333333333334					1	DETECTED	218.1384 m/z @1.93 [N1282_2.mzXML]	218.138427734375	1.9266333333333334	0.10115	19.978166666666667	19.877016666666666	27277.8515625	3093749.8587783775	0	1188	0.1707551574746411	2.2052647707409467	25.409383799538425	218.1370391845703	218.13963317871094
525	218.91925048828125	1.6875166666666668					1	DETECTED	218.9193 m/z @1.69 [N1282_2.mzXML]	218.91925048828125	1.6875166666666668	1.4311666666666667	1.7035666666666667	0.2724	53135.61328125	383677.93849835225	0	1188	0.22487199498771449	0.532128107894756	0.06747346884186622	218.90994262695312	218.91937255859375
526	218.96983337402344	9.719666666666665					1	DETECTED	218.9698 m/z @9.72 [N1282_2.mzXML]	218.96983337402344	9.719666666666665	9.526783333333332	10.045166666666667	0.5183833333333343	2536.785888671875	53340.10726092538	0	1188	0.10590858612817122	1.3437743022552566	1.6875486045105135	218.9694366455078	218.97018432617188
527	218.983642578125	1.5222833333333334					1	DETECTED	218.9836 m/z @1.52 [N1282_2.mzXML]	218.983642578125	1.5222833333333334	1.4311666666666667	1.5806166666666668	0.14945000000000008	19051.396484375	109750.38066210937	0	1188	0.16537618638087026	0.8201024327784889	0.6402048655569779	218.98350524902344	218.98367309570312
528	219.02586364746094	1.7698833333333333					1	DETECTED	219.0259 m/z @1.77 [N1282_2.mzXML]	219.02586364746094	1.7698833333333333	1.6875166666666668	15.271333333333333	13.583816666666666	1502762.5	1.51201683797266E7	1	1188	0.0652589453369481	4.8796261470846085	8.791867415294847	219.01608276367188	219.02694702148438
529	219.04322814941406	8.716033333333334					1	DETECTED	219.0432 m/z @8.72 [N1282_2.mzXML]	219.04322814941406	8.716033333333334	6.607266666666666	12.496233333333333	5.888966666666667	6322.4580078125	721613.4079433593	0	1188	0.05315123638849606	1.3963058976020732	1.7926117952041463	219.04196166992188	219.04812622070312
530	219.0626220703125	10.170466666666666					1	DETECTED	219.0626 m/z @10.17 [N1282_2.mzXML]	219.0626220703125	10.170466666666666	5.004216666666666	10.606966666666667	5.60275	29327.11328125	1050809.1888104863	0	1188	0.22162949154912504	0.5357291685826843	0.05443695658864728	219.0624237060547	219.07254028320312
531	219.11717224121094	14.799933333333334					1	DETECTED	219.1172 m/z @14.80 [N1282_2.mzXML]	219.11717224121094	14.799933333333334	2.6146499999999997	19.412666666666667	16.798016666666665	12595.1513671875	2655959.406016785	0	1188	1.3558055102484055	0.8643983560106252	0.6347965866592	219.10992431640625	219.1238250732422
532	219.174072265625	12.25775					1	DETECTED	219.1741 m/z @12.26 [N1282_2.mzXML]	219.174072265625	12.25775	0.13746666666666665	19.996333333333332	19.858866666666664	21125.078125	1939770.0079056993	0	1188	0.13440398451526825	2.6824452083647916	0.6404613738936509	219.173095703125	219.17503356933594
533	219.20974731445312	13.692533333333333					1	DETECTED	219.2097 m/z @13.69 [N1282_2.mzXML]	219.20974731445312	13.692533333333333	5.576849999999999	15.2891	9.712250000000001	7300.380859375	1076302.5006582644	0	1188	8.163949831046505	0.5983630460363782	0.19672609207275618	219.20974731445312	219.21807861328125
534	220.0294647216797	1.7698833333333333					1	DETECTED	220.0295 m/z @1.77 [N1282_2.mzXML]	220.0294647216797	1.7698833333333333	1.7212500000000002	4.4159	2.6946499999999993	87178.234375	1121802.8383506162	0	1188	0.2914221000177608	5.148128466368494	9.570593131961433	220.02911376953125	220.0377197265625
535	220.11778259277344	8.909683333333334					1	DETECTED	220.1178 m/z @8.91 [N1282_2.mzXML]	220.11778259277344	8.909683333333334	5.2114	15.029366666666666	9.817966666666667	22390.87109375	854355.4209088131	0	1188	0.11991160935838785	0.8937464587361342	0.6990797623049618	220.11744689941406	220.1269989013672
536	220.1692352294922	12.790899999999999					1	DETECTED	220.1692 m/z @12.79 [N1282_2.mzXML]	220.1692352294922	12.790899999999999	0.3011666666666667	12.854199999999999	12.553033333333332	6467.56396484375	1154525.075229248	0	1188	12.553942910116087	0.502534081325462	0.005068162650923952	220.16893005371094	220.17771911621094
537	220.9342498779297	1.6101833333333333					1	DETECTED	220.9342 m/z @1.61 [N1282_2.mzXML]	220.9342498779297	1.6101833333333333	1.5661166666666666	12.024166666666668	10.458050000000002	116346.9921875	4170550.6911081546	0	1188	0.063909885526376	1.6416521106875854	2.0068243460632296	220.92996215820312	220.93455505371094
538	220.99710083007812	2.2959					1	DETECTED	220.9971 m/z @2.30 [N1282_2.mzXML]	220.99710083007812	2.2959	1.4125333333333332	19.357833333333335	17.945300000000003	4498.2060546875	1365500.2642682197	0	1188	9.04616535164438	10.157333685521301	17.70286311168028	220.99588012695312	221.00709533691406
539	221.02430725097656	1.7698833333333333					1	DETECTED	221.0243 m/z @1.77 [N1282_2.mzXML]	221.02430725097656	1.7698833333333333	1.7380166666666668	17.351666666666667	15.61365	92904.453125	2699586.7808578485	0	1188	0.0716147894035366	118.62227953464573	238.47908246566996	221.02072143554688	221.02589416503906
540	221.0529327392578	11.604316666666668					1	DETECTED	221.0529 m/z @11.60 [N1282_2.mzXML]	221.0529327392578	11.604316666666668	3.4902	11.770166666666666	8.279966666666667	15057.693359375	1408294.9772200324	0	1188	0.10679231485259422	0.51021984319509	0.015197878249183302	221.05262756347656	221.06198120117188
541	221.09188842773438	8.629083333333334					1	DETECTED	221.0919 m/z @8.63 [N1282_2.mzXML]	221.09188842773438	8.629083333333334	4.36845	9.267	4.898549999999999	12855.111328125	502765.6009520568	0	1188	0.21753331824761624	0.5854831201357672	0.17331956714900384	221.09117126464844	221.09242248535156
542	222.064697265625	15.85215					1	DETECTED	222.0647 m/z @15.85 [N1282_2.mzXML]	222.064697265625	15.85215	8.786100000000001	19.905166666666666	11.119066666666665	13056.4794921875	2849263.3059820863	0	1188	2.0228822732871325	0.8330588811931398	0.5227933801343697	222.06407165527344	222.06622314453125
543	222.867431640625	1.7546166666666667					1	DETECTED	222.8674 m/z @1.75 [N1282_2.mzXML]	222.867431640625	1.7546166666666667	1.6712166666666666	2.0111833333333333	0.33996666666666675	59109.93359375	455363.3426982421	0	1188	0.09877097851450678	2.0381694644284543	2.2256640312831797	222.86732482910156	222.86802673339844
544	222.90731811523438	1.5222833333333334					1	DETECTED	222.9073 m/z @1.52 [N1282_2.mzXML]	222.90731811523438	1.5222833333333334	1.4311666666666667	1.5661166666666666	0.1349499999999999	5143.53466796875	24634.681514343243	0	1188	0.05820548817418403	0.7405341137735493	0.4810682275470986	222.90687561035156	222.9075164794922
545	222.99581909179688	1.7987166666666667					1	DETECTED	222.9958 m/z @1.80 [N1282_2.mzXML]	222.99581909179688	1.7987166666666667	1.7987166666666667	17.983666666666668	16.18495	22966.609375	9122968.170741025	0	1188	11.990588967170028	null	null	222.99200439453125	223.00048828125
546	223.06106567382812	15.889216666666666					1	DETECTED	223.0611 m/z @15.89 [N1282_2.mzXML]	223.06106567382812	15.889216666666666	9.06865	19.83216666666667	10.76351666666667	24710.111328125	5808543.812795651	0	1188	2.7284735492469228	0.7707479150552681	0.5352847950113379	223.05999755859375	223.0619354248047
547	223.095947265625	11.55855					1	DETECTED	223.0959 m/z @11.56 [N1282_2.mzXML]	223.095947265625	11.55855	0.11936666666666666	19.996333333333332	19.876966666666664	309331.3125	6446666.355748415	1	1188	0.09173278063882329	0.5150998038783972	0.016173576669242577	223.0921630859375	223.1016845703125
548	223.10769653320312	10.34725					1	DETECTED	223.1077 m/z @10.35 [N1282_2.mzXML]	223.10769653320312	10.34725	10.284666666666668	10.34725	0.06258333333333255	3476.05126953125	10550.222737792983	0	1188	0.055197388232667066	0.5	null	223.10757446289062	223.1077423095703
549	223.13250732421875	12.360316666666668					1	DETECTED	223.1325 m/z @12.36 [N1282_2.mzXML]	223.13250732421875	12.360316666666668	10.8502	14.31995	3.4697500000000012	24545.9453125	1366046.3350935066	0	1188	1.1940411619425504	1.1488350789674078	8.333971018924052	223.12969970703125	223.13694763183594
550	223.1710968017578	14.305133333333334					1	DETECTED	223.1711 m/z @14.31 [N1282_2.mzXML]	223.1710968017578	14.305133333333334	6.065383333333333	15.41465	9.349266666666667	7731.14794921875	1027452.3944157714	0	1188	0.33119361642881984	0.5673270831437037	0.11234707040295824	223.16839599609375	223.17576599121094
551	224.8645477294922	1.7546166666666667					1	DETECTED	224.8645 m/z @1.75 [N1282_2.mzXML]	224.8645477294922	1.7546166666666667	1.6875166666666668	1.7698833333333333	0.08236666666666648	47266.6640625	152806.4260737302	0	1188	0.1094610642832401	0.6137605563835064	0.22752111276701273	224.86444091796875	224.8645477294922
552	224.9508819580078	11.752999999999998					1	DETECTED	224.9509 m/z @11.75 [N1282_2.mzXML]	224.9508819580078	11.752999999999998	10.96365	16.27638333333333	5.312733333333332	31767.3359375	2211239.5269096685	0	1188	0.655199432295678	3.160254493765121	4.791791267009041	224.95021057128906	224.95166015625
553	225.03416442871094	1.7987166666666667					1	DETECTED	225.0342 m/z @1.80 [N1282_2.mzXML]	225.03416442871094	1.7987166666666667	1.7845833333333334	2.0395	0.25491666666666646	43485.01953125	288650.626250244	0	1188	0.15458473802718964	9.018278301886786	17.036556603773573	225.03411865234375	225.03482055664062
554	225.05650329589844	9.591533333333333					1	DETECTED	225.0565 m/z @9.59 [N1282_2.mzXML]	225.05650329589844	9.591533333333333	9.526783333333332	17.557166666666667	8.030383333333335	10040.904296875	840723.2402664189	0	1188	0.07827985367280199	62.01068211068204	123.02136422136408	225.0558319091797	225.0643310546875
555	225.14816284179688	12.411766666666667					1	DETECTED	225.1482 m/z @12.41 [N1282_2.mzXML]	225.14816284179688	12.411766666666667	11.787683333333332	16.571966666666665	4.784283333333333	15879.0283203125	992466.5385511473	0	1188	0.06135610899814381	3.8330484710909234	6.666096942181847	225.14788818359375	225.14878845214844
556	225.18446350097656	14.261266666666668					1	DETECTED	225.1845 m/z @14.26 [N1282_2.mzXML]	225.18446350097656	14.261266666666668	12.4459	15.487583333333333	3.0416833333333333	4464.35791015625	492424.02326159674	0	1188	0.036997374823917184	0.837760048475055	0.6755200969501102	225.18414306640625	225.18563842773438
557	226.04476928710938	1.9971333333333334					1	DETECTED	226.0448 m/z @2.00 [N1282_2.mzXML]	226.04476928710938	1.9971333333333334	1.7987166666666667	15.324816666666667	13.5261	26420.52734375	1127970.7733439938	0	1188	0.17081712393129456	4.455198769231808	9.269819673382706	226.03762817382812	226.05189514160156
558	226.0709686279297	9.8233					1	DETECTED	226.0710 m/z @9.82 [N1282_2.mzXML]	226.0709686279297	9.8233	1.65585	10.010333333333334	8.354483333333334	8562.232421875	1407346.0091813353	0	1188	0.10929275850058673	0.5114499221503245	0.022899844300648776	226.067138671875	226.0711212158203
559	226.1184844970703	8.309949999999999					1	DETECTED	226.1185 m/z @8.31 [N1282_2.mzXML]	226.1184844970703	8.309949999999999	7.989516666666666	8.473049999999999	0.4835333333333329	3084.3984375	50419.516972351	0	1188	0.6213099504191231	0.754499115780714	0.5572058834509929	226.11819458007812	226.11900329589844
560	226.9510498046875	1.6407999999999998					1	DETECTED	226.9510 m/z @1.64 [N1282_2.mzXML]	226.9510498046875	1.6407999999999998	1.12155	19.703833333333332	18.582283333333333	535558.5625	6686882.653845519	0	1188	0.062073466692157186	1.7973263257002257	2.5461455416228795	226.94631958007812	226.95213317871094
561	227.05474853515625	10.91465					1	DETECTED	227.0547 m/z @10.91 [N1282_2.mzXML]	227.05474853515625	10.91465	10.8502	11.029666666666666	0.17946666666666644	19933.95703125	130166.35412060581	0	1188	0.10114091871822417	1.3922937677786211	1.9153105792981324	227.05441284179688	227.0548553466797
562	227.07916259765625	9.195416666666667					1	DETECTED	227.0792 m/z @9.20 [N1282_2.mzXML]	227.07916259765625	9.195416666666667	9.121533333333334	12.008416666666667	2.8868833333333335	42531.390625	1119907.0260426025	0	1188	0.09899334213669952	19.233029032643568	3.1063668992918654	227.0789031982422	227.0828094482422
563	227.1752471923828	9.788766666666668					1	DETECTED	227.1752 m/z @9.79 [N1282_2.mzXML]	227.1752471923828	9.788766666666668	8.490016666666667	19.485333333333333	10.995316666666666	73835.7890625	2116182.777023501	1	1188	0.14728735707448237	1.8465218493372835	3.3634046138470137	227.1657257080078	227.1759033203125
564	228.0631561279297	10.315733333333332					1	DETECTED	228.0632 m/z @10.32 [N1282_2.mzXML]	228.0631561279297	10.315733333333332	10.188433333333334	10.89815	0.7097166666666652	46488.921875	371337.0036720575	0	1188	0.21461563493087077	1.1863212463604937	1.0116474103998756	228.05487060546875	228.06320190429688
565	228.1951446533203	11.5111					1	DETECTED	228.1951 m/z @11.51 [N1282_2.mzXML]	228.1951446533203	11.5111	11.324616666666666	12.429	1.1043833333333346	118352.421875	770115.0837455378	1	1188	0.06815527101082886	1.0533801921372974	0.8593326584288136	228.19473266601562	228.19573974609375
566	229.1428985595703	0.8663833333333333					1	DETECTED	229.1429 m/z @0.87 [N1282_2.mzXML]	229.1428985595703	0.8663833333333333	0.10115	19.996333333333332	19.895183333333332	84010.8515625	6.20402869687732E7	1	1188	3.7760221024307103	12.999422833993988	24.99884566798798	229.14266967773438	229.14361572265625
567	229.1543426513672	1.8699166666666664					1	DETECTED	229.1543 m/z @1.87 [N1282_2.mzXML]	229.1543426513672	1.8699166666666664	1.8558999999999999	2.0111833333333333	0.15528333333333344	49600.703125	291577.885618164	0	1188	0.17791550322823957	5.539239001189104	10.078478002378208	229.154052734375	229.1544647216797
568	230.1463165283203	1.3759833333333333					1	DETECTED	230.1463 m/z @1.38 [N1282_2.mzXML]	230.1463165283203	1.3759833333333333	0.21035	19.978166666666667	19.76781666666667	10505.310546875	7483149.304428152	0	1188	3.5321253617137867	8.479431782435872	1.1507443990531236	230.1453399658203	230.14724731445312
569	230.2471466064453	11.414983333333334					1	DETECTED	230.2471 m/z @11.41 [N1282_2.mzXML]	230.2471466064453	11.414983333333334	11.339383333333334	11.822633333333332	0.4832499999999982	157306.203125	1089694.4388836685	1	1188	0.0837521645834709	2.118957574698392	1.8559234089695815	230.24681091308594	230.2477569580078
570	230.9661102294922	1.5367666666666666					1	DETECTED	230.9661 m/z @1.54 [N1282_2.mzXML]	230.9661102294922	1.5367666666666666	1.4311666666666667	1.6256333333333333	0.19446666666666657	140923.828125	1016309.8480056148	0	1188	0.1273947979932295	0.9208709988042402	0.9210325511783901	230.96591186523438	230.96627807617188
571	230.98977661132812	1.9548333333333334					1	DETECTED	230.9898 m/z @1.95 [N1282_2.mzXML]	230.98977661132812	1.9548333333333334	1.8844166666666666	3.71905	1.8346333333333336	19944.578125	501680.4387290038	0	1188	1.3212418274306814	13.142976089166876	22.55732272715821	230.98919677734375	230.99058532714844
572	231.136962890625	14.799933333333334					1	DETECTED	231.1370 m/z @14.80 [N1282_2.mzXML]	231.136962890625	14.799933333333334	0.10115	19.996333333333332	19.895183333333332	228102.34375	2.218714369145031E7	1	1188	0.5279787828813802	0.9733430929059769	4.154236605033073	231.13601684570312	231.14686584472656
573	232.14035034179688	14.799933333333334					1	DETECTED	232.1404 m/z @14.80 [N1282_2.mzXML]	232.14035034179688	14.799933333333334	9.575899999999999	19.68566666666667	10.10976666666667	16686.66796875	1603691.9671839909	0	1188	0.7355082499382473	0.8623814312477873	0.7439537170902137	232.13934326171875	232.14144897460938
574	232.154052734375	8.54255					1	DETECTED	232.1541 m/z @8.54 [N1282_2.mzXML]	232.154052734375	8.54255	3.9764833333333334	11.12605	7.149566666666666	69570.3203125	1127426.608752715	1	1188	0.14916101008214788	0.5232059633343236	0.43876465510600726	232.15341186523438	232.15487670898438
575	232.89614868164062	1.6875166666666668					1	DETECTED	232.8961 m/z @1.69 [N1282_2.mzXML]	232.89614868164062	1.6875166666666668	1.65585	1.9405833333333333	0.2847333333333333	111401.890625	827184.8133022464	0	1188	0.14015102545934988	4.454546910125293	4.9919497704488744	232.8958740234375	232.8969268798828
576	232.92800903320312	1.5515833333333333					1	DETECTED	232.9280 m/z @1.55 [N1282_2.mzXML]	232.92800903320312	1.5515833333333333	1.4311666666666667	1.6101833333333333	0.1790166666666666	85813.515625	488797.4726135253	0	1188	0.11771253838849316	0.7501701949631743	0.5993770863712834	232.9276885986328	232.92848205566406
577	233.1468505859375	14.799933333333334					1	DETECTED	233.1469 m/z @14.80 [N1282_2.mzXML]	233.1468505859375	14.799933333333334	6.782483333333333	19.540000000000003	12.75751666666667	12768.205078125	1654853.009704346	0	1188	0.3226337647376809	0.8388415951223905	0.676674790028051	233.13714599609375	233.1532745361328
578	234.89321899414062	1.6875166666666668					1	DETECTED	234.8932 m/z @1.69 [N1282_2.mzXML]	234.89321899414062	1.6875166666666668	1.65585	1.81285	0.15700000000000003	38499.51953125	204813.7617773439	0	1188	0.08197619934166389	2.478947368421048	4.229412244044311	234.8931121826172	234.89385986328125
579	234.98104858398438	1.8844166666666666					1	DETECTED	234.9810 m/z @1.88 [N1282_2.mzXML]	234.98104858398438	1.8844166666666666	1.8699166666666664	18.6285	16.758583333333334	25091.970703125	2134872.8066408685	0	1188	0.11072889218240589	322.7095425277777	646.6334787571014	234.98068237304688	234.98959350585938
580	235.0686798095703	11.886933333333333					1	DETECTED	235.0687 m/z @11.89 [N1282_2.mzXML]	235.0686798095703	11.886933333333333	11.55855	12.1544	0.5958500000000004	42601.3828125	436395.6079447028	0	1188	0.07394195211305288	0.8741759838508053	0.6068662902724347	235.06417846679688	235.06883239746094
581	235.09219360351562	2.7688166666666665					1	DETECTED	235.0922 m/z @2.77 [N1282_2.mzXML]	235.09219360351562	2.7688166666666665	0.9030666666666666	19.83216666666667	18.929100000000002	52257.07421875	7386026.813883457	0	1188	1.1376876909085505	4.639473246220211	7.191190042721955	235.08660888671875	235.093017578125
582	235.1436309814453	10.537383333333334					1	DETECTED	235.1436 m/z @10.54 [N1282_2.mzXML]	235.1436309814453	10.537383333333334	10.503666666666668	10.589166666666667	0.08549999999999969	6497.2294921875	22944.437593627965	0	1188	0.06056287628021195	1.2679189322787827	1.5358378645575654	235.1436309814453	235.1442108154297
583	235.16905212402344	12.308833333333332					1	DETECTED	235.1691 m/z @12.31 [N1282_2.mzXML]	235.16905212402344	12.308833333333332	0.10115	19.9235	19.82235	15412.3779296875	1294266.1295759573	0	1188	0.10340422338488686	0.8200090414384298	0.6372380767139152	235.16798400878906	235.16986083984375
584	236.07997131347656	14.719266666666666					1	DETECTED	236.0800 m/z @14.72 [N1282_2.mzXML]	236.07997131347656	14.719266666666666	10.450166666666666	18.279833333333332	7.829666666666666	3683.93603515625	717683.2955559691	0	1188	1.4086424547839762	0.9170160767687178	0.8340321535374356	236.07913208007812	236.08082580566406
585	236.99778747558594	1.9687833333333333					1	DETECTED	236.9978 m/z @1.97 [N1282_2.mzXML]	236.99778747558594	1.9687833333333333	1.7845833333333334	18.021	16.236416666666667	32382.4375	2445432.341539246	0	1188	0.10605969933488124	4.858952415143433	7.599805380869703	236.99603271484375	237.00775146484375
586	237.0240020751953	10.882100000000001					1	DETECTED	237.0240 m/z @10.88 [N1282_2.mzXML]	237.0240020751953	10.882100000000001	1.4475833333333334	10.980233333333333	9.532649999999999	4337.6328125	1451819.7343443604	0	1188	0.17047021566130738	0.5052007610352764	0.010401522070552782	237.02378845214844	237.0290069580078
587	237.11154174804688	11.83985					1	DETECTED	237.1115 m/z @11.84 [N1282_2.mzXML]	237.11154174804688	11.83985	0.13746666666666665	19.83216666666667	19.6947	15716.01953125	2933721.7828025813	0	1188	5.193414641739588	0.8765317662245515	3.0509927275545983	237.10882568359375	237.1204376220703
588	238.10708618164062	15.360883333333334					1	DETECTED	238.1071 m/z @15.36 [N1282_2.mzXML]	238.10708618164062	15.360883333333334	4.6222	19.795666666666666	15.173466666666666	13237.416015625	3171197.0241604634	0	1188	1.705413061308441	0.8260385803017148	0.691019084148252	238.10385131835938	238.10769653320312
589	238.84115600585938	1.7698833333333333					1	DETECTED	238.8412 m/z @1.77 [N1282_2.mzXML]	238.84115600585938	1.7698833333333333	1.6875166666666668	6.013016666666667	4.3255	15151.03515625	2074980.8277485352	0	1188	4.318789484376859	26.25758802104417	51.51517604208835	238.8411407470703	238.8511505126953
590	238.9664764404297	11.962383333333333					1	DETECTED	238.9665 m/z @11.96 [N1282_2.mzXML]	238.9664764404297	11.962383333333333	9.654133333333334	17.761666666666667	8.107533333333333	67169.8515625	5335271.967668824	1	1188	0.775654053884038	2.203152284967836	3.905045671912325	238.96591186523438	238.97152709960938
591	239.02220153808594	10.834333333333332					1	DETECTED	239.0222 m/z @10.83 [N1282_2.mzXML]	239.02220153808594	10.834333333333332	5.8032666666666675	10.946850000000001	5.143583333333334	5629.17724609375	745951.8740126342	0	1188	0.14563457367558996	0.5111821880051947	0.0223643760103894	239.0135040283203	239.02239990234375
592	239.04452514648438	2.2959					1	DETECTED	239.0445 m/z @2.30 [N1282_2.mzXML]	239.04452514648438	2.2959	0.3011666666666667	19.978166666666667	19.677	4582.07763671875	2237368.593293487	0	1188	9.969023238710804	4.932238227331974	7.9552717498403815	239.03558349609375	239.0521697998047
593	239.06346130371094	1.8558999999999999					1	DETECTED	239.0635 m/z @1.86 [N1282_2.mzXML]	239.06346130371094	1.8558999999999999	1.5806166666666668	8.821516666666668	7.240900000000001	76321.796875	934482.1871983034	0	1188	0.04296431614562479	1.2736634669982645	1.304312023657433	239.06201171875	239.0686492919922
594	239.09132385253906	10.520816666666667					1	DETECTED	239.0913 m/z @10.52 [N1282_2.mzXML]	239.09132385253906	10.520816666666667	10.450166666666666	11.062566666666667	0.6124000000000009	142641.109375	873112.498668094	1	1188	0.08221873209698671	2.0807925246560837	2.206022799029387	239.09059143066406	239.09141540527344
595	239.13897705078125	9.702616666666668					1	DETECTED	239.1390 m/z @9.70 [N1282_2.mzXML]	239.13897705078125	9.702616666666668	9.669683333333333	11.20775	1.5380666666666674	3924.6796875	100408.76928436282	0	1188	0.08164756679263085	23.35121457489822	45.70242914979644	239.1348876953125	239.1427459716797
596	239.96615600585938	11.787683333333332					1	DETECTED	239.9662 m/z @11.79 [N1282_2.mzXML]	239.96615600585938	11.787683333333332	11.787683333333332	15.396600000000001	3.608916666666669	4444.892578125	355942.8072803957	0	1188	0.3074260766514154	null	null	239.9647979736328	239.97030639648438
597	240.08680725097656	10.2364					1	DETECTED	240.0868 m/z @10.24 [N1282_2.mzXML]	240.08680725097656	10.2364	7.1850000000000005	10.396633333333334	3.2116333333333333	4109.5615234375	156154.0717957458	0	1188	0.1496543761351301	0.5262557077625573	0.05251141552511442	240.08631896972656	240.0876922607422
598	240.0989532470703	12.990499999999999					1	DETECTED	240.0990 m/z @12.99 [N1282_2.mzXML]	240.0989532470703	12.990499999999999	10.503666666666668	14.9626	4.4589333333333325	27470.482421875	1107363.5734178468	0	1188	2.5965053219761476	0.8849536087409123	0.3058064163508525	240.09054565429688	240.10064697265625
599	240.967041015625	12.103733333333334					1	DETECTED	240.9670 m/z @12.10 [N1282_2.mzXML]	240.967041015625	12.103733333333334	11.158066666666667	19.102500000000003	7.944433333333336	10862.8603515625	1086735.1254154048	0	1188	0.5710295296812333	2.640297605559153	4.434096553566538	240.96131896972656	240.9679412841797
600	240.97921752929688	10.91465					1	DETECTED	240.9792 m/z @10.91 [N1282_2.mzXML]	240.97921752929688	10.91465	10.8502	17.798833333333334	6.948633333333335	4445.1787109375	548039.0606941836	0	1188	0.10596920823966016	53.90716317558767	106.81432635117534	240.9781951904297	240.97958374023438
601	241.02517700195312	8.698216666666667					1	DETECTED	241.0252 m/z @8.70 [N1282_2.mzXML]	241.02517700195312	8.698216666666667	1.9687833333333333	14.929599999999999	12.960816666666666	4264.51123046875	899474.8995568848	0	1188	0.14291471575725012	0.9629946553201606	47.51184695559936	241.0247802734375	241.0322723388672
602	241.1063690185547	11.55855					1	DETECTED	241.1064 m/z @11.56 [N1282_2.mzXML]	241.1063690185547	11.55855	10.315733333333332	13.397699999999999	3.0819666666666663	73691.75	1717597.201532287	0	1188	0.09895259965606762	1.239912027786344	0.12913484295858815	241.10202026367188	241.10708618164062
603	242.01876831054688	2.0968833333333334					1	DETECTED	242.0188 m/z @2.10 [N1282_2.mzXML]	242.01876831054688	2.0968833333333334	1.9687833333333333	19.0655	17.096716666666666	5347.03076171875	1147554.6185838315	0	1188	13.511725963998424	66.7319151704397	106.19382471854142	242.01821899414062	242.02867126464844
604	242.06576538085938	9.103866666666667					1	DETECTED	242.0658 m/z @9.10 [N1282_2.mzXML]	242.06576538085938	9.103866666666667	8.98085	9.152683333333332	0.17183333333333195	7673.8818359375	43943.58311145	0	1188	0.07064379436440582	0.6984148489364536	0.396829697872907	242.06546020507812	242.0658416748047
605	242.09959411621094	8.909683333333334					1	DETECTED	242.0996 m/z @8.91 [N1282_2.mzXML]	242.09959411621094	8.909683333333334	8.76835	9.06865	0.3003	13088.220703125	106685.81637768554	0	1188	0.1342595576146337	1.062382075471695	1.1247641509433899	242.09927368164062	242.09982299804688
606	242.2110595703125	11.5111					1	DETECTED	242.2111 m/z @11.51 [N1282_2.mzXML]	242.2110595703125	11.5111	3.71905	12.693283333333333	8.974233333333334	38027.60546875	8064970.224530456	0	1188	0.09781499795158766	0.568725584806105	0.08459356871303292	242.21043395996094	242.21286010742188
607	242.9249267578125	1.6407999999999998					1	DETECTED	242.9249 m/z @1.64 [N1282_2.mzXML]	242.9249267578125	1.6407999999999998	1.5806166666666668	1.8844166666666666	0.30379999999999985	179295.125	892662.534616211	1	1188	0.06396764589623172	1.9130764365860138	2.7956847675706675	242.92478942871094	242.92539978027344
608	242.96229553222656	11.856533333333335					1	DETECTED	242.9623 m/z @11.86 [N1282_2.mzXML]	242.96229553222656	11.856533333333335	11.1745	14.75125	3.5767500000000005	5994.1640625	448172.49840997293	0	1188	0.26585982889570836	2.622122574654215	4.24424514930843	242.9611358642578	242.96315002441406
609	242.99476623535156	1.4927					1	DETECTED	242.9948 m/z @1.49 [N1282_2.mzXML]	242.99476623535156	1.4927	1.4311666666666667	8.126616666666667	6.69545	15650.462890625	1820552.4535899658	0	1188	0.07453405297230153	54.40506500541722	96.79915376119095	242.98944091796875	242.99488830566406
610	243.01585388183594	16.332016666666668					1	DETECTED	243.0159 m/z @16.33 [N1282_2.mzXML]	243.01585388183594	16.332016666666668	9.840266666666668	19.558333333333334	9.718066666666665	1580.9359130859375	501151.4988976745	0	1188	1.0500933905804786	0.7484936008523638	0.49698720170472765	243.01268005371094	243.02508544921875
611	243.1339874267578	9.924283333333333					1	DETECTED	243.1340 m/z @9.92 [N1282_2.mzXML]	243.1339874267578	9.924283333333333	9.771316666666667	10.045166666666667	0.2738499999999995	2592.808837890625	20360.891497131415	0	1188	0.08937756662669649	0.8951296578775353	0.7902593157550706	243.13279724121094	243.1339874267578
612	244.036865234375	10.34725					1	DETECTED	244.0369 m/z @10.35 [N1282_2.mzXML]	244.036865234375	10.34725	10.284666666666668	10.589166666666667	0.3044999999999991	2675.768798828125	24747.21909350579	0	1188	0.052848682874694575	2.4327563249001565	3.865512649800313	244.03663635253906	244.0452423095703
613	244.11770629882812	9.526783333333332					1	DETECTED	244.1177 m/z @9.53 [N1282_2.mzXML]	244.11770629882812	9.526783333333332	2.0968833333333334	9.638116666666667	7.5412333333333335	6512.6123046875	1019200.1157449951	0	1188	0.061013973779090236	0.5074922497835324	0.014984499567064753	244.1175994873047	244.1189727783203
614	244.1901397705078	11.479066666666666					1	DETECTED	244.1901 m/z @11.48 [N1282_2.mzXML]	244.1901397705078	11.479066666666666	11.430433333333333	11.58895	0.1585166666666673	32709.05078125	163987.3661755367	0	1188	0.06784274668530266	1.6297121315969991	2.2594242631939983	244.1892547607422	244.1907958984375
615	244.20181274414062	9.121533333333334					1	DETECTED	244.2018 m/z @9.12 [N1282_2.mzXML]	244.20181274414062	9.121533333333334	9.033483333333333	9.736500000000001	0.7030166666666684	66019.4140625	533567.0779238278	0	1188	0.08736511451238194	3.2399872351508887	1.9811631185013583	244.2010040283203	244.20240783691406
616	245.0738525390625	1.8414833333333334					1	DETECTED	245.0739 m/z @1.84 [N1282_2.mzXML]	245.0738525390625	1.8414833333333334	1.8414833333333334	11.079133333333335	9.237650000000002	6373.49365234375	1010273.7958530275	0	1188	2.1125339814064006	null	null	245.0738525390625	245.0780487060547
617	245.2259063720703	14.17395					1	DETECTED	245.2259 m/z @14.17 [N1282_2.mzXML]	245.2259063720703	14.17395	7.728899999999999	18.1875	10.4586	49193.38671875	3178937.215646544	0	1188	0.6959691172904439	0.9468515232460719	0.5844604896713544	245.2241973876953	245.2269744873047
618	246.13328552246094	1.9405833333333333					1	DETECTED	246.1333 m/z @1.94 [N1282_2.mzXML]	246.13328552246094	1.9405833333333333	1.8558999999999999	10.331383333333333	8.475483333333333	15014.1875	959364.7870818481	0	1188	0.10030211296176184	50.042216099193006	5.301146002579397	246.12413024902344	246.13429260253906
619	246.15159606933594	11.8717					1	DETECTED	246.1516 m/z @11.87 [N1282_2.mzXML]	246.15159606933594	11.8717	10.503666666666668	11.962383333333333	1.4587166666666658	8002.046875	278614.209725586	0	1188	0.09153474160024366	0.5331436855827097	0.06628737116541956	246.1486053466797	246.15240478515625
620	246.16998291015625	9.223933333333333					1	DETECTED	246.1700 m/z @9.22 [N1282_2.mzXML]	246.16998291015625	9.223933333333333	0.10115	19.996333333333332	19.895183333333332	40949.421875	4533372.60021445	0	1188	0.13239234665098998	0.7340828566832893	1.121631733933322	246.1650390625	246.1713409423828
621	246.22915649414062	14.261266666666668					1	DETECTED	246.2292 m/z @14.26 [N1282_2.mzXML]	246.22915649414062	14.261266666666668	2.4229833333333333	15.687999999999999	13.265016666666666	9163.1845703125	2764658.594605284	0	1188	0.564379339443752	0.5602592999829648	0.12051859996592955	246.22842407226562	246.23419189453125
622	246.2423095703125	10.930783333333332					1	DETECTED	246.2423 m/z @10.93 [N1282_2.mzXML]	246.2423095703125	10.930783333333332	10.89815	11.1745	0.27635000000000076	8801.1103515625	52194.51559960932	0	1188	0.05060311228116987	4.234167517875429	7.468335035750858	246.24075317382812	246.24273681640625
623	246.9437713623047	1.5515833333333333					1	DETECTED	246.9438 m/z @1.55 [N1282_2.mzXML]	246.9437713623047	1.5515833333333333	1.4311666666666667	1.6256333333333333	0.19446666666666657	65286.73046875	436930.8985195312	0	1188	0.08845183035995308	0.828109989029294	0.6453912178352409	246.9433135986328	246.94390869140625
624	247.09243774414062	2.58705					1	DETECTED	247.0924 m/z @2.59 [N1282_2.mzXML]	247.09243774414062	2.58705	1.8558999999999999	10.098083333333333	8.242183333333333	85082.6484375	6043955.9126769435	0	1188	0.7776686910031216	2.5760429366423048	3.795941442284042	247.08924865722656	247.09703063964844
625	247.12876892089844	8.342316666666667					1	DETECTED	247.1288 m/z @8.34 [N1282_2.mzXML]	247.12876892089844	8.342316666666667	8.057933333333333	16.665033333333334	8.6071	9515.5244140625	1359097.0021811223	0	1188	0.45392466024847256	15.132919181855426	0.5655629305485955	247.1269989013672	247.1328582763672
626	247.1441192626953	9.20955					1	DETECTED	247.1441 m/z @9.21 [N1282_2.mzXML]	247.1441192626953	9.20955	9.137699999999999	9.907900000000001	0.7702000000000027	86034.703125	631220.9845470587	0	1188	0.1022518839146116	2.033433732525726	2.092413677047901	247.14344787597656	247.14456176757812
627	247.24166870117188	12.5632					1	DETECTED	247.2417 m/z @12.56 [N1282_2.mzXML]	247.24166870117188	12.5632	12.5302	16.129266666666666	3.5990666666666655	19334.2109375	515285.27124264487	0	1188	0.1589946743688362	26.55350846308619	54.209050305347944	247.2325897216797	247.24266052246094
628	248.06105041503906	15.324816666666667					1	DETECTED	248.0611 m/z @15.32 [N1282_2.mzXML]	248.06105041503906	15.324816666666667	10.606966666666667	18.002333333333336	7.3953666666666695	2693.82763671875	499411.98590423586	0	1188	1.7916083722255625	0.7837644972462742	0.5675289944925483	248.06007385253906	248.0616912841797
629	248.14735412597656	9.20955					1	DETECTED	248.1474 m/z @9.21 [N1282_2.mzXML]	248.14735412597656	9.20955	4.6384	9.442283333333334	4.803883333333334	12764.8759765625	526932.8620040286	0	1188	1.6598548619804427	0.5252600006648305	0.036702551689084616	248.1470184326172	248.1495819091797
630	248.8699951171875	1.6875166666666668					1	DETECTED	248.8700 m/z @1.69 [N1282_2.mzXML]	248.8699951171875	1.6875166666666668	1.65585	1.7987166666666667	0.1428666666666667	25804.310546875	167044.64613378918	0	1188	0.12495603540808675	2.2557894736842066	3.5115789473684127	248.8699951171875	248.8702850341797
631	248.9758758544922	1.9126166666666669					1	DETECTED	248.9759 m/z @1.91 [N1282_2.mzXML]	248.9758758544922	1.9126166666666669	1.1033833333333334	2.15405	1.0506666666666664	15637.740234375	314676.3114008484	0	1188	0.08589200500346794	0.649174115417885	0.5152213798706927	248.97525024414062	248.97938537597656
632	249.0028839111328	11.735583333333333					1	DETECTED	249.0029 m/z @11.74 [N1282_2.mzXML]	249.0028839111328	11.735583333333333	1.8270666666666666	18.462666666666667	16.6356	7974.13671875	2116095.5626920164	0	1188	0.21730363527985652	0.8196017397633586	0.6414203515110661	248.99874877929688	249.0050506591797
633	249.0280303955078	1.8699166666666664					1	DETECTED	249.0280 m/z @1.87 [N1282_2.mzXML]	249.0280303955078	1.8699166666666664	1.8558999999999999	10.980233333333333	9.124333333333333	17671.7109375	1725714.8558345335	0	1188	0.02924177072358458	325.4815695600499	640.6344319768576	249.0274200439453	249.03726196289062
634	249.04551696777344	1.9266333333333334					1	DETECTED	249.0455 m/z @1.93 [N1282_2.mzXML]	249.04551696777344	1.9266333333333334	1.7987166666666667	8.66375	6.865033333333334	7792.29541015625	694813.358605835	0	1188	0.6826671212349202	26.83400651465798	52.66801302931596	249.0447998046875	249.05426025390625
635	249.057373046875	15.651416666666668					1	DETECTED	249.0574 m/z @15.65 [N1282_2.mzXML]	249.057373046875	15.651416666666668	9.137699999999999	19.029333333333334	9.891633333333335	2676.674560546875	686526.3648888547	0	1188	2.3873867808734044	0.7592925697822286	0.5185851395644573	249.0562286376953	249.0611114501953
636	249.1571807861328	9.788766666666668					1	DETECTED	249.1572 m/z @9.79 [N1282_2.mzXML]	249.1571807861328	9.788766666666668	9.360466666666667	11.805033333333334	2.4445666666666668	17498.4140625	385310.2932355351	0	1188	0.22436475495119623	0.9276694171717291	0.9957455161440937	249.1489715576172	249.15769958496094
637	249.21739196777344	10.34725					1	DETECTED	249.2174 m/z @10.35 [N1282_2.mzXML]	249.21739196777344	10.34725	10.06275	13.2406	3.177850000000001	12166.50390625	397516.2842075807	0	1188	0.2590764976950499	0.9576433475394794	0.8477621376236938	249.21681213378906	249.2181854248047
638	250.98638916015625	9.591533333333333					1	DETECTED	250.9864 m/z @9.59 [N1282_2.mzXML]	250.98638916015625	9.591533333333333	8.945366666666667	15.542166666666667	6.5968	6592.84033203125	371595.0311057437	0	1188	0.3424173853548993	5.104565385607435	0.21237429082206055	250.9861602783203	250.9960479736328
639	251.03346252441406	10.2364					1	DETECTED	251.0335 m/z @10.24 [N1282_2.mzXML]	251.03346252441406	10.2364	9.669683333333333	10.450166666666666	0.7804833333333328	16918.953125	261087.24853518634	0	1188	0.1158166001484151	0.6886010057936064	0.3772020115872127	251.03318786621094	251.03395080566406
640	251.12498474121094	1.6407999999999998					1	DETECTED	251.1250 m/z @1.64 [N1282_2.mzXML]	251.12498474121094	1.6407999999999998	0.10115	19.996333333333332	19.895183333333332	59975.16796875	1.0564223895145206E7	0	1188	0.5714256957118649	6.610377663793393	8.428226864919434	251.1239471435547	251.12786865234375
641	252.10919189453125	7.7466					1	DETECTED	252.1092 m/z @7.75 [N1282_2.mzXML]	252.10919189453125	7.7466	0.10115	19.978166666666667	19.877016666666666	3752.18603515625	1938410.0910307616	0	1188	18.98085338813398	1.2999245738750933	1.5998491477501868	252.10809326171875	252.10983276367188
642	252.12818908691406	1.6407999999999998					1	DETECTED	252.1282 m/z @1.64 [N1282_2.mzXML]	252.12818908691406	1.6407999999999998	1.6407999999999998	19.996333333333332	18.355533333333334	7572.4169921875	2138971.03263443	0	1188	10.474482245795558	null	null	252.12149047851562	252.13099670410156
643	252.98822021484375	1.9266333333333334					1	DETECTED	252.9882 m/z @1.93 [N1282_2.mzXML]	252.98822021484375	1.9266333333333334	1.3028000000000002	17.203	15.9002	10893.6318359375	1259815.8628992615	0	1188	null	1.5548701788786765	2.082056550706016	252.98214721679688	252.99783325195312
644	253.01934814453125	10.252116666666666					1	DETECTED	253.0193 m/z @10.25 [N1282_2.mzXML]	253.01934814453125	10.252116666666666	1.2665833333333334	10.503666666666668	9.237083333333334	4293.4716796875	1106937.4316997067	0	1188	0.7131783996367478	0.5139974996846784	0.027994999369356864	253.01864624023438	253.02877807617188
645	253.0464324951172	1.6256333333333333					1	DETECTED	253.0464 m/z @1.63 [N1282_2.mzXML]	253.0464324951172	1.6256333333333333	0.4109333333333333	19.9235	19.512566666666668	6468.05078125	3408205.1322312327	0	1188	16.02251721997312	8.031845997640023	11.21689549042973	253.0366973876953	253.0531768798828
646	253.19476318359375	14.624033333333333					1	DETECTED	253.1948 m/z @14.62 [N1282_2.mzXML]	253.19476318359375	14.624033333333333	11.1745	15.360883333333334	4.186383333333334	10663.2197265625	754221.0367534178	0	1188	0.6339572028967684	0.6068043020311927	0.21360860406238538	253.19424438476562	253.20326232910156
647	253.62945556640625	14.831866666666667					1	DETECTED	253.6295 m/z @14.83 [N1282_2.mzXML]	253.62945556640625	14.831866666666667	12.627983333333333	14.929599999999999	2.301616666666666	5466.7060546875	580651.7965557859	0	1188	2.1711523112906157	0.522172982538398	0.04434596507679581	253.62435913085938	253.63124084472656
648	254.17578125	13.972433333333333					1	DETECTED	254.1758 m/z @13.97 [N1282_2.mzXML]	254.17578125	13.972433333333333	9.924283333333333	19.81383333333333	9.889549999999998	7277.6181640625	1628663.9461933596	0	1188	3.121645030130342	1.2214900633622765	1.1393083078246906	254.17445373535156	254.17674255371094
649	254.99456787109375	10.91465					1	DETECTED	254.9946 m/z @10.91 [N1282_2.mzXML]	254.99456787109375	10.91465	2.15405	11.384549999999999	9.2305	21282.28515625	1476674.6647354122	0	1188	0.2430915385000283	0.5268189393420541	0.053711794607164645	254.9925537109375	254.994873046875
650	255.01759338378906	10.204633333333334					1	DETECTED	255.0176 m/z @10.20 [N1282_2.mzXML]	255.01759338378906	10.204633333333334	10.188433333333334	10.571683333333334	0.3832500000000003	5678.49658203125	64366.21737963857	0	1188	0.10660733881858775	11.828703703704043	22.657407407408087	255.01748657226562	255.01797485351562
651	255.12217712402344	11.275583333333334					1	DETECTED	255.1222 m/z @11.28 [N1282_2.mzXML]	255.12217712402344	11.275583333333334	11.20775	11.822633333333332	0.6148833333333314	41769.28125	525946.5387871085	0	1188	0.3598265971201382	4.532309582309607	5.551372562137288	255.121826171875	255.12234497070312
652	255.1719207763672	14.334616666666667					1	DETECTED	255.1719 m/z @14.33 [N1282_2.mzXML]	255.1719207763672	14.334616666666667	8.927483333333333	19.959999999999997	11.032516666666664	33073.00390625	5405692.588938042	0	1188	1.4794712752096135	0.9886917945703944	0.9563224467652918	255.17123413085938	255.17306518554688
653	255.23135375976562	13.692533333333333					1	DETECTED	255.2314 m/z @13.69 [N1282_2.mzXML]	255.23135375976562	13.692533333333333	0.3375	19.959999999999997	19.6225	39736.07421875	2434433.3479354563	0	1188	0.0618721363064072	0.5556255965963562	0.5602116857038886	255.23048400878906	255.23300170898438
654	256.08160400390625	9.560049999999999					1	DETECTED	256.0816 m/z @9.56 [N1282_2.mzXML]	256.08160400390625	9.560049999999999	8.909683333333334	9.686083333333332	0.7763999999999989	4627.4755859375	73771.90392437739	0	1188	0.13001647644338732	0.596894059761161	0.19378811952232208	256.0791931152344	256.0820007324219
655	256.1756591796875	14.6396					1	DETECTED	256.1757 m/z @14.64 [N1282_2.mzXML]	256.1756591796875	14.6396	10.0276	18.1875	8.1599	3376.616455078125	732948.0277816163	0	1188	0.9242529917862878	0.8846379011274935	0.769275802254987	256.1738586425781	256.1763000488281
656	256.2628173828125	11.354633333333334					1	DETECTED	256.2628 m/z @11.35 [N1282_2.mzXML]	256.2628173828125	11.354633333333334	0.10115	19.887	19.78585	31228.244140625	1938284.2539770512	0	1188	2.244530922998125	0.6171116415179946	0.23238748378892776	256.26177978515625	256.27008056640625
657	256.82061767578125	1.98315					1	DETECTED	256.8206 m/z @1.98 [N1282_2.mzXML]	256.82061767578125	1.98315	1.7380166666666668	2.125566666666667	0.38755000000000006	14889.7001953125	167870.9894492187	0	1188	0.13446741193149325	0.7904881697035633	0.5809763394071265	256.82012939453125	256.8208923339844
658	257.0743713378906	2.2817166666666666					1	DETECTED	257.0744 m/z @2.28 [N1282_2.mzXML]	257.0743713378906	2.2817166666666666	1.8699166666666664	12.2402	10.370283333333333	9014.5556640625	1762832.5148248598	0	1188	0.22566821773292878	12.591407641249793	3.602871892279162	257.0653076171875	257.0833435058594
659	257.2471008300781	12.32605					1	DETECTED	257.2471 m/z @12.33 [N1282_2.mzXML]	257.2471008300781	12.32605	0.1556833333333333	19.996333333333332	19.84065	6426.40087890625	1870282.6382974575	0	1188	5.048155692493141	0.8151212918810992	0.5405778130082278	257.244384765625	257.24951171875
660	258.0310974121094	14.848483333333332					1	DETECTED	258.0311 m/z @14.85 [N1282_2.mzXML]	258.0310974121094	14.848483333333332	4.785616666666667	17.983666666666668	13.198050000000002	2192.408447265625	908033.8412835387	0	1188	6.997683908325721	0.655779830797056	0.31155966159411197	258.0290832519531	258.0326232910156
661	258.94384765625	1.5222833333333334					1	DETECTED	258.9438 m/z @1.52 [N1282_2.mzXML]	258.94384765625	1.5222833333333334	1.4311666666666667	1.5952833333333334	0.1641166666666667	13585.9580078125	78201.13942919917	0	1188	0.06548435057616886	0.9005853301627944	0.8011706603255888	258.9433898925781	258.9442443847656
662	258.9725036621094	1.4779000000000002					1	DETECTED	258.9725 m/z @1.48 [N1282_2.mzXML]	258.9725036621094	1.4779000000000002	1.4311666666666667	1.9687833333333333	0.5376166666666666	10008.8544921875	216957.7854824218	0	1188	0.11342689808802664	5.751961483594842	10.503922967189684	258.9721374511719	258.9803771972656
663	259.01812744140625	7.079866666666666					1	DETECTED	259.0181 m/z @7.08 [N1282_2.mzXML]	259.01812744140625	7.079866666666666	7.079866666666666	18.407666666666668	11.327800000000002	3111.62353515625	1105149.2586178905	0	1188	7.752496766455309	null	null	259.01812744140625	259.0281066894531
664	259.0937194824219	11.822633333333332					1	DETECTED	259.0937 m/z @11.82 [N1282_2.mzXML]	259.0937194824219	11.822633333333332	7.989516666666666	12.394466666666666	4.40495	8557.5751953125	736087.3630476381	0	1188	0.12843020272504546	0.5745911725445352	0.14918234508907047	259.0933532714844	259.0989074707031
665	259.6575622558594	13.26945					1	DETECTED	259.6576 m/z @13.27 [N1282_2.mzXML]	259.6575622558594	13.26945	12.975716666666667	13.6134	0.6376833333333334	11318.6552734375	208614.3015151368	0	1188	0.4491992936552567	1.085480027235586	1.2327610747592468	259.6480407714844	259.6585388183594
666	260.0227355957031	10.537383333333334					1	DETECTED	260.0227 m/z @10.54 [N1282_2.mzXML]	260.0227355957031	10.537383333333334	1.3028000000000002	10.606966666666667	9.304166666666667	5008.68212890625	1509197.2947761228	0	1188	0.08678276392009465	0.5037675404954203	0.007535080990840468	260.0225830078125	260.0306396484375
667	260.185546875	9.874383333333332					1	DETECTED	260.1855 m/z @9.87 [N1282_2.mzXML]	260.185546875	9.874383333333332	0.6482	15.651416666666668	15.003216666666669	82745.390625	4303358.296762692	1	1188	0.09691727136390504	0.5127909855908471	2.4683546530318843	260.18511962890625	260.18798828125
668	260.9767150878906	1.5515833333333333					1	DETECTED	260.9767 m/z @1.55 [N1282_2.mzXML]	260.9767150878906	1.5515833333333333	1.4311666666666667	17.2955	15.864333333333335	7113.07080078125	3293750.3604095457	0	1188	0.13424562755332725	65.87266435986163	130.74532871972323	260.9701843261719	260.984375
669	261.01080322265625	1.7987166666666667					1	DETECTED	261.0108 m/z @1.80 [N1282_2.mzXML]	261.01080322265625	1.7987166666666667	1.4475833333333334	15.079583333333334	13.632	39480.12890625	1610238.9184916075	0	1188	0.27274316982283864	1.2354956506661599	1.550585738019228	261.0054931640625	261.0203857421875
670	261.14434814453125	9.526783333333332					1	DETECTED	261.1443 m/z @9.53 [N1282_2.mzXML]	261.14434814453125	9.526783333333332	0.13746666666666665	19.503666666666668	19.3662	72799.5078125	2338306.3893204024	0	1188	0.0878593747665235	1.3765604421496562	0.8690934536935109	261.1434326171875	261.1466369628906
671	261.1890869140625	9.874383333333332					1	DETECTED	261.1891 m/z @9.87 [N1282_2.mzXML]	261.1890869140625	9.874383333333332	0.10115	19.996333333333332	19.895183333333332	10911.0986328125	1783658.454745971	0	1188	0.0889295760022879	3.4961317421063414	1.5648550389556497	261.1837158203125	261.1913757324219
672	262.06195068359375	11.094566666666667					1	DETECTED	262.0620 m/z @11.09 [N1282_2.mzXML]	262.06195068359375	11.094566666666667	11.079133333333335	11.141699999999998	0.06256666666666355	6657.21826171875	22442.92088220163	0	1188	0.07840652713756846	2.026997840172821	3.053995680345642	262.06195068359375	262.0628662109375
673	262.1476135253906	9.526783333333332					1	DETECTED	262.1476 m/z @9.53 [N1282_2.mzXML]	262.1476135253906	9.526783333333332	9.376399999999999	13.62945	4.253050000000002	8525.5400390625	567429.1298275758	0	1188	0.09242819083345388	13.36282064399968	28.55397864317721	262.1455383300781	262.1515808105469
674	262.2527160644531	12.411766666666667					1	DETECTED	262.2527 m/z @12.41 [N1282_2.mzXML]	262.2527160644531	12.411766666666667	12.360316666666668	18.316166666666668	5.95585	7856.3359375	742208.2905201415	0	1188	0.10693075223360538	57.87998056365504	114.75996112731008	262.24969482421875	262.2527160644531
675	262.99005126953125	2.13975					1	DETECTED	262.9901 m/z @2.14 [N1282_2.mzXML]	262.99005126953125	2.13975	1.5222833333333334	2.2959	0.7736166666666666	4824.2158203125	142550.93703674313	0	1188	0.07652732370978255	0.6264440725545241	0.2528881451090482	262.99005126953125	262.9920349121094
676	263.0079345703125	1.9971333333333334					1	DETECTED	263.0079 m/z @2.00 [N1282_2.mzXML]	263.0079345703125	1.9971333333333334	1.463	17.668666666666663	16.205666666666662	12630.205078125	1735985.3753446045	0	1188	0.2569833195851452	15.170057413879176	29.340114827758352	263.0023193359375	263.0176086425781
677	263.0226745605469	11.805033333333334					1	DETECTED	263.0227 m/z @11.81 [N1282_2.mzXML]	263.0226745605469	11.805033333333334	11.029666666666666	18.03966666666667	7.010000000000003	10123.3935546875	1073207.0123389282	0	1188	1.056979570063847	3.745876069730675	6.642853669548058	263.0180969238281	263.0226745605469
678	263.08856201171875	11.5735					1	DETECTED	263.0886 m/z @11.57 [N1282_2.mzXML]	263.08856201171875	11.5735	1.7845833333333334	12.055233333333332	10.270649999999998	110336.3046875	3877621.528597384	0	1188	9.824650481763374	0.5527835981170102	0.018477569081379173	263.0829772949219	263.09246826171875
679	263.1391296386719	9.669683333333333					1	DETECTED	263.1391 m/z @9.67 [N1282_2.mzXML]	263.1391296386719	9.669683333333333	9.606866666666667	9.8233	0.2164333333333328	8980.6259765625	54174.20618695056	0	1188	0.08059876462547777	1.722738126824091	2.3139041398587508	263.13885498046875	263.1399230957031
680	263.2365417480469	14.17395					1	DETECTED	263.2365 m/z @14.17 [N1282_2.mzXML]	263.2365417480469	14.17395	4.68715	19.649166666666666	14.962016666666667	102114.0703125	6813367.709078978	0	1188	0.5959608710582049	1.0001331435905354	0.5481773312482106	263.2312927246094	263.2378234863281
681	264.1708068847656	9.20955					1	DETECTED	264.1708 m/z @9.21 [N1282_2.mzXML]	264.1708068847656	9.20955	9.121533333333334	10.06275	0.9412166666666657	27918.87890625	253695.6129316409	0	1188	0.09706793054444063	2.293927875310697	1.8629722132468869	264.1694030761719	264.17132568359375
682	264.2397155761719	14.217616666666666					1	DETECTED	264.2397 m/z @14.22 [N1282_2.mzXML]	264.2397155761719	14.217616666666666	11.094566666666667	16.3139	5.219333333333333	16483.6171875	1321419.3218785715	0	1188	3.866623778432004	0.7589959547780096	0.5240703267193929	264.2381896972656	264.24200439453125
683	265.0225524902344	1.7987166666666667					1	DETECTED	265.0226 m/z @1.80 [N1282_2.mzXML]	265.0225524902344	1.7987166666666667	1.7698833333333333	18.24233333333333	16.47245	30347.8515625	2040911.2798052372	0	1188	1.0734715790713178	22.037723680015052	44.146374772101424	265.0126037597656	265.03240966796875
684	265.0849304199219	18.6285					1	DETECTED	265.0849 m/z @18.63 [N1282_2.mzXML]	265.0849304199219	18.6285	0.11936666666666666	19.996333333333332	19.876966666666664	4759.00732421875	1430967.6053168336	0	1188	0.5312605497002778	0.5369502263747267	0.15030190922487535	265.07501220703125	265.090087890625
685	265.1183776855469	9.702616666666668					1	DETECTED	265.1184 m/z @9.70 [N1282_2.mzXML]	265.1183776855469	9.702616666666668	9.654133333333334	9.8233	0.16916666666666558	17227.255859375	94040.69019604467	0	1188	0.08618007054931276	1.7445857683052446	2.9647606544048495	265.117919921875	265.11846923828125
686	265.25177001953125	12.5632					1	DETECTED	265.2518 m/z @12.56 [N1282_2.mzXML]	265.25177001953125	12.5632	0.55725	15.94425	15.387	38462.21875	1608288.016938995	0	1188	0.07928124271631098	0.5904808283422849	7.261799310802544	265.2499084472656	265.2540588378906
687	265.98114013671875	10.220833333333333					1	DETECTED	265.9811 m/z @10.22 [N1282_2.mzXML]	265.98114013671875	10.220833333333333	10.188433333333334	18.7195	8.531066666666666	23848.9140625	1389513.4144337762	0	1188	0.0942514013267246	2.9696679852064816	4.863337788343	265.9797058105469	265.9814453125
688	266.0718078613281	16.1659					1	DETECTED	266.0718 m/z @16.17 [N1282_2.mzXML]	266.0718078613281	16.1659	9.06865	19.83216666666667	10.76351666666667	5853.0966796875	1492179.2705981447	0	1188	3.0829537324850964	0.7582878344898847	0.570779120202103	266.0703125	266.0726318359375
689	266.63897705078125	12.83835					1	DETECTED	266.6390 m/z @12.84 [N1282_2.mzXML]	266.63897705078125	12.83835	12.6608	12.91605	0.2552500000000002	23389.26953125	163723.8446159666	0	1188	0.09456015887639069	0.718811602365531	0.43762320473106203	266.63818359375	266.6390686035156
690	266.8490905761719	1.7698833333333333					1	DETECTED	266.8491 m/z @1.77 [N1282_2.mzXML]	266.8490905761719	1.7698833333333333	1.7035666666666667	1.8270666666666666	0.12349999999999994	15630.162109375	73479.72056787107	0	1188	0.06571007662314687	0.9311384770042732	0.8622769540085464	266.8478698730469	266.8497009277344
691	266.927001953125	1.6101833333333333					1	DETECTED	266.9270 m/z @1.61 [N1282_2.mzXML]	266.927001953125	1.6101833333333333	1.5661166666666666	1.6407999999999998	0.07468333333333321	36456.44140625	101274.37815576159	0	1188	0.04371220276067889	0.8473903177004519	0.66812412766686	266.9266357421875	266.92767333984375
692	266.98443603515625	10.220833333333333					1	DETECTED	266.9844 m/z @10.22 [N1282_2.mzXML]	266.98443603515625	10.220833333333333	7.728899999999999	10.268066666666666	2.5391666666666666	2675.033935546875	197914.852217163	0	1188	0.06428513791839663	0.5094772465823054	0.018954493164610925	266.9802551269531	266.98504638671875
693	267.0309753417969	11.805033333333334					1	DETECTED	267.0310 m/z @11.81 [N1282_2.mzXML]	267.0309753417969	11.805033333333334	11.735583333333333	11.822633333333332	0.08704999999999963	3190.27099609375	12593.577099243097	0	1188	0.10505056769981813	0.6267098632109264	0.2534197264218526	267.03021240234375	267.03143310546875
694	267.0582275390625	1.8699166666666664					1	DETECTED	267.0582 m/z @1.87 [N1282_2.mzXML]	267.0582275390625	1.8699166666666664	1.8558999999999999	19.978166666666667	18.12226666666667	12527.5732421875	2362138.5221191715	0	1188	14.84300771888437	79.17194980217563	1243.158735100827	267.056884765625	267.0682067871094
695	267.0992736816406	1.6712166666666666					1	DETECTED	267.0993 m/z @1.67 [N1282_2.mzXML]	267.0992736816406	1.6712166666666666	1.65585	9.103866666666667	7.448016666666667	5380.8876953125	569880.6007424924	0	1188	3.606408194369905	242.34327548807158	367.2137890885354	267.0971374511719	267.100341796875
696	267.6465759277344	13.182833333333333					1	DETECTED	267.6466 m/z @13.18 [N1282_2.mzXML]	267.6465759277344	13.182833333333333	12.945916666666667	15.578333333333335	2.6324166666666677	172561.453125	4465733.379636168	2	1188	0.3284250783531153	2.1315430874792907	1.766568961876447	267.6454162597656	267.6472473144531
697	267.97906494140625	10.204633333333334					1	DETECTED	267.9791 m/z @10.20 [N1282_2.mzXML]	267.97906494140625	10.204633333333334	10.170466666666666	10.64315	0.47268333333333423	22641.53515625	166437.25331158453	0	1188	0.11333254176174101	6.917317073170563	4.247465832351291	267.978759765625	267.97943115234375
698	268.9577331542969	11.635783333333334					1	DETECTED	268.9577 m/z @11.64 [N1282_2.mzXML]	268.9577331542969	11.635783333333334	1.6101833333333333	18.61	16.999816666666668	7446.0361328125	2575684.313862244	0	1188	0.798151149281555	0.8478204130758591	0.511244015282556	268.95587158203125	268.9594421386719
699	268.97393798828125	11.013					1	DETECTED	268.9739 m/z @11.01 [N1282_2.mzXML]	268.97393798828125	11.013	10.834333333333332	17.18433333333333	6.35	4525.60546875	1134066.3508653564	0	1188	6.193516236432403	17.770522388059536	34.54104477611907	268.97314453125	268.9776916503906
700	268.9966735839844	10.204633333333334					1	DETECTED	268.9967 m/z @10.20 [N1282_2.mzXML]	268.9966735839844	10.204633333333334	9.526783333333332	14.114883333333333	4.588100000000001	9822.0771484375	497601.8959628606	0	1188	0.6753470453678947	3.3843033119421646	0.8682185316111478	268.9945068359375	268.99725341796875
701	269.0870361328125	1.5222833333333334					1	DETECTED	269.0870 m/z @1.52 [N1282_2.mzXML]	269.0870361328125	1.5222833333333334	1.4311666666666667	10.34725	8.916083333333335	8152.60791015625	2419070.5134764407	0	1188	8.879825671633494	48.926742271812664	96.85348454362531	269.08612060546875	269.0896911621094
702	269.1378479003906	12.055233333333332					1	DETECTED	269.1378 m/z @12.06 [N1282_2.mzXML]	269.1378479003906	12.055233333333332	11.992916666666668	12.7263	0.7333833333333324	20680.888671875	223801.62033300713	0	1188	0.09915915249476193	5.884327360256985	2.5011202909760852	269.1375427246094	269.14263916015625
703	269.2256774902344	13.939383333333334					1	DETECTED	269.2257 m/z @13.94 [N1282_2.mzXML]	269.2256774902344	13.939383333333334	11.58895	15.94425	4.3553	42793.9296875	1783325.8222470707	0	1188	0.30215125251160657	0.7245745445236972	0.3593370512385925	269.2242126464844	269.22802734375
704	269.28338623046875	12.5632					1	DETECTED	269.2834 m/z @12.56 [N1282_2.mzXML]	269.28338623046875	12.5632	0.4109333333333333	19.996333333333332	19.5854	11331.7138671875	1663109.8612017215	0	1188	1.2134240305327815	1.0762561085564075	0.3736121741661005	269.2817077636719	269.2900390625
705	270.2291564941406	13.972433333333333					1	DETECTED	270.2292 m/z @13.97 [N1282_2.mzXML]	270.2291564941406	13.972433333333333	13.855733333333335	14.831866666666667	0.9761333333333315	8472.5869140625	208682.90018591273	0	1188	0.29996578267376783	4.1822336475293405	7.364467295058681	270.2288513183594	270.2298278808594
706	271.0396728515625	1.7987166666666667					1	DETECTED	271.0397 m/z @1.80 [N1282_2.mzXML]	271.0396728515625	1.7987166666666667	1.7380166666666668	16.497366666666668	14.759350000000001	47878.27734375	7279713.626917452	0	1188	0.0958736685044077	121.5761943986821	220.86816297801212	271.0392761230469	271.0477600097656
707	271.0662536621094	10.220833333333333					1	DETECTED	271.0663 m/z @10.22 [N1282_2.mzXML]	271.0662536621094	10.220833333333333	9.591533333333333	12.205900000000002	2.614366666666669	6118.884765625	325015.3356887208	0	1188	2.029207012472501	2.0772021823189784	3.154404364637957	271.0613098144531	271.0664367675781
708	271.2052307128906	14.576799999999999					1	DETECTED	271.2052 m/z @14.58 [N1282_2.mzXML]	271.2052307128906	14.576799999999999	11.1745	15.271333333333333	4.096833333333333	24272.615234375	1342128.0663988031	0	1188	0.593683885244296	0.6020682087607404	0.5436222618736903	271.2034606933594	271.2060241699219
709	271.26239013671875	12.5632					1	DETECTED	271.2624 m/z @12.56 [N1282_2.mzXML]	271.26239013671875	12.5632	0.10115	19.996333333333332	19.895183333333332	33837.0703125	5139137.302560424	0	1188	0.3253757943475062	0.671709921372118	0.3990703029770146	271.2620849609375	271.2641906738281
710	271.65753173828125	12.945916666666667					1	DETECTED	271.6575 m/z @12.95 [N1282_2.mzXML]	271.65753173828125	12.945916666666667	12.869850000000001	13.488616666666667	0.6187666666666658	22174.736328125	296390.6860592043	0	1188	0.12180931691413299	4.0672655565293985	7.134531113058798	271.65728759765625	271.65924072265625
711	272.0435485839844	10.8502					1	DETECTED	272.0435 m/z @10.85 [N1282_2.mzXML]	272.0435485839844	10.8502	10.834333333333332	15.542166666666667	4.707833333333335	8878.30078125	722702.7263196413	0	1188	0.06237329947921566	148.35609243696626	295.71218487393253	272.03839111328125	272.0439147949219
712	272.18572998046875	9.94125					1	DETECTED	272.1857 m/z @9.94 [N1282_2.mzXML]	272.18572998046875	9.94125	9.344033333333334	11.735583333333333	2.3915499999999987	8666.1572265625	320087.63363348384	0	1188	0.0644567465766972	2.0022465325258842	3.0044930650517685	272.185302734375	272.1869812011719
713	272.2090759277344	14.49965					1	DETECTED	272.2091 m/z @14.50 [N1282_2.mzXML]	272.2090759277344	14.49965	14.334616666666667	15.235633333333334	0.901016666666667	5844.69921875	160605.67217272936	0	1188	0.10693290620393192	2.7298020601898574	4.459604120379715	272.20819091796875	272.20947265625
714	272.6656799316406	13.383583333333332					1	DETECTED	272.6657 m/z @13.38 [N1282_2.mzXML]	272.6656799316406	13.383583333333332	13.020000000000001	14.529883333333334	1.5098833333333328	9586.0859375	288121.4343818357	0	1188	0.12571479730996415	2.0763923905569692	3.1527847811139385	272.6559753417969	272.6664123535156
715	272.7947082519531	1.9687833333333333					1	DETECTED	272.7947 m/z @1.97 [N1282_2.mzXML]	272.7947082519531	1.9687833333333333	1.7035666666666667	2.15405	0.4504833333333331	10725.111328125	157910.4616435546	0	1188	0.177548323203772	0.8492741783447492	0.6985483566894984	272.7937927246094	272.7955322265625
716	272.94390869140625	1.6256333333333333					1	DETECTED	272.9439 m/z @1.63 [N1282_2.mzXML]	272.94390869140625	1.6256333333333333	1.5806166666666668	1.6712166666666666	0.09059999999999979	54827.65234375	187155.40497265596	0	1188	0.05480373748310652	1.0062939651980767	0.9718732820589077	272.9438781738281	272.94464111328125
717	273.0585021972656	10.220833333333333					1	DETECTED	273.0585 m/z @10.22 [N1282_2.mzXML]	273.0585021972656	10.220833333333333	10.204633333333334	10.34725	0.14261666666666706	4896.7353515625	22699.268508911046	0	1188	0.07307448898951208	4.401748971193551	7.803497942387101	273.0582275390625	273.0599060058594
718	273.6648864746094	13.972433333333333					1	DETECTED	273.6649 m/z @13.97 [N1282_2.mzXML]	273.6648864746094	13.972433333333333	13.6134	14.831866666666667	1.2184666666666661	5340.50732421875	162536.90166656516	0	1188	0.12481446074242264	1.6968712282982106	2.393742456596421	273.6640625	273.6741027832031
719	274.00250244140625	11.224283333333334					1	DETECTED	274.0025 m/z @11.22 [N1282_2.mzXML]	274.00250244140625	11.224283333333334	11.029666666666666	18.647	7.617333333333333	7843.5068359375	1122317.8039882807	0	1188	0.1475535327867643	19.570095058662147	29.802112474944824	274.00164794921875	274.0039367675781
720	274.2008056640625	10.204633333333334					1	DETECTED	274.2008 m/z @10.20 [N1282_2.mzXML]	274.2008056640625	10.204633333333334	10.1342	11.141699999999998	1.0074999999999985	3517.1796875	106794.60056115722	0	1188	0.08780101591042211	7.152153336488348	13.304306672976695	274.2008056640625	274.201904296875
721	274.2372741699219	12.188649999999999					1	DETECTED	274.2373 m/z @12.19 [N1282_2.mzXML]	274.2372741699219	12.188649999999999	12.188649999999999	12.25775	0.0691000000000006	12828.08203125	40643.7658022469	0	1188	0.08348243706570457	null	null	274.2371826171875	274.23748779296875
722	274.27288818359375	11.324616666666666					1	DETECTED	274.2729 m/z @11.32 [N1282_2.mzXML]	274.27288818359375	11.324616666666666	11.275583333333334	12.676833333333333	1.4012499999999992	1706746.0	1.2487652283178717E7	1	1188	0.09722248098777264	3.201223254503631	3.8542468010867186	274.2684631347656	274.2742004394531
723	274.6245422363281	12.806566666666667					1	DETECTED	274.6245 m/z @12.81 [N1282_2.mzXML]	274.6245422363281	12.806566666666667	12.742816666666666	13.581783333333334	0.8389666666666677	17299.330078125	327826.05725329684	0	1188	0.1584176271070188	6.580130718954191	12.160261437908382	274.6242980957031	274.63421630859375
724	274.8808288574219	1.7546166666666667					1	DETECTED	274.8808 m/z @1.75 [N1282_2.mzXML]	274.8808288574219	1.7546166666666667	1.6407999999999998	14.05255	12.41175	15976.365234375	2811002.5184086915	0	1188	0.16010901768601937	54.52518670376325	108.05037340752651	274.87213134765625	274.8813781738281
725	274.99932861328125	11.1745					1	DETECTED	274.9993 m/z @11.17 [N1282_2.mzXML]	274.99932861328125	11.1745	9.907900000000001	19.23	9.322099999999999	12297.70703125	1457244.0952171318	0	1188	4.287044867655938	3.2610715768478182	4.8743303645822005	274.9980773925781	275.0015869140625
726	275.0209655761719	1.4927					1	DETECTED	275.0210 m/z @1.49 [N1282_2.mzXML]	275.0209655761719	1.4927	1.4475833333333334	10.396633333333334	8.94905	5395.8916015625	709793.3585755614	0	1188	0.05572845850850672	99.17676394532735	197.35352789065473	275.0184631347656	275.0304870605469
727	275.2765808105469	11.324616666666666					1	DETECTED	275.2766 m/z @11.32 [N1282_2.mzXML]	275.2765808105469	11.324616666666666	11.292633333333333	16.46046666666667	5.167833333333336	253420.96875	2542058.3656192627	0	1188	0.10109298312180037	5.338648286403919	11.417678628892608	275.26995849609375	275.2770080566406
728	275.6327209472656	13.168216666666666					1	DETECTED	275.6327 m/z @13.17 [N1282_2.mzXML]	275.6327209472656	13.168216666666666	12.822166666666668	14.592099999999999	1.7699333333333307	126490.5546875	2472648.672401735	0	1188	0.24673925473514302	1.6393120117791302	2.052309218165424	275.6247863769531	275.63336181640625
729	276.13427734375	13.168216666666666					1	DETECTED	276.1343 m/z @13.17 [N1282_2.mzXML]	276.13427734375	13.168216666666666	0.13746666666666665	13.789166666666667	13.6517	34213.19921875	1750866.8390356759	0	1188	0.2690584695494085	0.615576025623206	0.14948053001739492	276.1265563964844	276.1437072753906
730	276.1800537109375	9.0512					1	DETECTED	276.1801 m/z @9.05 [N1282_2.mzXML]	276.1800537109375	9.0512	8.76835	9.103866666666667	0.3355166666666669	3821.04296875	40309.834727020134	0	1188	0.20719093565392477	0.5930999941075961	0.1861999882151922	276.1792907714844	276.1806335449219
731	276.2798156738281	11.324616666666666					1	DETECTED	276.2798 m/z @11.32 [N1282_2.mzXML]	276.2798156738281	11.324616666666666	11.324616666666666	11.384549999999999	0.059933333333333394	18277.5390625	51858.353634765816	0	1188	0.13107548161045557	null	null	276.2794189453125	276.28021240234375
732	276.651611328125	13.153799999999999					1	DETECTED	276.6516 m/z @13.15 [N1282_2.mzXML]	276.651611328125	13.153799999999999	13.1092	19.0475	5.9383	26650.83203125	905838.1170047604	0	1188	0.25758999880389943	66.57286995515831	11.755730524242257	276.65081787109375	276.6519470214844
733	276.9846496582031	1.9687833333333333					1	DETECTED	276.9846 m/z @1.97 [N1282_2.mzXML]	276.9846496582031	1.9687833333333333	1.7698833333333333	18.737833333333334	16.967950000000002	13415.380859375	1688122.9926597902	0	1188	0.21396251541892775	42.65447461035695	1.1589530336596543	276.9840393066406	276.9945983886719
734	277.03839111328125	10.537383333333334					1	DETECTED	277.0384 m/z @10.54 [N1282_2.mzXML]	277.03839111328125	10.537383333333334	9.9758	10.571683333333334	0.5958833333333349	1471.027587890625	31770.14168316656	0	1188	0.05159674076597476	0.5305386555868823	0.06107731117376448	277.0368347167969	277.03887939453125
735	277.1536560058594	13.211833333333335					1	DETECTED	277.1537 m/z @13.21 [N1282_2.mzXML]	277.1536560058594	13.211833333333335	9.891316666666667	19.211833333333335	9.320516666666668	8590.431640625	1450688.6388709117	0	1188	2.2476220781301848	1.1155857941625924	1.0006716046652022	277.1529235839844	277.1584777832031
736	277.2129821777344	13.692533333333333					1	DETECTED	277.2130 m/z @13.69 [N1282_2.mzXML]	277.2129821777344	13.692533333333333	12.024166666666668	14.261266666666668	2.2371	28015.83203125	925912.8712114261	0	1188	0.21208957231080205	0.6704461449321696	0.4536111900562521	277.2127380371094	277.21612548828125
737	278.0522155761719	17.18433333333333					1	DETECTED	278.0522 m/z @17.18 [N1282_2.mzXML]	278.0522155761719	17.18433333333333	0.13746666666666665	19.795666666666666	19.658199999999997	3050.478271484375	1561601.6750539253	0	1188	7.142625470110302	0.5765927658259778	0.1531855316519557	278.0509033203125	278.05389404296875
738	278.6271057128906	12.91605					1	DETECTED	278.6271 m/z @12.92 [N1282_2.mzXML]	278.6271057128906	12.91605	12.869850000000001	17.42683333333333	4.55698333333333	31856.544921875	1350252.2763024904	0	1188	0.1451665551276804	49.318001443002565	97.63600288600513	278.6252746582031	278.6368103027344
739	278.9851989746094	1.81285					1	DETECTED	278.9852 m/z @1.81 [N1282_2.mzXML]	278.9851989746094	1.81285	1.81285	19.175333333333334	17.362483333333333	3971.821533203125	1827471.4055480652	0	1188	14.132214302247817	null	null	278.98046875	278.9851989746094
740	279.048828125	17.0535					1	DETECTED	279.0488 m/z @17.05 [N1282_2.mzXML]	279.048828125	17.0535	9.638116666666667	19.540000000000003	9.901883333333336	2904.882080078125	801328.1937401122	0	1188	2.5794410600364888	0.6676582240073003	0.3353164480146007	279.047119140625	279.0500183105469
741	279.15838623046875	12.429					1	DETECTED	279.1584 m/z @12.43 [N1282_2.mzXML]	279.15838623046875	12.429	0.10115	19.996333333333332	19.895183333333332	89134.359375	3.582791264007957E7	1	1188	18.054969379297365	0.5377935699133796	0.08799642091731749	279.15777587890625	279.159423828125
742	279.2311706542969	13.519316666666667					1	DETECTED	279.2312 m/z @13.52 [N1282_2.mzXML]	279.2311706542969	13.519316666666667	12.188649999999999	15.450766666666668	3.262116666666669	39696.91015625	2210276.182329528	0	1188	0.2937593313864699	1.044837115827977	0.9038131039127724	279.228515625	279.23187255859375
743	279.64617919921875	12.91605					1	DETECTED	279.6462 m/z @12.92 [N1282_2.mzXML]	279.64617919921875	12.91605	12.758933333333333	14.020883333333334	1.2619500000000006	152273.3125	1666566.0202595235	2	1188	0.14720854093087965	0.8114765485462552	1.3820680812987518	279.6456604003906	279.64697265625
744	280.0914001464844	1.7546166666666667					1	DETECTED	280.0914 m/z @1.75 [N1282_2.mzXML]	280.0914001464844	1.7546166666666667	1.6712166666666666	19.029333333333334	17.358116666666668	98221.6171875	3554766.135208067	0	1188	0.04600012379496499	92.41588469572629	187.8828581730618	280.08587646484375	280.0964660644531
745	280.1615295410156	12.4459					1	DETECTED	280.1615 m/z @12.45 [N1282_2.mzXML]	280.1615295410156	12.4459	0.17396666666666669	19.868333333333332	19.694366666666667	15460.0380859375	5942530.000339353	0	1188	8.8854649173682	0.8024149957355267	0.8323167842536074	280.1607666015625	280.1632080078125
746	280.65411376953125	13.383583333333332					1	DETECTED	280.6541 m/z @13.38 [N1282_2.mzXML]	280.65411376953125	13.383583333333332	12.9608	14.275966666666667	1.3151666666666664	65845.40625	1207824.3001352544	0	1188	0.2551590113015614	1.1839585998594795	1.815067852539486	280.6486511230469	280.65533447265625
747	281.0835876464844	16.09255					1	DETECTED	281.0836 m/z @16.09 [N1282_2.mzXML]	281.0835876464844	16.09255	9.0512	19.430833333333332	10.379633333333333	12757.9111328125	2733963.807680603	0	1188	2.1494976060504953	0.7370485299930648	0.41227230887544725	281.0827331542969	281.0845947265625
748	281.1130065917969	9.459100000000001					1	DETECTED	281.1130 m/z @9.46 [N1282_2.mzXML]	281.1130065917969	9.459100000000001	9.408383333333335	15.487583333333333	6.079199999999998	3362.1708984375	432502.9170247192	0	1188	0.1699600775350909	59.93296089385517	118.86592178771033	281.1124267578125	281.1170349121094
749	281.2468566894531	14.334616666666667					1	DETECTED	281.2469 m/z @14.33 [N1282_2.mzXML]	281.2468566894531	14.334616666666667	7.954766666666667	19.996333333333332	12.041566666666665	253523.34375	1.235429437623183E7	0	1188	0.7097030606447561	0.824827916928956	0.4034365418794119	281.2455749511719	281.24853515625
750	281.66180419921875	14.020883333333334					1	DETECTED	281.6618 m/z @14.02 [N1282_2.mzXML]	281.66180419921875	14.020883333333334	11.158066666666667	16.646816666666666	5.48875	51909.80078125	3390879.5441552117	0	1188	0.17633776781296184	0.958627575406505	18.63455830204376	281.6565246582031	281.66302490234375
751	282.22137451171875	17.5195					1	DETECTED	282.2214 m/z @17.52 [N1282_2.mzXML]	282.22137451171875	17.5195	0.11936666666666666	19.996333333333332	19.876966666666664	3559.731201171875	2487544.600815519	0	1188	7.717488159308122	0.5711728262618677	0.14234565252373535	282.2203063964844	282.2301025390625
752	282.2500915527344	14.334616666666667					1	DETECTED	282.2501 m/z @14.33 [N1282_2.mzXML]	282.2500915527344	14.334616666666667	11.094566666666667	16.42383333333333	5.329266666666664	45465.3125	3170787.4724818715	0	1188	0.6663108916312748	0.7516721736386575	0.4649458247897219	282.2483825683594	282.2597961425781
753	282.2783508300781	13.9057					1	DETECTED	282.2784 m/z @13.91 [N1282_2.mzXML]	282.2783508300781	13.9057	11.805033333333334	19.339333333333332	7.534299999999998	43357.69921875	2123373.197274232	0	1188	0.22701687684626748	1.9376502860401348	2.7025816068850865	282.27777099609375	282.2795104980469
754	282.82275390625	1.7546166666666667					1	DETECTED	282.8228 m/z @1.75 [N1282_2.mzXML]	282.82275390625	1.7546166666666667	1.7035666666666667	1.9266333333333334	0.22306666666666675	15388.25	94412.91561206052	0	1188	0.06737966580350885	2.1847861573620624	3.3695723147241248	282.822509765625	282.8236083984375
755	282.9045715332031	1.5952833333333334					1	DETECTED	282.9046 m/z @1.60 [N1282_2.mzXML]	282.9045715332031	1.5952833333333334	1.5515833333333333	1.6407999999999998	0.0892166666666665	62253.9453125	183727.87768945302	0	1188	0.04905368563571888	1.0207856598016745	1.0130785053153868	282.90447998046875	282.9049377441406
756	282.97332763671875	11.770166666666666					1	DETECTED	282.9733 m/z @11.77 [N1282_2.mzXML]	282.97332763671875	11.770166666666666	11.04645	16.405316666666668	5.3588666666666676	7236.23583984375	787562.4262254334	0	1188	0.8123153968528154	3.702323653363427	4.461419980031232	282.9704895019531	282.9743347167969
757	283.0074768066406	10.220833333333333					1	DETECTED	283.0075 m/z @10.22 [N1282_2.mzXML]	283.0074768066406	10.220833333333333	10.170466666666666	10.362816666666667	0.19235000000000113	18977.876953125	104603.20036535632	0	1188	0.08780090866485146	1.9094970218398355	2.8492970854635833	283.0071105957031	283.0077819824219
758	283.02728271484375	1.8699166666666664					1	DETECTED	283.0273 m/z @1.87 [N1282_2.mzXML]	283.02728271484375	1.8699166666666664	1.8414833333333334	17.1285	15.287016666666666	12676.546875	2863044.6187467966	0	1188	0.034862284725527104	153.5265849605403	513.3144236469728	283.0263977050781	283.028564453125
759	283.1346435546875	13.488616666666667					1	DETECTED	283.1346 m/z @13.49 [N1282_2.mzXML]	283.1346435546875	13.488616666666667	8.76835	13.6609	4.89255	9526.234375	1138365.733682739	0	1188	0.11496195904850559	0.5182493220721992	0.039371986155694684	283.1280822753906	283.1353759765625
760	283.1531677246094	12.024166666666668					1	DETECTED	283.1532 m/z @12.02 [N1282_2.mzXML]	283.1531677246094	12.024166666666668	11.992916666666668	12.360316666666668	0.36739999999999995	6941.12890625	68542.60480273404	0	1188	0.10810451691367717	5.878399999999999	10.756799999999998	283.1528625488281	283.1546630859375
761	283.2419128417969	14.97885					1	DETECTED	283.2419 m/z @14.98 [N1282_2.mzXML]	283.2419128417969	14.97885	14.686916666666667	16.18488333333333	1.497966666666665	4983.478515625	229431.45217102047	0	1188	0.8283363830730703	2.565597168303268	4.131194336606536	283.2409973144531	283.24237060546875
762	283.2623291015625	12.5632					1	DETECTED	283.2623 m/z @12.56 [N1282_2.mzXML]	283.2623291015625	12.5632	0.31933333333333336	19.959999999999997	19.640666666666664	79158.6640625	2996049.4439695394	0	1188	0.2551310157736726	3.778091389472246	7.743958492624165	283.2528076171875	283.2644348144531
763	283.28167724609375	13.88905					1	DETECTED	283.2817 m/z @13.89 [N1282_2.mzXML]	283.28167724609375	13.88905	11.805033333333334	14.423300000000001	2.618266666666667	8596.259765625	656286.3228237308	0	1188	0.2986503961287106	0.6281779576298979	0.2563559152597959	283.2807922363281	283.2822265625
764	283.6300964355469	12.008416666666667					1	DETECTED	283.6301 m/z @12.01 [N1282_2.mzXML]	283.6300964355469	12.008416666666667	11.931233333333333	12.137216666666665	0.2059833333333323	11459.21484375	80007.59545580985	0	1188	0.11598729810496167	1.3343770244007582	1.1653715489250445	283.6291809082031	283.63140869140625
765	284.11273193359375	10.315733333333332					1	DETECTED	284.1127 m/z @10.32 [N1282_2.mzXML]	284.11273193359375	10.315733333333332	10.268066666666666	16.42383333333333	6.155766666666665	4819.4091796875	437128.2868782653	0	1188	0.10052208568353116	64.5709790209795	128.141958041959	284.1117248535156	284.11376953125
766	284.189208984375	9.606866666666667					1	DETECTED	284.1892 m/z @9.61 [N1282_2.mzXML]	284.189208984375	9.606866666666667	9.121533333333334	9.9758	0.8542666666666658	2456.319580078125	65135.275156463606	0	1188	0.40808327665225264	0.880082417582417	0.760164835164834	284.1843566894531	284.189453125
767	284.33056640625	11.886933333333333					1	DETECTED	284.3306 m/z @11.89 [N1282_2.mzXML]	284.33056640625	11.886933333333333	11.83985	12.205900000000002	0.3660500000000013	13305.29296875	111287.15867956578	0	1188	0.09762591825036715	3.8872566371681714	6.774513274336343	284.32965087890625	284.3310852050781
768	284.9095153808594	1.6712166666666666					1	DETECTED	284.9095 m/z @1.67 [N1282_2.mzXML]	284.9095153808594	1.6712166666666666	1.6712166666666666	1.7845833333333334	0.11336666666666684	25838.19921875	96154.75869091813	0	1188	0.11634827817337379	null	null	284.9090881347656	284.9095458984375
769	285.0055847167969	10.204633333333334					1	DETECTED	285.0056 m/z @10.20 [N1282_2.mzXML]	285.0055847167969	10.204633333333334	9.840266666666668	11.11005	1.269783333333331	18145.7109375	286261.35300686595	0	1188	0.09505143892309675	1.7424526575793644	2.484905315158729	285.0031433105469	285.0057373046875
770	285.06463623046875	1.4779000000000002					1	DETECTED	285.0646 m/z @1.48 [N1282_2.mzXML]	285.06463623046875	1.4779000000000002	1.4125333333333332	8.98085	7.568316666666667	8964.1796875	812202.9464924012	0	1188	0.1783064212319565	40.10034316450271	151.55186948593155	285.06402587890625	285.07061767578125
771	285.0824279785156	8.5251					1	DETECTED	285.0824 m/z @8.53 [N1282_2.mzXML]	285.0824279785156	8.5251	8.40695	11.805033333333334	3.398083333333334	3897.945556640625	363382.0280007325	0	1188	0.07892883024722686	14.38037805050078	27.76075610100156	285.07763671875	285.0829162597656
772	285.1228942871094	10.43205					1	DETECTED	285.1229 m/z @10.43 [N1282_2.mzXML]	285.1228942871094	10.43205	10.396633333333334	10.713483333333333	0.31684999999999874	7947.09130859375	74390.60702777092	0	1188	0.11222450897354364	4.473176470588247	7.946352941176495	285.1222229003906	285.12371826171875
773	286.10296630859375	8.733300000000002					1	DETECTED	286.1030 m/z @8.73 [N1282_2.mzXML]	286.10296630859375	8.733300000000002	8.54255	8.786100000000001	0.24355000000000082	4218.396484375	28520.948883484063	0	1188	0.06877194230827222	0.6384010484927893	0.2768020969855788	286.102294921875	286.1033935546875
774	286.20111083984375	10.34725					1	DETECTED	286.2011 m/z @10.35 [N1282_2.mzXML]	286.20111083984375	10.34725	10.268066666666666	11.19125	0.9231833333333341	124873.3515625	1078676.9793005353	1	1188	0.11024398014023618	2.2565576613561915	2.460221519729001	286.20037841796875	286.2014465332031
775	286.24859619140625	9.788766666666668					1	DETECTED	286.2486 m/z @9.79 [N1282_2.mzXML]	286.24859619140625	9.788766666666668	3.65795	19.24816666666667	15.59021666666667	88130.5625	2101641.4604531275	1	1188	0.13655335274621017	1.2042056632648737	1.589174866155486	286.2475891113281	286.2576904296875
776	286.6344299316406	12.945916666666667					1	DETECTED	286.6344 m/z @12.95 [N1282_2.mzXML]	286.6344299316406	12.945916666666667	12.709716666666667	13.049566666666667	0.3398500000000002	11619.09765625	90519.00284973194	0	1188	0.051425729647924356	0.7194115156646909	0.4388230313293816	286.62457275390625	286.6351318359375
777	287.0133056640625	1.7845833333333334					1	DETECTED	287.0133 m/z @1.78 [N1282_2.mzXML]	287.0133056640625	1.7845833333333334	1.7546166666666667	11.12605	9.371433333333332	26951.671875	3860544.4561616206	0	1188	0.031261660878664	156.36429365962164	311.7285873192433	287.0127258300781	287.0213928222656
778	287.2046813964844	10.362816666666667					1	DETECTED	287.2047 m/z @10.36 [N1282_2.mzXML]	287.2046813964844	10.362816666666667	10.268066666666666	12.377550000000001	2.109483333333335	18820.2890625	341630.3412512204	0	1188	0.10674406106195633	10.973820547454805	1.533002406935552	287.1988830566406	287.2048645019531
779	287.23638916015625	13.972433333333333					1	DETECTED	287.2364 m/z @13.97 [N1282_2.mzXML]	287.23638916015625	13.972433333333333	11.752999999999998	14.6552	2.9022000000000023	6531.244140625	443953.1298337404	0	1188	0.25400394579618535	0.6538155385008186	0.3076310770016373	287.235107421875	287.2372131347656
780	287.2519836425781	9.8233					1	DETECTED	287.2520 m/z @9.82 [N1282_2.mzXML]	287.2519836425781	9.8233	9.560049999999999	9.95855	0.3985000000000021	14051.7294921875	157417.99242321792	0	1188	0.08606882823646345	0.7390120081183946	0.5440344802055512	287.251220703125	287.25213623046875
781	287.2685852050781	11.5735					1	DETECTED	287.2686 m/z @11.57 [N1282_2.mzXML]	287.2685852050781	11.5735	11.5111	11.701633333333332	0.190533333333331	9396.09765625	62395.70206005803	0	1188	0.06301790192252987	1.5267094017094207	2.0534188034188414	287.2671813964844	287.2691345214844
782	287.63214111328125	12.945916666666667					1	DETECTED	287.6321 m/z @12.95 [N1282_2.mzXML]	287.63214111328125	12.945916666666667	12.758933333333333	14.483883333333333	1.7249499999999998	126292.90625	1432743.5865660405	0	1188	0.1537127069822084	1.222584931118216	1.0074279084082374	287.6318054199219	287.6331481933594
783	288.0477294921875	10.220833333333333					1	DETECTED	288.0477 m/z @10.22 [N1282_2.mzXML]	288.0477294921875	10.220833333333333	10.188433333333334	10.299966666666668	0.11153333333333393	21842.30078125	86242.67731640568	0	1188	0.06924077345193957	1.7211934156379172	2.749412299203522	288.0474853515625	288.0478210449219
784	288.2161560058594	10.64315					1	DETECTED	288.2162 m/z @10.64 [N1282_2.mzXML]	288.2161560058594	10.64315	0.31933333333333336	19.905166666666666	19.585833333333333	481204.4375	4452893.649773699	1	1188	0.07550249796692121	2.3572962721385906	3.198641319840637	288.21502685546875	288.21795654296875
785	288.270751953125	11.604316666666668					1	DETECTED	288.2708 m/z @11.60 [N1282_2.mzXML]	288.270751953125	11.604316666666668	11.5735	11.635783333333334	0.06228333333333502	6180.73095703125	19465.253949219154	0	1188	0.09033762330235007	1.0105462412114405	1.021092482422881	288.270751953125	288.2715148925781
786	288.6401672363281	13.312233333333333					1	DETECTED	288.6402 m/z @13.31 [N1282_2.mzXML]	288.6401672363281	13.312233333333333	12.822166666666668	18.206166666666665	5.383999999999997	49409.69921875	1043262.2756964106	0	1188	0.22286684284518898	1.517256613143666	3.5358950791646526	288.6318664550781	288.6492004394531
787	288.9019775390625	1.5367666666666666					1	DETECTED	288.9020 m/z @1.54 [N1282_2.mzXML]	288.9019775390625	1.5367666666666666	1.4927	9.121533333333334	7.628833333333334	7075.2568359375	1890064.2165292967	0	1188	0.11176143566264907	86.56013615733731	172.12027231467462	288.900634765625	288.903564453125
788	288.9215087890625	1.6101833333333333					1	DETECTED	288.9215 m/z @1.61 [N1282_2.mzXML]	288.9215087890625	1.6101833333333333	1.5661166666666666	12.429	10.862883333333334	222080.453125	2707017.491238647	0	1188	0.058484602673086084	1.5984167469969701	1.6938288676956474	288.9208984375	288.9295959472656
789	289.1754455566406	1.3578666666666666					1	DETECTED	289.1754 m/z @1.36 [N1282_2.mzXML]	289.1754455566406	1.3578666666666666	0.10115	19.996333333333332	19.895183333333332	6241.66845703125	2007930.844902527	0	1188	5.443884658275888	7.915540495736244	1.8094843625407184	289.1740417480469	289.1797790527344
790	289.219970703125	10.64315					1	DETECTED	289.2200 m/z @10.64 [N1282_2.mzXML]	289.219970703125	10.64315	10.606966666666667	12.5632	1.9562333333333335	63568.26953125	726454.4131148662	0	1188	0.07322667237695413	27.032243205895647	53.06448641179129	289.2138977050781	289.219970703125
791	289.64813232421875	14.036666666666667					1	DETECTED	289.6481 m/z @14.04 [N1282_2.mzXML]	289.64813232421875	14.036666666666667	11.029666666666666	16.07375	5.044083333333335	31083.0234375	1741644.982638	0	1188	0.3860734783798936	0.8871376166720119	0.7303974760105197	289.6401062011719	289.657470703125
792	290.2226867675781	10.64315					1	DETECTED	290.2227 m/z @10.64 [N1282_2.mzXML]	290.2226867675781	10.64315	10.625716666666667	10.695699999999999	0.06998333333333129	5482.443359375	14191.747218017392	0	1188	0.036634911159145744	2.0071701720841135	3.014340344168227	290.2211608886719	290.2237243652344
793	290.6269226074219	12.83835					1	DETECTED	290.6269 m/z @12.84 [N1282_2.mzXML]	290.6269226074219	12.83835	12.790899999999999	13.0796	0.2887000000000004	18630.5078125	153606.64060156216	0	1188	0.21530925006987367	3.042149631190646	5.084299262381292	290.6266174316406	290.6276550292969
794	290.6666259765625	14.020883333333334					1	DETECTED	290.6666 m/z @14.02 [N1282_2.mzXML]	290.6666259765625	14.020883333333334	13.922666666666666	15.578333333333335	1.6556666666666686	7723.0029296875	252795.07026373316	0	1188	0.47018308109575635	8.42864415408105	15.857288308162103	290.66619873046875	290.6682434082031
795	290.9247741699219	2.7688166666666665					1	DETECTED	290.9248 m/z @2.77 [N1282_2.mzXML]	290.9247741699219	2.7688166666666665	1.5806166666666668	19.138666666666666	17.558049999999998	32326.779296875	3226922.034185151	0	1188	0.7800493209537342	1.3265587220566297	1.0252730326594324	290.9167785644531	290.92633056640625
796	291.11962890625	12.039616666666666					1	DETECTED	291.1196 m/z @12.04 [N1282_2.mzXML]	291.11962890625	12.039616666666666	3.840616666666667	12.83835	8.997733333333333	72316.7890625	4872706.24908618	0	1188	0.10985366675855879	0.5176155038141369	4.136710087899464	291.1184997558594	291.1293029785156
797	291.1734313964844	9.907900000000001					1	DETECTED	291.1734 m/z @9.91 [N1282_2.mzXML]	291.1734313964844	9.907900000000001	9.686083333333332	14.767483333333333	5.0814	3423.197021484375	612843.7068198547	0	1188	0.3259788338660634	11.454053647907312	21.908107295814624	291.168701171875	291.17413330078125
798	291.64605712890625	12.869850000000001					1	DETECTED	291.6461 m/z @12.87 [N1282_2.mzXML]	291.64605712890625	12.869850000000001	3.0698	14.545466666666666	11.475666666666665	38202.2578125	2996446.62282257	0	1188	0.13747087047974738	0.5629327726180254	18.70900699012066	291.6441345214844	291.64678955078125
799	291.82318115234375	8.76835					1	DETECTED	291.8232 m/z @8.77 [N1282_2.mzXML]	291.82318115234375	8.76835	8.76835	8.838899999999999	0.070549999999999	1649.4964599609375	5125.850507965046	0	1188	0.03910236713829285	null	null	291.82318115234375	291.8241271972656
800	291.9349670410156	2.7688166666666665					1	DETECTED	291.9350 m/z @2.77 [N1282_2.mzXML]	291.9349670410156	2.7688166666666665	1.9687833333333333	6.83465	4.865866666666666	27153.935546875	1599781.7243088374	0	1188	0.6712603071177492	1.8596687672624843	2.219380157987905	291.9338684082031	291.93597412109375
801	292.0682678222656	16.0185					1	DETECTED	292.0683 m/z @16.02 [N1282_2.mzXML]	292.0682678222656	16.0185	9.543466666666665	19.59466666666667	10.051200000000003	4067.701416015625	1099460.5638822634	0	1188	0.841825940512118	0.7761504445279562	0.5635030571066629	292.06573486328125	292.0686340332031
802	292.65374755859375	13.064916666666667					1	DETECTED	292.6537 m/z @13.06 [N1282_2.mzXML]	292.65374755859375	13.064916666666667	2.9688833333333333	14.17395	11.205066666666667	17491.30078125	1775076.5918430178	0	1188	0.05217328239815977	0.5549242111588379	0.020606851829675418	292.6438903808594	292.6624755859375
803	292.98480224609375	2.6425					1	DETECTED	292.9848 m/z @2.64 [N1282_2.mzXML]	292.98480224609375	2.6425	2.4646166666666667	16.960333333333335	14.495716666666668	5563.841796875	1814202.2159287722	0	1188	0.3694262615625781	40.745010774852425	3.643194392692387	292.9772033691406	292.99285888671875
804	293.0077819824219	2.5462333333333333					1	DETECTED	293.0078 m/z @2.55 [N1282_2.mzXML]	293.0077819824219	2.5462333333333333	2.394966666666667	15.59655	13.201583333333334	6108.986328125	1181983.691284729	0	1188	0.37791893224679063	43.63678933450866	86.27357866901733	292.9983215332031	293.01165771484375
805	293.0231628417969	2.6425					1	DETECTED	293.0232 m/z @2.64 [N1282_2.mzXML]	293.0231628417969	2.6425	2.394966666666667	3.5361833333333332	1.1412166666666663	8294.1513671875	233608.912711792	0	1188	0.20442764180679873	2.3051777538378677	3.2467594202251564	293.01507568359375	293.0231628417969
806	293.0343322753906	2.5735					1	DETECTED	293.0343 m/z @2.57 [N1282_2.mzXML]	293.0343322753906	2.5735	2.1824999999999997	10.2364	8.0539	10177.9697265625	664352.4581649173	0	1188	0.4745223508651235	2.0099663747689047	2.997584541732242	293.0259704589844	293.0420227050781
807	293.0580749511719	11.3694					1	DETECTED	293.0581 m/z @11.37 [N1282_2.mzXML]	293.0580749511719	11.3694	2.2959	15.432766666666668	13.136866666666668	27549.85546875	5336014.03551358	0	1188	8.823801314616553	0.7588915459847566	0.5051749411950824	293.04888916015625	293.0614929199219
808	293.07220458984375	9.638116666666667					1	DETECTED	293.0722 m/z @9.64 [N1282_2.mzXML]	293.07220458984375	9.638116666666667	2.310016666666667	18.498833333333334	16.188816666666668	115212.3515625	2917871.769306857	0	1188	2.735999728454289	1.0007351536896223	0.7435518064160123	293.0625	293.08172607421875
809	293.0973205566406	2.5735					1	DETECTED	293.0973 m/z @2.57 [N1282_2.mzXML]	293.0973205566406	2.5735	0.10115	19.996333333333332	19.895183333333332	9091172.0	5.922723269742194E8	1	1188	0.7682944791626358	2.3873411256268984	2.4911725717315143	293.09600830078125	293.106201171875
810	293.1197814941406	9.575899999999999					1	DETECTED	293.1198 m/z @9.58 [N1282_2.mzXML]	293.1197814941406	9.575899999999999	1.9971333333333334	10.37975	8.382616666666665	111355.734375	2.0315879294887632E7	0	1188	7.698223674242772	0.5638013727183538	0.11617890700932226	293.1101989746094	293.12823486328125
811	293.1388854980469	10.362816666666667					1	DETECTED	293.1389 m/z @10.36 [N1282_2.mzXML]	293.1388854980469	10.362816666666667	2.210916666666667	15.523833333333332	13.312916666666666	21179.111328125	5378509.2235041205	0	1188	9.520102077032396	0.8987020622102457	0.369574660214064	293.1300964355469	293.1419982910156
812	293.15252685546875	9.719666666666665					1	DETECTED	293.1525 m/z @9.72 [N1282_2.mzXML]	293.15252685546875	9.719666666666665	2.33845	13.049566666666667	10.711116666666667	155019.234375	5731244.345618891	0	1188	0.30506085828871043	0.5418350063190236	0.10740994529580739	293.14508056640625	293.1612854003906
813	293.1779479980469	13.724483333333334					1	DETECTED	293.1779 m/z @13.72 [N1282_2.mzXML]	293.1779479980469	13.724483333333334	2.3809	14.188466666666667	11.807566666666666	43569.40234375	2073063.342234802	0	1188	0.27503508463549764	0.5188467578514658	0.03623293399903294	293.16796875	293.1798095703125
814	293.192138671875	10.045166666666667					1	DETECTED	293.1921 m/z @10.05 [N1282_2.mzXML]	293.192138671875	10.045166666666667	2.3809	15.41465	13.03375	89653.125	1.5858088275843423E7	0	1188	12.083353639781755	0.8328558656795633	0.6324024487146199	293.1824035644531	293.2016296386719
815	293.21051025390625	12.462816666666667					1	DETECTED	293.2105 m/z @12.46 [N1282_2.mzXML]	293.21051025390625	12.462816666666667	2.3809	12.611783333333333	10.230883333333333	4452.4013671875	899704.803001007	0	1188	9.758835312632488	0.5073878148169577	0.01477562963391549	293.2025146484375	293.2138671875
816	293.24847412109375	9.924283333333333					1	DETECTED	293.2485 m/z @9.92 [N1282_2.mzXML]	293.24847412109375	9.924283333333333	2.4917000000000002	19.649166666666666	17.157466666666664	98927.8671875	4.802997686277491E7	0	1188	17.662432635700522	1.196047361863643	1.3713354536663402	293.2395324707031	293.2578125
817	293.31549072265625	2.7688166666666665					1	DETECTED	293.3155 m/z @2.77 [N1282_2.mzXML]	293.31549072265625	2.7688166666666665	2.394966666666667	3.5361833333333332	1.1412166666666663	4583.9560546875	131456.775759552	0	1188	0.2528339384743683	1.5263028844010533	2.0526057688021067	293.3124694824219	293.3186950683594
818	294.10052490234375	2.5735					1	DETECTED	294.1005 m/z @2.57 [N1282_2.mzXML]	294.10052490234375	2.5735	1.2665833333333334	19.0655	17.798916666666667	872504.875	5.6215875892807044E7	0	1188	0.7024436109081309	2.1666896641119147	2.2254198438876616	294.10015869140625	294.1036071777344
819	294.15618896484375	9.719666666666665					1	DETECTED	294.1562 m/z @9.72 [N1282_2.mzXML]	294.15618896484375	9.719666666666665	9.606866666666667	10.37975	0.7728833333333327	17391.841796875	424506.01177941886	0	1188	0.23335743844663526	3.4259013002364576	5.851802600472915	294.1557312011719	294.1568298339844
820	294.9188232421875	12.693283333333333					1	DETECTED	294.9188 m/z @12.69 [N1282_2.mzXML]	294.9188232421875	12.693283333333333	0.10115	19.978166666666667	19.877016666666666	17453.04296875	4391314.8974408	0	1188	1.3584060792084163	0.7459161718341356	0.4697727334281615	294.918212890625	294.9203186035156
821	294.9381103515625	1.6407999999999998					1	DETECTED	294.9381 m/z @1.64 [N1282_2.mzXML]	294.9381103515625	1.6407999999999998	1.5806166666666668	5.733533333333333	4.152916666666666	84342.7265625	1119245.4979154053	0	1188	0.05407203344266498	35.39467953062523	88.09875748515718	294.9380187988281	294.94317626953125
822	295.0403137207031	10.252116666666666					1	DETECTED	295.0403 m/z @10.25 [N1282_2.mzXML]	295.0403137207031	10.252116666666666	10.188433333333334	16.350316666666668	6.161883333333334	5548.4853515625	758068.411702881	0	1188	0.12035921638029201	48.37908924365469	95.75817848730938	295.0311279296875	295.04315185546875
823	295.1015930175781	2.5735					1	DETECTED	295.1016 m/z @2.57 [N1282_2.mzXML]	295.1015930175781	2.5735	1.8844166666666666	18.24233333333333	16.357916666666664	112017.9296875	7968657.411283265	0	1188	0.6120301870236857	3.724426315220807	2.589374052796072	295.09716796875	295.1038513183594
824	295.1285095214844	9.654133333333334					1	DETECTED	295.1285 m/z @9.65 [N1282_2.mzXML]	295.1285095214844	9.654133333333334	9.575899999999999	9.7538	0.17790000000000106	35995.92578125	206094.93769042988	0	1188	0.09651119484751547	1.1004588918812095	1.4899361807509082	295.12847900390625	295.12890625
825	295.14849853515625	9.8233					1	DETECTED	295.1485 m/z @9.82 [N1282_2.mzXML]	295.14849853515625	9.8233	9.509983333333334	10.116183333333334	0.6061999999999994	5673.4951171875	108041.79291809097	0	1188	0.0560498477133784	0.9673918825469471	0.9347837650938942	295.1474304199219	295.14971923828125
826	295.19378662109375	12.308833333333332					1	DETECTED	295.1938 m/z @12.31 [N1282_2.mzXML]	295.19378662109375	12.308833333333332	1.463	18.554333333333332	17.09133333333333	45447.57421875	3432779.4991010437	0	1188	0.28878261034028974	0.6515915733337948	0.27610116629239756	295.1868896484375	295.20355224609375
827	295.29376220703125	2.7688166666666665					1	DETECTED	295.2938 m/z @2.77 [N1282_2.mzXML]	295.29376220703125	2.7688166666666665	2.025333333333333	9.281783333333333	7.25645	31588.212890625	1977124.8518869015	0	1188	0.8256166641717173	1.7503537275184091	1.672483122343042	295.2930908203125	295.2961120605469
828	295.9085998535156	1.5661166666666666					1	DETECTED	295.9086 m/z @1.57 [N1282_2.mzXML]	295.9085998535156	1.5661166666666666	1.4927	14.020883333333334	12.528183333333335	9148.6064453125	3800318.584405762	0	1188	0.0626469813419046	85.32247446083994	169.64494892167988	295.90130615234375	295.9103088378906
829	296.03619384765625	10.220833333333333					1	DETECTED	296.0362 m/z @10.22 [N1282_2.mzXML]	296.03619384765625	10.220833333333333	1.8699166666666664	15.706383333333333	13.836466666666666	101814.328125	3986558.0812658058	2	1188	0.07105529773641628	0.5979246053121278	0.1410450872362335	296.0317687988281	296.0455017089844
830	296.0650939941406	1.7546166666666667					1	DETECTED	296.0651 m/z @1.75 [N1282_2.mzXML]	296.0650939941406	1.7546166666666667	1.6712166666666666	1.81285	0.1416333333333335	76367.9140625	293107.0592524413	0	1188	0.056503008039042735	0.8598035364003453	0.5984656334195108	296.06488037109375	296.0664367675781
831	296.1316833496094	9.654133333333334					1	DETECTED	296.1317 m/z @9.65 [N1282_2.mzXML]	296.1316833496094	9.654133333333334	0.2830333333333333	9.736500000000001	9.453466666666667	5328.48876953125	976540.7075150147	0	1188	0.11989458968374933	0.5043947170911989	0.008789434182397705	296.126708984375	296.13226318359375
832	296.18475341796875	11.83985					1	DETECTED	296.1848 m/z @11.84 [N1282_2.mzXML]	296.18475341796875	11.83985	9.771316666666667	19.83216666666667	10.060850000000002	21931.80078125	2130188.104036254	0	1188	1.5083407372180773	2.2371781077185533	9.202724124898491	296.1825256347656	296.18505859375
833	296.1972351074219	12.308833333333332					1	DETECTED	296.1972 m/z @12.31 [N1282_2.mzXML]	296.1972351074219	12.308833333333332	12.2402	12.59545	0.35524999999999984	8966.6630859375	102829.10629357875	0	1188	0.18218858023849727	2.588028169014109	4.176056338028218	296.19647216796875	296.197509765625
834	296.2574768066406	13.488616666666667					1	DETECTED	296.2575 m/z @13.49 [N1282_2.mzXML]	296.2574768066406	13.488616666666667	13.397699999999999	13.872316666666668	0.4746166666666696	20028.564453125	251139.93864514199	0	1188	0.19568045469012318	2.6101741521539497	1.9392980384968246	296.2572326660156	296.25799560546875
835	297.10760498046875	9.509983333333334					1	DETECTED	297.1076 m/z @9.51 [N1282_2.mzXML]	297.10760498046875	9.509983333333334	9.509983333333334	9.575899999999999	0.06591666666666463	7588.02734375	23272.87082482853	0	1188	0.06901680290796186	null	null	297.10748291015625	297.1077575683594
836	297.1178894042969	1.5222833333333334					1	DETECTED	297.1179 m/z @1.52 [N1282_2.mzXML]	297.1178894042969	1.5222833333333334	1.4125333333333332	9.638116666666667	8.225583333333333	7817.49951171875	1366853.2942210084	0	1188	0.10514701345704047	37.474183750949045	73.96280877335968	297.10797119140625	297.1183776855469
837	297.1441650390625	9.392266666666666					1	DETECTED	297.1442 m/z @9.39 [N1282_2.mzXML]	297.1441650390625	9.392266666666666	1.7987166666666667	9.543466666666665	7.744749999999999	19943.220703125	1578258.0478337407	0	1188	0.463568413683106	2.084627373186343	0.3965901764106638	297.1436767578125	297.1532897949219
838	297.1799621582031	14.334616666666667					1	DETECTED	297.1800 m/z @14.33 [N1282_2.mzXML]	297.1799621582031	14.334616666666667	9.575899999999999	19.9235	10.347600000000002	12735.45703125	2577448.296635894	0	1188	2.654184560177363	0.9941245962116062	0.9761262639788786	297.1788330078125	297.1885070800781
839	298.2732238769531	14.334616666666667					1	DETECTED	298.2732 m/z @14.33 [N1282_2.mzXML]	298.2732238769531	14.334616666666667	11.062566666666667	16.9975	5.934933333333332	182586.03125	7712870.514877315	0	1188	0.5519064002490488	0.7841427431071621	3.4942287049897236	298.27239990234375	298.27410888671875
840	298.9577941894531	2.1824999999999997					1	DETECTED	298.9578 m/z @2.18 [N1282_2.mzXML]	298.9577941894531	2.1824999999999997	2.068216666666667	2.2252	0.15698333333333325	5988.912109375	44530.43119738768	0	1188	0.14384116865422136	0.6868163920081694	0.3736327840163388	298.95733642578125	298.9581604003906
841	299.05462646484375	10.2364					1	DETECTED	299.0546 m/z @10.24 [N1282_2.mzXML]	299.05462646484375	10.2364	0.93965	10.268066666666666	9.328416666666666	2901.909423828125	805088.1120965269	0	1188	0.11356113025037473	0.5017031041313721	0.0034062082627441086	299.0538330078125	299.0601501464844
842	299.13800048828125	11.292633333333333					1	DETECTED	299.1380 m/z @11.29 [N1282_2.mzXML]	299.13800048828125	11.292633333333333	1.4311666666666667	16.960333333333335	15.529166666666669	58742.78125	4442744.076095827	0	1188	14.597871743363077	1.613320903043735	1.4970524615359286	299.13287353515625	299.1401672363281
843	299.2764587402344	14.334616666666667					1	DETECTED	299.2765 m/z @14.33 [N1282_2.mzXML]	299.2764587402344	14.334616666666667	11.735583333333333	16.07375	4.338166666666668	33832.33984375	1637314.2234971318	0	1188	0.5548015201785592	0.7648845611337517	2.9124231014642517	299.2758483886719	299.2779541015625
844	299.63232421875	12.854199999999999					1	DETECTED	299.6323 m/z @12.85 [N1282_2.mzXML]	299.63232421875	12.854199999999999	12.822166666666668	13.020000000000001	0.19783333333333353	39357.15625	310777.0800512695	0	1188	0.14923152217945912	3.0879292403748457	5.1758584807496915	299.6317138671875	299.6323547363281
845	300.1795654296875	11.58895					1	DETECTED	300.1796 m/z @11.59 [N1282_2.mzXML]	300.1795654296875	11.58895	9.360466666666667	15.72495	6.364483333333332	32134.2265625	1884656.999492249	0	1188	1.2474254752721574	1.5790477956321896	0.07563155819655953	300.1794128417969	300.1841125488281
846	300.1981201171875	11.384549999999999					1	DETECTED	300.1981 m/z @11.38 [N1282_2.mzXML]	300.1981201171875	11.384549999999999	8.821516666666668	11.5111	2.689583333333333	16881.080078125	1197087.309527527	0	1188	2.5806058808498147	0.5266810346918851	0.05322324531080399	300.19671630859375	300.1986999511719
847	300.2165222167969	10.554466666666666					1	DETECTED	300.2165 m/z @10.55 [N1282_2.mzXML]	300.2165222167969	10.554466666666666	10.520816666666667	14.529883333333334	4.0090666666666674	11152.587890625	761432.0490555415	0	1188	0.17611774946951897	59.57008420009954	118.14016840019907	300.21612548828125	300.22076416015625
848	300.639892578125	13.064916666666667					1	DETECTED	300.6399 m/z @13.06 [N1282_2.mzXML]	300.639892578125	13.064916666666667	12.885566666666668	13.2978	0.412233333333333	15378.908203125	162759.83292749018	0	1188	0.04538967442322139	1.1492426354428054	1.2984852708856105	300.6322326660156	300.6405029296875
849	301.11767578125	10.7664					1	DETECTED	301.1177 m/z @10.77 [N1282_2.mzXML]	301.11767578125	10.7664	10.34725	10.8023	0.45504999999999995	11489.0888671875	203511.11184912128	0	1188	0.09355749249698597	0.5428247644041511	0.08564952880830207	301.11700439453125	301.1180725097656
850	301.1402587890625	12.4459					1	DETECTED	301.1403 m/z @12.45 [N1282_2.mzXML]	301.1402587890625	12.4459	0.10115	19.996333333333332	19.895183333333332	81336.421875	1.3000222104474843E7	1	1188	10.806454827300055	0.5677593000466215	0.8654904025644812	301.1387023925781	301.1419372558594
851	301.2128601074219	13.488616666666667					1	DETECTED	301.2129 m/z @13.49 [N1282_2.mzXML]	301.2128601074219	13.488616666666667	13.369516666666668	13.872316666666668	0.5028000000000006	42572.97265625	607126.2840705564	0	1188	0.2375714708983594	2.1108312342569375	3.1465236179138487	301.2120361328125	301.21337890625
852	302.0191955566406	4.95315					1	DETECTED	302.0192 m/z @4.95 [N1282_2.mzXML]	302.0191955566406	4.95315	0.2649	19.68566666666667	19.42076666666667	4099.078125	2390721.7980949706	0	1188	6.141476007057089	2.07121704971649	3.1424340994329802	302.0105895996094	302.0202331542969
853	302.1434326171875	12.462816666666667					1	DETECTED	302.1434 m/z @12.46 [N1282_2.mzXML]	302.1434326171875	12.462816666666667	0.24668333333333334	19.996333333333332	19.74965	16443.39453125	2908791.0222496935	0	1188	10.698566527643852	1.605533729553363	0.9554633479020426	302.1411437988281	302.1449890136719
854	302.19586181640625	10.045166666666667					1	DETECTED	302.1959 m/z @10.05 [N1282_2.mzXML]	302.19586181640625	10.045166666666667	9.94125	16.9045	6.963249999999999	3071.145263671875	603770.2096013792	0	1188	5.055843052780389	33.50400962309543	66.00801924619086	302.1888427734375	302.1962890625
855	302.23175048828125	10.818766666666667					1	DETECTED	302.2318 m/z @10.82 [N1282_2.mzXML]	302.23175048828125	10.818766666666667	10.7664	11.141699999999998	0.3752999999999975	13787.685546875	119635.65708795092	0	1188	0.1220453339780363	3.5833863781031408	3.4098469853341644	302.2308654785156	302.23223876953125
856	302.28643798828125	11.58895					1	DETECTED	302.2864 m/z @11.59 [N1282_2.mzXML]	302.28643798828125	11.58895	11.543133333333333	14.719266666666666	3.1761333333333326	160128.8125	1781758.2578288615	1	1188	0.10414552863261228	4.656824565733989	5.317611959902802	302.285400390625	302.2874755859375
857	303.030517578125	2.2394333333333334					1	DETECTED	303.0305 m/z @2.24 [N1282_2.mzXML]	303.030517578125	2.2394333333333334	1.4311666666666667	9.622616666666666	8.19145	8099.2158203125	714326.1780490112	0	1188	0.908957614637848	5.067294209831738	9.134588419663476	303.0225830078125	303.03082275390625
858	303.2285461425781	14.17395					1	DETECTED	303.2285 m/z @14.17 [N1282_2.mzXML]	303.2285461425781	14.17395	9.9758	17.314166666666665	7.338366666666666	514736.1875	1.9308417512431763E7	1	1188	0.5090097235080489	0.7643909796790886	6.68005050394901	303.2229919433594	303.2308044433594
859	303.6460876464844	12.83835					1	DETECTED	303.6461 m/z @12.84 [N1282_2.mzXML]	303.6460876464844	12.83835	12.790899999999999	12.975716666666667	0.18481666666666818	19158.0078125	99104.48491992171	0	1188	0.07326599424503222	1.9474885844748475	2.894977168949695	303.6453552246094	303.646484375
860	304.0483703613281	16.849					1	DETECTED	304.0484 m/z @16.85 [N1282_2.mzXML]	304.0483703613281	16.849	0.1556833333333333	19.94183333333333	19.78615	4190.06787109375	1526825.8682287596	0	1188	8.148609867512757	0.592636873639051	0.39927292615687376	304.0470275878906	304.04962158203125
861	304.1483154296875	12.83835					1	DETECTED	304.1483 m/z @12.84 [N1282_2.mzXML]	304.1483154296875	12.83835	9.2524	17.072333333333333	7.819933333333333	5533.9033203125	1594572.6041044919	0	1188	3.5444387429303	1.0903572739906207	1.2175594784749078	304.14288330078125	304.15057373046875
862	304.21136474609375	10.06275					1	DETECTED	304.2114 m/z @10.06 [N1282_2.mzXML]	304.21136474609375	10.06275	10.0276	17.798833333333334	7.771233333333335	71503.0390625	1409747.4110023207	1	1188	0.15051058714704268	4.697323150274877	6.140757245091439	304.211181640625	304.2156982421875
863	304.2319641113281	14.17395					1	DETECTED	304.2320 m/z @14.17 [N1282_2.mzXML]	304.2319641113281	14.17395	10.91465	16.1109	5.196250000000001	92114.8125	4488403.508768433	0	1188	0.5960447183529212	0.794651676472628	0.47726339885041086	304.2314758300781	304.23297119140625
864	304.8954162597656	1.6101833333333333					1	DETECTED	304.8954 m/z @1.61 [N1282_2.mzXML]	304.8954162597656	1.6101833333333333	1.5806166666666668	1.6875166666666668	0.1069	54807.09375	228561.09644433585	0	1188	0.07026716639081787	1.8077790304396932	2.6155580608793865	304.8953552246094	304.89593505859375
865	304.97491455078125	2.19685					1	DETECTED	304.9749 m/z @2.20 [N1282_2.mzXML]	304.97491455078125	2.19685	2.0968833333333334	2.2676666666666665	0.17078333333333306	11658.4619140625	70110.43403906251	0	1188	0.0527912124817993	0.854201400466822	0.708402800933644	304.9740295410156	304.97503662109375
866	305.044677734375	16.9975					1	DETECTED	305.0447 m/z @17.00 [N1282_2.mzXML]	305.044677734375	16.9975	0.22854999999999998	19.959999999999997	19.73145	3337.993896484375	1464505.5266197496	0	1188	2.1145154500016012	0.5883329009866449	0.17666580197328982	305.0431823730469	305.0487365722656
867	305.1351318359375	12.360316666666668					1	DETECTED	305.1351 m/z @12.36 [N1282_2.mzXML]	305.1351318359375	12.360316666666668	4.852433333333334	12.462816666666667	7.610383333333333	12335.4267578125	638968.8144614872	0	1188	0.1241665724117702	0.5068261582825163	1.8908814645695204	305.13226318359375	305.1353759765625
868	305.2146911621094	10.06275					1	DETECTED	305.2147 m/z @10.06 [N1282_2.mzXML]	305.2146911621094	10.06275	4.835616666666667	15.2178	10.382183333333334	10960.7587890625	1448409.9662105406	0	1188	0.10047840700280197	0.9931048885941308	0.0369357267646136	305.2083740234375	305.21533203125
869	305.2441101074219	12.5632					1	DETECTED	305.2441 m/z @12.56 [N1282_2.mzXML]	305.2441101074219	12.5632	5.50735	19.905166666666666	14.397816666666667	205457.71875	4542881.975340908	1	1188	0.17991465010574537	12.437045884453745	6.204735570866717	305.2352294921875	305.2482604980469
870	306.0835266113281	15.870516666666667					1	DETECTED	306.0835 m/z @15.87 [N1282_2.mzXML]	306.0835266113281	15.870516666666667	9.2968	18.829333333333334	9.532533333333335	5649.755859375	1244171.6508822623	0	1188	1.9541923512323347	0.7250489956214521	0.3548279726559789	306.08197021484375	306.0843505859375
871	306.2475280761719	12.611783333333333					1	DETECTED	306.2475 m/z @12.61 [N1282_2.mzXML]	306.2475280761719	12.611783333333333	12.512966666666667	14.275966666666667	1.763	32839.9453125	753352.3047664791	0	1188	1.4167676873440485	65.54284319518223	14.904524771992628	306.2461242675781	306.2505187988281
872	306.8284912109375	1.7035666666666667					1	DETECTED	306.8285 m/z @1.70 [N1282_2.mzXML]	306.8284912109375	1.7035666666666667	1.7035666666666667	1.7698833333333333	0.06631666666666658	7324.349609375	23622.451751220706	0	1188	0.05523166912049815	null	null	306.8277893066406	306.8289794921875
873	306.98565673828125	9.788766666666668					1	DETECTED	306.9857 m/z @9.79 [N1282_2.mzXML]	306.98565673828125	9.788766666666668	9.442283333333334	10.362816666666667	0.9205333333333332	2356.728271484375	64995.13449234003	0	1188	0.30285429121111207	1.3283948241858667	1.6567896483717335	306.98388671875	306.9869079589844
874	307.06158447265625	11.635783333333334					1	DETECTED	307.0616 m/z @11.64 [N1282_2.mzXML]	307.06158447265625	11.635783333333334	8.490016666666667	14.880533333333334	6.390516666666667	11104.490234375	981494.4022190545	0	1188	0.32326581173486346	1.0157327837411123	0.14101427694633334	307.05694580078125	307.0649108886719
875	307.0799255371094	16.812166666666666					1	DETECTED	307.0799 m/z @16.81 [N1282_2.mzXML]	307.0799255371094	16.812166666666666	3.627683333333333	18.956833333333336	15.329150000000002	5685.98876953125	1562133.0108422544	0	1188	2.3166223316466077	0.5813329810673912	0.13391320062593928	307.07733154296875	307.0838623046875
876	307.16839599609375	10.520816666666667					1	DETECTED	307.1684 m/z @10.52 [N1282_2.mzXML]	307.16839599609375	10.520816666666667	9.788766666666668	11.224283333333334	1.4355166666666666	48296.921875	740186.6452894598	0	1188	0.5400997721229217	1.6833136999135128	3.340628383814471	307.1669921875	307.1698913574219
877	307.26220703125	12.087333333333333					1	DETECTED	307.2622 m/z @12.09 [N1282_2.mzXML]	307.26220703125	12.087333333333333	11.822633333333332	15.271333333333333	3.4487000000000005	6578.33251953125	502897.92068994156	0	1188	0.3425480437919042	6.51435587457496	12.02871174914992	307.2591857910156	307.2632751464844
878	308.1721496582031	10.520816666666667					1	DETECTED	308.1721 m/z @10.52 [N1282_2.mzXML]	308.1721496582031	10.520816666666667	10.450166666666666	11.20775	0.7575833333333346	6564.7626953125	179857.49113519306	0	1188	0.5437173421489856	5.36152394432646	7.617523616699208	308.17095947265625	308.1721496582031
879	308.8785095214844	2.08255					1	DETECTED	308.8785 m/z @2.08 [N1282_2.mzXML]	308.8785095214844	2.08255	2.025333333333333	2.125566666666667	0.10023333333333362	8393.779296875	39674.22606738288	0	1188	0.14685382556946402	0.8759102825517061	0.7518205651034122	308.87738037109375	308.8786926269531
880	309.0406799316406	11.240916666666667					1	DETECTED	309.0407 m/z @11.24 [N1282_2.mzXML]	309.0406799316406	11.240916666666667	11.20775	11.275583333333334	0.06783333333333275	7162.484375	25141.443684570026	0	1188	0.0809287441134785	1.0226130653266343	1.0452261306532684	309.0406799316406	309.04168701171875
881	309.0528564453125	11.3694					1	DETECTED	309.0529 m/z @11.37 [N1282_2.mzXML]	309.0528564453125	11.3694	2.15405	15.360883333333334	13.206833333333334	126878.3984375	3719651.7588207703	0	1188	0.0760953441187997	0.49768727024444886	0.01757292181183775	309.0475769042969	309.0596008300781
882	309.14764404296875	9.376399999999999					1	DETECTED	309.1476 m/z @9.38 [N1282_2.mzXML]	309.14764404296875	9.376399999999999	8.87405	14.483883333333333	5.609833333333333	40859.44921875	1884691.8706557606	0	1188	0.14445944790882592	1.3331659893421752	19.946683085865722	309.14666748046875	309.1511535644531
883	309.2027587890625	12.806566666666667					1	DETECTED	309.2028 m/z @12.81 [N1282_2.mzXML]	309.2027587890625	12.806566666666667	11.805033333333334	16.86733333333333	5.062299999999997	13659.5107421875	793020.4925420838	0	1188	0.6335368140512347	2.5272748452373026	4.204697669571593	309.2022399902344	309.2061767578125
884	310.11199951171875	0.6482					1	DETECTED	310.1120 m/z @0.65 [N1282_2.mzXML]	310.11199951171875	0.6482	0.10115	19.996333333333332	19.895183333333332	1596.4942626953125	1093895.2626406252	0	1188	0.5613673451043293	18.18406300460043	35.368126009200864	310.1103820800781	310.1144714355469
885	310.1541748046875	13.692533333333333					1	DETECTED	310.1542 m/z @13.69 [N1282_2.mzXML]	310.1541748046875	13.692533333333333	9.167133333333334	13.988616666666667	4.821483333333333	5868.16748046875	974010.6777841793	0	1188	4.630094644991951	0.5327134986225895	0.06542699724517916	310.1500244140625	310.1546630859375
886	310.2009582519531	10.589166666666667					1	DETECTED	310.2010 m/z @10.59 [N1282_2.mzXML]	310.2009582519531	10.589166666666667	10.396633333333334	17.501166666666666	7.1045333333333325	39325.671875	1201570.2299267878	0	1188	1.7241149432290221	13.525703005135782	1.0745499403790617	310.1990051269531	310.2012023925781
887	310.8752136230469	2.0968833333333334					1	DETECTED	310.8752 m/z @2.10 [N1282_2.mzXML]	310.8752136230469	2.0968833333333334	2.0395	2.2252	0.1857000000000002	9888.2958984375	62299.03813977057	0	1188	0.07118470213606853	1.618065640429853	2.236131280859706	310.8744812011719	310.8758850097656
888	310.9121398925781	1.6407999999999998					1	DETECTED	310.9121 m/z @1.64 [N1282_2.mzXML]	310.9121398925781	1.6407999999999998	1.5952833333333334	1.7212500000000002	0.12596666666666678	51634.41015625	201359.52257495123	0	1188	0.06228420191672335	1.3509575423015154	1.4446589521490143	310.9115295410156	310.91302490234375
889	311.00323486328125	11.962383333333333					1	DETECTED	311.0032 m/z @11.96 [N1282_2.mzXML]	311.00323486328125	11.962383333333333	10.080383333333334	19.503666666666668	9.423283333333334	4350.97509765625	808454.486737213	0	1188	0.22298603922774518	2.503529047113001	3.1022130186057155	310.99603271484375	311.00927734375
890	311.1231384277344	8.76835					1	DETECTED	311.1231 m/z @8.77 [N1282_2.mzXML]	311.1231384277344	8.76835	7.273	14.929599999999999	7.656599999999999	34990.9375	797548.319916931	0	1188	0.10107665105859276	0.928878335725008	0.5029827956152298	311.1172790527344	311.1275939941406
891	311.1661682128906	12.308833333333332					1	DETECTED	311.1662 m/z @12.31 [N1282_2.mzXML]	311.1661682128906	12.308833333333332	12.171249999999999	16.332016666666668	4.160766666666669	78365.4453125	1755215.2460902105	1	1188	0.3063345611583923	1.9604940874228918	2.7849561163194965	311.1640625	311.1761169433594
892	311.6321105957031	12.83835					1	DETECTED	311.6321 m/z @12.84 [N1282_2.mzXML]	311.6321105957031	12.83835	12.806566666666667	12.900516666666666	0.09394999999999953	15332.3984375	67688.77661523357	0	1188	0.06752219752175037	1.4779758783429424	1.9559517566858848	311.6319580078125	311.6325378417969
893	311.99359130859375	17.5195					1	DETECTED	311.9936 m/z @17.52 [N1282_2.mzXML]	311.99359130859375	17.5195	9.907900000000001	19.887	9.979099999999999	2208.239501953125	624494.7865548098	0	1188	2.732159927559083	0.6555192075253561	0.31103841505071206	311.9884338378906	311.9945373535156
894	312.02886962890625	13.211833333333335					1	DETECTED	312.0289 m/z @13.21 [N1282_2.mzXML]	312.02886962890625	13.211833333333335	11.635783333333334	19.905166666666666	8.269383333333332	33642.40234375	1529416.7815588072	0	1188	0.2910537386070349	1.2719775319646678	2.072762506037281	312.0214538574219	312.03057861328125
895	312.16973876953125	12.308833333333332					1	DETECTED	312.1697 m/z @12.31 [N1282_2.mzXML]	312.16973876953125	12.308833333333332	3.9010333333333334	12.496233333333333	8.595199999999998	13916.8369140625	1601729.173158752	0	1188	0.16429873964488628	0.5117107141874835	0.022474020026913497	312.16363525390625	312.1698913574219
896	312.2159118652344	10.731383333333333					1	DETECTED	312.2159 m/z @10.73 [N1282_2.mzXML]	312.2159118652344	10.731383333333333	2.394966666666667	11.12605	8.731083333333332	25788.72265625	4221019.2814817205	0	1188	0.15024037471027007	1.468190585378802	2.314120866271472	312.21533203125	312.2219543457031
897	312.3616943359375	12.055233333333332					1	DETECTED	312.3617 m/z @12.06 [N1282_2.mzXML]	312.3616943359375	12.055233333333332	12.024166666666668	12.25775	0.23358333333333192	18951.001953125	137786.94476226857	0	1188	0.08834683087592587	3.6072289578868157	6.530720052528131	312.3615417480469	312.3622741699219
898	312.6586608886719	2.4229833333333333					1	DETECTED	312.6587 m/z @2.42 [N1282_2.mzXML]	312.6586608886719	2.4229833333333333	1.9687833333333333	4.7034	2.7346166666666667	21156.62890625	864108.529020721	0	1188	0.41876080759598056	1.9758600158408397	2.3875653533673145	312.65582275390625	312.65899658203125
899	313.03497314453125	1.6407999999999998					1	DETECTED	313.0350 m/z @1.64 [N1282_2.mzXML]	313.03497314453125	1.6407999999999998	1.6101833333333333	19.649166666666666	18.038983333333334	13820.89453125	2221187.743926239	0	1188	0.07110789810170792	294.59417528579354	588.1883505715871	313.0310974121094	313.0354919433594
900	313.0954895019531	1.4927					1	DETECTED	313.0955 m/z @1.49 [N1282_2.mzXML]	313.0954895019531	1.4927	0.3011666666666667	19.485333333333333	19.184166666666666	19150.41015625	2209582.547990692	0	1188	0.08184922916456094	8.05020142113803	218.20570215687388	313.0932312011719	313.1040954589844
901	313.13909912109375	8.856483333333333					1	DETECTED	313.1391 m/z @8.86 [N1282_2.mzXML]	313.13909912109375	8.856483333333333	8.50745	9.392266666666666	0.8848166666666657	21026.205078125	221973.31914572124	0	1188	0.10725361488667495	0.8882650627058094	0.44743818859109935	313.1382751464844	313.1396484375
902	313.1539611816406	10.045166666666667					1	DETECTED	313.1540 m/z @10.05 [N1282_2.mzXML]	313.1539611816406	10.045166666666667	10.010333333333334	10.116183333333334	0.10585000000000022	4378.92919921875	21423.41797753905	0	1188	0.17412092724095274	1.519377990430628	2.038755980861256	313.1539611816406	313.1544189453125
903	313.16632080078125	12.308833333333332					1	DETECTED	313.1663 m/z @12.31 [N1282_2.mzXML]	313.16632080078125	12.308833333333332	0.8118833333333334	13.534466666666667	12.722583333333333	16823.482421875	2636824.979832886	0	1188	0.28427629579348235	0.5533025425583887	0.09942522161526275	313.1656494140625	313.1717834472656
904	313.2720642089844	13.724483333333334					1	DETECTED	313.2721 m/z @13.72 [N1282_2.mzXML]	313.2720642089844	13.724483333333334	0.11936666666666666	19.703833333333332	19.584466666666664	8282.048828125	1594676.0803219297	0	1188	1.1883735781285516	0.5974200500455533	0.1739507765231629	313.271728515625	313.2751770019531
905	313.3652648925781	12.070783333333333					1	DETECTED	313.3653 m/z @12.07 [N1282_2.mzXML]	313.3652648925781	12.070783333333333	12.055233333333332	12.137216666666665	0.08198333333333352	3811.1455078125	15931.02313647458	0	1188	0.3142159544660892	2.6361200428722804	4.272240085744561	313.3643493652344	313.3652648925781
906	313.7838134765625	2.4646166666666667					1	DETECTED	313.7838 m/z @2.46 [N1282_2.mzXML]	313.7838134765625	2.4646166666666667	1.98315	4.352683333333333	2.369533333333333	15177.904296875	698396.0459692993	0	1188	0.5540386360522955	2.460744945998338	1.8977489366329003	313.7828369140625	313.78497314453125
907	314.2314758300781	10.946850000000001					1	DETECTED	314.2315 m/z @10.95 [N1282_2.mzXML]	314.2314758300781	10.946850000000001	10.784516666666667	12.1544	1.369883333333334	351264.71875	3373999.7039122884	1	1188	0.15372392749751462	2.362679333999506	2.919469056728277	314.2308654785156	314.23284912109375
908	315.0174865722656	1.5806166666666668					1	DETECTED	315.0175 m/z @1.58 [N1282_2.mzXML]	315.0174865722656	1.5806166666666668	1.5515833333333333	3.4745833333333334	1.923	10448.8525390625	477805.43623583985	0	1188	0.8749172237006901	33.11710677382304	65.23421354764608	315.0089416503906	315.026123046875
909	315.0499572753906	2.324383333333333					1	DETECTED	315.0500 m/z @2.32 [N1282_2.mzXML]	315.0499572753906	2.324383333333333	2.2252	18.68316666666667	16.457966666666668	9802.1865234375	1198395.0062126466	0	1188	0.3986034370193363	82.96740043690168	164.93480087380337	315.0414733886719	315.05078125
910	315.0791015625	2.4229833333333333					1	DETECTED	315.0791 m/z @2.42 [N1282_2.mzXML]	315.0791015625	2.4229833333333333	1.65585	19.83216666666667	18.17631666666667	5941600.0	2.880042754023145E8	1	1188	1.1758455767188138	1.8557760670121228	2.0067335122156034	315.0758361816406	315.08905029296875
911	315.1003112792969	2.4229833333333333					1	DETECTED	315.1003 m/z @2.42 [N1282_2.mzXML]	315.1003112792969	2.4229833333333333	2.0111833333333333	11.97735	9.966166666666666	19506.314453125	2387018.994826905	0	1188	9.377886863937476	12.100736603529223	1.819626355920514	315.0908203125	315.10797119140625
912	315.1148376464844	2.310016666666667					1	DETECTED	315.1148 m/z @2.31 [N1282_2.mzXML]	315.1148376464844	2.310016666666667	2.1824999999999997	3.627683333333333	1.4451833333333335	10679.0	327753.18298919674	0	1188	0.13799474684665558	5.666644883021806	6.599590034074726	315.11102294921875	315.12420654296875
913	315.1322937011719	2.324383333333333					1	DETECTED	315.1323 m/z @2.32 [N1282_2.mzXML]	315.1322937011719	2.324383333333333	2.2676666666666665	11.886933333333333	9.619266666666666	7197.2099609375	1095131.8693536988	0	1188	0.28888560416966413	84.80105789009718	148.41555603993382	315.1279296875	315.14080810546875
914	315.1611022949219	13.581783333333334					1	DETECTED	315.1611 m/z @13.58 [N1282_2.mzXML]	315.1611022949219	13.581783333333334	2.4229833333333333	13.6609	11.237916666666667	8280.37890625	1119918.1334374691	0	1188	1.1496050634589388	0.5035450347110203	0.007090069422040527	315.15301513671875	315.1625671386719
915	315.23504638671875	10.980233333333333					1	DETECTED	315.2350 m/z @10.98 [N1282_2.mzXML]	315.23504638671875	10.980233333333333	10.882100000000001	11.1745	0.2923999999999989	60297.73046875	516310.6131071769	0	1188	0.1309982406527972	1.4177738754775386	1.3776583763266965	315.2348327636719	315.2360534667969
916	316.08258056640625	2.4229833333333333					1	DETECTED	316.0826 m/z @2.42 [N1282_2.mzXML]	316.08258056640625	2.4229833333333333	1.8414833333333334	10.520816666666667	8.679333333333334	531430.6875	2.5308209764021248E7	0	1188	0.5318022093498374	2.022228717231569	3.825113744426677	316.0821533203125	316.0836181640625
917	316.2469787597656	11.12605					1	DETECTED	316.2470 m/z @11.13 [N1282_2.mzXML]	316.2469787597656	11.12605	10.930783333333332	12.087333333333333	1.156550000000001	775464.0	5223269.050426446	1	1188	0.0969070629958253	1.959013074002097	2.8184182644123372	316.2376708984375	316.2486267089844
918	317.0836181640625	2.4229833333333333					1	DETECTED	317.0836 m/z @2.42 [N1282_2.mzXML]	317.0836181640625	2.4229833333333333	0.11936666666666666	11.651816666666667	11.53245	68963.1953125	4057673.1818553465	0	1188	0.4844731633605144	2.181493805557678	2.133172942885646	317.07537841796875	317.0851745605469
919	317.1140441894531	1.6407999999999998					1	DETECTED	317.1140 m/z @1.64 [N1282_2.mzXML]	317.1140441894531	1.6407999999999998	1.5515833333333333	19.3945	17.842916666666667	14746.3720703125	2188523.0820551454	0	1188	0.10851949308915332	40.75739874072564	41.021468960297476	317.10406494140625	317.1162109375
920	317.1781005859375	13.442366666666667					1	DETECTED	317.1781 m/z @13.44 [N1282_2.mzXML]	317.1781005859375	13.442366666666667	12.087333333333333	14.576799999999999	2.489466666666665	16477.4296875	599001.3930144043	0	1188	0.18717342716796814	0.9185997884430883	0.8326636624839377	317.1712951660156	317.1783447265625
921	317.25079345703125	11.12605					1	DETECTED	317.2508 m/z @11.13 [N1282_2.mzXML]	317.25079345703125	11.12605	1.3393166666666665	14.084033333333334	12.744716666666667	128101.59375	3460114.594314726	0	1188	0.09318365665417616	23.69671742158872	54.12474060507735	317.2434997558594	317.2522888183594
922	317.26751708984375	12.291883333333335					1	DETECTED	317.2675 m/z @12.29 [N1282_2.mzXML]	317.26751708984375	12.291883333333335	11.992916666666668	12.627983333333333	0.6350666666666651	4757.0234375	119292.52982543921	0	1188	null	1.062102798528261	1.1242055970565217	317.26751708984375	317.26904296875
923	317.5276184082031	2.4229833333333333					1	DETECTED	317.5276 m/z @2.42 [N1282_2.mzXML]	317.5276184082031	2.4229833333333333	1.9687833333333333	16.497366666666668	14.528583333333335	22156.287109375	2429383.412032349	0	1188	0.5249412935841753	1.9805130275583922	2.437695776252696	317.5270080566406	317.5302429199219
924	318.0393981933594	10.2364					1	DETECTED	318.0394 m/z @10.24 [N1282_2.mzXML]	318.0393981933594	10.2364	10.204633333333334	19.302833333333336	9.098200000000002	4332.49072265625	622696.9735120238	0	1188	0.1332296794345016	143.20356768101013	285.40713536202026	318.0367736816406	318.0474548339844
925	318.0640563964844	16.3139					1	DETECTED	318.0641 m/z @16.31 [N1282_2.mzXML]	318.0640563964844	16.3139	9.459100000000001	19.321166666666667	9.862066666666665	4424.65087890625	1074371.983392212	0	1188	2.0234483822090716	0.7193548073369512	0.4257369275828643	318.0618896484375	318.0657958984375
926	318.1910095214844	9.328133333333334					1	DETECTED	318.1910 m/z @9.33 [N1282_2.mzXML]	318.1910095214844	9.328133333333334	0.3375	16.534666666666666	16.197166666666668	7503.2646484375	1582513.884553833	0	1188	0.08809173207333387	0.9007800711110453	0.009395577123472106	318.1813659667969	318.1910705566406
927	318.254150390625	11.11005					1	DETECTED	318.2542 m/z @11.11 [N1282_2.mzXML]	318.254150390625	11.11005	11.094566666666667	11.20775	0.11318333333333364	12748.66796875	50994.86587866254	0	1188	0.05183516596515858	3.655005382131605	6.31001076426321	318.25335693359375	318.2550048828125
928	318.299072265625	11.354633333333334					1	DETECTED	318.2991 m/z @11.35 [N1282_2.mzXML]	318.299072265625	11.354633333333334	11.292633333333333	16.591	5.298366666666668	194733.6875	2363228.203058838	1	1188	0.10997842675039493	2.995252120203671	2.379379764519578	318.2986755371094	318.3071594238281
929	318.936767578125	1.6101833333333333					1	DETECTED	318.9368 m/z @1.61 [N1282_2.mzXML]	318.936767578125	1.6101833333333333	1.5661166666666666	1.6407999999999998	0.07468333333333321	13734.04296875	42482.280939697186	0	1188	0.060834267598288694	0.8473903177004519	0.6947806354009037	318.93585205078125	318.9382019042969
930	318.9688720703125	1.81285					1	DETECTED	318.9689 m/z @1.81 [N1282_2.mzXML]	318.9688720703125	1.81285	1.7845833333333334	2.2817166666666666	0.4971333333333332	18311.3203125	212570.1546608886	0	1188	0.14054421514475912	8.793632075471697	16.587264150943394	318.9685363769531	318.9698791503906
931	319.1280517578125	10.64315					1	DETECTED	319.1281 m/z @10.64 [N1282_2.mzXML]	319.1280517578125	10.64315	9.408383333333335	19.521666666666665	10.11328333333333	3310.25537109375	662259.1351520079	0	1188	0.2646349546285087	4.0952204195124615	7.190440839024922	319.12701416015625	319.12957763671875
932	319.1674499511719	11.04645					1	DETECTED	319.1674 m/z @11.05 [N1282_2.mzXML]	319.1674499511719	11.04645	9.526783333333332	11.258550000000001	1.731766666666669	47565.6796875	614259.7174668583	0	1188	0.2034884681986675	0.5747401442972615	1.8011812302366796	319.1647033691406	319.16815185546875
933	319.19366455078125	14.17395					1	DETECTED	319.1937 m/z @14.17 [N1282_2.mzXML]	319.19366455078125	14.17395	9.328133333333334	17.016166666666667	7.688033333333333	130599.1328125	6350414.304430663	0	1188	0.5155511871155021	0.8470182917451976	0.5046235038537095	319.19244384765625	319.19586181640625
934	319.30242919921875	11.354633333333334					1	DETECTED	319.3024 m/z @11.35 [N1282_2.mzXML]	319.30242919921875	11.354633333333334	11.324616666666666	11.58895	0.26433333333333486	36989.19921875	258449.37190380905	0	1188	0.0904095570065433	4.403109383675513	6.486085581770127	319.2940979003906	319.30291748046875
935	320.0045471191406	16.1109					1	DETECTED	320.0045 m/z @16.11 [N1282_2.mzXML]	320.0045471191406	16.1109	9.560049999999999	19.996333333333332	10.436283333333334	1699.7408447265625	609676.1201200868	0	1188	0.870339304015209	0.796559479558632	0.5931189591172642	320.0033874511719	320.00616455078125
936	320.19683837890625	14.393699999999999					1	DETECTED	320.1968 m/z @14.39 [N1282_2.mzXML]	320.19683837890625	14.393699999999999	14.084033333333334	15.9073	1.8232666666666653	22925.263671875	945978.1357188716	0	1188	22.00469755566242	2.5606697412575103	3.8223193237048587	320.19671630859375	320.1982116699219
937	321.0008544921875	10.0276					1	DETECTED	321.0009 m/z @10.03 [N1282_2.mzXML]	321.0008544921875	10.0276	0.1556833333333333	18.993	18.837316666666666	1798.157958984375	1246255.4340089113	0	1188	6.463124048996258	0.9540860859508877	0.9081721719017752	320.9989013671875	321.0025939941406
938	321.18328857421875	11.735583333333333					1	DETECTED	321.1833 m/z @11.74 [N1282_2.mzXML]	321.18328857421875	11.735583333333333	11.19125	12.2402	1.0489499999999996	9106.4892578125	284113.4708218996	0	1188	0.32411963483519024	0.9635180649112076	0.9270361298224151	321.1828308105469	321.1841735839844
939	321.20916748046875	12.5632					1	DETECTED	321.2092 m/z @12.56 [N1282_2.mzXML]	321.20916748046875	12.5632	9.103866666666667	15.029366666666666	5.9254999999999995	78148.296875	2565728.9862560118	0	1188	0.2538629912354562	0.616049604604799	7.259899869168462	321.19927978515625	321.2110595703125
940	321.226806640625	14.17395					1	DETECTED	321.2268 m/z @14.17 [N1282_2.mzXML]	321.226806640625	14.17395	6.065383333333333	14.912966666666668	8.847583333333334	4447.2744140625	740276.3915428772	0	1188	8.32940323693018	0.5455701172011495	0.09114023440229897	321.2225341796875	321.23663330078125
941	322.05914306640625	17.538166666666665					1	DETECTED	322.0591 m/z @17.54 [N1282_2.mzXML]	322.05914306640625	17.538166666666665	9.874383333333332	19.9235	10.049116666666668	1888.0869140625	562240.904459839	0	1188	1.27412296715233	0.6556237454520941	0.31124749090418813	322.05743408203125	322.0611877441406
942	322.21258544921875	12.5632					1	DETECTED	322.2126 m/z @12.56 [N1282_2.mzXML]	322.21258544921875	12.5632	12.512966666666667	12.885566666666668	0.37260000000000026	14583.5751953125	208438.45641772443	0	1188	0.09341104957878343	3.7086927670869616	6.417385534173923	322.2117004394531	322.2137451171875
943	323.1630859375	9.94125					1	DETECTED	323.1631 m/z @9.94 [N1282_2.mzXML]	323.1630859375	9.94125	9.591533333333333	12.137216666666665	2.545683333333333	25283.650390625	692170.6344279788	0	1188	0.38132487288107164	1.017592675915013	1.2928298358028814	323.1619567871094	323.16729736328125
944	323.2249755859375	13.805716666666665					1	DETECTED	323.2250 m/z @13.81 [N1282_2.mzXML]	323.2249755859375	13.805716666666665	11.916400000000001	15.469066666666667	3.5526666666666653	14347.478515625	769837.9506197204	0	1188	0.4195614914980137	0.9008757633317773	6.714908478392884	323.2232666015625	323.2269592285156
945	323.2589111328125	1.3211833333333334					1	DETECTED	323.2589 m/z @1.32 [N1282_2.mzXML]	323.2589111328125	1.3211833333333334	1.3211833333333334	14.946166666666667	13.624983333333333	5140.48046875	2924166.48174945	0	1188	11.004851441708846	null	null	323.2537841796875	323.2589111328125
946	324.0082092285156	11.399583333333334					1	DETECTED	324.0082 m/z @11.40 [N1282_2.mzXML]	324.0082092285156	11.399583333333334	2.88235	11.399583333333334	8.517233333333333	5359.4892578125	624655.2907394104	0	1188	7.614589127797202	0.5	null	323.9985656738281	324.0082092285156
947	324.1791687011719	16.405316666666668					1	DETECTED	324.1792 m/z @16.41 [N1282_2.mzXML]	324.1791687011719	16.405316666666668	0.13746666666666665	19.996333333333332	19.858866666666664	9197.921875	2497635.9228256824	0	1188	2.508073757811399	0.6103715815755206	0.489107439167132	324.17681884765625	324.18536376953125
948	324.1916198730469	9.736500000000001					1	DETECTED	324.1916 m/z @9.74 [N1282_2.mzXML]	324.1916198730469	9.736500000000001	9.702616666666668	9.771316666666667	0.06869999999999976	4281.44287109375	13908.67757482894	0	1188	0.18728959023666114	1.0137727496310722	1.0275454992621447	324.1910095214844	324.1916198730469
949	324.8523864746094	2.0968833333333334					1	DETECTED	324.8524 m/z @2.10 [N1282_2.mzXML]	324.8523864746094	2.0968833333333334	2.025333333333333	2.2535666666666665	0.2282333333333333	7328.8125	75931.18242944338	0	1188	0.06707072470148212	1.594921965991143	2.189843931982286	324.85162353515625	324.85247802734375
950	325.0480651855469	10.818766666666667					1	DETECTED	325.0481 m/z @10.82 [N1282_2.mzXML]	325.0480651855469	10.818766666666667	1.8270666666666666	10.930783333333332	9.103716666666665	9053.4189453125	3139087.969328247	0	1188	0.07050999734764396	0.5062288925712972	0.012457785142594342	325.0461120605469	325.0552062988281
951	325.1424255371094	8.998566666666667					1	DETECTED	325.1424 m/z @9.00 [N1282_2.mzXML]	325.1424255371094	8.998566666666667	8.909683333333334	11.931233333333333	3.0215499999999995	2299.643798828125	305253.1151864014	0	1188	0.10113568209381896	16.997281080067484	32.99456216013497	325.1410827636719	325.14300537109375
952	325.1753845214844	16.405316666666668					1	DETECTED	325.1754 m/z @16.41 [N1282_2.mzXML]	325.1753845214844	16.405316666666668	0.46568333333333334	19.959999999999997	19.494316666666663	14151.20703125	4305122.460816041	0	1188	2.2806310069738363	0.7503662383603927	0.4231923214366407	325.1719055175781	325.1759338378906
953	325.20391845703125	13.724483333333334					1	DETECTED	325.2039 m/z @13.72 [N1282_2.mzXML]	325.20391845703125	13.724483333333334	13.645016666666667	14.188466666666667	0.54345	4694.17236328125	103098.53888012691	0	1188	0.07685145724616582	3.4193582214765046	5.838716442953009	325.2032165527344	325.2109375
954	326.1778869628906	16.09255					1	DETECTED	326.1779 m/z @16.09 [N1282_2.mzXML]	326.1778869628906	16.09255	9.575899999999999	19.59466666666667	10.01876666666667	4317.865234375	939245.6846170655	0	1188	1.044521593184502	0.7687052908063705	0.22545156085487641	326.17547607421875	326.1789855957031
955	326.23260498046875	10.268066666666666					1	DETECTED	326.2326 m/z @10.27 [N1282_2.mzXML]	326.23260498046875	10.268066666666666	10.252116666666666	11.822633333333332	1.5705166666666663	17134.958984375	369551.1498880623	0	1188	0.10224928247134102	49.23249738766939	97.46499477533878	326.2313232421875	326.23260498046875
956	326.8490905761719	2.13975					1	DETECTED	326.8491 m/z @2.14 [N1282_2.mzXML]	326.8490905761719	2.13975	2.025333333333333	13.226149999999999	11.200816666666665	6462.00830078125	1996183.5483629147	0	1188	0.11158342255228337	48.94748725418793	96.89497450837587	326.8465881347656	326.84942626953125
957	327.0075988769531	0.37434999999999996					1	DETECTED	327.0076 m/z @0.37 [N1282_2.mzXML]	327.0075988769531	0.37434999999999996	0.10115	19.996333333333332	19.895183333333332	7403.17041015625	4222331.301007566	0	1188	17.799213864657936	36.4113897022938	38.54853727326566	327.00567626953125	327.01055908203125
958	327.0508117675781	1.6407999999999998					1	DETECTED	327.0508 m/z @1.64 [N1282_2.mzXML]	327.0508117675781	1.6407999999999998	1.6256333333333333	11.735583333333333	10.10995	34560.01171875	3285990.572700562	0	1188	9.951515109143813	333.2950549450575	662.9723586602887	327.0504455566406	327.0526123046875
959	327.15570068359375	11.962383333333333					1	DETECTED	327.1557 m/z @11.96 [N1282_2.mzXML]	327.15570068359375	11.962383333333333	11.8717	13.838899999999999	1.9671999999999983	6317.5537109375	308479.6805073239	0	1188	0.09313274196553323	10.846535563315623	20.693071126631246	327.1549987792969	327.1604309082031
960	327.1736145019531	16.405316666666668					1	DETECTED	327.1736 m/z @16.41 [N1282_2.mzXML]	327.1736145019531	16.405316666666668	9.560049999999999	19.357833333333335	9.797783333333337	6690.91552734375	1588167.2538827518	0	1188	1.6189270272092262	0.7156611868054812	1.8729607439386748	327.1651306152344	327.1750793457031
961	327.2283935546875	13.88905					1	DETECTED	327.2284 m/z @13.89 [N1282_2.mzXML]	327.2283935546875	13.88905	9.20955	14.6396	5.43005	30765.94921875	1511924.0551510623	0	1188	0.2223521072624166	0.589268447518944	0.19395952034760114	327.2193603515625	327.23626708984375
962	327.25189208984375	12.7263					1	DETECTED	327.2519 m/z @12.73 [N1282_2.mzXML]	327.25189208984375	12.7263	12.693283333333333	12.930900000000001	0.2376166666666677	15751.4951171875	110009.21090600608	0	1188	0.11501597825484566	3.5984351337708356	6.196870267541671	327.2510070800781	327.25286865234375
963	328.2110290527344	12.055233333333332					1	DETECTED	328.2110 m/z @12.06 [N1282_2.mzXML]	328.2110290527344	12.055233333333332	11.962383333333333	12.188649999999999	0.22626666666666573	14228.5439453125	100917.59089355418	0	1188	0.09743207862060821	1.2184527014898723	1.4369054029797446	328.20867919921875	328.21160888671875
964	328.2471923828125	11.094566666666667					1	DETECTED	328.2472 m/z @11.09 [N1282_2.mzXML]	328.2471923828125	11.094566666666667	11.062566666666667	12.758933333333333	1.6963666666666661	62330.10546875	598652.9366990337	0	1188	0.06882652545930767	26.505729166666633	4.5739873684209025	328.2468566894531	328.25457763671875
965	328.89764404296875	1.5661166666666666					1	DETECTED	328.8976 m/z @1.57 [N1282_2.mzXML]	328.89764404296875	1.5661166666666666	1.4475833333333334	1.6256333333333333	0.17804999999999982	87318.9453125	480573.7480622558	0	1188	0.09732197656311992	0.7490381127305069	0.5357555159673946	328.89697265625	328.89794921875
966	328.9975280761719	1.81285					1	DETECTED	328.9975 m/z @1.81 [N1282_2.mzXML]	328.9975280761719	1.81285	0.10115	19.959999999999997	19.858849999999997	23529.70703125	4373675.830909052	0	1188	0.0713417251343329	4.32761175694658	11.645010461127255	328.99725341796875	329.0061340332031
967	329.1485290527344	11.04645					1	DETECTED	329.1485 m/z @11.05 [N1282_2.mzXML]	329.1485290527344	11.04645	11.029666666666666	11.20775	0.17808333333333515	17873.0390625	101717.32690356449	0	1188	0.08880968695009628	5.305362462760366	12.012470114710743	329.1484069824219	329.149169921875
968	329.1770324707031	12.34305					1	DETECTED	329.1770 m/z @12.34 [N1282_2.mzXML]	329.1770324707031	12.34305	12.087333333333333	13.47305	1.3857166666666672	10582.9658203125	336494.2392551269	0	1188	0.24674264623246245	2.709476634295774	4.418953268591548	329.17193603515625	329.1775207519531
969	329.2464904785156	13.692533333333333					1	DETECTED	329.2465 m/z @13.69 [N1282_2.mzXML]	329.2464904785156	13.692533333333333	11.079133333333335	15.687999999999999	4.608866666666664	54144.6796875	1888447.304686279	0	1188	0.29019453791417504	0.7703645297269367	0.4233769532729466	329.24395751953125	329.25164794921875
970	330.2265625	10.731383333333333					1	DETECTED	330.2266 m/z @10.73 [N1282_2.mzXML]	330.2265625	10.731383333333333	10.396633333333334	10.731383333333333	0.33474999999999966	6410.8251953125	59843.95608428983	0	1188	0.19536998891467405	0.5	null	330.22625732421875	330.22747802734375
971	330.24505615234375	11.735583333333333					1	DETECTED	330.2451 m/z @11.74 [N1282_2.mzXML]	330.24505615234375	11.735583333333333	11.701633333333332	14.05255	2.3509166666666683	11389.857421875	660884.6534241941	0	1188	2.1293948013232207	34.62322042218869	68.24644084437737	330.2450256347656	330.2501220703125
972	330.2630310058594	11.275583333333334					1	DETECTED	330.2630 m/z @11.28 [N1282_2.mzXML]	330.2630310058594	11.275583333333334	11.20775	12.546633333333334	1.3388833333333334	16652.919921875	480209.9292335202	0	1188	0.1146735545440194	9.868918918919006	18.73783783783801	330.26019287109375	330.26312255859375
973	330.3360290527344	11.8717					1	DETECTED	330.3360 m/z @11.87 [N1282_2.mzXML]	330.3360290527344	11.8717	11.856533333333335	12.008416666666667	0.15188333333333226	8849.482421875	46174.49913159146	0	1188	0.2295464743962441	5.007142857143153	9.014285714286306	330.3354187011719	330.3365783691406
974	331.0016174316406	18.901999999999997					1	DETECTED	331.0016 m/z @18.90 [N1282_2.mzXML]	331.0016174316406	18.901999999999997	0.10115	19.94183333333333	19.84068333333333	2786.143798828125	1651809.484551544	0	1188	2.223885083394066	0.5276538915350458	0.05530778307009174	330.9936218261719	331.00335693359375
975	331.03521728515625	11.3694					1	DETECTED	331.0352 m/z @11.37 [N1282_2.mzXML]	331.03521728515625	11.3694	11.354633333333334	11.5111	0.15646666666666675	26471.359375	132180.06393090833	0	1188	0.06838122878054165	5.297968397291225	9.59593679458245	331.0340881347656	331.03521728515625
976	331.05303955078125	2.4229833333333333					1	DETECTED	331.0530 m/z @2.42 [N1282_2.mzXML]	331.05303955078125	2.4229833333333333	1.65585	12.693283333333333	11.037433333333333	840607.75	3.418558078115216E7	1	1188	0.493002693015574	1.5682863402902831	1.5678090612206852	331.0431823730469	331.0547180175781
977	331.09130859375	10.8023					1	DETECTED	331.0913 m/z @10.80 [N1282_2.mzXML]	331.09130859375	10.8023	10.748783333333334	11.856533333333335	1.1077500000000011	74611.6640625	620019.9470957	0	1188	0.09104016657228975	4.21316911497698	3.5256131036468186	331.0903015136719	331.09222412109375
978	331.133544921875	14.159583333333334					1	DETECTED	331.1335 m/z @14.16 [N1282_2.mzXML]	331.133544921875	14.159583333333334	9.654133333333334	14.305133333333334	4.651	4779.4443359375	540790.3973016964	0	1188	3.7246950410929607	0.516152659556759	0.03230531911351809	331.12774658203125	331.1347351074219
979	331.1654357910156	8.309949999999999					1	DETECTED	331.1654 m/z @8.31 [N1282_2.mzXML]	331.1654357910156	8.309949999999999	8.194533333333334	8.43965	0.2451166666666662	7426.36767578125	72876.65949035657	0	1188	0.4089467224276504	1.0618772563177055	1.1237545126354107	331.1647033691406	331.1654357910156
980	331.18695068359375	12.137216666666665					1	DETECTED	331.1870 m/z @12.14 [N1282_2.mzXML]	331.18695068359375	12.137216666666665	12.120266666666668	12.360316666666668	0.2400500000000001	6924.8759765625	74618.55516723635	0	1188	0.22463268326367825	7.081120943953724	13.162241887907449	331.1866455078125	331.1879577636719
981	331.2041931152344	11.158066666666667					1	DETECTED	331.2042 m/z @11.16 [N1282_2.mzXML]	331.2041931152344	11.158066666666667	11.11005	11.224283333333334	0.11423333333333474	7647.00390625	40254.335015381206	0	1188	0.22468991081997203	1.18951752863589	1.3790350572717804	331.2039489746094	331.204345703125
982	331.2611389160156	11.494916666666667					1	DETECTED	331.2611 m/z @11.49 [N1282_2.mzXML]	331.2611389160156	11.494916666666667	11.275583333333334	16.368566666666666	5.092983333333333	12310.595703125	1087394.3417435915	0	1188	3.1777792592558267	10.167377845955393	19.456644715668833	331.25262451171875	331.2637634277344
983	332.1634521484375	10.116183333333334					1	DETECTED	332.1635 m/z @10.12 [N1282_2.mzXML]	332.1634521484375	10.116183333333334	9.719666666666665	10.589166666666667	0.8695000000000022	29068.7421875	583381.104757416	0	1188	0.4385219161140146	1.0773029409478239	1.4949978223723515	332.1629333496094	332.16400146484375
984	332.2418518066406	10.8023					1	DETECTED	332.2419 m/z @10.80 [N1282_2.mzXML]	332.2418518066406	10.8023	10.695699999999999	11.20775	0.5120500000000021	51682.37109375	493351.83746594173	1	1188	0.1350711196023635	1.5653640684535293	1.5581301552322595	332.2418212890625	332.2430114746094
985	332.87115478515625	9.121533333333334					1	DETECTED	332.8712 m/z @9.12 [N1282_2.mzXML]	332.87115478515625	9.121533333333334	9.103866666666667	9.181316666666667	0.07745000000000068	4803.36181640625	15502.755580932742	0	1188	0.07187152967121513	2.191981132075457	3.383962264150914	332.8709411621094	332.87213134765625
986	333.05133056640625	2.33845					1	DETECTED	333.0513 m/z @2.34 [N1282_2.mzXML]	333.05133056640625	2.33845	1.8699166666666664	4.885883333333334	3.0159666666666674	47484.5078125	2117842.4716378786	0	1188	0.6810276522886312	2.014654936498601	3.1396480004692853	333.0504150390625	333.0533142089844
987	333.14984130859375	13.488616666666667					1	DETECTED	333.1498 m/z @13.49 [N1282_2.mzXML]	333.14984130859375	13.488616666666667	10.834333333333332	15.37865	4.544316666666669	17611.728515625	1066747.3367588501	0	1188	0.20542973249275498	0.8052356170467735	1.9812362666900323	333.1399841308594	333.1513977050781
988	333.170654296875	14.14465					1	DETECTED	333.1707 m/z @14.14 [N1282_2.mzXML]	333.170654296875	14.14465	9.95855	15.324816666666667	5.366266666666666	9647.171875	874180.4688531186	0	1188	4.387970703370767	0.6409625506637044	0.22750411048078792	333.16619873046875	333.1724548339844
989	333.202880859375	12.360316666666668					1	DETECTED	333.2029 m/z @12.36 [N1282_2.mzXML]	333.202880859375	12.360316666666668	9.103866666666667	12.512966666666667	3.4091000000000005	10199.0908203125	611928.9560876467	0	1188	0.18178478885022997	0.5234380997712231	0.046876199542446366	333.2022705078125	333.2068786621094
990	333.3103332519531	12.087333333333333					1	DETECTED	333.3103 m/z @12.09 [N1282_2.mzXML]	333.3103332519531	12.087333333333333	12.039616666666666	12.120266666666668	0.08065000000000211	6967.0595703125	20770.608600891457	0	1188	0.0328894880214925	0.8450925602514836	0.6901851205029672	333.3099670410156	333.311279296875
991	334.1393737792969	9.736500000000001					1	DETECTED	334.1394 m/z @9.74 [N1282_2.mzXML]	334.1393737792969	9.736500000000001	8.927483333333333	9.891316666666667	0.9638333333333335	15934.89453125	235395.61660485857	0	1188	0.09530504941327678	0.5956820007828423	0.19136400156568464	334.1380615234375	334.1396484375
992	334.9142761230469	1.6101833333333333					1	DETECTED	334.9143 m/z @1.61 [N1282_2.mzXML]	334.9142761230469	1.6101833333333333	1.5661166666666666	2.025333333333333	0.4592166666666666	56979.75	284120.60984448233	0	1188	0.05326182803121826	5.210476550680783	8.858791547016558	334.9092102050781	334.91522216796875
993	335.1236877441406	10.34725					1	DETECTED	335.1237 m/z @10.35 [N1282_2.mzXML]	335.1236877441406	10.34725	9.606866666666667	10.520816666666667	0.9139499999999998	3766.675537109375	82715.62807144162	0	1188	0.555241937668411	0.6172140557819142	0.23442811156382845	335.1224365234375	335.12451171875
994	335.14959716796875	13.442366666666667					1	DETECTED	335.1496 m/z @13.44 [N1282_2.mzXML]	335.14959716796875	13.442366666666667	9.702616666666668	13.519316666666667	3.816699999999999	5669.927734375	846896.0731943968	0	1188	3.7763164248612817	0.5102881208636941	0.02057624172738822	335.14251708984375	335.1496276855469
995	335.16595458984375	14.17395					1	DETECTED	335.1660 m/z @14.17 [N1282_2.mzXML]	335.16595458984375	14.17395	10.930783333333332	16.42383333333333	5.493049999999998	174097.84375	7744969.00933041	0	1188	0.47330398785686967	0.7361808090198155	0.4902357102699168	335.1623840332031	335.16754150390625
996	335.21795654296875	12.5632					1	DETECTED	335.2180 m/z @12.56 [N1282_2.mzXML]	335.21795654296875	12.5632	12.25775	12.676833333333333	0.41908333333333303	15537.5390625	141717.2278319093	0	1188	0.10971266618116005	0.6860097124461163	1.07036318897035	335.216552734375	335.2265319824219
997	336.0746765136719	15.706383333333333					1	DETECTED	336.0747 m/z @15.71 [N1282_2.mzXML]	336.0746765136719	15.706383333333333	9.654133333333334	19.412666666666667	9.758533333333332	3111.016357421875	872763.8598900752	0	1188	1.0346552758271041	0.8061905352004076	0.6123810704008152	336.07318115234375	336.07611083984375
998	336.1692810058594	14.114883333333333					1	DETECTED	336.1693 m/z @14.11 [N1282_2.mzXML]	336.1692810058594	14.114883333333333	11.029666666666666	16.86733333333333	5.8376666666666654	30532.283203125	1878391.691122497	0	1188	2.32406501151687	0.7387338410933307	12.386054093554014	336.1676330566406	336.1738586425781
999	336.25225830078125	12.188649999999999					1	DETECTED	336.2523 m/z @12.19 [N1282_2.mzXML]	336.25225830078125	12.188649999999999	12.103733333333334	17.091166666666666	4.987433333333332	8738.9384765625	801499.6130095215	0	1188	0.1013781092519519	29.366633954858358	57.733267909716716	336.25177001953125	336.25390625
1000	336.66302490234375	13.26945					1	DETECTED	336.6630 m/z @13.27 [N1282_2.mzXML]	336.66302490234375	13.26945	12.9608	15.2178	2.2569999999999997	22657.388671875	774585.7348162535	0	1188	0.30604084799179176	1.3891519711943114	1.728308209193011	336.6535339355469	336.6641845703125
1001	336.88677978515625	1.5515833333333333					1	DETECTED	336.8868 m/z @1.55 [N1282_2.mzXML]	336.88677978515625	1.5515833333333333	1.463	9.622616666666666	8.159616666666665	9609.6787109375	2315902.399697907	0	1188	0.17499764702193854	46.056161806208884	74.1296451819303	336.884521484375	336.8868713378906
1002	337.061279296875	2.2676666666666665					1	DETECTED	337.0613 m/z @2.27 [N1282_2.mzXML]	337.061279296875	2.2676666666666665	1.6407999999999998	18.865666666666666	17.224866666666667	529477.9375	2.1207561992686313E7	1	1188	0.36901712155796584	1.4807127560381457	1.0541746409130484	337.0539855957031	337.0712585449219
1003	337.16632080078125	14.17395					1	DETECTED	337.1663 m/z @14.17 [N1282_2.mzXML]	337.16632080078125	14.17395	11.029666666666666	15.760883333333334	4.731216666666668	60206.45703125	2221139.005731689	0	1188	0.21311928208193187	0.7851601020608493	0.3843131731381017	337.1648864746094	337.1675109863281
1004	337.181396484375	12.5632					1	DETECTED	337.1814 m/z @12.56 [N1282_2.mzXML]	337.181396484375	12.5632	12.496233333333333	13.955883333333333	1.45965	112691.96875	1787665.608210815	0	1188	0.24599423782595764	4.152067813387765	5.726141047813719	337.1797790527344	337.18194580078125
1005	338.16986083984375	14.14465					1	DETECTED	338.1699 m/z @14.14 [N1282_2.mzXML]	338.16986083984375	14.14465	14.036666666666667	15.1136	1.0769333333333329	8348.5546875	242980.5079047241	0	1188	0.593937224638518	4.986572001852136	8.973144003704272	338.16925048828125	338.1711730957031
1006	338.2317199707031	12.4459					1	DETECTED	338.2317 m/z @12.45 [N1282_2.mzXML]	338.2317199707031	12.4459	0.10115	19.996333333333332	19.895183333333332	402878.3125	1.598047734279154E7	0	1188	0.1551705581367493	3.321440546336399	1.9535642651317346	338.23089599609375	338.234130859375
1007	338.3407897949219	12.59545					1	DETECTED	338.3408 m/z @12.60 [N1282_2.mzXML]	338.3407897949219	12.59545	12.1544	13.47305	1.3186499999999999	148353.265625	3709059.444156736	0	1188	0.5423841971415317	1.494898537580777	0.5427791532045518	338.3405456542969	338.3415222167969
1008	339.1619873046875	14.17395					1	DETECTED	339.1620 m/z @14.17 [N1282_2.mzXML]	339.1619873046875	14.17395	9.033483333333333	15.2891	6.255616666666667	23899.517578125	1747386.8814416493	0	1188	0.20806982437191834	0.5920648801917561	0.3692149292924096	339.15802001953125	339.1629638671875
1009	339.181396484375	12.6608					1	DETECTED	339.1814 m/z @12.66 [N1282_2.mzXML]	339.181396484375	12.6608	12.6608	18.0765	5.415699999999999	15243.953125	1139206.5124932856	0	1188	1.0625468894403234	null	null	339.181396484375	339.189453125
1010	339.1974792480469	14.020883333333334					1	DETECTED	339.1975 m/z @14.02 [N1282_2.mzXML]	339.1974792480469	14.020883333333334	11.5735	14.290466666666667	2.716966666666668	8230.5078125	859900.2378928226	0	1188	0.18815516231484963	0.5550758292870617	0.1101516585741233	339.1961364746094	339.20538330078125
1011	339.2352294921875	12.411766666666667					1	DETECTED	339.2352 m/z @12.41 [N1282_2.mzXML]	339.2352294921875	12.411766666666667	0.11936666666666666	19.68566666666667	19.566300000000002	68422.2265625	3551281.841912353	0	1188	0.1602117918200907	5.936080542114745	1.0649969400726818	339.2340393066406	339.2363586425781
1012	339.2884521484375	13.955883333333333					1	DETECTED	339.2885 m/z @13.96 [N1282_2.mzXML]	339.2884521484375	13.955883333333333	13.197366666666666	14.608	1.410633333333335	10013.6328125	389665.9286440429	0	1188	0.333518523948408	0.9298631100173592	0.8597262200347183	339.2879333496094	339.2891845703125
1013	339.34417724609375	12.59545					1	DETECTED	339.3442 m/z @12.60 [N1282_2.mzXML]	339.34417724609375	12.59545	12.137216666666665	12.9608	0.8235833333333353	33306.06640625	813279.0354477535	0	1188	0.2755863986918996	0.898650614679567	0.7897324910012751	339.34368896484375	339.3447265625
1014	340.24749755859375	11.19125					1	DETECTED	340.2475 m/z @11.19 [N1282_2.mzXML]	340.24749755859375	11.19125	11.079133333333335	17.705499999999997	6.626366666666662	31950.58984375	2210050.2723546755	0	1188	0.07918887939591635	29.551211535603134	53.54219748988687	340.2383728027344	340.2475891113281
1015	340.93109130859375	1.6256333333333333					1	DETECTED	340.9311 m/z @1.63 [N1282_2.mzXML]	340.93109130859375	1.6256333333333333	1.5952833333333334	1.65585	0.06056666666666666	32121.482421875	94103.8770029296	0	1188	0.0622589696211262	0.9978034047226837	0.9956068094453675	340.9310302734375	340.931396484375
1016	340.9866027832031	1.8699166666666664					1	DETECTED	340.9866 m/z @1.87 [N1282_2.mzXML]	340.9866027832031	1.8699166666666664	1.8699166666666664	17.389499999999998	15.519583333333332	4674.75537109375	2602056.0909421984	0	1188	13.049399072921451	null	null	340.9866027832031	340.996337890625
1017	341.0307312011719	11.5735					1	DETECTED	341.0307 m/z @11.57 [N1282_2.mzXML]	341.0307312011719	11.5735	11.527683333333332	11.97735	0.4496666666666673	40337.2265625	275520.6107260145	0	1188	0.10934278523239449	3.0396879016691645	4.266032719692799	341.0300598144531	341.0335693359375
1018	341.1772766113281	12.5632					1	DETECTED	341.1773 m/z @12.56 [N1282_2.mzXML]	341.1772766113281	12.5632	9.312283333333333	16.8305	7.518216666666667	10644.3740234375	1037113.9128490909	0	1188	1.160647370963014	1.1563225756837816	1.312645151367563	341.1756286621094	341.1871337890625
1019	341.19830322265625	12.411766666666667					1	DETECTED	341.1983 m/z @12.41 [N1282_2.mzXML]	341.19830322265625	12.411766666666667	12.2402	16.683333333333334	4.443133333333334	7335.587890625	520773.5913600768	0	1188	0.10902496474012224	12.948707985234087	24.897415970468174	341.1883239746094	341.199462890625
1020	341.25067138671875	11.20775					1	DETECTED	341.2507 m/z @11.21 [N1282_2.mzXML]	341.25067138671875	11.20775	11.158066666666667	13.383583333333332	2.2255166666666657	5973.08154296875	450035.7144664305	0	1188	2.16670746562953	22.397014424689306	43.79402884937861	341.24371337890625	341.2510070800781
1021	341.267822265625	11.962383333333333					1	DETECTED	341.2678 m/z @11.96 [N1282_2.mzXML]	341.267822265625	11.962383333333333	10.362816666666667	12.775166666666667	2.41235	5170.4912109375	419789.51926672354	0	1188	0.0695130700732669	0.7540636005584849	0.5081272011169696	341.2619323730469	341.2684326171875
1022	341.351318359375	13.9057					1	DETECTED	341.3513 m/z @13.91 [N1282_2.mzXML]	341.351318359375	13.9057	13.740366666666667	14.912966666666668	1.172600000000001	16580.447265625	329192.1572914737	0	1188	0.20752405123991657	2.96910464466897	3.407357121781889	341.35028076171875	341.3541259765625
1023	342.0140075683594	9.016183333333334					1	DETECTED	342.0140 m/z @9.02 [N1282_2.mzXML]	342.0140075683594	9.016183333333334	0.7573166666666666	19.75883333333333	19.001516666666664	7402.7548828125	2328757.168322539	0	1188	4.93873733968751	0.9482433949979562	8.396847831489069	342.0132751464844	342.0165100097656
1024	342.26275634765625	11.384549999999999					1	DETECTED	342.2628 m/z @11.38 [N1282_2.mzXML]	342.26275634765625	11.384549999999999	11.19125	11.946683333333334	0.7554333333333343	159858.484375	1707770.2571980623	1	1188	0.1552354151702211	1.0852140329988835	1.061394670467149	342.2623596191406	342.26348876953125
1025	342.8676452636719	1.7212500000000002					1	DETECTED	342.8676 m/z @1.72 [N1282_2.mzXML]	342.8676452636719	1.7212500000000002	1.6712166666666666	1.7845833333333334	0.11336666666666684	15145.638671875	78806.06603906256	0	1188	0.111342480892199	1.1329113924050591	1.265822784810118	342.86749267578125	342.8681335449219
1026	343.1924133300781	12.308833333333332					1	DETECTED	343.1924 m/z @12.31 [N1282_2.mzXML]	343.1924133300781	12.308833333333332	11.992916666666668	17.65	5.657083333333331	46974.86328125	1202296.4817541193	0	1188	0.22324076951218785	0.7349624134434425	12.728543983992333	343.1827087402344	343.1944274902344
1027	343.2947082519531	12.087333333333333					1	DETECTED	343.2947 m/z @12.09 [N1282_2.mzXML]	343.2947082519531	12.087333333333333	12.024166666666668	13.597199999999999	1.5730333333333313	7773.9541015625	253931.49843457027	0	1188	0.0956655380634146	12.451451187335266	23.902902374670532	343.28515625	343.2950744628906
1028	344.19573974609375	12.308833333333332					1	DETECTED	344.1957 m/z @12.31 [N1282_2.mzXML]	344.19573974609375	12.308833333333332	12.205900000000002	14.036666666666667	1.8307666666666655	8626.0927734375	337895.4911613768	0	1188	0.17958765270657118	8.892972797927667	16.785945595855335	344.1914367675781	344.1969909667969
1029	344.27825927734375	11.479066666666666					1	DETECTED	344.2783 m/z @11.48 [N1282_2.mzXML]	344.27825927734375	11.479066666666666	11.430433333333333	12.91605	1.485616666666667	166081.859375	1551084.5429666678	1	1188	0.11264962899573128	4.266865762660075	4.011981133955533	344.2782287597656	344.280029296875
1030	344.6495361328125	13.211833333333335					1	DETECTED	344.6495 m/z @13.21 [N1282_2.mzXML]	344.6495361328125	13.211833333333335	12.975716666666667	13.676633333333333	0.7009166666666662	16888.662109375	285309.7172299804	0	1188	0.28260014138614586	1.4842591939013128	1.5165833358861756	344.6485900878906	344.6512451171875
1031	344.8645324707031	1.6875166666666668					1	DETECTED	344.8645 m/z @1.69 [N1282_2.mzXML]	344.8645324707031	1.6875166666666668	1.65585	1.7546166666666667	0.09876666666666667	7892.66650390625	36003.63876464845	0	1188	0.09209859232845874	1.5594736842105232	2.1189473684210465	344.864013671875	344.8651123046875
1032	344.87530517578125	1.5515833333333333					1	DETECTED	344.8753 m/z @1.55 [N1282_2.mzXML]	344.87530517578125	1.5515833333333333	1.4311666666666667	1.7987166666666667	0.36755000000000004	192592.671875	1063773.7597338255	0	1188	0.07707753490731295	0.8388569210749949	0.6282518795222656	344.8656921386719	344.8757629394531
1033	345.1069641113281	11.275583333333334					1	DETECTED	345.1070 m/z @11.28 [N1282_2.mzXML]	345.1069641113281	11.275583333333334	11.11005	11.324616666666666	0.21456666666666635	24407.724609375	254795.61094726628	0	1188	0.08582680527982234	0.6481071284736163	0.2962142569472326	345.1064147949219	345.10748291015625
1034	345.13519287109375	11.3694					1	DETECTED	345.1352 m/z @11.37 [N1282_2.mzXML]	345.13519287109375	11.3694	11.062566666666667	12.546633333333334	1.484066666666667	36398.6953125	888844.079829468	0	1188	0.3610233284837481	2.418359587180879	3.8367191743617584	345.1343688964844	345.1449279785156
1035	346.00909423828125	4.6707					1	DETECTED	346.0091 m/z @4.67 [N1282_2.mzXML]	346.00909423828125	4.6707	0.10115	19.996333333333332	19.895183333333332	17205.408203125	8164828.164566045	0	1188	7.735175374182371	1.3307316816772337	2.712371826867537	346.0075378417969	346.0099182128906
1036	346.2726745605469	13.692533333333333					1	DETECTED	346.2727 m/z @13.69 [N1282_2.mzXML]	346.2726745605469	13.692533333333333	13.6134	14.31995	0.70655	25580.20703125	418725.748855835	0	1188	0.256239407554574	4.464300758214001	5.942991633299902	346.2723388671875	346.2736511230469
1037	346.3310241699219	11.651816666666667					1	DETECTED	346.3310 m/z @11.65 [N1282_2.mzXML]	346.3310241699219	11.651816666666667	11.6202	11.701633333333332	0.08143333333333125	8855.51953125	31552.054568603176	0	1188	0.061940213543570266	1.28782287822876	1.57564575645752	346.3296203613281	346.3310241699219
1038	347.13275146484375	11.3694					1	DETECTED	347.1328 m/z @11.37 [N1282_2.mzXML]	347.13275146484375	11.3694	1.4475833333333334	11.414983333333334	9.9674	12851.7626953125	2243584.5548286745	0	1188	0.04922582240320317	0.5022971263663072	0.03142696458316292	347.1231384277344	347.1341552734375
1039	347.22039794921875	11.094566666666667					1	DETECTED	347.2204 m/z @11.09 [N1282_2.mzXML]	347.22039794921875	11.094566666666667	1.4125333333333332	12.644233333333334	11.2317	14574.548828125	1720222.000855041	0	1188	0.14679833858625102	0.580027955560299	0.07506524765592096	347.2184143066406	347.2268371582031
1040	348.86798095703125	1.5515833333333333					1	DETECTED	348.8680 m/z @1.55 [N1282_2.mzXML]	348.86798095703125	1.5515833333333333	1.4927	1.5661166666666666	0.07341666666666669	12718.82421875	35893.21560717772	0	1188	0.1984220144933413	0.6234078686668548	0.24681573733370968	348.86798095703125	348.868896484375
1041	349.0176696777344	3.0553666666666666					1	DETECTED	349.0177 m/z @3.06 [N1282_2.mzXML]	349.0176696777344	3.0553666666666666	2.72665	18.737833333333334	16.011183333333335	2905.660888671875	1124130.8058888551	0	1188	0.6574795782554763	24.354078994067834	47.70815798813567	349.0128173828125	349.0196228027344
1042	349.2146301269531	13.88905					1	DETECTED	349.2146 m/z @13.89 [N1282_2.mzXML]	349.2146301269531	13.88905	12.4459	14.49965	2.053750000000001	8688.8056640625	403904.97847112996	0	1188	0.5863298953010396	0.711551120812113	0.4231022416242261	349.2131652832031	349.2217712402344
1043	349.2339782714844	12.7263					1	DETECTED	349.2340 m/z @12.73 [N1282_2.mzXML]	349.2339782714844	12.7263	11.029666666666666	13.020000000000001	1.9903333333333357	56263.40234375	945017.9992593993	0	1188	0.11432290248910171	0.5541641002235143	2.620781589694231	349.2336120605469	349.2368469238281
1044	350.0905456542969	15.889216666666666					1	DETECTED	350.0905 m/z @15.89 [N1282_2.mzXML]	350.0905456542969	15.889216666666666	9.543466666666665	19.193499999999997	9.650033333333331	3190.943359375	796705.6713189088	0	1188	2.110147083405593	0.760354042732012	0.520708085464024	350.08782958984375	350.0919189453125
1045	350.8096923828125	1.7212500000000002					1	DETECTED	350.8097 m/z @1.72 [N1282_2.mzXML]	350.8096923828125	1.7212500000000002	1.7035666666666667	17.332833333333333	15.629266666666666	11048.1611328125	5188269.964369629	0	1188	0.06074518206074431	441.9208294062165	882.841658812433	350.80938720703125	350.8160705566406
1046	350.891845703125	1.5952833333333334					1	DETECTED	350.8918 m/z @1.60 [N1282_2.mzXML]	350.891845703125	1.5952833333333334	1.5661166666666666	1.6407999999999998	0.07468333333333321	75267.078125	196620.96435546855	0	1188	0.04428875678465016	1.280285714285707	1.5718779440958748	350.89178466796875	350.8921813964844
1047	350.98614501953125	1.6875166666666668					1	DETECTED	350.9861 m/z @1.69 [N1282_2.mzXML]	350.98614501953125	1.6875166666666668	0.39268333333333333	19.850166666666667	19.457483333333332	4464.1669921875	1769685.160511993	0	1188	5.409421465226144	7.513508817093576	3.9350725027836484	350.9842529296875	350.9909973144531
1048	351.0869445800781	15.432766666666668					1	DETECTED	351.0869 m/z @15.43 [N1282_2.mzXML]	351.0869445800781	15.432766666666668	9.638116666666667	19.138666666666666	9.500549999999999	2832.40478515625	648177.3576127015	0	1188	0.5830626489432351	0.8197690973570446	0.6395381947140892	351.0851135253906	351.0888977050781
1049	351.16217041015625	14.49965					1	DETECTED	351.1622 m/z @14.50 [N1282_2.mzXML]	351.16217041015625	14.49965	10.37975	17.18433333333333	6.804583333333332	6339.05126953125	911677.9888760071	0	1188	0.07898893720737021	0.8258189923703645	0.6510999667504916	351.1580810546875	351.1694641113281
1050	351.22845458984375	13.773249999999999					1	DETECTED	351.2285 m/z @13.77 [N1282_2.mzXML]	351.22845458984375	13.773249999999999	13.597199999999999	15.045983333333334	1.4487833333333349	55052.32421875	1068785.637509584	0	1188	0.3127007840031464	2.3746075005557503	2.358775258029732	351.22088623046875	351.2287292480469
1051	352.1651916503906	9.95855					1	DETECTED	352.1652 m/z @9.96 [N1282_2.mzXML]	352.1651916503906	9.95855	9.94125	14.703166666666668	4.761916666666668	20843.923828125	767739.3473621211	0	1188	0.11769144148544086	138.49057508911542	253.95932784159683	352.1645202636719	352.171875
1052	352.2319030761719	13.724483333333334					1	DETECTED	352.2319 m/z @13.72 [N1282_2.mzXML]	352.2319030761719	13.724483333333334	12.2402	14.217616666666666	1.9774166666666666	11510.716796875	702126.1558624266	0	1188	1.8714028087542172	0.6661183287108254	0.3322366574216508	352.2226257324219	352.2323303222656
1053	353.0350036621094	1.9266333333333334					1	DETECTED	353.0350 m/z @1.93 [N1282_2.mzXML]	353.0350036621094	1.9266333333333334	0.24668333333333334	18.792666666666666	18.545983333333332	192485.203125	8247492.961291777	0	1188	1.2264971062301164	3.5620433000266787	5.515283762264294	353.0269775390625	353.0434265136719
1054	353.1741027832031	10.045166666666667					1	DETECTED	353.1741 m/z @10.05 [N1282_2.mzXML]	353.1741027832031	10.045166666666667	9.8233	17.463833333333334	7.640533333333334	7369.05029296875	1002364.42368985	0	1188	5.750305246106047	16.907751728986813	36.016623258406746	353.1711120605469	353.1790771484375
1055	353.2450256347656	12.024166666666668					1	DETECTED	353.2450 m/z @12.02 [N1282_2.mzXML]	353.2450256347656	12.024166666666668	10.37975	15.235633333333334	4.855883333333335	6404.943359375	841558.3946034546	0	1188	2.8568490986056894	1.4764759539857082	1.9529519079714166	353.2357482910156	353.2456359863281
1056	355.0113525390625	3.128216666666667					1	DETECTED	355.0114 m/z @3.13 [N1282_2.mzXML]	355.0113525390625	3.128216666666667	2.754833333333333	18.6285	15.873666666666665	3676.032958984375	1017129.5449362487	0	1188	0.4735422013079895	21.25652814355217	7.311704583736985	355.0052490234375	355.0130615234375
1057	355.0325622558594	1.8270666666666666					1	DETECTED	355.0326 m/z @1.83 [N1282_2.mzXML]	355.0325622558594	1.8270666666666666	1.7987166666666667	9.575899999999999	7.7771833333333324	10268.1396484375	1233223.2661081543	0	1188	0.883667936807808	137.16372721928337	273.3274544385667	355.0298156738281	355.0340576171875
1058	355.2626647949219	12.308833333333332					1	DETECTED	355.2627 m/z @12.31 [N1282_2.mzXML]	355.2626647949219	12.308833333333332	11.735583333333333	12.644233333333334	0.9086500000000015	22890.498046875	389581.5636722407	0	1188	0.1433058768604738	0.7925425207152218	0.14905386560616113	355.25970458984375	355.26312255859375
1059	355.2831115722656	13.2978					1	DETECTED	355.2831 m/z @13.30 [N1282_2.mzXML]	355.2831115722656	13.2978	13.283566666666667	13.534466666666667	0.2508999999999997	5291.51123046875	49020.98191894524	0	1188	0.04111254181552937	8.81381733021077	16.62763466042154	355.28228759765625	355.2848205566406
1060	356.206298828125	9.622616666666666					1	DETECTED	356.2063 m/z @9.62 [N1282_2.mzXML]	356.206298828125	9.622616666666666	9.622616666666666	9.686083333333332	0.06346666666666678	1715.6119384765625	3892.9619057617488	0	1188	0.058417736694988065	null	null	356.2056579589844	356.207763671875
1061	356.2784729003906	11.479066666666666					1	DETECTED	356.2785 m/z @11.48 [N1282_2.mzXML]	356.2784729003906	11.479066666666666	11.446283333333334	11.735583333333333	0.289299999999999	16977.796875	130446.04129089296	0	1188	0.09322038894471696	4.412302999491679	7.824605998983357	356.2774658203125	356.2791442871094
1062	357.2144775390625	9.312283333333333					1	DETECTED	357.2145 m/z @9.31 [N1282_2.mzXML]	357.2144775390625	9.312283333333333	9.2524	9.575899999999999	0.32349999999999923	4584.40478515625	35979.47325793458	0	1188	0.09045824722730877	2.7010854439187164	4.402170887837433	357.208251953125	357.2149963378906
1063	357.2777099609375	12.6608					1	DETECTED	357.2777 m/z @12.66 [N1282_2.mzXML]	357.2777099609375	12.6608	11.479066666666666	16.2214	4.742333333333333	172075.171875	4031349.2143611093	1	1188	0.38701626776284215	0.6461955223602518	2.3305040881508616	357.2768249511719	357.2826843261719
1064	357.299072265625	13.988616666666667					1	DETECTED	357.2991 m/z @13.99 [N1282_2.mzXML]	357.299072265625	13.988616666666667	13.645016666666667	15.560183333333333	1.915166666666666	14802.9873046875	460947.9014280086	0	1188	0.20741963575705746	2.0342398383764975	5.933345363261947	357.2982482910156	357.3007507324219
1065	358.2578125	11.04645					1	DETECTED	358.2578 m/z @11.05 [N1282_2.mzXML]	358.2578125	11.04645	10.571683333333334	17.872333333333334	7.300649999999999	25797.12890625	861694.7563048098	0	1188	0.09956756856196414	7.555859729669808	1.9233829998102507	358.257568359375	358.26531982421875
1066	358.2939453125	11.58895					1	DETECTED	358.2939 m/z @11.59 [N1282_2.mzXML]	358.2939453125	11.58895	11.55855	14.4384	2.8798499999999994	20552.291015625	593770.5221162107	0	1188	0.12171453337367666	47.36595394736809	93.73190789473618	358.2939453125	358.3025817871094
1067	359.0428771972656	1.81285					1	DETECTED	359.0429 m/z @1.81 [N1282_2.mzXML]	359.0428771972656	1.81285	1.65585	16.775333333333332	15.119483333333331	385324.4375	8649744.45936285	0	1188	0.12527139772779683	2.8315634519351383	6.880986278060184	359.03973388671875	359.0447692871094
1068	359.12237548828125	11.787683333333332					1	DETECTED	359.1224 m/z @11.79 [N1282_2.mzXML]	359.12237548828125	11.787683333333332	10.43205	11.962383333333333	1.530333333333333	9602.73828125	473600.6672283331	0	1188	1.6654788680018626	0.5644348275098976	0.1294231641018284	359.12237548828125	359.1236267089844
1069	359.1661682128906	14.020883333333334					1	DETECTED	359.1662 m/z @14.02 [N1282_2.mzXML]	359.1661682128906	14.020883333333334	13.805716666666665	14.880533333333334	1.0748166666666688	7364.9189453125	159388.25858755514	0	1188	0.2760089966258654	2.4976374903175667	3.9952749806351338	359.1618957519531	359.1671447753906
1070	360.0688781738281	9.788766666666668					1	DETECTED	360.0689 m/z @9.79 [N1282_2.mzXML]	360.0688781738281	9.788766666666668	9.7538	9.85735	0.10355000000000025	1590.485595703125	8010.920568817226	0	1188	0.1091303858792223	1.4806959008579292	1.9613918017158585	360.0679626464844	360.0691223144531
1071	360.23822021484375	4.305716666666667					1	DETECTED	360.2382 m/z @4.31 [N1282_2.mzXML]	360.23822021484375	4.305716666666667	3.3531166666666667	4.6384	1.2852833333333331	4147.0283203125	174667.0117559204	0	1188	0.7600102211950626	0.674618587724823	0.3492371754496459	360.23663330078125	360.2393798828125
1072	360.2735900878906	11.224283333333334					1	DETECTED	360.2736 m/z @11.22 [N1282_2.mzXML]	360.2735900878906	11.224283333333334	10.625716666666667	11.83985	1.2141333333333328	20872.107421875	433602.34319274843	0	1188	0.09969467687474953	1.01546534285588	1.0201017554630882	360.27288818359375	360.2745666503906
1073	360.32257080078125	12.377550000000001					1	DETECTED	360.3226 m/z @12.38 [N1282_2.mzXML]	360.32257080078125	12.377550000000001	12.171249999999999	12.930900000000001	0.7596500000000024	8010.4658203125	239083.16144738754	0	1188	0.17261197583722776	1.8411294231701252	2.6822588463402504	360.32171630859375	360.3234558105469
1074	361.10235595703125	11.04645					1	DETECTED	361.1024 m/z @11.05 [N1282_2.mzXML]	361.10235595703125	11.04645	10.980233333333333	11.11005	0.1298166666666667	8661.3828125	48910.458731201106	0	1188	0.07405805061804926	0.9802416310093011	0.960483262018602	361.1015625	361.1024475097656
1075	361.1816101074219	12.1544					1	DETECTED	361.1816 m/z @12.15 [N1282_2.mzXML]	361.1816101074219	12.1544	11.962383333333333	12.2402	0.2778166666666664	7748.49267578125	75857.43086816388	0	1188	0.11651819036159772	0.7234181060671782	0.44683621213435637	361.18109130859375	361.1824951171875
1076	361.200439453125	11.1745					1	DETECTED	361.2004 m/z @11.17 [N1282_2.mzXML]	361.200439453125	11.1745	11.12605	11.224283333333334	0.09823333333333473	14281.0009765625	65982.15657861349	0	1188	0.10394578318236647	1.0137598899208788	1.027519779841758	361.1999816894531	361.200439453125
1077	361.3123779296875	12.5632					1	DETECTED	361.3124 m/z @12.56 [N1282_2.mzXML]	361.3123779296875	12.5632	11.787683333333332	15.147633333333333	3.3599500000000013	11894.13671875	626008.9526009519	0	1188	0.3678681974205329	2.069449722747042	3.1989456795513718	361.31103515625	361.3140869140625
1078	362.88592529296875	1.5806166666666668					1	DETECTED	362.8859 m/z @1.58 [N1282_2.mzXML]	362.88592529296875	1.5806166666666668	0.42938333333333334	8.161033333333332	7.731649999999999	17072.02734375	3712077.548582061	0	1188	6.650172606491723	3.3579856385904967	5.715971277180993	362.8846740722656	362.8895568847656
1079	362.92547607421875	1.6407999999999998					1	DETECTED	362.9255 m/z @1.64 [N1282_2.mzXML]	362.92547607421875	1.6407999999999998	1.5952833333333334	6.93995	5.344666666666666	109506.0703125	939714.6062491452	0	1188	0.049279900143127	5.154224763489344	1.0880819579843128	362.9253845214844	362.93365478515625
1080	363.1112060546875	1.4927					1	DETECTED	363.1112 m/z @1.49 [N1282_2.mzXML]	363.1112060546875	1.4927	1.4125333333333332	16.646816666666666	15.234283333333334	11420.5888671875	2816000.3461676333	0	1188	0.08075987850971633	88.99249898037525	182.7613472702581	363.108642578125	363.1119079589844
1081	365.2095642089844	11.20775					1	DETECTED	365.2096 m/z @11.21 [N1282_2.mzXML]	365.2095642089844	11.20775	10.34725	15.450766666666668	5.103516666666668	77678.0625	2394722.8331432194	1	1188	0.5563002694032324	2.778360309960456	0.7654872313691847	365.1996154785156	365.2109069824219
1082	366.1839904785156	14.17395					1	DETECTED	366.1840 m/z @14.17 [N1282_2.mzXML]	366.1839904785156	14.17395	14.036666666666667	15.815833333333334	1.7791666666666668	14217.8232421875	447380.5975874625	0	1188	0.4276799689412325	5.848864734156675	9.19310690148437	366.1836853027344	366.1867980957031
1083	366.2129821777344	11.20775					1	DETECTED	366.2130 m/z @11.21 [N1282_2.mzXML]	366.2129821777344	11.20775	9.376399999999999	11.97735	2.600950000000001	14438.35546875	684161.4318107909	0	1188	0.5404256298929617	0.710118218800338	0.44265243424713374	366.20489501953125	366.2139587402344
1084	367.1202697753906	1.8699166666666664					1	DETECTED	367.1203 m/z @1.87 [N1282_2.mzXML]	367.1202697753906	1.8699166666666664	1.8558999999999999	2.125566666666667	0.26966666666666694	34175.04296875	204364.50047290043	0	1188	88.37880992447329	8.190462803929972	16.189869955226374	367.1200256347656	367.12176513671875
1085	367.14971923828125	8.194533333333334					1	DETECTED	367.1497 m/z @8.19 [N1282_2.mzXML]	367.14971923828125	8.194533333333334	6.118033333333333	15.062583333333333	8.94455	6821.16845703125	543664.0766583253	0	1188	0.12198664998657982	2.1537563207319996	0.15468821790339107	367.14129638671875	367.15283203125
1086	367.1932678222656	13.773249999999999					1	DETECTED	367.1933 m/z @13.77 [N1282_2.mzXML]	367.1932678222656	13.773249999999999	9.392266666666666	15.360883333333334	5.968616666666668	14046.3046875	1009186.8207364504	0	1188	0.17306638926087992	0.6811960024195483	0.36239200483909656	367.1878967285156	367.19488525390625
1087	367.2447204589844	12.308833333333332					1	DETECTED	367.2447 m/z @12.31 [N1282_2.mzXML]	367.2447204589844	12.308833333333332	11.992916666666668	12.479516666666665	0.4865999999999975	12249.4892578125	146082.30175292888	0	1188	0.30516152129714413	0.7701398048008451	0.5346013331197069	367.2436828613281	367.24591064453125
1088	367.9914245605469	3.56695					1	DETECTED	367.9914 m/z @3.57 [N1282_2.mzXML]	367.9914245605469	3.56695	2.7688166666666665	19.029333333333334	16.260516666666668	5044.6767578125	1420489.128768646	0	1188	1.7074549208817138	10.1865916304711	18.638309198965104	367.98858642578125	367.99407958984375
1089	368.2781066894531	11.479066666666666					1	DETECTED	368.2781 m/z @11.48 [N1282_2.mzXML]	368.2781066894531	11.479066666666666	0.11936666666666666	12.22315	12.103783333333334	122671.453125	4835935.816497833	1	1188	0.13112795779779596	3.2619986819389357	3.6479947604705654	368.27740478515625	368.2810974121094
1090	368.6258239746094	12.291883333333335					1	DETECTED	368.6258 m/z @12.29 [N1282_2.mzXML]	368.6258239746094	12.291883333333335	9.993266666666667	12.360316666666668	2.3670500000000008	12858.6953125	637076.1167611085	0	1188	1.225908483808901	0.5148857646265507	0.0297715292531014	368.6258239746094	368.6271057128906
1091	369.0086669921875	1.8414833333333334					1	DETECTED	369.0087 m/z @1.84 [N1282_2.mzXML]	369.0086669921875	1.8414833333333334	1.7845833333333334	2.6988333333333334	0.91425	17031.291015625	465875.78947961406	0	1188	0.2972105867226813	8.033831282952555	12.707729224704666	369.0036315917969	369.0109558105469
1092	369.35052490234375	12.5632					1	DETECTED	369.3505 m/z @12.56 [N1282_2.mzXML]	369.35052490234375	12.5632	0.10115	19.868333333333332	19.76718333333333	152213.859375	8645911.05530267	1	1188	1.1572786086118558	1.491360286739988	4.855993725589411	369.3482666015625	369.3526611328125
1093	370.29425048828125	11.635783333333334					1	DETECTED	370.2943 m/z @11.64 [N1282_2.mzXML]	370.29425048828125	11.635783333333334	4.969883333333333	12.34305	7.373166666666667	240220.515625	6562026.900595706	1	1188	0.11527210992568726	4.346970829757122	3.5134001442601654	370.2933654785156	370.3018493652344
1094	370.3539123535156	12.5632					1	DETECTED	370.3539 m/z @12.56 [N1282_2.mzXML]	370.3539123535156	12.5632	10.980233333333333	16.46046666666667	5.480233333333336	40439.18359375	2249227.0359714674	0	1188	0.08057656917278244	1.5988147349578081	2.1209347963629215	370.35272216796875	370.3556213378906
1095	371.29766845703125	11.651816666666667					1	DETECTED	371.2977 m/z @11.65 [N1282_2.mzXML]	371.29766845703125	11.651816666666667	11.58895	11.90165	0.31269999999999953	50845.4296875	411700.7495981445	0	1188	0.5872728170666868	2.3232796284397326	2.941134183590967	371.29705810546875	371.298095703125
1096	371.3146667480469	0.3561333333333333					1	DETECTED	371.3147 m/z @0.36 [N1282_2.mzXML]	371.3146667480469	0.3561333333333333	0.10115	19.996333333333332	19.895183333333332	8233.990234375	4188846.726677065	0	1188	12.92484876367386	39.01271324923198	35.015977842589145	371.31292724609375	371.318359375
1097	372.3099365234375	11.770166666666666					1	DETECTED	372.3099 m/z @11.77 [N1282_2.mzXML]	372.3099365234375	11.770166666666666	0.46568333333333334	19.996333333333332	19.530649999999998	65918.7890625	2183754.557881684	1	1188	0.10359968429583866	1.8152833378189857	3.5396489415598085	372.30078125	372.319580078125
1098	372.34576416015625	14.334616666666667					1	DETECTED	372.3458 m/z @14.33 [N1282_2.mzXML]	372.34576416015625	14.334616666666667	14.334616666666667	15.147633333333333	0.813016666666666	4098.92919921875	88551.9139742431	0	1188	0.026374099056013733	null	null	372.34576416015625	372.34796142578125
1099	372.88262939453125	1.6256333333333333					1	DETECTED	372.8826 m/z @1.63 [N1282_2.mzXML]	372.88262939453125	1.6256333333333333	1.5806166666666668	1.65585	0.07523333333333326	15665.546875	50855.384850341725	0	1188	0.05870277187921458	0.8356164383561671	0.6330749753713616	372.8822021484375	372.8830261230469
1100	373.2727966308594	12.308833333333332					1	DETECTED	373.2728 m/z @12.31 [N1282_2.mzXML]	373.2727966308594	12.308833333333332	11.886933333333333	12.546633333333334	0.6597000000000008	22820.89453125	291173.932594604	0	1188	0.10860838758366498	0.7818203365726503	0.6010347962940464	373.2716369628906	373.2735595703125
1101	373.31378173828125	11.770166666666666					1	DETECTED	373.3138 m/z @11.77 [N1282_2.mzXML]	373.31378173828125	11.770166666666666	11.735583333333333	11.805033333333334	0.06945000000000157	13996.4228515625	52469.43798754938	0	1188	0.09676045556361501	1.0040963855421763	1.0081927710843523	373.31317138671875	373.31378173828125
1102	375.0168151855469	1.81285					1	DETECTED	375.0168 m/z @1.81 [N1282_2.mzXML]	375.0168151855469	1.81285	1.65585	19.0655	17.40965	172035.703125	4390366.937905029	0	1188	0.36169393328846566	2.927778829786573	5.926611580896098	375.0157470703125	375.02276611328125
1103	375.2879333496094	12.6608					1	DETECTED	375.2879 m/z @12.66 [N1282_2.mzXML]	375.2879333496094	12.6608	11.97735	13.255233333333333	1.2778833333333335	14559.2255859375	373951.1899606932	0	1188	0.5748876075776899	0.9348769722242537	0.8899062023227782	375.2862854003906	375.2969970703125
1104	376.6240234375	10.606966666666667					1	DETECTED	376.6240 m/z @10.61 [N1282_2.mzXML]	376.6240234375	10.606966666666667	10.188433333333334	10.980233333333333	0.7917999999999985	22455.126953125	196550.52994598285	0	1188	0.10309903026144518	0.7144321823099792	1.4272075913589666	376.6217956542969	376.6249694824219
1105	377.2650146484375	13.355166666666666					1	DETECTED	377.2650 m/z @13.36 [N1282_2.mzXML]	377.2650146484375	13.355166666666666	13.283566666666667	13.708166666666667	0.42459999999999987	9308.951171875	100951.85848583984	0	1188	0.14846174137304047	2.9650837988827496	4.930167597765499	377.2648620605469	377.26629638671875
1106	377.6314392089844	12.291883333333335					1	DETECTED	377.6314 m/z @12.29 [N1282_2.mzXML]	377.6314392089844	12.291883333333335	9.622616666666666	12.360316666666668	2.737700000000002	8695.650390625	416409.47670465056	0	1188	2.251721661562174	0.5128187517170758	0.0295269515373018	377.6286926269531	377.63287353515625
1107	378.2394104003906	12.377550000000001					1	DETECTED	378.2394 m/z @12.38 [N1282_2.mzXML]	378.2394104003906	12.377550000000001	11.856533333333335	14.686916666666667	2.830383333333332	55925.953125	905117.107320496	0	1188	0.10719886622524477	0.9997748566087004	1.3295882529701897	378.23876953125	378.24212646484375
1108	379.242919921875	12.394466666666666					1	DETECTED	379.2429 m/z @12.39 [N1282_2.mzXML]	379.242919921875	12.394466666666666	1.5222833333333334	13.427249999999999	11.904966666666665	12086.2900390625	1237935.1072886963	0	1188	0.36345500215496074	0.5474965929873025	0.09499318597460488	379.2398376464844	379.24993896484375
1109	379.28106689453125	13.955883333333333					1	DETECTED	379.2811 m/z @13.96 [N1282_2.mzXML]	379.28106689453125	13.955883333333333	13.822066666666666	15.342866666666668	1.5208000000000013	18831.451171875	471893.14552160626	0	1188	0.35750604265805386	4.929644850551138	6.4754649193605	379.2798767089844	379.283447265625
1110	380.2549133300781	12.6608					1	DETECTED	380.2549 m/z @12.66 [N1282_2.mzXML]	380.2549133300781	12.6608	11.354633333333334	13.049566666666667	1.6949333333333332	77213.2265625	1062003.8432094723	0	1188	0.1233532731593101	0.631970092896782	0.15973776810077087	380.2540588378906	380.2630615234375
1111	381.0246276855469	1.81285					1	DETECTED	381.0246 m/z @1.81 [N1282_2.mzXML]	381.0246276855469	1.81285	1.6256333333333333	3.9314666666666667	2.305833333333333	163909.40625	2712602.3954799203	0	1188	0.13910609720831002	2.01681041560609	3.099203024621676	381.0221252441406	381.025390625
1112	381.1684265136719	9.719666666666665					1	DETECTED	381.1684 m/z @9.72 [N1282_2.mzXML]	381.1684265136719	9.719666666666665	9.408383333333335	14.864366666666665	5.4559833333333305	6070.875	362790.4413457641	0	1188	0.42347918140198715	8.76369331263059	16.52738662526118	381.16766357421875	381.17413330078125
1113	381.75006103515625	13.488616666666667					1	DETECTED	381.7501 m/z @13.49 [N1282_2.mzXML]	381.75006103515625	13.488616666666667	13.442366666666667	13.581783333333334	0.1394166666666674	10512.0791015625	48275.52241015605	0	1188	0.10889729580671137	1.5072072072071967	2.0144144144143934	381.7492370605469	381.7507629394531
1114	383.11505126953125	1.7845833333333334					1	DETECTED	383.1151 m/z @1.78 [N1282_2.mzXML]	383.11505126953125	1.7845833333333334	1.7380166666666668	11.805033333333334	10.067016666666667	170676.34375	3379494.0639840085	0	1188	0.1403120522527106	5.743825707876981	8.803546543902492	383.114501953125	383.12152099609375
1115	383.16522216796875	13.676633333333333					1	DETECTED	383.1652 m/z @13.68 [N1282_2.mzXML]	383.16522216796875	13.676633333333333	13.645016666666667	17.035	3.3899833333333333	8858.9619140625	344381.0519304195	0	1188	0.05004213236549937	53.610701107011515	106.22140221402303	383.1553649902344	383.16571044921875
1116	384.06024169921875	16.350316666666668					1	DETECTED	384.0602 m/z @16.35 [N1282_2.mzXML]	384.06024169921875	16.350316666666668	15.560183333333333	17.2955	1.7353166666666677	1491.0836181640625	100094.82956192024	0	1188	1.635343104953149	1.0981163516706023	1.1962327033412046	384.0595397949219	384.0621337890625
1117	384.1174011230469	1.7698833333333333					1	DETECTED	384.1174 m/z @1.77 [N1282_2.mzXML]	384.1174011230469	1.7698833333333333	1.7698833333333333	9.086316666666667	7.316433333333333	12630.154296875	3418809.232033203	0	1188	7.216968228937868	null	null	384.1139831542969	384.1174011230469
1118	385.3088684082031	14.799933333333334					1	DETECTED	385.3089 m/z @14.80 [N1282_2.mzXML]	385.3088684082031	14.799933333333334	9.85735	17.389499999999998	7.532149999999998	42670.26171875	4350994.366244687	0	1188	0.4940404140596826	0.7599041831587305	0.3354388386642419	385.3065185546875	385.312744140625
1119	386.081787109375	16.405316666666668					1	DETECTED	386.0818 m/z @16.41 [N1282_2.mzXML]	386.081787109375	16.405316666666668	0.10115	19.94183333333333	19.84068333333333	3206.3955078125	1577674.1770966486	0	1188	8.099841605387558	0.6084543828264758	0.4977972942407866	386.0788269042969	386.0842590332031
1120	386.2890930175781	11.399583333333334					1	DETECTED	386.2891 m/z @11.40 [N1282_2.mzXML]	386.2890930175781	11.399583333333334	11.3694	11.494916666666667	0.12551666666666605	34456.0546875	151128.5148862317	0	1188	0.09367362977621063	2.079237990060722	3.1584759801214433	386.2881164550781	386.2892150878906
1121	386.3125305175781	14.561350000000001					1	DETECTED	386.3125 m/z @14.56 [N1282_2.mzXML]	386.3125305175781	14.561350000000001	11.11005	16.497366666666668	5.387316666666669	8940.1982421875	866110.3689586794	0	1188	0.37053534391142406	0.7804764388298129	0.5513510852078692	386.3110046386719	386.313720703125
1122	386.3254699707031	12.790899999999999					1	DETECTED	386.3255 m/z @12.79 [N1282_2.mzXML]	386.3254699707031	12.790899999999999	11.805033333333334	13.064916666666667	1.2598833333333328	76959.1015625	1304725.5067963854	0	1188	0.12673231411312713	0.6298325653276096	0.1553801264211604	386.32403564453125	386.326171875
1123	387.178955078125	11.55855					1	DETECTED	387.1790 m/z @11.56 [N1282_2.mzXML]	387.178955078125	11.55855	11.5111	12.22315	0.7120499999999996	194618.640625	1690705.8622944339	1	1188	0.12956810602332247	3.5995104210429143	4.491614148713566	387.1784362792969	387.1800842285156
1124	387.2521667480469	11.8717					1	DETECTED	387.2522 m/z @11.87 [N1282_2.mzXML]	387.2521667480469	11.8717	11.83985	15.130583333333334	3.2907333333333337	19719.6875	556911.9267587597	0	1188	0.13483216808941378	51.65986394557763	71.27992982996811	387.2516174316406	387.2572937011719
1125	388.7112731933594	1.9548333333333334					1	DETECTED	388.7113 m/z @1.95 [N1282_2.mzXML]	388.7112731933594	1.9548333333333334	1.89855	2.1111666666666666	0.21261666666666668	7346.11474609375	70564.8609572754	0	1188	0.17964558010716547	1.8888066331063031	2.7776132662126063	388.70928955078125	388.7117919921875
1126	389.0218505859375	1.6101833333333333					1	DETECTED	389.0219 m/z @1.61 [N1282_2.mzXML]	389.0218505859375	1.6101833333333333	1.5806166666666668	1.6407999999999998	0.06018333333333303	8315.17578125	25341.019656494074	0	1188	0.08014892936789741	1.0177564825253664	1.0355129650507329	389.0215148925781	389.02197265625
1127	389.16143798828125	11.079133333333335					1	DETECTED	389.1614 m/z @11.08 [N1282_2.mzXML]	389.16143798828125	11.079133333333335	11.029666666666666	11.770166666666666	0.7405000000000008	336611.125	2275736.8862486486	0	1188	0.08277107985823307	2.832099538150161	3.7736567230128997	389.16058349609375	389.16192626953125
1128	389.2679748535156	12.171249999999999					1	DETECTED	389.2680 m/z @12.17 [N1282_2.mzXML]	389.2679748535156	12.171249999999999	12.171249999999999	12.885566666666668	0.7143166666666687	8371.962890625	150971.86145324731	0	1188	0.037548807077872226	null	null	389.2656555175781	389.2679748535156
1129	389.7373962402344	13.47305					1	DETECTED	389.7374 m/z @13.47 [N1282_2.mzXML]	389.7373962402344	13.47305	13.427249999999999	13.6134	0.18615000000000137	8811.83984375	64738.4758789064	0	1188	0.09685669220688808	2.0322052401746156	3.0644104803492316	389.7349853515625	389.7376708984375
1130	390.13922119140625	9.492816666666666					1	DETECTED	390.1392 m/z @9.49 [N1282_2.mzXML]	390.13922119140625	9.492816666666666	9.408383333333335	9.771316666666667	0.36293333333333244	7599.1005859375	69954.06501037563	0	1188	0.11284182922796049	2.149230161863448	2.6411831328963578	390.1380310058594	390.13970947265625
1131	390.99072265625	1.81285					1	DETECTED	390.9907 m/z @1.81 [N1282_2.mzXML]	390.99072265625	1.81285	1.6712166666666666	2.4646166666666667	0.7934000000000001	27152.994140625	547429.6890732421	0	1188	0.4470470235502635	2.8008943280771916	4.131751294567372	390.9901428222656	390.9925231933594
1132	391.01019287109375	10.882100000000001					1	DETECTED	391.0102 m/z @10.88 [N1282_2.mzXML]	391.01019287109375	10.882100000000001	10.045166666666667	10.980233333333333	0.9350666666666658	7385.85498046875	284506.4396082762	0	1188	0.1641092099759085	0.5586267325155316	0.11725346503106335	391.00970458984375	391.0105895996094
1133	391.05120849609375	10.2364					1	DETECTED	391.0512 m/z @10.24 [N1282_2.mzXML]	391.05120849609375	10.2364	10.188433333333334	10.299966666666668	0.11153333333333393	21706.35546875	106447.62349072222	0	1188	0.08560999160059524	1.1626129256428395	1.325225851285679	391.0508728027344	391.05120849609375
1134	391.15850830078125	11.079133333333335					1	DETECTED	391.1585 m/z @11.08 [N1282_2.mzXML]	391.15850830078125	11.079133333333335	11.029666666666666	11.324616666666666	0.29495000000000005	102977.7421875	633279.4429527558	0	1188	0.08172305720483664	2.482850799163156	3.383869587056798	391.15802001953125	391.1590881347656
1135	391.282958984375	12.975716666666667					1	DETECTED	391.2830 m/z @12.98 [N1282_2.mzXML]	391.282958984375	12.975716666666667	0.10115	19.996333333333332	19.895183333333332	9920.5546875	6264688.357100525	0	1188	5.856193804644297	0.7726544841638683	6.783082890946635	391.2815246582031	391.2851867675781
1136	392.1619567871094	11.079133333333335					1	DETECTED	392.1620 m/z @11.08 [N1282_2.mzXML]	392.1619567871094	11.079133333333335	11.04645	11.20775	0.16130000000000067	28604.3203125	127751.56031005767	0	1188	0.08800832614960008	2.4676185619580893	3.9258318681594826	392.16168212890625	392.1624450683594
1137	392.7940368652344	1.7546166666666667					1	DETECTED	392.7940 m/z @1.75 [N1282_2.mzXML]	392.7940368652344	1.7546166666666667	1.6875166666666668	1.8270666666666666	0.13954999999999984	14734.669921875	74474.86686047356	0	1188	0.09931017075518156	1.0398658718330847	1.0797317436661695	392.7940368652344	392.7955017089844
1138	393.078857421875	9.719666666666665					1	DETECTED	393.0789 m/z @9.72 [N1282_2.mzXML]	393.078857421875	9.719666666666665	9.328133333333334	9.8233	0.4951666666666661	6644.88232421875	72262.382020813	0	1188	0.07458795930890716	0.6323429252511515	0.26468585050230303	393.07794189453125	393.0798034667969
1139	393.29547119140625	1.7845833333333334					1	DETECTED	393.2955 m/z @1.78 [N1282_2.mzXML]	393.29547119140625	1.7845833333333334	0.9030666666666666	19.9235	19.020433333333333	7008.6796875	2150987.3190350044	0	1188	3.2485030483188337	10.788470628273238	14.894035782641854	393.29132080078125	393.3014221191406
1140	394.2216796875	8.374500000000001					1	DETECTED	394.2217 m/z @8.37 [N1282_2.mzXML]	394.2216796875	8.374500000000001	8.109683333333333	8.456216666666666	0.34653333333333336	2148.8857421875	33978.26537500002	0	1188	0.3261168253571185	0.654289130845235	0.3085782616904699	394.2213439941406	394.2232971191406
1141	394.29400634765625	11.635783333333334					1	DETECTED	394.2940 m/z @11.64 [N1282_2.mzXML]	394.29400634765625	11.635783333333334	4.4952	16.38705	11.891849999999998	34611.40234375	1459160.6122422188	0	1188	0.11977597454551514	0.8326945744395297	5.277476433890465	394.2937927246094	394.3032531738281
1142	394.75750732421875	13.676633333333333					1	DETECTED	394.7575 m/z @13.68 [N1282_2.mzXML]	394.75750732421875	13.676633333333333	12.644233333333334	14.0046	1.3603666666666658	13189.52734375	453862.2940416869	0	1188	1.0746081557205933	0.6412913351439032	0.319284809701506	394.75738525390625	394.75994873046875
1143	395.0943908691406	9.526783333333332					1	DETECTED	395.0944 m/z @9.53 [N1282_2.mzXML]	395.0943908691406	9.526783333333332	6.50195	9.788766666666668	3.2868166666666676	22360.5625	346846.55971926777	0	1188	0.11802928329097284	1.0689038505912676	0.9758159908138198	395.0939636230469	395.09552001953125
1144	395.1839904785156	10.045166666666667					1	DETECTED	395.1840 m/z @10.05 [N1282_2.mzXML]	395.1839904785156	10.045166666666667	9.344033333333334	10.554466666666666	1.2104333333333326	10367.5078125	230971.82052832024	0	1188	0.25768358632841704	0.8115878977677238	0.575446347817985	395.1801452636719	395.18548583984375
1145	396.3099060058594	11.735583333333333					1	DETECTED	396.3099 m/z @11.74 [N1282_2.mzXML]	396.3099060058594	11.735583333333333	11.66835	12.024166666666668	0.35581666666666756	29173.583984375	242005.1960343625	0	1188	0.13772669515967628	2.6461328705999456	2.644351645052229	396.30902099609375	396.31036376953125
1146	396.8847351074219	1.5952833333333334					1	DETECTED	396.8847 m/z @1.60 [N1282_2.mzXML]	396.8847351074219	1.5952833333333334	1.5661166666666666	1.6256333333333333	0.05951666666666666	28377.669921875	56426.30992260741	0	1188	0.03102509291712985	1.02028571428571	0.9440611011989573	396.8843994140625	396.8854064941406
1147	396.9988708496094	1.81285					1	DETECTED	396.9989 m/z @1.81 [N1282_2.mzXML]	396.9988708496094	1.81285	1.6407999999999998	17.389499999999998	15.748699999999998	60966.62890625	2526037.490855835	0	1188	0.22737847145815593	45.76780005812256	90.47090753935173	396.9891662597656	396.99957275390625
1148	397.41436767578125	12.291883333333335					1	DETECTED	397.4144 m/z @12.29 [N1282_2.mzXML]	397.41436767578125	12.291883333333335	11.962383333333333	14.912966666666668	2.9505833333333342	27957.5859375	938541.5397187495	0	1188	0.26618990034886814	4.477364693980763	1.6181832963441074	397.4130859375	397.41558837890625
1149	398.0505676269531	9.907900000000001					1	DETECTED	398.0506 m/z @9.91 [N1282_2.mzXML]	398.0505676269531	9.907900000000001	9.891316666666667	10.010333333333334	0.11901666666666699	3999.20751953125	15843.34303478992	0	1188	0.12027844188378012	3.5884422110549368	6.1768844221098735	398.04925537109375	398.0516662597656
1150	398.325439453125	11.83985					1	DETECTED	398.3254 m/z @11.84 [N1282_2.mzXML]	398.325439453125	11.83985	11.787683333333332	12.308833333333332	0.5211500000000004	94175.703125	723024.0738396031	1	1188	0.10485682759262716	3.1620517988383114	3.9709660542822696	398.3251953125	398.3263854980469
1151	398.7607116699219	13.397699999999999					1	DETECTED	398.7607 m/z @13.40 [N1282_2.mzXML]	398.7607116699219	13.397699999999999	12.1544	15.72495	3.570549999999999	10485.6005859375	637741.5808827823	0	1188	0.7618475386647532	1.1439726362080598	1.361446849077701	398.7575988769531	398.76336669921875
1152	400.3411865234375	11.962383333333333					1	DETECTED	400.3412 m/z @11.96 [N1282_2.mzXML]	400.3411865234375	11.962383333333333	11.822633333333332	12.806566666666667	0.9839333333333347	301035.21875	2765629.095885059	1	1188	6.550606999232414	null	10.586498540244	400.3317565917969	400.3433837890625
1153	401.62445068359375	10.930783333333332					1	DETECTED	401.6245 m/z @10.93 [N1282_2.mzXML]	401.62445068359375	10.930783333333332	10.331383333333333	11.029666666666666	0.6982833333333325	4497.9619140625	82523.17553234844	0	1188	0.07649042149098584	0.5824852630408186	0.1649705260816372	401.62225341796875	401.62469482421875
1154	401.8664855957031	1.5515833333333333					1	DETECTED	401.8665 m/z @1.55 [N1282_2.mzXML]	401.8664855957031	1.5515833333333333	0.2830333333333333	1.5515833333333333	1.26855	7207.390625	106078.22970715331	0	1188	0.06734982657954514	0.5	null	401.8576354980469	401.8667907714844
1155	402.744140625	12.676833333333333					1	DETECTED	402.7441 m/z @12.68 [N1282_2.mzXML]	402.744140625	12.676833333333333	12.627983333333333	13.988616666666667	1.3606333333333342	10405.2587890625	308868.28076953144	0	1188	0.06692970293958744	13.926646195837654	25.212980646070914	402.7425842285156	402.7456970214844
1156	402.9015197753906	1.6101833333333333					1	DETECTED	402.9015 m/z @1.61 [N1282_2.mzXML]	402.9015197753906	1.6101833333333333	1.5661166666666666	19.905166666666666	18.33905	44655.22265625	1.6382546663632445E7	0	1188	0.05153674431936861	208.0830181543115	399.6989247873538	402.8973693847656	402.902099609375
1157	403.0068054199219	1.81285					1	DETECTED	403.0068 m/z @1.81 [N1282_2.mzXML]	403.0068054199219	1.81285	1.65585	2.450816666666667	0.7949666666666668	217947.25	3086120.7917149044	1	1188	0.18744585008930748	2.1719796163309475	3.15864513219324	403.005126953125	403.0078430175781
1158	404.205810546875	11.5735					1	DETECTED	404.2058 m/z @11.57 [N1282_2.mzXML]	404.205810546875	11.5735	11.5735	11.66835	0.09485000000000099	23531.9140625	70045.63371240311	0	1188	0.07086245256808787	null	null	404.205322265625	404.205810546875
1159	405.1349792480469	10.554466666666666					1	DETECTED	405.1350 m/z @10.55 [N1282_2.mzXML]	405.1349792480469	10.554466666666666	10.503666666666668	19.3945	8.890833333333333	14010.279296875	586267.6299021605	0	1188	0.09658512123022511	2.043357651765282	2.70706795715322	405.1330871582031	405.1439514160156
1160	406.1421203613281	11.770166666666666					1	DETECTED	406.1421 m/z @11.77 [N1282_2.mzXML]	406.1421203613281	11.770166666666666	9.526783333333332	11.805033333333334	2.2782500000000017	6372.69384765625	288875.5834415893	0	1188	0.008730108140875714	0.5077710006463454	0.018115553237802985	406.1377258300781	406.1442565917969
1161	406.7466125488281	12.512966666666667					1	DETECTED	406.7466 m/z @12.51 [N1282_2.mzXML]	406.7466125488281	12.512966666666667	11.701633333333332	15.614916666666666	3.913283333333334	9806.0048828125	822126.388661377	0	1188	1.5257839234263724	2.411637222678712	3.8232744453574248	406.7444763183594	406.7478942871094
1162	407.0286865234375	10.220833333333333					1	DETECTED	407.0287 m/z @10.22 [N1282_2.mzXML]	407.0286865234375	10.220833333333333	9.575899999999999	10.37975	0.8038500000000006	25961.970703125	290832.40419195493	0	1188	0.08758652007400158	0.8075106598383941	0.18103156106050874	407.0277404785156	407.0289306640625
1163	407.7660217285156	14.159583333333334					1	DETECTED	407.7660 m/z @14.16 [N1282_2.mzXML]	407.7660217285156	14.159583333333334	12.775166666666667	14.831866666666667	2.0566999999999993	8631.359375	526658.7698772585	0	1188	1.6269649066465384	0.7428038283272134	0.48823102092242887	407.7631530761719	407.767333984375
1164	408.768798828125	1.7546166666666667					1	DETECTED	408.7688 m/z @1.75 [N1282_2.mzXML]	408.768798828125	1.7546166666666667	0.59365	14.05255	13.4589	18778.220703125	2446219.187353639	0	1188	11.434326855751202	5.796419650291424	10.41398776764234	408.7680969238281	408.77825927734375
1165	408.91839599609375	1.6256333333333333					1	DETECTED	408.9184 m/z @1.63 [N1282_2.mzXML]	408.91839599609375	1.6256333333333333	1.5806166666666668	1.65585	0.07523333333333326	53499.0234375	169624.20362207008	0	1188	0.053746638902659516	0.8356164383561671	0.6571341942330937	408.9183044433594	408.9187316894531
1166	409.16094970703125	11.55855					1	DETECTED	409.1609 m/z @11.56 [N1282_2.mzXML]	409.16094970703125	11.55855	11.5111	12.308833333333332	0.7977333333333316	150891.296875	1270324.2780678105	0	1188	0.11516612146280458	3.79260929517229	4.392866886880063	409.1602783203125	409.16259765625
1167	409.1871643066406	9.195416666666667					1	DETECTED	409.1872 m/z @9.20 [N1282_2.mzXML]	409.1871643066406	9.195416666666667	9.121533333333334	12.2402	3.118666666666666	70339.2109375	655378.3902032175	0	1188	0.07529321979377457	1.2232618102722987	1.4683105451236527	409.1813049316406	409.18768310546875
1168	410.2536926269531	4.337016666666667					1	DETECTED	410.2537 m/z @4.34 [N1282_2.mzXML]	410.2536926269531	4.337016666666667	3.42895	4.68715	1.2582	2326.935302734375	94666.73742578123	0	1188	0.5394344586953745	0.692790544012921	0.3855810880258419	410.2522888183594	410.25738525390625
1169	410.3255615234375	12.25775					1	DETECTED	410.3256 m/z @12.26 [N1282_2.mzXML]	410.3255615234375	12.25775	12.205900000000002	12.709716666666667	0.5038166666666655	8200.9599609375	103773.1619439084	0	1188	0.12039106810751221	4.858405657345065	8.71681131469013	410.3242492675781	410.32696533203125
1170	410.85528564453125	1.6875166666666668					1	DETECTED	410.8553 m/z @1.69 [N1282_2.mzXML]	410.85528564453125	1.6875166666666668	1.65585	1.7987166666666667	0.1428666666666667	20332.28515625	92720.26898339845	0	1188	0.09421506849029648	2.2557894736842066	3.5115789473684127	410.8543395996094	410.8556213378906
1171	411.0685729980469	9.509983333333334					1	DETECTED	411.0686 m/z @9.51 [N1282_2.mzXML]	411.0685729980469	9.509983333333334	9.442283333333334	9.719666666666665	0.2773833333333311	2680.187255859375	23107.782909484715	0	1188	0.10488587292047491	2.048621368783824	3.0972427375676483	411.067626953125	411.0693359375
1172	411.1973571777344	12.055233333333332					1	DETECTED	411.1974 m/z @12.06 [N1282_2.mzXML]	411.1973571777344	12.055233333333332	12.008416666666667	12.377550000000001	0.369133333333334	13711.3525390625	94117.87072351077	0	1188	0.04436748811207991	3.9423282306872474	6.884656461374495	411.1957092285156	411.19805908203125
1173	412.3050842285156	11.5735					1	DETECTED	412.3051 m/z @11.57 [N1282_2.mzXML]	412.3050842285156	11.5735	11.494916666666667	11.635783333333334	0.14086666666666758	18209.796875	100144.44697509723	0	1188	3.1893778111418847	0.8962884411452957	0.7925768822905913	412.30413818359375	412.3052673339844
1174	412.9723815917969	1.81285					1	DETECTED	412.9724 m/z @1.81 [N1282_2.mzXML]	412.9723815917969	1.81285	1.7035666666666667	2.6285833333333333	0.9250166666666666	17419.267578125	266492.36608178716	0	1188	0.0924096162313226	4.2321946011895655	2.139518176260005	412.9722595214844	412.9784851074219
1175	413.141357421875	9.360466666666667					1	DETECTED	413.1414 m/z @9.36 [N1282_2.mzXML]	413.141357421875	9.360466666666667	9.2968	14.97885	5.68205	7121.3583984375	534786.5794869385	0	1188	0.13482637206765347	44.62342931937073	85.7894240070623	413.13604736328125	413.15118408203125
1176	413.26531982421875	1.65585					1	DETECTED	413.2653 m/z @1.66 [N1282_2.mzXML]	413.26531982421875	1.65585	0.24668333333333334	19.905166666666666	19.658483333333333	11938.8837890625	2053669.723535584	0	1188	0.04580975449732905	6.502351835641731	5.656889907658631	413.255615234375	413.2683410644531
1177	413.3405456542969	14.670766666666667					1	DETECTED	413.3405 m/z @14.67 [N1282_2.mzXML]	413.3405456542969	14.670766666666667	11.20775	16.886	5.6782499999999985	12512.5244140625	1281704.3292135622	0	1188	0.5972343082910445	0.7992106323809584	0.4650723571632485	413.33868408203125	413.3418273925781
1178	414.2993469238281	12.22315					1	DETECTED	414.2993 m/z @12.22 [N1282_2.mzXML]	414.2993469238281	12.22315	11.462783333333334	16.2214	4.758616666666665	97110.9453125	1843703.5562282081	1	1188	0.6545743776866288	2.6363039107109967	0.3800748753483269	414.2920227050781	414.3017272949219
1179	415.2106018066406	11.886933333333333					1	DETECTED	415.2106 m/z @11.89 [N1282_2.mzXML]	415.2106018066406	11.886933333333333	9.344033333333334	12.22315	2.8791166666666665	351140.90625	3787888.749747322	1	1188	0.10596652729782541	2.8552025777349983	3.820797165127683	415.2101745605469	415.21405029296875
1180	415.2807922363281	12.6608					1	DETECTED	415.2808 m/z @12.66 [N1282_2.mzXML]	415.2807922363281	12.6608	12.25775	14.408383333333335	2.150633333333335	38755.328125	791065.3936926263	0	1188	0.4019880896766246	3.80068130961918	2.0019860343336005	415.2771911621094	415.2823181152344
1181	415.75262451171875	14.129683333333332					1	DETECTED	415.7526 m/z @14.13 [N1282_2.mzXML]	415.75262451171875	14.129683333333332	14.084033333333334	18.8475	4.763466666666666	5202.728515625	368820.2357449338	0	1188	0.14648321944664922	52.17378605330593	103.34757210661186	415.7506408691406	415.754638671875
1182	416.2141418457031	11.886933333333333					1	DETECTED	416.2141 m/z @11.89 [N1282_2.mzXML]	416.2141418457031	11.886933333333333	11.83985	12.308833333333332	0.4689833333333322	96857.5234375	808074.3870394306	0	1188	0.09122211353409426	3.8265883918142456	4.55592866261831	416.2129821777344	416.2145690917969
1183	416.7610168457031	12.990499999999999					1	DETECTED	416.7610 m/z @12.99 [N1282_2.mzXML]	416.7610168457031	12.990499999999999	12.930900000000001	14.099583333333333	1.1686833333333322	9005.759765625	246823.06656933596	0	1188	0.08313625519729406	9.804390380313539	18.608780760627077	416.7579040527344	416.7615051269531
1184	417.0013427734375	1.81285					1	DETECTED	417.0013 m/z @1.81 [N1282_2.mzXML]	417.0013427734375	1.81285	1.6712166666666666	2.53255	0.8613333333333335	63829.37109375	1183336.2133941648	0	1188	0.383296867460146	3.013887673936173	3.631050592937053	416.9989929199219	417.00347900390625
1185	417.0596923828125	10.252116666666666					1	DETECTED	417.0597 m/z @10.25 [N1282_2.mzXML]	417.0596923828125	10.252116666666666	10.204633333333334	10.748783333333334	0.5441500000000001	4231.9814453125	42466.335157440124	0	1188	0.09257259195413425	5.729905229905366	10.459810459810733	417.0555725097656	417.0605773925781
1186	418.7472229003906	12.5632					1	DETECTED	418.7472 m/z @12.56 [N1282_2.mzXML]	418.7472229003906	12.5632	11.886933333333333	15.029366666666666	3.142433333333333	7150.83935546875	470694.7154762573	0	1188	0.4257227878216039	2.323368493690851	3.646736987381702	418.7454833984375	418.7503967285156
1187	418.879150390625	1.5952833333333334					1	DETECTED	418.8792 m/z @1.60 [N1282_2.mzXML]	418.879150390625	1.5952833333333334	1.5661166666666666	12.83835	11.272233333333334	52287.84765625	6574122.877121583	0	1188	0.04132381365258442	193.23828571428496	368.85742107218107	418.8785705566406	418.8836364746094
1188	418.9804382324219	1.7845833333333334					1	DETECTED	418.9804 m/z @1.78 [N1282_2.mzXML]	418.9804382324219	1.7845833333333334	1.6712166666666666	18.150166666666667	16.47895	40161.97265625	4414232.222281982	0	1188	0.170877226767558	72.67987356659795	144.3597471331959	418.9770812988281	418.9819030761719
1189	419.2755432128906	12.990499999999999					1	DETECTED	419.2755 m/z @12.99 [N1282_2.mzXML]	419.2755432128906	12.990499999999999	12.9608	13.32645	0.3656499999999987	6830.64111328125	103198.9911644285	0	1188	0.08695870504053538	6.15572390572424	11.31144781144848	419.27252197265625	419.2762756347656
1190	419.3144836425781	12.59545					1	DETECTED	419.3145 m/z @12.60 [N1282_2.mzXML]	419.3144836425781	12.59545	0.10115	19.996333333333332	19.895183333333332	7435.03857421875	1697571.0973731999	0	1188	0.46731420252456246	0.6257657530426654	0.6166885784116668	419.31219482421875	419.3186950683594
1191	420.158203125	11.1745					1	DETECTED	420.1582 m/z @11.17 [N1282_2.mzXML]	420.158203125	11.1745	10.48585	11.224283333333334	0.7384333333333348	3603.642333984375	80227.24857135011	0	1188	null	0.5361455988770304	0.07229119775406069	420.1556701660156	420.159423828125
1192	420.30810546875	11.752999999999998					1	DETECTED	420.3081 m/z @11.75 [N1282_2.mzXML]	420.30810546875	11.752999999999998	0.4109333333333333	11.787683333333332	11.37675	3346.842529296875	981076.7981513976	0	1188	1.356250513567728	0.501528968853413	0.003057937706825942	420.3074951171875	420.3178405761719
1193	420.884033203125	1.65585					1	DETECTED	420.8840 m/z @1.66 [N1282_2.mzXML]	420.884033203125	1.65585	1.6407999999999998	1.7035666666666667	0.06276666666666686	29925.451171875	79246.187951172	0	1188	0.046593129617652496	2.0852713178294318	2.86956552369066	420.88397216796875	420.8844299316406
1194	421.781982421875	14.232166666666666					1	DETECTED	421.7820 m/z @14.23 [N1282_2.mzXML]	421.781982421875	14.232166666666666	14.036666666666667	15.487583333333333	1.4509166666666662	35103.328125	1005584.153495635	0	1188	0.5096389761859559	2.62760656207776	3.977546146636675	421.78106689453125	421.78363037109375
1195	422.3255920410156	11.805033333333334					1	DETECTED	422.3256 m/z @11.81 [N1282_2.mzXML]	422.3255920410156	11.805033333333334	11.339383333333334	13.922666666666666	2.5832833333333323	17817.376953125	482322.27702233865	0	1188	0.08272007317936847	2.773846594366296	4.547693188732592	422.3231506347656	422.33282470703125
1196	422.7603759765625	13.581783333333334					1	DETECTED	422.7604 m/z @13.58 [N1282_2.mzXML]	422.7603759765625	13.581783333333334	9.907900000000001	15.706383333333333	5.798483333333332	7244.84423828125	753192.5354247437	0	1188	0.3365317688345826	0.789149083848607	0.578298167697214	422.7516174316406	422.76251220703125
1197	424.34130859375	11.916400000000001					1	DETECTED	424.3413 m/z @11.92 [N1282_2.mzXML]	424.34130859375	11.916400000000001	11.856533333333335	12.676833333333333	0.8202999999999978	319512.28125	2801311.7504007495	1	1188	0.10241523249208129	4.132429217454211	5.008615352250494	424.33837890625	424.3421630859375
1198	424.89581298828125	1.6256333333333333					1	DETECTED	424.8958 m/z @1.63 [N1282_2.mzXML]	424.89581298828125	1.6256333333333333	1.5661166666666666	15.130583333333334	13.564466666666668	73149.6328125	1.1939358290640382E7	0	1188	0.05855039601271317	119.42858392694784	283.02937007076235	424.8897705078125	424.89691162109375
1199	426.3569641113281	12.024166666666668					1	DETECTED	426.3570 m/z @12.02 [N1282_2.mzXML]	426.3569641113281	12.024166666666668	11.97735	12.91605	0.9387000000000008	476231.5	4485902.980138418	1	1188	0.12019852560920086	4.306440073157778	6.4843796983940365	426.3556823730469	426.3575439453125
1200	426.8296813964844	1.6875166666666668					1	DETECTED	426.8297 m/z @1.69 [N1282_2.mzXML]	426.8296813964844	1.6875166666666668	1.6712166666666666	1.9266333333333334	0.25541666666666685	14352.6923828125	106962.19135070808	0	1188	0.16485692382258033	7.83486707566453	14.66973415132906	426.828857421875	426.8310852050781
1201	427.43280029296875	12.5632					1	DETECTED	427.4328 m/z @12.56 [N1282_2.mzXML]	427.43280029296875	12.5632	12.546633333333334	14.217616666666666	1.6709833333333322	6800.77392578125	248808.6495437012	0	1188	0.10787865107280226	50.43209255533413	99.86418511066826	427.43011474609375	427.4336853027344
1202	428.3729248046875	12.1544					1	DETECTED	428.3729 m/z @12.15 [N1282_2.mzXML]	428.3729248046875	12.1544	12.024166666666668	12.83835	0.8141833333333324	76199.5390625	875098.5098463146	0	1188	1.2294697488224156	1.7613015033705042	2.154953794218742	428.3637390136719	428.3733825683594
1203	429.2265319824219	11.20775					1	DETECTED	429.2265 m/z @11.21 [N1282_2.mzXML]	429.2265319824219	11.20775	11.1745	11.240916666666667	0.06641666666666701	4543.63720703125	13331.369647094747	0	1188	0.051960268432837964	0.998746867167905	0.9974937343358099	429.2265319824219	429.2284240722656
1204	429.3758544921875	12.1544					1	DETECTED	429.3759 m/z @12.15 [N1282_2.mzXML]	429.3758544921875	12.1544	11.446283333333334	14.020883333333334	2.5746	20688.45703125	748153.416983887	0	1188	0.13698330137120607	1.387931984506352	3.778437040356086	429.37030029296875	429.376708984375
1205	429.7678527832031	14.17395					1	DETECTED	429.7679 m/z @14.17 [N1282_2.mzXML]	429.7678527832031	14.17395	14.05255	15.029366666666666	0.9768166666666662	34755.375	653551.514055235	0	1188	0.23808772002607093	3.7906725693641463	6.354273211427052	429.7671813964844	429.7691955566406
1206	430.24371337890625	9.622616666666666					1	DETECTED	430.2437 m/z @9.62 [N1282_2.mzXML]	430.24371337890625	9.622616666666666	9.492816666666666	15.542166666666667	6.0493500000000004	3005.15380859375	287131.94607528695	0	1188	0.11471700791727812	23.302580893682684	45.60516178736537	430.24029541015625	430.2439270019531
1207	430.38836669921875	13.2978					1	DETECTED	430.3884 m/z @13.30 [N1282_2.mzXML]	430.38836669921875	13.2978	0.13746666666666665	19.81383333333333	19.676366666666663	10476.0068359375	1572542.9981102599	0	1188	0.553918606463391	0.8545262368200154	1.1467958705215158	430.3786315917969	430.39202880859375
1208	430.7712097167969	14.17395					1	DETECTED	430.7712 m/z @14.17 [N1282_2.mzXML]	430.7712097167969	14.17395	4.4159	14.831866666666667	10.415966666666666	5516.18603515625	1655808.0487698975	0	1188	0.0574042271785995	0.5337114826562	0.0674229653124002	430.76397705078125	430.773193359375
1209	430.9127197265625	1.6407999999999998					1	DETECTED	430.9127 m/z @1.64 [N1282_2.mzXML]	430.9127197265625	1.6407999999999998	1.5952833333333334	1.6875166666666668	0.09223333333333339	132864.234375	363602.44096777326	0	1188	0.04394053265686271	1.0248329987067364	0.9181003890318626	430.9123840332031	430.91302490234375
1210	431.1778869628906	12.5632					1	DETECTED	431.1779 m/z @12.56 [N1282_2.mzXML]	431.1778869628906	12.5632	9.137699999999999	14.880533333333334	5.742833333333335	43255.265625	1432193.437576599	0	1188	0.2694152650431523	0.8425522352488772	0.638827855784143	431.16876220703125	431.178466796875
1211	431.3147277832031	12.7263					1	DETECTED	431.3147 m/z @12.73 [N1282_2.mzXML]	431.3147277832031	12.7263	12.676833333333333	12.945916666666667	0.26908333333333445	29248.146484375	251489.07902697768	0	1188	0.14030345479272377	2.719845013477058	3.5707183996936034	431.31353759765625	431.318359375
1212	431.782958984375	14.068833333333334					1	DETECTED	431.7830 m/z @14.07 [N1282_2.mzXML]	431.782958984375	14.068833333333334	13.805716666666665	14.719266666666666	0.9135500000000008	4097.89453125	119836.71040283205	0	1188	0.03513248783897538	1.7360169759928938	2.4720339519857877	431.7825927734375	431.7847900390625
1213	432.1817932128906	12.578983333333333					1	DETECTED	432.1818 m/z @12.58 [N1282_2.mzXML]	432.1817932128906	12.578983333333333	12.205900000000002	12.676833333333333	0.4709333333333312	8478.228515625	128786.46002673329	0	1188	0.1312066412661146	0.6311369220460126	0.26227384409202514	432.179931640625	432.1825256347656
1214	432.2372741699219	11.886933333333333					1	DETECTED	432.2373 m/z @11.89 [N1282_2.mzXML]	432.2372741699219	11.886933333333333	9.103866666666667	12.25775	3.153883333333333	45182.73046875	1577743.3854538884	0	1188	0.10151930553480604	0.5455178149049842	0.06553471205245114	432.2342529296875	432.238525390625
1215	432.3101806640625	12.22315					1	DETECTED	432.3102 m/z @12.22 [N1282_2.mzXML]	432.3101806640625	12.22315	11.158066666666667	14.880533333333334	3.7224666666666675	69261.0859375	1282637.502579834	1	1188	0.11711573698827848	3.059023628794991	1.293647375089045	432.3064880371094	432.3193359375
1216	432.9757385253906	1.81285					1	DETECTED	432.9757 m/z @1.81 [N1282_2.mzXML]	432.9757385253906	1.81285	1.6712166666666666	2.4089	0.7376833333333335	37259.046875	689473.8501737063	0	1188	0.313693515570566	2.4746098945036903	3.5047340882321656	432.9754638671875	432.97698974609375
1217	433.240234375	11.8717					1	DETECTED	433.2402 m/z @11.87 [N1282_2.mzXML]	433.240234375	11.8717	11.83985	12.024166666666668	0.18431666666666757	12375.4130859375	81146.07976696822	0	1188	0.05952655884919267	2.893511250654088	4.787022501308176	433.2402038574219	433.2427978515625
1218	433.31304931640625	12.22315					1	DETECTED	433.3130 m/z @12.22 [N1282_2.mzXML]	433.31304931640625	12.22315	11.651816666666667	12.411766666666667	0.7599499999999999	20086.123046875	426961.6630164797	0	1188	0.6549152176950948	0.6650670945157524	0.3759080487863551	433.31280517578125	433.3150634765625
1219	435.3333435058594	10.520816666666667					1	DETECTED	435.3333 m/z @10.52 [N1282_2.mzXML]	435.3333435058594	10.520816666666667	7.693466666666667	11.787683333333332	4.094216666666665	8794.171875	443319.26445520023	0	1188	0.09450316678790927	0.7240378210456196	26.735339119926007	435.331787109375	435.338623046875
1220	437.19293212890625	11.90165					1	DETECTED	437.1929 m/z @11.90 [N1282_2.mzXML]	437.19293212890625	11.90165	11.822633333333332	12.479516666666665	0.656883333333333	231703.203125	2103124.314531255	1	1188	0.1092969811672031	2.787022470841581	2.876857952772087	437.1910095214844	437.1938171386719
1221	438.9836730957031	1.81285					1	DETECTED	438.9837 m/z @1.81 [N1282_2.mzXML]	438.9836730957031	1.81285	1.6712166666666666	3.764416666666667	2.0932000000000004	54923.265625	906190.9636435545	0	1188	0.15774531174077744	2.1533349516408427	3.233989627603802	438.9827880859375	438.9894714355469
1222	440.27679443359375	12.25775					1	DETECTED	440.2768 m/z @12.26 [N1282_2.mzXML]	440.27679443359375	12.25775	12.205900000000002	12.479516666666665	0.27361666666666373	17569.716796875	137367.22778478934	0	1188	0.13265787335953405	2.6385406621665703	4.277081324333141	440.2761535644531	440.2773132324219
1223	440.87005615234375	1.6256333333333333					1	DETECTED	440.8701 m/z @1.63 [N1282_2.mzXML]	440.87005615234375	1.6256333333333333	1.5952833333333334	7.027433333333334	5.43215	27716.259765625	1813431.2015363465	0	1188	0.052059705876494	89.49176276771041	177.98352553542085	440.8694763183594	440.8706970214844
1224	441.2981872558594	12.5632					1	DETECTED	441.2982 m/z @12.56 [N1282_2.mzXML]	441.2981872558594	12.5632	4.902583333333333	12.627983333333333	7.7254	5142.91357421875	683149.8927530517	0	1188	0.1718467320192687	0.5042283367091857	0.009938498422939146	441.294189453125	441.29901123046875
1225	442.3154602050781	11.83985					1	DETECTED	442.3155 m/z @11.84 [N1282_2.mzXML]	442.3154602050781	11.83985	10.7664	19.449	8.6826	11124.5244140625	760595.971927582	0	1188	0.08068814080705344	4.044249848618942	7.088499697237883	442.3102722167969	442.3166198730469
1226	442.8779296875	1.5515833333333333					1	DETECTED	442.8779 m/z @1.55 [N1282_2.mzXML]	442.8779296875	1.5515833333333333	1.463	1.5952833333333334	0.1322833333333333	19411.390625	84101.19787719724	0	1188	0.05567449311717887	0.746660395108185	0.4816000725931958	442.8777770996094	442.8789367675781
1227	443.4197692871094	12.22315					1	DETECTED	443.4198 m/z @12.22 [N1282_2.mzXML]	443.4197692871094	12.22315	5.820533333333334	12.429	6.608466666666667	6711.69140625	674546.3125557861	0	1188	0.1597817746372936	0.5160754587317165	0.0321509174634329	443.41900634765625	443.4246826171875
1228	444.2374267578125	8.374500000000001					1	DETECTED	444.2374 m/z @8.37 [N1282_2.mzXML]	444.2374267578125	8.374500000000001	7.90235	8.50745	0.6051000000000002	2005.636962890625	38873.017833770755	0	1188	0.12827743739140196	0.6407921211479392	0.28158424229587836	444.2352294921875	444.239990234375
1229	445.3662109375	12.5632					1	DETECTED	445.3662 m/z @12.56 [N1282_2.mzXML]	445.3662109375	12.5632	11.962383333333333	14.159583333333334	2.1972000000000005	8094.8251953125	471640.16562707536	0	1188	0.4106567319459167	1.828511193098283	2.150661147060824	445.3646240234375	445.3689270019531
1230	446.252685546875	11.5735					1	DETECTED	446.2527 m/z @11.57 [N1282_2.mzXML]	446.252685546875	11.5735	8.786100000000001	12.274616666666667	3.4885166666666656	327888.78125	5716868.13051761	1	1188	0.11287631105893325	0.5480487363325108	3.333305390976404	446.251220703125	446.2537841796875
1231	446.8865661621094	1.6407999999999998					1	DETECTED	446.8866 m/z @1.64 [N1282_2.mzXML]	446.8865661621094	1.6407999999999998	1.5952833333333334	11.414983333333334	9.819700000000001	59761.90625	5672118.484291015	0	1188	0.03588029288216843	105.07894740120716	222.8027016709111	446.8792419433594	446.88787841796875
1232	447.3462219238281	14.408383333333335					1	DETECTED	447.3462 m/z @14.41 [N1282_2.mzXML]	447.3462219238281	14.408383333333335	12.070783333333333	15.742899999999999	3.672116666666666	5398.73681640625	563443.8042160345	0	1188	0.4477692054502658	0.7854458989276742	0.5708917978553486	447.3433837890625	447.3477783203125
1233	448.34136962890625	11.90165					1	DETECTED	448.3414 m/z @11.90 [N1282_2.mzXML]	448.34136962890625	11.90165	0.31933333333333336	13.939383333333334	13.62005	19908.044921875	4788917.619556519	0	1188	0.1374166167009232	0.5879674331128344	0.17593486622566876	448.3373107910156	448.34808349609375
1234	449.2005310058594	12.32605					1	DETECTED	449.2005 m/z @12.33 [N1282_2.mzXML]	449.2005310058594	12.32605	12.205900000000002	12.59545	0.38954999999999806	17812.658203125	231483.92244335893	0	1188	0.24084907960773627	1.6210986267166114	1.8842168186263237	449.1998291015625	449.2022399902344
1235	450.2964172363281	12.693283333333333					1	DETECTED	450.2964 m/z @12.69 [N1282_2.mzXML]	450.2964172363281	12.693283333333333	5.925283333333334	12.790899999999999	6.865616666666665	8988.6630859375	927118.1188898921	0	1188	0.11703388791972813	0.5072116331757288	0.014423266351457647	450.2881774902344	450.298828125
1236	450.3205871582031	12.22315					1	DETECTED	450.3206 m/z @12.22 [N1282_2.mzXML]	450.3205871582031	12.22315	11.66835	12.4459	0.7775499999999997	32996.04296875	533239.3949874261	0	1188	0.26426898647174113	1.1226298277464148	0.6094405288559205	450.31939697265625	450.32208251953125
1237	450.3565979003906	13.005283333333333					1	DETECTED	450.3566 m/z @13.01 [N1282_2.mzXML]	450.3565979003906	13.005283333333333	0.11936666666666666	19.996333333333332	19.876966666666664	51123.578125	2908233.381908417	0	1188	1.1534447757296942	1.0609059490303887	6.686122329004135	450.3487243652344	450.36053466796875
1238	451.32464599609375	12.22315					1	DETECTED	451.3246 m/z @12.22 [N1282_2.mzXML]	451.32464599609375	12.22315	3.0698	12.377550000000001	9.307750000000002	8795.61328125	2298716.154300171	0	1188	0.2045965274837478	0.508434070586179	0.016868141172357746	451.3226623535156	451.33416748046875
1239	452.3726806640625	12.087333333333333					1	DETECTED	452.3727 m/z @12.09 [N1282_2.mzXML]	452.3726806640625	12.087333333333333	12.039616666666666	12.360316666666668	0.3207000000000022	15766.2138671875	142137.5084428718	0	1188	0.1224810211662124	3.360461054837515	2.476494504440157	452.37225341796875	452.3736572265625
1240	453.1666259765625	11.886933333333333					1	DETECTED	453.1666 m/z @11.89 [N1282_2.mzXML]	453.1666259765625	11.886933333333333	11.856533333333335	11.946683333333334	0.09014999999999951	13528.12890625	39411.501145629925	0	1188	0.04330175915151635	1.4827302631579633	1.9654605263159266	453.1659240722656	453.1676025390625
1241	453.2964172363281	12.742816666666666					1	DETECTED	453.2964 m/z @12.74 [N1282_2.mzXML]	453.2964172363281	12.742816666666666	12.693283333333333	12.869850000000001	0.17656666666666787	12133.34375	71669.12811352557	0	1188	0.07671521486066091	1.782301480484555	2.56460296096911	453.29583740234375	453.29827880859375
1242	453.3431701660156	10.503666666666668					1	DETECTED	453.3432 m/z @10.50 [N1282_2.mzXML]	453.3431701660156	10.503666666666668	8.126616666666667	17.10983333333333	8.983216666666664	155486.96875	1592437.4482235755	1	1188	0.09118779867703886	2.4752439581294956	2.891434334470217	453.34161376953125	453.34832763671875
1243	454.2918395996094	13.064916666666667					1	DETECTED	454.2918 m/z @13.06 [N1282_2.mzXML]	454.2918395996094	13.064916666666667	8.66375	15.450766666666668	6.787016666666668	36136.73828125	905961.5427805476	0	1188	0.06905271649393185	0.7070167019365067	11.304493832647282	454.28509521484375	454.29913330078125
1244	454.3877868652344	12.188649999999999					1	DETECTED	454.3878 m/z @12.19 [N1282_2.mzXML]	454.3877868652344	12.188649999999999	12.1544	12.377550000000001	0.2231500000000004	11858.7646484375	109466.92475781249	0	1188	0.25557902275898137	3.2576642335768065	7.108607813842711	454.3871154785156	454.3897705078125
1245	454.95819091796875	1.81285					1	DETECTED	454.9582 m/z @1.81 [N1282_2.mzXML]	454.95819091796875	1.81285	1.65585	2.310016666666667	0.6541666666666668	30582.16796875	427147.0905458984	0	1188	0.19811200444557397	1.8864729617914022	2.754067680547242	454.95660400390625	454.9595031738281
1246	458.3465576171875	11.604316666666668					1	DETECTED	458.3466 m/z @11.60 [N1282_2.mzXML]	458.3465576171875	11.604316666666668	11.55855	13.005283333333333	1.4467333333333325	12516.8212890625	509581.00740600575	0	1188	0.07346913077194195	15.805535324107607	30.611070648215215	458.3445739746094	458.34893798828125
1247	458.8559265136719	1.5661166666666666					1	DETECTED	458.8559 m/z @1.57 [N1282_2.mzXML]	458.8559265136719	1.5661166666666666	1.4475833333333334	1.6407999999999998	0.19321666666666637	46413.265625	217831.00607699584	0	1188	0.06783794125007292	0.7199803987902141	0.4188750713674878	458.8547058105469	458.8606262207031
1248	459.24774169921875	13.124116666666668					1	DETECTED	459.2477 m/z @13.12 [N1282_2.mzXML]	459.24774169921875	13.124116666666668	12.546633333333334	14.483883333333333	1.9372499999999988	26207.322265625	728022.3002437751	0	1188	0.4398934822490741	1.1104430931194182	0.9291877455284756	459.2439270019531	459.24853515625
1249	460.9653625488281	1.7845833333333334					1	DETECTED	460.9654 m/z @1.78 [N1282_2.mzXML]	460.9653625488281	1.7845833333333334	1.6712166666666666	2.2394333333333334	0.5682166666666668	27750.265625	288398.009945923	0	1188	0.12917008669494034	1.6430654541442105	2.398334834160347	460.96417236328125	460.9668273925781
1250	464.2177429199219	10.625716666666667					1	DETECTED	464.2177 m/z @10.63 [N1282_2.mzXML]	464.2177429199219	10.625716666666667	10.554466666666666	10.695699999999999	0.1412333333333322	7098.18310546875	41090.8414461667	0	1188	0.10682447803654505	0.9911111111110904	0.9822222222221808	464.21746826171875	464.21881103515625
1251	466.3160095214844	11.962383333333333					1	DETECTED	466.3160 m/z @11.96 [N1282_2.mzXML]	466.3160095214844	11.962383333333333	11.931233333333333	18.591333333333335	6.660100000000002	8025.66357421875	654264.790075012	0	1188	0.08193839712442497	106.9036918138034	212.8073836276068	466.314697265625	466.3231506347656
1252	468.3072814941406	12.676833333333333					1	DETECTED	468.3073 m/z @12.68 [N1282_2.mzXML]	468.3072814941406	12.676833333333333	2.9975	15.1136	12.1161	558768.0	9168907.503396058	1	1188	0.11365330009860486	1.3574215218250623	1.6092258049832688	468.3055419921875	468.3154602050781
1253	469.3285827636719	14.159583333333334					1	DETECTED	469.3286 m/z @14.16 [N1282_2.mzXML]	469.3285827636719	14.159583333333334	11.886933333333333	15.6331	3.7461666666666673	4972.330078125	435137.30133795145	0	1188	0.3846880846797287	0.8241846889460908	0.38749096172597497	469.3241271972656	469.3301696777344
1254	469.3880615234375	12.34305					1	DETECTED	469.3881 m/z @12.34 [N1282_2.mzXML]	469.3880615234375	12.34305	11.992916666666668	17.351666666666667	5.358749999999999	10919.142578125	956532.5817085262	0	1188	0.1885078910874718	7.652441926885022	14.304883853770043	469.3865661621094	469.393798828125
1255	470.3134765625	12.676833333333333					1	DETECTED	470.3135 m/z @12.68 [N1282_2.mzXML]	470.3134765625	12.676833333333333	12.627983333333333	12.693283333333333	0.06530000000000058	17665.2265625	55770.34696191395	0	1188	0.0978708157294168	0.6683725690890563	0.3367451381781125	470.3127136230469	470.31365966796875
1256	471.10589599609375	8.66375					1	DETECTED	471.1059 m/z @8.66 [N1282_2.mzXML]	471.10589599609375	8.66375	8.577116666666665	8.698216666666667	0.12110000000000198	1345.6015625	7554.461260681233	0	1188	0.10577024189542783	0.6989226625625211	0.3978453251250422	471.103759765625	471.1076354980469
1257	472.2489013671875	11.55855					1	DETECTED	472.2489 m/z @11.56 [N1282_2.mzXML]	472.2489013671875	11.55855	9.9758	11.701633333333332	1.7258333333333322	21123.787109375	535285.743065918	0	1188	0.10666061158197948	0.5452008634760168	0.09040172695203373	472.23980712890625	472.24993896484375
1258	472.3025817871094	12.22315					1	DETECTED	472.3026 m/z @12.22 [N1282_2.mzXML]	472.3025817871094	12.22315	11.66835	12.479516666666665	0.811166666666665	54024.80078125	781468.9790250246	0	1188	0.134275413259477	0.8115816065348634	0.5204138999091095	472.3006286621094	472.3028869628906
1259	474.2836608886719	11.90165					1	DETECTED	474.2837 m/z @11.90 [N1282_2.mzXML]	474.2836608886719	11.90165	5.489933333333334	12.975716666666667	7.485783333333333	962764.0625	1.2777581210330768E7	1	1188	0.09668726847163356	2.660321336872186	2.9319371412041946	474.2821350097656	474.29095458984375
1260	474.83367919921875	1.5515833333333333					1	DETECTED	474.8337 m/z @1.55 [N1282_2.mzXML]	474.83367919921875	1.5515833333333333	1.463	17.65	16.186999999999998	49443.96875	2647953.644665802	0	1188	0.06583295027480585	88.14175947363864	190.6745856777995	474.8267822265625	474.8357849121094
1261	475.0133361816406	8.803483333333332					1	DETECTED	475.0133 m/z @8.80 [N1282_2.mzXML]	475.0133361816406	8.803483333333332	0.93965	15.687999999999999	14.748349999999999	35284.0078125	1048356.9428992314	0	1188	7.94050409374389	0.5122483135390755	0.022771325894668154	475.0076599121094	475.0222473144531
1262	475.28753662109375	11.886933333333333					1	DETECTED	475.2875 m/z @11.89 [N1282_2.mzXML]	475.28753662109375	11.886933333333333	11.83985	12.546633333333334	0.706783333333334	255201.078125	2360335.9805666544	0	1188	0.09956483948713135	5.56338785117283	9.441263727270856	475.2853088378906	475.2884216308594
1263	475.32525634765625	10.503666666666668					1	DETECTED	475.3253 m/z @10.50 [N1282_2.mzXML]	475.32525634765625	10.503666666666668	0.31933333333333336	17.947	17.627666666666666	55336.35546875	1305522.2274058545	0	1188	0.09302162033130301	2.2798912702459293	2.3424932514752657	475.31707763671875	475.3313903808594
1264	476.939208984375	1.7698833333333333					1	DETECTED	476.9392 m/z @1.77 [N1282_2.mzXML]	476.939208984375	1.7698833333333333	1.6712166666666666	2.1824999999999997	0.5112833333333331	18299.443359375	207857.0619504394	0	1188	0.13298448058791013	2.590962837837836	3.404409654873219	476.9377746582031	476.94158935546875
1265	478.291748046875	12.885566666666668					1	DETECTED	478.2917 m/z @12.89 [N1282_2.mzXML]	478.291748046875	12.885566666666668	12.7263	13.005283333333333	0.2789833333333327	90149.6953125	757079.3721606437	0	1188	0.14081783392190772	0.8758371703641634	0.7625999373173189	478.29132080078125	478.2920227050781
1266	478.3283996582031	13.124116666666668					1	DETECTED	478.3284 m/z @13.12 [N1282_2.mzXML]	478.3283996582031	13.124116666666668	13.020000000000001	15.450766666666668	2.430766666666667	87931.34375	2126813.974166595	0	1188	0.2875599301099143	7.251077292667119	9.407077131712022	478.3262023925781	478.33038330078125
1267	478.387939453125	12.5632					1	DETECTED	478.3879 m/z @12.56 [N1282_2.mzXML]	478.387939453125	12.5632	7.885283333333334	18.993	11.107716666666665	24821.77734375	2516047.1426678784	0	1188	0.13560719838499935	0.8950960407935329	3.903304904729169	478.3847961425781	478.39593505859375
1268	479.2951354980469	12.885566666666668					1	DETECTED	479.2951 m/z @12.89 [N1282_2.mzXML]	479.2951354980469	12.885566666666668	12.854199999999999	13.034799999999999	0.1806000000000001	22516.140625	154120.5240168463	0	1188	1.077649379847088	2.8788522848032096	4.757704569606419	479.2945251464844	479.2958679199219
1269	479.39117431640625	12.496233333333333					1	DETECTED	479.3912 m/z @12.50 [N1282_2.mzXML]	479.39117431640625	12.496233333333333	3.9764833333333334	12.709716666666667	8.733233333333335	6268.9912109375	595175.5240903015	0	1188	0.5496556128985617	0.5125287322593584	0.02505746451871644	479.389404296875	479.4002990722656
1270	480.2129821777344	11.6202					1	DETECTED	480.2130 m/z @11.62 [N1282_2.mzXML]	480.2129821777344	11.6202	2.9543833333333334	11.718416666666666	8.764033333333334	6223.94677734375	860060.861266815	0	1188	0.11944571437805429	0.5056669019461524	0.011333803892304713	480.21038818359375	480.216064453125
1271	480.3437194824219	13.488616666666667					1	DETECTED	480.3437 m/z @13.49 [N1282_2.mzXML]	480.3437194824219	13.488616666666667	13.340633333333333	14.896766666666668	1.5561333333333351	98875.2734375	1671440.879164704	0	1188	0.2293208540712861	2.3565304567093226	3.0127422116783267	480.343017578125	480.34539794921875
1272	482.322998046875	12.885566666666668					1	DETECTED	482.3230 m/z @12.89 [N1282_2.mzXML]	482.322998046875	12.885566666666668	11.240916666666667	15.651416666666668	4.410500000000001	46674.296875	1170166.4043305353	0	1188	0.1666420052966462	6.327079283332409	22.047095240962268	482.31707763671875	482.32598876953125
1273	482.35906982421875	13.773249999999999					1	DETECTED	482.3591 m/z @13.77 [N1282_2.mzXML]	482.35906982421875	13.773249999999999	13.427249999999999	15.450766666666668	2.0235166666666693	130182.1875	2742811.0807838445	1	1188	0.27087439938100566	2.378242052538118	3.256015805491322	482.3490905761719	482.3626403808594
1274	483.32696533203125	12.885566666666668					1	DETECTED	483.3270 m/z @12.89 [N1282_2.mzXML]	483.32696533203125	12.885566666666668	12.885566666666668	14.703166666666668	1.8176000000000005	14387.7431640625	294893.38136010733	0	1188	0.016011926379579933	null	null	483.32440185546875	483.3289489746094
1275	483.3621826171875	13.773249999999999					1	DETECTED	483.3622 m/z @13.77 [N1282_2.mzXML]	483.3621826171875	13.773249999999999	13.597199999999999	14.453533333333333	0.8563333333333336	34007.2890625	639874.8079824233	0	1188	0.8578386078560456	2.432074221338635	3.85717079820521	483.36212158203125	483.3645935058594
1276	487.31939697265625	14.4384					1	DETECTED	487.3194 m/z @14.44 [N1282_2.mzXML]	487.31939697265625	14.4384	13.939383333333334	16.886	2.9466166666666656	196405.578125	5463282.170527092	1	1188	0.2140961746446326	1.4983564639658171	1.816171898485971	487.31866455078125	487.3209228515625
1277	488.29791259765625	11.962383333333333					1	DETECTED	488.2979 m/z @11.96 [N1282_2.mzXML]	488.29791259765625	11.962383333333333	11.8717	12.008416666666667	0.1367166666666666	3492.916259765625	22666.03867919914	0	1188	0.09437640972065253	0.7538136371990485	0.507627274398097	488.29718017578125	488.30145263671875
1278	489.33599853515625	15.687999999999999					1	DETECTED	489.3360 m/z @15.69 [N1282_2.mzXML]	489.33599853515625	15.687999999999999	9.891316666666667	18.279833333333332	8.388516666666666	23664.625	2457190.8295873697	0	1188	1.0451816485472651	0.661782926496052	0.3615120289036941	489.330322265625	489.3388671875
1279	490.2892150878906	12.676833333333333					1	DETECTED	490.2892 m/z @12.68 [N1282_2.mzXML]	490.2892150878906	12.676833333333333	12.512966666666667	13.005283333333333	0.4923166666666656	43958.3828125	416687.2092232659	0	1188	0.10962644666635235	1.671687458939694	2.200687030901561	490.2882385253906	490.29083251953125
1280	491.2927551269531	12.676833333333333					1	DETECTED	491.2928 m/z @12.68 [N1282_2.mzXML]	491.2927551269531	12.676833333333333	10.48585	12.822166666666668	2.3363166666666686	10726.0107421875	374342.0183963625	0	1188	0.10797288271068162	0.533166234339224	0.06633246867844807	491.2909851074219	491.300048828125
1281	491.36968994140625	12.308833333333332					1	DETECTED	491.3697 m/z @12.31 [N1282_2.mzXML]	491.36968994140625	12.308833333333332	12.205900000000002	12.611783333333333	0.4058833333333318	8127.80810546875	127677.01531518533	0	1188	0.23678594259753005	1.9715835492228375	2.943167098445675	491.3681335449219	491.37103271484375
1282	491.5588684082031	13.153799999999999					1	DETECTED	491.5589 m/z @13.15 [N1282_2.mzXML]	491.5588684082031	13.153799999999999	6.5196499999999995	14.4384	7.91875	25590.71875	1562633.470643739	0	1188	0.20051856119884448	0.5968172260199122	3.8543101635238557	491.554931640625	491.5606384277344
1283	492.8828125	1.6256333333333333					1	DETECTED	492.8828 m/z @1.63 [N1282_2.mzXML]	492.8828125	1.6256333333333333	1.5806166666666668	2.450816666666667	0.8702000000000001	31943.955078125	333668.3936262206	0	1188	0.054828059085163305	9.66530914476124	18.185747672952523	492.88238525390625	492.88458251953125
1284	493.779541015625	13.182833333333333					1	DETECTED	493.7795 m/z @13.18 [N1282_2.mzXML]	493.779541015625	13.182833333333333	13.168216666666666	13.355166666666666	0.1869499999999995	19734.716796875	154502.36556494172	0	1188	0.21746695201071198	6.395096921322553	11.790193842645106	493.778076171875	493.779541015625
1285	494.3229675292969	12.790899999999999					1	DETECTED	494.3230 m/z @12.79 [N1282_2.mzXML]	494.3229675292969	12.790899999999999	11.962383333333333	15.130583333333334	3.1682000000000006	610759.75	6933467.439944231	1	1188	0.14842214677693732	1.3423972279164214	1.5689667938305878	494.32122802734375	494.3248596191406
1286	496.2574768066406	13.168216666666666					1	DETECTED	496.2575 m/z @13.17 [N1282_2.mzXML]	496.2574768066406	13.168216666666666	13.124116666666668	13.226149999999999	0.1020333333333312	7807.3662109375	38903.39008886703	0	1188	0.06351704004497094	1.156840513983387	1.3136810279667739	496.24908447265625	496.2580261230469
1287	496.3372497558594	13.153799999999999					1	DETECTED	496.3372 m/z @13.15 [N1282_2.mzXML]	496.3372497558594	13.153799999999999	0.22854999999999998	19.084333333333333	18.855783333333335	6963803.0	1.4783484446354124E8	1	1188	0.2579441423159139	2.139421609492562	2.8374264861427823	496.3300476074219	496.34197998046875
1288	497.3416748046875	13.153799999999999					1	DETECTED	497.3417 m/z @13.15 [N1282_2.mzXML]	497.3416748046875	13.153799999999999	10.713483333333333	17.742666666666665	7.029183333333332	1466225.375	3.664243722585824E7	0	1188	0.2892993951102465	0.6227437330257342	2.3749771813280436	497.3409423828125	497.3478088378906
1289	498.9002685546875	1.6407999999999998					1	DETECTED	498.9003 m/z @1.64 [N1282_2.mzXML]	498.9002685546875	1.6407999999999998	1.6256333333333333	1.6875166666666668	0.06188333333333351	33324.4453125	69959.17937158208	0	1188	0.0697034612483114	2.226693937559713	2.8318010717510487	498.90020751953125	498.902587890625
1290	499.07342529296875	2.9975					1	DETECTED	499.0734 m/z @3.00 [N1282_2.mzXML]	499.07342529296875	2.9975	2.6425	3.2171000000000003	0.5746000000000002	3071.00634765625	68142.25010906979	0	1188	0.13771708240949287	0.8092957746478877	0.6185915492957753	499.0697021484375	499.0761413574219
1291	499.3460693359375	13.26945					1	DETECTED	499.3461 m/z @13.27 [N1282_2.mzXML]	499.3460693359375	13.26945	12.975716666666667	14.529883333333334	1.5541666666666671	34128.6953125	669030.8522875378	0	1188	0.26015142201033115	1.1130115267638803	1.5189766333586285	499.345458984375	499.3493347167969
1292	500.28009033203125	11.886933333333333					1	DETECTED	500.2801 m/z @11.89 [N1282_2.mzXML]	500.28009033203125	11.886933333333333	11.83985	12.9608	1.1209500000000006	47587.69921875	686023.2863492448	0	1188	0.1309806333781065	5.950736672175079	9.055599520772223	500.2730407714844	500.2814025878906
1293	501.18719482421875	13.182833333333333					1	DETECTED	501.1872 m/z @13.18 [N1282_2.mzXML]	501.18719482421875	13.182833333333333	12.975716666666667	14.305133333333334	1.329416666666667	25593.60546875	509313.80732922384	0	1188	0.22304755482607064	3.2093425605536448	2.0316271340527687	501.18572998046875	501.1912841796875
[truncated: 81 more rows]
