# Supplementary material for: MSFC: a new feature construction method for accurate diagnosis of mass spectrometry data
Source: Sci Rep. 2023 Sep 21;13:15694. doi: 10.1038/s41598-023-42395-5 (PMC10514077; doi:10.1038/s41598-023-42395-5)
Supplement: Supplementary file 1 — Supplementary Information. [file 41598_2023_42395_MOESM1_ESM.zip › dataset/CHD dataset/2-batch/N/N1283_2.mzXML_chromatograms.csv]

row ID	row m/z	row retention time	row identity (main ID)	row identity (all IDs)	row identity (main ID + details)	row comment	row number of detected peaks	N1283_2.mzXML Peak status	N1283_2.mzXML Peak name	N1283_2.mzXML Peak m/z	N1283_2.mzXML Peak RT	N1283_2.mzXML Peak RT start	N1283_2.mzXML Peak RT end	N1283_2.mzXML Peak duration time	N1283_2.mzXML Peak height	N1283_2.mzXML Peak area	N1283_2.mzXML Peak charge	N1283_2.mzXML Peak # data points	N1283_2.mzXML Peak FWHM	N1283_2.mzXML Peak tailing factor	N1283_2.mzXML Peak asymmetry factor	N1283_2.mzXML Peak m/z min	N1283_2.mzXML Peak m/z max
1	55.053977966308594	11.612816666666667					1	DETECTED	55.0540 m/z @11.61 [N1283_2.mzXML]	55.053977966308594	11.612816666666667	0.10173333333333333	19.961333333333336	19.859600000000004	2774.253173828125	1071744.1817963712	0	1192	11.300651189806814	0.8626294947622944	1.663339283824989	55.044002532958984	55.05874252319336
2	60.08055114746094	15.394583333333333					1	DETECTED	60.0806 m/z @15.39 [N1283_2.mzXML]	60.08055114746094	15.394583333333333	0.10173333333333333	19.99816666666667	19.896433333333338	111002.609375	2.7908835899289113E7	0	1192	7.9424042155435615	0.6602651827373753	0.2977352145674432	60.07200622558594	60.08077621459961
3	61.03948211669922	1.8401333333333334					1	DETECTED	61.0395 m/z @1.84 [N1283_2.mzXML]	61.03948211669922	1.8401333333333334	0.10173333333333333	19.98	19.87826666666667	149491.296875	3081926.5738852257	0	1192	0.06154884044845765	0.6455292058644964	0.0831194949556067	61.03687286376953	61.03971862792969
4	61.08396911621094	14.850850000000001					1	DETECTED	61.0840 m/z @14.85 [N1283_2.mzXML]	61.08396911621094	14.850850000000001	1.6412	19.668333333333333	18.02713333333333	2853.85498046875	1442628.4244948116	0	1192	7.222930492150335	0.6823471224950445	0.1826683639724729	61.07416915893555	61.09019088745117
5	68.98216247558594	1.5519666666666665					1	DETECTED	68.9822 m/z @1.55 [N1283_2.mzXML]	68.98216247558594	1.5519666666666665	1.43245	13.096433333333332	11.663983333333332	11169.40625	1421272.7566300048	0	1192	0.14901173548113733	48.79647190071127	96.59294380142252	68.980224609375	68.99193572998047
6	69.03337097167969	2.038466666666667					1	DETECTED	69.0334 m/z @2.04 [N1283_2.mzXML]	69.03337097167969	2.038466666666667	1.9259666666666668	7.701933333333333	5.775966666666666	4757.99951171875	344716.34120010375	0	1192	0.04569688566580332	25.67096296296295	50.341925925925906	69.03156280517578	69.03738403320312
7	69.06973266601562	7.613316666666666					1	DETECTED	69.0697 m/z @7.61 [N1283_2.mzXML]	69.06973266601562	7.613316666666666	0.10173333333333333	19.99816666666667	19.896433333333338	7597.12353515625	4562536.423418699	0	1192	14.736984490652038	1.3243834522237883	0.20658956604230366	69.06084442138672	69.06998443603516
8	72.04895782470703	11.428650000000001					1	DETECTED	72.0490 m/z @11.43 [N1283_2.mzXML]	72.04895782470703	11.428650000000001	0.32065	19.961333333333336	19.640683333333335	5382.50341796875	1559522.805942733	0	1192	4.249012715957777	0.8538606738670856	4.576532725860984	72.045166015625	72.05894470214844
9	72.08065032958984	1.9259666666666668					1	DETECTED	72.0807 m/z @1.93 [N1283_2.mzXML]	72.08065032958984	1.9259666666666668	1.86875	12.067	10.19825	62678.4921875	1711584.7044762566	0	1192	0.15856061705188895	7.792287525244773	12.588712994560652	72.08045959472656	72.09054565429688
10	73.04534149169922	14.062733333333334					1	DETECTED	73.0453 m/z @14.06 [N1283_2.mzXML]	73.04534149169922	14.062733333333334	0.10173333333333333	19.99816666666667	19.896433333333338	16790.912109375	5583213.880910865	0	1192	3.4382781356361214	0.7329661116797137	1.1019685609275907	73.0450210571289	73.05474853515625
11	75.94781494140625	2.4844999999999997					1	DETECTED	75.9478 m/z @2.48 [N1283_2.mzXML]	75.94781494140625	2.4844999999999997	0.4486833333333333	13.93295	13.484266666666667	5524.11328125	1392668.7289785768	0	1192	0.4545226486677678	3.31175858991887	0.35222904441793823	75.94170379638672	75.9567642211914
12	80.94764709472656	1.7685833333333332					1	DETECTED	80.9476 m/z @1.77 [N1283_2.mzXML]	80.94764709472656	1.7685833333333332	1.6412	13.652050000000001	12.010850000000001	142808.390625	3042995.901304656	0	1192	0.2326535030152712	2.576127758140372	3.5839661222191745	80.94757843017578	80.950439453125
13	81.0697250366211	7.136316666666667					1	DETECTED	81.0697 m/z @7.14 [N1283_2.mzXML]	81.0697250366211	7.136316666666667	0.10173333333333333	19.99816666666667	19.896433333333338	4238.4091796875	2248815.1833773497	0	1192	2.300579453905031	1.414187052064207	1.1624869189130091	81.06568908691406	81.0797119140625
14	82.01744079589844	1.43245					1	DETECTED	82.0174 m/z @1.43 [N1283_2.mzXML]	82.01744079589844	1.43245	1.4139666666666666	13.8484	12.434433333333333	6766.01220703125	898377.0674921875	0	1192	0.05232646309019362	336.36880072136927	602.9562948513748	82.00775909423828	82.02558898925781
15	83.02124786376953	1.8256833333333333					1	DETECTED	83.0212 m/z @1.83 [N1283_2.mzXML]	83.02124786376953	1.8256833333333333	0.32065	19.99816666666667	19.67751666666667	2872514.5	1.6214175529490279E7	0	1192	0.06606460055739727	2.2228622394929567	3.2382002480039964	83.02124786376953	83.02174377441406
16	83.08518981933594	11.29375					1	DETECTED	83.0852 m/z @11.29 [N1283_2.mzXML]	83.08518981933594	11.29375	0.10173333333333333	19.98	19.87826666666667	15738.365234375	4506872.6481655305	0	1192	0.4518313681368209	0.8880556229812621	0.13254393151167648	83.08494567871094	83.08566284179688
17	84.02484893798828	1.8401333333333334					1	DETECTED	84.0248 m/z @1.84 [N1283_2.mzXML]	84.02484893798828	1.8401333333333334	0.17506666666666665	7.7892166666666665	7.6141499999999995	23012.638671875	2414650.165593262	0	1192	0.05477517521015951	2.2864399823830874	3.5728799647661753	84.02080535888672	84.03311157226562
18	84.04432678222656	2.71825					1	DETECTED	84.0443 m/z @2.72 [N1283_2.mzXML]	84.04432678222656	2.71825	0.11989999999999999	19.759833333333333	19.63993333333333	16088.314453125	3215273.582872161	0	1192	0.33609477493669626	1.629405667898239	2.6549683631816325	84.03810119628906	84.04769134521484
19	84.61947631835938	1.5231166666666667					1	DETECTED	84.6195 m/z @1.52 [N1283_2.mzXML]	84.61947631835938	1.5231166666666667	1.43245	1.5955000000000001	0.16305000000000014	7065.9404296875	47275.76558483888	0	1192	0.33765794101291546	0.8991727941176477	0.7608769111152318	84.61940002441406	84.61959075927734
20	84.95938110351562	1.53755					1	DETECTED	84.9594 m/z @1.54 [N1283_2.mzXML]	84.95938110351562	1.53755	0.10173333333333333	19.99816666666667	19.896433333333338	1941403.5	2.6816752102352403E7	0	1192	0.12631649568816483	0.9614848861949967	0.7799736652639274	84.95558166503906	84.96874237060547
21	85.02832794189453	1.86875					1	DETECTED	85.0283 m/z @1.87 [N1283_2.mzXML]	85.02832794189453	1.86875	1.86875	11.29375	9.424999999999999	34561.2109375	3449799.638333251	0	1192	0.29973864252403404	null	null	85.02600860595703	85.03622436523438
22	85.06464385986328	6.3608					1	DETECTED	85.0646 m/z @6.36 [N1283_2.mzXML]	85.06464385986328	6.3608	0.15626666666666666	19.98	19.823733333333333	4690.49755859375	2618028.26435373	0	1192	16.865256508027127	1.5975200928353461	1.9725496461766998	85.06453704833984	85.06498718261719
23	85.96306610107422	1.5519666666666665					1	DETECTED	85.9631 m/z @1.55 [N1283_2.mzXML]	85.96306610107422	1.5519666666666665	1.4139666666666666	1.6105333333333334	0.19656666666666678	11791.4794921875	73207.27641503907	0	1192	0.19097125469786036	0.7121980676328512	0.4731298518080975	85.962890625	85.96312713623047
24	86.05992889404297	2.5657666666666668					1	DETECTED	86.0599 m/z @2.57 [N1283_2.mzXML]	86.05992889404297	2.5657666666666668	0.28431666666666666	18.918333333333333	18.634016666666668	12944.57421875	1408839.3453871154	0	1192	0.3878598343179869	1.5314361311032256	0.7608588139704269	86.05962371826172	86.0601577758789
25	86.0963134765625	4.0036000000000005					1	DETECTED	86.0963 m/z @4.00 [N1283_2.mzXML]	86.0963134765625	4.0036000000000005	1.86875	19.339333333333332	17.470583333333334	136362.484375	9817316.784620974	1	1192	1.018824049359218	0.9461813500067653	0.7320224796251735	86.08951568603516	86.09656524658203
26	87.08025360107422	7.5426166666666665					1	DETECTED	87.0803 m/z @7.54 [N1283_2.mzXML]	87.08025360107422	7.5426166666666665	0.10173333333333333	19.99816666666667	19.896433333333338	113414.890625	6.873393265256989E7	1	1192	7.875561514956441	1.5883451755464868	0.6593782617351595	87.08012390136719	87.08049774169922
27	88.0392837524414	2.6765499999999998					1	DETECTED	88.0393 m/z @2.68 [N1283_2.mzXML]	88.0392837524414	2.6765499999999998	2.471083333333333	17.591	15.119916666666668	4393.60595703125	792841.4475225221	0	1192	0.6220111649923488	36.79408663205711	72.58817326411422	88.0389633178711	88.03945922851562
28	88.08370208740234	6.3608					1	DETECTED	88.0837 m/z @6.36 [N1283_2.mzXML]	88.08370208740234	6.3608	0.10173333333333333	19.99816666666667	19.896433333333338	6807.384765625	3616480.598665586	0	1192	18.12239634865077	1.5894089640628	1.209550411371955	88.07538604736328	88.092529296875
29	88.95260620117188	1.5084833333333334					1	DETECTED	88.9526 m/z @1.51 [N1283_2.mzXML]	88.95260620117188	1.5084833333333334	1.43245	1.6412	0.20875	25763.541015625	190076.5566212158	0	1192	0.12735378630651883	1.4826624954610468	1.711195670816139	88.95233154296875	88.95263671875
30	88.96822357177734	11.800183333333333					1	DETECTED	88.9682 m/z @11.80 [N1283_2.mzXML]	88.96822357177734	11.800183333333333	0.32065	19.99816666666667	19.67751666666667	15062.62890625	3310687.2139216927	0	1192	1.1258051919306649	0.8182820452670481	0.6821632797575528	88.96793365478516	88.97392272949219
31	89.03858184814453	9.204283333333333					1	DETECTED	89.0386 m/z @9.20 [N1283_2.mzXML]	89.03858184814453	9.204283333333333	0.3393	19.814833333333336	19.475533333333335	13848.048828125	1297083.4030068973	0	1192	0.07806954772717312	2.172218099856401	1.350657342367811	89.03423309326172	89.04176330566406
32	89.05961608886719	10.178283333333333					1	DETECTED	89.0596 m/z @10.18 [N1283_2.mzXML]	89.05961608886719	10.178283333333333	0.10173333333333333	19.99816666666667	19.896433333333338	19998.876953125	5032306.750413583	0	1192	1.1020009036698362	3.161661647841481	1.1782133742734893	89.05612182617188	89.06192779541016
33	90.05484771728516	1.8256833333333333					1	DETECTED	90.0548 m/z @1.83 [N1283_2.mzXML]	90.05484771728516	1.8256833333333333	0.11989999999999999	19.99816666666667	19.87826666666667	138741.15625	6917799.338018553	0	1192	0.18685578036331085	80.09834029762538	11.649544546413438	90.04623413085938	90.05985260009766
34	90.09119415283203	19.833000000000002					1	DETECTED	90.0912 m/z @19.83 [N1283_2.mzXML]	90.09119415283203	19.833000000000002	0.24798333333333333	19.961333333333336	19.713350000000002	2691.3759765625	1242917.2256159666	0	1192	18.77843086172834	0.5032763141210841	0.006552628242168146	90.08380889892578	90.09151458740234
35	90.9764404296875	1.6562					1	DETECTED	90.9764 m/z @1.66 [N1283_2.mzXML]	90.9764404296875	1.6562	1.5664	10.736483333333332	9.170083333333332	393889.875	1.246547638067871E7	0	1192	0.16176309867099214	52.78818059284802	116.33021738702966	90.9764175415039	90.98295593261719
36	91.03890991210938	10.357933333333333					1	DETECTED	91.0389 m/z @10.36 [N1283_2.mzXML]	91.03890991210938	10.357933333333333	0.10173333333333333	19.99816666666667	19.896433333333338	46382.234375	2.1684992171051398E7	0	1192	6.776790721690443	1.0436544067775413	0.3828272020010809	91.0304946899414	91.03910827636719
37	91.05419921875	9.190183333333332					1	DETECTED	91.0542 m/z @9.19 [N1283_2.mzXML]	91.05419921875	9.190183333333332	0.10173333333333333	19.99816666666667	19.896433333333338	149475.265625	1.6126964491448633E7	0	1192	0.10471716628454075	0.7039066694438603	0.5272692771569117	91.04774475097656	91.06413269042969
38	92.05766296386719	9.218433333333333					1	DETECTED	92.0577 m/z @9.22 [N1283_2.mzXML]	92.05766296386719	9.218433333333333	2.0102333333333333	18.75316666666667	16.742933333333337	7873.83544921875	979544.4811139832	0	1192	0.9488272003594851	1.4176184357840003	9.598249855692096	92.0511245727539	92.0595932006836
39	93.06990814208984	8.363133333333334					1	DETECTED	93.0699 m/z @8.36 [N1283_2.mzXML]	93.06990814208984	8.363133333333334	0.15626666666666666	19.98	19.823733333333333	7911.4267578125	1338693.5722471932	0	1192	0.5901628990600543	2.8114221170153186	1.5904373307596826	93.06011199951172	93.0709457397461
40	94.04136657714844	8.41105					1	DETECTED	94.0414 m/z @8.41 [N1283_2.mzXML]	94.04136657714844	8.41105	4.900933333333333	14.227300000000001	9.326366666666669	7251.69677734375	656352.0131349795	0	1192	0.11672152625546062	1.3284981031019865	0.6877800250217915	94.04067993164062	94.04985046386719
41	94.06497955322266	8.632066666666667					1	DETECTED	94.0650 m/z @8.63 [N1283_2.mzXML]	94.06497955322266	8.632066666666667	3.8962	10.562666666666667	6.6664666666666665	2206.254638671875	354729.722949524	0	1192	1.2718529792898412	0.7038275289281793	0.4076550578563586	94.0647201538086	94.06703186035156
42	95.01606750488281	2.0951					1	DETECTED	95.0161 m/z @2.10 [N1283_2.mzXML]	95.01606750488281	2.0951	1.6105333333333334	16.853166666666667	15.242633333333334	7323.64404296875	804228.0686629947	0	1192	0.7195407270567487	1.8375929362770227	1.8156096087796756	95.0113296508789	95.02385711669922
43	95.0491943359375	8.395133333333334					1	DETECTED	95.0492 m/z @8.40 [N1283_2.mzXML]	95.0491943359375	8.395133333333334	1.0869166666666668	9.218433333333333	8.131516666666666	5090.18212890625	583038.2136075135	0	1192	0.33603905576447346	0.5563270109214971	0.18094979184044083	95.04895782470703	95.0583724975586
44	95.08540344238281	11.043083333333334					1	DETECTED	95.0854 m/z @11.04 [N1283_2.mzXML]	95.08540344238281	11.043083333333334	0.11989999999999999	19.98	19.8601	5042.93408203125	1599703.4575607902	0	1192	3.5283305739620623	0.9090802284437839	0.9340340466194083	95.08489227294922	95.09523010253906
45	96.92156982421875	1.7685833333333332					1	DETECTED	96.9216 m/z @1.77 [N1283_2.mzXML]	96.92156982421875	1.7685833333333332	1.6562	17.258333333333333	15.602133333333333	130463.21875	3532554.4796409914	0	1192	0.20261312555099642	2.8568952262743355	4.19813431710441	96.92156982421875	96.92599487304688
46	97.02838134765625	2.3621166666666666					1	DETECTED	97.0284 m/z @2.36 [N1283_2.mzXML]	97.02838134765625	2.3621166666666666	0.32065	19.650166666666667	19.329516666666667	7240.80224609375	2203002.107973206	0	1192	4.903671698259122	4.734222944288421	3.5754914879457114	97.01937103271484	97.03577423095703
47	97.06468963623047	7.083733333333333					1	DETECTED	97.0647 m/z @7.08 [N1283_2.mzXML]	97.06468963623047	7.083733333333333	0.13799999999999998	19.723166666666668	19.585166666666666	3254.697509765625	1963505.2669204387	0	1192	9.69062088388365	1.4098703280671108	1.8197406561342218	97.06466674804688	97.07160186767578
48	97.10095977783203	11.6274					1	DETECTED	97.1010 m/z @11.63 [N1283_2.mzXML]	97.10095977783203	11.6274	0.17506666666666665	19.99816666666667	19.823100000000004	5332.7978515625	2111700.9389491607	0	1192	6.059224673735967	0.8654611869488024	0.5916591179061456	97.10069274902344	97.1030044555664
49	98.91862487792969	1.7370166666666667					1	DETECTED	98.9186 m/z @1.74 [N1283_2.mzXML]	98.91862487792969	1.7370166666666667	1.6562	11.569366666666667	9.913166666666667	33551.47265625	3150294.201756958	0	1192	0.42038441299027896	61.331202309754524	5.190232374486459	98.91500854492188	98.92642974853516
50	98.98394775390625	12.99285					1	DETECTED	98.9839 m/z @12.99 [N1283_2.mzXML]	98.98394775390625	12.99285	0.11989999999999999	19.99816666666667	19.87826666666667	11271.6728515625	4889906.454526727	0	1192	18.580788035576507	0.6066934450904534	0.5478288161912518	98.97770690917969	98.98442840576172
51	98.99542236328125	1.8256833333333333					1	DETECTED	98.9954 m/z @1.83 [N1283_2.mzXML]	98.99542236328125	1.8256833333333333	1.7969333333333333	1.9820166666666668	0.1850833333333335	117643.8359375	708580.8527460936	0	1192	0.10122507691015814	3.3196194349071493	5.340763224526001	98.99533081054688	98.99545288085938
52	99.04396057128906	1.996					1	DETECTED	99.0440 m/z @2.00 [N1283_2.mzXML]	99.04396057128906	1.996	0.22963333333333333	19.5955	19.36586666666667	10996.5244140625	2659659.9606073615	0	1192	0.38475537581142305	5.481836538280086	39.60265035027331	99.04143524169922	99.04425811767578
53	99.08031463623047	10.445383333333332					1	DETECTED	99.0803 m/z @10.45 [N1283_2.mzXML]	99.08031463623047	10.445383333333332	0.11989999999999999	17.405666666666665	17.285766666666664	2893.055419921875	1076698.032214447	0	1192	0.04913025378527536	0.837043947902358	0.6740878958047162	99.08021545410156	99.08073425292969
54	100.0755615234375	8.838683333333334					1	DETECTED	100.0756 m/z @8.84 [N1283_2.mzXML]	100.0755615234375	8.838683333333334	0.22963333333333333	19.99816666666667	19.768533333333338	152558.984375	3166967.849612551	1	1192	0.16342810246865014	1.3665154050730903	1.2962402785511438	100.0750732421875	100.07585906982422
55	100.11205291748047	9.753983333333334					1	DETECTED	100.1121 m/z @9.75 [N1283_2.mzXML]	100.11205291748047	9.753983333333334	0.24798333333333333	19.175	18.927016666666667	2917.5029296875	1264443.5807940366	0	1192	13.075191281062555	0.9955300161301633	0.9910600322603268	100.10388946533203	100.1123046875
56	100.56755828857422	1.5231166666666667					1	DETECTED	100.5676 m/z @1.52 [N1283_2.mzXML]	100.56755828857422	1.5231166666666667	1.4639833333333334	14.9985	13.534516666666667	3253.54736328125	1511446.34101947	0	1192	0.08074885170568291	114.4406708004511	227.8813416009022	100.56159973144531	100.56790924072266
57	101.00816345214844	1.5231166666666667					1	DETECTED	101.0082 m/z @1.52 [N1283_2.mzXML]	101.00816345214844	1.5231166666666667	0.21143333333333333	19.87	19.65856666666667	861963.0	1.2872894151597017E7	1	1192	0.14783810559286192	1.2007148122276396	1.400691724005629	101.0068588256836	101.0167007446289
58	101.0596694946289	8.943333333333333					1	DETECTED	101.0597 m/z @8.94 [N1283_2.mzXML]	101.0596694946289	8.943333333333333	0.32065	19.961333333333336	19.640683333333335	6272.2822265625	3325880.1620800784	0	1192	0.40843101395973314	1.1388962445951667	1.2777924891903336	101.05953979492188	101.05980682373047
59	101.09601593017578	6.3957999999999995					1	DETECTED	101.0960 m/z @6.40 [N1283_2.mzXML]	101.09601593017578	6.3957999999999995	0.10173333333333333	19.99816666666667	19.896433333333338	19016.5234375	1.097827000011526E7	0	1192	6.0901556218437	0.7189571980884335	0.43694158123384386	101.08824920654297	101.09632873535156
60	102.0091552734375	1.5231166666666667					1	DETECTED	102.0092 m/z @1.52 [N1283_2.mzXML]	102.0091552734375	1.5231166666666667	1.43245	19.138333333333332	17.705883333333333	73759.84375	2365617.7582156374	0	1192	0.16877830563609697	97.64273897058823	1.5981588632294483	102.00179290771484	102.00923156738281
61	102.04644775390625	8.379266666666666					1	DETECTED	102.0464 m/z @8.38 [N1283_2.mzXML]	102.04644775390625	8.379266666666666	0.3937666666666667	19.833000000000002	19.439233333333334	28686.845703125	3126729.3865559087	0	1192	6.076068317371471	0.7891331024622866	0.10171785578140885	102.0462417602539	102.05521392822266
62	102.09111785888672	1.7969333333333333					1	DETECTED	102.0911 m/z @1.80 [N1283_2.mzXML]	102.09111785888672	1.7969333333333333	0.22963333333333333	19.99816666666667	19.768533333333338	13085.453125	2316425.7066200245	0	1192	0.09168593680768566	9.380897025247707	4.819758766391679	102.0873794555664	102.0996322631836
63	102.12738037109375	12.544816666666666					1	DETECTED	102.1274 m/z @12.54 [N1283_2.mzXML]	102.12738037109375	12.544816666666666	0.19328333333333333	19.99816666666667	19.804883333333336	5810.63427734375	2076798.0755778821	0	1192	3.5220716311430067	0.8017176005138366	2.0612689100012678	102.11942291259766	102.1280517578125
64	102.97016143798828	1.5084833333333334					1	DETECTED	102.9702 m/z @1.51 [N1283_2.mzXML]	102.97016143798828	1.5084833333333334	0.5219	11.125683333333335	10.603783333333334	270141.9375	3318351.0925119934	0	1192	0.12724075136972868	2.06135728694352	2.9130002732379316	102.96954345703125	102.97053527832031
65	103.0389175415039	1.9820166666666668					1	DETECTED	103.0389 m/z @1.98 [N1283_2.mzXML]	103.0389175415039	1.9820166666666668	0.32065	19.613666666666667	19.293016666666666	48920.5390625	4376751.693655305	0	1192	0.3932495940379699	2.3238397270471536	15.289890266188024	103.03865814208984	103.03915405273438
66	103.05415344238281	8.363133333333334					1	DETECTED	103.0542 m/z @8.36 [N1283_2.mzXML]	103.05415344238281	8.363133333333334	7.944916666666667	8.528699999999999	0.583783333333332	162602.15625	2568034.273748048	1	1192	0.24997875185836627	0.6979436496233989	0.5794196560639796	103.05414581298828	103.05424499511719
67	103.07504272460938	10.9428					1	DETECTED	103.0750 m/z @10.94 [N1283_2.mzXML]	103.07504272460938	10.9428	0.10173333333333333	19.99816666666667	19.896433333333338	111518.578125	1.8718271192225963E7	1	1192	0.3224938426613271	0.620310286798809	2.2023854036561636	103.07251739501953	103.08247375488281
68	104.0576400756836	8.363133333333334					1	DETECTED	104.0576 m/z @8.36 [N1283_2.mzXML]	104.0576400756836	8.363133333333334	7.806283333333334	9.561133333333334	1.7548500000000002	11931.43359375	304311.6624874269	0	1192	0.3221159058497882	0.819754375937467	0.5989895173555583	104.04927825927734	104.05770111083984
69	104.07518768310547	13.765316666666667					1	DETECTED	104.0752 m/z @13.77 [N1283_2.mzXML]	104.07518768310547	13.765316666666667	0.10173333333333333	19.99816666666667	19.896433333333338	22283.283203125	5116564.867768699	0	1192	0.7920408711715137	0.7206050540089818	0.33558250515922766	104.07019805908203	104.07893371582031
70	104.10670471191406	1.7828333333333333					1	DETECTED	104.1067 m/z @1.78 [N1283_2.mzXML]	104.10670471191406	1.7828333333333333	1.7370166666666667	15.11675	13.379733333333332	889619.125	7720314.973313961	1	1192	0.06971241095271141	2.827996345011432	5.256265472549777	104.10659790039062	104.10708618164062
71	105.00326538085938	1.5084833333333334					1	DETECTED	105.0033 m/z @1.51 [N1283_2.mzXML]	105.00326538085938	1.5084833333333334	1.43245	6.941466666666667	5.509016666666667	22047.767578125	1141661.6214206542	0	1192	0.3979388505043082	36.227641385357266	71.45528277071455	105.00303649902344	105.00328826904297
72	105.03343963623047	9.7046					1	DETECTED	105.0334 m/z @9.70 [N1283_2.mzXML]	105.03343963623047	9.7046	9.655516666666667	19.540833333333335	9.885316666666668	33632.2265625	3209613.37576416	0	1192	0.10084443867964055	100.69932088285496	200.39864176570993	105.03178405761719	105.03352355957031
73	105.07149505615234	13.464333333333334					1	DETECTED	105.0715 m/z @13.46 [N1283_2.mzXML]	105.07149505615234	13.464333333333334	0.10173333333333333	19.99816666666667	19.896433333333338	95228.4453125	2.0713457177072026E7	1	1192	2.9835373312782547	0.8827827382410978	1.4465886634153011	105.06523895263672	105.07349395751953
74	105.1101303100586	1.7828333333333333					1	DETECTED	105.1101 m/z @1.78 [N1283_2.mzXML]	105.1101303100586	1.7828333333333333	1.7685833333333332	19.413166666666665	17.644583333333333	36529.4921875	2608764.99552002	0	1192	0.087595232847548	619.1081871344987	1237.2163742689975	105.11004638671875	105.11543273925781
75	106.07494354248047	13.765316666666667					1	DETECTED	106.0749 m/z @13.77 [N1283_2.mzXML]	106.07494354248047	13.765316666666667	4.884366666666667	19.778333333333332	14.893966666666666	3540.470458984375	1059627.5026374506	0	1192	2.0813855916304203	0.8385345411620753	0.4266624174478819	106.06495666503906	106.07638549804688
76	106.9504165649414	1.6562					1	DETECTED	106.9504 m/z @1.66 [N1283_2.mzXML]	106.9504165649414	1.6562	1.5809	11.308116666666667	9.727216666666667	51385.25	2724920.032257324	0	1192	0.11366693513533477	2.4386256443564305	4.098541492139822	106.95033264160156	106.95462036132812
77	106.96318817138672	1.5084833333333334					1	DETECTED	106.9632 m/z @1.51 [N1283_2.mzXML]	106.96318817138672	1.5084833333333334	1.43245	18.163333333333334	16.730883333333335	8458.94921875	2369873.1072218628	0	1192	0.06427430809240864	110.02334502411215	197.43949823725092	106.96306610107422	106.96370697021484
78	107.01588439941406	14.545366666666666					1	DETECTED	107.0159 m/z @14.55 [N1283_2.mzXML]	107.01588439941406	14.545366666666666	3.1353999999999997	16.3214	13.186	2419.033935546875	1074218.1659709162	0	1192	3.4970019976869615	0.5778281560857613	0.15565631217152265	107.00770568847656	107.01642608642578
79	107.04930114746094	8.363133333333334					1	DETECTED	107.0493 m/z @8.36 [N1283_2.mzXML]	107.04930114746094	8.363133333333334	0.32065	19.99816666666667	19.67751666666667	2668.79150390625	1322747.950049164	0	1192	0.6076453731117741	1.2233483024521863	1.4466966049043728	107.04835510253906	107.05259704589844
80	108.08053588867188	1.2504					1	DETECTED	108.0805 m/z @1.25 [N1283_2.mzXML]	108.08053588867188	1.2504	0.10173333333333333	19.99816666666667	19.896433333333338	2479.17529296875	1615839.5746305864	0	1192	9.620661858865985	8.660664538595475	16.32132907719095	108.0803451538086	108.08375549316406
81	109.06224060058594	1.6562					1	DETECTED	109.0622 m/z @1.66 [N1283_2.mzXML]	109.06224060058594	1.6562	1.5955000000000001	18.698333333333334	17.102833333333333	7474.98828125	1533643.5290254825	0	1192	7.636520500981817	140.88001098297696	107.69748111742085	109.06211853027344	109.07050323486328
82	109.97806549072266	1.5084833333333334					1	DETECTED	109.9781 m/z @1.51 [N1283_2.mzXML]	109.97806549072266	1.5084833333333334	1.4486999999999999	1.5231166666666667	0.0744166666666668	4276.04345703125	13350.488026611336	0	1192	0.07163689698332609	0.6223863953164196	0.24477279063283908	109.97787475585938	109.97811126708984
83	110.05989837646484	2.4035333333333333					1	DETECTED	110.0599 m/z @2.40 [N1283_2.mzXML]	110.05989837646484	2.4035333333333333	0.15626666666666666	19.723166666666668	19.5669	4929.91943359375	1194843.9875127873	0	1192	2.145615967405765	4.353488682547688	0.6367196828878354	110.0595703125	110.06037902832031
84	110.0711669921875	9.885349999999999					1	DETECTED	110.0712 m/z @9.89 [N1283_2.mzXML]	110.0711669921875	9.885349999999999	2.208683333333333	17.554166666666667	15.345483333333334	4747.50927734375	1455804.9916201173	0	1192	0.11593373688619657	0.9994887103777683	0.9989774207555365	110.07106018066406	110.07581329345703
85	111.04397583007812	2.3762					1	DETECTED	111.0440 m/z @2.38 [N1283_2.mzXML]	111.04397583007812	2.3762	0.10173333333333333	19.99816666666667	19.896433333333338	7161.4541015625	3578481.248200379	0	1192	7.309539632479316	4.373867866459538	3.641742737854731	111.04338073730469	111.04472351074219
86	112.03675079345703	1.7969333333333333					1	DETECTED	112.0368 m/z @1.80 [N1283_2.mzXML]	112.03675079345703	1.7969333333333333	1.5519666666666665	13.605033333333333	12.053066666666666	201095.796875	4211442.045003418	0	1192	0.07333331621713546	1.2068547032099508	1.4086593212340957	112.02716827392578	112.03723907470703
87	112.0504379272461	1.3774166666666665					1	DETECTED	112.0504 m/z @1.38 [N1283_2.mzXML]	112.0504379272461	1.3774166666666665	0.10173333333333333	19.99816666666667	19.896433333333338	8412.4365234375	5012560.961462525	0	1192	16.25957178407912	7.798343371526373	10.779197381909498	112.04946899414062	112.05084228515625
88	112.8955307006836	1.7370166666666667					1	DETECTED	112.8955 m/z @1.74 [N1283_2.mzXML]	112.8955307006836	1.7370166666666667	0.8319333333333333	10.824283333333334	9.99235	123528.9296875	4031424.9185509644	0	1192	0.10559381765912579	5.520127060123377	0.4335982951437586	112.88681030273438	112.89579772949219
89	113.0206527709961	2.1661					1	DETECTED	113.0207 m/z @2.17 [N1283_2.mzXML]	113.0206527709961	2.1661	0.22963333333333333	19.924666666666667	19.695033333333335	902750.875	2.9857912611080892E7	0	1192	0.26747386003464113	3.3155143349345386	5.194282609494772	113.01409912109375	113.02120971679688
90	113.0359878540039	1.4639833333333334					1	DETECTED	113.0360 m/z @1.46 [N1283_2.mzXML]	113.0359878540039	1.4639833333333334	0.6497499999999999	17.442833333333333	16.793083333333332	8324.697265625	1614445.0640120541	0	1192	null	43.07067753777278	138.5424604768978	113.03418731689453	113.03828430175781
91	113.05957794189453	10.178283333333333					1	DETECTED	113.0596 m/z @10.18 [N1283_2.mzXML]	113.05957794189453	10.178283333333333	0.17506666666666665	19.98	19.804933333333334	4453.271484375	1267146.1539984127	0	1192	0.11086663435365907	0.9899282397495472	2.4130378475600147	113.05918884277344	113.05995178222656
92	114.02422332763672	2.1803833333333333					1	DETECTED	114.0242 m/z @2.18 [N1283_2.mzXML]	114.02422332763672	2.1803833333333333	2.038466666666667	13.14095	11.102483333333334	22367.03515625	3426167.5802667234	0	1192	0.1792026871145862	39.11620669406935	77.23241338813868	114.01498413085938	114.02432250976562
93	114.06596374511719	1.8256833333333333					1	DETECTED	114.0660 m/z @1.83 [N1283_2.mzXML]	114.06596374511719	1.8256833333333333	0.11989999999999999	19.99816666666667	19.87826666666667	913366.0	9771840.543802328	1	1192	0.057609279135105274	0.5819939281314019	7.969283289313975	114.065673828125	114.06654357910156
94	114.0867919921875	3.0914333333333333					1	DETECTED	114.0868 m/z @3.09 [N1283_2.mzXML]	114.0867919921875	3.0914333333333333	0.15626666666666666	19.668333333333333	19.512066666666666	17339.009765625	2546532.38700891	0	1192	8.093717626977023	2.014990548183728	3.4365386518794745	114.07994079589844	114.09158325195312
95	114.89238739013672	1.7685833333333332					1	DETECTED	114.8924 m/z @1.77 [N1283_2.mzXML]	114.89238739013672	1.7685833333333332	1.6711333333333334	2.1237666666666666	0.4526333333333332	38971.9453125	346818.35766601545	0	1192	0.09708523934254965	2.322387549170519	3.644775098341037	114.89230346679688	114.89273834228516
96	114.98772430419922	1.49375					1	DETECTED	114.9877 m/z @1.49 [N1283_2.mzXML]	114.98772430419922	1.49375	0.6862333333333334	1.6412	0.9549666666666666	41531.6171875	433306.2018145752	0	1192	0.15891583873428705	1.4396677739272332	2.003483017217424	114.98746490478516	114.99714660644531
97	115.03650665283203	1.8545333333333334					1	DETECTED	115.0365 m/z @1.85 [N1283_2.mzXML]	115.03650665283203	1.8545333333333334	0.10173333333333333	19.98	19.87826666666667	281082.5625	3721476.057345577	0	1192	14.182375747768384	0.5440252619475481	0.03283620703271623	115.03600311279297	115.04285430908203
98	115.05435180664062	9.190183333333332					1	DETECTED	115.0544 m/z @9.19 [N1283_2.mzXML]	115.05435180664062	9.190183333333332	0.94125	17.001166666666666	16.059916666666666	96601.6640625	2609674.756950196	0	1192	0.09645342271443624	2.264205760070719	1.7899739168328008	115.05034637451172	115.05496215820312
99	115.06947326660156	1.8401333333333334					1	DETECTED	115.0695 m/z @1.84 [N1283_2.mzXML]	115.06947326660156	1.8401333333333334	1.81145	18.293	16.48155	34006.12890625	1533786.7683771064	0	1192	8.168909657891687	146.15021850413987	288.420314919658	115.0677261352539	115.0759506225586
100	115.11160278320312	11.7331					1	DETECTED	115.1116 m/z @11.73 [N1283_2.mzXML]	115.11160278320312	11.7331	0.10173333333333333	19.99816666666667	19.896433333333338	3080.353271484375	2102217.859742307	0	1192	11.577394543504653	0.8552921554073614	0.7105843108147225	115.11123657226562	115.1121597290039
101	116.05764770507812	9.190183333333332					1	DETECTED	116.0576 m/z @9.19 [N1283_2.mzXML]	116.05764770507812	9.190183333333332	9.131166666666667	9.4169	0.28573333333333295	8440.0087890625	55813.09426089473	0	1192	0.08647636738852604	2.4207850889579983	2.8787948670419223	116.04916381835938	116.05948638916016
102	116.07025909423828	1.8545333333333334					1	DETECTED	116.0703 m/z @1.85 [N1283_2.mzXML]	116.07025909423828	1.8545333333333334	0.11989999999999999	19.961333333333336	19.841433333333335	2738313.75	2.163831258773195E7	1	1192	0.034174841050278015	0.5653997785454886	0.04400677242513305	116.07003784179688	116.07105255126953
103	116.98561096191406	1.5231166666666667					1	DETECTED	116.9856 m/z @1.52 [N1283_2.mzXML]	116.98561096191406	1.5231166666666667	0.10173333333333333	19.99816666666667	19.896433333333338	2686542.75	3.760598840009341E7	0	1192	0.12533047922685414	1.0742569298731832	1.0131072402709815	116.98548889160156	116.98617553710938
104	117.05733489990234	9.190183333333332					1	DETECTED	117.0573 m/z @9.19 [N1283_2.mzXML]	117.05733489990234	9.190183333333332	0.2662	19.85183333333333	19.58563333333333	214382.21875	7579595.336066832	0	1192	0.09724445626283895	0.5200732026205435	0.02054856952911291	117.05439758300781	117.05748748779297
105	117.07386016845703	1.8545333333333334					1	DETECTED	117.0739 m/z @1.85 [N1283_2.mzXML]	117.07386016845703	1.8545333333333334	1.8401333333333334	9.3387	7.498566666666666	105205.2109375	4388287.300174378	0	1192	0.03294897299160793	260.3668981481487	7.84622008089346	117.0699234008789	117.07404327392578
106	117.0907211303711	11.4782					1	DETECTED	117.0907 m/z @11.48 [N1283_2.mzXML]	117.0907211303711	11.4782	0.6497499999999999	19.98	19.33025	62242.13671875	4065040.2529314584	0	1192	0.25599153305283906	2.6851354323689836	5.355123995525282	117.09062194824219	117.0943832397461
107	117.98921966552734	1.5231166666666667					1	DETECTED	117.9892 m/z @1.52 [N1283_2.mzXML]	117.98921966552734	1.5231166666666667	1.4486999999999999	19.723166666666668	18.27446666666667	30981.43359375	2874373.442433533	0	1192	0.18188640943389878	122.78477043672993	1.4421718320501684	117.98902130126953	117.98929595947266
108	118.0648193359375	9.190183333333332					1	DETECTED	118.0648 m/z @9.19 [N1283_2.mzXML]	118.0648193359375	9.190183333333332	1.8256833333333333	10.37425	8.548566666666666	1922112.625	1.786082155793931E7	1	1192	0.08387290914173384	0.5829896503199369	1.5608338056010316	118.05772399902344	118.06529235839844
109	118.08586883544922	1.94015					1	DETECTED	118.0859 m/z @1.94 [N1283_2.mzXML]	118.08586883544922	1.94015	0.10173333333333333	19.99816666666667	19.896433333333338	1977598.375	5.591546302509359E7	1	1192	0.13396243928378637	2.937750586878176	4.562315837206062	118.08583068847656	118.09469604492188
110	118.62562561035156	9.190183333333332					1	DETECTED	118.6256 m/z @9.19 [N1283_2.mzXML]	118.62562561035156	9.190183333333332	9.131166666666667	9.277	0.14583333333333215	5435.09228515625	29532.64222387695	0	1192	0.09093524797301278	1.235526687376478	1.4710533747529562	118.6253890991211	118.62582397460938
111	118.98184967041016	1.5084833333333334					1	DETECTED	118.9818 m/z @1.51 [N1283_2.mzXML]	118.98184967041016	1.5084833333333334	0.15626666666666666	19.99816666666667	19.841900000000003	10976.748046875	3233013.8272232967	0	1192	10.507208071589364	6.974074251671687	11.128366927532054	118.97710418701172	118.98191833496094
112	119.01879119873047	1.5084833333333334					1	DETECTED	119.0188 m/z @1.51 [N1283_2.mzXML]	119.01879119873047	1.5084833333333334	1.43245	18.789833333333334	17.357383333333335	186241.234375	2742518.3568790583	0	1192	0.16787875779494388	1.598257572995454	1.8775467630805052	119.01583862304688	119.01947021484375
113	119.04930877685547	3.8962					1	DETECTED	119.0493 m/z @3.90 [N1283_2.mzXML]	119.04930877685547	3.8962	3.3896666666666664	9.2921	5.902433333333333	4685.25634765625	430908.40823931876	0	1192	0.23768571684307815	5.826302974466962	10.652605948933925	119.04907989501953	119.04945373535156
114	119.06839752197266	9.190183333333332					1	DETECTED	119.0684 m/z @9.19 [N1283_2.mzXML]	119.06839752197266	9.190183333333332	5.486383333333333	13.199000000000002	7.712616666666668	108000.0703125	1466215.037615234	0	1192	0.0787455545459661	0.6248394652399765	1.721066583562429	119.06829833984375	119.0732192993164
115	119.08943939208984	1.94015					1	DETECTED	119.0894 m/z @1.94 [N1283_2.mzXML]	119.08943939208984	1.94015	0.7044	19.723166666666668	19.018766666666668	71758.2890625	3674936.4822802725	0	1192	0.22639168883711025	3.449659792525398	11.152893184076275	119.08412170410156	119.08997344970703
116	119.15409851074219	14.641783333333333					1	DETECTED	119.1541 m/z @14.64 [N1283_2.mzXML]	119.15409851074219	14.641783333333333	0.10173333333333333	19.99816666666667	19.896433333333338	52197.046875	1.0394862597984234E7	0	1192	6.35245115113686	0.6751800485703007	1.0694478112281556	119.15350341796875	119.15458679199219
117	120.01966857910156	1.5084833333333334					1	DETECTED	120.0197 m/z @1.51 [N1283_2.mzXML]	120.01966857910156	1.5084833333333334	1.4139666666666666	10.824283333333334	9.410316666666667	19131.361328125	5856639.6191376345	0	1192	9.368145624518032	50.58148911281957	105.61385199176381	120.01458740234375	120.01976776123047
118	120.06543731689453	1.8401333333333334					1	DETECTED	120.0654 m/z @1.84 [N1283_2.mzXML]	120.06543731689453	1.8401333333333334	1.7685833333333332	9.02895	7.260366666666667	39212.33203125	1454509.7476006465	0	1192	0.0772296568283517	30.742893717411587	20.387368394497475	120.06400299072266	120.06694030761719
119	120.0805892944336	8.363133333333334					1	DETECTED	120.0806 m/z @8.36 [N1283_2.mzXML]	120.0805892944336	8.363133333333334	1.8973	11.540899999999999	9.6436	541153.875	1.2577598677648628E7	1	1192	0.25516794779263385	0.8445678925330684	0.4054854777078327	120.07196044921875	120.09034729003906
120	120.97887420654297	1.5231166666666667					1	DETECTED	120.9789 m/z @1.52 [N1283_2.mzXML]	120.97887420654297	1.5231166666666667	1.4139666666666666	19.631833333333336	18.21786666666667	34413.703125	7600677.43149408	0	1192	0.2045389573516918	84.67190413464276	176.02292103531852	120.97586059570312	120.97920227050781
121	121.03145599365234	14.198133333333335					1	DETECTED	121.0315 m/z @14.20 [N1283_2.mzXML]	121.03145599365234	14.198133333333335	0.13799999999999998	19.99816666666667	19.860166666666668	13639.740234375	6142444.786138799	0	1192	10.743612437644995	0.706258119885065	1.5847453194849865	121.02772521972656	121.03983306884766
122	121.07185363769531	1.8401333333333334					1	DETECTED	121.0719 m/z @1.84 [N1283_2.mzXML]	121.07185363769531	1.8401333333333334	0.10173333333333333	19.961333333333336	19.859600000000004	452737.59375	9063147.847321413	0	1192	0.056978840456169744	0.8632628307021356	0.376224822200057	121.06423950195312	121.07731628417969
123	121.08422088623047	8.331016666666667					1	DETECTED	121.0842 m/z @8.33 [N1283_2.mzXML]	121.08422088623047	8.331016666666667	7.8233500000000005	15.807266666666667	7.9839166666666666	33920.859375	1967587.4179780283	0	1192	0.3046440628455489	7.8633453709783385	0.44753725785721277	121.08399963378906	121.09002685546875
124	122.09638214111328	8.632066666666667					1	DETECTED	122.0964 m/z @8.63 [N1283_2.mzXML]	122.09638214111328	8.632066666666667	0.10173333333333333	19.961333333333336	19.859600000000004	49582.234375	2697064.262060823	0	1192	0.09771695644585598	33.897457550616636	3.564607347297013	122.08728790283203	122.09690856933594
125	122.9243392944336	1.6562					1	DETECTED	122.9243 m/z @1.66 [N1283_2.mzXML]	122.9243392944336	1.6562	1.5955000000000001	19.10216666666667	17.506666666666668	41811.01171875	1953113.7355312805	0	1192	0.10488046818328978	107.25762555082451	196.18575076506897	122.92153930664062	122.92974090576172
126	123.04413604736328	3.9265666666666665					1	DETECTED	123.0441 m/z @3.93 [N1283_2.mzXML]	123.04413604736328	3.9265666666666665	0.17506666666666665	19.924666666666667	19.7496	2733.704345703125	1025036.6287046206	0	1192	1.6624475007096642	2.6322271091563376	4.9245826249484175	123.04331970214844	123.04463195800781
127	123.05526733398438	3.164616666666667					1	DETECTED	123.0553 m/z @3.16 [N1283_2.mzXML]	123.05526733398438	3.164616666666667	1.105	9.529300000000001	8.4243	4979.259765625	553369.9507871093	0	1192	0.5300767302121594	2.0451135729140537	3.090227145828107	123.05491638183594	123.05569458007812
128	124.03681182861328	1.8829333333333333					1	DETECTED	124.0368 m/z @1.88 [N1283_2.mzXML]	124.03681182861328	1.8829333333333333	0.19328333333333333	18.144833333333334	17.95155	17954.533203125	1438146.317195923	0	1192	0.15801931225603338	1.2978507298174875	1.5717384804138654	124.02764892578125	124.03993225097656
129	124.05055236816406	9.370066666666666					1	DETECTED	124.0506 m/z @9.37 [N1283_2.mzXML]	124.05055236816406	9.370066666666666	3.2687166666666667	16.100683333333333	12.831966666666666	69856.8046875	2443960.1991217635	0	1192	0.09474804905174139	0.5207543695012065	2.5471680509804893	124.04165649414062	124.05537414550781
130	124.99971008300781	13.0819					1	DETECTED	124.9997 m/z @13.08 [N1283_2.mzXML]	124.99971008300781	13.0819	12.322983333333333	13.83175	1.5087666666666664	11221.658203125	354481.5113270872	0	1192	0.2949286961787081	0.9940265729658511	0.43371263993235926	124.99913787841797	124.99992370605469
131	125.02052307128906	1.8829333333333333					1	DETECTED	125.0205 m/z @1.88 [N1283_2.mzXML]	125.02052307128906	1.8829333333333333	0.10173333333333333	19.99816666666667	19.896433333333338	12535.11328125	2770569.3365131216	0	1192	15.261878972229885	4.3406204532703745	6.567359029036068	125.02022552490234	125.02709197998047
132	125.05707550048828	1.6412					1	DETECTED	125.0571 m/z @1.64 [N1283_2.mzXML]	125.05707550048828	1.6412	1.5955000000000001	9.98055	8.38505	9750.712890625	991281.4038693238	0	1192	0.14070339136085108	91.74015317286681	182.48030634573362	125.05384826660156	125.0603256225586
133	125.07769012451172	11.4782					1	DETECTED	125.0777 m/z @11.48 [N1283_2.mzXML]	125.07769012451172	11.4782	4.286533333333334	11.4782	7.1916666666666655	5232.1865234375	741074.3827445679	0	1192	2.639414353453189	0.5	null	125.0707778930664	125.07769012451172
134	125.107421875	9.1151					1	DETECTED	125.1074 m/z @9.12 [N1283_2.mzXML]	125.107421875	9.1151	9.063383333333332	14.8989	5.835516666666667	4270.28466796875	322546.83739743027	0	1192	0.5171732117567647	56.41814373187145	111.8362874637429	125.10401916503906	125.10767364501953
135	126.0524673461914	1.86875					1	DETECTED	126.0525 m/z @1.87 [N1283_2.mzXML]	126.0524673461914	1.86875	0.28431666666666666	19.98	19.695683333333335	31475.740234375	1300862.7776123653	0	1192	0.08529770935687497	2.842052713235832	63.44759517237734	126.0522689819336	126.05524444580078
136	127.00257110595703	9.576799999999999					1	DETECTED	127.0026 m/z @9.58 [N1283_2.mzXML]	127.00257110595703	9.576799999999999	3.0324	10.391733333333333	7.359333333333333	17734.556640625	2489119.620090973	0	1192	0.08674967147918089	0.5144588030936711	0.021850502630692745	126.99809265136719	127.00269317626953
137	127.03665161132812	4.333966666666667					1	DETECTED	127.0367 m/z @4.33 [N1283_2.mzXML]	127.03665161132812	4.333966666666667	1.62565	15.626333333333333	14.000683333333333	31434.578125	5679913.79362915	0	1192	1.5094653381172658	2.584757444661198	2.457793837966712	127.03045654296875	127.0404281616211
138	127.05009460449219	0.94125					1	DETECTED	127.0501 m/z @0.94 [N1283_2.mzXML]	127.05009460449219	0.94125	0.10173333333333333	19.99816666666667	19.896433333333338	13177.5048828125	6322865.5513879	0	1192	8.32938705703115	9.497084933861311	11.564021831537305	127.04755401611328	127.05615997314453
139	128.01060485839844	1.7969333333333333					1	DETECTED	128.0106 m/z @1.80 [N1283_2.mzXML]	128.01060485839844	1.7969333333333333	0.15626666666666666	19.961333333333336	19.80506666666667	12574.90234375	3532621.903931364	0	1192	8.513677164374116	5.983776487956296	4.605516269066599	128.00575256347656	128.0176544189453
140	128.07049560546875	2.02445					1	DETECTED	128.0705 m/z @2.02 [N1283_2.mzXML]	128.07049560546875	2.02445	0.17506666666666665	19.961333333333336	19.78626666666667	22126.841796875	2871737.5064267283	0	1192	0.7052258194256427	2.276593491104176	2.9465166045921025	128.06158447265625	128.0709686279297
141	129.01368713378906	16.3214					1	DETECTED	129.0137 m/z @16.32 [N1283_2.mzXML]	129.01368713378906	16.3214	1.43245	19.686500000000002	18.254050000000003	10286.3828125	4622615.668030366	0	1192	3.5995064383612316	0.6130066257190736	0.8057515931728882	129.00997924804688	129.01832580566406
142	129.05441284179688	1.9542					1	DETECTED	129.0544 m/z @1.95 [N1283_2.mzXML]	129.05441284179688	1.9542	0.10173333333333333	19.99816666666667	19.896433333333338	24859.70703125	6260420.17623492	0	1192	0.30685347872535895	3.7245026194031303	17.052633876982956	129.0481719970703	129.0550079345703
143	129.0657196044922	1.8401333333333334					1	DETECTED	129.0657 m/z @1.84 [N1283_2.mzXML]	129.0657196044922	1.8401333333333334	1.81145	1.9259666666666668	0.11451666666666682	64242.01953125	213523.96139062534	0	1192	0.04402273052818795	1.9962231260894814	2.9924462521789628	129.06565856933594	129.06581115722656
144	130.0321044921875	8.838683333333334					1	DETECTED	130.0321 m/z @8.84 [N1283_2.mzXML]	130.0321044921875	8.838683333333334	8.684116666666666	8.890633333333334	0.20651666666666735	7920.49560546875	69774.62614703362	0	1192	0.17657027182357687	0.6680504636618484	0.33610092732369673	130.03199768066406	130.03219604492188
145	130.04957580566406	2.038466666666667					1	DETECTED	130.0496 m/z @2.04 [N1283_2.mzXML]	130.04957580566406	2.038466666666667	0.11989999999999999	19.99816666666667	19.87826666666667	27481.919921875	3034867.555319217	0	1192	1.1336141662933046	5.617981144144554	4.102953964651881	130.04933166503906	130.05030822753906
146	130.06503295898438	10.529666666666666					1	DETECTED	130.0650 m/z @10.53 [N1283_2.mzXML]	130.06503295898438	10.529666666666666	0.9593833333333334	19.85183333333333	18.892449999999997	73351.1015625	2815234.404301329	1	1192	0.31274905706606937	0.6989361713191725	0.11085386445222958	130.06443786621094	130.0720977783203
147	130.08590698242188	1.8829333333333333					1	DETECTED	130.0859 m/z @1.88 [N1283_2.mzXML]	130.08590698242188	1.8829333333333333	0.15626666666666666	19.924666666666667	19.7684	42303.33203125	3425860.2103756107	0	1192	0.5397393661170653	1.8822025862347385	8.454626651909647	130.08042907714844	130.0959014892578
148	130.93289184570312	1.5519666666666665					1	DETECTED	130.9329 m/z @1.55 [N1283_2.mzXML]	130.93289184570312	1.5519666666666665	1.43245	16.72416666666667	15.29171666666667	19103.0	8924328.461937135	0	1192	15.230854633246015	64.33578885799525	143.26361927607988	130.9239959716797	130.93983459472656
149	130.96475219726562	1.53755					1	DETECTED	130.9648 m/z @1.54 [N1283_2.mzXML]	130.96475219726562	1.53755	0.11989999999999999	19.99816666666667	19.87826666666667	1411112.75	1.5337986276687555E7	0	1192	0.11913297786125376	0.9416488567093042	0.7945524720695412	130.96209716796875	130.96617126464844
150	131.018798828125	1.49375					1	DETECTED	131.0188 m/z @1.49 [N1283_2.mzXML]	131.018798828125	1.49375	1.43245	1.5955000000000001	0.16305000000000014	35750.359375	227702.00687939447	0	1192	0.11558598931342745	1.3299347471451908	1.6598694942903813	131.01864624023438	131.01895141601562
151	131.04930114746094	8.379266666666666					1	DETECTED	131.0493 m/z @8.38 [N1283_2.mzXML]	131.04930114746094	8.379266666666666	3.2687166666666667	19.613666666666667	16.34495	5467.65966796875	1423826.0591127933	0	1192	0.19354653957515922	1.5991380575476222	2.1982761150952443	131.04893493652344	131.05374145507812
152	131.06813049316406	10.51345					1	DETECTED	131.0681 m/z @10.51 [N1283_2.mzXML]	131.06813049316406	10.51345	0.13799999999999998	19.796666666666667	19.658666666666665	7826.19921875	2128527.0123773203	0	1192	1.3789311173484293	0.9473645319801389	1.2648572990749352	131.0677490234375	131.0735321044922
153	131.44322204589844	4.144699999999999					1	DETECTED	131.4432 m/z @4.14 [N1283_2.mzXML]	131.44322204589844	4.144699999999999	3.2988666666666666	4.750766666666666	1.4518999999999997	6771.65673828125	373803.6353512575	0	1192	1.9176382811685477	0.8582660098522171	0.3248791767936371	131.44252014160156	131.44512939453125
154	131.74969482421875	4.0036000000000005					1	DETECTED	131.7497 m/z @4.00 [N1283_2.mzXML]	131.74969482421875	4.0036000000000005	3.17945	4.572433333333334	1.3929833333333335	5494.2900390625	298901.01643695077	0	1192	1.1023060690288222	0.845103035450666	0.690206070901332	131.74945068359375	131.7498321533203
155	131.95028686523438	0.9046166666666667					1	DETECTED	131.9503 m/z @0.90 [N1283_2.mzXML]	131.95028686523438	0.9046166666666667	0.10173333333333333	19.99816666666667	19.896433333333338	4968.05712890625	2088001.6134224248	0	1192	18.21471632655743	12.390612998982835	5.064030162914951	131.94732666015625	131.95419311523438
156	131.96829223632812	1.53755					1	DETECTED	131.9683 m/z @1.54 [N1283_2.mzXML]	131.96829223632812	1.53755	1.43245	19.175	17.74255	18797.833984375	2643294.9207627545	0	1192	10.184577097464565	36.558461702954084	153.03916366290733	131.96031188964844	131.9688720703125
157	132.04432678222656	9.513283333333334					1	DETECTED	132.0443 m/z @9.51 [N1283_2.mzXML]	132.04432678222656	9.513283333333334	4.113266666666666	10.463633333333332	6.350366666666666	28888.8203125	777116.5675638133	0	1192	0.07999205127058495	1.6721913388891823	1.2288200418779163	132.03573608398438	132.0485076904297
158	132.0653839111328	2.5387666666666666					1	DETECTED	132.0654 m/z @2.54 [N1283_2.mzXML]	132.0653839111328	2.5387666666666666	2.1237666666666666	9.803433333333334	7.679666666666668	147771.21875	8561397.861821583	0	1192	0.6135962450990573	2.8145527749847834	3.602163185583744	132.0652313232422	132.06578063964844
159	132.07643127441406	1.8545333333333334					1	DETECTED	132.0764 m/z @1.85 [N1283_2.mzXML]	132.07643127441406	1.8545333333333334	1.8256833333333333	10.684633333333332	8.858949999999998	847405.625	6804780.465328799	1	1192	0.03929998078324903	4.705255266061737	253.77978707027677	132.07232666015625	132.08624267578125
160	132.09169006347656	4.318216666666667					1	DETECTED	132.0917 m/z @4.32 [N1283_2.mzXML]	132.09169006347656	4.318216666666667	3.42	4.63685	1.21685	3854.005126953125	141970.8537164307	0	1192	0.09191491203098412	0.677369973837047	0.35473994767409395	132.0870361328125	132.09170532226562
161	132.10171508789062	4.144699999999999					1	DETECTED	132.1017 m/z @4.14 [N1283_2.mzXML]	132.10171508789062	4.144699999999999	0.21143333333333333	19.87	19.65856666666667	1842989.375	1.2645568157770528E8	1	1192	1.089097438510473	0.8395036526817163	0.51960655976935	132.1012725830078	132.11026000976562
162	132.11392211914062	4.365799999999999					1	DETECTED	132.1139 m/z @4.37 [N1283_2.mzXML]	132.11392211914062	4.365799999999999	3.4048666666666665	4.540416666666667	1.1355500000000007	3756.405517578125	125811.66547528082	0	1192	0.577732993741483	0.5908578465380887	0.1817156930761774	132.11175537109375	132.12313842773438
163	132.45513916015625	4.0036000000000005					1	DETECTED	132.4551 m/z @4.00 [N1283_2.mzXML]	132.45513916015625	4.0036000000000005	3.17945	4.620683333333333	1.441233333333333	5089.462890625	302817.6872209777	0	1192	1.8751930620342767	0.8743756193249604	0.7487512386499209	132.45477294921875	132.4552001953125
164	132.7718963623047	10.771700000000001					1	DETECTED	132.7719 m/z @10.77 [N1283_2.mzXML]	132.7718963623047	10.771700000000001	3.01755	10.771700000000001	7.754150000000001	10973.7470703125	2990746.9937269287	0	1192	6.859527099761867	0.5	null	132.7648468017578	132.7718963623047
165	132.9578094482422	11.71725					1	DETECTED	132.9578 m/z @11.72 [N1283_2.mzXML]	132.9578094482422	11.71725	0.10173333333333333	19.99816666666667	19.896433333333338	305713.1875	4.207842990227625E7	0	1192	0.858787679559315	0.8837740340701886	7.014264804076542	132.95767211914062	132.96115112304688
166	132.98696899414062	1.9259666666666668					1	DETECTED	132.9870 m/z @1.93 [N1283_2.mzXML]	132.98696899414062	1.9259666666666668	1.8829333333333333	2.4035333333333333	0.5206	44489.3515625	367769.31182934577	0	1192	0.709770943057439	6.048799380325308	3.6378287861928915	132.98681640625	132.98721313476562
167	132.9980010986328	1.5084833333333334					1	DETECTED	132.9980 m/z @1.51 [N1283_2.mzXML]	132.9980010986328	1.5084833333333334	1.43245	1.5809	0.14844999999999997	24647.046875	161581.7081450195	0	1192	0.1250854951563356	0.9762165716790872	0.8766538673147249	132.99790954589844	132.99819946289062
168	133.03414916992188	1.5084833333333334					1	DETECTED	133.0341 m/z @1.51 [N1283_2.mzXML]	133.03414916992188	1.5084833333333334	1.1230833333333334	19.87	18.746916666666667	754583.375	1.2569932805652345E7	1	1192	0.13883772131797079	1.410916219052859	1.875592648374556	133.03382873535156	133.03475952148438
169	133.04930114746094	2.6345					1	DETECTED	133.0493 m/z @2.63 [N1283_2.mzXML]	133.04930114746094	2.6345	0.94125	10.045866666666665	9.104616666666665	7761.43896484375	1084316.1060040893	0	1192	0.09104531399160587	2.0244348721729826	3.105503041209923	133.04881286621094	133.0522918701172
170	133.06472778320312	1.7685833333333332					1	DETECTED	133.0647 m/z @1.77 [N1283_2.mzXML]	133.06472778320312	1.7685833333333332	1.7685833333333332	7.944916666666667	6.176333333333334	8285.76171875	804206.474538391	0	1192	1.2338518871293596	null	null	133.0550079345703	133.0691680908203
171	133.079833984375	1.8401333333333334					1	DETECTED	133.0798 m/z @1.84 [N1283_2.mzXML]	133.079833984375	1.8401333333333334	1.8401333333333334	10.029133333333334	8.189	30530.330078125	2025110.6690033877	0	1192	7.502445543996482	null	null	133.0743865966797	133.08802795410156
172	133.1050262451172	4.113266666666666					1	DETECTED	133.1050 m/z @4.11 [N1283_2.mzXML]	133.1050262451172	4.113266666666666	1.5084833333333334	15.6989	14.190416666666668	86641.8984375	7093159.040675629	0	1192	1.012403209184353	0.9160902642866569	0.34181505245768334	133.0967559814453	133.10545349121094
173	133.9581756591797	11.71725					1	DETECTED	133.9582 m/z @11.72 [N1283_2.mzXML]	133.9581756591797	11.71725	0.22963333333333333	19.98	19.750366666666668	8683.5302734375	1945976.2867156682	0	1192	11.819015999005291	0.9615240550306112	0.5922926501667595	133.95687866210938	133.96630859375
174	134.01846313476562	1.7685833333333332					1	DETECTED	134.0185 m/z @1.77 [N1283_2.mzXML]	134.01846313476562	1.7685833333333332	1.7196500000000001	1.94015	0.22049999999999992	31264.87890625	187845.3279448242	0	1192	0.05791315840396094	2.25306539509538	3.580615556853763	134.01834106445312	134.01869201660156
175	134.03518676757812	1.5084833333333334					1	DETECTED	134.0352 m/z @1.51 [N1283_2.mzXML]	134.03518676757812	1.5084833333333334	1.4139666666666666	18.789833333333334	17.375866666666667	68483.796875	1988971.646538665	0	1192	0.1927156450697971	4.306291262617751	5.336069586584317	134.03469848632812	134.0450897216797
176	134.05996704101562	9.98055					1	DETECTED	134.0600 m/z @9.98 [N1283_2.mzXML]	134.05996704101562	9.98055	8.855766666666666	19.668333333333333	10.812566666666667	27864.177734375	1664771.6484264217	0	1192	0.6003779198680839	9.054790503062144	1.616090589470631	134.0592041015625	134.06680297851562
177	134.1060333251953	4.113266666666666					1	DETECTED	134.1060 m/z @4.11 [N1283_2.mzXML]	134.1060333251953	4.113266666666666	1.5809	4.669133333333334	3.088233333333334	5621.275390625	573569.1371586911	0	1192	1.0499300775205138	0.8159513043217904	0.6362481695224419	134.1003875732422	134.10862731933594
178	134.958251953125	11.67195					1	DETECTED	134.9583 m/z @11.67 [N1283_2.mzXML]	134.958251953125	11.67195	0.10173333333333333	19.99816666666667	19.896433333333338	51204.44921875	8225941.765390529	0	1192	1.495502318108736	1.0564526485458545	0.44782032745561995	134.95777893066406	134.958984375
179	134.99624633789062	1.5084833333333334					1	DETECTED	134.9962 m/z @1.51 [N1283_2.mzXML]	134.99624633789062	1.5084833333333334	1.4139666666666666	17.203333333333333	15.789366666666666	113533.2890625	3717327.38777829	0	1192	0.8288404551781441	8.251797167438248	13.445004343416265	134.99595642089844	135.004150390625
180	135.0319061279297	1.4789333333333334					1	DETECTED	135.0319 m/z @1.48 [N1283_2.mzXML]	135.0319061279297	1.4789333333333334	1.4789333333333334	19.98	18.501066666666667	68388.3046875	2688548.501199037	0	1192	0.14213449287456825	null	null	135.0313262939453	135.0323486328125
181	135.04356384277344	11.598099999999999					1	DETECTED	135.0436 m/z @11.60 [N1283_2.mzXML]	135.04356384277344	11.598099999999999	7.171449999999999	17.019666666666666	9.848216666666666	10749.3759765625	1183505.7870025327	0	1192	1.5415183004183	1.1123780586523293	1.2247561173046588	135.04312133789062	135.04428100585938
182	135.06332397460938	10.061966666666667					1	DETECTED	135.0633 m/z @10.06 [N1283_2.mzXML]	135.06332397460938	10.061966666666667	0.19328333333333333	19.686500000000002	19.49321666666667	3497.9697265625	1349727.6662807616	0	1192	0.4855005944725814	0.9876300620987941	0.5944884138319844	135.0592498779297	135.0636444091797
183	135.0800323486328	11.598099999999999					1	DETECTED	135.0800 m/z @11.60 [N1283_2.mzXML]	135.0800323486328	11.598099999999999	7.57815	12.25425	4.676100000000001	12035.267578125	735821.4709732358	0	1192	4.275400124306539	0.5816117115884528	0.08121159475878717	135.0797576904297	135.08047485351562
184	136.0478057861328	1.8256833333333333					1	DETECTED	136.0478 m/z @1.83 [N1283_2.mzXML]	136.0478057861328	1.8256833333333333	1.7969333333333333	16.0453	14.248366666666668	219815.6875	3438181.773427979	0	1192	0.09307567072266942	4.932657018686612	5.345423418729093	136.04766845703125	136.05274963378906
185	136.0615997314453	6.325966666666667					1	DETECTED	136.0616 m/z @6.33 [N1283_2.mzXML]	136.0615997314453	6.325966666666667	0.10173333333333333	19.99816666666667	19.896433333333338	8791.1064453125	4063127.819011113	0	1192	19.164264760299933	1.241108253807173	1.4484163335161337	136.06072998046875	136.0619354248047
186	136.07557678222656	3.88095					1	DETECTED	136.0756 m/z @3.88 [N1283_2.mzXML]	136.07557678222656	3.88095	1.996	14.915600000000001	12.9196	10358.88671875	1201702.9096605224	0	1192	0.3210862747563956	3.427040505053185	5.85408101010637	136.07484436035156	136.0757598876953
187	136.9536895751953	11.8976					1	DETECTED	136.9537 m/z @11.90 [N1283_2.mzXML]	136.9536895751953	11.8976	0.10173333333333333	19.741666666666667	19.639933333333335	20298.81640625	3293917.2299577063	0	1192	1.3208312655386294	1.7139242522232538	1.1537995316397014	136.95318603515625	136.9542694091797
188	136.96920776367188	1.6105333333333334					1	DETECTED	136.9692 m/z @1.61 [N1283_2.mzXML]	136.96920776367188	1.6105333333333334	1.5809	16.43065	14.84975	27424.921875	2556533.4336750484	0	1192	0.07514784735312197	250.55821147356525	2.579827160473067	136.96910095214844	136.97824096679688
189	137.01766967773438	10.24385					1	DETECTED	137.0177 m/z @10.24 [N1283_2.mzXML]	137.01766967773438	10.24385	9.561133333333334	10.357933333333333	0.7967999999999993	5101.4619140625	117985.58311071771	0	1192	0.04528804481103954	0.5835510094475503	0.1671020188951006	137.0172882080078	137.02101135253906
190	137.05970764160156	9.307816666666668					1	DETECTED	137.0597 m/z @9.31 [N1283_2.mzXML]	137.05970764160156	9.307816666666668	1.3955666666666666	16.39425	14.998683333333332	14190.7431640625	1864645.959479706	0	1192	0.0906755365947145	1.3631813925823384	0.14007428691709942	137.0513153076172	137.06005859375
191	137.1322784423828	6.9234					1	DETECTED	137.1323 m/z @6.92 [N1283_2.mzXML]	137.1322784423828	6.9234	0.10173333333333333	19.99816666666667	19.896433333333338	7738.67431640625	3837951.17238098	0	1192	17.988377254302986	1.4583264109455172	0.5514835761594521	137.13160705566406	137.1326904296875
192	138.05227661132812	1.86875					1	DETECTED	138.0523 m/z @1.87 [N1283_2.mzXML]	138.05227661132812	1.86875	0.7225	19.686500000000002	18.964000000000002	595874.625	4523794.5406087935	0	1192	0.046158363146326264	0.5170828305800852	0.08085579565478894	138.05128479003906	138.05857849121094
193	138.06613159179688	9.901083333333334					1	DETECTED	138.0661 m/z @9.90 [N1283_2.mzXML]	138.06613159179688	9.901083333333334	1.2866333333333333	10.427150000000001	9.140516666666668	39471.76171875	836334.3252628773	0	1192	0.09709659631400669	0.7930698783555682	0.2296083045612045	138.06272888183594	138.06637573242188
194	139.00245666503906	3.223883333333333					1	DETECTED	139.0025 m/z @3.22 [N1283_2.mzXML]	139.00245666503906	3.223883333333333	1.43245	5.34645	3.9139999999999997	2962.379638671875	249723.07463458247	0	1192	0.06060074321555353	1.0924213385929331	1.1848426771858662	139.00201416015625	139.00611877441406
195	139.04177856445312	14.529599999999999					1	DETECTED	139.0418 m/z @14.53 [N1283_2.mzXML]	139.04177856445312	14.529599999999999	0.11989999999999999	19.98	19.8601	127046.3984375	2.1405726215305578E7	0	1192	1.743376411070141	0.7714078432564303	0.5345974784514891	139.03233337402344	139.05020141601562
196	140.04141235351562	14.256716666666668					1	DETECTED	140.0414 m/z @14.26 [N1283_2.mzXML]	140.04141235351562	14.256716666666668	5.521249999999999	18.458333333333332	12.937083333333334	7323.79345703125	1600225.9543111562	0	1192	3.0521409580010097	0.7404918264240796	0.19303428380616808	140.0409698486328	140.0496063232422
197	140.0677947998047	1.7828333333333333					1	DETECTED	140.0678 m/z @1.78 [N1283_2.mzXML]	140.0677947998047	1.7828333333333333	0.5219	19.87	19.348100000000002	840168.4375	8218607.728457303	1	1192	0.05397601992551837	0.5237898377574112	7.579745168925986	140.06568908691406	140.07647705078125
198	140.9595184326172	11.461566666666666					1	DETECTED	140.9595 m/z @11.46 [N1283_2.mzXML]	140.9595184326172	11.461566666666666	0.22963333333333333	19.961333333333336	19.731700000000004	7031.662109375	2854369.560439117	0	1192	16.5464111469591	0.812762975786825	0.6861414922217797	140.95130920410156	140.9595184326172
199	141.0157928466797	3.988183333333333					1	DETECTED	141.0158 m/z @3.99 [N1283_2.mzXML]	141.0157928466797	3.988183333333333	2.7603333333333335	4.254883333333334	1.4945500000000003	2685.9912109375	135258.91802612308	0	1192	0.8168138761255581	0.6086044712301995	0.21720894246039882	141.0151824951172	141.01609802246094
200	141.0386199951172	14.2865					1	DETECTED	141.0386 m/z @14.29 [N1283_2.mzXML]	141.0386199951172	14.2865	2.7464	16.46755	13.72115	4588.18115234375	1453335.352215942	0	1192	2.8340840504530256	0.5944987478444727	0.1297546168645583	141.0298309326172	141.0408477783203
201	141.05218505859375	9.3233					1	DETECTED	141.0522 m/z @9.32 [N1283_2.mzXML]	141.05218505859375	9.3233	3.4957	12.933633333333335	9.437933333333335	99594.3125	1587614.401518402	0	1192	0.1192473185718903	0.7303797950221309	0.45595441683340754	141.0457000732422	141.05760192871094
202	141.09063720703125	10.875916666666665					1	DETECTED	141.0906 m/z @10.88 [N1283_2.mzXML]	141.09063720703125	10.875916666666665	0.11989999999999999	19.98	19.8601	3332.0556640625	1538426.366869843	0	1192	17.837602439863538	0.9232088706940766	1.7107455085550807	141.0901641845703	141.0913848876953
203	142.06517028808594	9.190183333333332					1	DETECTED	142.0652 m/z @9.19 [N1283_2.mzXML]	142.06517028808594	9.190183333333332	0.5586	16.57735	16.01875	105211.7265625	1605136.0555673516	0	1192	0.09034873182607761	1.9877882576791146	1.7218991064311788	142.05557250976562	142.06723022460938
204	142.94769287109375	1.6562					1	DETECTED	142.9477 m/z @1.66 [N1283_2.mzXML]	142.94769287109375	1.6562	1.49375	19.047	17.553250000000002	36264.51953125	1921793.6416129458	0	1192	0.055981319784263794	15.954644703442277	33.306230822155435	142.93788146972656	142.95765686035156
205	143.0009307861328	1.9820166666666668					1	DETECTED	143.0009 m/z @1.98 [N1283_2.mzXML]	143.0009307861328	1.9820166666666668	1.43245	16.174266666666668	14.741816666666669	18049.2734375	2364532.4645323493	0	1192	2.9239126719058346	2.6519946099526175	4.123623659756499	143.0009307861328	143.01083374023438
206	143.0312042236328	1.7828333333333333					1	DETECTED	143.0312 m/z @1.78 [N1283_2.mzXML]	143.0312042236328	1.7828333333333333	1.6105333333333334	18.80816666666667	17.197633333333336	69784.7421875	2689717.90478009	0	1192	0.11336612606375573	25.293115331613315	2.7982147529699875	143.0287322998047	143.04086303710938
207	143.05361938476562	1.8256833333333333					1	DETECTED	143.0536 m/z @1.83 [N1283_2.mzXML]	143.05361938476562	1.8256833333333333	1.7969333333333333	17.776	15.979066666666666	918743.5	5539034.078603334	0	1192	0.05599091922472388	2.5975187411167515	3.578558518840954	143.0436248779297	143.05755615234375
208	143.07298278808594	9.190183333333332					1	DETECTED	143.0730 m/z @9.19 [N1283_2.mzXML]	143.07298278808594	9.190183333333332	0.10173333333333333	19.99816666666667	19.896433333333338	120435.8828125	3247613.5897646192	0	1192	0.089432540029307	0.5205231485943758	1.7666552108834166	143.0694580078125	143.0819091796875
209	143.10623168945312	11.077050000000002					1	DETECTED	143.1062 m/z @11.08 [N1283_2.mzXML]	143.10623168945312	11.077050000000002	0.9957999999999999	14.770283333333333	13.774483333333334	11330.7626953125	1303076.629506806	0	1192	0.6472678355574306	0.8165555471649946	1.0066619835250668	143.10601806640625	143.1131591796875
210	144.0444793701172	9.190183333333332					1	DETECTED	144.0445 m/z @9.19 [N1283_2.mzXML]	144.0444793701172	9.190183333333332	1.8401333333333334	9.592099999999999	7.751966666666665	26203.58203125	4794472.6851839	0	1192	0.09010164530489995	0.515111055384041	3.6453020765360353	144.04396057128906	144.05087280273438
211	144.05702209472656	1.8256833333333333					1	DETECTED	144.0570 m/z @1.83 [N1283_2.mzXML]	144.05702209472656	1.8256833333333333	0.17506666666666665	19.99816666666667	19.823100000000004	17836.11328125	2082578.1740392451	0	1192	5.02905191650911	2.3873403844470817	4.467829063463792	144.05702209472656	144.06591796875
212	144.08056640625	9.190183333333332					1	DETECTED	144.0806 m/z @9.19 [N1283_2.mzXML]	144.08056640625	9.190183333333332	8.994916666666667	19.302666666666667	10.30775	1126948.375	8654229.190742735	1	1192	0.09209979271169999	1.596723735710131	1.671660021572701	144.08010864257812	144.08106994628906
213	144.10171508789062	1.86875					1	DETECTED	144.1017 m/z @1.87 [N1283_2.mzXML]	144.10171508789062	1.86875	0.15626666666666666	19.9065	19.750233333333334	370486.15625	9538425.01977829	0	1192	0.06116581994426595	0.49052533541631094	null	144.1012725830078	144.10244750976562
214	144.98081970214844	1.53755					1	DETECTED	144.9808 m/z @1.54 [N1283_2.mzXML]	144.98081970214844	1.53755	1.43245	19.522666666666666	18.090216666666667	57213.4609375	1662372.6871651001	0	1192	0.10221981549988124	52.197745080295775	0.8556262450307953	144.9796905517578	144.9814453125
215	144.9918212890625	1.8256833333333333					1	DETECTED	144.9918 m/z @1.83 [N1283_2.mzXML]	144.9918212890625	1.8256833333333333	1.4139666666666666	15.935599999999999	14.521633333333332	138045.140625	3.0108639169978883E7	0	1192	0.055755484947833445	160.2563765537025	336.5533756770787	144.99160766601562	144.99362182617188
216	145.04925537109375	1.9681					1	DETECTED	145.0493 m/z @1.97 [N1283_2.mzXML]	145.04925537109375	1.9681	0.10173333333333333	19.99816666666667	19.896433333333338	109906.1875	9314026.739693545	0	1192	0.5986750851250602	2.368527306277134	1.807671918652189	145.04849243164062	145.05296325683594
217	145.0648193359375	9.176016666666667					1	DETECTED	145.0648 m/z @9.18 [N1283_2.mzXML]	145.0648193359375	9.176016666666667	9.131166666666667	9.277	0.14583333333333215	5670.31494140625	30728.001488037095	0	1192	0.08504317322226917	1.6257896692679068	2.2515793385358136	145.0646514892578	145.0648956298828
218	145.0841522216797	9.190183333333332					1	DETECTED	145.0842 m/z @9.19 [N1283_2.mzXML]	145.0841522216797	9.190183333333332	8.562999999999999	10.480833333333333	1.9178333333333342	101100.34375	895346.6102199401	0	1192	0.09481204102812946	0.6556678321332717	1.7067739667110735	145.07546997070312	145.0880584716797
219	146.0597686767578	9.190183333333332					1	DETECTED	146.0598 m/z @9.19 [N1283_2.mzXML]	146.0597686767578	9.190183333333332	2.704333333333333	19.193499999999997	16.489166666666662	988138.3125	8363787.3424453745	0	1192	0.08899092474753623	1.8971603621059188	1.557693416802442	146.0524444580078	146.0603790283203
220	146.08096313476562	2.02445					1	DETECTED	146.0810 m/z @2.02 [N1283_2.mzXML]	146.08096313476562	2.02445	0.21143333333333333	19.650166666666667	19.438733333333335	84085.1953125	6702688.531646322	0	1192	0.7757351282869047	2.212882606464579	1.3860303537068555	146.0757598876953	146.08741760253906
221	146.1173858642578	1.8545333333333334					1	DETECTED	146.1174 m/z @1.85 [N1283_2.mzXML]	146.1173858642578	1.8545333333333334	1.81145	9.370066666666666	7.5586166666666665	90546.75	1.0401085490423337E7	0	1192	0.054858268648936725	82.99424970372979	169.8559389806704	146.1172332763672	146.1177978515625
222	146.9964141845703	1.53755					1	DETECTED	146.9964 m/z @1.54 [N1283_2.mzXML]	146.9964141845703	1.53755	0.8864666666666667	14.982	14.095533333333332	233939.203125	1.2667182191215023E7	0	1192	4.812681522466235	9.80132952074431	21.369155165504623	146.99435424804688	147.0006561279297
223	147.0137939453125	1.53755					1	DETECTED	147.0138 m/z @1.54 [N1283_2.mzXML]	147.0137939453125	1.53755	1.4639833333333334	19.961333333333336	18.49735	202788.453125	4510424.696540741	0	1192	11.061197082849393	70.24933032495228	141.17521859605202	147.00767517089844	147.01980590820312
224	147.0287322998047	3.3444333333333334					1	DETECTED	147.0287 m/z @3.34 [N1283_2.mzXML]	147.0287322998047	3.3444333333333334	3.003133333333333	3.6177833333333336	0.6146500000000006	6620.6318359375	131254.27701538085	0	1192	0.30348261513883434	0.9004541459126867	0.8009082918253733	147.02865600585938	147.0288848876953
225	147.06336975097656	9.190183333333332					1	DETECTED	147.0634 m/z @9.19 [N1283_2.mzXML]	147.06336975097656	9.190183333333332	0.10173333333333333	19.961333333333336	19.859600000000004	77792.859375	2875930.7418428985	0	1192	0.09022099846482057	0.5154329841255016	1.6079123257468002	147.0575408935547	147.06573486328125
226	147.07618713378906	1.9542					1	DETECTED	147.0762 m/z @1.95 [N1283_2.mzXML]	147.07618713378906	1.9542	1.7828333333333333	10.562666666666667	8.779833333333334	131425.1875	6216337.73597647	0	1192	0.5047657529330409	11.928134061091628	7.322331976577385	147.07595825195312	147.08035278320312
227	147.11256408691406	1.6105333333333334					1	DETECTED	147.1126 m/z @1.61 [N1283_2.mzXML]	147.11256408691406	1.6105333333333334	1.5084833333333334	15.254333333333333	13.74585	217166.703125	4529092.560312715	0	1192	0.1273475180562349	4.982926510044523	6.829219540518657	147.10391235351562	147.11782836914062
228	148.04248046875	2.0524833333333334					1	DETECTED	148.0425 m/z @2.05 [N1283_2.mzXML]	148.04248046875	2.0524833333333334	0.5586	10.562666666666667	10.004066666666667	30794.48828125	2126327.1903161	0	1192	0.5260304407735861	2.5708929571733212	0.6052429600739416	148.03842163085938	148.0428924560547
229	148.06024169921875	1.8401333333333334					1	DETECTED	148.0602 m/z @1.84 [N1283_2.mzXML]	148.06024169921875	1.8401333333333334	0.17506666666666665	9.262083333333333	9.087016666666667	25235.962890625	1365895.6329285898	0	1192	0.15223609499666857	1.052289990608975	1.3713159730068587	148.0595703125	148.0667724609375
230	148.08218383789062	18.071166666666667					1	DETECTED	148.0822 m/z @18.07 [N1283_2.mzXML]	148.08218383789062	18.071166666666667	0.10173333333333333	19.99816666666667	19.896433333333338	4891.3876953125	2009789.306002167	0	1192	3.624797584065755	0.5536188304954897	0.19416548151552784	148.0753936767578	148.0825958251953
231	148.0967254638672	1.94015					1	DETECTED	148.0967 m/z @1.94 [N1283_2.mzXML]	148.0967254638672	1.94015	0.7773833333333333	7.6488499999999995	6.871466666666667	14042.314453125	1045695.4370856631	0	1192	1.6505155365586375	0.9854717586771778	1.1294803581359427	148.09619140625	148.09689331054688
232	148.11203002929688	8.960583333333334					1	DETECTED	148.1120 m/z @8.96 [N1283_2.mzXML]	148.11203002929688	8.960583333333334	3.4048666666666665	9.02895	5.624083333333333	3665.659423828125	238933.96666061392	0	1192	0.1074198799198296	0.5061528215681744	0.012305643136348928	148.1118621826172	148.12026977539062
233	148.9349365234375	1.7685833333333332					1	DETECTED	148.9349 m/z @1.77 [N1283_2.mzXML]	148.9349365234375	1.7685833333333332	1.6562	12.459	10.8028	54489.80859375	8897055.98351953	0	1192	0.21656143720591636	48.06228681595731	95.12457363191461	148.93490600585938	148.9351348876953
234	148.96092224121094	1.94015					1	DETECTED	148.9609 m/z @1.94 [N1283_2.mzXML]	148.96092224121094	1.94015	1.9259666666666668	17.794500000000003	15.868533333333335	18561.69921875	1272542.5435728147	0	1192	0.11117052871274091	512.0945137393913	1035.0612790135247	148.95745849609375	148.96202087402344
235	149.0120391845703	1.5231166666666667					1	DETECTED	149.0120 m/z @1.52 [N1283_2.mzXML]	149.0120391845703	1.5231166666666667	0.10173333333333333	19.4495	19.34776666666667	191187.953125	5290725.5821481645	0	1192	0.1227286362887996	0.6113427545708082	0.14005704229389243	149.00210571289062	149.01219177246094
236	149.02301025390625	12.459					1	DETECTED	149.0230 m/z @12.46 [N1283_2.mzXML]	149.02301025390625	12.459	0.10173333333333333	19.99816666666667	19.896433333333338	98975.5703125	3.724388367286065E7	1	1192	19.146828740484814	0.5279071672458139	0.07746726738159199	149.02279663085938	149.02340698242188
237	149.0598602294922	8.347233333333334					1	DETECTED	149.0599 m/z @8.35 [N1283_2.mzXML]	149.0598602294922	8.347233333333334	7.927716666666667	8.632066666666667	0.7043499999999998	6520.40234375	138912.18250387567	0	1192	0.3412961358333604	0.8394779706805451	0.8840493316065977	149.05950927734375	149.0598602294922
238	149.07852172851562	16.871333333333332					1	DETECTED	149.0785 m/z @16.87 [N1283_2.mzXML]	149.07852172851562	16.871333333333332	0.10173333333333333	19.9065	19.80476666666667	8336.361328125	4016739.2148700566	0	1192	8.403874033886948	0.5904960961104221	0.3691996939015268	149.07833862304688	149.07888793945312
239	149.99237060546875	1.7685833333333332					1	DETECTED	149.9924 m/z @1.77 [N1283_2.mzXML]	149.99237060546875	1.7685833333333332	0.10173333333333333	19.99816666666667	19.896433333333338	12513.8017578125	6704584.560860508	0	1192	17.609534622549628	5.968273489916111	7.5745769788936155	149.99221801757812	149.9976806640625
240	150.015380859375	1.5519666666666665					1	DETECTED	150.0154 m/z @1.55 [N1283_2.mzXML]	150.015380859375	1.5519666666666665	1.4486999999999999	19.668333333333333	18.219633333333334	5814.8935546875	2965508.2486668695	0	1192	18.254354811322354	88.2164299548096	175.4328599096192	150.01296997070312	150.0157470703125
241	150.0263214111328	12.424866666666667					1	DETECTED	150.0263 m/z @12.42 [N1283_2.mzXML]	150.0263214111328	12.424866666666667	0.11989999999999999	19.686500000000002	19.5666	8903.111328125	3608469.275717288	0	1192	15.635784436118854	0.7950691996998502	1.1875106118628371	150.02618408203125	150.03445434570312
242	150.0582275390625	2.704333333333333					1	DETECTED	150.0582 m/z @2.70 [N1283_2.mzXML]	150.0582275390625	2.704333333333333	1.81145	19.796666666666667	17.985216666666666	66868.1796875	4415965.099567779	0	1192	0.8056408097898746	0.7802720662857794	8.506212562785326	150.0520477294922	150.06158447265625
243	150.93209838867188	1.7685833333333332					1	DETECTED	150.9321 m/z @1.77 [N1283_2.mzXML]	150.93209838867188	1.7685833333333332	1.6864166666666667	9.4169	7.730483333333334	19320.259765625	2199779.728361115	0	1192	0.17552141846807512	47.04148073022322	93.08296146044644	150.9319610595703	150.9420928955078
244	150.97669982910156	2.2227					1	DETECTED	150.9767 m/z @2.22 [N1283_2.mzXML]	150.97669982910156	2.2227	0.15626666666666666	19.9065	19.750233333333334	33315.5078125	3032330.763215789	0	1192	0.14550591894062403	4.460606456118883	5.377346171203286	150.9680633544922	150.9769744873047
245	151.0465850830078	2.2506666666666666					1	DETECTED	151.0466 m/z @2.25 [N1283_2.mzXML]	151.0465850830078	2.2506666666666666	1.43245	14.482750000000001	13.050300000000002	17404.373046875	5767977.03873114	0	1192	8.802020131503749	7.924579533626482	10.325422758560418	151.0383758544922	151.04751586914062
246	151.0614013671875	8.528699999999999					1	DETECTED	151.0614 m/z @8.53 [N1283_2.mzXML]	151.0614013671875	8.528699999999999	2.6485	8.666699999999999	6.018199999999998	9098.8583984375	344159.511984161	0	1192	5.97216887381917	0.7096178901920748	0.516297538320782	151.0612335205078	151.0618133544922
247	151.07493591308594	11.249699999999999					1	DETECTED	151.0749 m/z @11.25 [N1283_2.mzXML]	151.07493591308594	11.249699999999999	2.2927000000000004	11.365783333333333	9.073083333333333	26736.330078125	4169274.348236939	0	1192	1.3563814020795686	0.5502220918724292	0.10835182075526162	151.0746307373047	151.08351135253906
248	152.02178955078125	1.81145					1	DETECTED	152.0218 m/z @1.81 [N1283_2.mzXML]	152.02178955078125	1.81145	1.7969333333333333	8.838683333333334	7.04175	130692.1953125	1784864.298605804	0	1192	0.09976720436589881	43.1339589495773	105.73522416762295	152.01394653320312	152.0317840576172
249	152.03184509277344	3.3896666666666664					1	DETECTED	152.0318 m/z @3.39 [N1283_2.mzXML]	152.03184509277344	3.3896666666666664	2.389816666666667	9.688116666666668	7.298300000000001	12751.208984375	776995.2186377868	0	1192	0.4636247004590146	3.6496974546181953	0.345011986449452	152.03179931640625	152.03622436523438
250	152.04632568359375	11.6274					1	DETECTED	152.0463 m/z @11.63 [N1283_2.mzXML]	152.04632568359375	11.6274	0.10173333333333333	19.99816666666667	19.896433333333338	7060.91162109375	1728923.179130615	0	1192	9.005310673023146	0.7986512472884736	1.9371489217487032	152.04299926757812	152.05630493164062
251	152.07052612304688	8.943333333333333					1	DETECTED	152.0705 m/z @8.94 [N1283_2.mzXML]	152.07052612304688	8.943333333333333	0.17506666666666665	19.741666666666667	19.5666	25548.931640625	2315212.19369397	0	1192	0.11967369256009519	0.5483819463533607	0.6358738161871073	152.06097412109375	152.0712890625
252	152.94688415527344	1.6105333333333334					1	DETECTED	152.9469 m/z @1.61 [N1283_2.mzXML]	152.94688415527344	1.6105333333333334	1.43245	9.190183333333332	7.757733333333332	76887.453125	1859556.3366138304	0	1192	0.06713826420030555	1.8109934907015577	3.561456289192281	152.94664001464844	152.9544219970703
253	153.0574188232422	12.694983333333333					1	DETECTED	153.0574 m/z @12.69 [N1283_2.mzXML]	153.0574188232422	12.694983333333333	1.91195	19.796666666666667	17.884716666666666	73165.8125	1.5318747742772372E7	0	1192	2.603945695358327	1.3301693039823692	0.4581620827191973	153.05189514160156	153.06605529785156
254	153.07391357421875	8.960583333333334					1	DETECTED	153.0739 m/z @8.96 [N1283_2.mzXML]	153.07391357421875	8.960583333333334	8.890633333333334	8.994916666666667	0.10428333333333306	2034.6795654296875	10298.182350036725	0	1192	0.08848269501925721	0.7454133905170298	0.4908267810340595	153.07369995117188	153.0740203857422
255	153.12704467773438	10.753883333333333					1	DETECTED	153.1270 m/z @10.75 [N1283_2.mzXML]	153.12704467773438	10.753883333333333	0.19328333333333333	19.888333333333332	19.69505	4428.1630859375	1306543.3443370054	0	1192	9.937960775418166	0.9324777948222639	11.102038081452012	153.1262969970703	153.1275634765625
256	154.0262908935547	1.8545333333333334					1	DETECTED	154.0263 m/z @1.85 [N1283_2.mzXML]	154.0262908935547	1.8545333333333334	1.53755	16.30323333333333	14.765683333333332	78925.6328125	3415153.731457824	0	1192	0.04943329164033283	0.9301998384728826	0.32673499992128474	154.01785278320312	154.03286743164062
257	154.0585174560547	1.8401333333333334					1	DETECTED	154.0585 m/z @1.84 [N1283_2.mzXML]	154.0585174560547	1.8401333333333334	1.8256833333333333	15.68115	13.855466666666667	33012.85546875	4298141.828705326	0	1192	12.417840574087242	450.12461340726236	865.4735751938229	154.0491943359375	154.06478881835938
258	154.08383178710938	4.0191					1	DETECTED	154.0838 m/z @4.02 [N1283_2.mzXML]	154.08383178710938	4.0191	3.01755	9.655516666666667	6.637966666666667	12238.150390625	951448.5589605714	0	1192	1.0253816421683806	0.8929740449945546	0.7310962555455992	154.08322143554688	154.0863800048828
259	154.8803253173828	2.0524833333333334					1	DETECTED	154.8803 m/z @2.05 [N1283_2.mzXML]	154.8803253173828	2.0524833333333334	1.7196500000000001	2.0524833333333334	0.3328333333333333	8479.9765625	139255.72241772458	0	1192	0.029889074232649193	0.5	null	154.87966918945312	154.8803253173828
260	155.02816772460938	2.7464					1	DETECTED	155.0282 m/z @2.75 [N1283_2.mzXML]	155.02816772460938	2.7464	2.0665999999999998	17.49866666666667	15.43206666666667	47567.38671875	1840469.2361838992	0	1192	0.23938971755570382	0.6683887428565091	0.5185488387979805	155.02793884277344	155.0317840576172
261	155.0677947998047	9.9963					1	DETECTED	155.0678 m/z @10.00 [N1283_2.mzXML]	155.0677947998047	9.9963	9.063383333333332	10.480833333333333	1.4174500000000005	14374.75	261529.66255889958	0	1192	0.08094001615244295	0.5822959252178749	0.15312703692020158	155.0603790283203	155.06838989257812
262	155.07882690429688	1.6562					1	DETECTED	155.0788 m/z @1.66 [N1283_2.mzXML]	155.07882690429688	1.6562	1.5955000000000001	11.175366666666667	9.579866666666668	46936.34375	2872883.6137952884	0	1192	0.09095556909232516	71.05233146277688	129.8394260731779	155.0699005126953	155.07887268066406
263	155.10643005371094	19.5955					1	DETECTED	155.1064 m/z @19.60 [N1283_2.mzXML]	155.10643005371094	19.5955	4.951033333333333	19.5955	14.644466666666668	2215.11572265625	1143614.1184312133	0	1192	8.981376772895256	0.5	null	155.10601806640625	155.10720825195312
264	155.1305694580078	14.818883333333334					1	DETECTED	155.1306 m/z @14.82 [N1283_2.mzXML]	155.1305694580078	14.818883333333334	0.10173333333333333	19.99816666666667	19.896433333333338	403829.125	8.518971761896864E7	0	1192	3.970960156943587	1.6912541819324973	0.352478620336098	155.13043212890625	155.13108825683594
265	156.0418243408203	1.7828333333333333					1	DETECTED	156.0418 m/z @1.78 [N1283_2.mzXML]	156.0418243408203	1.7828333333333333	1.7370166666666667	10.463633333333332	8.726616666666665	422038.125	3662613.649828919	1	1192	0.05952267437331282	99.05667301406729	1.540428130008769	156.04171752929688	156.0422821044922
266	156.0765380859375	1.94015					1	DETECTED	156.0765 m/z @1.94 [N1283_2.mzXML]	156.0765380859375	1.94015	1.53755	15.500083333333333	13.962533333333333	58400.63671875	2928390.5640283828	0	1192	0.7836616216177255	2.695776016178694	2.2495077027401518	156.0680694580078	156.07749938964844
267	156.13417053222656	14.8667					1	DETECTED	156.1342 m/z @14.87 [N1283_2.mzXML]	156.13417053222656	14.8667	0.10173333333333333	19.961333333333336	19.859600000000004	20231.31640625	5285497.692892456	0	1192	6.712451077551725	0.8689308184857697	0.3549053983972745	156.13357543945312	156.13473510742188
268	156.92893981933594	1.4639833333333334					1	DETECTED	156.9289 m/z @1.46 [N1283_2.mzXML]	156.92893981933594	1.4639833333333334	1.43245	1.49375	0.06129999999999991	2928.84765625	9775.892355346674	0	1192	2.6774765684442814	0.9719873150105669	0.9439746300211339	156.92893981933594	156.9293975830078
269	157.12771606445312	14.641783333333333					1	DETECTED	157.1277 m/z @14.64 [N1283_2.mzXML]	157.12771606445312	14.641783333333333	0.10173333333333333	19.99816666666667	19.896433333333338	107423.078125	2.4734937654327102E7	0	1192	5.594782081535136	0.7823170381513191	0.37961022442373243	157.12213134765625	157.12832641601562
270	158.1311492919922	14.641783333333333					1	DETECTED	158.1311 m/z @14.64 [N1283_2.mzXML]	158.1311492919922	14.641783333333333	0.11989999999999999	19.888333333333332	19.76843333333333	8472.5029296875	1929928.643751709	0	1192	7.5516382375220985	0.6866134787063597	0.21664082470481716	158.13055419921875	158.1316375732422
271	158.9278106689453	1.5519666666666665					1	DETECTED	158.9278 m/z @1.55 [N1283_2.mzXML]	158.9278106689453	1.5519666666666665	1.4486999999999999	2.152016666666667	0.703316666666667	41663.50390625	736585.0695014647	0	1192	2.151227682061074	2.753293266884638	4.014082083995337	158.92169189453125	158.9278106689453
272	158.96372985839844	1.6412					1	DETECTED	158.9637 m/z @1.64 [N1283_2.mzXML]	158.96372985839844	1.6412	1.5809	1.94015	0.35925000000000007	384064.5	2433493.8206669926	0	1192	0.07039376520992069	2.8028355706630457	4.434916300218769	158.9636993408203	158.96408081054688
273	159.01373291015625	2.1946333333333334					1	DETECTED	159.0137 m/z @2.19 [N1283_2.mzXML]	159.01373291015625	2.1946333333333334	1.4139666666666666	17.424166666666668	16.0102	11849.9794921875	1023903.2725434264	0	1192	0.8243115422180018	10.254184457728435	1.1673106169193548	159.00440979003906	159.01663208007812
274	159.065185546875	2.3762					1	DETECTED	159.0652 m/z @2.38 [N1283_2.mzXML]	159.065185546875	2.3762	0.8683166666666666	18.9735	18.105183333333336	5732.93212890625	1401977.421450073	0	1192	1.5810605804371693	6.003509334276526	0.7025264310823905	159.06182861328125	159.06752014160156
275	159.0916290283203	9.204283333333333					1	DETECTED	159.0916 m/z @9.20 [N1283_2.mzXML]	159.0916290283203	9.204283333333333	0.6316166666666666	19.85183333333333	19.220216666666666	79284.6953125	2364999.640957947	0	1192	0.1038696565263848	0.5983295605773473	1.3972035549695956	159.0817413330078	159.1016082763672
276	159.14920043945312	8.838683333333334					1	DETECTED	159.1492 m/z @8.84 [N1283_2.mzXML]	159.14920043945312	8.838683333333334	8.666699999999999	12.424866666666667	3.7581666666666678	16477.4453125	395851.9136018676	0	1192	3.3035400376558535	9.596030737904977	23.08012438372696	159.14892578125	159.14939880371094
277	159.98193359375	11.125683333333335					1	DETECTED	159.9819 m/z @11.13 [N1283_2.mzXML]	159.98193359375	11.125683333333335	0.10173333333333333	19.99816666666667	19.896433333333338	3879.998779296875	1823759.61773056	0	1192	17.477863628518094	0.9024185220965868	0.7919496764508049	159.97955322265625	159.98606872558594
278	160.06031799316406	2.593233333333333					1	DETECTED	160.0603 m/z @2.59 [N1283_2.mzXML]	160.06031799316406	2.593233333333333	1.9542	19.631833333333336	17.677633333333336	268061.8125	1.7343810772762753E7	1	1192	0.7940412024333998	2.515904231378297	2.1478877661873863	160.05108642578125	160.0692138671875
279	160.07579040527344	9.190183333333332					1	DETECTED	160.0758 m/z @9.19 [N1283_2.mzXML]	160.07579040527344	9.190183333333332	0.9593833333333334	19.814833333333336	18.85545	42648.0	2998229.709964508	0	1192	0.13185528148351722	0.5755954315450017	14.704276976727861	160.07508850097656	160.0792999267578
280	160.13308715820312	1.86875					1	DETECTED	160.1331 m/z @1.87 [N1283_2.mzXML]	160.13308715820312	1.86875	1.8545333333333334	10.227283333333332	8.37275	136769.40625	2533033.471964233	0	1192	0.03161327989415286	292.800866231613	581.7863465271394	160.1329345703125	160.13330078125
281	161.01222229003906	1.5084833333333334					1	DETECTED	161.0122 m/z @1.51 [N1283_2.mzXML]	161.01222229003906	1.5084833333333334	1.4139666666666666	17.831833333333336	16.41786666666667	20645.099609375	1207584.3599916385	0	1192	0.16699055440694677	86.8517016399223	1.0762641587721247	161.00746154785156	161.0123291015625
282	161.02365112304688	12.322983333333333					1	DETECTED	161.0237 m/z @12.32 [N1283_2.mzXML]	161.02365112304688	12.322983333333333	1.49375	16.137483333333332	14.643733333333332	56290.76171875	1.1357820650155017E7	0	1192	1.5847772115858483	1.964351486251749	2.9800286351215277	161.01385498046875	161.03297424316406
283	161.0637664794922	2.471083333333333					1	DETECTED	161.0638 m/z @2.47 [N1283_2.mzXML]	161.0637664794922	2.471083333333333	0.15626666666666666	19.98	19.823733333333333	16462.419921875	2245798.2553452128	0	1192	0.7814193511779415	1.001976625675736	7.2133760827783835	161.05838012695312	161.0640869140625
284	161.1282501220703	1.7530000000000001					1	DETECTED	161.1283 m/z @1.75 [N1283_2.mzXML]	161.1282501220703	1.7530000000000001	1.6105333333333334	15.394583333333333	13.78405	6132.21484375	1638201.781407135	0	1192	12.897459939546259	48.37640383715487	92.10563234973684	161.12786865234375	161.13671875
285	161.9810333251953	0.8137666666666666					1	DETECTED	161.9810 m/z @0.81 [N1283_2.mzXML]	161.9810333251953	0.8137666666666666	0.10173333333333333	19.99816666666667	19.896433333333338	3750.3564453125	1803519.0521772176	0	1192	7.4521371532958325	13.971560320209733	10.589851842593488	161.98045349121094	161.98805236816406
286	162.04995727539062	1.94015					1	DETECTED	162.0500 m/z @1.94 [N1283_2.mzXML]	162.04995727539062	1.94015	1.86875	9.885349999999999	8.016599999999999	24602.72265625	1835219.6080483096	0	1192	8.097109180902482	28.430170725773035	109.86022350112985	162.04995727539062	162.05865478515625
287	162.0978546142578	15.935599999999999					1	DETECTED	162.0979 m/z @15.94 [N1283_2.mzXML]	162.0978546142578	15.935599999999999	8.943333333333333	19.650166666666667	10.706833333333334	11294.0068359375	2702809.9124391484	0	1192	3.1578082440967883	0.76561963693223	0.6171570815089179	162.0972442626953	162.0984344482422
288	162.11195373535156	1.8256833333333333					1	DETECTED	162.1120 m/z @1.83 [N1283_2.mzXML]	162.11195373535156	1.8256833333333333	1.7685833333333332	8.7362	6.967616666666667	2173225.0	1.8520460849175926E7	1	1192	0.08333945310955082	3.681830472464422	4.2938666518476705	162.11175537109375	162.1129608154297
289	162.97837829589844	11.351183333333333					1	DETECTED	162.9784 m/z @11.35 [N1283_2.mzXML]	162.97837829589844	11.351183333333333	0.24798333333333333	12.083499999999999	11.835516666666665	5291.54443359375	1386802.784068237	0	1192	5.134943331527508	0.5329777301438624	0.19832637461856328	162.9683837890625	162.97837829589844
290	162.99124145507812	1.5231166666666667					1	DETECTED	162.9912 m/z @1.52 [N1283_2.mzXML]	162.99124145507812	1.5231166666666667	0.11989999999999999	19.98	19.8601	453717.90625	6784173.444996191	0	1192	0.11249496330555764	1.1034687275510007	1.0720466010978411	162.9834747314453	162.99241638183594
291	163.03866577148438	10.925983333333333					1	DETECTED	163.0387 m/z @10.93 [N1283_2.mzXML]	163.03866577148438	10.925983333333333	0.10173333333333333	19.943166666666666	19.841433333333335	30551.427734375	3502997.1864238842	0	1192	0.9383891956928885	3.208425014006485	2.067930174854179	163.03443908691406	163.04798889160156
292	163.06002807617188	2.0102333333333333					1	DETECTED	163.0600 m/z @2.01 [N1283_2.mzXML]	163.06002807617188	2.0102333333333333	0.15626666666666666	19.85183333333333	19.695566666666664	28443.669921875	5782500.269199282	0	1192	1.4798763543353775	2.550736741534999	8.097673099917843	163.05966186523438	163.06185913085938
293	163.07508850097656	11.540899999999999					1	DETECTED	163.0751 m/z @11.54 [N1283_2.mzXML]	163.07508850097656	11.540899999999999	4.81705	11.76595	6.9489	41150.3984375	2979127.7157622073	0	1192	6.839957180224955	0.5167352037894957	0.02938959958596445	163.0662078857422	163.08460998535156
294	163.09426879882812	15.11675					1	DETECTED	163.0943 m/z @15.12 [N1283_2.mzXML]	163.09426879882812	15.11675	0.2662	19.98	19.7138	20537.044921875	6732661.471513705	0	1192	3.54810621903032	0.8995807112308795	0.7525213900187125	163.09375	163.09864807128906
295	163.11561584472656	1.8256833333333333					1	DETECTED	163.1156 m/z @1.83 [N1283_2.mzXML]	163.11561584472656	1.8256833333333333	0.9046166666666667	12.510449999999999	11.605833333333331	114711.1328125	4636834.5355829485	0	1192	0.08494898638445525	6.176311506599684	12.062865759534901	163.1090850830078	163.1238555908203
296	163.9765167236328	1.2866333333333333					1	DETECTED	163.9765 m/z @1.29 [N1283_2.mzXML]	163.9765167236328	1.2866333333333333	0.10173333333333333	19.99816666666667	19.896433333333338	52617.01171875	1.7508589868834224E7	1	1192	17.165007958867065	4.209364290558663	6.836645270372983	163.9755859375	163.97703552246094
297	164.09144592285156	1.94015					1	DETECTED	164.0914 m/z @1.94 [N1283_2.mzXML]	164.09144592285156	1.94015	1.94015	17.701666666666664	15.761516666666665	9169.0107421875	1261557.1481031799	0	1192	0.46405464946557773	null	null	164.09117126464844	164.0977020263672
298	164.90878295898438	1.7370166666666667					1	DETECTED	164.9088 m/z @1.74 [N1283_2.mzXML]	164.90878295898438	1.7370166666666667	1.6864166666666667	1.7530000000000001	0.06658333333333344	17626.5234375	55877.03409716804	0	1192	0.10741775671975273	0.6579380764163386	0.3158761528326772	164.90878295898438	164.9091339111328
299	164.92987060546875	1.6562					1	DETECTED	164.9299 m/z @1.66 [N1283_2.mzXML]	164.92987060546875	1.6562	1.62565	6.2561	4.63045	47686.66796875	1329978.1073196714	0	1192	0.29887438034327585	75.78477905073686	4.888827984029447	164.92018127441406	164.9356231689453
300	164.98414611816406	11.71725					1	DETECTED	164.9841 m/z @11.72 [N1283_2.mzXML]	164.98414611816406	11.71725	0.10173333333333333	19.99816666666667	19.896433333333338	87854.0390625	1.147621462071011E7	1	1192	0.8773666850083277	0.8729377889197056	8.604226455137933	164.97705078125	164.9851837158203
301	165.02447509765625	1.53755					1	DETECTED	165.0245 m/z @1.54 [N1283_2.mzXML]	165.02447509765625	1.53755	1.43245	1.6105333333333334	0.17808333333333337	9079.8359375	61044.55798748781	0	1192	0.11459622073834286	0.8472090072946404	0.6696455999325845	165.02427673339844	165.02476501464844
302	165.05484008789062	9.3233					1	DETECTED	165.0548 m/z @9.32 [N1283_2.mzXML]	165.05484008789062	9.3233	1.4639833333333334	10.562666666666667	9.098683333333334	15450.2392578125	1384638.8040609136	0	1192	5.5847991329174675	0.6152240962866742	0.19808210451678465	165.05380249023438	165.06100463867188
303	165.07559204101562	1.996					1	DETECTED	165.0756 m/z @2.00 [N1283_2.mzXML]	165.07559204101562	1.996	1.8829333333333333	12.03565	10.152716666666667	14057.8486328125	846964.7291465148	0	1192	0.12221835712975215	44.897037146226424	88.79407429245285	165.0699462890625	165.07980346679688
304	165.15972900390625	15.844466666666667					1	DETECTED	165.1597 m/z @15.84 [N1283_2.mzXML]	165.15972900390625	15.844466666666667	0.13799999999999998	19.99816666666667	19.860166666666668	19485.6328125	4963674.029040101	0	1192	3.823769758192089	0.6385476896640588	0.5238049380477506	165.15721130371094	165.165771484375
305	165.5899658203125	8.379266666666666					1	DETECTED	165.5900 m/z @8.38 [N1283_2.mzXML]	165.5899658203125	8.379266666666666	7.927716666666667	8.494283333333334	0.5665666666666667	8155.36083984375	154895.4365217288	0	1192	0.32371213951269695	0.6273576200494604	0.25471524009892066	165.5895538330078	165.5900421142578
306	166.02613830566406	2.4035333333333333					1	DETECTED	166.0261 m/z @2.40 [N1283_2.mzXML]	166.02613830566406	2.4035333333333333	1.94015	10.094166666666666	8.154016666666667	37833.703125	2228506.4280629875	0	1192	0.820316934520406	2.7345005552354253	3.3507232195451797	166.01893615722656	166.03562927246094
307	166.0530548095703	2.1661					1	DETECTED	166.0531 m/z @2.17 [N1283_2.mzXML]	166.0530548095703	2.1661	1.9820166666666668	10.546266666666666	8.56425	13658.4794921875	1083108.3216839903	0	1192	6.48772291383281	17.578988933524993	32.705183849807035	166.0480194091797	166.0625762939453
308	166.07064819335938	8.331016666666667					1	DETECTED	166.0706 m/z @8.33 [N1283_2.mzXML]	166.07064819335938	8.331016666666667	3.1059666666666668	8.666699999999999	5.5607333333333315	4386.162109375	558199.7469025877	0	1192	0.20615682934674773	0.5321224996252029	0.06424499925040565	166.06521606445312	166.07510375976562
309	166.08607482910156	8.379266666666666					1	DETECTED	166.0861 m/z @8.38 [N1283_2.mzXML]	166.08607482910156	8.379266666666666	0.8864666666666667	19.376166666666666	18.4897	2771437.75	6.959224336107056E7	1	1192	0.3311865621112773	0.7989319395711022	0.4385459046983785	166.0836944580078	166.08665466308594
310	166.1057586669922	12.918366666666666					1	DETECTED	166.1058 m/z @12.92 [N1283_2.mzXML]	166.1057586669922	12.918366666666666	1.3592333333333333	12.918366666666666	11.559133333333332	24989.470703125	4673987.401892821	0	1192	4.612758711741963	0.5	null	166.09669494628906	166.11280822753906
311	166.11622619628906	8.347233333333334					1	DETECTED	166.1162 m/z @8.35 [N1283_2.mzXML]	166.11622619628906	8.347233333333334	8.030816666666666	8.5803	0.5494833333333329	2481.14990234375	61596.23500482175	0	1192	0.3574164135709772	0.8682907558598877	0.7365815117197755	166.1161651611328	166.12420654296875
312	166.5843505859375	8.379266666666666					1	DETECTED	166.5844 m/z @8.38 [N1283_2.mzXML]	166.5843505859375	8.379266666666666	7.927716666666667	8.477166666666667	0.5494500000000002	7710.57177734375	150757.30930218534	0	1192	0.3232841397165931	0.608404384896469	0.216808769792938	166.58364868164062	166.5844268798828
313	166.984619140625	11.71725					1	DETECTED	166.9846 m/z @11.72 [N1283_2.mzXML]	166.984619140625	11.71725	0.10173333333333333	19.99816666666667	19.896433333333338	45367.29296875	7237277.499954227	0	1192	1.2171222347491497	0.8880777694302066	0.4461331289080964	166.98379516601562	166.9854278564453
314	167.0223388671875	8.379266666666666					1	DETECTED	167.0223 m/z @8.38 [N1283_2.mzXML]	167.0223388671875	8.379266666666666	7.858183333333333	8.443833333333334	0.5856500000000011	9415.46875	182212.44733874555	0	1192	0.2925779629320857	0.561954261954263	0.13043227525577666	167.02162170410156	167.02239990234375
315	167.0335235595703	9.576799999999999					1	DETECTED	167.0335 m/z @9.58 [N1283_2.mzXML]	167.0335235595703	9.576799999999999	1.7828333333333333	19.065166666666666	17.282333333333334	581549.375	5611570.616021941	1	1192	0.08451855018192234	0.5126597822385659	2.158278885961431	167.03114318847656	167.03421020507812
316	167.056396484375	8.545616666666666					1	DETECTED	167.0564 m/z @8.55 [N1283_2.mzXML]	167.056396484375	8.545616666666666	7.4719500000000005	8.719	1.2470499999999989	8699.8974609375	254020.29519863887	0	1192	0.17180474630541376	0.5807435579012732	0.16148711580254632	167.0557403564453	167.0564727783203
317	167.0894317626953	8.379266666666666					1	DETECTED	167.0894 m/z @8.38 [N1283_2.mzXML]	167.0894317626953	8.379266666666666	7.613316666666666	9.513283333333334	1.8999666666666677	208757.421875	4524312.309323735	0	1192	0.27623288200607554	0.81598763649753	0.4163938360781284	167.0894317626953	167.08999633789062
318	168.03729248046875	9.576799999999999					1	DETECTED	168.0373 m/z @9.58 [N1283_2.mzXML]	168.03729248046875	9.576799999999999	9.0464	19.120166666666666	10.073766666666666	36766.21484375	745563.280872894	0	1192	0.0909059754923458	5.443863091052056	2.116380090652688	168.03594970703125	168.03834533691406
319	168.09315490722656	8.2663					1	DETECTED	168.0932 m/z @8.27 [N1283_2.mzXML]	168.09315490722656	8.2663	0.3574	8.5803	8.2229	6889.29052734375	509900.39384787006	0	1192	0.3571352041397198	0.5198510538760132	0.50397412493057	168.09007263183594	168.1024169921875
320	168.98001098632812	11.686649999999998					1	DETECTED	168.9800 m/z @11.69 [N1283_2.mzXML]	168.98001098632812	11.686649999999998	0.15626666666666666	19.99816666666667	19.841900000000003	18432.28515625	3101578.0106015652	0	1192	1.2843226380015214	0.8416456036179075	0.6206817811423848	168.97950744628906	168.9809112548828
321	169.03562927246094	2.9743333333333335					1	DETECTED	169.0356 m/z @2.97 [N1283_2.mzXML]	169.03562927246094	2.9743333333333335	0.37561666666666665	19.613666666666667	19.23805	150030.703125	7949314.950781792	0	1192	0.36639136753656487	1.7719562866590814	1.136977115186471	169.0304718017578	169.0389404296875
322	169.04898071289062	10.824283333333334					1	DETECTED	169.0490 m/z @10.82 [N1283_2.mzXML]	169.04898071289062	10.824283333333334	1.7530000000000001	19.3945	17.6415	702129.9375	9111597.95492323	1	1192	0.10747712977902957	6.196178215103263	0.02817982414050597	169.04641723632812	169.05860900878906
323	169.0946044921875	1.6562					1	DETECTED	169.0946 m/z @1.66 [N1283_2.mzXML]	169.0946044921875	1.6562	1.3047833333333334	17.258333333333333	15.95355	46958.8203125	5508761.110485627	0	1192	0.09846960693214224	10.634836711986015	94.13515709002397	169.08587646484375	169.10360717773438
324	170.03274536132812	1.8545333333333334					1	DETECTED	170.0327 m/z @1.85 [N1283_2.mzXML]	170.03274536132812	1.8545333333333334	1.8256833333333333	9.354450000000002	7.528766666666669	18792.5234375	745052.7529335937	0	1192	1.1563609480780157	56.27260821550474	48.570399462540934	170.03244018554688	170.04266357421875
325	170.06002807617188	9.190183333333332					1	DETECTED	170.0600 m/z @9.19 [N1283_2.mzXML]	170.06002807617188	9.190183333333332	3.6331833333333337	11.175366666666667	7.542183333333334	274416.625	7363904.986433531	0	1192	0.09137862327415647	0.523197826104386	1.8848257233945604	170.05238342285156	170.0602569580078
326	170.0925750732422	1.9259666666666668					1	DETECTED	170.0926 m/z @1.93 [N1283_2.mzXML]	170.0925750732422	1.9259666666666668	0.13799999999999998	19.99816666666667	19.860166666666668	10060.28125	5546029.901809071	0	1192	16.903423458775233	5.553841421353865	5.587717716219102	170.09197998046875	170.09703063964844
327	171.0328369140625	1.53755					1	DETECTED	171.0328 m/z @1.54 [N1283_2.mzXML]	171.0328369140625	1.53755	1.4486999999999999	16.946	15.497300000000001	7959.3525390625	2583906.8004362495	0	1192	0.1327497004502649	87.21046707934713	173.42093415869425	171.0272216796875	171.041259765625
328	171.0528106689453	1.6562					1	DETECTED	171.0528 m/z @1.66 [N1283_2.mzXML]	171.0528106689453	1.6562	1.6105333333333334	15.789216666666666	14.178683333333334	24194.650390625	3193138.395314209	0	1192	0.035590026380991624	155.2410583941611	2.130275980722358	171.04598999023438	171.0533905029297
329	171.0635223388672	9.190183333333332					1	DETECTED	171.0635 m/z @9.19 [N1283_2.mzXML]	171.0635223388672	9.190183333333332	0.7044	10.293183333333333	9.588783333333334	28846.06640625	2938966.373835968	0	1192	0.08694914967544776	0.5138051449920241	0.014515345439632796	171.06275939941406	171.07070922851562
330	171.13758850097656	11.7331					1	DETECTED	171.1376 m/z @11.73 [N1283_2.mzXML]	171.13758850097656	11.7331	8.347233333333334	14.948683333333333	6.60145	7305.79052734375	900306.7771775817	0	1192	0.06153377612839961	0.9748538040482003	0.9497076080964006	171.1367645263672	171.13816833496094
331	171.1490478515625	1.2323166666666665					1	DETECTED	171.1490 m/z @1.23 [N1283_2.mzXML]	171.1490478515625	1.2323166666666665	0.10173333333333333	19.99816666666667	19.896433333333338	7564.64453125	4735741.384464232	0	1192	16.546170823639663	8.799189209110343	16.598378418220687	171.14801025390625	171.15573120117188
332	172.036865234375	9.513283333333334					1	DETECTED	172.0369 m/z @9.51 [N1283_2.mzXML]	172.036865234375	9.513283333333334	2.0665999999999998	9.592099999999999	7.525499999999999	7768.41162109375	1431743.4147042239	0	1192	0.08428049232809975	0.5052920651475712	0.014351852596040698	172.0364227294922	172.04037475585938
333	172.13323974609375	10.227283333333332					1	DETECTED	172.1332 m/z @10.23 [N1283_2.mzXML]	172.13323974609375	10.227283333333332	3.7265666666666664	10.909633333333334	7.183066666666667	11537.71484375	593748.3112789609	0	1192	0.08848017236507211	0.5524826749871169	2.23789238472358	172.1322021484375	172.13340759277344
334	172.97796630859375	1.5519666666666665					1	DETECTED	172.9780 m/z @1.55 [N1283_2.mzXML]	172.97796630859375	1.5519666666666665	1.43245	13.036983333333334	11.604533333333334	4206.109375	2458210.268482178	0	1192	11.572542815326349	48.54776181843544	96.09552363687087	172.97784423828125	172.98744201660156
335	173.0206298828125	17.203333333333333					1	DETECTED	173.0206 m/z @17.20 [N1283_2.mzXML]	173.0206298828125	17.203333333333333	0.19328333333333333	19.943166666666666	19.749883333333333	5285.00048828125	1938953.5770381782	0	1192	2.8950630667889587	0.5805357225091441	0.3517083091207529	173.019775390625	173.0295867919922
336	173.04225158691406	1.8256833333333333					1	DETECTED	173.0423 m/z @1.83 [N1283_2.mzXML]	173.04225158691406	1.8256833333333333	1.5664	8.7362	7.1698	5845.7822265625	893459.4486651001	0	1192	0.48661568594254967	13.826187568297232	26.652375136594465	173.03756713867188	173.0484619140625
337	173.9612579345703	11.642333333333333					1	DETECTED	173.9613 m/z @11.64 [N1283_2.mzXML]	173.9612579345703	11.642333333333333	0.10173333333333333	19.98	19.87826666666667	4826.083984375	1982941.4215480646	0	1192	11.51657110551935	0.8612319405692368	0.5769132842820659	173.95669555664062	173.9619903564453
338	174.05262756347656	8.943333333333333					1	DETECTED	174.0526 m/z @8.94 [N1283_2.mzXML]	174.05262756347656	8.943333333333333	7.259733333333333	9.948883333333333	2.6891499999999997	3472.982421875	168588.67518453984	0	1192	0.9669741806391539	0.7986309099548584	0.5941788722532173	174.05226135253906	174.05531311035156
339	174.07875061035156	15.57165					1	DETECTED	174.0788 m/z @15.57 [N1283_2.mzXML]	174.07875061035156	15.57165	2.3483666666666663	19.686500000000002	17.338133333333335	10872.50390625	3264695.040186706	0	1192	2.9455653684053207	0.8371904362213487	0.6201939963213786	174.0741729736328	174.079833984375
340	174.1276092529297	1.1416					1	DETECTED	174.1276 m/z @1.14 [N1283_2.mzXML]	174.1276092529297	1.1416	0.15626666666666666	19.99816666666667	19.841900000000003	1936.00537109375	1247811.887733886	0	1192	4.858812848718809	10.06862313937754	19.13724627875508	174.1270751953125	174.12857055664062
341	174.93789672851562	1.6562					1	DETECTED	174.9379 m/z @1.66 [N1283_2.mzXML]	174.93789672851562	1.6562	1.5955000000000001	1.94015	0.3446499999999999	86919.921875	607911.8311425782	0	1192	0.07098465299231194	2.816594838012326	3.864885787295249	174.9369659423828	174.9381103515625
342	174.9912872314453	2.2227					1	DETECTED	174.9913 m/z @2.22 [N1283_2.mzXML]	174.9912872314453	2.2227	0.19328333333333333	19.99816666666667	19.804883333333336	54717.42578125	3790280.3574716174	0	1192	1.1768220493845776	4.104881348841637	5.6794064607798935	174.99057006835938	174.99227905273438
343	175.00784301757812	11.4126					1	DETECTED	175.0078 m/z @11.41 [N1283_2.mzXML]	175.00784301757812	11.4126	9.545483333333333	18.863166666666665	9.317683333333331	7969.626953125	1355921.5610659786	0	1192	5.138415197326424	2.495206512715685	3.875160688029118	175.00735473632812	175.00914001464844
344	175.0237579345703	3.2539000000000002					1	DETECTED	175.0238 m/z @3.25 [N1283_2.mzXML]	175.0237579345703	3.2539000000000002	2.0102333333333333	10.463633333333332	8.453399999999998	9982.4443359375	837618.4416917114	0	1192	0.44251259668948295	0.723171984335979	0.43732862619735857	175.01904296875	175.0323486328125
345	175.07513427734375	15.2371					1	DETECTED	175.0751 m/z @15.24 [N1283_2.mzXML]	175.07513427734375	15.2371	1.8401333333333334	19.99816666666667	18.158033333333336	13598.220703125	5078049.2873176355	0	1192	7.33837556276713	0.6616300398674181	0.8031105708698423	175.0684814453125	175.0755615234375
346	175.08981323242188	13.510583333333333					1	DETECTED	175.0898 m/z @13.51 [N1283_2.mzXML]	175.08981323242188	13.510583333333333	0.10173333333333333	19.98	19.87826666666667	2370.578857421875	1709598.5489278256	0	1192	12.917284881195426	0.7412368199609463	0.48247363992189246	175.08680725097656	175.09693908691406
347	175.1186981201172	1.81145					1	DETECTED	175.1187 m/z @1.81 [N1283_2.mzXML]	175.1186981201172	1.81145	1.7828333333333333	12.305583333333335	10.522750000000002	25014.060546875	1032325.7766628419	0	1192	0.14317779563135202	183.85701805474625	366.71403610949244	175.1116485595703	175.12335205078125
348	176.07057189941406	10.529666666666666					1	DETECTED	176.0706 m/z @10.53 [N1283_2.mzXML]	176.07057189941406	10.529666666666666	3.602533333333333	16.687833333333334	13.0853	68186.0625	1486368.479990875	0	1192	0.0792713553480322	0.5526041201402275	0.07690316083496761	176.0648956298828	176.07794189453125
349	176.1028594970703	1.8545333333333334					1	DETECTED	176.1029 m/z @1.85 [N1283_2.mzXML]	176.1028594970703	1.8545333333333334	1.8256833333333333	3.9265666666666665	2.100883333333333	30759.41796875	475369.8449814453	0	1192	0.06390188451959	35.771985295317755	17.283964042219527	176.10215759277344	176.1035614013672
350	176.97064208984375	1.5084833333333334					1	DETECTED	176.9706 m/z @1.51 [N1283_2.mzXML]	176.97064208984375	1.5084833333333334	1.4139666666666666	3.32925	1.9152833333333334	34180.67578125	765256.3990506287	0	1192	0.10059863294415483	10.385565256864766	21.787980531934195	176.97024536132812	176.9707794189453
351	177.00640869140625	1.8545333333333334					1	DETECTED	177.0064 m/z @1.85 [N1283_2.mzXML]	177.00640869140625	1.8545333333333334	0.9593833333333334	17.960500000000003	17.001116666666668	6978.99365234375	3130759.3969221176	0	1192	10.79133197299288	9.496238991602898	8.927444316273041	176.9985809326172	177.00741577148438
352	177.06094360351562	1.6562					1	DETECTED	177.0609 m/z @1.66 [N1283_2.mzXML]	177.06094360351562	1.6562	1.6105333333333334	11.4782	9.867666666666667	36706.8125	1517408.396295898	0	1192	0.06471609079528662	88.6209961605094	174.32621790393662	177.0546875	177.0640411376953
353	177.07383728027344	10.51345					1	DETECTED	177.0738 m/z @10.51 [N1283_2.mzXML]	177.07383728027344	10.51345	1.94015	14.850850000000001	12.910700000000002	7012.0927734375	2269730.2296087644	0	1192	0.08703701657014484	0.7529597704501185	0.5059195409002368	177.07382202148438	177.0761260986328
354	177.09056091308594	11.263783333333333					1	DETECTED	177.0906 m/z @11.26 [N1283_2.mzXML]	177.09056091308594	11.263783333333333	2.33435	11.6274	9.29305	11586.6904296875	1326625.9432427061	0	1192	8.589445586326761	0.5268444745341223	0.056251533910289205	177.08473205566406	177.09141540527344
355	177.15960693359375	18.643166666666666					1	DETECTED	177.1596 m/z @18.64 [N1283_2.mzXML]	177.15960693359375	18.643166666666666	0.24798333333333333	19.99816666666667	19.750183333333336	3659.669677734375	1574288.8695442188	0	1192	1.0496587838057962	0.536830293437322	0.1363192544959773	177.1588592529297	177.16371154785156
356	177.95574951171875	1.1597499999999998					1	DETECTED	177.9557 m/z @1.16 [N1283_2.mzXML]	177.95574951171875	1.1597499999999998	0.10173333333333333	19.943166666666666	19.841433333333335	2759.1474609375	1105618.2526799925	0	1192	0.19954580642038944	9.37671114191648	17.75342228383296	177.95509338378906	177.9564666748047
357	177.99932861328125	9.063383333333332					1	DETECTED	177.9993 m/z @9.06 [N1283_2.mzXML]	177.99932861328125	9.063383333333332	8.855766666666666	9.737599999999999	0.8818333333333328	1781.9405517578125	53653.03001785273	0	1192	0.607072027804433	2.1237055470819617	3.2474110941639234	177.99862670898438	177.99949645996094
358	179.04006958007812	1.5231166666666667					1	DETECTED	179.0401 m/z @1.52 [N1283_2.mzXML]	179.04006958007812	1.5231166666666667	1.43245	18.181833333333334	16.749383333333334	12329.0283203125	2828866.9316168213	0	1192	0.1365167710194659	92.36792279411765	162.33818977701048	179.03485107421875	179.0414276123047
359	179.0542449951172	15.306466666666667					1	DETECTED	179.0542 m/z @15.31 [N1283_2.mzXML]	179.0542449951172	15.306466666666667	9.753983333333334	19.193499999999997	9.439516666666663	4360.4423828125	1065377.6583733826	0	1192	1.988709527241097	0.8500265646902734	0.7827280606510018	179.05335998535156	179.05479431152344
360	179.07008361816406	10.51345					1	DETECTED	179.0701 m/z @10.51 [N1283_2.mzXML]	179.07008361816406	10.51345	0.10173333333333333	19.99816666666667	19.896433333333338	80827.9140625	1972176.5424512324	0	1192	0.08991941628052302	2.0384297084040472	2.4710082508618445	179.0615692138672	179.07044982910156
361	180.06521606445312	9.7046					1	DETECTED	180.0652 m/z @9.70 [N1283_2.mzXML]	180.06521606445312	9.7046	2.1946333333333334	10.614583333333334	8.41995	375977.0	4448542.944994441	1	1192	0.09263175311800786	2.1799922511820102	2.400946331566699	180.05978393554688	180.07366943359375
362	180.0881805419922	8.855766666666666					1	DETECTED	180.0882 m/z @8.86 [N1283_2.mzXML]	180.0881805419922	8.855766666666666	0.13799999999999998	19.943166666666666	19.805166666666665	7062.77099609375	1622602.074200653	0	1192	0.12399610313503473	5.823826021356769	0.03322684620491009	180.0790557861328	180.0882110595703
363	180.903564453125	1.91195					1	DETECTED	180.9036 m/z @1.91 [N1283_2.mzXML]	180.903564453125	1.91195	1.6412	2.0665999999999998	0.4253999999999998	12151.4541015625	209428.08525219726	0	1192	0.2558715634844364	0.7855955678670354	0.571191135734071	180.90347290039062	180.90423583984375
364	180.9476318359375	16.5408					1	DETECTED	180.9476 m/z @16.54 [N1283_2.mzXML]	180.9476318359375	16.5408	1.43245	19.247833333333332	17.815383333333333	2170.698974609375	1148611.5447298884	0	1192	1.2901777812221127	0.5895873253311358	0.17917465066227162	180.9470672607422	180.94833374023438
365	181.0717315673828	9.354450000000002					1	DETECTED	181.0717 m/z @9.35 [N1283_2.mzXML]	181.0717315673828	9.354450000000002	0.7773833333333333	19.98	19.202616666666668	1819418.0	2.0972013435716353E7	1	1192	0.10187470701369072	1.1557074512386594	0.6041438742803427	181.07041931152344	181.0724639892578
366	181.0851593017578	11.540899999999999					1	DETECTED	181.0852 m/z @11.54 [N1283_2.mzXML]	181.0851593017578	11.540899999999999	4.350016666666666	19.796666666666667	15.446650000000002	2210934.75	1.9854493001808748E7	1	1192	0.0983777404550299	3.240264326027378	4.393743623036304	181.08023071289062	181.09335327148438
367	182.08108520507812	3.8962					1	DETECTED	182.0811 m/z @3.90 [N1283_2.mzXML]	182.08108520507812	3.8962	1.9259666666666668	11.800183333333333	9.874216666666666	198192.703125	1.6560983711753355E7	1	1192	5.657002710623635	0.6379529963948875	0.22487038905213255	182.07518005371094	182.0889434814453
368	182.14987182617188	15.844466666666667					1	DETECTED	182.1499 m/z @15.84 [N1283_2.mzXML]	182.14987182617188	15.844466666666667	0.10173333333333333	19.99816666666667	19.896433333333338	73135.5546875	1.9285035285871778E7	1	1192	4.0531030884136285	0.6430086306844183	0.2839403153887777	182.1491241455078	182.1506805419922
369	182.96243286132812	1.49375					1	DETECTED	182.9624 m/z @1.49 [N1283_2.mzXML]	182.96243286132812	1.49375	1.4486999999999999	1.5955000000000001	0.14680000000000026	12682.4609375	81400.88630285645	0	1192	0.11728674621584712	1.6293007769145411	2.2586015538290822	182.9620819091797	182.96263122558594
370	183.04901123046875	16.137483333333332					1	DETECTED	183.0490 m/z @16.14 [N1283_2.mzXML]	183.04901123046875	16.137483333333332	0.5404	19.961333333333336	19.420933333333338	6300.56103515625	2253794.4091256107	0	1192	3.9915239475112845	0.622582213554885	0.5470837704775634	183.04833984375	183.05148315429688
371	183.08456420898438	3.88095					1	DETECTED	183.0846 m/z @3.88 [N1283_2.mzXML]	183.08456420898438	3.88095	1.2684833333333332	11.612816666666667	10.344333333333335	15803.0458984375	1613449.7034475103	0	1192	0.3099739042962901	1.562832612923981	2.131528494711677	183.07542419433594	183.0925750732422
372	183.10121154785156	11.834399999999999					1	DETECTED	183.1012 m/z @11.83 [N1283_2.mzXML]	183.10121154785156	11.834399999999999	0.4119333333333334	11.867016666666666	11.455083333333333	6476.1376953125	1160904.0454303892	0	1192	0.731740651139825	0.5014277418187549	0.007054759514967847	183.0983428955078	183.11024475097656
373	183.1531219482422	17.111666666666668					1	DETECTED	183.1531 m/z @17.11 [N1283_2.mzXML]	183.1531219482422	17.111666666666668	0.11989999999999999	19.99816666666667	19.87826666666667	5541.77294921875	1743702.8675760818	0	1192	2.230676306703442	0.5849381955574563	0.17873963245728963	183.15245056152344	183.15377807617188
374	184.0728302001953	13.022366666666667					1	DETECTED	184.0728 m/z @13.02 [N1283_2.mzXML]	184.0728302001953	13.022366666666667	1.4486999999999999	15.990666666666668	14.541966666666667	87654.1640625	4665577.746325621	0	1192	0.46424819729885947	1.3376561654295964	2.172710600824869	184.0721435546875	184.075927734375
375	184.09405517578125	1.7969333333333333					1	DETECTED	184.0941 m/z @1.80 [N1283_2.mzXML]	184.09405517578125	1.7969333333333333	1.0140666666666667	19.138333333333332	18.124266666666664	329400.21875	2871505.9550367133	0	1192	0.04542276182079252	1.5469935424571462	2.3331390381811565	184.08554077148438	184.09750366210938
376	185.0440673828125	10.227283333333332					1	DETECTED	185.0441 m/z @10.23 [N1283_2.mzXML]	185.0440673828125	10.227283333333332	1.5231166666666667	19.650166666666667	18.12705	954120.125	1.5144913890963327E7	1	1192	1.7022007004262836	0.5103629496390713	0.016178251337158025	185.04147338867188	185.0478515625
377	185.09747314453125	1.7828333333333333					1	DETECTED	185.0975 m/z @1.78 [N1283_2.mzXML]	185.09747314453125	1.7828333333333333	1.7828333333333333	8.960583333333334	7.1777500000000005	9805.212890625	2314014.365953124	0	1192	7.212195287222026	null	null	185.09747314453125	185.103515625
378	185.12843322753906	9.1151					1	DETECTED	185.1284 m/z @9.12 [N1283_2.mzXML]	185.12843322753906	9.1151	8.994916666666667	18.954833333333333	9.959916666666667	31707.873046875	1487194.1698841855	0	1192	0.12176547595488607	1.9677730824471429	1.9694918448903747	185.12815856933594	185.1376953125
379	185.6300506591797	10.210733333333334					1	DETECTED	185.6301 m/z @10.21 [N1283_2.mzXML]	185.6300506591797	10.210733333333334	9.576799999999999	10.277483333333333	0.700683333333334	2553.640625	67842.05432141117	0	1192	0.6734201566454221	0.5526474918498255	0.10529498369965107	185.63002014160156	185.63046264648438
380	186.04759216308594	10.210733333333334					1	DETECTED	186.0476 m/z @10.21 [N1283_2.mzXML]	186.04759216308594	10.210733333333334	2.0102333333333333	10.614583333333334	8.60435	61293.89453125	2277294.8898935523	0	1192	0.717053587620148	0.7584140269445018	null	186.0449676513672	186.04794311523438
381	186.0733184814453	1.91195					1	DETECTED	186.0733 m/z @1.91 [N1283_2.mzXML]	186.0733184814453	1.91195	0.9046166666666667	19.723166666666668	18.818550000000002	57590.1875	2986542.1709863893	0	1192	0.16865888345486835	9.745844638505998	16.119578297596465	186.07315063476562	186.07740783691406
382	186.92269897460938	1.5519666666666665					1	DETECTED	186.9227 m/z @1.55 [N1283_2.mzXML]	186.92269897460938	1.5519666666666665	1.4486999999999999	10.3093	8.8606	21080.99609375	2719994.2776660156	0	1192	0.11762730249187303	42.90154938670112	84.80309877340224	186.92247009277344	186.92552185058594
383	186.9519500732422	9.190183333333332					1	DETECTED	186.9520 m/z @9.19 [N1283_2.mzXML]	186.9519500732422	9.190183333333332	9.131166666666667	9.2921	0.16093333333333248	10787.8134765625	59943.21158544916	0	1192	0.09012662709813135	1.363456650663692	1.9926312596943414	186.9518585205078	186.95237731933594
384	187.05743408203125	1.86875					1	DETECTED	187.0574 m/z @1.87 [N1283_2.mzXML]	187.05743408203125	1.86875	1.8401333333333334	14.705483333333332	12.865349999999998	516389.5625	5277847.142207305	0	1192	0.04803822825541193	7.225115889401643	8.916058331069605	187.04812622070312	187.0624542236328
385	187.07139587402344	2.4035333333333333					1	DETECTED	187.0714 m/z @2.40 [N1283_2.mzXML]	187.07139587402344	2.4035333333333333	1.53755	5.6437	4.1061499999999995	11649.46484375	987231.2334181825	0	1192	1.4659303193624944	2.3708019784830343	2.292898509166073	187.0709686279297	187.08132934570312
386	187.1258544921875	11.351183333333333					1	DETECTED	187.1259 m/z @11.35 [N1283_2.mzXML]	187.1258544921875	11.351183333333333	0.10173333333333333	19.99816666666667	19.896433333333338	6438.9560546875	2759023.878378238	0	1192	11.569908372613003	0.8843291597959606	1.0247053495418184	187.12533569335938	187.13284301757812
387	187.47276306152344	9.190183333333332					1	DETECTED	187.4728 m/z @9.19 [N1283_2.mzXML]	187.47276306152344	9.190183333333332	9.146566666666667	9.277	0.1304333333333325	9508.5693359375	45034.1031221924	0	1192	0.08303531074102999	1.495223538402796	1.9904470768055922	187.4724578857422	187.47276306152344
388	188.05909729003906	9.218433333333333					1	DETECTED	188.0591 m/z @9.22 [N1283_2.mzXML]	188.05909729003906	9.218433333333333	7.383983333333333	9.262083333333333	1.8780999999999999	7819.72802734375	382743.94986779825	0	1192	0.07534896781692524	0.5118972989179317	0.025695157742435148	188.04949951171875	188.05909729003906
389	188.0704345703125	9.190183333333332					1	DETECTED	188.0704 m/z @9.19 [N1283_2.mzXML]	188.0704345703125	9.190183333333332	1.8545333333333334	11.158449999999998	9.303916666666666	3292070.75	2.423845138752236E7	1	1192	0.0926787017533357	2.0566111283386124	1.7084831341560869	188.06056213378906	188.07083129882812
390	188.08163452148438	9.247483333333333					1	DETECTED	188.0816 m/z @9.25 [N1283_2.mzXML]	188.08163452148438	9.247483333333333	9.131166666666667	17.794500000000003	8.663333333333336	5986.04296875	1079918.8769130253	0	1192	0.0980812622639462	37.24029230548806	73.48058461097612	188.08163452148438	188.09039306640625
391	188.093994140625	14.062733333333334					1	DETECTED	188.0940 m/z @14.06 [N1283_2.mzXML]	188.093994140625	14.062733333333334	9.146566666666667	17.868833333333335	8.722266666666668	3491.77294921875	1434111.3695567925	0	1192	6.4943173802451035	0.8871003830898058	0.7742007661796115	188.0930633544922	188.10073852539062
392	188.67092895507812	9.218433333333333					1	DETECTED	188.6709 m/z @9.22 [N1283_2.mzXML]	188.67092895507812	9.218433333333333	9.131166666666667	9.262083333333333	0.1309166666666659	7857.49462890625	43546.92758325207	0	1192	0.22726728368892424	0.7500954927425496	0.5001909854850993	188.67080688476562	188.67108154296875
393	189.02374267578125	13.242316666666666					1	DETECTED	189.0237 m/z @13.24 [N1283_2.mzXML]	189.02374267578125	13.242316666666666	9.98055	15.394583333333333	5.414033333333334	6397.22021484375	751795.568956421	0	1192	1.858701431675108	0.8299234566134919	0.6598469132269836	189.01487731933594	189.0244903564453
394	189.05194091796875	10.409266666666667					1	DETECTED	189.0519 m/z @10.41 [N1283_2.mzXML]	189.05194091796875	10.409266666666667	1.4139666666666666	10.529666666666666	9.115699999999999	16517.46484375	2481056.061129638	0	1192	0.23879739651492216	0.5066905122315093	0.02212785217736902	189.0464324951172	189.05313110351562
395	189.07386779785156	9.190183333333332					1	DETECTED	189.0739 m/z @9.19 [N1283_2.mzXML]	189.07386779785156	9.190183333333332	8.315033333333334	10.3093	1.9942666666666664	324048.125	3011661.5959190666	0	1192	0.09051411909671003	0.5933651715003562	1.6768539555615385	189.07177734375	189.07418823242188
396	189.08673095703125	2.5797166666666667					1	DETECTED	189.0867 m/z @2.58 [N1283_2.mzXML]	189.08673095703125	2.5797166666666667	1.94015	18.311833333333333	16.371683333333333	35539.37890625	4454944.916394687	0	1192	1.0204158116937898	4.490753107600663	25.18477202589442	189.08633422851562	189.0909423828125
397	189.1345672607422	1.8256833333333333					1	DETECTED	189.1346 m/z @1.83 [N1283_2.mzXML]	189.1345672607422	1.8256833333333333	1.7828333333333333	15.015133333333333	13.2323	16982.7265625	2826167.6351431888	0	1192	0.06744866460245036	154.40256709451555	307.8051341890311	189.13351440429688	189.13461303710938
398	189.1592559814453	1.6562					1	DETECTED	189.1593 m/z @1.66 [N1283_2.mzXML]	189.1592559814453	1.6562	1.5955000000000001	14.641783333333333	13.046283333333333	8035.0888671875	3129061.9735452887	0	1192	12.765225070583407	107.46526633717781	213.93053267435562	189.15924072265625	189.16432189941406
399	189.1989288330078	9.190183333333332					1	DETECTED	189.1989 m/z @9.19 [N1283_2.mzXML]	189.1989288330078	9.190183333333332	9.131166666666667	9.3233	0.1921333333333326	10720.412109375	61405.86128131103	0	1192	0.08973522860723371	1.6277887602372687	2.4349257953169716	189.197998046875	189.19900512695312
400	190.0500946044922	9.916833333333333					1	DETECTED	190.0501 m/z @9.92 [N1283_2.mzXML]	190.0500946044922	9.916833333333333	0.3393	19.50433333333333	19.16503333333333	3895.275390625	1123246.3821347042	0	1192	0.24123286148265066	1.0005203149036284	1.0010406298072572	190.047607421875	190.05517578125
401	190.08578491210938	10.807033333333333					1	DETECTED	190.0858 m/z @10.81 [N1283_2.mzXML]	190.08578491210938	10.807033333333333	2.02445	10.875916666666665	8.851466666666665	37326.4609375	1017664.3353490288	1	1192	1.698301220040129	0.520379102612848	0.007843686755182046	190.07713317871094	190.09104919433594
402	190.14364624023438	10.3417					1	DETECTED	190.1436 m/z @10.34 [N1283_2.mzXML]	190.14364624023438	10.3417	1.0140666666666667	19.943166666666666	18.9291	27185.30078125	1987761.8646395572	0	1192	0.12821710644955786	15.291311038525834	0.7550936082176408	190.14321899414062	190.14382934570312
403	190.96832275390625	13.541916666666667					1	DETECTED	190.9683 m/z @13.54 [N1283_2.mzXML]	190.96832275390625	13.541916666666667	0.13799999999999998	19.99816666666667	19.860166666666668	5067.7978515625	1461402.9503974612	0	1192	2.2317838393947067	0.7408344575901322	0.4909064808770788	190.9624786376953	190.9686737060547
404	190.98077392578125	11.308116666666667					1	DETECTED	190.9808 m/z @11.31 [N1283_2.mzXML]	190.98077392578125	11.308116666666667	1.4639833333333334	18.071166666666667	16.60718333333333	5511.734375	2020509.067535736	0	1192	10.693866399680344	0.8435066232341427	0.5411516912742083	190.97634887695312	190.9888916015625
405	191.01710510253906	1.8973					1	DETECTED	191.0171 m/z @1.90 [N1283_2.mzXML]	191.01710510253906	1.8973	1.8973	17.960500000000003	16.063200000000002	28796.41796875	1743917.0193322147	0	1192	1.0619448133013627	null	null	191.0135955810547	191.02708435058594
406	191.0398406982422	1.7969333333333333					1	DETECTED	191.0398 m/z @1.80 [N1283_2.mzXML]	191.0398406982422	1.7969333333333333	1.43245	16.559	15.126550000000002	69480.4453125	4586314.436912718	0	1192	0.13400812106368343	13.380202602570646	1.2343823298235836	191.03053283691406	191.0487823486328
407	191.0763702392578	1.6562					1	DETECTED	191.0764 m/z @1.66 [N1283_2.mzXML]	191.0763702392578	1.6562	1.5809	8.7362	7.1553	112488.84375	9253667.364137849	0	1192	0.05436156057590247	46.93230538218425	107.3680151458445	191.07632446289062	191.0789794921875
408	191.97720336914062	1.7969333333333333					1	DETECTED	191.9772 m/z @1.80 [N1283_2.mzXML]	191.97720336914062	1.7969333333333333	0.15626666666666666	19.943166666666666	19.7869	7585.34375	1672082.9918927003	0	1192	18.80726163978894	7.858680067645555	25.839122397594213	191.97096252441406	191.9832000732422
409	192.06524658203125	7.6665					1	DETECTED	192.0652 m/z @7.67 [N1283_2.mzXML]	192.06524658203125	7.6665	4.524366666666666	16.21125	11.686883333333334	2905.81201171875	988184.8335979613	0	1192	2.355541324636567	1.8597051896800474	2.7194103793600948	192.05740356445312	192.06878662109375
410	192.1053009033203	9.529300000000001					1	DETECTED	192.1053 m/z @9.53 [N1283_2.mzXML]	192.1053009033203	9.529300000000001	4.70155	17.239833333333333	12.538283333333332	4843.97265625	646104.7552421875	0	1192	0.037752525488377486	1.2985638582500472	1.5971277165000946	192.10140991210938	192.11074829101562
411	192.13404846191406	4.254883333333334					1	DETECTED	192.1340 m/z @4.25 [N1283_2.mzXML]	192.13404846191406	4.254883333333334	3.223883333333333	4.492366666666666	1.2684833333333332	2595.160400390625	97909.6631666259	0	1192	0.4151097877394099	0.6151713546718393	0.23034270934367843	192.13369750976562	192.13482666015625
412	192.96102905273438	2.0524833333333334					1	DETECTED	192.9610 m/z @2.05 [N1283_2.mzXML]	192.96102905273438	2.0524833333333334	1.0506333333333333	18.089499999999997	17.038866666666664	20271.220703125	1402705.0770826414	0	1192	0.15691577130815793	8.503701485585	0.21379665728110475	192.96087646484375	192.96533203125
413	193.03482055664062	1.6562					1	DETECTED	193.0348 m/z @1.66 [N1283_2.mzXML]	193.03482055664062	1.6562	1.62565	17.776	16.15035	9469.00390625	1256342.1152891235	0	1192	1.555744208708683	264.32651391162153	63.2426803054371	193.03395080566406	193.03720092773438
414	193.0557403564453	1.53755					1	DETECTED	193.0557 m/z @1.54 [N1283_2.mzXML]	193.0557403564453	1.53755	1.43245	18.071166666666667	16.638716666666667	13093.14453125	6834213.505653839	0	1192	16.629324146540792	79.15659689184906	157.31319378369813	193.05039978027344	193.05575561523438
415	193.0856475830078	10.51345					1	DETECTED	193.0856 m/z @10.51 [N1283_2.mzXML]	193.0856475830078	10.51345	10.463633333333332	10.892716666666667	0.4290833333333346	74985.0859375	481937.9563150629	0	1192	0.08847725346229574	2.545296181372056	4.494778689078018	193.08505249023438	193.08595275878906
416	193.1003875732422	8.960583333333334					1	DETECTED	193.1004 m/z @8.96 [N1283_2.mzXML]	193.1003875732422	8.960583333333334	8.90825	9.02895	0.12069999999999936	1882.05615234375	9196.009885742153	0	1192	0.055835480810989324	1.15318471337579	1.3063694267515797	193.0992889404297	193.10055541992188
417	193.13258361816406	2.888316666666667					1	DETECTED	193.1326 m/z @2.89 [N1283_2.mzXML]	193.13258361816406	2.888316666666667	0.7407	10.325183333333333	9.584483333333333	12049.2236328125	628558.2291801453	0	1192	9.50341593850407	2.1803168780279774	3.3865517665677562	193.12261962890625	193.1338348388672
418	193.90586853027344	9.885349999999999					1	DETECTED	193.9059 m/z @9.89 [N1283_2.mzXML]	193.90586853027344	9.885349999999999	9.836983333333334	10.01295	0.17596666666666572	8426.9130859375	60287.736468200506	0	1192	0.1287358277803765	1.8190902825638144	2.638180565127629	193.90582275390625	193.9061737060547
419	194.0323028564453	1.8545333333333334					1	DETECTED	194.0323 m/z @1.85 [N1283_2.mzXML]	194.0323028564453	1.8545333333333334	0.24798333333333333	19.814833333333336	19.566850000000002	5533.099609375	2195094.6890257867	0	1192	14.117072130642743	6.089710871121348	11.167639585783029	194.03173828125	194.03384399414062
420	194.0891876220703	10.497216666666667					1	DETECTED	194.0892 m/z @10.50 [N1283_2.mzXML]	194.0891876220703	10.497216666666667	4.70155	10.614583333333334	5.913033333333334	8416.740234375	446382.6893479003	0	1192	0.18077566296595649	0.5101253810318054	0.05882125427660669	194.07984924316406	194.08944702148438
421	194.1175994873047	8.150433333333334					1	DETECTED	194.1176 m/z @8.15 [N1283_2.mzXML]	194.1175994873047	8.150433333333334	0.4119333333333334	10.260449999999999	9.848516666666665	4873.072265625	636625.2107165526	0	1192	0.19453601446621605	0.6363324072279295	0.272664814455859	194.11671447753906	194.1193084716797
422	194.4560089111328	9.885349999999999					1	DETECTED	194.4560 m/z @9.89 [N1283_2.mzXML]	194.4560089111328	9.885349999999999	9.8536	10.01295	0.15934999999999988	7676.439453125	49699.36910784914	0	1192	0.10008191036355818	2.509448818897728	4.018897637795456	194.4557342529297	194.45606994628906
423	194.95849609375	2.0951					1	DETECTED	194.9585 m/z @2.10 [N1283_2.mzXML]	194.95849609375	2.0951	2.0665999999999998	16.137483333333332	14.070883333333333	6313.04736328125	2553919.3853323357	0	1192	13.07692593540236	246.8576023391796	492.7152046783592	194.9582061767578	194.9635467529297
424	195.02967834472656	16.871333333333332					1	DETECTED	195.0297 m/z @16.87 [N1283_2.mzXML]	195.02967834472656	16.871333333333332	0.10173333333333333	19.99816666666667	19.896433333333338	8219.8291015625	2746467.5214335024	0	1192	2.9846127414603867	0.5940880173283761	0.18856899580684322	195.0253143310547	195.03160095214844
425	195.06472778320312	10.909633333333334					1	DETECTED	195.0647 m/z @10.91 [N1283_2.mzXML]	195.06472778320312	10.909633333333334	6.2561	13.949866666666667	7.693766666666667	18821.6953125	2851238.4409200437	0	1192	4.095514671888285	0.826658596335401	2.8719156587542143	195.05947875976562	195.07366943359375
426	195.0874481201172	9.885349999999999					1	DETECTED	195.0874 m/z @9.89 [N1283_2.mzXML]	195.0874481201172	9.885349999999999	0.10173333333333333	19.99816666666667	19.896433333333338	2767493.25	3.6893331927807726E7	1	1192	0.12262168639953686	2.7888338649814104	3.1529450998753803	195.07823181152344	195.08799743652344
427	195.1010284423828	11.540899999999999					1	DETECTED	195.1010 m/z @11.54 [N1283_2.mzXML]	195.1010284423828	11.540899999999999	1.6864166666666667	12.083499999999999	10.397083333333333	89314.34375	4046480.0512428004	0	1192	0.1201858434118197	0.6772528261548649	8.489818492958328	195.09844970703125	195.1055145263672
428	195.11288452148438	9.3233					1	DETECTED	195.1129 m/z @9.32 [N1283_2.mzXML]	195.11288452148438	9.3233	7.45425	9.98055	2.526299999999999	20543.3515625	712536.0976633297	0	1192	0.13976078676664194	0.667835404905012	0.34111947466449355	195.11141967773438	195.12147521972656
429	195.1373291015625	12.219966666666666					1	DETECTED	195.1373 m/z @12.22 [N1283_2.mzXML]	195.1373291015625	12.219966666666666	9.885349999999999	12.27145	2.3861000000000008	4546.62158203125	396498.13934216317	0	1192	0.07351390584995698	0.5110260785139602	0.022052157027920443	195.1299591064453	195.13800048828125
430	196.0604248046875	9.1151					1	DETECTED	196.0604 m/z @9.12 [N1283_2.mzXML]	196.0604248046875	9.1151	8.7362	17.8505	9.1143	14309.556640625	1013134.7582466732	0	1192	0.16117032708871548	12.350141949431428	22.463294656796762	196.05784606933594	196.06875610351562
431	196.09071350097656	9.885349999999999					1	DETECTED	196.0907 m/z @9.89 [N1283_2.mzXML]	196.09071350097656	9.885349999999999	0.22963333333333333	19.924666666666667	19.695033333333335	216220.046875	3735385.785622005	0	1192	0.09478775031601572	2.840304354633585	3.100601432266419	196.0900421142578	196.09951782226562
432	196.86468505859375	1.7685833333333332					1	DETECTED	196.8647 m/z @1.77 [N1283_2.mzXML]	196.86468505859375	1.7685833333333332	1.7025833333333333	8.347233333333334	6.64465	16115.3798828125	1223995.6820963745	0	1192	0.23242237010447941	50.3382575757577	99.6765151515154	196.85797119140625	196.86517333984375
433	196.98797607421875	9.7046					1	DETECTED	196.9880 m/z @9.70 [N1283_2.mzXML]	196.98797607421875	9.7046	9.4972	9.803433333333334	0.3062333333333349	3149.413818359375	38887.96227972423	0	1192	0.18160163036217725	0.7382674381227946	0.4765348762455892	196.98748779296875	196.9881134033203
434	197.0670166015625	9.277					1	DETECTED	197.0670 m/z @9.28 [N1283_2.mzXML]	197.0670166015625	9.277	0.2662	19.943166666666666	19.676966666666665	29834.4765625	3061017.7531726677	0	1192	0.08714353509956574	11.115512843783483	2.6056019368552894	197.05958557128906	197.0756378173828
435	197.08030700683594	11.059966666666666					1	DETECTED	197.0803 m/z @11.06 [N1283_2.mzXML]	197.08030700683594	11.059966666666666	8.632066666666667	11.059966666666666	2.4278999999999993	12873.591796875	430470.2117651666	0	1192	0.6008450777949932	0.5	null	197.0779266357422	197.08135986328125
436	197.1005401611328	1.7530000000000001					1	DETECTED	197.1005 m/z @1.75 [N1283_2.mzXML]	197.1005401611328	1.7530000000000001	1.7370166666666667	9.9651	8.228083333333332	9712.1640625	2032727.9410339356	0	1192	8.401497657661432	257.3957247132409	513.7914494264818	197.09080505371094	197.10069274902344
437	197.1284637451172	9.753983333333334					1	DETECTED	197.1285 m/z @9.75 [N1283_2.mzXML]	197.1284637451172	9.753983333333334	4.492366666666666	10.480833333333333	5.988466666666667	42743.16796875	876453.0374285285	0	1192	0.11016266664301178	1.0718330674629941	0.6487806013831268	197.12791442871094	197.12986755371094
438	198.02035522460938	15.254333333333333					1	DETECTED	198.0204 m/z @15.25 [N1283_2.mzXML]	198.02035522460938	15.254333333333333	10.029133333333334	19.15666666666667	9.127533333333336	2514.76318359375	523532.971204712	0	1192	0.17532950139768033	0.8734147337263011	0.7468294674526023	198.0198974609375	198.02296447753906
439	198.0524444580078	10.529666666666666					1	DETECTED	198.0524 m/z @10.53 [N1283_2.mzXML]	198.0524444580078	10.529666666666666	8.873466666666667	10.6671	1.7936333333333323	18775.71875	423078.744965088	0	1192	0.08032447248359276	0.5413609295172633	0.07109550419039519	198.05130004882812	198.05865478515625
440	198.08470153808594	1.86875					1	DETECTED	198.0847 m/z @1.87 [N1283_2.mzXML]	198.08470153808594	1.86875	1.7969333333333333	2.0951	0.2981666666666667	32091.64453125	219873.43956738268	0	1192	0.2763966096081383	2.075887676955211	3.151775353910422	198.08465576171875	198.08567810058594
441	198.86190795898438	1.7685833333333332					1	DETECTED	198.8619 m/z @1.77 [N1283_2.mzXML]	198.86190795898438	1.7685833333333332	1.7025833333333333	2.1803833333333333	0.4778	15379.1396484375	247672.87594519035	0	1192	0.3193069089172875	3.6196969696969785	6.239393939393957	198.86158752441406	198.86244201660156
442	198.9400634765625	1.5519666666666665					1	DETECTED	198.9401 m/z @1.55 [N1283_2.mzXML]	198.9400634765625	1.5519666666666665	1.43245	1.62565	0.19320000000000004	287220.96875	1925228.6186621094	0	1192	0.1180819305052272	0.8330721153654211	0.6186349673618154	198.93978881835938	198.9400634765625
443	199.02435302734375	13.464333333333334					1	DETECTED	199.0244 m/z @13.46 [N1283_2.mzXML]	199.02435302734375	13.464333333333334	9.8536	18.900166666666667	9.046566666666667	2821.86328125	799525.686978821	0	1192	5.880566440097336	1.2527325935636342	1.5054651871272684	199.01609802246094	199.02435302734375
444	199.05941772460938	11.077050000000002					1	DETECTED	199.0594 m/z @11.08 [N1283_2.mzXML]	199.05941772460938	11.077050000000002	10.07795	17.49866666666667	7.420716666666669	12892.314453125	2819521.494791871	0	1192	7.1425333593615825	5.739924294356916	11.118449613735724	199.0555877685547	199.06149291992188
445	199.09642028808594	10.546266666666666					1	DETECTED	199.0964 m/z @10.55 [N1283_2.mzXML]	199.09642028808594	10.546266666666666	10.51345	10.63205	0.11859999999999893	4302.421875	22210.790722839283	0	1192	0.13206869054276993	1.8070086338243305	2.614017267648661	199.0962677001953	199.09654235839844
446	199.14425659179688	8.8214					1	DETECTED	199.1443 m/z @8.82 [N1283_2.mzXML]	199.14425659179688	8.8214	7.754783333333333	15.734783333333333	7.9799999999999995	4248.2978515625	535862.2435932617	0	1192	0.0952107464770684	3.740800350016404	61.23021376232022	199.1435546875	199.14833068847656
447	199.16835021972656	12.7622					1	DETECTED	199.1684 m/z @12.76 [N1283_2.mzXML]	199.16835021972656	12.7622	0.2662	19.413166666666665	19.146966666666664	6846.38134765625	1356098.380607483	0	1192	0.5070139291250157	0.7661238262910797	0.18406368611879365	199.1677703857422	199.17015075683594
448	200.0404815673828	1.6711333333333334					1	DETECTED	200.0405 m/z @1.67 [N1283_2.mzXML]	200.0404815673828	1.6711333333333334	1.62565	3.1059666666666668	1.4803166666666667	25142.859375	463818.0129799803	0	1192	0.08931835819833966	13.37671146178511	24.909643341886525	200.0401611328125	200.04446411132812
449	200.06802368164062	1.7969333333333333					1	DETECTED	200.0680 m/z @1.80 [N1283_2.mzXML]	200.06802368164062	1.7969333333333333	1.7685833333333332	16.137483333333332	14.368899999999998	124909.4921875	1648386.7576407471	0	1192	0.05171818904229486	253.41975308641886	2.3884776570783544	200.06784057617188	200.07675170898438
450	200.09182739257812	9.3233					1	DETECTED	200.0918 m/z @9.32 [N1283_2.mzXML]	200.09182739257812	9.3233	1.91195	9.869683333333334	7.957733333333334	12445.75390625	1096624.645815369	0	1192	0.07895737541135439	0.5421005622667976	6.633097403927183	200.0914764404297	200.10043334960938
451	200.20077514648438	10.427150000000001					1	DETECTED	200.2008 m/z @10.43 [N1283_2.mzXML]	200.20077514648438	10.427150000000001	0.10173333333333333	19.961333333333336	19.859600000000004	9571.4853515625	2085824.7420296625	0	1192	2.0966288706693064	2.026894381194121	8.04267355510864	200.199951171875	200.20166015625
452	200.93768310546875	1.53755					1	DETECTED	200.9377 m/z @1.54 [N1283_2.mzXML]	200.93768310546875	1.53755	1.43245	1.5809	0.14844999999999997	32489.5625	213643.39871911617	0	1192	0.14367442127674956	0.7026690265942792	0.42500496652251873	200.93746948242188	200.93771362304688
453	200.97312927246094	1.5519666666666665					1	DETECTED	200.9731 m/z @1.55 [N1283_2.mzXML]	200.97312927246094	1.5519666666666665	1.4639833333333334	1.62565	0.16166666666666663	45229.49609375	282212.18050183106	0	1192	0.12374034285608637	0.9456042915257401	0.8151825470139573	200.9728546142578	200.97314453125
454	201.0158233642578	1.8829333333333333					1	DETECTED	201.0158 m/z @1.88 [N1283_2.mzXML]	201.0158233642578	1.8829333333333333	1.7685833333333332	11.612816666666667	9.844233333333333	35085.41015625	1992616.0826768796	0	1192	0.11312727506936437	43.044308409852725	85.08861681970545	201.0155487060547	201.01815795898438
455	201.1118621826172	1.2866333333333333					1	DETECTED	201.1119 m/z @1.29 [N1283_2.mzXML]	201.1118621826172	1.2866333333333333	0.10173333333333333	19.99816666666667	19.896433333333338	40390.00390625	2.9573910614204116E7	0	1192	13.661237600700893	8.39582805862661	10.196954952054663	201.11123657226562	201.11244201660156
456	202.04745483398438	9.7046					1	DETECTED	202.0475 m/z @9.70 [N1283_2.mzXML]	202.04745483398438	9.7046	1.7530000000000001	10.325183333333333	8.572183333333333	78393.5	4163701.345384399	1	1192	0.09945957254502247	0.5202200980255974	0.07362858841191106	202.047119140625	202.05447387695312
457	202.1154022216797	19.759833333333333					1	DETECTED	202.1154 m/z @19.76 [N1283_2.mzXML]	202.1154022216797	19.759833333333333	0.11989999999999999	19.99816666666667	19.87826666666667	4887.1474609375	3450074.453856813	0	1192	2.2720494601539123	0.5060675698152405	0.012135139630480934	202.10739135742188	202.1194610595703
458	202.97303771972656	11.221016666666666					1	DETECTED	202.9730 m/z @11.22 [N1283_2.mzXML]	202.97303771972656	11.221016666666666	1.4486999999999999	11.221016666666666	9.772316666666665	19836.236328125	6671202.583415282	0	1192	9.707737452631283	0.5	null	202.9705352783203	202.97303771972656
459	203.03143310546875	1.8973					1	DETECTED	203.0314 m/z @1.90 [N1283_2.mzXML]	203.03143310546875	1.8973	1.43245	15.271416666666665	13.838966666666666	69655.5078125	4293196.2045163885	0	1192	1.30094707772678	7.858705177730673	12.710646023064106	203.02268981933594	203.03810119628906
460	203.05209350585938	1.7969333333333333					1	DETECTED	203.0521 m/z @1.80 [N1283_2.mzXML]	203.05209350585938	1.7969333333333333	1.6711333333333334	11.109633333333333	9.4385	1568701.0	2.378911250904984E7	1	1192	0.12693223589756952	4.645721132787424	8.506703878002458	203.05044555664062	203.05419921875
461	203.82359313964844	9.190183333333332					1	DETECTED	203.8236 m/z @9.19 [N1283_2.mzXML]	203.82359313964844	9.190183333333332	9.131166666666667	9.464516666666666	0.33334999999999937	16477.716796875	111916.41142584215	0	1192	0.10188485193581265	2.8242022027676676	2.59846308231692	203.82345581054688	203.82443237304688
462	204.01760864257812	10.210733333333334					1	DETECTED	204.0176 m/z @10.21 [N1283_2.mzXML]	204.01760864257812	10.210733333333334	2.0665999999999998	10.277483333333333	8.210883333333333	10354.0263671875	1640073.3010719605	0	1192	0.815087430189374	1.4640867630761785	2.111538441650314	204.00877380371094	204.01853942871094
463	204.05552673339844	1.7969333333333333					1	DETECTED	204.0555 m/z @1.80 [N1283_2.mzXML]	204.05552673339844	1.7969333333333333	1.7685833333333332	10.753883333333333	8.985299999999999	89084.5703125	1985323.2941542047	0	1192	0.11725680067061717	38.61845071753797	15.540103626609248	204.05514526367188	204.0655059814453
464	204.06565856933594	10.357933333333333					1	DETECTED	204.0657 m/z @10.36 [N1283_2.mzXML]	204.06565856933594	10.357933333333333	10.293183333333333	19.686500000000002	9.393316666666669	3724.116943359375	843359.7887783203	0	1192	7.59515673673099	72.53526383526376	78.12408399983163	204.06556701660156	204.07070922851562
465	204.12258911132812	1.86875					1	DETECTED	204.1226 m/z @1.87 [N1283_2.mzXML]	204.12258911132812	1.86875	1.8545333333333334	10.51345	8.658916666666666	2264329.75	1.5028180770574372E7	1	1192	0.03693427473912725	18.308032490039473	14.94491874990409	204.12229919433594	204.12362670898438
466	204.41636657714844	9.190183333333332					1	DETECTED	204.4164 m/z @9.19 [N1283_2.mzXML]	204.41636657714844	9.190183333333332	3.8497833333333333	9.3233	5.473516666666667	14222.1259765625	919015.0664646303	0	1192	0.10396215694244759	0.5124631737947221	1.7193481844727867	204.4163055419922	204.42471313476562
467	204.956787109375	1.6105333333333334					1	DETECTED	204.9568 m/z @1.61 [N1283_2.mzXML]	204.956787109375	1.6105333333333334	1.5664	1.7025833333333333	0.13618333333333332	56356.46875	223747.76651745592	0	1192	0.059129117004642406	1.517797930284462	1.5633287557201658	204.9566192626953	204.9573974609375
468	204.99618530273438	11.67195					1	DETECTED	204.9962 m/z @11.67 [N1283_2.mzXML]	204.99618530273438	11.67195	1.4139666666666666	17.111666666666668	15.697700000000001	4812.166015625	1755460.1667673653	0	1192	10.685274256668414	0.7651455208057465	0.5302910416114929	204.99520874023438	205.0023651123047
469	205.02407836914062	1.8401333333333334					1	DETECTED	205.0241 m/z @1.84 [N1283_2.mzXML]	205.02407836914062	1.8401333333333334	1.43245	10.975483333333333	9.543033333333334	49199.94140625	2996940.188295655	0	1192	0.05855153205824237	14.535543659113408	25.978136341491965	205.0192108154297	205.0312957763672
470	205.0472869873047	9.3233					1	DETECTED	205.0473 m/z @9.32 [N1283_2.mzXML]	205.0472869873047	9.3233	1.7828333333333333	9.836983333333334	8.054150000000002	46548.72265625	2288908.9146991577	0	1192	0.09358064058578641	2.730705609761465	1.4813798879896038	205.03811645507812	205.05670166015625
471	205.06968688964844	9.190183333333332					1	DETECTED	205.0697 m/z @9.19 [N1283_2.mzXML]	205.06968688964844	9.190183333333332	9.131166666666667	18.698333333333334	9.567166666666667	4495.8447265625	846043.474206421	0	1192	0.07893901803844727	81.0547867833972	161.1095735667944	205.060546875	205.0743865966797
472	205.08543395996094	12.44225					1	DETECTED	205.0854 m/z @12.44 [N1283_2.mzXML]	205.08543395996094	12.44225	0.10173333333333333	19.98	19.87826666666667	14102.0498046875	4615986.048436218	0	1192	7.2926595209678275	0.9116863610124609	0.21720789075777333	205.07546997070312	205.0863037109375
473	205.09703063964844	9.190183333333332					1	DETECTED	205.0970 m/z @9.19 [N1283_2.mzXML]	205.09703063964844	9.190183333333332	3.0618333333333334	11.026250000000001	7.964416666666668	5025458.5	3.873673635083023E7	1	1192	0.1033901908229975	1.9750209668587975	1.788280056452801	205.09530639648438	205.09727478027344
474	205.12619018554688	1.86875					1	DETECTED	205.1262 m/z @1.87 [N1283_2.mzXML]	205.12619018554688	1.86875	1.8545333333333334	9.3233	7.468766666666666	194477.328125	1749034.9816838363	0	1192	0.035867982897371364	18.508257734165817	24.66803747816743	205.11622619628906	205.1318817138672
475	205.98687744140625	11.351183333333333					1	DETECTED	205.9869 m/z @11.35 [N1283_2.mzXML]	205.98687744140625	11.351183333333333	0.11989999999999999	19.99816666666667	19.87826666666667	13572.57421875	3740977.399201081	0	1192	1.2699373211957674	1.6313678425952625	3.0724610618159374	205.98651123046875	205.99496459960938
476	206.08094787597656	10.293183333333333					1	DETECTED	206.0809 m/z @10.29 [N1283_2.mzXML]	206.08094787597656	10.293183333333333	0.48538333333333333	19.796666666666667	19.311283333333332	238376.796875	3274274.8042294662	1	1192	0.10019986587044372	2.4590915410625067	3.0434008482542843	206.0806121826172	206.08984375
477	206.10031127929688	9.190183333333332					1	DETECTED	206.1003 m/z @9.19 [N1283_2.mzXML]	206.10031127929688	9.190183333333332	9.097416666666668	10.194533333333334	1.0971166666666665	540675.125	3909088.6800086075	0	1192	0.09888087532410594	1.8173275498910548	1.7406467376837977	206.1001434326172	206.1006622314453
478	206.3824462890625	9.190183333333332					1	DETECTED	206.3824 m/z @9.19 [N1283_2.mzXML]	206.3824462890625	9.190183333333332	9.131166666666667	9.2921	0.16093333333333248	15650.7529296875	93006.60259472633	0	1192	0.10425381630784791	1.363456650663692	1.7269133013273843	206.38185119628906	206.382568359375
479	206.89356994628906	1.7685833333333332					1	DETECTED	206.8936 m/z @1.77 [N1283_2.mzXML]	206.89356994628906	1.7685833333333332	1.6864166666666667	2.038466666666667	0.3520500000000002	65712.3671875	553965.121408447	0	1192	0.11927119562764665	2.1422920892494983	2.474703925792797	206.89340209960938	206.89393615722656
480	206.99105834960938	16.3214					1	DETECTED	206.9911 m/z @16.32 [N1283_2.mzXML]	206.99105834960938	16.3214	0.13799999999999998	19.924666666666667	19.786666666666665	7185.41455078125	2270710.4506718763	0	1192	2.3727387206610384	0.6113260089556789	0.1726242225361288	206.987548828125	206.991455078125
481	207.02627563476562	9.607933333333333					1	DETECTED	207.0263 m/z @9.61 [N1283_2.mzXML]	207.02627563476562	9.607933333333333	1.4486999999999999	15.099283333333334	13.650583333333334	174732.59375	6477429.720979605	1	1192	0.7350052914596947	0.5099059834923836	1.0194665360280704	207.0162811279297	207.02650451660156
482	207.10430908203125	9.176016666666667					1	DETECTED	207.1043 m/z @9.18 [N1283_2.mzXML]	207.10430908203125	9.176016666666667	5.469033333333333	11.191699999999999	5.722666666666666	18410.146484375	551159.9165256651	0	1192	0.15129806418369007	1.0906588275089277	1.3541917138678845	207.0988006591797	207.1127166748047
483	208.04898071289062	16.0453					1	DETECTED	208.0490 m/z @16.05 [N1283_2.mzXML]	208.04898071289062	16.0453	0.8501666666666666	19.99816666666667	19.148000000000003	14277.080078125	3781217.752359286	0	1192	2.0681527270113165	0.6300701540405481	0.5855774507020539	208.0483856201172	208.04942321777344
484	208.13308715820312	8.787133333333333					1	DETECTED	208.1331 m/z @8.79 [N1283_2.mzXML]	208.13308715820312	8.787133333333333	8.562999999999999	9.529300000000001	0.9663000000000022	129953.7890625	1434270.6054307264	1	1192	0.14161675135397367	1.1139758731465434	0.9554689245732076	208.1326141357422	208.13340759277344
485	208.89059448242188	1.7685833333333332					1	DETECTED	208.8906 m/z @1.77 [N1283_2.mzXML]	208.89059448242188	1.7685833333333332	1.6864166666666667	1.9681	0.2816833333333333	44373.7265625	333412.00962060544	0	1192	0.24973079362646633	1.652537107794991	2.3706062237878376	208.88946533203125	208.89096069335938
486	208.9353485107422	2.038466666666667					1	DETECTED	208.9353 m/z @2.04 [N1283_2.mzXML]	208.9353485107422	2.038466666666667	1.9820166666666668	2.2506666666666666	0.26864999999999983	15766.3134765625	162727.46588061523	0	1192	0.15657942499020194	2.3795394154118625	3.7590788308237255	208.93499755859375	208.9355010986328
487	209.03335571289062	1.53755					1	DETECTED	209.0334 m/z @1.54 [N1283_2.mzXML]	209.03335571289062	1.53755	1.4139666666666666	5.433866666666666	4.0199	50892.62109375	991336.5967706298	0	1192	0.12423713074479692	8.819189995649651	0.41985775885741466	209.0323028564453	209.03659057617188
488	209.04530334472656	15.789216666666666					1	DETECTED	209.0453 m/z @15.79 [N1283_2.mzXML]	209.04530334472656	15.789216666666666	0.10173333333333333	19.99816666666667	19.896433333333338	28004.529296875	7384636.748128256	0	1192	7.446457555724866	0.6297541160931147	0.5987139537036764	209.0439910888672	209.04576110839844
489	209.09193420410156	7.684466666666666					1	DETECTED	209.0919 m/z @7.68 [N1283_2.mzXML]	209.09193420410156	7.684466666666666	5.661183333333333	8.5803	2.9191166666666666	25781.470703125	1601737.2852986143	0	1192	0.6435101343884666	0.6355022797280193	0.2674098967314723	209.0916290283203	209.09251403808594
490	209.11671447753906	12.005666666666666					1	DETECTED	209.1167 m/z @12.01 [N1283_2.mzXML]	209.11671447753906	12.005666666666666	10.110516666666665	12.872933333333332	2.7624166666666667	336867.96875	3632741.8431775533	1	1192	0.12814006296072478	0.917073420322785	8.066783189662926	209.1068115234375	209.117431640625
491	209.136474609375	8.787133333333333					1	DETECTED	209.1365 m/z @8.79 [N1283_2.mzXML]	209.136474609375	8.787133333333333	8.632066666666667	10.37425	1.7421833333333332	14267.6455078125	306460.25959240756	0	1192	0.14905309706767156	1.1039996783811883	0.8402021274930994	209.1281280517578	209.13699340820312
492	210.03648376464844	1.5084833333333334					1	DETECTED	210.0365 m/z @1.51 [N1283_2.mzXML]	210.03648376464844	1.5084833333333334	1.4789333333333334	17.960500000000003	16.48156666666667	2639.106201171875	1458356.7927962344	0	1192	14.988705842963494	278.8759165256631	556.7518330513261	210.03631591796875	210.04598999023438
493	210.93533325195312	11.4782					1	DETECTED	210.9353 m/z @11.48 [N1283_2.mzXML]	210.93533325195312	11.4782	1.6562	19.320833333333333	17.664633333333335	12001.4140625	3877642.609921327	0	1192	9.774713608415052	0.7990645123051892	0.4445540934804802	210.93238830566406	210.9359588623047
494	211.0417938232422	2.4576166666666666					1	DETECTED	211.0418 m/z @2.46 [N1283_2.mzXML]	211.0417938232422	2.4576166666666666	2.1094999999999997	17.111666666666668	15.002166666666668	27481.44140625	2152852.0984341437	0	1192	0.4835902470233093	2.165980585796311	2.8350341176543394	211.03988647460938	211.04331970214844
495	211.05772399902344	9.370066666666666					1	DETECTED	211.0577 m/z @9.37 [N1283_2.mzXML]	211.05772399902344	9.370066666666666	9.3233	15.04855	5.725250000000001	12253.4462890625	826238.2152725827	0	1192	0.07422235723370463	61.210798289379966	121.42159657875993	211.05184936523438	211.06634521484375
496	211.08001708984375	14.529599999999999					1	DETECTED	211.0800 m/z @14.53 [N1283_2.mzXML]	211.08001708984375	14.529599999999999	9.4972	17.831833333333336	8.334633333333336	4513.66162109375	969513.039260956	0	1192	0.7667167949379543	0.828097263068649	0.6561945261372979	211.0750274658203	211.082763671875
497	211.13258361816406	12.11685					1	DETECTED	211.1326 m/z @12.12 [N1283_2.mzXML]	211.13258361816406	12.11685	0.10173333333333333	19.99816666666667	19.896433333333338	11248.8388671875	3420524.05005194	0	1192	8.17192825844651	1.8642497627326522	0.4929212989062387	211.1226043701172	211.13372802734375
498	211.14413452148438	10.260449999999999					1	DETECTED	211.1441 m/z @10.26 [N1283_2.mzXML]	211.14413452148438	10.260449999999999	8.943333333333333	10.5969	1.6535666666666664	53759.109375	741541.2323975229	0	1192	0.15925114484382874	2.5064684470012515	1.8633955162640665	211.14376831054688	211.15284729003906
499	211.1690216064453	14.376133333333334					1	DETECTED	211.1690 m/z @14.38 [N1283_2.mzXML]	211.1690216064453	14.376133333333334	3.556966666666667	14.9656	11.408633333333334	5116.11767578125	1677507.2697854007	0	1192	0.3697982286946271	0.5272417777093121	0.05448355541862434	211.1685333251953	211.17178344726562
500	212.0194091796875	11.337					1	DETECTED	212.0194 m/z @11.34 [N1283_2.mzXML]	212.0194091796875	11.337	11.308116666666667	11.6274	0.3192833333333329	79864.4375	466254.8168681659	0	1192	0.07911475212889485	5.405740955037242	5.902909358433179	212.01907348632812	212.0195770263672
501	212.06764221191406	10.824283333333334					1	DETECTED	212.0676 m/z @10.82 [N1283_2.mzXML]	212.06764221191406	10.824283333333334	9.370066666666666	13.27105	3.9009833333333344	6648.30810546875	578708.3132216189	0	1192	0.07064375905157938	1.341266202881276	1.682532405762552	212.06085205078125	212.0678253173828
502	212.14744567871094	10.277483333333333					1	DETECTED	212.1474 m/z @10.28 [N1283_2.mzXML]	212.14744567871094	10.277483333333333	10.227283333333332	10.480833333333333	0.2535500000000006	6733.56591796875	57133.95184783972	0	1192	0.09801059585479699	2.525398406374496	4.050796812748992	212.14703369140625	212.1476287841797
503	212.83889770507812	1.996					1	DETECTED	212.8389 m/z @2.00 [N1283_2.mzXML]	212.83889770507812	1.996	1.7196500000000001	2.1661	0.44645	14221.70703125	229478.21624609362	0	1192	0.34380754175023176	0.8077618961461919	0.6155237922923836	212.8383026123047	212.8389892578125
504	212.99929809570312	1.8829333333333333					1	DETECTED	212.9993 m/z @1.88 [N1283_2.mzXML]	212.99929809570312	1.8829333333333333	1.8545333333333334	2.8739666666666666	1.0194333333333332	30016.63671875	310571.9422259521	0	1192	0.05831301734784944	17.947769953051655	34.89553990610331	212.9989471435547	212.99974060058594
505	213.09823608398438	8.90825					1	DETECTED	213.0982 m/z @8.91 [N1283_2.mzXML]	213.09823608398438	8.90825	8.684116666666666	12.005666666666666	3.3215500000000002	5211.4404296875	337035.8088452454	0	1192	0.2607251825933137	7.409763533610911	13.819527067221822	213.09120178222656	213.09844970703125
506	213.11219787597656	10.546266666666666					1	DETECTED	213.1122 m/z @10.55 [N1283_2.mzXML]	213.11219787597656	10.546266666666666	10.546266666666666	19.613666666666667	9.067400000000001	3395.553955078125	373175.6255208741	0	1192	0.06834779185480677	null	null	213.11183166503906	213.1199493408203
507	213.55267333984375	1.53755					1	DETECTED	213.5527 m/z @1.54 [N1283_2.mzXML]	213.55267333984375	1.53755	1.4639833333333334	1.53755	0.07356666666666656	3391.033935546875	10770.013520446777	0	1192	0.054754695329931824	0.5	null	213.552001953125	213.55267333984375
508	213.95870971679688	19.15666666666667					1	DETECTED	213.9587 m/z @19.16 [N1283_2.mzXML]	213.95870971679688	19.15666666666667	0.10173333333333333	19.99816666666667	19.896433333333338	3258.52978515625	1276984.9486236577	0	1192	2.224412807446676	0.5220808959359606	0.044161791871921166	213.9581298828125	213.9596710205078
509	214.83595275878906	1.7685833333333332					1	DETECTED	214.8360 m/z @1.77 [N1283_2.mzXML]	214.83595275878906	1.7685833333333332	1.7025833333333333	1.8829333333333333	0.18035	16768.04296875	108747.77649169916	0	1192	0.1650513512667826	1.3662878787878823	1.7325757575757645	214.8356170654297	214.83616638183594
510	214.9173126220703	1.5519666666666665					1	DETECTED	214.9173 m/z @1.55 [N1283_2.mzXML]	214.9173126220703	1.5519666666666665	1.43245	11.29375	9.8613	1165329.75	1.1118510227710815E7	0	1192	0.10533648991451194	0.7946005724917448	0.5395795603555865	214.9146270751953	214.91819763183594
511	214.9887237548828	1.5519666666666665					1	DETECTED	214.9887 m/z @1.55 [N1283_2.mzXML]	214.9887237548828	1.5519666666666665	1.43245	17.8505	16.41805	47270.6875	3119361.5977818295	0	1192	0.12454273224749857	69.24002856733472	145.44323972473467	214.98826599121094	214.9912109375
512	215.01600646972656	1.9681					1	DETECTED	215.0160 m/z @1.97 [N1283_2.mzXML]	215.01600646972656	1.9681	1.8973	10.5969	8.6996	103776.90625	3561742.494170287	0	1192	1.2594775397830997	58.11781218187791	11.038823873310848	215.0155029296875	215.02320861816406
513	215.16355895996094	12.16745					1	DETECTED	215.1636 m/z @12.17 [N1283_2.mzXML]	215.16355895996094	12.16745	6.6947	19.814833333333336	13.120133333333335	8554.0546875	1263222.457410614	0	1192	0.313348990891658	1.1986783000624306	1.3973566001248614	215.1576385498047	215.16407775878906
514	215.9208984375	1.5664					1	DETECTED	215.9209 m/z @1.57 [N1283_2.mzXML]	215.9208984375	1.5664	1.43245	1.5955000000000001	0.16305000000000014	32388.494140625	185496.95222421267	0	1192	0.10563099365399653	0.6114873787669656	0.24146120234982732	215.92059326171875	215.9210968017578
515	216.12303161621094	1.94015					1	DETECTED	216.1230 m/z @1.94 [N1283_2.mzXML]	216.12303161621094	1.94015	1.91195	10.546266666666666	8.634316666666667	8946.2763671875	1065152.791403503	0	1192	0.1342773939833113	153.09072104018912	302.9122415310488	216.11427307128906	216.1231689453125
516	216.92227172851562	1.6864166666666667					1	DETECTED	216.9223 m/z @1.69 [N1283_2.mzXML]	216.92227172851562	1.6864166666666667	1.49375	17.997666666666664	16.503916666666665	136152.015625	4629552.754614257	0	1192	0.15771423935180784	44.35993891189707	5.791632736396546	216.91357421875	216.9228057861328
517	216.95065307617188	1.5519666666666665					1	DETECTED	216.9507 m/z @1.55 [N1283_2.mzXML]	216.95065307617188	1.5519666666666665	1.43245	17.960500000000003	16.528050000000004	141733.453125	6548557.541189393	0	1192	0.12034500393736614	0.8209044702204755	0.6200781480460997	216.94650268554688	216.9507598876953
518	217.06959533691406	9.885349999999999					1	DETECTED	217.0696 m/z @9.89 [N1283_2.mzXML]	217.06959533691406	9.885349999999999	9.836983333333334	14.256716666666668	4.419733333333333	41136.484375	668598.0682399891	0	1192	0.12600169995109312	3.821406193338853	4.045477738220132	217.0692138671875	217.07591247558594
519	217.08168029785156	1.996					1	DETECTED	217.0817 m/z @2.00 [N1283_2.mzXML]	217.08168029785156	1.996	1.996	14.9656	12.9696	15600.375	1281896.1849634396	0	1192	1.3434461537030868	null	null	217.0810089111328	217.08975219726562
520	217.12152099609375	17.90583333333333					1	DETECTED	217.1215 m/z @17.91 [N1283_2.mzXML]	217.12152099609375	17.90583333333333	0.11989999999999999	19.99816666666667	19.87826666666667	12045.90234375	3170087.1669201353	0	1192	2.4999985783807617	0.8817519289452816	0.27845031177583807	217.11903381347656	217.1225128173828
521	218.02142333984375	9.721133333333334					1	DETECTED	218.0214 m/z @9.72 [N1283_2.mzXML]	218.02142333984375	9.721133333333334	9.655516666666667	18.163333333333334	8.507816666666667	8288.421875	664507.7087493897	0	1192	0.10102622510854786	64.82969265938489	128.65938531876978	218.01861572265625	218.02197265625
522	218.03465270996094	2.859666666666667					1	DETECTED	218.0347 m/z @2.86 [N1283_2.mzXML]	218.03465270996094	2.859666666666667	2.859666666666667	9.146566666666667	6.286899999999999	6202.0283203125	1553042.1982035516	0	1192	6.274724570579215	null	null	218.03465270996094	218.0436553955078
523	218.0730438232422	9.916833333333333					1	DETECTED	218.0730 m/z @9.92 [N1283_2.mzXML]	218.0730438232422	9.916833333333333	9.1613	10.562666666666667	1.4013666666666662	4152.1591796875	149012.77332635503	0	1192	0.8317095328455189	0.9274022765375463	0.8548045530750924	218.07261657714844	218.0817108154297
524	218.08555603027344	16.871333333333332					1	DETECTED	218.0856 m/z @16.87 [N1283_2.mzXML]	218.08555603027344	16.871333333333332	10.391733333333333	19.083666666666666	8.691933333333333	3535.91748046875	957993.6905009764	0	1192	0.9998417143808815	0.670715270489948	0.34143054097989595	218.0838623046875	218.0860595703125
525	218.13841247558594	2.038466666666667					1	DETECTED	218.1384 m/z @2.04 [N1283_2.mzXML]	218.13841247558594	2.038466666666667	0.11989999999999999	19.99816666666667	19.87826666666667	49414.0546875	4091858.186894442	0	1192	0.3393650018172887	6.503787492189463	0.7584669945203404	218.13446044921875	218.14703369140625
526	218.21124267578125	10.391733333333333					1	DETECTED	218.2112 m/z @10.39 [N1283_2.mzXML]	218.21124267578125	10.391733333333333	10.357933333333333	10.480833333333333	0.12289999999999957	6913.01123046875	33990.612849243174	0	1192	0.12747937644709673	1.8180473372781332	2.6360946745562663	218.2110595703125	218.2115020751953
527	218.91934204101562	1.6864166666666667					1	DETECTED	218.9193 m/z @1.69 [N1283_2.mzXML]	218.91934204101562	1.6864166666666667	1.4486999999999999	1.7828333333333333	0.3341333333333334	44920.01171875	560775.7189592285	0	1192	0.2654063025836342	0.7027974479422279	0.38404921433724803	218.91014099121094	218.91957092285156
528	218.96994018554688	9.655516666666667					1	DETECTED	218.9699 m/z @9.66 [N1283_2.mzXML]	218.96994018554688	9.655516666666667	9.3856	10.562666666666667	1.1770666666666667	13894.63671875	332024.51486084005	0	1192	0.343279482273962	1.5346886495964678	2.7871566233478786	218.9693145751953	218.97080993652344
529	218.98367309570312	1.5519666666666665					1	DETECTED	218.9837 m/z @1.55 [N1283_2.mzXML]	218.98367309570312	1.5519666666666665	1.4639833333333334	1.6105333333333334	0.14654999999999996	17627.919921875	119967.89770507815	0	1192	0.14088068105887386	0.8328281871566606	0.6656563743133213	218.98321533203125	218.98374938964844
530	219.02587890625	1.7685833333333332					1	DETECTED	219.0259 m/z @1.77 [N1283_2.mzXML]	219.02587890625	1.7685833333333332	1.7025833333333333	9.4972	7.794616666666666	1531176.5	1.420126796014374E7	1	1192	0.05242047674496497	5.4507212341582	9.084238161912486	219.0172576904297	219.0277862548828
531	219.04335021972656	8.701466666666667					1	DETECTED	219.0434 m/z @8.70 [N1283_2.mzXML]	219.04335021972656	8.701466666666667	1.7828333333333333	11.109633333333333	9.3268	8555.3515625	2180024.0905064694	0	1192	0.13079811021760257	0.6740348527406665	0.03139071458415486	219.037841796875	219.04930114746094
532	219.11709594726562	14.818883333333334					1	DETECTED	219.1171 m/z @14.82 [N1283_2.mzXML]	219.11709594726562	14.818883333333334	0.5586	19.796666666666667	19.23806666666667	12238.27734375	1927251.6386958305	0	1192	0.925247188045013	0.9631904569700446	0.8554065408756635	219.1103057861328	219.11770629882812
533	219.17393493652344	12.237116666666667					1	DETECTED	219.1739 m/z @12.24 [N1283_2.mzXML]	219.17393493652344	12.237116666666667	0.15626666666666666	19.98	19.823733333333333	22261.251953125	2227164.3210283197	0	1192	1.6187166557817498	1.238324177148134	1.0462138094430535	219.1683349609375	219.177734375
534	219.21011352539062	13.668116666666666					1	DETECTED	219.2101 m/z @13.67 [N1283_2.mzXML]	219.21011352539062	13.668116666666666	12.527833333333332	14.882866666666667	2.355033333333335	9432.09375	452810.70754443406	0	1192	1.3399330892657204	1.0326527032755013	0.9409643798162893	219.20977783203125	219.2110595703125
535	220.02963256835938	1.7828333333333333					1	DETECTED	220.0296 m/z @1.78 [N1283_2.mzXML]	220.02963256835938	1.7828333333333333	1.7370166666666667	13.41845	11.681433333333333	87144.671875	1830990.6600209964	0	1192	0.24198195856668758	24.472074686149515	7.836038764786999	220.02407836914062	220.03936767578125
536	220.1178741455078	8.90825					1	DETECTED	220.1179 m/z @8.91 [N1283_2.mzXML]	220.1178741455078	8.90825	2.6345	15.2371	12.602599999999999	19401.455078125	1214691.7384729616	0	1192	0.11496138453501281	0.5122235424205628	0.9226100171623275	220.11769104003906	220.12049865722656
537	220.93438720703125	1.6105333333333334					1	DETECTED	220.9344 m/z @1.61 [N1283_2.mzXML]	220.93438720703125	1.6105333333333334	1.5664	11.867016666666666	10.300616666666667	95100.6875	3007038.0395820313	0	1192	0.06033007633709753	1.8088100061594432	1.8675243132365003	220.9304656982422	220.93458557128906
538	221.00689697265625	15.254333333333333					1	DETECTED	221.0069 m/z @15.25 [N1283_2.mzXML]	221.00689697265625	15.254333333333333	9.607933333333333	17.701666666666664	8.093733333333331	2387.87841796875	606465.9085747071	0	1192	6.392300687358778	0.716716255785397	0.433432511570794	221.0064697265625	221.00741577148438
539	221.0242919921875	1.7685833333333332					1	DETECTED	221.0243 m/z @1.77 [N1283_2.mzXML]	221.0242919921875	1.7685833333333332	1.7530000000000001	17.6465	15.8935	99528.9140625	2540709.9252239685	0	1192	0.20133425685858186	242.47593839243075	27.320444900020075	221.02096557617188	221.02593994140625
540	221.05294799804688	11.598099999999999					1	DETECTED	221.0529 m/z @11.60 [N1283_2.mzXML]	221.05294799804688	11.598099999999999	11.555100000000001	11.71725	0.16214999999999868	9634.115234375	49522.00539550734	0	1192	0.026240762674335727	1.8854651162791647	2.7709302325583294	221.052734375	221.0533447265625
541	221.08084106445312	10.497216666666667					1	DETECTED	221.0808 m/z @10.50 [N1283_2.mzXML]	221.08084106445312	10.497216666666667	10.260449999999999	11.059966666666666	0.7995166666666673	23202.908203125	249670.21770727492	0	1192	0.08729416449542882	0.7968998721443245	0.5650100546083089	221.08013916015625	221.08139038085938
542	221.09210205078125	9.190183333333332					1	DETECTED	221.0921 m/z @9.19 [N1283_2.mzXML]	221.09210205078125	9.190183333333332	4.128933333333333	9.232716666666667	5.103783333333333	3891.43310546875	365219.57720724476	0	1192	0.7794807809910989	0.5042018605416977	0.008403721083395382	221.0915069580078	221.0926513671875
543	221.1163787841797	11.494533333333333					1	DETECTED	221.1164 m/z @11.49 [N1283_2.mzXML]	221.1163787841797	11.494533333333333	0.8137666666666666	19.668333333333333	18.854566666666667	5022.31396484375	1949468.126755463	0	1192	11.411978106162092	0.8826410713338306	0.7652821426676611	221.1162567138672	221.12059020996094
544	222.064697265625	15.535766666666666					1	DETECTED	222.0647 m/z @15.54 [N1283_2.mzXML]	222.064697265625	15.535766666666666	9.432683333333333	19.943166666666666	10.510483333333333	12360.53125	2616233.9391241167	0	1192	2.566266064565003	0.8676797685946406	0.5798542859625242	222.06358337402344	222.06512451171875
545	222.86740112304688	1.7685833333333332					1	DETECTED	222.8674 m/z @1.77 [N1283_2.mzXML]	222.86740112304688	1.7685833333333332	1.6864166666666667	18.992	17.305583333333335	62793.7578125	3739323.554626343	0	1192	0.20672565204964677	2.1030014679142655	3.5888476810645504	222.8673553466797	222.8749542236328
546	222.99411010742188	13.589516666666666					1	DETECTED	222.9941 m/z @13.59 [N1283_2.mzXML]	222.99411010742188	13.589516666666666	8.994916666666667	14.657	5.662083333333333	18674.01171875	2514445.160656982	0	1192	0.4167872122570486	0.6161671672543131	2.7249162113694596	222.99317932128906	223.00042724609375
547	223.06097412109375	15.789216666666666					1	DETECTED	223.0610 m/z @15.79 [N1283_2.mzXML]	223.06097412109375	15.789216666666666	9.097416666666668	19.99816666666667	10.900750000000002	24064.052734375	5750980.448504031	0	1192	2.7061141281115386	0.7705717364618547	0.6274476213344801	223.0603485107422	223.06134033203125
548	223.09579467773438	11.555100000000001					1	DETECTED	223.0958 m/z @11.56 [N1283_2.mzXML]	223.09579467773438	11.555100000000001	0.10173333333333333	19.98	19.87826666666667	1585395.0	1.80710312917584E7	1	1192	0.19529973202161344	2.683445546354694	3.4528588425583395	223.0923309326172	223.0979461669922
549	223.10765075683594	10.3093					1	DETECTED	223.1077 m/z @10.31 [N1283_2.mzXML]	223.10765075683594	10.3093	10.277483333333333	10.37425	0.09676666666666733	6201.2880859375	26018.593352294967	0	1192	0.10647576664963232	1.520691461498127	2.041382922996254	223.10752868652344	223.10781860351562
550	223.13246154785156	12.3401					1	DETECTED	223.1325 m/z @12.34 [N1283_2.mzXML]	223.13246154785156	12.3401	11.278983333333334	19.704833333333333	8.425849999999999	36532.3671875	2108900.3141165758	0	1192	1.0823745900799047	3.9702750247380956	6.890697703155053	223.1322021484375	223.1331329345703
551	224.09930419921875	11.540899999999999					1	DETECTED	224.0993 m/z @11.54 [N1283_2.mzXML]	224.09930419921875	11.540899999999999	3.3745333333333334	19.247833333333332	15.873299999999999	175285.109375	2.3351824785909574E7	0	1192	0.13357147458209262	0.9718703952390089	0.9437407904780178	224.09503173828125	224.09951782226562
552	224.86463928222656	1.7685833333333332					1	DETECTED	224.8646 m/z @1.77 [N1283_2.mzXML]	224.86463928222656	1.7685833333333332	1.6864166666666667	1.91195	0.22553333333333336	41072.74609375	405045.21248535137	0	1192	0.21992705281806213	1.3724137931034512	1.7448275862069025	224.86448669433594	224.86473083496094
553	224.9507598876953	11.7331					1	DETECTED	224.9508 m/z @11.73 [N1283_2.mzXML]	224.9507598876953	11.7331	1.1960666666666666	16.119216666666667	14.92315	24181.083984375	3184848.912015959	0	1192	0.674766258486466	0.7081208870970814	5.85906980441266	224.94215393066406	224.95193481445312
554	225.0341796875	1.7969333333333333					1	DETECTED	225.0342 m/z @1.80 [N1283_2.mzXML]	225.0341796875	1.7969333333333333	1.7370166666666667	13.998850000000001	12.261833333333334	41406.51953125	1397485.8773006592	0	1192	0.13367353533764192	102.32406119610579	203.64812239221158	225.0273895263672	225.04324340820312
555	225.05657958984375	9.576799999999999					1	DETECTED	225.0566 m/z @9.58 [N1283_2.mzXML]	225.05657958984375	9.576799999999999	8.099300000000001	18.643166666666666	10.543866666666664	5449.9619140625	842143.4985261227	0	1192	0.16130149618448897	3.568144388042871	4.968629958289886	225.05642700195312	225.0594482421875
556	225.07562255859375	10.194533333333334					1	DETECTED	225.0756 m/z @10.19 [N1283_2.mzXML]	225.07562255859375	10.194533333333334	10.144116666666667	19.87	9.725883333333334	5805.99755859375	664226.7889107665	0	1192	0.24033621076499934	96.45504132231342	191.91008264462684	225.06570434570312	225.07630920410156
557	225.14813232421875	12.374183333333333					1	DETECTED	225.1481 m/z @12.37 [N1283_2.mzXML]	225.14813232421875	12.374183333333333	6.325966666666667	19.650166666666667	13.324200000000001	18500.52734375	1831943.669306611	0	1192	0.10668671827578535	1.1014982377725668	0.02056258980008798	225.1475830078125	225.1484375
558	226.04498291015625	2.0665999999999998					1	DETECTED	226.0450 m/z @2.07 [N1283_2.mzXML]	226.04498291015625	2.0665999999999998	1.9681	10.529666666666666	8.561566666666666	20542.5859375	819672.7630369568	0	1192	0.17966778858384913	9.217028285106835	18.117928708841287	226.0443572998047	226.04774475097656
559	226.11880493164062	8.379266666666666					1	DETECTED	226.1188 m/z @8.38 [N1283_2.mzXML]	226.11880493164062	8.379266666666666	7.910749999999999	8.477166666666667	0.5664166666666679	3733.334228515625	57032.10676800545	0	1192	0.22681856458230065	0.6044786738287513	0.31928127331410583	226.11776733398438	226.11907958984375
560	226.95108032226562	1.6412					1	DETECTED	226.9511 m/z @1.64 [N1283_2.mzXML]	226.95108032226562	1.6412	1.5809	19.98	18.3991	551194.4375	8223019.149665404	0	1192	0.060410614221672265	1.4336551283174461	2.257050874273377	226.94662475585938	226.95205688476562
561	227.0792694091797	9.190183333333332					1	DETECTED	227.0793 m/z @9.19 [N1283_2.mzXML]	227.0792694091797	9.190183333333332	4.113266666666666	11.928566666666667	7.815300000000001	35864.578125	1088344.6254648438	0	1192	0.1290717828259762	15.1715024148625	3.4953843306272074	227.0788116455078	227.08285522460938
562	227.09097290039062	10.807033333333333					1	DETECTED	227.0910 m/z @10.81 [N1283_2.mzXML]	227.09097290039062	10.807033333333333	10.753883333333333	10.858616666666668	0.10473333333333557	14190.4111328125	61440.82090161214	0	1192	0.09187673068756652	0.9852618375666475	0.970523675133295	227.0906982421875	227.0911407470703
563	227.1754913330078	9.786883333333332					1	DETECTED	227.1755 m/z @9.79 [N1283_2.mzXML]	227.1754913330078	9.786883333333332	5.035283333333334	19.888333333333332	14.853049999999998	75324.953125	2460037.488830871	1	1192	0.12461142233507339	1.9733058649958024	1.2350101048000837	227.17369079589844	227.17611694335938
564	228.06312561035156	10.3093					1	DETECTED	228.0631 m/z @10.31 [N1283_2.mzXML]	228.06312561035156	10.3093	10.24385	10.6671	0.42324999999999946	73292.6484375	503012.92334955005	0	1192	0.10255059737362515	1.751905003418662	2.2723998023226724	228.06272888183594	228.06333923339844
565	228.195068359375	11.5109					1	DETECTED	228.1951 m/z @11.51 [N1283_2.mzXML]	228.195068359375	11.5109	11.461566666666666	12.459	0.9974333333333334	82192.7734375	744768.4419234011	0	1192	0.15916300126727556	9.51569997403478	3.604279262178597	228.19482421875	228.1958465576172
566	229.14308166503906	1.2866333333333333					1	DETECTED	229.1431 m/z @1.29 [N1283_2.mzXML]	229.14308166503906	1.2866333333333333	0.10173333333333333	19.99816666666667	19.896433333333338	84170.515625	6.0055937573546946E7	1	1192	9.947420107582783	0.6556798331899488	0.30957034961919694	229.14256286621094	229.1437225341797
567	229.15444946289062	1.86875					1	DETECTED	229.1544 m/z @1.87 [N1283_2.mzXML]	229.15444946289062	1.86875	1.8545333333333334	2.1094999999999997	0.25496666666666634	96551.5703125	915811.8713027337	0	1192	0.1567541719286294	8.967174677608506	16.934349355217012	229.15423583984375	229.1554718017578
568	230.146484375	18.587333333333333					1	DETECTED	230.1465 m/z @18.59 [N1283_2.mzXML]	230.146484375	18.587333333333333	0.10173333333333333	19.99816666666667	19.896433333333338	10679.3271484375	7472057.530126225	0	1192	14.577078077842383	0.5381603338093797	0.07632066761875926	230.145263671875	230.14727783203125
569	230.2472686767578	11.381166666666667					1	DETECTED	230.2473 m/z @11.38 [N1283_2.mzXML]	230.2472686767578	11.381166666666667	11.351183333333333	12.03565	0.6844666666666672	118979.0546875	803108.7117209471	0	1192	0.07459046643859146	5.316602334614073	6.682871467110017	230.24697875976562	230.24761962890625
570	230.9662322998047	1.5519666666666665					1	DETECTED	230.9662 m/z @1.55 [N1283_2.mzXML]	230.9662322998047	1.5519666666666665	1.43245	1.6105333333333334	0.17808333333333337	153385.796875	1070712.1047553713	0	1192	0.12114525906695373	0.7465176966937568	0.5167253534105802	230.96603393554688	230.96630859375
571	230.9897918701172	1.9681					1	DETECTED	230.9898 m/z @1.97 [N1283_2.mzXML]	230.9897918701172	1.9681	1.43245	10.210733333333334	8.778283333333334	26512.8828125	1006535.9014716492	0	1192	0.08420900994344294	1.9998791212736924	1.9873132746152466	230.98910522460938	230.996337890625
572	231.1368865966797	14.818883333333334					1	DETECTED	231.1369 m/z @14.82 [N1283_2.mzXML]	231.1368865966797	14.818883333333334	0.10173333333333333	19.99816666666667	19.896433333333338	275791.96875	2.4161606953809846E7	1	1192	0.430130815765537	0.9461120513217101	4.629258819335253	231.1363983154297	231.146484375
573	232.03009033203125	1.8545333333333334					1	DETECTED	232.0301 m/z @1.85 [N1283_2.mzXML]	232.03009033203125	1.8545333333333334	1.8545333333333334	16.651266666666668	14.796733333333336	18646.943359375	5427522.732329649	0	1192	6.960538820997141	null	null	232.02723693847656	232.03558349609375
574	232.14060974121094	14.882866666666667					1	DETECTED	232.1406 m/z @14.88 [N1283_2.mzXML]	232.14060974121094	14.882866666666667	9.4169	19.85183333333333	10.434933333333332	17741.23046875	1764750.2114180597	0	1192	0.46995331588170863	0.8799568655077219	0.6302233001759048	232.13937377929688	232.14120483398438
575	232.15419006347656	8.528699999999999					1	DETECTED	232.1542 m/z @8.53 [N1283_2.mzXML]	232.15419006347656	8.528699999999999	7.8233500000000005	9.277	1.4536499999999988	74152.796875	1154024.5889009386	1	1192	0.18687565557018004	0.9654765010817357	0.4511155804628345	232.15402221679688	232.15518188476562
576	232.8961181640625	1.7370166666666667					1	DETECTED	232.8961 m/z @1.74 [N1283_2.mzXML]	232.8961181640625	1.7370166666666667	1.6562	1.996	0.3398000000000001	91253.25	836729.1920339355	0	1192	0.1403916357162589	2.1022891317797465	5.788640713068231	232.8960723876953	232.89703369140625
577	232.92816162109375	1.5519666666666665					1	DETECTED	232.9282 m/z @1.55 [N1283_2.mzXML]	232.92816162109375	1.5519666666666665	1.43245	1.6105333333333334	0.17808333333333337	82064.8515625	523985.17917834496	0	1192	0.11316549755691918	0.7473832286589236	0.5556374481147643	232.92767333984375	232.9282684326172
578	233.14694213867188	14.641783333333333					1	DETECTED	233.1469 m/z @14.64 [N1283_2.mzXML]	233.14694213867188	14.641783333333333	0.2662	19.650166666666667	19.383966666666666	12335.3994140625	1876752.8430047622	0	1192	0.43392095500875705	1.0207274747768091	0.9191576391182016	233.14549255371094	233.1534881591797
579	234.07933044433594	9.561133333333334					1	DETECTED	234.0793 m/z @9.56 [N1283_2.mzXML]	234.07933044433594	9.561133333333334	9.4169	10.178283333333333	0.7613833333333329	2327.336669921875	68137.04128717037	0	1192	0.7083747042095414	2.6394152992835527	4.278830598567105	234.0789031982422	234.08001708984375
580	234.98129272460938	1.8973					1	DETECTED	234.9813 m/z @1.90 [N1283_2.mzXML]	234.98129272460938	1.8973	1.8973	18.5135	16.6162	21966.69140625	2531158.406894868	0	1192	0.028400435046426198	null	null	234.97569274902344	234.98806762695312
581	234.9967498779297	1.5519666666666665					1	DETECTED	234.9967 m/z @1.55 [N1283_2.mzXML]	234.9967498779297	1.5519666666666665	1.4486999999999999	8.925666666666666	7.476966666666667	5741.62744140625	1029833.5032911986	0	1192	7.4484116061296	36.20222724338284	71.40445448676569	234.99172973632812	234.9971160888672
582	235.03834533691406	8.684116666666666					1	DETECTED	235.0383 m/z @8.68 [N1283_2.mzXML]	235.03834533691406	8.684116666666666	8.597366666666666	18.126166666666666	9.5288	2549.908447265625	647112.7352491147	0	1192	7.704631362161946	54.92103746397674	108.84207492795348	235.03768920898438	235.0425567626953
583	235.06851196289062	11.882683333333334					1	DETECTED	235.0685 m/z @11.88 [N1283_2.mzXML]	235.06851196289062	11.882683333333334	11.526033333333334	12.202633333333333	0.6765999999999988	18256.775390625	261233.67431652854	0	1192	0.334405720788455	0.948548997616709	0.4630285557308487	235.0631866455078	235.0688018798828
584	235.0923614501953	2.5797166666666667					1	DETECTED	235.0924 m/z @2.58 [N1283_2.mzXML]	235.0923614501953	2.5797166666666667	1.3229166666666667	19.98	18.657083333333333	41590.3203125	5835672.259058376	0	1192	1.1948914765243042	3.450728931571032	8.211913909574053	235.09133911132812	235.09323120117188
585	235.1149444580078	8.90825					1	DETECTED	235.1149 m/z @8.91 [N1283_2.mzXML]	235.1149444580078	8.90825	8.90825	9.262083333333333	0.35383333333333233	3492.334716796875	51613.30724316412	0	1192	0.3544992739123618	null	null	235.1068878173828	235.1149444580078
586	235.1687774658203	12.288633333333333					1	DETECTED	235.1688 m/z @12.29 [N1283_2.mzXML]	235.1687774658203	12.288633333333333	0.10173333333333333	19.99816666666667	19.896433333333338	11855.943359375	1546402.9419460143	0	1192	0.11472198467039263	2.039329853187284	0.6147599422047672	235.167724609375	235.1736602783203
587	236.0802459716797	15.11675					1	DETECTED	236.0802 m/z @15.12 [N1283_2.mzXML]	236.0802459716797	15.11675	10.227283333333332	18.698333333333334	8.471050000000002	3796.0458984375	879563.3868894663	0	1192	0.9643960650859551	0.8662550107714544	0.34135003962650756	236.0763702392578	236.08087158203125
588	236.97113037109375	12.150366666666667					1	DETECTED	236.9711 m/z @12.15 [N1283_2.mzXML]	236.97113037109375	12.150366666666667	11.749616666666666	13.83175	2.082133333333333	3802.8212890625	274757.55131622317	0	1192	0.11461766481643743	2.5977957995425216	4.195591599085043	236.9702606201172	236.97242736816406
589	236.99781799316406	1.9259666666666668					1	DETECTED	236.9978 m/z @1.93 [N1283_2.mzXML]	236.99781799316406	1.9259666666666668	1.8973	14.786483333333333	12.889183333333333	41654.12109375	1203077.7969335634	0	1192	0.12217205199401882	28.199011086721796	42.67058181804408	236.9976043701172	237.00779724121094
590	237.0764923095703	14.721433333333332					1	DETECTED	237.0765 m/z @14.72 [N1283_2.mzXML]	237.0764923095703	14.721433333333332	1.5955000000000001	18.477333333333334	16.881833333333333	7567.65869140625	3146094.596731017	0	1192	4.627959769056961	0.9238968954912505	0.8516082551486254	237.0697479248047	237.08644104003906
591	237.11141967773438	11.249699999999999					1	DETECTED	237.1114 m/z @11.25 [N1283_2.mzXML]	237.11141967773438	11.249699999999999	0.22963333333333333	19.85183333333333	19.6222	38029.68359375	2895588.8244818742	0	1192	0.6048095940339113	3.003344241540433	62.74511248816853	237.1088409423828	237.1134796142578
592	237.14801025390625	11.928566666666667					1	DETECTED	237.1480 m/z @11.93 [N1283_2.mzXML]	237.14801025390625	11.928566666666667	11.7331	12.219966666666666	0.4868666666666659	11629.0830078125	162347.08169482442	0	1192	0.26769419699575714	1.2453956343792627	1.4907912687585254	237.14488220214844	237.14990234375
593	237.2208709716797	13.79825					1	DETECTED	237.2209 m/z @13.80 [N1283_2.mzXML]	237.2208709716797	13.79825	12.510449999999999	14.0308	1.5203500000000005	7480.2021484375	373888.324972351	0	1192	0.1477677348908184	0.5902896412486409	0.18057928249728195	237.22019958496094	237.22109985351562
594	238.10665893554688	14.641783333333333					1	DETECTED	238.1067 m/z @14.64 [N1283_2.mzXML]	238.10665893554688	14.641783333333333	8.701466666666667	19.961333333333336	11.25986666666667	13125.0771484375	2460546.911081482	0	1192	6.493820029312653	0.958835083369089	0.8185087706169011	238.10568237304688	238.10848999023438
595	238.8414306640625	1.7370166666666667					1	DETECTED	238.8414 m/z @1.74 [N1283_2.mzXML]	238.8414306640625	1.7370166666666667	1.6864166666666667	18.845166666666668	17.15875	19283.70703125	3742068.467680359	0	1192	0.08512763471616358	169.5528656126483	338.1057312252966	238.8332061767578	238.84152221679688
596	238.9663848876953	12.005666666666666					1	DETECTED	238.9664 m/z @12.01 [N1283_2.mzXML]	238.9663848876953	12.005666666666666	0.17506666666666665	17.258333333333333	17.083266666666667	60667.44140625	4918183.19997562	0	1192	0.8456623373274752	0.6116092512031256	3.03388279598362	238.96575927734375	238.9716339111328
597	239.03128051757812	1.6105333333333334					1	DETECTED	239.0313 m/z @1.61 [N1283_2.mzXML]	239.03128051757812	1.6105333333333334	0.15626666666666666	19.99816666666667	19.841900000000003	3397.155517578125	1656059.670390749	0	1192	16.60770560507301	6.821960667461264	12.643921334922528	239.0293731689453	239.04039001464844
598	239.06356811523438	1.8545333333333334					1	DETECTED	239.0636 m/z @1.85 [N1283_2.mzXML]	239.06356811523438	1.8545333333333334	1.5664	10.562666666666667	8.996266666666667	88183.84375	1026029.6514106138	0	1192	0.0375514121759426	1.0718893445717692	0.47268099492817167	239.05404663085938	239.0692596435547
599	239.0906982421875	10.51345					1	DETECTED	239.0907 m/z @10.51 [N1283_2.mzXML]	239.0906982421875	10.51345	3.8497833333333333	11.263783333333333	7.414	1132548.375	1.0852029402817128E7	1	1192	0.09139196594640708	1.7075247371385334	1.960267395350511	239.0903778076172	239.0955047607422
600	239.13900756835938	9.7046					1	DETECTED	239.1390 m/z @9.70 [N1283_2.mzXML]	239.13900756835938	9.7046	7.7892166666666665	10.51345	2.724233333333334	17182.7890625	233610.01415051258	0	1192	0.09941224075657118	1.6404893879810012	2.087076344519049	239.1373748779297	239.1395721435547
601	239.1636505126953	12.544816666666666					1	DETECTED	239.1637 m/z @12.54 [N1283_2.mzXML]	239.1636505126953	12.544816666666666	10.497216666666667	12.7116	2.214383333333334	36731.08984375	625023.1119739093	0	1192	0.09680585484397675	0.5407265416422482	0.08145308328449644	239.15721130371094	239.1638641357422
602	240.09434509277344	10.51345					1	DETECTED	240.0943 m/z @10.51 [N1283_2.mzXML]	240.09434509277344	10.51345	8.2827	14.9985	6.7158	119751.9453125	2106541.2096450496	0	1192	0.09134175497500152	20.55171522363431	37.39247774645512	240.09072875976562	240.10289001464844
603	240.1453857421875	9.513283333333334					1	DETECTED	240.1454 m/z @9.51 [N1283_2.mzXML]	240.1453857421875	9.513283333333334	9.464516666666666	10.094166666666666	0.6296499999999998	5495.35400390625	53788.89598950208	0	1192	0.07955273315275235	6.455741626794174	11.911483253588347	240.1424560546875	240.14923095703125
604	240.96702575683594	12.11685					1	DETECTED	240.9670 m/z @12.12 [N1283_2.mzXML]	240.96702575683594	12.11685	11.142166666666666	19.540833333333335	8.398666666666669	7830.125	967424.8525821845	0	1192	0.18374147021186182	2.2467504970291596	3.6579519962357683	240.95838928222656	240.9680633544922
605	241.02520751953125	8.701466666666667					1	DETECTED	241.0252 m/z @8.70 [N1283_2.mzXML]	241.02520751953125	8.701466666666667	2.0102333333333333	16.982666666666667	14.972433333333333	3745.35107421875	1244482.6827373658	0	1192	1.5395549193623435	1.1188096863059627	1.2376193726119251	241.02487182617188	241.03289794921875
606	241.09458923339844	10.51345					1	DETECTED	241.0946 m/z @10.51 [N1283_2.mzXML]	241.09458923339844	10.51345	10.463633333333332	10.63205	0.16841666666666733	6901.44287109375	36087.450176025384	0	1192	0.08395076812195512	1.690364670458295	2.6558517035637594	241.09414672851562	241.09576416015625
607	241.10653686523438	11.555100000000001					1	DETECTED	241.1065 m/z @11.56 [N1283_2.mzXML]	241.10653686523438	11.555100000000001	9.561133333333334	12.25425	2.6931166666666666	416581.90625	4033295.4237593375	1	1192	0.12007242844596355	2.7984931759236487	3.541920130476286	241.103759765625	241.10690307617188
608	241.15460205078125	1.9542					1	DETECTED	241.1546 m/z @1.95 [N1283_2.mzXML]	241.15460205078125	1.9542	1.8829333333333333	14.4365	12.553566666666667	7294.28466796875	1122930.8119479981	0	1192	8.42377547290615	88.0746024321797	21.874631847167773	241.15371704101562	241.1619415283203
609	242.01907348632812	2.02445					1	DETECTED	242.0191 m/z @2.02 [N1283_2.mzXML]	242.01907348632812	2.02445	2.02445	19.284499999999998	17.26005	6608.82177734375	1925537.8353001098	0	1192	0.016955522999988926	null	null	242.0189666748047	242.02825927734375
610	242.09991455078125	8.890633333333334					1	DETECTED	242.0999 m/z @8.89 [N1283_2.mzXML]	242.09991455078125	8.890633333333334	1.9259666666666668	9.011866666666666	7.0859	11009.501953125	1963219.3351213378	0	1192	0.1046937854491432	0.5087034555374749	0.017406911074949644	242.0995635986328	242.0999755859375
611	242.21055603027344	11.494533333333333					1	DETECTED	242.2106 m/z @11.49 [N1283_2.mzXML]	242.21055603027344	11.494533333333333	11.494533333333333	12.7116	1.2170666666666676	30217.47265625	496547.5781761467	0	1192	0.6793459335804233	null	null	242.21002197265625	242.21163940429688
612	242.92498779296875	1.6412					1	DETECTED	242.9250 m/z @1.64 [N1283_2.mzXML]	242.92498779296875	1.6412	1.5809	2.51175	0.9308500000000002	208798.046875	1100292.5496979977	0	1192	0.05733937276986212	1.8427276254968494	2.108436402290713	242.9241180419922	242.92520141601562
613	242.9949493408203	1.49375					1	DETECTED	242.9949 m/z @1.49 [N1283_2.mzXML]	242.9949493408203	1.49375	1.43245	10.771700000000001	9.339250000000002	14949.4677734375	1670442.699377014	0	1192	0.07154197386476935	76.17659053833617	151.35318107667234	242.9900665283203	242.9949493408203
614	243.02410888671875	14.882866666666667					1	DETECTED	243.0241 m/z @14.88 [N1283_2.mzXML]	243.02410888671875	14.882866666666667	10.110516666666665	19.98	9.869483333333335	1587.32958984375	545147.9507373049	0	1192	6.6861994580429425	1.0340276104365074	1.068055220873015	243.0150909423828	243.02438354492188
615	243.09767150878906	5.399283333333333					1	DETECTED	243.0977 m/z @5.40 [N1283_2.mzXML]	243.09767150878906	5.399283333333333	0.10173333333333333	19.924666666666667	19.822933333333335	2454.344482421875	1159605.4505339356	0	1192	1.750838316749709	1.870952924779694	2.741905849559388	243.09603881835938	243.0993194580078
616	243.13446044921875	9.916833333333333					1	DETECTED	243.1345 m/z @9.92 [N1283_2.mzXML]	243.13446044921875	9.916833333333333	9.77025	10.045866666666665	0.2756166666666644	2108.50830078125	21854.58941686998	0	1192	0.1420387479725136	0.9401364411597496	0.8802728823194991	243.13320922851562	243.13446044921875
617	244.03713989257812	10.277483333333333					1	DETECTED	244.0371 m/z @10.28 [N1283_2.mzXML]	244.03713989257812	10.277483333333333	10.07795	10.391733333333333	0.3137833333333333	4784.8408203125	37644.023337524486	0	1192	0.11843338324490027	0.7862930170397602	0.5725860340795205	244.03677368164062	244.046142578125
618	244.1177978515625	9.529300000000001					1	DETECTED	244.1178 m/z @9.53 [N1283_2.mzXML]	244.1177978515625	9.529300000000001	9.480966666666665	9.7046	0.2236333333333338	5032.6337890625	34775.8960570069	0	1192	0.1009796755259682	2.313448275861967	3.6268965517239344	244.11770629882812	244.1183319091797
619	244.20196533203125	9.1151					1	DETECTED	244.2020 m/z @9.12 [N1283_2.mzXML]	244.20196533203125	9.1151	9.0464	9.885349999999999	0.8389499999999988	37626.94921875	363948.1223139038	0	1192	0.11445352305658751	2.8815839339146003	5.029153524889537	244.20184326171875	244.20254516601562
620	244.92306518554688	1.6412					1	DETECTED	244.9231 m/z @1.64 [N1283_2.mzXML]	244.92306518554688	1.6412	1.5231166666666667	1.7025833333333333	0.17946666666666666	14481.248046875	70644.43530908202	0	1192	0.058127054758141616	0.7599153140437545	0.5140693013518423	244.92300415039062	244.92971801757812
621	245.22608947753906	14.3016					1	DETECTED	245.2261 m/z @14.30 [N1283_2.mzXML]	245.22608947753906	14.3016	10.684633333333332	17.6095	6.924866666666668	47731.19921875	2835049.368238585	0	1192	0.7396762977508509	2.3486190147231087	4.965770849092159	245.22509765625	245.2269744873047
622	246.1336669921875	1.9820166666666668					1	DETECTED	246.1337 m/z @1.98 [N1283_2.mzXML]	246.1336669921875	1.9820166666666668	1.91195	4.113266666666666	2.201316666666666	14718.6728515625	395583.4332266846	0	1192	0.3938747797517195	15.708729781160784	9.111793815687038	246.1326141357422	246.1339569091797
623	246.170166015625	9.218433333333333					1	DETECTED	246.1702 m/z @9.22 [N1283_2.mzXML]	246.170166015625	9.218433333333333	0.10173333333333333	19.99816666666667	19.896433333333338	84968.7578125	4118698.4864886785	0	1192	0.10912457957902966	1.0702001848168023	0.02525535089684314	246.168212890625	246.1708984375
624	246.22962951660156	14.3464					1	DETECTED	246.2296 m/z @14.35 [N1283_2.mzXML]	246.22962951660156	14.3464	9.561133333333334	15.254333333333333	5.693199999999999	9218.3896484375	1390680.8764284668	0	1192	0.7097765387129726	0.5948675796542165	0.18973515930843307	246.22836303710938	246.23011779785156
625	246.94387817382812	1.5519666666666665					1	DETECTED	246.9439 m/z @1.55 [N1283_2.mzXML]	246.94387817382812	1.5519666666666665	1.43245	2.152016666666667	0.7195666666666669	70002.4453125	934607.6683547364	0	1192	0.11844735771414361	3.0177674757802233	0.5454124109480811	246.94216918945312	246.9439239501953
626	247.09234619140625	2.593233333333333					1	DETECTED	247.0923 m/z @2.59 [N1283_2.mzXML]	247.09234619140625	2.593233333333333	1.8401333333333334	10.3417	8.501566666666665	72999.2421875	5015404.185596744	0	1192	0.7474173287233596	2.627626571244614	2.0775458763719783	247.08860778808594	247.0989990234375
627	247.13107299804688	11.278983333333334					1	DETECTED	247.1311 m/z @11.28 [N1283_2.mzXML]	247.13107299804688	11.278983333333334	6.800283333333334	12.459	5.658716666666666	11446.095703125	1045756.2227106018	0	1192	4.197515352197819	0.6317365158044371	1.093248095273832	247.12806701660156	247.13401794433594
628	247.1442108154297	9.218433333333333					1	DETECTED	247.1442 m/z @9.22 [N1283_2.mzXML]	247.1442108154297	9.218433333333333	2.0951	9.916833333333333	7.8217333333333325	138236.609375	7735065.869908692	0	1192	0.09798820408041742	1.5824045250746699	1.4209623606748394	247.1405029296875	247.14462280273438
629	247.24163818359375	12.594616666666667					1	DETECTED	247.2416 m/z @12.59 [N1283_2.mzXML]	247.24163818359375	12.594616666666667	12.544816666666666	15.626333333333333	3.0815166666666673	12544.09765625	386122.12391342205	0	1192	0.13055649988468865	30.938922356090305	60.87784471218061	247.2327423095703	247.25064086914062
630	248.04054260253906	9.7046					1	DETECTED	248.0405 m/z @9.70 [N1283_2.mzXML]	248.04054260253906	9.7046	9.67155	9.753983333333334	0.08243333333333425	2009.871337890625	7663.691405578664	0	1192	0.0895211140323191	1.2471003530005424	1.4942007060010847	248.04013061523438	248.04086303710938
631	248.0611114501953	15.500083333333333					1	DETECTED	248.0611 m/z @15.50 [N1283_2.mzXML]	248.0611114501953	15.500083333333333	14.802916666666667	17.8875	3.084583333333333	2057.246337890625	227343.7971750182	0	1192	0.3262200065862082	2.2122280659813547	3.4244561319627094	248.06007385253906	248.06195068359375
632	248.09503173828125	8.873466666666667					1	DETECTED	248.0950 m/z @8.87 [N1283_2.mzXML]	248.09503173828125	8.873466666666667	2.4576166666666666	8.943333333333333	6.485716666666667	8268.62109375	733000.5750609437	0	1192	0.08195318052625211	0.5054448488249154	0.01308463553457246	248.0950164794922	248.0968780517578
633	248.14773559570312	9.190183333333332					1	DETECTED	248.1477 m/z @9.19 [N1283_2.mzXML]	248.14773559570312	9.190183333333332	1.9542	9.370066666666666	7.415866666666666	19091.361328125	1840338.1894498293	0	1192	0.08415680838121276	0.5125245097486811	0.02321783239308689	248.14720153808594	248.14964294433594
634	248.87025451660156	1.7025833333333333					1	DETECTED	248.8703 m/z @1.70 [N1283_2.mzXML]	248.87025451660156	1.7025833333333333	1.6562	6.30845	4.6522499999999996	26692.0625	1574602.791567322	0	1192	0.1083999949042509	50.15001796622337	99.30003593244676	248.86984252929688	248.87887573242188
635	248.97683715820312	1.5519666666666665					1	DETECTED	248.9768 m/z @1.55 [N1283_2.mzXML]	248.97683715820312	1.5519666666666665	1.4639833333333334	3.0768	1.6128166666666666	12536.1396484375	484333.1833735961	0	1192	0.08857608646537396	9.165466944497089	17.418372890432003	248.97560119628906	248.9773712158203
636	249.06173706054688	9.1613					1	DETECTED	249.0617 m/z @9.16 [N1283_2.mzXML]	249.06173706054688	9.1613	9.1613	18.5505	9.389199999999999	2923.5244140625	740791.4919357296	0	1192	7.308364982057764	null	null	249.05645751953125	249.06173706054688
637	249.1575927734375	9.786883333333332					1	DETECTED	249.1576 m/z @9.79 [N1283_2.mzXML]	249.1575927734375	9.786883333333332	9.432683333333333	18.900166666666667	9.467483333333334	14151.009765625	956390.0515824892	0	1192	0.11704165524348831	0.8295349411414121	1.4196440641122023	249.14808654785156	249.15830993652344
638	249.18438720703125	12.322983333333333					1	DETECTED	249.1844 m/z @12.32 [N1283_2.mzXML]	249.18438720703125	12.322983333333333	12.16745	12.963283333333333	0.7958333333333325	8138.01318359375	195810.7190085448	0	1192	0.24971497094796646	2.558401200171462	4.116802400342924	249.1834259033203	249.18521118164062
639	249.21726989746094	10.357933333333333					1	DETECTED	249.2173 m/z @10.36 [N1283_2.mzXML]	249.21726989746094	10.357933333333333	10.045866666666665	13.541916666666667	3.496050000000002	15825.0244140625	546675.7194055794	0	1192	0.20114612514831443	0.8889506212891428	0.6871592544960758	249.20733642578125	249.21759033203125
640	251.12747192382812	12.020433333333333					1	DETECTED	251.1275 m/z @12.02 [N1283_2.mzXML]	251.12747192382812	12.020433333333333	0.11989999999999999	19.99816666666667	19.87826666666667	115799.796875	1.1179244538768312E7	0	1192	10.453198937695703	1.3514791542457576	0.023775453891001337	251.12322998046875	251.12857055664062
641	252.10919189453125	7.048016666666666					1	DETECTED	252.1092 m/z @7.05 [N1283_2.mzXML]	252.10919189453125	7.048016666666666	0.13799999999999998	19.99816666666667	19.860166666666668	4935.2548828125	2564479.757741058	0	1192	19.419322903981076	1.437056350563554	1.7859435498350804	252.10816955566406	252.1100311279297
642	252.1310272216797	12.020433333333333					1	DETECTED	252.1310 m/z @12.02 [N1283_2.mzXML]	252.1310272216797	12.020433333333333	1.5664	19.686500000000002	18.1201	14709.9501953125	2273162.7989538577	0	1192	10.288164369461766	1.6395225561116735	2.567903811240543	252.12156677246094	252.1310272216797
643	252.97203063964844	1.9681					1	DETECTED	252.9720 m/z @1.97 [N1283_2.mzXML]	252.97203063964844	1.9681	1.91195	3.2988666666666666	1.3869166666666666	16922.119140625	407589.78105377185	0	1192	0.13568154212577	11.691061671707853	24.005587727768795	252.9715576171875	252.97238159179688
644	252.9871826171875	1.8973					1	DETECTED	252.9872 m/z @1.90 [N1283_2.mzXML]	252.9871826171875	1.8973	0.11989999999999999	17.148000000000003	17.028100000000002	6312.80078125	1235292.1163369752	0	1192	1.2966438269191198	4.790171036345224	7.39971178931299	252.98489379882812	252.9968719482422
645	253.0470733642578	1.5955000000000001					1	DETECTED	253.0471 m/z @1.60 [N1283_2.mzXML]	253.0470733642578	1.5955000000000001	0.10173333333333333	19.943166666666666	19.841433333333335	6432.7021484375	3128697.0949563	0	1192	16.25103297161345	6.6414098587463455	11.156512830102598	253.0470733642578	253.052978515625
646	253.19496154785156	14.641783333333333					1	DETECTED	253.1950 m/z @14.64 [N1283_2.mzXML]	253.19496154785156	14.641783333333333	12.11685	15.04855	2.931700000000001	4523.51806640625	470099.7094140627	0	1192	0.22279174249168676	0.580549981517664	0.16109996303532814	253.19444274902344	253.1952362060547
647	254.17599487304688	14.577516666666666					1	DETECTED	254.1760 m/z @14.58 [N1283_2.mzXML]	254.17599487304688	14.577516666666666	9.9963	19.2115	9.215200000000001	5555.80029296875	1198031.8483612658	0	1192	3.297187980957048	1.0057590232580138	0.8215789301549977	254.1742401123047	254.17649841308594
648	254.99473571777344	10.892716666666667					1	DETECTED	254.9947 m/z @10.89 [N1283_2.mzXML]	254.99473571777344	10.892716666666667	10.824283333333334	11.125683333333335	0.301400000000001	8873.087890625	92011.65029895041	0	1192	0.25799565702713423	2.2021432050657714	3.404286410131543	254.99356079101562	254.9950408935547
649	255.12222290039062	11.249699999999999					1	DETECTED	255.1222 m/z @11.25 [N1283_2.mzXML]	255.12222290039062	11.249699999999999	10.684633333333332	13.83175	3.1471166666666672	183364.796875	2873219.533660582	1	1192	0.38599642450359717	5.308015534654452	8.924031224773705	255.11236572265625	255.12661743164062
650	255.17189025878906	14.641783333333333					1	DETECTED	255.1719 m/z @14.64 [N1283_2.mzXML]	255.17189025878906	14.641783333333333	0.9046166666666667	19.99816666666667	19.093550000000004	30256.078125	4514420.42356018	0	1192	1.1754599094521065	0.9371018731280131	0.7400252898253017	255.171142578125	255.17478942871094
651	255.23138427734375	13.683966666666667					1	DETECTED	255.2314 m/z @13.68 [N1283_2.mzXML]	255.23138427734375	13.683966666666667	0.19328333333333333	19.98	19.786716666666667	30552.810546875	2450308.598541595	0	1192	0.21320506050154364	0.5481896694528656	0.06467542298050226	255.2306671142578	255.2333526611328
652	256.17474365234375	14.271916666666668					1	DETECTED	256.1747 m/z @14.27 [N1283_2.mzXML]	256.17474365234375	14.271916666666668	10.357933333333333	17.6095	7.251566666666667	3258.916015625	659992.8195505982	0	1192	5.70709018197214	0.926366574546817	0.8527331490936341	256.17425537109375	256.17633056640625
653	256.262939453125	11.337					1	DETECTED	256.2629 m/z @11.34 [N1283_2.mzXML]	256.262939453125	11.337	0.10173333333333333	19.943166666666666	19.841433333333335	35688.8828125	1928013.5109784557	0	1192	0.8641009265503428	0.8025360281513462	0.11071068193874102	256.26190185546875	256.2648010253906
654	256.8203125	2.0102333333333333					1	DETECTED	256.8203 m/z @2.01 [N1283_2.mzXML]	256.8203125	2.0102333333333333	1.7025833333333333	13.22785	11.525266666666667	10467.419921875	1942522.9722138674	0	1192	0.3244072211207025	18.73113386423967	35.97245028978071	256.81280517578125	256.82086181640625
655	257.0743713378906	2.2367166666666667					1	DETECTED	257.0744 m/z @2.24 [N1283_2.mzXML]	257.0743713378906	2.2367166666666667	1.91195	12.219966666666666	10.308016666666667	8230.005859375	1181219.9723865052	0	1192	0.41276156326754476	15.869880940162169	3.739795794013664	257.07293701171875	257.0838317871094
656	257.2466735839844	12.305583333333335					1	DETECTED	257.2467 m/z @12.31 [N1283_2.mzXML]	257.2466735839844	12.305583333333335	0.11989999999999999	19.99816666666667	19.87826666666667	7515.470703125	1935034.7160308238	0	1192	5.6982091425300405	0.8059769155456704	1.14181353220666	257.2461242675781	257.24884033203125
657	257.9808349609375	10.061966666666667					1	DETECTED	257.9808 m/z @10.06 [N1283_2.mzXML]	257.9808349609375	10.061966666666667	9.688116666666668	10.529666666666666	0.841549999999998	8272.625	191303.33886926254	0	1192	0.3418169220976264	1.1255182559850208	1.614805840706478	257.9801940917969	257.9814147949219
658	258.1697998046875	9.480966666666665					1	DETECTED	258.1698 m/z @9.48 [N1283_2.mzXML]	258.1697998046875	9.480966666666665	8.838683333333334	9.688116666666668	0.8494333333333337	4306.54443359375	60663.21003613284	0	1192	0.1316971386212984	0.661260606689677	0.4175379762344412	258.1691589355469	258.1708984375
659	258.89886474609375	1.6412					1	DETECTED	258.8989 m/z @1.64 [N1283_2.mzXML]	258.89886474609375	1.6412	1.5955000000000001	3.4048666666666665	1.8093666666666663	43999.61328125	481073.40276309196	0	1192	0.04232682282670397	19.796134208606915	2.741574586303534	258.8907775878906	258.8992614746094
660	258.94384765625	1.5231166666666667					1	DETECTED	258.9438 m/z @1.52 [N1283_2.mzXML]	258.94384765625	1.5231166666666667	1.43245	1.5809	0.14844999999999997	9811.521484375	57927.44565197752	0	1192	0.10567918987922686	0.8186580882352938	0.6373161764705878	258.9432067871094	258.94427490234375
661	258.9798889160156	1.91195					1	DETECTED	258.9799 m/z @1.91 [N1283_2.mzXML]	258.9798889160156	1.91195	1.43245	9.932666666666668	8.500216666666669	10105.5703125	1429760.9962442627	0	1192	0.6686480202579022	8.863625304136255	16.72725060827251	258.9723205566406	258.9837646484375
662	259.0272216796875	13.815133333333334					1	DETECTED	259.0272 m/z @13.82 [N1283_2.mzXML]	259.0272216796875	13.815133333333334	10.029133333333334	19.120166666666666	9.091033333333332	3024.876220703125	1008514.2803505858	0	1192	5.741688544362065	1.200611903504138	1.401223807008276	259.02581787109375	259.028564453125
663	259.0936584472656	11.817450000000001					1	DETECTED	259.0937 m/z @11.82 [N1283_2.mzXML]	259.0936584472656	11.817450000000001	8.545616666666666	11.928566666666667	3.382950000000001	8734.0341796875	709499.4965131228	0	1192	0.11752638921211833	0.5169807956803014	0.033961591360602866	259.0910339355469	259.0937194824219
664	259.2449951171875	14.2865					1	DETECTED	259.2450 m/z @14.29 [N1283_2.mzXML]	259.2449951171875	14.2865	14.227300000000001	14.673200000000001	0.44589999999999996	3469.780029296875	58425.148287597665	0	1192	0.43649102035158194	3.766047297297373	6.532094594594746	259.244140625	259.24615478515625
665	260.18560791015625	9.869683333333334					1	DETECTED	260.1856 m/z @9.87 [N1283_2.mzXML]	260.18560791015625	9.869683333333334	9.639233333333333	10.463633333333332	0.8243999999999989	74970.7734375	526654.5237628772	1	1192	0.08235987118022337	1.0170160577598089	2.6977831355410573	260.18463134765625	260.1861877441406
666	261.0107727050781	1.7969333333333333					1	DETECTED	261.0108 m/z @1.80 [N1283_2.mzXML]	261.0107727050781	1.7969333333333333	1.4486999999999999	14.737433333333334	13.288733333333333	40004.546875	1793419.7635484617	0	1192	0.14187391611246225	1.4021312003061397	7.263384220998555	261.0054626464844	261.0189514160156
667	261.0732116699219	10.497216666666667					1	DETECTED	261.0732 m/z @10.50 [N1283_2.mzXML]	261.0732116699219	10.497216666666667	10.480833333333333	10.5969	0.11606666666666676	6093.53076171875	29125.230329284434	0	1192	0.10880307595901151	3.5422177009155016	6.34206849114751	261.0729064941406	261.0740966796875
668	261.1445007324219	9.529300000000001					1	DETECTED	261.1445 m/z @9.53 [N1283_2.mzXML]	261.1445007324219	9.529300000000001	0.32065	18.9735	18.65285	77025.484375	2921032.6370004583	0	1192	0.0925521687321833	9.14208050580071	19.725846657829777	261.1432800292969	261.1461181640625
669	261.18896484375	9.8536					1	DETECTED	261.1890 m/z @9.85 [N1283_2.mzXML]	261.18896484375	9.8536	0.11989999999999999	19.99816666666667	19.87826666666667	9695.6552734375	1685542.4421360162	0	1192	0.08338254071058593	3.044962957783208	3.921181438991529	261.18109130859375	261.19000244140625
670	262.0401611328125	3.2388833333333333					1	DETECTED	262.0402 m/z @3.24 [N1283_2.mzXML]	262.0401611328125	3.2388833333333333	2.9743333333333335	8.977766666666668	6.003433333333334	3150.7919921875	401465.29137457284	0	1192	0.30198896358744376	11.346500346500354	21.69300069300071	262.0374755859375	262.0404357910156
671	262.2524719238281	12.391033333333333					1	DETECTED	262.2525 m/z @12.39 [N1283_2.mzXML]	262.2524719238281	12.391033333333333	5.363916666666666	12.510449999999999	7.146533333333332	5516.732421875	1162349.8797573242	0	1192	0.23466116113705837	0.5084968467389422	0.016993693477884396	262.2504577636719	262.2530822753906
672	263.0884704589844	11.569366666666667					1	DETECTED	263.0885 m/z @11.57 [N1283_2.mzXML]	263.0884704589844	11.569366666666667	1.7828333333333333	12.40775	10.624916666666667	412463.90625	6595740.615740535	1	1192	0.1300912583085303	0.5217925779476618	0.03059142547293385	263.0841369628906	263.0981750488281
673	263.1391296386719	9.655516666666667					1	DETECTED	263.1391 m/z @9.66 [N1283_2.mzXML]	263.1391296386719	9.655516666666667	1.0140666666666667	10.061966666666667	9.0479	18920.5546875	1518237.0420575256	0	1192	0.08479249847222547	0.5060463100603254	0.011341481345915831	263.1388854980469	263.1435241699219
674	263.2365417480469	14.3464					1	DETECTED	263.2365 m/z @14.35 [N1283_2.mzXML]	263.2365417480469	14.3464	0.4119333333333334	19.686500000000002	19.27456666666667	124186.671875	6980687.362991233	0	1192	0.48626510692970726	0.7064334412228134	0.4187577374057704	263.2318420410156	263.2378234863281
675	264.0918273925781	11.569366666666667					1	DETECTED	264.0918 m/z @11.57 [N1283_2.mzXML]	264.0918273925781	11.569366666666667	2.02445	17.461333333333336	15.436883333333336	51196.671875	6939602.601206301	0	1192	0.16030849600878483	0.5212083400116094	0.35913800078650954	264.0889587402344	264.0921325683594
676	264.1709289550781	9.190183333333332					1	DETECTED	264.1709 m/z @9.19 [N1283_2.mzXML]	264.1709289550781	9.190183333333332	9.1151	13.998850000000001	4.883750000000001	32399.544921875	782062.124652771	0	1192	0.10077850992449733	2.7440404461537367	1.8434507046483366	264.16546630859375	264.1711730957031
677	265.0224609375	1.7969333333333333					1	DETECTED	265.0225 m/z @1.80 [N1283_2.mzXML]	265.0224609375	1.7969333333333333	1.7685833333333332	18.403166666666667	16.634583333333335	28609.068359375	1956815.182211396	0	1192	0.5412393878134596	134.26725147708441	44.763552943474934	265.0130310058594	265.0323181152344
678	265.07977294921875	1.8256833333333333					1	DETECTED	265.0798 m/z @1.83 [N1283_2.mzXML]	265.07977294921875	1.8256833333333333	0.10173333333333333	19.99816666666667	19.896433333333338	7584.7607421875	2751411.9560593874	0	1192	19.05044107610993	2.560950481925017	22.960110234734383	265.0746765136719	265.0857849121094
679	265.11834716796875	9.721133333333334					1	DETECTED	265.1183 m/z @9.72 [N1283_2.mzXML]	265.11834716796875	9.721133333333334	9.623066666666666	10.260449999999999	0.6373833333333323	96512.703125	716263.6960939929	1	1192	0.10178005265477097	1.3479498142137225	1.4113832748470512	265.1175842285156	265.1188659667969
680	265.14263916015625	11.249699999999999					1	DETECTED	265.1426 m/z @11.25 [N1283_2.mzXML]	265.14263916015625	11.249699999999999	10.16115	12.424866666666667	2.2637166666666673	52085.5234375	2184516.5716577154	0	1192	1.1773321177569152	1.039785341356239	1.0410259154054418	265.13995361328125	265.1431884765625
681	265.25201416015625	12.594616666666667					1	DETECTED	265.2520 m/z @12.59 [N1283_2.mzXML]	265.25201416015625	12.594616666666667	0.4486833333333333	19.943166666666666	19.494483333333335	23603.48046875	1761163.711305846	0	1192	0.18298564426873476	0.582765470218821	19.334895891749962	265.24322509765625	265.2535400390625
682	265.98101806640625	10.210733333333334					1	DETECTED	265.9810 m/z @10.21 [N1283_2.mzXML]	265.98101806640625	10.210733333333334	10.178283333333333	10.325183333333333	0.14690000000000047	15824.365234375	85114.1337397455	0	1192	0.0964475426402096	2.2634822804313877	3.7981167952885753	265.98089599609375	265.98126220703125
683	266.1217041015625	9.7046					1	DETECTED	266.1217 m/z @9.70 [N1283_2.mzXML]	266.1217041015625	9.7046	9.655516666666667	9.803433333333334	0.14791666666666714	13249.51171875	75381.78173913571	0	1192	0.0936216006652586	1.5067911714771245	2.013582342954249	266.12139892578125	266.12188720703125
684	266.6387634277344	12.810516666666667					1	DETECTED	266.6388 m/z @12.81 [N1283_2.mzXML]	266.6387634277344	12.810516666666667	1.3229166666666667	13.051966666666667	11.72905	20878.361328125	1702566.8756430668	0	1192	0.19020443760709682	0.510509157700477	0.021018315400954106	266.6383056640625	266.64678955078125
685	266.8490295410156	1.7685833333333332					1	DETECTED	266.8490 m/z @1.77 [N1283_2.mzXML]	266.8490295410156	1.7685833333333332	1.6864166666666667	1.7685833333333332	0.0821666666666665	14918.6171875	38197.717621093645	0	1192	0.04438028290662244	0.5	null	266.8403015136719	266.8492431640625
686	266.9270935058594	1.5955000000000001					1	DETECTED	266.9271 m/z @1.60 [N1283_2.mzXML]	266.9270935058594	1.5955000000000001	1.5519666666666665	1.62565	0.07368333333333354	32979.44140625	92508.70013281265	0	1192	0.05166752945485742	0.8462863705972399	0.6525392165605579	266.927001953125	266.92803955078125
687	267.0579833984375	1.8829333333333333					1	DETECTED	267.0580 m/z @1.88 [N1283_2.mzXML]	267.0579833984375	1.8829333333333333	1.86875	19.98	18.111250000000002	11904.6591796875	2526785.2761576544	0	1192	14.971044826897485	78.65691607239918	87.46120892470663	267.05718994140625	267.0679626464844
688	267.0679931640625	16.30323333333333					1	DETECTED	267.0680 m/z @16.30 [N1283_2.mzXML]	267.0679931640625	16.30323333333333	9.401266666666666	19.796666666666667	10.3954	7054.15380859375	1779408.6032912596	0	1192	1.9823907504056013	0.7530752104472641	0.476522274822818	267.0679931640625	267.06915283203125
689	267.0989074707031	1.6412					1	DETECTED	267.0989 m/z @1.64 [N1283_2.mzXML]	267.0989074707031	1.6412	1.3592333333333333	9.0464	7.687166666666667	11943.126953125	797890.1757819821	0	1192	0.29829357048344485	8.167480717059822	12.58324685329905	267.09771728515625	267.1006164550781
690	267.6463623046875	13.155333333333335					1	DETECTED	267.6464 m/z @13.16 [N1283_2.mzXML]	267.6463623046875	13.155333333333335	12.16745	15.271416666666665	3.1039666666666648	169017.515625	4475551.2642124025	2	1192	0.2941220631214829	0.8934044922340285	2.994112576761959	267.6454162597656	267.6495361328125
691	267.9790954589844	10.227283333333332					1	DETECTED	267.9791 m/z @10.23 [N1283_2.mzXML]	267.9790954589844	10.227283333333332	10.178283333333333	10.445383333333332	0.2670999999999992	16291.4033203125	102137.69060717711	0	1192	0.08601962967074961	2.7255102040816532	4.4510204081633065	267.97894287109375	267.9794616699219
692	268.9562072753906	11.077050000000002					1	DETECTED	268.9562 m/z @11.08 [N1283_2.mzXML]	268.9562072753906	11.077050000000002	11.077050000000002	19.46783333333333	8.39078333333333	5937.4111328125	821470.7477760623	0	1192	0.620566714864653	null	null	268.9562072753906	268.9591979980469
693	268.9970397949219	9.576799999999999					1	DETECTED	268.9970 m/z @9.58 [N1283_2.mzXML]	268.9970397949219	9.576799999999999	9.561133333333334	10.277483333333333	0.7163499999999985	6556.638671875	107146.92810418691	0	1192	0.7023145735478789	22.86223404255631	44.72446808511262	268.99664306640625	268.9970703125
694	269.0476379394531	1.81145					1	DETECTED	269.0476 m/z @1.81 [N1283_2.mzXML]	269.0476379394531	1.81145	1.6711333333333334	12.7944	11.123266666666666	9683.7041015625	1259017.530581177	0	1192	0.5712298227855417	39.63629884784417	78.27259769568833	269.0428161621094	269.0496520996094
695	269.08709716796875	1.49375					1	DETECTED	269.0871 m/z @1.49 [N1283_2.mzXML]	269.08709716796875	1.49375	1.43245	10.277483333333333	8.845033333333333	4460.06591796875	711871.2852360534	0	1192	0.1636809708922391	72.14545948885274	143.29091897770547	269.0813903808594	269.09002685546875
696	269.137939453125	12.020433333333333					1	DETECTED	269.1379 m/z @12.02 [N1283_2.mzXML]	269.137939453125	12.020433333333333	11.540899999999999	12.391033333333333	0.8501333333333339	50047.2109375	431841.18994879164	0	1192	0.08694251812208087	3.8709680587397353	0.49068901111708935	269.1372375488281	269.138916015625
697	269.2257385253906	13.949866666666667					1	DETECTED	269.2257 m/z @13.95 [N1283_2.mzXML]	269.2257385253906	13.949866666666667	13.781616666666668	15.789216666666666	2.0075999999999983	43232.91796875	1388939.2626175527	0	1192	0.4549180572839475	3.713869965864913	5.504141818790431	269.2255859375	269.22686767578125
698	269.2838134765625	13.749183333333333					1	DETECTED	269.2838 m/z @13.75 [N1283_2.mzXML]	269.2838134765625	13.749183333333333	0.3393	19.577333333333335	19.238033333333334	6397.5732421875	1601792.0982040404	0	1192	null	0.7173080054139174	0.4242636613060842	269.28271484375	269.285400390625
699	270.1409606933594	12.005666666666666					1	DETECTED	270.1410 m/z @12.01 [N1283_2.mzXML]	270.1409606933594	12.005666666666666	11.191699999999999	12.185183333333333	0.9934833333333337	5658.7822265625	231930.00268908704	0	1192	0.8828829719904849	0.6102727384413773	0.2205454768827546	270.1402893066406	270.1429443359375
700	270.2287902832031	13.966383333333333					1	DETECTED	270.2288 m/z @13.97 [N1283_2.mzXML]	270.2287902832031	13.966383333333333	13.815133333333334	15.535766666666666	1.720633333333332	9944.3955078125	310310.1619561157	0	1192	0.19536368893817446	5.688044077135011	10.376088154270022	270.2284240722656	270.23040771484375
701	271.0396728515625	1.7828333333333333					1	DETECTED	271.0397 m/z @1.78 [N1283_2.mzXML]	271.0396728515625	1.7828333333333333	1.7685833333333332	1.91195	0.14336666666666686	49884.96875	270210.2576914064	0	1192	0.10294826842381144	5.030409356725119	9.060818713450239	271.03955078125	271.0400695800781
702	271.2039489746094	10.789516666666666					1	DETECTED	271.2039 m/z @10.79 [N1283_2.mzXML]	271.2039489746094	10.789516666666666	2.5387666666666666	15.34145	12.802683333333334	12715.4248046875	5961869.38149783	0	1192	12.215325156762738	0.7758496702319991	0.5516993404639984	271.2011413574219	271.2056884765625
703	271.26214599609375	12.322983333333333					1	DETECTED	271.2621 m/z @12.32 [N1283_2.mzXML]	271.26214599609375	12.322983333333333	0.10173333333333333	19.99816666666667	19.896433333333338	13553.6669921875	5402825.431438718	0	1192	17.245960766988937	0.8140097507756301	0.2197533588533529	271.260986328125	271.26422119140625
704	271.6575012207031	12.918366666666666					1	DETECTED	271.6575 m/z @12.92 [N1283_2.mzXML]	271.6575012207031	12.918366666666666	12.7622	13.38845	0.6262500000000006	25673.111328125	279105.7179051523	0	1192	0.16349661482555256	2.0050693703308577	3.010138740661716	271.6478271484375	271.65826416015625
705	272.6651306152344	13.41845					1	DETECTED	272.6651 m/z @13.42 [N1283_2.mzXML]	272.6651306152344	13.41845	13.022366666666667	14.2865	1.2641333333333336	8040.69970703125	233451.44808136023	0	1192	0.1928766056914526	1.5957921312855041	2.1915842625710082	272.6559143066406	272.6663513183594
706	272.7942199707031	1.9820166666666668					1	DETECTED	272.7942 m/z @1.98 [N1283_2.mzXML]	272.7942199707031	1.9820166666666668	1.7370166666666667	2.1237666666666666	0.3867499999999999	9453.345703125	167606.54786450183	0	1192	0.07446512717997744	0.7892857142857138	0.5785714285714276	272.7933654785156	272.7951965332031
707	272.944091796875	1.62565					1	DETECTED	272.9441 m/z @1.63 [N1283_2.mzXML]	272.944091796875	1.62565	1.5809	1.6711333333333334	0.09023333333333339	56577.02734375	193037.19171484353	0	1192	0.05882097587725066	1.008193668528863	0.9874650855961222	272.9436340332031	272.9444274902344
708	274.002685546875	11.191699999999999					1	DETECTED	274.0027 m/z @11.19 [N1283_2.mzXML]	274.002685546875	11.191699999999999	10.736483333333332	19.759833333333333	9.02335	6829.8232421875	1260663.1589978647	0	1192	2.9652064902936317	9.91104968330099	16.39059470832682	273.9979553222656	274.00433349609375
709	274.2012023925781	10.194533333333334					1	DETECTED	274.2012 m/z @10.19 [N1283_2.mzXML]	274.2012023925781	10.194533333333334	10.110516666666665	10.463633333333332	0.35311666666666675	4458.88330078125	46078.63778546134	0	1192	0.14033103780620593	2.101467962705764	2.899008534401444	274.2005615234375	274.20263671875
710	274.237060546875	12.185183333333333					1	DETECTED	274.2371 m/z @12.19 [N1283_2.mzXML]	274.237060546875	12.185183333333333	12.150366666666667	12.25425	0.103883333333334	15111.986328125	64348.71086718692	0	1192	0.06966547112071453	1.4918621349928554	1.9837242699857107	274.23687744140625	274.2373962402344
711	274.27313232421875	11.337					1	DETECTED	274.2731 m/z @11.34 [N1283_2.mzXML]	274.27313232421875	11.337	11.29375	19.2115	7.917750000000002	1745749.625	1.0413502143009253E7	1	1192	0.056080045877408224	2.6798588390267484	3.3208983128680973	274.2715148925781	274.2740173339844
712	274.6243591308594	12.778283333333333					1	DETECTED	274.6244 m/z @12.78 [N1283_2.mzXML]	274.6243591308594	12.778283333333333	12.7116	13.0819	0.3702999999999985	15520.4609375	157315.07212744083	0	1192	0.1158892233745572	2.776555861034791	4.553111722069582	274.62396240234375	274.6341857910156
713	274.8811950683594	1.7685833333333332					1	DETECTED	274.8812 m/z @1.77 [N1283_2.mzXML]	274.8811950683594	1.7685833333333332	1.6412	1.7969333333333333	0.15573333333333328	15799.3271484375	103225.45880615238	0	1192	0.17764167436406053	0.6112782938636666	0.22255658772733322	274.8726501464844	274.8811950683594
714	274.99957275390625	11.158449999999998					1	DETECTED	274.9996 m/z @11.16 [N1283_2.mzXML]	274.99957275390625	11.158449999999998	9.529300000000001	19.5955	10.0662	9529.70703125	1568280.048175903	0	1192	3.5685308891105336	2.5103160328545657	4.563962312070839	274.99774169921875	275.0010681152344
715	275.10595703125	9.948883333333333					1	DETECTED	275.1060 m/z @9.95 [N1283_2.mzXML]	275.10595703125	9.948883333333333	9.885349999999999	9.9963	0.11095000000000077	1132.697021484375	6661.794431396512	0	1192	0.10995006155221532	0.873163693599159	0.746327387198318	275.10504150390625	275.1064453125
716	275.1996154785156	12.374183333333333					1	DETECTED	275.1996 m/z @12.37 [N1283_2.mzXML]	275.1996154785156	12.374183333333333	12.322983333333333	12.493183333333333	0.17019999999999946	11099.052734375	70239.37845410164	0	1192	0.07937994749516797	1.6621093750000049	2.3242187500000098	275.19940185546875	275.20013427734375
717	275.2764587402344	11.322750000000001					1	DETECTED	275.2765 m/z @11.32 [N1283_2.mzXML]	275.2764587402344	11.322750000000001	11.322750000000001	12.150366666666667	0.8276166666666658	243467.375	1416885.7436154834	0	1192	null	null	null	275.27490234375	275.2779235839844
718	275.63226318359375	13.16985					1	DETECTED	275.6323 m/z @13.17 [N1283_2.mzXML]	275.63226318359375	13.16985	12.099783333333333	14.545366666666666	2.4455833333333334	88268.7265625	2135569.671579221	0	1192	0.26300332061070364	1.7013806953665096	1.937662149509605	275.6313781738281	275.6331481933594
719	276.1339416503906	13.0819					1	DETECTED	276.1339 m/z @13.08 [N1283_2.mzXML]	276.1339416503906	13.0819	4.572433333333334	13.668116666666666	9.095683333333334	26667.96484375	1737476.722312622	0	1192	0.24648608453447984	0.5859097930833767	0.1714787416707586	276.1258850097656	276.14373779296875
720	276.1803283691406	8.855766666666666					1	DETECTED	276.1803 m/z @8.86 [N1283_2.mzXML]	276.1803283691406	8.855766666666666	8.770100000000001	9.131166666666667	0.361066666666666	6112.91015625	65469.5320637817	0	1192	0.27934276540998226	2.1073929961089917	3.233949636996098	276.1800842285156	276.1810607910156
721	276.6514892578125	13.155333333333335					1	DETECTED	276.6515 m/z @13.16 [N1283_2.mzXML]	276.6514892578125	13.155333333333335	13.066616666666667	13.781616666666668	0.7150000000000016	27751.748046875	447048.10841687047	0	1192	0.23353261976081363	3.453466195976229	5.370195356911212	276.65032958984375	276.6520690917969
722	276.95477294921875	1.5519666666666665					1	DETECTED	276.9548 m/z @1.55 [N1283_2.mzXML]	276.95477294921875	1.5519666666666665	1.4486999999999999	12.202633333333333	10.753933333333332	10666.607421875	3433271.328239807	0	1192	0.1049414779029092	52.06875403486122	97.75558590893674	276.9457702636719	276.95477294921875
723	276.98455810546875	1.7969333333333333					1	DETECTED	276.9846 m/z @1.80 [N1283_2.mzXML]	276.98455810546875	1.7969333333333333	1.7828333333333333	18.881666666666668	17.098833333333335	18247.0390625	1138175.6343860165	0	1192	0.043975543492819735	606.3399386134444	98.03554565202963	276.98382568359375	276.9945373535156
724	277.0382995605469	10.497216666666667					1	DETECTED	277.0383 m/z @10.50 [N1283_2.mzXML]	277.0382995605469	10.497216666666667	10.463633333333332	18.53166666666667	8.068033333333338	7325.57080078125	390749.38619342045	0	1192	0.10339666176376205	120.11960297766372	239.23920595532744	277.0375671386719	277.0422058105469
725	277.15789794921875	15.394583333333333					1	DETECTED	277.1579 m/z @15.39 [N1283_2.mzXML]	277.15789794921875	15.394583333333333	10.277483333333333	17.90583333333333	7.6283499999999975	8780.0693359375	1324187.0748749077	0	1192	0.7247469761247736	0.7459015012697592	0.49903998832771523	277.15228271484375	277.15899658203125
726	277.1793518066406	12.202633333333333					1	DETECTED	277.1794 m/z @12.20 [N1283_2.mzXML]	277.1793518066406	12.202633333333333	0.5949333333333333	18.034333333333333	17.4394	8038.32763671875	1600675.1402687682	0	1192	0.11537894333864074	0.7511996347252254	40.7510474494477	277.177978515625	277.1813049316406
727	277.2132263183594	13.781616666666668					1	DETECTED	277.2132 m/z @13.78 [N1283_2.mzXML]	277.2132263183594	13.781616666666668	5.713616666666667	14.561100000000001	8.847483333333335	24664.9375	1552904.2289449158	0	1192	1.3379491932333512	0.5483070980003305	1.4498339301834142	277.2115173339844	277.21588134765625
728	278.04632568359375	11.206483333333333					1	DETECTED	278.0463 m/z @11.21 [N1283_2.mzXML]	278.04632568359375	11.206483333333333	8.977766666666668	19.559166666666666	10.581399999999999	34318.83203125	5042110.502805661	0	1192	7.709007826676126	3.6485930340705104	3.624021481794825	278.04071044921875	278.05340576171875
729	278.6269226074219	12.90315					1	DETECTED	278.6269 m/z @12.90 [N1283_2.mzXML]	278.6269226074219	12.90315	12.778283333333333	16.3577	3.5794166666666687	26735.298828125	2224163.431158692	0	1192	0.12480306384934714	14.33295515216221	27.66591030432442	278.6266174316406	278.63409423828125
730	278.98193359375	15.68115					1	DETECTED	278.9819 m/z @15.68 [N1283_2.mzXML]	278.98193359375	15.68115	9.3387	19.5955	10.256800000000002	3407.212158203125	908273.6454553532	0	1192	0.6816286984502344	0.808583433846542	0.6171668676930839	278.9810485839844	278.9832458496094
731	279.0530090332031	11.598099999999999					1	DETECTED	279.0530 m/z @11.60 [N1283_2.mzXML]	279.0530090332031	11.598099999999999	0.10173333333333333	19.284499999999998	19.182766666666666	7415.24755859375	1756256.0913524488	0	1192	1.5396338199909518	2.5704737195117855	4.3192099365068914	279.04742431640625	279.0543212890625
732	279.0834045410156	10.497216666666667					1	DETECTED	279.0834 m/z @10.50 [N1283_2.mzXML]	279.0834045410156	10.497216666666667	7.84095	19.613666666666667	11.772716666666668	271752.9375	3209174.816032802	1	1192	0.08906063653591367	60.64567870236379	2.586247196123435	279.0830383300781	279.0933837890625
733	279.15838623046875	12.424866666666667					1	DETECTED	279.1584 m/z @12.42 [N1283_2.mzXML]	279.15838623046875	12.424866666666667	0.10173333333333333	19.99816666666667	19.896433333333338	92550.078125	3.435868291072805E7	1	1192	19.718864232581176	0.5376348935693441	0.07259201944469194	279.1574401855469	279.15948486328125
734	279.23138427734375	13.464333333333334					1	DETECTED	279.2314 m/z @13.46 [N1283_2.mzXML]	279.23138427734375	13.464333333333334	12.185183333333333	15.662783333333334	3.4776000000000007	43368.58203125	2103185.7820882564	0	1192	0.1849515127644903	1.0610977370540369	1.3258151949418013	279.2276306152344	279.2322998046875
735	279.6462097167969	12.918366666666666					1	DETECTED	279.6462 m/z @12.92 [N1283_2.mzXML]	279.6462097167969	12.918366666666666	12.7454	14.737433333333334	1.9920333333333335	136780.84375	1882889.2049386902	2	1192	0.17282135403039156	1.8125666665076539	1.2320904511383397	279.64569091796875	279.6465148925781
736	280.0913391113281	1.7685833333333332					1	DETECTED	280.0913 m/z @1.77 [N1283_2.mzXML]	280.0913391113281	1.7685833333333332	1.6864166666666667	18.643166666666666	16.95675	59946.20703125	6247842.862024542	0	1192	0.060247418395931174	78.52720970764398	152.31448996644986	280.08642578125	280.0915832519531
737	280.1617431640625	12.424866666666667					1	DETECTED	280.1617 m/z @12.42 [N1283_2.mzXML]	280.1617431640625	12.424866666666667	0.10173333333333333	19.924666666666667	19.822933333333335	18123.08203125	5821984.317526737	0	1192	0.14902075618535804	0.8042976082922635	0.41982640071287797	280.16094970703125	280.1630554199219
738	280.6540832519531	13.3291					1	DETECTED	280.6541 m/z @13.33 [N1283_2.mzXML]	280.6540832519531	13.3291	12.872933333333332	14.3464	1.473466666666667	59133.97265625	1188092.4322818592	0	1192	0.2711395478230614	1.189114612485172	3.378668195189728	280.6483459472656	280.6548767089844
739	281.08349609375	15.68115					1	DETECTED	281.0835 m/z @15.68 [N1283_2.mzXML]	281.08349609375	15.68115	9.67155	19.247833333333332	9.576283333333333	13923.583984375	2674062.6247808235	0	1192	1.913308796630865	0.7972270300181304	0.5550180974739899	281.0823974609375	281.09173583984375
740	281.1130065917969	9.561133333333334					1	DETECTED	281.1130 m/z @9.56 [N1283_2.mzXML]	281.1130065917969	9.561133333333334	9.2921	9.639233333333333	0.34713333333333374	6018.80078125	79449.13398141487	0	1192	0.2002137689313166	0.6451492999628277	0.2902985999256554	281.1129150390625	281.11358642578125
741	281.24688720703125	14.406566666666667					1	DETECTED	281.2469 m/z @14.41 [N1283_2.mzXML]	281.24688720703125	14.406566666666667	0.5586	19.46783333333333	18.909233333333333	216535.703125	1.227255908008263E7	0	1192	0.6474421112066935	0.8271117621530841	0.4573006566041668	281.2457275390625	281.2481689453125
742	281.6617126464844	14.0308					1	DETECTED	281.6617 m/z @14.03 [N1283_2.mzXML]	281.6617126464844	14.0308	11.97485	16.7425	4.76765	48446.55078125	2747166.5060999766	0	1192	0.8708945948208076	7.626357268283157	14.888485424537285	281.6571044921875	281.66253662109375
743	282.1639099121094	14.046933333333333					1	DETECTED	282.1639 m/z @14.05 [N1283_2.mzXML]	282.1639099121094	14.046933333333333	14.046933333333333	15.500083333333333	1.453149999999999	14302.6591796875	521832.682458923	0	1192	0.8608328873153432	null	null	282.16339111328125	282.164794921875
744	282.2211608886719	18.126166666666666					1	DETECTED	282.2212 m/z @18.13 [N1283_2.mzXML]	282.2211608886719	18.126166666666666	0.10173333333333333	19.98	19.87826666666667	3671.18408203125	2670125.708968076	0	1192	9.670844160846762	0.5514255649276075	0.10285112985521509	282.2200622558594	282.222900390625
745	282.2500915527344	14.256716666666668					1	DETECTED	282.2501 m/z @14.26 [N1283_2.mzXML]	282.2500915527344	14.256716666666668	10.892716666666667	16.30323333333333	5.410516666666664	39344.58203125	3982194.5081832274	0	1192	0.564514234670618	0.7530589059507955	0.4333868058598293	282.2463073730469	282.25958251953125
746	282.2783508300781	13.865450000000001					1	DETECTED	282.2784 m/z @13.87 [N1283_2.mzXML]	282.2783508300781	13.865450000000001	11.800183333333333	19.15666666666667	7.356483333333337	29845.66015625	2162845.843900696	0	1192	0.2387852769945642	1.7810008392782204	2.6876415008553254	282.2735595703125	282.2789306640625
747	282.8227233886719	1.7685833333333332					1	DETECTED	282.8227 m/z @1.77 [N1283_2.mzXML]	282.8227233886719	1.7685833333333332	1.7025833333333333	1.8973	0.19471666666666665	14026.615234375	102467.09439428705	0	1192	0.19137092043980175	1.4751262626262662	1.9502525252525322	282.8222961425781	282.82330322265625
748	282.9047546386719	1.5955000000000001					1	DETECTED	282.9048 m/z @1.60 [N1283_2.mzXML]	282.9047546386719	1.5955000000000001	1.5519666666666665	1.6105333333333334	0.05856666666666688	53134.8671875	126968.99365966841	0	1192	0.049517673404742446	0.6726646248085734	0.330445719250384	282.9045104980469	282.90509033203125
749	283.00738525390625	10.210733333333334					1	DETECTED	283.0074 m/z @10.21 [N1283_2.mzXML]	283.00738525390625	10.210733333333334	10.178283333333333	10.357933333333333	0.17965000000000053	12854.4228515625	71668.92309805256	0	1192	0.08871306034468951	2.7681047765792965	3.672455273737927	283.00616455078125	283.0076904296875
750	283.0272521972656	1.8545333333333334					1	DETECTED	283.0273 m/z @1.85 [N1283_2.mzXML]	283.0272521972656	1.8545333333333334	1.8401333333333334	16.946	15.105866666666667	14260.2861328125	1265171.4624734495	0	1192	0.10069946979721989	297.73904840150317	946.5241913922305	283.02655029296875	283.0341491699219
751	283.1529846191406	12.005666666666666					1	DETECTED	283.1530 m/z @12.01 [N1283_2.mzXML]	283.1529846191406	12.005666666666666	11.598099999999999	14.3464	2.7483000000000004	16434.9375	700951.2323920899	0	1192	0.13259245769191175	3.3715956489735746	0.5309438204342184	283.1481018066406	283.1535949707031
752	283.2433776855469	12.374183333333333					1	DETECTED	283.2434 m/z @12.37 [N1283_2.mzXML]	283.2433776855469	12.374183333333333	11.7331	15.446933333333334	3.7138333333333335	4215.078125	587124.5841918641	0	1192	3.453501226756371	2.896529312361891	4.793058624723782	283.2408142089844	283.25152587890625
753	283.26226806640625	12.594616666666667					1	DETECTED	283.2623 m/z @12.59 [N1283_2.mzXML]	283.26226806640625	12.594616666666667	0.15626666666666666	19.98	19.823733333333333	62344.8203125	2528194.0263256854	0	1192	0.22888307225938576	0.6368986805324837	4.7000861776526115	283.2528991699219	283.2648010253906
754	283.28216552734375	13.89945					1	DETECTED	283.2822 m/z @13.90 [N1283_2.mzXML]	283.28216552734375	13.89945	13.79825	14.421266666666666	0.6230166666666666	5379.12744140625	126402.52801733403	0	1192	0.047403822680950114	3.0781455862977474	5.156291172595495	283.2807922363281	283.28216552734375
755	284.185302734375	10.045866666666665					1	DETECTED	284.1853 m/z @10.05 [N1283_2.mzXML]	284.185302734375	10.045866666666665	9.097416666666668	10.110516666666665	1.013099999999998	4100.431640625	93860.77047912584	0	1192	0.5800622633951935	0.5340819231377513	0.06816384627550265	284.1845703125	284.1913146972656
756	284.29400634765625	11.67195					1	DETECTED	284.2940 m/z @11.67 [N1283_2.mzXML]	284.29400634765625	11.67195	7.2067	19.833000000000002	12.626300000000002	11909.7841796875	1249399.8543686215	0	1192	0.11665472047269176	1.4138402105145287	0.25279321078722206	284.29339599609375	284.2965087890625
757	284.9090576171875	1.6711333333333334					1	DETECTED	284.9091 m/z @1.67 [N1283_2.mzXML]	284.9090576171875	1.6711333333333334	1.6562	1.7685833333333332	0.11238333333333328	18109.248046875	83815.71326660152	0	1192	0.09361541799496975	3.7628348214285365	6.525669642857073	284.9088134765625	284.9095153808594
758	285.0055236816406	10.227283333333332					1	DETECTED	285.0055 m/z @10.23 [N1283_2.mzXML]	285.0055236816406	10.227283333333332	10.16115	10.3417	0.1805500000000002	12600.384765625	73679.20881555142	0	1192	0.11549876603894838	1.365045362903231	2.20810496909164	285.005126953125	285.0059509277344
759	285.0645446777344	1.4639833333333334					1	DETECTED	285.0645 m/z @1.46 [N1283_2.mzXML]	285.0645446777344	1.4639833333333334	1.4139666666666666	15.844466666666667	14.4305	13864.7666015625	1521517.2401953125	0	1192	0.17838376975684378	144.25691436187893	279.2464625687247	285.0567321777344	285.0696716308594
760	285.2784118652344	14.451933333333333					1	DETECTED	285.2784 m/z @14.45 [N1283_2.mzXML]	285.2784118652344	14.451933333333333	0.22963333333333333	19.50433333333333	19.2747	2169.40283203125	1445781.384023529	0	1192	9.249931314860005	0.6776224661271384	0.35524493225427667	285.27001953125	285.2808532714844
761	286.1033630371094	8.753433333333334					1	DETECTED	286.1034 m/z @8.75 [N1283_2.mzXML]	286.1033630371094	8.753433333333334	8.528699999999999	8.770100000000001	0.24140000000000228	5371.52392578125	35452.32407330347	0	1192	0.07036129739290331	0.5370809848709598	0.1529026451246164	286.1007995605469	286.1041564941406
762	286.14288330078125	11.928566666666667					1	DETECTED	286.1429 m/z @11.93 [N1283_2.mzXML]	286.14288330078125	11.928566666666667	11.851033333333334	12.527833333333332	0.6767999999999983	277160.0	2605602.2081106612	1	1192	0.1427198958997291	2.539390374505271	3.6669560897917783	286.14227294921875	286.1433410644531
763	286.2006530761719	10.357933333333333					1	DETECTED	286.2007 m/z @10.36 [N1283_2.mzXML]	286.2006530761719	10.357933333333333	10.260449999999999	11.125683333333335	0.865233333333336	410413.78125	3178173.1818999127	1	1192	0.09935904576500931	1.7426271662662824	1.853386087386436	286.199951171875	286.2012023925781
764	286.2490539550781	9.786883333333332					1	DETECTED	286.2491 m/z @9.79 [N1283_2.mzXML]	286.2490539550781	9.786883333333332	9.0464	18.826166666666666	9.779766666666665	51538.89453125	1711359.004861512	0	1192	0.3204446307092699	7.61685062336229	1.8061167887337595	286.24713134765625	286.2496337890625
765	286.6416320800781	9.639233333333333					1	DETECTED	286.6416 m/z @9.64 [N1283_2.mzXML]	286.6416320800781	9.639233333333333	9.639233333333333	13.022366666666667	3.3831333333333333	10934.3369140625	1698701.6472401118	0	1192	3.315445732004001	null	null	286.6340026855469	286.6416320800781
766	286.951171875	8.855766666666666					1	DETECTED	286.9512 m/z @8.86 [N1283_2.mzXML]	286.951171875	8.855766666666666	8.804233333333334	8.925666666666666	0.12143333333333217	3037.58447265625	15005.907796874917	0	1192	0.05331170629563786	1.1782018111255121	1.3564036222510245	286.9502868652344	286.951416015625
767	287.01324462890625	1.7969333333333333					1	DETECTED	287.0132 m/z @1.80 [N1283_2.mzXML]	287.01324462890625	1.7969333333333333	1.7530000000000001	1.9259666666666668	0.1729666666666667	19779.57421875	119657.8634851074	0	1192	0.08200343664561216	1.9685128983308127	2.9370257966616253	287.012939453125	287.0140686035156
768	287.1001892089844	9.7046					1	DETECTED	287.1002 m/z @9.70 [N1283_2.mzXML]	287.1001892089844	9.7046	9.655516666666667	10.210733333333334	0.5552166666666665	57121.890625	548497.2998558951	0	1192	0.08971089832706092	2.7551382578450845	3.495912245335853	287.09942626953125	287.1003112792969
769	287.204345703125	10.357933333333333					1	DETECTED	287.2043 m/z @10.36 [N1283_2.mzXML]	287.204345703125	10.357933333333333	10.277483333333333	10.63205	0.3545666666666669	55353.30078125	414763.5141346443	0	1192	0.10412612426743628	1.7461061473200832	1.9590893164345673	287.2039794921875	287.2045593261719
770	287.23590087890625	13.89945					1	DETECTED	287.2359 m/z @13.90 [N1283_2.mzXML]	287.23590087890625	13.89945	13.79825	14.9656	1.1673500000000008	6018.62353515625	174471.72758642587	0	1192	0.25127834217611067	5.767539525691681	10.535079051383361	287.2353515625	287.23736572265625
771	287.6322937011719	12.918366666666666					1	DETECTED	287.6323 m/z @12.92 [N1283_2.mzXML]	287.6322937011719	12.918366666666666	12.728733333333334	14.2419	1.513166666666665	107232.53125	1338743.5255019548	0	1192	0.17922632649103498	1.6654160238019415	1.1639079686227505	287.6297302246094	287.6332702636719
772	288.1034851074219	9.721133333333334					1	DETECTED	288.1035 m/z @9.72 [N1283_2.mzXML]	288.1034851074219	9.721133333333334	9.655516666666667	9.737599999999999	0.08208333333333151	8500.3623046875	32993.35335473599	0	1192	0.1140588379611085	0.6254762509524838	0.25095250190496776	288.1033020019531	288.10357666015625
773	288.21624755859375	10.63205					1	DETECTED	288.2162 m/z @10.63 [N1283_2.mzXML]	288.21624755859375	10.63205	0.8137666666666666	19.924666666666667	19.1109	296056.5	3831386.6147657777	1	1192	0.09448470121391139	0.9207544628920186	5.036693013046658	288.2064514160156	288.21868896484375
774	288.64013671875	13.299916666666666					1	DETECTED	288.6401 m/z @13.30 [N1283_2.mzXML]	288.64013671875	13.299916666666666	12.27145	17.405666666666665	5.134216666666665	33993.03125	1114111.748541014	0	1192	0.21976798409631293	0.8629254790437217	4.519043873141804	288.6315612792969	288.64068603515625
775	288.92156982421875	1.6105333333333334					1	DETECTED	288.9216 m/z @1.61 [N1283_2.mzXML]	288.92156982421875	1.6105333333333334	1.5664	1.9542	0.3877999999999999	192109.703125	773169.7913543701	0	1192	0.05465685278814503	1.5346414052435677	1.4516622931196626	288.92095947265625	288.9280700683594
776	289.1755676269531	1.2866333333333333					1	DETECTED	289.1756 m/z @1.29 [N1283_2.mzXML]	289.1755676269531	1.2866333333333333	0.11989999999999999	19.99816666666667	19.87826666666667	5961.76171875	1662496.8762400504	0	1192	5.6077902666256785	8.518770355979658	2.3719951289078343	289.17376708984375	289.17694091796875
777	289.64825439453125	14.046933333333333					1	DETECTED	289.6483 m/z @14.05 [N1283_2.mzXML]	289.64825439453125	14.046933333333333	11.526033333333334	15.880483333333332	4.354449999999998	24052.05078125	1228536.5520366528	0	1192	0.18340039984695267	2.5340878482032183	8.374276606667715	289.6415100097656	289.649169921875
778	290.0334167480469	10.293183333333333					1	DETECTED	290.0334 m/z @10.29 [N1283_2.mzXML]	290.0334167480469	10.293183333333333	9.4169	19.943166666666666	10.526266666666666	2816.005615234375	743519.136343628	0	1192	7.544558732285159	6.00620042984575	11.0124008596915	290.0316162109375	290.0340881347656
779	290.1601257324219	8.395133333333334					1	DETECTED	290.1601 m/z @8.40 [N1283_2.mzXML]	290.1601257324219	8.395133333333334	8.065166666666666	15.18545	7.120283333333333	7895.1416015625	1186199.2086757817	0	1192	0.4670153073125842	10.78939791898169	20.57879583796338	290.150146484375	290.1603698730469
780	290.22283935546875	10.684633333333332					1	DETECTED	290.2228 m/z @10.68 [N1283_2.mzXML]	290.22283935546875	10.684633333333332	10.614583333333334	10.684633333333332	0.07004999999999839	2972.062255859375	9981.39955767815	0	1192	0.019053674697017797	0.5	null	290.22235107421875	290.2244873046875
781	290.62725830078125	12.857966666666666					1	DETECTED	290.6273 m/z @12.86 [N1283_2.mzXML]	290.62725830078125	12.857966666666666	4.524366666666666	13.096433333333332	8.572066666666665	25887.306640625	1709244.6676622315	0	1192	0.15905815318911642	0.5143075421586507	1.6833229295850074	290.62396240234375	290.6289367675781
782	290.6422424316406	2.41715					1	DETECTED	290.6422 m/z @2.42 [N1283_2.mzXML]	290.6422424316406	2.41715	2.41715	15.626333333333333	13.209183333333334	25614.9375	9275684.422370333	0	1192	10.294880177142325	null	null	290.63763427734375	290.6495056152344
783	290.6670837402344	13.998850000000001					1	DETECTED	290.6671 m/z @14.00 [N1283_2.mzXML]	290.6670837402344	13.998850000000001	13.949866666666667	15.553566666666667	1.6037	6783.85009765625	229472.98734957882	0	1192	0.7130677303337176	16.36985369173164	31.739707383463287	290.6662292480469	290.6679992675781
784	290.9249572753906	2.6345					1	DETECTED	290.9250 m/z @2.63 [N1283_2.mzXML]	290.9249572753906	2.6345	1.996	17.738666666666667	15.742666666666667	31793.609375	2818329.532518432	0	1192	0.7820877436963554	2.5670925929208557	2.235164529229713	290.9226379394531	290.9276428222656
785	290.9788818359375	9.753983333333334					1	DETECTED	290.9789 m/z @9.75 [N1283_2.mzXML]	290.9788818359375	9.753983333333334	1.4486999999999999	10.029133333333334	8.580433333333334	2968.8291015625	763712.3863543095	0	1192	0.46563585564090815	0.5165647569719677	0.03312951394393528	290.9695129394531	290.98016357421875
786	291.11968994140625	12.020433333333333					1	DETECTED	291.1197 m/z @12.02 [N1283_2.mzXML]	291.11968994140625	12.020433333333333	4.540416666666667	12.978316666666666	8.437899999999999	140981.109375	3654675.908125673	0	1192	0.10868176841802146	4.354245502887132	6.003653781859023	291.1191711425781	291.1285095214844
787	291.64605712890625	12.857966666666666					1	DETECTED	291.6461 m/z @12.86 [N1283_2.mzXML]	291.64605712890625	12.857966666666666	12.728733333333334	14.391083333333334	1.66235	64583.10546875	683258.5459161391	0	1192	0.08273801521331592	11.993362610850696	3.2957395169884056	291.64556884765625	291.64691162109375
788	291.8237609863281	8.753433333333334					1	DETECTED	291.8238 m/z @8.75 [N1283_2.mzXML]	291.8237609863281	8.753433333333334	8.753433333333334	8.855766666666666	0.10233333333333228	3706.6044921875	9961.699030883743	0	1192	0.03356451921192338	null	null	291.82318115234375	291.82421875
789	291.9352111816406	2.5387666666666666					1	DETECTED	291.9352 m/z @2.54 [N1283_2.mzXML]	291.9352111816406	2.5387666666666666	2.038466666666667	5.416683333333333	3.3782166666666664	26891.330078125	1528045.9657448726	0	1192	0.6784730438582187	3.0106137386761938	2.775313041373102	291.9344787597656	291.9355163574219
790	291.9916076660156	11.351183333333333					1	DETECTED	291.9916 m/z @11.35 [N1283_2.mzXML]	291.9916076660156	11.351183333333333	9.4972	11.817450000000001	2.3202500000000015	59781.37109375	1320627.7551715707	0	1192	0.2695017142299889	0.5793552450070905	1.2078354981580564	291.9892883300781	291.9924011230469
791	292.0677490234375	15.898483333333333					1	DETECTED	292.0677 m/z @15.90 [N1283_2.mzXML]	292.0677490234375	15.898483333333333	9.2921	19.833000000000002	10.540900000000002	4690.2060546875	1025540.0840529777	0	1192	0.8412226231455655	0.7977814386590748	2.6802223859594507	292.0662536621094	292.07501220703125
792	292.6348571777344	10.37425					1	DETECTED	292.6349 m/z @10.37 [N1283_2.mzXML]	292.6348571777344	10.37425	2.471083333333333	10.463633333333332	7.99255	3732.458251953125	996075.9846610108	0	1192	0.08904805161129481	0.5056549062612032	0.011309812522406494	292.63458251953125	292.63726806640625
793	292.9774169921875	2.4844999999999997					1	DETECTED	292.9774 m/z @2.48 [N1283_2.mzXML]	292.9774169921875	2.4844999999999997	2.4844999999999997	3.4957	1.0112	4436.1611328125	116505.96609912113	0	1192	0.35975341479786715	null	null	292.9694519042969	292.98541259765625
794	292.9891662597656	2.6345					1	DETECTED	292.9892 m/z @2.63 [N1283_2.mzXML]	292.9891662597656	2.6345	2.4442	3.42	0.9758	3554.927490234375	122981.52570968632	0	1192	0.4845377999401448	2.5638465580662095	4.127693116132419	292.98858642578125	292.99346923828125
795	293.0039978027344	2.471083333333333					1	DETECTED	293.0040 m/z @2.47 [N1283_2.mzXML]	293.0039978027344	2.471083333333333	2.41715	15.411716666666667	12.994566666666667	5342.365234375	1602562.2184569703	0	1192	0.32933642159399046	120.4687886279361	17.421147630785878	292.9949645996094	293.0086364746094
796	293.01910400390625	2.6068333333333333					1	DETECTED	293.0191 m/z @2.61 [N1283_2.mzXML]	293.01910400390625	2.6068333333333333	1.8256833333333333	3.7265666666666664	1.900883333333333	6243.48828125	352206.6821651917	0	1192	0.3144236215528653	1.2167210736307579	1.0634574106199628	293.0112609863281	293.02349853515625
797	293.0347595214844	2.4442					1	DETECTED	293.0348 m/z @2.44 [N1283_2.mzXML]	293.0347595214844	2.4442	2.3205833333333334	3.88095	1.5603666666666665	8661.8916015625	345211.37919964595	0	1192	0.511661435729398	6.311311851152766	8.644268042748104	293.02642822265625	293.0419921875
798	293.0567626953125	2.788683333333333					1	DETECTED	293.0568 m/z @2.79 [N1283_2.mzXML]	293.0567626953125	2.788683333333333	2.3483666666666663	4.0036000000000005	1.6552333333333342	13186.2783203125	456610.158602112	0	1192	0.2673177793554111	1.4166740763625882	2.616471596972167	293.04888916015625	293.05718994140625
799	293.06817626953125	2.593233333333333					1	DETECTED	293.0682 m/z @2.59 [N1283_2.mzXML]	293.06817626953125	2.593233333333333	2.26475	19.302666666666667	17.037916666666668	18305.8515625	1959202.3625833737	0	1192	0.3016969801071063	19.262883603903866	39.07685555476284	293.0600280761719	293.06866455078125
800	293.0973205566406	2.5387666666666666					1	DETECTED	293.0973 m/z @2.54 [N1283_2.mzXML]	293.0973205566406	2.5387666666666666	0.10173333333333333	19.99816666666667	19.896433333333338	9107016.0	6.019286391644197E8	1	1192	0.7689175788817306	2.71382565425823	2.64584427323286	293.0882568359375	293.1066589355469
801	293.1157531738281	2.6765499999999998					1	DETECTED	293.1158 m/z @2.68 [N1283_2.mzXML]	293.1157531738281	2.6765499999999998	1.9542	17.129833333333334	15.175633333333334	47258.859375	2031814.8959796745	0	1192	0.1505125468682622	1.3046937285665814	2.0776751625140952	293.1074523925781	293.1235046386719
802	293.12689208984375	2.8453999999999997					1	DETECTED	293.1269 m/z @2.85 [N1283_2.mzXML]	293.12689208984375	2.8453999999999997	2.3068166666666667	15.68115	13.374333333333334	17296.171875	1881852.9567160644	0	1192	0.24597835161612425	1.6956352467091003	2.0641475088457373	293.1264343261719	293.135498046875
803	293.1378479003906	2.593233333333333					1	DETECTED	293.1378 m/z @2.59 [N1283_2.mzXML]	293.1378479003906	2.593233333333333	2.33435	12.7944	10.460049999999999	12026.7392578125	1851204.7268177187	0	1192	9.90560263052288	2.773312954756402	4.481388697299001	293.1375732421875	293.14215087890625
804	293.1521911621094	9.607933333333333					1	DETECTED	293.1522 m/z @9.61 [N1283_2.mzXML]	293.1521911621094	9.607933333333333	2.2789	11.867016666666666	9.588116666666666	880149.625	4.8756806646260224E7	1	1192	0.3359792043298899	0.5567102361921891	0.08171089395983241	293.14422607421875	293.1607666015625
805	293.1781005859375	13.749183333333333					1	DETECTED	293.1781 m/z @13.75 [N1283_2.mzXML]	293.1781005859375	13.749183333333333	2.3068166666666667	15.133633333333334	12.826816666666668	38372.859375	2135351.373569153	0	1192	0.2779692876227937	0.602875465429899	0.07713981912998903	293.16815185546875	293.18780517578125
806	293.209716796875	12.357166666666666					1	DETECTED	293.2097 m/z @12.36 [N1283_2.mzXML]	293.209716796875	12.357166666666666	2.4576166666666666	12.527833333333332	10.070216666666665	8117.416015625	1071064.1227440187	0	1192	9.755404345421471	0.5086199204340938	0.018791234523185017	293.2015686035156	293.21795654296875
807	293.2406311035156	2.6903333333333332					1	DETECTED	293.2406 m/z @2.69 [N1283_2.mzXML]	293.2406311035156	2.6903333333333332	2.5657666666666668	3.556966666666667	0.9912000000000001	3050.9501953125	91438.20738601685	0	1192	0.39624100251267436	3.9785924538399846	6.957184907679969	293.2355651855469	293.25030517578125
808	293.9886474609375	11.337					1	DETECTED	293.9886 m/z @11.34 [N1283_2.mzXML]	293.9886474609375	11.337	11.026250000000001	11.555100000000001	0.5288500000000003	40723.57421875	409182.7986075453	0	1192	0.2677468430390224	1.1973098965505191	0.5981837488306433	293.98822021484375	293.9890441894531
809	294.1006164550781	2.5387666666666666					1	DETECTED	294.1006 m/z @2.54 [N1283_2.mzXML]	294.1006164550781	2.5387666666666666	1.9542	18.936500000000002	16.982300000000002	839790.1875	5.547248308055096E7	0	1192	0.7353308851104203	2.603175122366008	2.4435772294973206	294.10040283203125	294.1035461425781
810	294.15618896484375	9.607933333333333					1	DETECTED	294.1562 m/z @9.61 [N1283_2.mzXML]	294.15618896484375	9.607933333333333	9.3856	10.546266666666666	1.1606666666666658	89191.5078125	2212104.2300206325	0	1192	0.26433473217806913	2.251848515661837	0.3396408628092817	294.15582275390625	294.1564025878906
811	294.91876220703125	13.066616666666667					1	DETECTED	294.9188 m/z @13.07 [N1283_2.mzXML]	294.91876220703125	13.066616666666667	0.9957999999999999	19.99816666666667	19.00236666666667	14127.740234375	3327838.9203334977	0	1192	1.677829412397962	0.7218883214409434	0.4346055007671061	294.9179382324219	294.92071533203125
812	294.9381103515625	1.6412					1	DETECTED	294.9381 m/z @1.64 [N1283_2.mzXML]	294.9381103515625	1.6412	1.6105333333333334	1.6864166666666667	0.0758833333333333	89742.5390625	271814.8873749997	0	1192	0.05319532175189501	1.2372282608695666	1.6914873333862668	294.9380798339844	294.9383544921875
813	295.05743408203125	10.497216666666667					1	DETECTED	295.0574 m/z @10.50 [N1283_2.mzXML]	295.05743408203125	10.497216666666667	10.463633333333332	10.579783333333333	0.11615000000000109	8252.0869140625	40315.3413968506	0	1192	0.08741825100510248	1.7292803970222932	2.4585607940445864	295.05706787109375	295.0576171875
814	295.1015625	2.5387666666666666					1	DETECTED	295.1016 m/z @2.54 [N1283_2.mzXML]	295.1015625	2.5387666666666666	1.91195	19.247833333333332	17.33588333333333	105692.734375	8391830.93336328	0	1192	0.7860868293237222	11.942666605052189	2.428074344949555	295.0975646972656	295.106201171875
815	295.1485595703125	9.786883333333332					1	DETECTED	295.1486 m/z @9.79 [N1283_2.mzXML]	295.1485595703125	9.786883333333332	9.354450000000002	10.51345	1.158999999999999	26272.91015625	717704.7401437389	0	1192	0.3571600543230051	1.1708752078608329	1.2872215475240039	295.1474914550781	295.14886474609375
816	295.19354248046875	12.3401					1	DETECTED	295.1935 m/z @12.34 [N1283_2.mzXML]	295.19354248046875	12.3401	1.4486999999999999	15.75285	14.30415	38567.60546875	3786201.4265413815	0	1192	0.28227772044775534	0.6472450215188303	0.3003676398079683	295.1865539550781	295.2032775878906
817	295.2939758300781	2.6485					1	DETECTED	295.2940 m/z @2.65 [N1283_2.mzXML]	295.2939758300781	2.6485	2.0665999999999998	6.2561	4.189500000000001	32809.4453125	1849328.9867355654	0	1192	0.7782584057019961	2.0098721283415806	2.3483860986599154	295.2936706542969	295.295654296875
818	295.9091796875	1.5519666666666665					1	DETECTED	295.9092 m/z @1.55 [N1283_2.mzXML]	295.9091796875	1.5519666666666665	1.5231166666666667	1.5809	0.0577833333333333	11583.3232421875	25899.750710693323	0	1192	0.03970674165572774	1.001444251877533	1.002888503755066	295.9091796875	295.9099426269531
819	296.0652770996094	1.7530000000000001					1	DETECTED	296.0653 m/z @1.75 [N1283_2.mzXML]	296.0652770996094	1.7530000000000001	1.6864166666666667	13.11125	11.424833333333334	40983.94140625	4108300.6491070553	0	1192	0.07978550680549668	85.79349186483091	160.63373615505103	296.0568542480469	296.06585693359375
820	296.1366271972656	13.199000000000002					1	DETECTED	296.1366 m/z @13.20 [N1283_2.mzXML]	296.1366271972656	13.199000000000002	9.592099999999999	13.199000000000002	3.606900000000003	9397.125	1309963.176000489	0	1192	3.6008336214620194	0.5	null	296.13140869140625	296.1366271972656
821	296.1517639160156	9.786883333333332					1	DETECTED	296.1518 m/z @9.79 [N1283_2.mzXML]	296.1517639160156	9.786883333333332	9.448966666666667	10.061966666666667	0.6129999999999995	3675.228515625	82318.63266189584	0	1192	0.3851233037923105	0.907028360049326	0.8140567200986519	296.1513671875	296.1527404785156
822	296.1846618652344	11.834399999999999					1	DETECTED	296.1847 m/z @11.83 [N1283_2.mzXML]	296.1846618652344	11.834399999999999	10.24385	19.15666666666667	8.91281666666667	21842.880859375	2188206.2984995106	0	1192	0.0714295702211949	2.8613811839310523	4.491209579183925	296.1825866699219	296.1854553222656
823	296.1966857910156	12.424866666666667					1	DETECTED	296.1967 m/z @12.42 [N1283_2.mzXML]	296.1966857910156	12.424866666666667	12.237116666666667	12.510449999999999	0.27333333333333165	6244.12841796875	72396.34371936026	0	1192	0.06545691525587571	0.7279183311140679	0.4558366622281358	296.1964416503906	296.1972961425781
824	296.2575378417969	13.41845					1	DETECTED	296.2575 m/z @13.42 [N1283_2.mzXML]	296.2575378417969	13.41845	13.373633333333334	13.765316666666667	0.39168333333333294	17696.826171875	248145.65585229467	0	1192	0.216160492048461	4.369840089252587	7.739680178505173	296.257080078125	296.2579650878906
825	297.1184997558594	1.4639833333333334					1	DETECTED	297.1185 m/z @1.46 [N1283_2.mzXML]	297.1184997558594	1.4639833333333334	1.4139666666666666	9.545483333333333	8.131516666666666	6825.18798828125	1167262.1608524171	0	1192	0.1481705258596353	81.2880706431187	161.68491194744487	297.1090087890625	297.1265869140625
826	297.1527099609375	1.81145					1	DETECTED	297.1527 m/z @1.81 [N1283_2.mzXML]	297.1527099609375	1.81145	1.81145	9.4972	7.68575	19877.896484375	2780146.0070413817	0	1192	7.59291984230022	null	null	297.1428527832031	297.1527099609375
827	297.1798400878906	14.406566666666667					1	DETECTED	297.1798 m/z @14.41 [N1283_2.mzXML]	297.1798400878906	14.406566666666667	9.607933333333333	19.668333333333333	10.0604	11762.2685546875	2470407.628135011	0	1192	2.4197426668301443	1.063693251526324	0.9916020868417205	297.17779541015625	297.1875915527344
828	298.27325439453125	14.271916666666668					1	DETECTED	298.2733 m/z @14.27 [N1283_2.mzXML]	298.27325439453125	14.271916666666668	11.043083333333334	17.239833333333333	6.19675	160516.59375	7189203.467996397	0	1192	0.5290168913088031	3.466432291057696	4.764406440556207	298.2723083496094	298.2744445800781
829	299.1378479003906	11.322750000000001					1	DETECTED	299.1378 m/z @11.32 [N1283_2.mzXML]	299.1378479003906	11.322750000000001	10.110516666666665	15.990666666666668	5.880150000000002	110097.5390625	3579673.105703767	0	1192	0.20814612739966343	1.2138693956989917	1.4586147721224407	299.1371154785156	299.14013671875
830	299.2767333984375	14.2419					1	DETECTED	299.2767 m/z @14.24 [N1283_2.mzXML]	299.2767333984375	14.2419	14.0308	16.192766666666667	2.161966666666668	28788.490234375	1189529.6300655508	0	1192	0.6425741657000525	4.0326000276021325	5.126595158784866	299.27630615234375	299.2779235839844
831	299.6321105957031	12.857966666666666					1	DETECTED	299.6321 m/z @12.86 [N1283_2.mzXML]	299.6321105957031	12.857966666666666	12.7454	13.256366666666667	0.5109666666666666	44156.98828125	434939.09010546916	0	1192	0.1380126048398953	2.2696180041457037	2.5521996142785963	299.6316833496094	299.6324462890625
832	300.1796875	11.598099999999999					1	DETECTED	300.1797 m/z @11.60 [N1283_2.mzXML]	300.1796875	11.598099999999999	9.3233	12.020433333333333	2.6971333333333334	93450.1171875	2746374.3148330688	0	1192	0.1569921338960114	0.6053040515514593	0.1691556111375397	300.17913818359375	300.18475341796875
833	300.2165832519531	10.546266666666666					1	DETECTED	300.2166 m/z @10.55 [N1283_2.mzXML]	300.2165832519531	10.546266666666666	10.497216666666667	10.7193	0.22208333333333385	21572.330078125	200625.6619316411	0	1192	0.42200511746354863	2.2447429082088295	3.6618878814307534	300.2162170410156	300.2165832519531
834	301.11712646484375	10.789516666666666					1	DETECTED	301.1171 m/z @10.79 [N1283_2.mzXML]	301.11712646484375	10.789516666666666	10.277483333333333	10.875916666666665	0.5984333333333325	24254.255859375	403392.54820532224	0	1192	0.5103698451256875	0.5843695071935415	0.168739014387083	301.11712646484375	301.11810302734375
835	301.1401672363281	12.44225					1	DETECTED	301.1402 m/z @12.44 [N1283_2.mzXML]	301.1401672363281	12.44225	0.10173333333333333	19.99816666666667	19.896433333333338	80736.90625	1.3029516185114298E7	1	1192	10.821269409166494	0.523145728772398	1.2939410979530988	301.13885498046875	301.1434326171875
836	301.21295166015625	13.464333333333334					1	DETECTED	301.2130 m/z @13.46 [N1283_2.mzXML]	301.21295166015625	13.464333333333334	11.800183333333333	13.882283333333334	2.0821000000000005	47870.56640625	1527053.9487164314	0	1192	0.16992626893992657	0.6255746176726855	0.22524645510452238	301.2122802734375	301.2156677246094
837	302.10174560546875	10.5969					1	DETECTED	302.1017 m/z @10.60 [N1283_2.mzXML]	302.10174560546875	10.5969	10.579783333333333	10.684633333333332	0.104849999999999	3584.52392578125	18936.627151366985	0	1192	0.22627565756661205	3.0628042843232817	5.125608568646563	302.1010437011719	302.1021728515625
838	302.1435241699219	12.459					1	DETECTED	302.1435 m/z @12.46 [N1283_2.mzXML]	302.1435241699219	12.459	0.17506666666666665	19.98	19.804933333333334	16591.296875	2985134.9182527764	0	1192	0.1438987148049602	0.8139221200278448	3.103836607772251	302.1424560546875	302.1454772949219
839	302.19635009765625	9.98055					1	DETECTED	302.1964 m/z @9.98 [N1283_2.mzXML]	302.19635009765625	9.98055	8.666699999999999	10.061966666666667	1.395266666666668	4474.72802734375	122581.64889636236	0	1192	0.09576834450111704	0.5309840037548683	0.061968007509736696	302.19537353515625	302.1969909667969
840	302.2317199707031	10.824283333333334					1	DETECTED	302.2317 m/z @10.82 [N1283_2.mzXML]	302.2317199707031	10.824283333333334	10.736483333333332	10.958966666666667	0.2224833333333347	31129.435546875	238355.3545859379	0	1192	0.093062059776722	1.2669893697797896	1.5339787395595794	302.231201171875	302.2322692871094
841	302.28643798828125	11.598099999999999					1	DETECTED	302.2864 m/z @11.60 [N1283_2.mzXML]	302.28643798828125	11.598099999999999	11.494533333333333	14.9656	3.471066666666667	223955.5625	2496683.299015679	0	1192	0.1003106426100544	2.436551620962122	2.8447862048079227	302.2859802246094	302.2874755859375
842	303.0270080566406	1.4639833333333334					1	DETECTED	303.0270 m/z @1.46 [N1283_2.mzXML]	303.0270080566406	1.4639833333333334	1.43245	8.838683333333334	7.406233333333334	7795.5322265625	647970.7133936158	0	1192	0.05411481092256687	117.43498942917519	233.86997885835038	303.0218505859375	303.0323791503906
843	303.0519714355469	16.0453					1	DETECTED	303.0520 m/z @16.05 [N1283_2.mzXML]	303.0519714355469	16.0453	9.901083333333334	19.943166666666666	10.042083333333332	2157.77685546875	679820.6695007017	0	1192	1.7153726316230067	0.8171980154779697	0.6343960309559393	303.0504455566406	303.0528259277344
844	303.0736999511719	9.721133333333334					1	DETECTED	303.0737 m/z @9.72 [N1283_2.mzXML]	303.0736999511719	9.721133333333334	9.655516666666667	9.820333333333334	0.16481666666666683	5766.0263671875	34437.64860314941	0	1192	0.10255968157308715	1.2559055118110165	1.8589335343204416	303.0735778808594	303.0745544433594
845	303.2286376953125	14.212716666666667					1	DETECTED	303.2286 m/z @14.21 [N1283_2.mzXML]	303.2286376953125	14.212716666666667	10.094166666666666	16.816	6.721833333333333	444113.90625	1.802479507846544E7	1	1192	0.48558130566961566	0.7928393480172716	5.891955730458149	303.2272033691406	303.23516845703125
846	303.2901611328125	11.5837					1	DETECTED	303.2902 m/z @11.58 [N1283_2.mzXML]	303.2901611328125	11.5837	11.555100000000001	11.686649999999998	0.13154999999999717	33906.29296875	171179.2655581032	0	1192	0.09807173810611935	2.2998251748252	3.5996503496504	303.29010009765625	303.29095458984375
847	303.6459045410156	12.826600000000001					1	DETECTED	303.6459 m/z @12.83 [N1283_2.mzXML]	303.6459045410156	12.826600000000001	12.7454	13.007399999999999	0.2619999999999987	22765.654296875	153634.63204272438	0	1192	0.15884143012076102	1.6133004926108128	3.2442030724311004	303.6456298828125	303.6470947265625
848	304.04864501953125	16.119216666666667					1	DETECTED	304.0486 m/z @16.12 [N1283_2.mzXML]	304.04864501953125	16.119216666666667	9.480966666666665	19.98	10.499033333333335	3668.328125	1349776.719022704	0	1192	7.641027337157279	0.7907982776585194	0.5815965553170389	304.0462341308594	304.0496520996094
849	304.1504821777344	9.3233					1	DETECTED	304.1505 m/z @9.32 [N1283_2.mzXML]	304.1504821777344	9.3233	9.1151	17.258333333333333	8.143233333333333	6748.666015625	1003676.9633748169	0	1192	0.10247777809937908	19.55627601665068	38.11255203330136	304.1495666503906	304.1540222167969
850	304.1750793457031	8.890633333333334					1	DETECTED	304.1751 m/z @8.89 [N1283_2.mzXML]	304.1750793457031	8.890633333333334	7.383983333333333	17.369000000000003	9.98501666666667	6647.21826171875	1409849.2115697025	0	1192	0.10124100551886706	3.3136483810661623	87.94062068660867	304.1724853515625	304.1759948730469
851	304.2115173339844	10.061966666666667					1	DETECTED	304.2115 m/z @10.06 [N1283_2.mzXML]	304.2115173339844	10.061966666666667	10.01295	18.716833333333334	8.703883333333334	127490.078125	1808054.9974111915	1	1192	0.07573343338614968	3.4739359409617157	4.906302658238403	304.20159912109375	304.2120056152344
852	304.2320251464844	14.212716666666667					1	DETECTED	304.2320 m/z @14.21 [N1283_2.mzXML]	304.2320251464844	14.212716666666667	11.142166666666666	17.221666666666668	6.079500000000001	86473.34375	4651446.95063318	0	1192	0.3993498852725992	0.8136463180432679	0.18031260372670083	304.2288513183594	304.23406982421875
853	304.8955383300781	1.6105333333333334					1	DETECTED	304.8955 m/z @1.61 [N1283_2.mzXML]	304.8955383300781	1.6105333333333334	1.5809	1.6864166666666667	0.1055166666666667	54424.6953125	182143.66076416007	0	1192	0.058271739990305216	1.7803712035995467	2.7570725906617475	304.89495849609375	304.89581298828125
854	304.974365234375	2.1661					1	DETECTED	304.9744 m/z @2.17 [N1283_2.mzXML]	304.974365234375	2.1661	2.0665999999999998	14.882866666666667	12.816266666666667	10059.037109375	3083077.371446228	0	1192	0.047747512221265165	64.40335008375186	127.80670016750372	304.9739685058594	304.9792175292969
855	305.04473876953125	17.313499999999998					1	DETECTED	305.0447 m/z @17.31 [N1283_2.mzXML]	305.04473876953125	17.313499999999998	0.15626666666666666	19.99816666666667	19.841900000000003	3375.867431640625	1373251.7411439214	0	1192	1.1207824672568023	0.5782371672200454	0.15647433444009073	305.0435485839844	305.0541687011719
856	305.1347351074219	12.3401					1	DETECTED	305.1347 m/z @12.34 [N1283_2.mzXML]	305.1347351074219	12.3401	7.259733333333333	12.510449999999999	5.250716666666666	19056.38671875	2042070.2043204645	0	1192	0.09143148889970831	0.5167655221735963	0.02844477602101094	305.1263427734375	305.13507080078125
857	305.2149963378906	10.061966666666667					1	DETECTED	305.2150 m/z @10.06 [N1283_2.mzXML]	305.2149963378906	10.061966666666667	10.01295	17.924	7.9110499999999995	18727.72265625	1173190.5815636595	0	1192	0.12660369856487996	22.743662759568284	4.592228161973787	305.2126770019531	305.21929931640625
858	305.2440490722656	12.578266666666668					1	DETECTED	305.2440 m/z @12.58 [N1283_2.mzXML]	305.2440490722656	12.578266666666668	6.133566666666667	15.464616666666666	9.33105	128936.3046875	3591000.090536623	1	1192	0.18625894371541563	12.791263563866268	22.973305891377322	305.2350158691406	305.2477111816406
859	306.0834655761719	16.026983333333334					1	DETECTED	306.0835 m/z @16.03 [N1283_2.mzXML]	306.0834655761719	16.026983333333334	9.262083333333333	18.9735	9.711416666666668	5725.62158203125	1160820.1466752007	0	1192	2.254195525245631	0.7177797651603621	0.5057334873427041	306.0819396972656	306.0843505859375
860	306.8282470703125	1.7370166666666667					1	DETECTED	306.8282 m/z @1.74 [N1283_2.mzXML]	306.8282470703125	1.7370166666666667	1.7196500000000001	13.299916666666666	11.580266666666667	10311.4013671875	2456071.0773289795	0	1192	0.05749737447522607	333.4049904030736	665.8099808061472	306.82806396484375	306.8309020996094
861	307.0832214355469	3.711116666666667					1	DETECTED	307.0832 m/z @3.71 [N1283_2.mzXML]	307.0832214355469	3.711116666666667	0.2662	18.954833333333333	18.688633333333332	17595.05859375	2434924.8678924553	0	1192	0.4620439709461639	1.28351959781344	14.246527987112966	307.0771484375	307.084228515625
862	307.1683044433594	10.546266666666666					1	DETECTED	307.1683 m/z @10.55 [N1283_2.mzXML]	307.1683044433594	10.546266666666666	9.464516666666666	11.158449999999998	1.693933333333332	41763.7109375	472131.15039657603	0	1192	0.09223507930681052	0.5426422577946882	4.765323284601105	307.1672668457031	307.1689147949219
863	307.2625427246094	12.051333333333334					1	DETECTED	307.2625 m/z @12.05 [N1283_2.mzXML]	307.2625427246094	12.051333333333334	11.783199999999999	12.357166666666666	0.5739666666666672	5425.1044921875	113244.01966619876	0	1192	0.24657677254998767	1.0703008453505667	1.1406016907011332	307.2608642578125	307.2629089355469
864	308.1853332519531	10.445383333333332					1	DETECTED	308.1853 m/z @10.45 [N1283_2.mzXML]	308.1853332519531	10.445383333333332	10.427150000000001	10.497216666666667	0.07006666666666561	4959.298828125	17844.52043420395	0	1192	0.08452176034279013	1.9213893967095297	2.8427787934190594	308.18487548828125	308.1855163574219
865	309.0411682128906	11.221016666666666					1	DETECTED	309.0412 m/z @11.22 [N1283_2.mzXML]	309.0411682128906	11.221016666666666	2.1094999999999997	12.020433333333333	9.910933333333332	19016.58984375	2315691.3409879766	0	1192	0.006676164915969451	0.5438684741471873	0.09188444918042582	309.03662109375	309.04974365234375
866	309.1502990722656	13.668116666666666					1	DETECTED	309.1503 m/z @13.67 [N1283_2.mzXML]	309.1502990722656	13.668116666666666	9.080266666666667	17.627833333333335	8.547566666666668	24741.306640625	1511232.4695338442	0	1192	0.3832461095689741	0.9668576315018221	0.11072210014898164	309.1463317871094	309.15087890625
867	310.1128845214844	1.2142333333333333					1	DETECTED	310.1129 m/z @1.21 [N1283_2.mzXML]	310.1128845214844	1.2142333333333333	0.21143333333333333	19.961333333333336	19.749900000000004	1858.5733642578125	989771.354635773	0	1192	6.671146927596386	9.847377343438374	18.69475468687675	310.11114501953125	310.11456298828125
868	310.2007141113281	10.614583333333334					1	DETECTED	310.2007 m/z @10.61 [N1283_2.mzXML]	310.2007141113281	10.614583333333334	10.391733333333333	16.797833333333333	6.4061	120647.0078125	2057838.4655214513	1	1192	0.1838824540370947	3.420830314727714	1.1002653284850958	310.1972351074219	310.20098876953125
869	310.9120788574219	1.6562					1	DETECTED	310.9121 m/z @1.66 [N1283_2.mzXML]	310.9120788574219	1.6562	1.6105333333333334	1.7370166666666667	0.12648333333333328	61307.1484375	200070.1427353515	0	1192	0.05542940610188718	1.0551578148769507	2.6859961144857936	310.9117431640625	310.9123229980469
870	311.12347412109375	8.753433333333334					1	DETECTED	311.1235 m/z @8.75 [N1283_2.mzXML]	311.12347412109375	8.753433333333334	8.331016666666667	15.662783333333334	7.331766666666667	23424.611328125	1185678.9046074825	0	1192	0.09019857888008787	0.7973981506544536	0.6618987260269095	311.1211853027344	311.1280822753906
871	311.1660461425781	12.27145					1	DETECTED	311.1660 m/z @12.27 [N1283_2.mzXML]	311.1660461425781	12.27145	5.399283333333333	17.129833333333334	11.730550000000001	56404.36328125	2738500.519136719	0	1192	0.22335455007672778	0.5300254561266352	3.699278831136525	311.15673828125	311.1744689941406
872	311.6319580078125	12.826600000000001					1	DETECTED	311.6320 m/z @12.83 [N1283_2.mzXML]	311.6319580078125	12.826600000000001	12.778283333333333	13.036983333333334	0.25870000000000104	18904.978515625	178847.5214793703	0	1192	0.10539734713007398	2.6771300448429676	4.354260089685935	311.6319580078125	311.63232421875
873	311.9942626953125	17.49866666666667					1	DETECTED	311.9943 m/z @17.50 [N1283_2.mzXML]	311.9942626953125	17.49866666666667	15.065249999999999	19.833000000000002	4.767750000000003	2142.177734375	335972.5896082764	0	1192	2.9038146806601226	0.9796411081812261	0.9592822163624521	311.9906005859375	311.99481201171875
874	312.0288391113281	13.184366666666667					1	DETECTED	312.0288 m/z @13.18 [N1283_2.mzXML]	312.0288391113281	13.184366666666667	11.657116666666667	17.258333333333333	5.601216666666666	30560.56640625	1189190.1287306515	0	1192	0.1805583308601033	0.9356594695810572	1.1039684705477268	312.0213623046875	312.03021240234375
875	312.130126953125	8.855766666666666					1	DETECTED	312.1301 m/z @8.86 [N1283_2.mzXML]	312.130126953125	8.855766666666666	8.719	12.842666666666666	4.123666666666667	7068.21484375	637617.4587850949	0	1192	0.3495719991778863	15.075554472337336	29.15110894467467	312.126708984375	312.1341552734375
876	312.158447265625	12.202633333333333					1	DETECTED	312.1584 m/z @12.20 [N1283_2.mzXML]	312.158447265625	12.202633333333333	3.9265666666666665	12.40775	8.481183333333334	15278.94921875	815681.0455827637	0	1192	0.031137429906198832	0.5130108253973513	0.02615364442064457	312.15521240234375	312.16815185546875
877	312.2158203125	10.753883333333333					1	DETECTED	312.2158 m/z @10.75 [N1283_2.mzXML]	312.2158203125	10.753883333333333	6.290850000000001	10.892716666666667	4.601866666666666	40527.96484375	724935.834698762	0	1192	0.15599295599083263	0.6186796898128001	0.2131522905403402	312.2073059082031	312.2172546386719
878	312.3616638183594	12.083499999999999					1	DETECTED	312.3617 m/z @12.08 [N1283_2.mzXML]	312.3616638183594	12.083499999999999	12.020433333333333	12.322983333333333	0.3025500000000001	12203.5615234375	117126.04699755865	0	1192	0.1242615543404888	2.3986522198731786	3.797304439746357	312.3601989746094	312.36199951171875
879	312.6578369140625	2.3762					1	DETECTED	312.6578 m/z @2.38 [N1283_2.mzXML]	312.6578369140625	2.3762	1.9681	14.153783333333333	12.185683333333333	27010.7109375	2419499.8069922496	0	1192	0.5108596886836643	2.019742357494447	2.8039209395769737	312.655517578125	312.66607666015625
880	313.0954895019531	1.49375					1	DETECTED	313.0955 m/z @1.49 [N1283_2.mzXML]	313.0954895019531	1.49375	1.4139666666666666	17.960500000000003	16.546533333333336	23474.078125	1387866.1878889468	0	1192	0.12485791670370161	103.69667850428247	200.01307730911313	313.09478759765625	313.09722900390625
881	313.13922119140625	8.873466666666667					1	DETECTED	313.1392 m/z @8.87 [N1283_2.mzXML]	313.13922119140625	8.873466666666667	8.7362	8.925666666666666	0.18946666666666623	7064.95458984375	44393.40742053199	0	1192	0.057271191116027964	0.6901408450704188	0.3802816901408376	313.13922119140625	313.1398010253906
882	313.1545104980469	10.029133333333334					1	DETECTED	313.1545 m/z @10.03 [N1283_2.mzXML]	313.1545104980469	10.029133333333334	10.01295	13.781616666666668	3.768666666666668	8525.865234375	407480.76024182094	0	1192	0.07885410112230495	116.43666323377411	7.569720458280724	313.1447448730469	313.1546325683594
883	313.1664733886719	12.40775					1	DETECTED	313.1665 m/z @12.41 [N1283_2.mzXML]	313.1664733886719	12.40775	12.219966666666666	12.594616666666667	0.3746500000000008	11726.408203125	160406.3345451662	0	1192	0.23709767147066252	0.9975592438093541	0.9951184876187082	313.16534423828125	313.167236328125
884	313.2731018066406	13.7326					1	DETECTED	313.2731 m/z @13.73 [N1283_2.mzXML]	313.2731018066406	13.7326	0.10173333333333333	19.888333333333332	19.7866	5140.6103515625	1700778.4324959405	0	1192	0.9366669006585315	0.7258012452130703	0.4490037805057661	313.26593017578125	313.2758483886719
885	313.7841491699219	2.389816666666667					1	DETECTED	313.7841 m/z @2.39 [N1283_2.mzXML]	313.7841491699219	2.389816666666667	1.9820166666666668	4.05045	2.068433333333333	21795.814453125	799576.3808166501	0	1192	0.4210529907630769	2.1116061191540036	2.540879150139543	313.782470703125	313.7853698730469
886	314.0289611816406	13.199000000000002					1	DETECTED	314.0290 m/z @13.20 [N1283_2.mzXML]	314.0289611816406	13.199000000000002	11.71725	14.316433333333332	2.5991833333333325	6957.15185546875	488448.5858176269	0	1192	0.12935540246279054	0.877065406894999	0.754130813789998	314.0214538574219	314.0299072265625
887	314.2314758300781	10.9428					1	DETECTED	314.2315 m/z @10.94 [N1283_2.mzXML]	314.2314758300781	10.9428	10.771700000000001	12.020433333333333	1.2487333333333321	407363.96875	4062791.3081638278	1	1192	0.14448633798792443	2.399356017304813	2.3518475892010824	314.2292785644531	314.2331237792969
888	315.01739501953125	1.5809					1	DETECTED	315.0174 m/z @1.58 [N1283_2.mzXML]	315.01739501953125	1.5809	1.5664	2.9888	1.4223999999999999	9179.5224609375	375724.4353970948	0	1192	0.810078635070486	49.048275862069104	104.46848755889111	315.0085754394531	315.0263366699219
889	315.0386657714844	2.4844999999999997					1	DETECTED	315.0387 m/z @2.48 [N1283_2.mzXML]	315.0386657714844	2.4844999999999997	2.1661	3.7265666666666664	1.5604666666666662	10436.43359375	305563.4275912169	0	1192	2.3486201446981743	1.3645490133815308	1.6452868254257103	315.0295104980469	315.04644775390625
890	315.0791931152344	2.3762					1	DETECTED	315.0792 m/z @2.38 [N1283_2.mzXML]	315.0791931152344	2.3762	0.5586	19.814833333333336	19.256233333333338	8097155.5	3.2842983702734214E8	1	1192	0.4610014163219316	1.7975126398246957	2.3507912785200418	315.07843017578125	315.0879821777344
891	315.1335144042969	11.396383333333334					1	DETECTED	315.1335 m/z @11.40 [N1283_2.mzXML]	315.1335144042969	11.396383333333334	2.2789	14.8345	12.5556	12448.2919921875	1845521.1156401983	0	1192	9.289802760181068	0.6885452674257698	4.418778229550443	315.1275939941406	315.1404724121094
892	315.1617736816406	2.3762					1	DETECTED	315.1618 m/z @2.38 [N1283_2.mzXML]	315.1617736816406	2.3762	2.2367166666666667	13.573816666666666	11.3371	7258.7890625	2480356.243964417	0	1192	9.915578056905044	40.63962241605931	80.27924483211861	315.1572570800781	315.17047119140625
893	315.23480224609375	10.975483333333333					1	DETECTED	315.2348 m/z @10.98 [N1283_2.mzXML]	315.23480224609375	10.975483333333333	2.4035333333333333	11.077050000000002	8.673516666666668	68934.53125	5871092.591352056	0	1192	0.14581152356621452	0.5059243618235447	0.01184872364708947	315.2294616699219	315.2351989746094
894	316.0826721191406	2.389816666666667					1	DETECTED	316.0827 m/z @2.39 [N1283_2.mzXML]	316.0826721191406	2.389816666666667	1.8545333333333334	10.3417	8.487166666666667	679983.3125	2.884936140681923E7	0	1192	0.43825310943263895	1.75943543829671	2.0624680423691	316.0816650390625	316.0841064453125
895	316.17498779296875	10.51345					1	DETECTED	316.1750 m/z @10.51 [N1283_2.mzXML]	316.17498779296875	10.51345	9.1613	10.579783333333333	1.4184833333333327	9056.861328125	282513.02686755365	0	1192	1.3508201270028195	0.5245288367907898	0.049057673581579475	316.1746520996094	316.1754455566406
896	316.2470397949219	11.109633333333333					1	DETECTED	316.2470 m/z @11.11 [N1283_2.mzXML]	316.2470397949219	11.109633333333333	10.925983333333333	12.067	1.1410166666666672	588667.9375	4182062.777981812	1	1192	0.09285846243811413	2.4983088421736963	3.3270351457852154	316.23724365234375	316.2478942871094
897	316.3823547363281	2.33435					1	DETECTED	316.3824 m/z @2.33 [N1283_2.mzXML]	316.3823547363281	2.33435	2.2367166666666667	3.6798	1.4430833333333335	20001.79296875	657164.4705855711	0	1192	1.4019537923062284	7.39032092864458	13.78064185728916	316.38153076171875	316.3824157714844
898	317.0836486816406	2.33435					1	DETECTED	317.0836 m/z @2.33 [N1283_2.mzXML]	317.0836486816406	2.33435	1.8973	12.133133333333335	10.235833333333336	92849.546875	4299437.214943634	0	1192	0.4295652064472608	1.986652557887664	2.457811933484343	317.0740661621094	317.08624267578125
899	317.11407470703125	1.6412					1	DETECTED	317.1141 m/z @1.64 [N1283_2.mzXML]	317.11407470703125	1.6412	0.37561666666666665	12.44225	12.066633333333334	18444.333984375	2025380.4701000068	0	1192	0.13123653643177935	2.17704976140516	79.23570804752946	317.104248046875	317.11602783203125
900	317.1777038574219	13.464333333333334					1	DETECTED	317.1777 m/z @13.46 [N1283_2.mzXML]	317.1777038574219	13.464333333333334	9.0464	14.227300000000001	5.180900000000001	18223.625	1059530.794521515	0	1192	0.15429809396158767	0.5863488207155684	0.19389964279977417	317.1710205078125	317.17852783203125
901	317.25042724609375	11.109633333333333					1	DETECTED	317.2504 m/z @11.11 [N1283_2.mzXML]	317.25042724609375	11.109633333333333	11.093133333333332	11.191699999999999	0.09856666666666669	99293.1484375	469230.77409374947	0	1192	0.1106787041799997	2.9868686868685743	4.973737373737149	317.25042724609375	317.25067138671875
902	317.5286865234375	2.3762					1	DETECTED	317.5287 m/z @2.38 [N1283_2.mzXML]	317.5286865234375	2.3762	1.9681	4.066116666666667	2.098016666666667	25954.359375	945423.7666546016	0	1192	0.5292291696538451	2.220004310492703	1.4414672770986847	317.5269775390625	317.5300598144531
903	318.0643005371094	16.43065					1	DETECTED	318.0643 m/z @16.43 [N1283_2.mzXML]	318.0643005371094	16.43065	9.688116666666668	19.46783333333333	9.779716666666664	4945.69970703125	1042764.9291126408	0	1192	2.291759556019599	0.7252256817417785	0.3826452538690754	318.0633850097656	318.06585693359375
904	318.1911926269531	9.3233					1	DETECTED	318.1912 m/z @9.32 [N1283_2.mzXML]	318.1911926269531	9.3233	9.262083333333333	10.061966666666667	0.7998833333333337	17533.970703125	182749.0023307493	0	1192	0.07413968926888437	1.6969046595479558	1.8374333572249095	318.18121337890625	318.19122314453125
905	318.29925537109375	11.337					1	DETECTED	318.2993 m/z @11.34 [N1283_2.mzXML]	318.29925537109375	11.337	11.308116666666667	19.559166666666666	8.25105	194441.40625	1745332.979423651	0	1192	0.05918685168431459	8.34036818833765	5.2901411407201255	318.29217529296875	318.3007507324219
906	318.9693908691406	1.8256833333333333					1	DETECTED	318.9694 m/z @1.83 [N1283_2.mzXML]	318.9693908691406	1.8256833333333333	1.8256833333333333	17.387166666666666	15.561483333333332	13257.1533203125	1355243.848022217	0	1192	0.16904446356956404	null	null	318.9685974121094	318.97625732421875
907	319.0599670410156	16.3577					1	DETECTED	319.0600 m/z @16.36 [N1283_2.mzXML]	319.0599670410156	16.3577	4.5086	19.083666666666666	14.575066666666665	4049.8056640625	1073157.6780064087	0	1192	6.373601175988911	0.6150284269128737	0.2300568538257475	319.0508728027344	319.0613098144531
908	319.12841796875	10.614583333333334					1	DETECTED	319.1284 m/z @10.61 [N1283_2.mzXML]	319.12841796875	10.614583333333334	10.24385	10.7193	0.4754500000000004	3995.79736328125	59893.252384399515	0	1192	0.29549050669174726	0.641229095486423	0.28245819097284597	319.1273498535156	319.1289978027344
909	319.16522216796875	9.561133333333334					1	DETECTED	319.1652 m/z @9.56 [N1283_2.mzXML]	319.16522216796875	9.561133333333334	9.513283333333334	11.175366666666667	1.6620833333333334	10901.919921875	412100.04303903185	0	1192	0.07514133040945481	1.7599388260990625	2.1605419485585005	319.16424560546875	319.16754150390625
910	319.1935119628906	14.183449999999999					1	DETECTED	319.1935 m/z @14.18 [N1283_2.mzXML]	319.1935119628906	14.183449999999999	9.2921	16.33955	7.0474499999999995	127686.40625	6180572.951446472	0	1192	0.5585918294604593	0.8308472250273147	0.5479694857478035	319.1844787597656	319.1947937011719
911	319.9867248535156	11.337					1	DETECTED	319.9867 m/z @11.34 [N1283_2.mzXML]	319.9867248535156	11.337	11.026250000000001	11.71725	0.690999999999999	82341.8125	887960.1017512219	0	1192	0.39373840292024376	0.9544365812514567	2.0270954661045457	319.9843444824219	319.9871520996094
912	320.1971435546875	14.212716666666667					1	DETECTED	320.1971 m/z @14.21 [N1283_2.mzXML]	320.1971435546875	14.212716666666667	14.094	15.862266666666667	1.7682666666666673	23997.498046875	860047.5145033271	0	1192	0.37175206235669833	7.522749702157192	9.365054990850155	320.19677734375	320.197998046875
913	321.2088317871094	12.578266666666668					1	DETECTED	321.2088 m/z @12.58 [N1283_2.mzXML]	321.2088317871094	12.578266666666668	2.389816666666667	15.990666666666668	13.600850000000001	59575.35546875	2207416.301677247	0	1192	0.30630604190579547	2.399750947485665	5.600326707129721	321.2001953125	321.2127990722656
914	322.0589599609375	16.871333333333332					1	DETECTED	322.0590 m/z @16.87 [N1283_2.mzXML]	322.0589599609375	16.871333333333332	8.494283333333334	19.631833333333336	11.137550000000003	2022.5869140625	578240.4837936097	0	1192	0.96307546640125	0.6647656394554171	0.3295312789108343	322.052490234375	322.0604248046875
915	322.212158203125	12.561666666666667					1	DETECTED	322.2122 m/z @12.56 [N1283_2.mzXML]	322.212158203125	12.561666666666667	9.176016666666667	12.918366666666666	3.7423499999999983	11462.607421875	992642.8730197751	0	1192	0.23456074460948173	0.5526782154091531	0.10535643081830616	322.2022705078125	322.2132568359375
916	323.0199279785156	1.81145					1	DETECTED	323.0199 m/z @1.81 [N1283_2.mzXML]	323.0199279785156	1.81145	1.6864166666666667	11.76595	10.079533333333334	12786.6513671875	3896288.5911167	0	1192	0.26690957144954286	40.30738469741403	79.6642884585486	323.0116882324219	323.02105712890625
917	323.1633605957031	10.357933333333333					1	DETECTED	323.1634 m/z @10.36 [N1283_2.mzXML]	323.1633605957031	10.357933333333333	9.607933333333333	10.562666666666667	0.9547333333333334	4874.5576171875	165148.84421191434	0	1192	0.5812151305761724	0.636488888888889	0.27297777777777793	323.16241455078125	323.1640319824219
918	323.2249450683594	13.815133333333334					1	DETECTED	323.2249 m/z @13.82 [N1283_2.mzXML]	323.2249450683594	13.815133333333334	1.4486999999999999	15.376816666666667	13.928116666666666	12498.6015625	1498984.438823731	0	1192	0.17995815957933736	0.5516433441835777	0.12043450218903425	323.22406005859375	323.2270812988281
919	323.2546081542969	12.778283333333333					1	DETECTED	323.2546 m/z @12.78 [N1283_2.mzXML]	323.2546081542969	12.778283333333333	11.882683333333334	13.3291	1.446416666666666	5705.85498046875	260366.89747174078	0	1192	0.7728581187093724	0.807512654458837	0.6150253089176742	323.2541198730469	323.2569885253906
920	324.0013427734375	3.3896666666666664					1	DETECTED	324.0013 m/z @3.39 [N1283_2.mzXML]	324.0013427734375	3.3896666666666664	2.9169666666666667	10.5969	7.679933333333333	2014.373779296875	466722.227101959	0	1192	5.411707363395075	8.123475072279815	15.246950144559632	324.0000305175781	324.0035400390625
921	324.19158935546875	9.7046					1	DETECTED	324.1916 m/z @9.70 [N1283_2.mzXML]	324.19158935546875	9.7046	9.639233333333333	14.68925	5.050016666666666	12054.986328125	1435067.6178031007	0	1192	0.10388162650280641	38.62837837837883	75.99989027533935	324.1912841796875	324.19622802734375
922	325.1425476074219	8.994916666666667					1	DETECTED	325.1425 m/z @8.99 [N1283_2.mzXML]	325.1425476074219	8.994916666666667	8.753433333333334	9.370066666666666	0.6166333333333327	5672.81640625	99781.7270090331	0	1192	0.10423966588134803	1.2767616812754505	1.553523362550901	325.1422424316406	325.14373779296875
923	325.17523193359375	15.844466666666667					1	DETECTED	325.1752 m/z @15.84 [N1283_2.mzXML]	325.17523193359375	15.844466666666667	0.22963333333333333	19.98	19.750366666666668	15844.912109375	3434316.2449854147	0	1192	1.7965720734846364	0.83448239485845	2.0149692085515882	325.1738586425781	325.17608642578125
924	325.2034912109375	13.7164					1	DETECTED	325.2035 m/z @13.72 [N1283_2.mzXML]	325.2034912109375	13.7164	7.065616666666667	14.482750000000001	7.417133333333334	5119.82080078125	1192036.6125480959	0	1192	0.07719827684618963	0.5576135141975758	0.1152270283951516	325.19525146484375	325.2132568359375
925	326.1773376464844	14.641783333333333					1	DETECTED	326.1773 m/z @14.64 [N1283_2.mzXML]	326.1773376464844	14.641783333333333	9.655516666666667	18.80816666666667	9.152650000000001	5157.431640625	1104607.3456665645	0	1192	1.4852391918297787	0.917785851806295	0.7155297863367055	326.17095947265625	326.17877197265625
926	326.2323913574219	10.293183333333333					1	DETECTED	326.2324 m/z @10.29 [N1283_2.mzXML]	326.2323913574219	10.293183333333333	10.24385	11.834399999999999	1.5905499999999986	15165.8193359375	240311.2443894962	0	1192	0.11070353821834367	16.12043918918921	29.815377833927318	326.230712890625	326.2324523925781
927	326.8490295410156	2.0524833333333334					1	DETECTED	326.8490 m/z @2.05 [N1283_2.mzXML]	326.8490295410156	2.0524833333333334	2.0102333333333333	2.208683333333333	0.1984499999999998	10160.1064453125	69176.10600109858	0	1192	0.12480492409707455	2.3485207100591623	3.697041420118325	326.84796142578125	326.85040283203125
928	327.0074462890625	0.3025					1	DETECTED	327.0074 m/z @0.30 [N1283_2.mzXML]	327.0074462890625	0.3025	0.13799999999999998	19.99816666666667	19.860166666666668	7110.48291015625	4280457.211906557	0	1192	16.319739522649087	60.36524822695036	119.73049645390073	327.0063171386719	327.00872802734375
929	327.05181884765625	11.598099999999999					1	DETECTED	327.0518 m/z @11.60 [N1283_2.mzXML]	327.05181884765625	11.598099999999999	1.62565	11.97485	10.3492	37005.75	4457889.164930054	0	1192	0.17202360552999174	0.5218458661398776	0.03401942713972474	327.05035400390625	327.0519714355469
930	327.1736145019531	15.844466666666667					1	DETECTED	327.1736 m/z @15.84 [N1283_2.mzXML]	327.1736145019531	15.844466666666667	5.503866666666667	18.569000000000003	13.065133333333335	6503.59716796875	2249628.1247698073	0	1192	0.7448764581145486	0.631739615367258	0.2634792307345159	327.1730041503906	327.1804504394531
931	327.22857666015625	13.83175					1	DETECTED	327.2286 m/z @13.83 [N1283_2.mzXML]	327.22857666015625	13.83175	3.804116666666667	14.770283333333333	10.966166666666666	30918.236328125	2210337.2561517954	0	1192	0.2215751495786673	5.574518470581665	0.6325925087735407	327.21954345703125	327.23590087890625
932	328.2110900878906	12.020433333333333					1	DETECTED	328.2111 m/z @12.02 [N1283_2.mzXML]	328.2110900878906	12.020433333333333	11.990466666666666	12.25425	0.26378333333333437	33410.125	195779.10156591775	0	1192	0.07328988640962919	4.401279199110135	6.402648417715387	328.2107849121094	328.21136474609375
933	328.2472229003906	11.093133333333332					1	DETECTED	328.2472 m/z @11.09 [N1283_2.mzXML]	328.2472229003906	11.093133333333332	9.0464	12.810516666666667	3.7641166666666663	133430.75	1784953.4016695549	1	1192	0.10376450918677982	0.9195425230448524	0.07033709602048471	328.2420349121094	328.2494201660156
934	328.8979187011719	1.5664					1	DETECTED	328.8979 m/z @1.57 [N1283_2.mzXML]	328.8979187011719	1.5664	1.4486999999999999	1.6105333333333334	0.1618333333333335	82561.109375	489211.0566950687	0	1192	0.09776524970595846	0.6817016915517693	0.37927674468756695	328.8972473144531	328.89801025390625
935	328.99786376953125	1.7969333333333333					1	DETECTED	328.9979 m/z @1.80 [N1283_2.mzXML]	328.99786376953125	1.7969333333333333	0.10173333333333333	19.99816666666667	19.896433333333338	17439.546875	4264840.927329345	0	1192	4.564982886758341	4.39857790505425	7.747703339936845	328.99774169921875	329.0060729980469
936	329.2466735839844	13.7326					1	DETECTED	329.2467 m/z @13.73 [N1283_2.mzXML]	329.2466735839844	13.7326	11.059966666666666	15.57165	4.511683333333334	81014.296875	2548413.614903289	0	1192	0.2829115905622501	0.7647898250196499	0.40067492240632807	329.2436828613281	329.2510070800781
937	330.1494445800781	10.684633333333332					1	DETECTED	330.1494 m/z @10.68 [N1283_2.mzXML]	330.1494445800781	10.684633333333332	10.63205	13.479566666666667	2.8475166666666674	136072.484375	1607138.5468909908	1	1192	0.08499178979595712	2.367771567035987	2.577465610873335	330.1485595703125	330.1557312011719
938	330.19097900390625	9.448966666666667					1	DETECTED	330.1910 m/z @9.45 [N1283_2.mzXML]	330.19097900390625	9.448966666666667	9.4169	9.639233333333333	0.22233333333333327	3943.1904296875	26997.275828063946	0	1192	0.05544683551542384	3.4667359667359157	5.933471933471831	330.189697265625	330.1912841796875
939	330.2272644042969	10.480833333333333					1	DETECTED	330.2273 m/z @10.48 [N1283_2.mzXML]	330.2272644042969	10.480833333333333	10.445383333333332	10.5969	0.15151666666666763	7102.5751953125	55420.35941625979	0	1192	0.1534724195897219	2.1370474847202243	3.274094969440449	330.2267761230469	330.2274169921875
940	330.2450866699219	11.7331					1	DETECTED	330.2451 m/z @11.73 [N1283_2.mzXML]	330.2450866699219	11.7331	11.71725	14.316433333333332	2.5991833333333325	20192.2421875	1738978.0274990238	0	1192	0.34446869911957556	81.9931650893777	162.9863301787554	330.2449035644531	330.25042724609375
941	330.3358154296875	11.882683333333334					1	DETECTED	330.3358 m/z @11.88 [N1283_2.mzXML]	330.3358154296875	11.882683333333334	11.851033333333334	12.020433333333333	0.16939999999999955	9109.9521484375	48590.912054687506	0	1192	0.12875074403940445	2.6761453396523702	4.3522906793047405	330.335205078125	330.3371276855469
942	330.89520263671875	1.5664					1	DETECTED	330.8952 m/z @1.57 [N1283_2.mzXML]	330.89520263671875	1.5664	1.4639833333333334	1.5955000000000001	0.13151666666666673	11524.91015625	59615.55932934576	0	1192	0.09723170140558768	0.6420667209113107	0.2841334418226214	330.89471435546875	330.8958740234375
943	331.0530700683594	2.3762					1	DETECTED	331.0531 m/z @2.38 [N1283_2.mzXML]	331.0530700683594	2.3762	1.6412	16.706	15.0648	1216237.375	4.437016690531361E7	1	1192	0.4542241059773646	1.5674429393192528	1.7117203076304204	331.0443115234375	331.05743408203125
944	331.15301513671875	10.684633333333332					1	DETECTED	331.1530 m/z @10.68 [N1283_2.mzXML]	331.15301513671875	10.684633333333332	10.614583333333334	10.824283333333334	0.20969999999999978	26400.353515625	163398.27758984367	0	1192	0.08138707223402442	1.5011910882167274	2.0780447842815355	331.1519775390625	331.15301513671875
945	331.1653747558594	8.363133333333334					1	DETECTED	331.1654 m/z @8.36 [N1283_2.mzXML]	331.1653747558594	8.363133333333334	8.065166666666666	8.4602	0.395033333333334	8760.701171875	106225.47395459023	0	1192	0.1668076682223667	0.6628817541111977	0.4865964623337626	331.1648254394531	331.16558837890625
946	331.262451171875	14.641783333333333					1	DETECTED	331.2625 m/z @14.64 [N1283_2.mzXML]	331.262451171875	14.641783333333333	11.959249999999999	16.5043	4.545050000000002	19411.19140625	1336542.9605220323	0	1192	0.51001634135595	0.9505870874011011	0.818890516052559	331.2606506347656	331.263916015625
947	332.0570068359375	2.3762					1	DETECTED	332.0570 m/z @2.38 [N1283_2.mzXML]	332.0570068359375	2.3762	2.02445	7.5426166666666665	5.518166666666667	109790.328125	4256886.721828981	0	1192	0.5452660911337683	3.221325337223117	7.2143606227734685	332.05413818359375	332.05804443359375
948	332.16351318359375	10.061966666666667					1	DETECTED	332.1635 m/z @10.06 [N1283_2.mzXML]	332.16351318359375	10.061966666666667	8.347233333333334	11.158449999999998	2.811216666666665	191514.703125	5384259.039445805	1	1192	0.4539901438041003	1.1210500275822937	1.5390307976975084	332.1560974121094	332.17108154296875
949	332.2421875	10.789516666666666					1	DETECTED	332.2422 m/z @10.79 [N1283_2.mzXML]	332.2421875	10.789516666666666	10.701783333333333	11.026250000000001	0.3244666666666678	105324.203125	887713.6423535167	1	1192	0.12857642931930258	1.784064444826635	1.798529268644201	332.2415466308594	332.2424011230469
950	333.05133056640625	2.3762					1	DETECTED	333.0513 m/z @2.38 [N1283_2.mzXML]	333.05133056640625	2.3762	1.8256833333333333	4.800133333333333	2.97445	74909.8671875	2739467.691795228	0	1192	0.40251796558291586	1.7303031601883774	1.0160114060729062	333.0507507324219	333.0528259277344
951	333.1502685546875	13.464333333333334					1	DETECTED	333.1503 m/z @13.46 [N1283_2.mzXML]	333.1502685546875	13.464333333333334	10.909633333333334	15.359033333333334	4.449400000000001	17980.484375	1117495.8540055242	0	1192	0.20326412025673335	0.8485980615737653	0.1291863472682069	333.1404113769531	333.15093994140625
952	333.167236328125	9.98055					1	DETECTED	333.1672 m/z @9.98 [N1283_2.mzXML]	333.167236328125	9.98055	9.67155	15.535766666666666	5.864216666666666	24784.046875	2041163.5763214119	0	1192	0.5072570827708951	8.777664686278257	15.402575555392284	333.16656494140625	333.172119140625
953	333.1832580566406	12.005666666666666					1	DETECTED	333.1833 m/z @12.01 [N1283_2.mzXML]	333.1832580566406	12.005666666666666	11.686649999999998	12.305583333333335	0.6189333333333362	14258.16015625	309482.77311035246	0	1192	0.1530296992723521	0.9700642599655194	0.9401285199310386	333.1827087402344	333.1842956542969
954	333.20269775390625	12.357166666666666					1	DETECTED	333.2027 m/z @12.36 [N1283_2.mzXML]	333.20269775390625	12.357166666666666	9.131166666666667	12.594616666666667	3.46345	20474.787109375	1251210.840755554	0	1192	0.15836140563185985	0.5368025418474893	0.07360508369497858	333.2018127441406	333.2066650390625
955	333.2452392578125	10.771700000000001					1	DETECTED	333.2452 m/z @10.77 [N1283_2.mzXML]	333.2452392578125	10.771700000000001	10.7193	10.875916666666665	0.15661666666666463	16594.728515625	120207.25817797822	0	1192	0.15574117765351936	1.4944338422391537	1.988867684478307	333.24505615234375	333.2458801269531
956	334.13958740234375	9.753983333333334					1	DETECTED	334.1396 m/z @9.75 [N1283_2.mzXML]	334.13958740234375	9.753983333333334	9.688116666666668	9.820333333333334	0.13221666666666643	15222.7353515625	76326.63657666038	0	1192	0.08217513833033507	1.0036690283400813	1.0073380566801629	334.1395263671875	334.1399230957031
957	334.9145202636719	1.6105333333333334					1	DETECTED	334.9145 m/z @1.61 [N1283_2.mzXML]	334.9145202636719	1.6105333333333334	1.5664	1.6412	0.07479999999999998	57274.30078125	175272.39283056644	0	1192	0.055200041241182385	0.8474320241691836	0.6578775122524673	334.9144287109375	334.91473388671875
958	335.1236572265625	10.357933333333333					1	DETECTED	335.1237 m/z @10.36 [N1283_2.mzXML]	335.1236572265625	10.357933333333333	9.77025	10.562666666666667	0.7924166666666661	6328.3720703125	92839.56638912982	0	1192	0.11882948255836645	0.6741867785939143	0.4356187362600601	335.12249755859375	335.12481689453125
959	335.1661376953125	14.123933333333333					1	DETECTED	335.1661 m/z @14.12 [N1283_2.mzXML]	335.1661376953125	14.123933333333333	9.98055	16.375883333333334	6.395333333333335	129984.90625	6132279.784505374	0	1192	0.4013317333682771	0.8777999076599937	0.9816873035327042	335.16131591796875	335.167236328125
960	335.2183532714844	12.544816666666666					1	DETECTED	335.2184 m/z @12.54 [N1283_2.mzXML]	335.2183532714844	12.544816666666666	7.2420833333333325	12.7116	5.469516666666668	15210.06640625	763949.0136853949	0	1192	0.11067564875871128	0.5157261663796031	0.031452332759206225	335.21746826171875	335.2239685058594
961	336.0752258300781	16.43065					1	DETECTED	336.0752 m/z @16.43 [N1283_2.mzXML]	336.0752258300781	16.43065	0.43010000000000004	19.613666666666667	19.183566666666668	3314.10546875	1255142.8450486448	0	1192	1.1921912321923003	0.5994658516946814	0.19893170338936267	336.07330322265625	336.0773620605469
962	336.16943359375	14.108816666666666					1	DETECTED	336.1694 m/z @14.11 [N1283_2.mzXML]	336.16943359375	14.108816666666666	11.834399999999999	17.6095	5.775100000000002	23925.98828125	1394623.6029987189	0	1192	0.28568737047468673	0.8136195006566446	0.5926284756367587	336.16021728515625	336.17071533203125
963	336.25244140625	12.150366666666667					1	DETECTED	336.2524 m/z @12.15 [N1283_2.mzXML]	336.25244140625	12.150366666666667	11.928566666666667	17.295166666666667	5.3666	9920.1650390625	966693.0426882321	0	1192	0.10490987196270929	12.097835888187557	23.195671776375114	336.24884033203125	336.2532653808594
964	336.66375732421875	13.285366666666667					1	DETECTED	336.6638 m/z @13.29 [N1283_2.mzXML]	336.66375732421875	13.285366666666667	12.9486	13.93295	0.9843499999999992	20963.357421875	463780.56270788476	0	1192	0.17466727426205253	1.4614718400475133	1.9229436800950266	336.66241455078125	336.6640625
965	336.88641357421875	1.5519666666666665					1	DETECTED	336.8864 m/z @1.55 [N1283_2.mzXML]	336.88641357421875	1.5519666666666665	1.49375	9.3856	7.89185	10073.328125	2585975.4652233883	0	1192	7.886458385384292	67.77998854852572	134.55997709705144	336.88616943359375	336.8870544433594
966	337.0613708496094	2.2367166666666667					1	DETECTED	337.0614 m/z @2.24 [N1283_2.mzXML]	337.0613708496094	2.2367166666666667	1.6412	19.2115	17.5703	653364.875	2.546982808959142E7	1	1192	0.5755998800903981	1.559573051631539	1.5121391089443506	337.0597839355469	337.0713195800781
967	337.1664123535156	14.123933333333333					1	DETECTED	337.1664 m/z @14.12 [N1283_2.mzXML]	337.1664123535156	14.123933333333333	11.142166666666666	15.662783333333334	4.520616666666667	49662.96875	1801430.210922425	0	1192	0.1774372244834126	0.8221659701185855	0.38596626476654217	337.1646728515625	337.1673889160156
968	337.1815490722656	12.578266666666668					1	DETECTED	337.1815 m/z @12.58 [N1283_2.mzXML]	337.1815490722656	12.578266666666668	12.493183333333333	12.933633333333335	0.440450000000002	65582.734375	950340.5315590837	0	1192	0.23963437164881007	2.588344760039133	4.141085765593159	337.1812744140625	337.18231201171875
969	338.2315368652344	12.424866666666667					1	DETECTED	338.2315 m/z @12.42 [N1283_2.mzXML]	338.2315368652344	12.424866666666667	0.10173333333333333	19.99816666666667	19.896433333333338	382271.59375	1.7587677018561695E7	0	1192	0.40694619133956245	2.872157411664437	1.5470048235012364	338.2309265136719	338.2337341308594
970	338.3406982421875	12.322983333333333					1	DETECTED	338.3407 m/z @12.32 [N1283_2.mzXML]	338.3406982421875	12.322983333333333	4.63685	15.626333333333333	10.989483333333332	127670.75	9241484.882386323	0	1192	0.4656326292427462	0.7148902352288102	0.42978047045762063	338.34039306640625	338.34100341796875
971	339.15850830078125	9.607933333333333					1	DETECTED	339.1585 m/z @9.61 [N1283_2.mzXML]	339.15850830078125	9.607933333333333	9.307816666666668	15.168183333333333	5.860366666666666	19388.109375	1586446.4617974246	0	1192	4.820579744664824	1.9546965706796322	17.96130184199851	339.15765380859375	339.1626892089844
972	339.2348937988281	12.424866666666667					1	DETECTED	339.2349 m/z @12.42 [N1283_2.mzXML]	339.2348937988281	12.424866666666667	0.17506666666666665	19.98	19.804933333333334	75314.703125	3391033.547649718	0	1192	0.618073927181074	1.201985612852785	1.0257592988173079	339.2338562011719	339.2367858886719
973	339.3442077636719	12.3401					1	DETECTED	339.3442 m/z @12.34 [N1283_2.mzXML]	339.3442077636719	12.3401	12.133133333333335	12.99285	0.8597166666666656	31300.333984375	776642.1209478752	0	1192	0.43325423885286085	2.0279624446314433	2.4591527626349485	339.3435974121094	339.3446044921875
974	340.2472839355469	11.191699999999999					1	DETECTED	340.2473 m/z @11.19 [N1283_2.mzXML]	340.2472839355469	11.191699999999999	10.789516666666666	17.166333333333334	6.376816666666668	55480.85546875	1489128.2237887587	0	1192	0.08864404002386195	7.9277485392234075	14.855497078446815	340.2391052246094	340.2572326660156
975	340.78082275390625	1.7685833333333332					1	DETECTED	340.7808 m/z @1.77 [N1283_2.mzXML]	340.78082275390625	1.7685833333333332	1.7025833333333333	1.9259666666666668	0.2233833333333335	8516.439453125	64943.308513916025	0	1192	0.07440945881241667	1.6922979797979851	2.3845959595959703	340.7805480957031	340.7831726074219
976	340.93115234375	1.62565					1	DETECTED	340.9312 m/z @1.63 [N1283_2.mzXML]	340.93115234375	1.62565	1.5955000000000001	1.6562	0.060699999999999754	36343.625	102497.92204492165	0	1192	0.05566427608815849	1.006633499170812	1.0132669983416238	340.93109130859375	340.9316711425781
977	341.0311279296875	11.569366666666667					1	DETECTED	341.0311 m/z @11.57 [N1283_2.mzXML]	341.0311279296875	11.569366666666667	11.5109	12.099783333333333	0.5888833333333334	93242.4609375	1023939.6954566647	0	1192	0.16542842066259134	3.8127650137450955	5.113267694176302	341.02984619140625	341.03131103515625
978	341.19866943359375	12.322983333333333					1	DETECTED	341.1987 m/z @12.32 [N1283_2.mzXML]	341.19866943359375	12.322983333333333	12.202633333333333	15.34145	3.138816666666667	6732.6474609375	405166.9480837706	0	1192	0.20033237566540052	13.040368370031834	25.080736740063667	341.1888732910156	341.199462890625
979	341.2676086425781	12.005666666666666					1	DETECTED	341.2676 m/z @12.01 [N1283_2.mzXML]	341.2676086425781	12.005666666666666	11.959249999999999	12.03565	0.07640000000000136	7085.3115234375	23619.11531225617	0	1192	0.04062633408118721	0.8229802513465	0.645960502693	341.26727294921875	341.2681884765625
980	341.351806640625	13.815133333333334					1	DETECTED	341.3518 m/z @13.82 [N1283_2.mzXML]	341.351806640625	13.815133333333334	13.765316666666667	14.545366666666666	0.7800499999999992	13049.7236328125	246091.09747412094	0	1192	0.19608471094749014	7.829207092673134	13.003450298561251	341.3505859375	341.3523864746094
981	342.01470947265625	8.943333333333333					1	DETECTED	342.0147 m/z @8.94 [N1283_2.mzXML]	342.01470947265625	8.943333333333333	0.22963333333333333	19.943166666666666	19.713533333333334	5783.416015625	2044689.5150535572	0	1192	2.8821192713470394	1.1311804017428495	1.1007801963511332	342.01177978515625	342.01690673828125
982	342.2628479003906	11.337					1	DETECTED	342.2628 m/z @11.34 [N1283_2.mzXML]	342.2628479003906	11.337	11.249699999999999	12.099783333333333	0.850083333333334	165924.28125	1509411.1950616457	0	1192	0.14737581404964217	2.103442585010562	2.5750580137131274	342.2621154785156	342.26361083984375
983	342.8676452636719	1.6864166666666667					1	DETECTED	342.8676 m/z @1.69 [N1283_2.mzXML]	342.8676452636719	1.6864166666666667	1.6711333333333334	1.7828333333333333	0.11169999999999991	11596.0966796875	66242.04040087888	0	1192	0.11093416246879606	3.6543075245365335	6.308615049073067	342.8675537109375	342.8681335449219
984	343.1918640136719	12.3401					1	DETECTED	343.1919 m/z @12.34 [N1283_2.mzXML]	343.1918640136719	12.3401	12.202633333333333	17.461333333333336	5.258700000000003	33421.6484375	1127267.0868314197	0	1192	0.19966313462438023	7.960285624879671	14.725967562482348	343.18463134765625	343.1952819824219
985	344.1951904296875	12.322983333333333					1	DETECTED	344.1952 m/z @12.32 [N1283_2.mzXML]	344.1951904296875	12.322983333333333	12.202633333333333	15.789216666666666	3.5865833333333335	5565.578125	385115.0035448606	0	1192	0.09365181488102614	14.900637030882127	28.801274061764254	344.19464111328125	344.20037841796875
986	344.2782897949219	11.494533333333333					1	DETECTED	344.2783 m/z @11.49 [N1283_2.mzXML]	344.2782897949219	11.494533333333333	11.461566666666666	11.851033333333334	0.3894666666666673	123117.609375	798215.4072793003	1	1192	0.06340249968587841	3.891087810073103	5.898867674429212	344.2779846191406	344.2793273925781
987	344.6495361328125	13.11125					1	DETECTED	344.6495 m/z @13.11 [N1283_2.mzXML]	344.6495361328125	13.11125	12.9486	13.557549999999999	0.6089499999999983	14647.2421875	232370.05647119103	0	1192	0.2635160630397042	1.871964340608672	2.743928681217344	344.6482849121094	344.6509704589844
988	344.87548828125	1.5519666666666665					1	DETECTED	344.8755 m/z @1.55 [N1283_2.mzXML]	344.87548828125	1.5519666666666665	1.4486999999999999	1.7828333333333333	0.3341333333333334	208967.03125	1083824.2807314452	0	1192	0.09061362614365764	0.7842013802776612	0.5492165522975394	344.86553955078125	344.87554931640625
989	345.21630859375	11.928566666666667					1	DETECTED	345.2163 m/z @11.93 [N1283_2.mzXML]	345.21630859375	11.928566666666667	11.851033333333334	12.3401	0.4890666666666661	68706.5	590704.6864333502	0	1192	0.1378390076656082	2.7691795139733695	3.0973557999255017	345.21551513671875	345.2183837890625
990	346.0089416503906	8.873466666666667					1	DETECTED	346.0089 m/z @8.87 [N1283_2.mzXML]	346.0089416503906	8.873466666666667	0.10173333333333333	19.99816666666667	19.896433333333338	23002.69921875	9327411.770997489	0	1192	3.7992866290948077	0.8857707321819681	0.7462522469787355	346.0072937011719	346.01007080078125
991	346.2728576660156	13.7164					1	DETECTED	346.2729 m/z @13.72 [N1283_2.mzXML]	346.2728576660156	13.7164	12.44225	14.421266666666666	1.9790166666666664	27327.328125	740615.1112579345	0	1192	0.26243354065024427	0.7308271246918651	3.3167893342084387	346.2722473144531	346.2743835449219
992	346.90850830078125	1.5664					1	DETECTED	346.9085 m/z @1.57 [N1283_2.mzXML]	346.90850830078125	1.5664	1.49375	1.5955000000000001	0.10175000000000023	12027.8203125	55850.911976074254	0	1192	0.10117064987372504	0.70027529249828	0.40055058499656	346.9073486328125	346.90850830078125
993	348.2889709472656	14.46725					1	DETECTED	348.2890 m/z @14.47 [N1283_2.mzXML]	348.2889709472656	14.46725	14.360933333333332	15.219783333333334	0.8588500000000021	4407.0478515625	93951.1127544557	0	1192	0.23814960242235017	4.039112713591424	4.16451098974123	348.288330078125	348.2907409667969
994	348.8126525878906	1.7685833333333332					1	DETECTED	348.8127 m/z @1.77 [N1283_2.mzXML]	348.8126525878906	1.7685833333333332	1.7025833333333333	1.7828333333333333	0.08024999999999993	14808.8232421875	50494.7028896484	0	1192	0.08314974375671835	0.6079545454545464	0.2159090909090929	348.8126525878906	348.8133544921875
995	348.86865234375	1.5519666666666665					1	DETECTED	348.8687 m/z @1.55 [N1283_2.mzXML]	348.86865234375	1.5519666666666665	1.49375	1.5809	0.08715000000000006	13522.53125	47056.1672861328	0	1192	0.06322879941985171	0.7484969939879775	0.49699398797595506	348.8675842285156	348.86865234375
996	349.0174255371094	3.42					1	DETECTED	349.0174 m/z @3.42 [N1283_2.mzXML]	349.0174255371094	3.42	3.0324	19.431333333333335	16.398933333333336	2918.25537109375	853030.2509220886	0	1192	0.7072752559548499	21.15445476436189	41.308909528723774	349.01446533203125	349.0191345214844
997	349.23431396484375	12.694983333333333					1	DETECTED	349.2343 m/z @12.69 [N1283_2.mzXML]	349.23431396484375	12.694983333333333	12.628333333333334	12.7944	0.1660666666666657	5420.97265625	33380.49943432611	0	1192	0.07299163958666455	1.2458114528632234	1.4916229057264465	349.2332458496094	349.2346496582031
998	350.0901794433594	16.706					1	DETECTED	350.0902 m/z @16.71 [N1283_2.mzXML]	350.0901794433594	16.706	7.944916666666667	19.10216666666667	11.157250000000001	3648.601318359375	929007.3073646243	0	1192	0.7153588127423873	0.6367505921071407	0.2735011842142813	350.0838623046875	350.09197998046875
999	350.1741943359375	8.753433333333334					1	DETECTED	350.1742 m/z @8.75 [N1283_2.mzXML]	350.1741943359375	8.753433333333334	8.363133333333334	8.943333333333333	0.5801999999999996	5578.37841796875	72021.62146109008	0	1192	0.1654622321210084	0.743274404304381	0.486548808608762	350.1730041503906	350.1744689941406
1000	350.8099060058594	1.7370166666666667					1	DETECTED	350.8099 m/z @1.74 [N1283_2.mzXML]	350.8099060058594	1.7370166666666667	1.6864166666666667	1.7828333333333333	0.0964166666666666	12795.056640625	58965.0201882324	0	1192	0.4299589593975426	0.9527338603425557	0.9054677206851114	350.8099060058594	350.8114013671875
1001	350.89215087890625	1.5955000000000001					1	DETECTED	350.8922 m/z @1.60 [N1283_2.mzXML]	350.89215087890625	1.5955000000000001	1.5664	1.62565	0.059250000000000025	63418.08203125	156126.39667285193	0	1192	0.04492952596083133	1.018041237113398	1.0360824742267962	350.8916320800781	350.89239501953125
1002	351.0870666503906	16.5408					1	DETECTED	351.0871 m/z @16.54 [N1283_2.mzXML]	351.0870666503906	16.5408	8.960583333333334	18.9735	10.012916666666667	3050.324951171875	690987.8654917605	0	1192	2.2726055128777123	0.6604637510361402	0.3209275020722803	351.0847473144531	351.0887145996094
1003	351.21356201171875	12.47645					1	DETECTED	351.2136 m/z @12.48 [N1283_2.mzXML]	351.21356201171875	12.47645	9.639233333333333	12.611466666666667	2.9722333333333335	8659.380859375	380944.91117828357	0	1192	0.15413960923435965	0.5237938590050109	0.04758771801002168	351.2115783691406	351.2146911621094
1004	351.2284851074219	13.668116666666666					1	DETECTED	351.2285 m/z @13.67 [N1283_2.mzXML]	351.2284851074219	13.668116666666666	13.589516666666666	15.099283333333334	1.5097666666666676	66134.8515625	1360875.191037414	0	1192	0.2686705685684796	6.173974407530828	7.913363308924119	351.2200622558594	351.2292175292969
1005	352.16546630859375	9.9651					1	DETECTED	352.1655 m/z @9.97 [N1283_2.mzXML]	352.16546630859375	9.9651	8.753433333333334	10.463633333333332	1.7101999999999986	30004.26953125	465708.856643158	0	1192	0.08789382332976103	0.5945718768156062	0.15924998745160857	352.1643981933594	352.1691589355469
1006	352.22412109375	12.288633333333333					1	DETECTED	352.2241 m/z @12.29 [N1283_2.mzXML]	352.22412109375	12.288633333333333	12.219966666666666	14.3464	2.126433333333333	12011.1123046875	942981.8319688721	0	1192	0.0944538706762117	15.48373786407757	28.877156605408953	352.2220458984375	352.2320861816406
1007	353.03521728515625	2.2367166666666667					1	DETECTED	353.0352 m/z @2.24 [N1283_2.mzXML]	353.03521728515625	2.2367166666666667	1.6412	18.126166666666666	16.484966666666665	250274.828125	9980136.501461217	0	1192	0.6255845562759688	1.4042901622348067	1.199197953573173	353.0266418457031	353.03692626953125
1008	353.1742858886719	10.07795					1	DETECTED	353.1743 m/z @10.08 [N1283_2.mzXML]	353.1742858886719	10.07795	9.786883333333332	17.313499999999998	7.526616666666666	11575.5751953125	773734.377880493	0	1192	0.3588188217419379	12.94603978078523	25.758461658596215	353.17266845703125	353.18218994140625
1009	353.244140625	14.406566666666667					1	DETECTED	353.2441 m/z @14.41 [N1283_2.mzXML]	353.244140625	14.406566666666667	11.990466666666666	15.411716666666667	3.4212500000000006	8040.22412109375	642896.7528018189	0	1192	2.7558880700255823	0.7080108439220232	0.34958524282620823	353.235595703125	353.2452392578125
1010	354.0282287597656	11.221016666666666					1	DETECTED	354.0282 m/z @11.22 [N1283_2.mzXML]	354.0282287597656	11.221016666666666	1.7530000000000001	12.47645	10.72345	1457746.75	1.4213816377880275E7	1	1192	0.09510128467595713	2.9256691066157323	3.9101116657355184	354.0279235839844	354.0328063964844
1011	355.0116882324219	11.7331					1	DETECTED	355.0117 m/z @11.73 [N1283_2.mzXML]	355.0116882324219	11.7331	2.8168	19.668333333333333	16.851533333333332	3166.332275390625	1264847.8193545837	0	1192	16.42414820850495	0.9449846535745395	0.889969307149079	355.009521484375	355.0158996582031
1012	355.0828857421875	12.005666666666666					1	DETECTED	355.0829 m/z @12.01 [N1283_2.mzXML]	355.0828857421875	12.005666666666666	4.2234	18.311833333333333	14.088433333333333	13703.7890625	4221203.75042575	0	1192	7.891873163911773	0.905162591875546	0.8103251837510922	355.0751953125	355.09130859375
1013	355.26226806640625	12.11685					1	DETECTED	355.2623 m/z @12.12 [N1283_2.mzXML]	355.26226806640625	12.11685	1.8256833333333333	12.67825	10.852566666666666	8884.2197265625	2356164.883299378	0	1192	0.42950254592721926	0.5272758190681329	0.05455163813626581	355.2559814453125	355.2629089355469
1014	356.02532958984375	11.221016666666666					1	DETECTED	356.0253 m/z @11.22 [N1283_2.mzXML]	356.02532958984375	11.221016666666666	0.19328333333333333	18.108166666666666	17.914883333333332	841766.0	1.2504367282419862E7	1	1192	0.103447466385866	2.799210739454202	4.069055592354708	356.02056884765625	356.0328063964844
1015	356.90924072265625	1.6105333333333334					1	DETECTED	356.9092 m/z @1.61 [N1283_2.mzXML]	356.90924072265625	1.6105333333333334	1.4639833333333334	5.399283333333333	3.9353	41731.359375	1351731.8349970703	0	1192	0.054998849113576	41.97630587091586	90.5064881729945	356.90777587890625	356.91546630859375
1016	357.27783203125	12.005666666666666					1	DETECTED	357.2778 m/z @12.01 [N1283_2.mzXML]	357.27783203125	12.005666666666666	11.526033333333334	16.982666666666667	5.456633333333333	95439.1328125	2558783.3024185486	1	1192	0.7718010538162066	6.639610140896551	2.1389070335848146	357.2768249511719	357.2817077636719
1017	357.2988586425781	13.966383333333333					1	DETECTED	357.2989 m/z @13.97 [N1283_2.mzXML]	357.2988586425781	13.966383333333333	13.865450000000001	19.631833333333336	5.766383333333335	7072.25341796875	432635.38087792986	0	1192	0.5271599262439359	28.56530713342179	6.924921501030778	357.2975158691406	357.3000183105469
1018	358.2576599121094	11.043083333333334					1	DETECTED	358.2577 m/z @11.04 [N1283_2.mzXML]	358.2576599121094	11.043083333333334	10.529666666666666	11.158449999999998	0.6287833333333328	49221.3203125	444892.5392976066	0	1192	0.10907795791205643	0.5858464951096789	0.13275420124162557	358.2574462890625	358.25921630859375
1019	358.2943115234375	11.5837					1	DETECTED	358.2943 m/z @11.58 [N1283_2.mzXML]	358.2943115234375	11.5837	11.555100000000001	11.959249999999999	0.4041499999999978	71891.1875	553118.0854965782	0	1192	0.12055102196616829	5.782446263357213	5.812955491427245	358.2933654785156	358.29473876953125
1020	359.0430908203125	1.7969333333333333					1	DETECTED	359.0431 m/z @1.80 [N1283_2.mzXML]	359.0430908203125	1.7969333333333333	1.6412	18.863166666666665	17.221966666666663	343174.71875	1.0688558124508906E7	1	1192	0.5291120579855446	3.283140973143627	4.422152283455404	359.03839111328125	359.0450744628906
1021	359.16607666015625	13.949866666666667					1	DETECTED	359.1661 m/z @13.95 [N1283_2.mzXML]	359.16607666015625	13.949866666666667	3.773483333333333	14.227300000000001	10.453816666666668	7089.4189453125	1456709.8994846793	0	1192	0.24386017685418615	0.5136312344103915	0.027262468820782877	359.1648254394531	359.16949462890625
1022	360.06854248046875	9.77025					1	DETECTED	360.0685 m/z @9.77 [N1283_2.mzXML]	360.06854248046875	9.77025	9.753983333333334	15.394583333333333	5.640599999999999	3276.285888671875	280105.9678775939	0	1192	0.08532096949002721	173.37909836065586	345.7581967213117	360.06842041015625	360.0757751464844
1023	360.2376708984375	3.9265666666666665					1	DETECTED	360.2377 m/z @3.93 [N1283_2.mzXML]	360.2376708984375	3.9265666666666665	3.42	4.81705	1.3970500000000001	3628.293212890625	166560.98655621344	0	1192	0.5826574258279593	1.3789399223530963	1.7578798447061925	360.23712158203125	360.2393798828125
1024	360.3230895996094	12.561666666666667					1	DETECTED	360.3231 m/z @12.56 [N1283_2.mzXML]	360.3230895996094	12.561666666666667	12.185183333333333	12.857966666666666	0.6727833333333333	9856.6455078125	197241.66244030753	0	1192	0.1746107805643735	0.8935101155429603	0.7870202310859206	360.32147216796875	360.3243103027344
1025	361.13848876953125	10.753883333333333					1	DETECTED	361.1385 m/z @10.75 [N1283_2.mzXML]	361.13848876953125	10.753883333333333	10.07795	10.841666666666667	0.7637166666666673	3007.533203125	86776.31984851074	0	1192	0.641560787820934	0.5649349048229615	0.12986980964592304	361.13800048828125	361.1400451660156
1026	361.18194580078125	12.11685					1	DETECTED	361.1819 m/z @12.12 [N1283_2.mzXML]	361.18194580078125	12.11685	11.959249999999999	12.202633333333333	0.24338333333333395	6022.0927734375	58024.67239123571	0	1192	0.09046912904996418	0.7721552453468696	0.5443104906937394	361.18060302734375	361.1821594238281
1027	361.31219482421875	12.288633333333333					1	DETECTED	361.3122 m/z @12.29 [N1283_2.mzXML]	361.31219482421875	12.288633333333333	11.834399999999999	15.500083333333333	3.665683333333334	7324.7734375	575578.5358540653	0	1192	1.565958300530209	4.035022382035653	6.576208642840504	361.3096923828125	361.31402587890625
1028	362.925537109375	1.6412					1	DETECTED	362.9255 m/z @1.64 [N1283_2.mzXML]	362.925537109375	1.6412	1.5955000000000001	16.632766666666665	15.037266666666666	106929.9375	3140674.35762619	0	1192	0.04777493089419793	6.699756681426516	0.9905786555583381	362.9254150390625	362.93377685546875
1029	363.1112365722656	1.4789333333333334					1	DETECTED	363.1112 m/z @1.48 [N1283_2.mzXML]	363.1112365722656	1.4789333333333334	1.43245	17.535666666666668	16.10321666666667	12299.1474609375	3195233.9466867065	0	1192	0.1537833668396129	173.2149515955536	345.4299031911072	363.1091003417969	363.1119689941406
1030	365.20947265625	11.191699999999999					1	DETECTED	365.2095 m/z @11.19 [N1283_2.mzXML]	365.20947265625	11.191699999999999	11.125683333333335	15.34145	4.215766666666665	43558.0390625	1479662.9419343248	0	1192	0.6649747975055131	8.313814564420397	14.033770341251902	365.1994934082031	365.2108459472656
1031	366.1839599609375	14.271916666666668					1	DETECTED	366.1840 m/z @14.27 [N1283_2.mzXML]	366.1839599609375	14.271916666666668	8.315033333333334	15.844466666666667	7.529433333333333	11804.4150390625	1375415.9209909975	0	1192	0.44712070712829544	0.5994389530632936	0.19423306214383632	366.1835021972656	366.1914367675781
1032	366.2135314941406	11.191699999999999					1	DETECTED	366.2135 m/z @11.19 [N1283_2.mzXML]	366.2135314941406	11.191699999999999	9.370066666666666	11.97485	2.6047833333333337	7211.32275390625	658064.0521928712	0	1192	2.546836413971418	0.7149581877070031	0.4142560932316346	366.20465087890625	366.2135314941406
1033	367.15008544921875	8.150433333333334					1	DETECTED	367.1501 m/z @8.15 [N1283_2.mzXML]	367.15008544921875	8.150433333333334	6.151266666666667	9.3233	3.1720333333333324	6963.37744140625	269784.2759117735	0	1192	0.2065413917289245	0.7933388912046684	0.257834622896423	367.1481628417969	367.1508483886719
1034	367.19342041015625	13.7326					1	DETECTED	367.1934 m/z @13.73 [N1283_2.mzXML]	367.19342041015625	13.7326	13.605033333333333	14.8345	1.2294666666666672	14100.4638671875	274813.5741857907	0	1192	0.22116019054602276	4.077260863957202	9.954239826938124	367.1863708496094	367.1956481933594
1035	367.21484375	12.628333333333334					1	DETECTED	367.2148 m/z @12.63 [N1283_2.mzXML]	367.21484375	12.628333333333334	12.527833333333332	13.022366666666667	0.4945333333333348	5164.35205078125	98455.31298400894	0	1192	0.1403914534759796	2.4603648424543523	3.9207296849087045	367.2132873535156	367.2160339355469
1036	367.2835998535156	11.990466666666666					1	DETECTED	367.2836 m/z @11.99 [N1283_2.mzXML]	367.2835998535156	11.990466666666666	11.990466666666666	12.25425	0.26378333333333437	7163.09912109375	59570.96198590097	0	1192	0.018029146387176453	null	null	367.28265380859375	367.2837219238281
1037	367.991455078125	3.42					1	DETECTED	367.9915 m/z @3.42 [N1283_2.mzXML]	367.991455078125	3.42	2.7747	19.46783333333333	16.693133333333332	4618.66943359375	1598760.7866045837	0	1192	1.555994377257377	12.934397437884192	6.506289439404249	367.98858642578125	367.9929504394531
1038	368.2783203125	11.4782					1	DETECTED	368.2783 m/z @11.48 [N1283_2.mzXML]	368.2783203125	11.4782	11.428650000000001	12.185183333333333	0.7565333333333317	102590.46875	1021525.7995671371	0	1192	0.16130871691785664	5.084686629122575	5.082472437270448	368.2779235839844	368.279052734375
1039	368.4237976074219	12.391033333333333					1	DETECTED	368.4238 m/z @12.39 [N1283_2.mzXML]	368.4237976074219	12.391033333333333	12.391033333333333	12.544816666666666	0.15378333333333316	7672.68115234375	44474.71670336911	0	1192	0.15247073513547527	null	null	368.42364501953125	368.4244689941406
1040	368.62603759765625	12.27145					1	DETECTED	368.6260 m/z @12.27 [N1283_2.mzXML]	368.62603759765625	12.27145	9.98055	12.424866666666667	2.4443166666666674	21878.16796875	861848.2702661129	0	1192	2.296614238296659	0.5334839291690311	0.07317687185026396	368.62554931640625	368.627197265625
1041	368.87054443359375	1.6711333333333334					1	DETECTED	368.8705 m/z @1.67 [N1283_2.mzXML]	368.87054443359375	1.6711333333333334	1.6562	1.7530000000000001	0.09680000000000022	22022.498046875	64338.56511816413	0	1192	0.07053767691947943	3.2410714285714075	5.482142857142815	368.8703918457031	368.8712463378906
1042	369.00836181640625	2.2227					1	DETECTED	369.0084 m/z @2.22 [N1283_2.mzXML]	369.00836181640625	2.2227	1.6711333333333334	2.71825	1.0471166666666665	23357.529296875	685868.5829333499	0	1192	0.43480593976252635	0.9492204024898769	0.9112015386157917	369.0002746582031	369.00982666015625
1043	369.3501281738281	11.4782					1	DETECTED	369.3501 m/z @11.48 [N1283_2.mzXML]	369.3501281738281	11.4782	0.19328333333333333	19.888333333333332	19.69505	79419.4296875	9304310.279726736	1	1192	3.0220001446161984	5.469571465841994	8.229991254947041	369.3494567871094	369.3528137207031
1044	370.0232849121094	11.077050000000002					1	DETECTED	370.0233 m/z @11.08 [N1283_2.mzXML]	370.0232849121094	11.077050000000002	11.026250000000001	11.221016666666666	0.19476666666666453	167029.625	1071826.4303886672	0	1192	0.1026519559176311	1.9169947506561236	2.6949260591687594	370.0226745605469	370.0235290527344
1045	370.0406799316406	11.5109					1	DETECTED	370.0407 m/z @11.51 [N1283_2.mzXML]	370.0406799316406	11.5109	1.6562	11.569366666666667	9.913166666666667	43621.40625	1.2444212343976565E7	0	1192	0.10213884307258603	0.5029664356432295	0.005932871286459028	370.0341796875	370.0412902832031
1046	370.29425048828125	11.67195					1	DETECTED	370.2943 m/z @11.67 [N1283_2.mzXML]	370.29425048828125	11.67195	11.5837	12.051333333333334	0.46763333333333357	199636.703125	1674085.6852546341	1	1192	0.1310600118618339	2.3874183549821675	2.0754847124420626	370.293701171875	370.2947082519531
1047	370.3538513183594	12.594616666666667					1	DETECTED	370.3539 m/z @12.59 [N1283_2.mzXML]	370.3538513183594	12.594616666666667	11.278983333333334	17.221666666666668	5.942683333333333	23884.392578125	2347306.800246765	0	1192	1.8023086229809238	1.9715237055010293	3.000158180210874	370.35308837890625	370.3555603027344
1048	371.0264892578125	11.093133333333332					1	DETECTED	371.0265 m/z @11.09 [N1283_2.mzXML]	371.0264892578125	11.093133333333332	11.043083333333334	11.191699999999999	0.1486166666666655	24156.810546875	141860.0124965813	0	1192	0.09966064488422077	1.4846819846820083	1.9693639693640164	371.0263671875	371.0274353027344
1049	371.29742431640625	11.67195					1	DETECTED	371.2974 m/z @11.67 [N1283_2.mzXML]	371.29742431640625	11.67195	11.5837	11.97485	0.39114999999999966	45761.30859375	376728.1552978499	0	1192	0.11479945020686166	2.216147308781858	2.168771919191101	371.297119140625	371.2978515625
1050	371.3148193359375	0.7588333333333334					1	DETECTED	371.3148 m/z @0.76 [N1283_2.mzXML]	371.3148193359375	0.7588333333333334	0.10173333333333333	19.99816666666667	19.896433333333338	13150.763671875	6897676.254226992	0	1192	5.700731909557904	15.139577943489071	3.4262847779051597	371.3134765625	371.3163757324219
1051	372.0203552246094	11.077050000000002					1	DETECTED	372.0204 m/z @11.08 [N1283_2.mzXML]	372.0203552246094	11.077050000000002	11.026250000000001	11.461566666666666	0.43531666666666524	115222.8828125	833972.7820839816	1	1192	0.0781591838222262	4.284612860892322	3.0587589705676015	372.0160827636719	372.02056884765625
1052	372.3095397949219	11.783199999999999					1	DETECTED	372.3095 m/z @11.78 [N1283_2.mzXML]	372.3095397949219	11.783199999999999	0.28431666666666666	19.833000000000002	19.548683333333337	54982.890625	2443660.0572276916	0	1192	0.1460345528785485	0.5292885216537839	6.399286101448745	372.3016357421875	372.3194885253906
1053	373.2726135253906	11.959249999999999					1	DETECTED	373.2726 m/z @11.96 [N1283_2.mzXML]	373.2726135253906	11.959249999999999	11.959249999999999	12.305583333333335	0.3463333333333356	5674.67431640625	85027.96061474642	0	1192	0.1651519096903904	null	null	373.27227783203125	373.27447509765625
1054	375.0168151855469	1.7969333333333333					1	DETECTED	375.0168 m/z @1.80 [N1283_2.mzXML]	375.0168151855469	1.7969333333333333	1.6412	5.172116666666667	3.5309166666666667	178911.625	4979238.436021023	0	1192	0.5947973895796215	3.1472378758967055	4.3947081190842	375.0159606933594	375.0206604003906
1055	375.2885437011719	12.237116666666667					1	DETECTED	375.2885 m/z @12.24 [N1283_2.mzXML]	375.2885437011719	12.237116666666667	11.97485	12.728733333333334	0.7538833333333343	11468.6474609375	230511.55801757827	0	1192	0.25393784812324327	1.4372458057956274	1.8744916115912549	375.2867736816406	375.28900146484375
1056	376.6239318847656	10.5969					1	DETECTED	376.6239 m/z @10.60 [N1283_2.mzXML]	376.6239318847656	10.5969	10.16115	12.44225	2.2811000000000003	71210.9921875	892634.6210916131	2	1192	0.08330161387094392	2.460144121919938	0.6772896605968651	376.62152099609375	376.62554931640625
1057	376.9016418457031	1.5809					1	DETECTED	376.9016 m/z @1.58 [N1283_2.mzXML]	376.9016418457031	1.5809	1.5084833333333334	1.5809	0.07241666666666657	7017.12109375	18339.933587280277	0	1192	0.05102523130536851	0.5	null	376.9010009765625	376.9023132324219
1058	377.14569091796875	9.820333333333334					1	DETECTED	377.1457 m/z @9.82 [N1283_2.mzXML]	377.14569091796875	9.820333333333334	1.0322	9.932666666666668	8.900466666666668	6482.55126953125	568987.8190875856	0	1192	0.08163094329311527	0.5063911941860995	0.01278238837219893	377.1450500488281	377.1484375
1059	377.6312561035156	12.288633333333333					1	DETECTED	377.6313 m/z @12.29 [N1283_2.mzXML]	377.6312561035156	12.288633333333333	9.607933333333333	12.44225	2.834316666666666	16869.2734375	723423.3356610107	0	1192	1.256768240615612	0.528652342049962	0.05727970480147375	377.62347412109375	377.6332702636719
1060	378.2392578125	12.374183333333333					1	DETECTED	378.2393 m/z @12.37 [N1283_2.mzXML]	378.2392578125	12.374183333333333	11.851033333333334	13.007399999999999	1.1563666666666652	55871.14453125	606009.166515016	0	1192	0.1366394895744687	0.7534780924722445	7.746163352637145	378.23870849609375	378.2437438964844
1061	379.2421569824219	12.374183333333333					1	DETECTED	379.2422 m/z @12.37 [N1283_2.mzXML]	379.2421569824219	12.374183333333333	7.737233333333333	13.573816666666666	5.836583333333333	12157.771484375	710406.4666301882	0	1192	0.1529459716630086	0.6293558625101988	0.1568296633881542	379.240966796875	379.2508850097656
1062	379.2816467285156	13.982816666666668					1	DETECTED	379.2816 m/z @13.98 [N1283_2.mzXML]	379.2816467285156	13.982816666666668	13.749183333333333	14.8345	1.0853166666666674	6660.859375	204130.02595480366	0	1192	0.30138410607264454	2.322692252817787	3.6544400873684575	379.27947998046875	379.283447265625
1063	380.2550048828125	12.694983333333333					1	DETECTED	380.2550 m/z @12.69 [N1283_2.mzXML]	380.2550048828125	12.694983333333333	11.308116666666667	13.066616666666667	1.7584999999999997	72037.2890625	1845873.3707924807	0	1192	0.10703806456958453	0.5766295122239732	0.11901934813592639	380.2542419433594	380.2629699707031
1064	381.0247802734375	1.81145					1	DETECTED	381.0248 m/z @1.81 [N1283_2.mzXML]	381.0247802734375	1.81145	1.62565	10.445383333333332	8.819733333333332	192872.703125	3701839.996824769	0	1192	0.20576485687828083	2.167122955926301	2.936070576598686	381.016357421875	381.0259094238281
1065	382.0591125488281	12.051333333333334					1	DETECTED	382.0591 m/z @12.05 [N1283_2.mzXML]	382.0591125488281	12.051333333333334	12.020433333333333	12.202633333333333	0.18219999999999992	6698.666015625	38360.58233825675	0	1192	0.06111487785306835	2.9482200647248398	4.8964401294496795	382.0581970214844	382.0605163574219
1066	382.2031555175781	11.867016666666666					1	DETECTED	382.2032 m/z @11.87 [N1283_2.mzXML]	382.2031555175781	11.867016666666666	11.867016666666666	17.185	5.317983333333332	4441.58203125	546837.7258946536	0	1192	0.05394226663698021	null	null	382.199462890625	382.2049865722656
1067	383.11517333984375	1.7969333333333333					1	DETECTED	383.1152 m/z @1.80 [N1283_2.mzXML]	383.11517333984375	1.7969333333333333	1.7370166666666667	9.401266666666666	7.66425	130346.5390625	2142667.1241724854	0	1192	0.06238517411263911	4.572462047116773	7.863472953204534	383.11431884765625	383.1192321777344
1068	384.0387878417969	11.337					1	DETECTED	384.0388 m/z @11.34 [N1283_2.mzXML]	384.0387878417969	11.337	5.22395	11.959249999999999	6.735299999999999	316880.375	8478927.172017217	1	1192	0.20996039192889882	0.5273774886626753	4.542955179227771	384.038330078125	384.04217529296875
1069	384.11468505859375	9.011866666666666					1	DETECTED	384.1147 m/z @9.01 [N1283_2.mzXML]	384.11468505859375	9.011866666666666	2.02445	9.146566666666667	7.122116666666667	13427.697265625	1077257.0018656307	0	1192	0.07903703277990459	0.8179968146566501	0.5395993972403371	384.1145324707031	384.1164855957031
1070	385.3086853027344	14.3464					1	DETECTED	385.3087 m/z @14.35 [N1283_2.mzXML]	385.3086853027344	14.3464	11.142166666666666	18.126166666666666	6.984	223917.125	1.5805019999924803E7	1	1192	0.8768586206070772	2.1990825135556356	3.3560100393975603	385.30731201171875	385.3163757324219
1071	386.0358581542969	11.337					1	DETECTED	386.0359 m/z @11.34 [N1283_2.mzXML]	386.0358581542969	11.337	11.29375	11.783199999999999	0.4894499999999997	191791.28125	1338433.1111099888	0	1192	0.07796462688601835	4.001933544246009	4.705320561496727	386.0351867675781	386.0364990234375
1072	386.08056640625	13.495183333333333					1	DETECTED	386.0806 m/z @13.50 [N1283_2.mzXML]	386.08056640625	13.495183333333333	0.10173333333333333	19.99816666666667	19.896433333333338	3765.548095703125	1871287.8296901875	0	1192	6.4926728832784875	0.7427672979453889	0.48393798760843015	386.0791320800781	386.0849304199219
1073	386.3121337890625	14.3464					1	DETECTED	386.3121 m/z @14.35 [N1283_2.mzXML]	386.3121337890625	14.3464	13.652050000000001	17.387166666666666	3.7351166666666646	37486.828125	2784856.658154665	0	1192	0.7473544617337478	2.3602304548156083	2.865678177757406	386.31170654296875	386.3135986328125
1074	386.325439453125	11.834399999999999					1	DETECTED	386.3254 m/z @11.83 [N1283_2.mzXML]	386.325439453125	11.834399999999999	11.800183333333333	12.826600000000001	1.0264166666666679	13782.2216796875	202129.74120703156	0	1192	0.894806505140954	14.998782269849455	26.966955677418333	386.3245544433594	386.3269348144531
1075	387.1789855957031	11.540899999999999					1	DETECTED	387.1790 m/z @11.54 [N1283_2.mzXML]	387.1789855957031	11.540899999999999	11.494533333333333	12.133133333333335	0.638600000000002	179856.0	1415596.5994960933	0	1192	0.0876989837923432	3.976658953525683	7.326462533271323	387.1780090332031	387.1795349121094
1076	387.25213623046875	11.882683333333334					1	DETECTED	387.2521 m/z @11.88 [N1283_2.mzXML]	387.25213623046875	11.882683333333334	1.0322	12.083499999999999	11.0513	20954.47265625	5196593.263384155	0	1192	0.04083290365561432	0.509253812042167	0.01696606653947311	387.24688720703125	387.25286865234375
1077	387.3045654296875	14.3464					1	DETECTED	387.3046 m/z @14.35 [N1283_2.mzXML]	387.3045654296875	14.3464	14.046933333333333	16.632766666666665	2.5858333333333317	10646.3916015625	561913.4846993409	0	1192	0.08967693667667653	3.897772706955575	6.808389046834405	387.3025817871094	387.30657958984375
1078	388.0777282714844	13.573816666666666					1	DETECTED	388.0777 m/z @13.57 [N1283_2.mzXML]	388.0777282714844	13.573816666666666	0.5404	19.943166666666666	19.402766666666665	3752.210693359375	1508349.3002026058	0	1192	7.1895946022669985	0.7443469031527932	1.7949317934203914	388.0710754394531	388.08001708984375
1079	390.99072265625	1.7969333333333333					1	DETECTED	390.9907 m/z @1.80 [N1283_2.mzXML]	390.99072265625	1.7969333333333333	1.7025833333333333	2.497916666666667	0.7953333333333334	31419.744140625	723550.3401373288	0	1192	0.7120437502878576	4.172087505942918	7.430406568889594	390.9895935058594	390.99310302734375
1080	391.2834167480469	18.716833333333334					1	DETECTED	391.2834 m/z @18.72 [N1283_2.mzXML]	391.2834167480469	18.716833333333334	0.10173333333333333	19.99816666666667	19.896433333333338	9877.67578125	6228797.376888357	0	1192	14.073708438337771	0.5344165041641822	0.23638582410461997	391.27484130859375	391.2859802246094
1081	393.29656982421875	1.6711333333333334					1	DETECTED	393.2966 m/z @1.67 [N1283_2.mzXML]	393.29656982421875	1.6711333333333334	0.22963333333333333	19.98	19.750366666666668	9296.154296875	3342708.514144652	0	1192	4.879345951276213	6.850630130650943	9.819298490172612	393.2948303222656	393.29913330078125
1082	394.2181091308594	12.933633333333335					1	DETECTED	394.2181 m/z @12.93 [N1283_2.mzXML]	394.2181091308594	12.933633333333335	8.099300000000001	12.933633333333335	4.834333333333333	4569.89794921875	902497.5880847778	0	1192	4.601032812900643	0.5	null	394.2181091308594	394.2232360839844
1083	394.2942810058594	11.6274					1	DETECTED	394.2943 m/z @11.63 [N1283_2.mzXML]	394.2942810058594	11.6274	3.6639333333333335	19.704833333333333	16.0409	28830.546875	1316059.2716935424	0	1192	0.12106934877354902	1.3088625898114494	1.6068292204734569	394.2933044433594	394.3025207519531
1084	394.7578125	13.668116666666666					1	DETECTED	394.7578 m/z @13.67 [N1283_2.mzXML]	394.7578125	13.668116666666666	12.628333333333334	13.89945	1.271116666666666	10967.47265625	212222.04035510254	0	1192	0.9882183642200264	0.6112411239521056	0.22248224790421128	394.7570495605469	394.7590026855469
1085	396.3097839355469	11.70175					1	DETECTED	396.3098 m/z @11.70 [N1283_2.mzXML]	396.3097839355469	11.70175	11.67195	11.990466666666666	0.31851666666666567	23373.8515625	197589.9647879024	0	1192	0.11544042981644687	6.778289829741177	7.494460642628782	396.3089904785156	396.310302734375
1086	396.9988708496094	1.6711333333333334					1	DETECTED	396.9989 m/z @1.67 [N1283_2.mzXML]	396.9988708496094	1.6711333333333334	1.6412	9.639233333333333	7.998033333333334	69576.8984375	1731838.9957447206	0	1192	0.21029999229771268	14.412562997303386	23.251889680642527	396.9892272949219	397.00048828125
1087	397.4140930175781	12.322983333333333					1	DETECTED	397.4141 m/z @12.32 [N1283_2.mzXML]	397.4140930175781	12.322983333333333	12.11685	14.3464	2.2295499999999997	45764.49609375	1012574.922557983	0	1192	0.09789383961430254	1.9485768722947943	3.557303084407102	397.41229248046875	397.4151916503906
1088	398.0506896972656	9.885349999999999					1	DETECTED	398.0507 m/z @9.89 [N1283_2.mzXML]	398.0506896972656	9.885349999999999	9.8536	10.061966666666667	0.2083666666666666	9491.607421875	55137.74096490467	0	1192	0.09512132270555895	3.281364829396445	4.079614974278748	398.0500183105469	398.0531311035156
1089	398.32537841796875	11.834399999999999					1	DETECTED	398.3254 m/z @11.83 [N1283_2.mzXML]	398.32537841796875	11.834399999999999	6.378316666666667	12.202633333333333	5.824316666666666	110502.84375	2456729.1585548418	1	1192	0.10055198250603858	3.3905932462690673	3.9857645065815066	398.324951171875	398.3330383300781
1090	398.41778564453125	12.322983333333333					1	DETECTED	398.4178 m/z @12.32 [N1283_2.mzXML]	398.41778564453125	12.322983333333333	12.25425	12.694983333333333	0.4407333333333323	11345.8388671875	165731.40587939403	0	1192	0.20340079805067113	3.2061105722599765	5.412221144519953	398.41693115234375	398.4183044433594
1091	398.7607116699219	13.589516666666666					1	DETECTED	398.7607 m/z @13.59 [N1283_2.mzXML]	398.7607116699219	13.589516666666666	12.133133333333335	15.464616666666666	3.331483333333331	19532.20703125	956268.57742569	0	1192	0.6472342833740807	0.994705383098548	0.671024677952027	398.75946044921875	398.7627868652344
1092	399.1272888183594	11.142166666666666					1	DETECTED	399.1273 m/z @11.14 [N1283_2.mzXML]	399.1272888183594	11.142166666666666	10.293183333333333	11.142166666666666	0.848983333333333	8564.849609375	191063.28539028892	0	1192	0.05288999921325477	0.5	null	399.12567138671875	399.1280517578125
1093	399.3290710449219	11.851033333333334					1	DETECTED	399.3291 m/z @11.85 [N1283_2.mzXML]	399.3290710449219	11.851033333333334	11.043083333333334	16.706	5.662916666666666	26776.859375	1248445.0880870973	0	1192	0.17233491099475806	2.3952333414053824	3.1586104584764447	399.32275390625	399.3294372558594
1094	400.3409118652344	12.005666666666666					1	DETECTED	400.3409 m/z @12.01 [N1283_2.mzXML]	400.3409118652344	12.005666666666666	11.8976	12.728733333333334	0.8311333333333337	356793.5625	3245584.6103917127	1	1192	0.10113297814414679	1.9786937454202256	2.2063694028114846	400.3326110839844	400.3419494628906
1095	401.86517333984375	1.53755					1	DETECTED	401.8652 m/z @1.54 [N1283_2.mzXML]	401.86517333984375	1.53755	1.4639833333333334	14.406566666666667	12.942583333333333	6742.9091796875	2783064.1136041256	0	1192	0.04933026459663292	87.96499773448133	174.92999546896266	401.86474609375	401.868896484375
1096	402.7441101074219	13.683966666666667					1	DETECTED	402.7441 m/z @13.68 [N1283_2.mzXML]	402.7441101074219	13.683966666666667	12.628333333333334	15.099283333333334	2.47095	6563.98828125	414629.13016418426	0	1192	0.12275197966012819	1.1703637626701198	1.3407275253402395	402.742919921875	402.7498779296875
1097	402.9019775390625	1.5955000000000001					1	DETECTED	402.9020 m/z @1.60 [N1283_2.mzXML]	402.9019775390625	1.5955000000000001	1.5664	1.62565	0.059250000000000025	50424.57421875	122825.82738964862	0	1192	0.04412859874635533	1.018041237113398	1.0300305025730843	402.9014892578125	402.9019775390625
1098	403.0067138671875	1.6562					1	DETECTED	403.0067 m/z @1.66 [N1283_2.mzXML]	403.0067138671875	1.6562	1.6412	4.900933333333333	3.2597333333333327	249674.28125	3878907.0814349977	1	1192	0.22884128652791347	22.897185187316836	41.59214754539504	403.00640869140625	403.0079345703125
1099	404.2052307128906	11.555100000000001					1	DETECTED	404.2052 m/z @11.56 [N1283_2.mzXML]	404.2052307128906	11.555100000000001	11.540899999999999	11.867016666666666	0.3261166666666675	13948.529296875	112769.21183496121	0	1192	0.10346191844858055	11.482981220655338	21.965962441310676	404.20428466796875	404.2063293457031
1100	404.5564880371094	9.836983333333334					1	DETECTED	404.5565 m/z @9.84 [N1283_2.mzXML]	404.5564880371094	9.836983333333334	9.623066666666666	14.014933333333333	4.391866666666667	3420.80419921875	422478.79174255364	0	1192	0.06575504629666185	10.265368134008513	19.530736268017026	404.5538330078125	404.5565490722656
1101	405.1349792480469	10.529666666666666					1	DETECTED	405.1350 m/z @10.53 [N1283_2.mzXML]	405.1349792480469	10.529666666666666	10.391733333333333	11.882683333333334	1.4909500000000016	37626.90234375	447646.0595212399	0	1192	0.10447864525782435	3.822896538790805	6.74676213706752	405.13189697265625	405.1362609863281
1102	406.1416320800781	11.71725					1	DETECTED	406.1416 m/z @11.72 [N1283_2.mzXML]	406.1416320800781	11.71725	9.448966666666667	11.834399999999999	2.3854333333333315	13660.3759765625	655759.8521867063	0	1192	0.11574838589691616	0.5252326970117108	0.06353832760437139	406.1399230957031	406.1451110839844
1103	406.7467041015625	11.9442					1	DETECTED	406.7467 m/z @11.94 [N1283_2.mzXML]	406.7467041015625	11.9442	3.434966666666667	15.75285	12.317883333333334	10389.423828125	2524113.6126791695	0	1192	1.1777903001107735	0.7237951323464316	0.447590264692863	406.7449951171875	406.7469177246094
1104	406.7569274902344	13.41845					1	DETECTED	406.7569 m/z @13.42 [N1283_2.mzXML]	406.7569274902344	13.41845	11.642333333333333	16.174266666666668	4.531933333333335	11339.9462890625	975462.256005219	0	1192	0.8027076735701044	0.9228929926162664	0.7732600535627058	406.7469482421875	406.76568603515625
1105	407.0285339355469	10.227283333333332					1	DETECTED	407.0285 m/z @10.23 [N1283_2.mzXML]	407.0285339355469	10.227283333333332	1.1960666666666666	10.277483333333333	9.081416666666666	2057.091552734375	470148.4907947998	0	1192	0.7059073384368357	0.5027792490122225	0.00555849802444487	407.02685546875	407.0314025878906
1106	407.2210388183594	9.7046					1	DETECTED	407.2210 m/z @9.70 [N1283_2.mzXML]	407.2210388183594	9.7046	9.67155	9.753983333333334	0.08243333333333425	2238.96826171875	8530.018041351352	0	1192	0.07083500021904676	1.2471003530005424	1.4942007060010847	407.2203674316406	407.2216796875
1107	407.7666931152344	14.198133333333335					1	DETECTED	407.7667 m/z @14.20 [N1283_2.mzXML]	407.7666931152344	14.198133333333335	12.133133333333335	14.818883333333334	2.6857499999999987	6331.92333984375	485218.34238427755	0	1192	0.3520155776198681	0.6503026634382565	0.30060532687651303	407.7568054199219	407.7683410644531
1108	408.76861572265625	1.7685833333333332					1	DETECTED	408.7686 m/z @1.77 [N1283_2.mzXML]	408.76861572265625	1.7685833333333332	1.7025833333333333	14.062733333333334	12.36015	19046.943359375	3620073.462418031	0	1192	0.12983772733690802	92.96757060314083	183.3586717683183	408.7678527832031	408.7759704589844
1109	408.9185485839844	1.62565					1	DETECTED	408.9185 m/z @1.63 [N1283_2.mzXML]	408.9185485839844	1.62565	1.5809	14.545366666666666	12.964466666666667	59725.01953125	1876072.5405346677	0	1192	0.05111221151864531	1.0463992157974318	0.89316771060825	408.9155578613281	408.9197082519531
1110	409.16082763671875	11.540899999999999					1	DETECTED	409.1608 m/z @11.54 [N1283_2.mzXML]	409.16082763671875	11.540899999999999	11.5109	19.833000000000002	8.322100000000002	126631.34375	2157371.5718585816	0	1192	0.10301694775151482	7.528193954547777	7.410947293700963	409.1510314941406	409.1629943847656
1111	409.1877136230469	9.190183333333332					1	DETECTED	409.1877 m/z @9.19 [N1283_2.mzXML]	409.1877136230469	9.190183333333332	3.3593166666666665	9.307816666666668	5.948500000000001	61197.625	655215.4486320798	0	1192	0.0749780039181811	1.2095544121773796	1.3787784444680178	409.1869812011719	409.18792724609375
1112	409.2421875	9.011866666666666					1	DETECTED	409.2422 m/z @9.01 [N1283_2.mzXML]	409.2421875	9.011866666666666	8.977766666666668	9.097416666666668	0.11965000000000003	3923.94482421875	16715.589458862123	0	1192	0.061685966073163456	1.7543988269795403	2.5087976539590806	409.24139404296875	409.24334716796875
1113	409.8537292480469	1.5519666666666665					1	DETECTED	409.8537 m/z @1.55 [N1283_2.mzXML]	409.8537292480469	1.5519666666666665	1.5084833333333334	1.5664	0.057916666666666616	6764.546875	16493.058620849577	0	1192	0.059744435457938616	0.6659639708700682	0.3319279417401364	409.8537292480469	409.855712890625
1114	410.8551940917969	1.6711333333333334					1	DETECTED	410.8552 m/z @1.67 [N1283_2.mzXML]	410.8551940917969	1.6711333333333334	1.6711333333333334	19.376166666666666	17.705033333333333	15018.470703125	1745401.2292558593	0	1192	0.06342177790300196	null	null	410.85479736328125	410.8597412109375
1115	411.1976623535156	12.051333333333334					1	DETECTED	411.1977 m/z @12.05 [N1283_2.mzXML]	411.1976623535156	12.051333333333334	12.020433333333333	12.219966666666666	0.19953333333333312	4763.05419921875	32860.720896362225	0	1192	0.025456171833166508	3.2286947141315188	5.4573894282630375	411.19512939453125	411.1982116699219
1116	412.1220397949219	10.094166666666666					1	DETECTED	412.1220 m/z @10.09 [N1283_2.mzXML]	412.1220397949219	10.094166666666666	10.061966666666667	10.178283333333333	0.11631666666666618	7070.13720703125	31543.389020507962	0	1192	0.08842812827304058	1.806159420289872	2.7480188086166564	412.12200927734375	412.12237548828125
1117	412.86285400390625	1.5809					1	DETECTED	412.8629 m/z @1.58 [N1283_2.mzXML]	412.86285400390625	1.5809	1.5519666666666665	1.6105333333333334	0.05856666666666688	16478.30078125	36645.672087402476	0	1192	0.03876565591981018	1.012096774193547	0.8862328552271541	412.86175537109375	412.8645935058594
1118	412.9732666015625	1.81145					1	DETECTED	412.9733 m/z @1.81 [N1283_2.mzXML]	412.9732666015625	1.81145	1.7196500000000001	2.3068166666666667	0.5871666666666666	19839.4765625	298926.1872929686	0	1192	0.15294693331792697	3.1980755265069027	5.3961510530138055	412.9727783203125	412.9740905761719
1119	413.1417236328125	9.354450000000002					1	DETECTED	413.1417 m/z @9.35 [N1283_2.mzXML]	413.1417236328125	9.354450000000002	9.277	14.786483333333333	5.509483333333334	8274.4228515625	330999.23875402805	0	1192	0.08817875367136452	35.56800086076926	1.6157551710232014	413.1363830566406	413.142822265625
1120	413.2650451660156	1.6412					1	DETECTED	413.2650 m/z @1.64 [N1283_2.mzXML]	413.2650451660156	1.6412	0.15626666666666666	19.961333333333336	19.80506666666667	11288.765625	2070393.3653112196	0	1192	0.10316703527505844	5.988029918450115	10.995121581364321	413.2626037597656	413.2695617675781
1121	413.3397521972656	14.421266666666666					1	DETECTED	413.3398 m/z @14.42 [N1283_2.mzXML]	413.3397521972656	14.421266666666666	12.051333333333334	16.2664	4.215066666666667	5805.0205078125	543640.3919303891	0	1192	1.0425362388576946	0.8892795859236552	1.3002130486780918	413.335693359375	413.3427734375
1122	413.7926330566406	14.198133333333335					1	DETECTED	413.7926 m/z @14.20 [N1283_2.mzXML]	413.7926330566406	14.198133333333335	13.998850000000001	14.593566666666668	0.5947166666666668	6657.6220703125	140711.58659997562	0	1192	0.4645036011650454	1.4921384962783282	1.9842769925566563	413.79150390625	413.7946472167969
1123	414.2994689941406	12.202633333333333					1	DETECTED	414.2995 m/z @12.20 [N1283_2.mzXML]	414.2994689941406	12.202633333333333	11.657116666666667	16.39425	4.7371333333333325	61101.75390625	1125045.254102812	1	1192	0.12728085405078282	3.9389962553095845	0.4400986070905194	414.29345703125	414.3018798828125
1124	414.9507141113281	9.655516666666667					1	DETECTED	414.9507 m/z @9.66 [N1283_2.mzXML]	414.9507141113281	9.655516666666667	9.545483333333333	9.885349999999999	0.33986666666666565	2069.746337890625	26362.57754550166	0	1192	0.09363088467416425	1.5443804907603635	2.088760981520727	414.94915771484375	414.9513854980469
1125	415.2104797363281	11.882683333333334					1	DETECTED	415.2105 m/z @11.88 [N1283_2.mzXML]	415.2104797363281	11.882683333333334	11.817450000000001	12.16745	0.34999999999999964	211010.609375	1652923.97459766	1	1192	0.10574575383733276	2.6356907568291734	3.3003868619136663	415.21038818359375	415.2108459472656
1126	415.2808532714844	12.694983333333333					1	DETECTED	415.2809 m/z @12.69 [N1283_2.mzXML]	415.2808532714844	12.694983333333333	12.219966666666666	13.022366666666667	0.8024000000000004	27917.44140625	389097.93014672835	0	1192	0.5790608890136717	1.1044587824183674	0.4454179168632711	415.279541015625	415.2841491699219
1127	416.2135925292969	11.9442					1	DETECTED	416.2136 m/z @11.94 [N1283_2.mzXML]	416.2135925292969	11.9442	11.9442	12.202633333333333	0.2584333333333326	31825.84375	153020.6064140616	0	1192	0.0691660674233443	null	null	416.21356201171875	416.2151794433594
1128	416.7591552734375	12.963283333333333					1	DETECTED	416.7592 m/z @12.96 [N1283_2.mzXML]	416.7591552734375	12.963283333333333	9.721133333333334	14.153783333333333	4.432649999999999	6599.86669921875	896715.2251098325	0	1192	3.382515650650749	0.683597304257977	0.3671946085159541	416.7560729980469	416.7620544433594
1129	417.00213623046875	1.81145					1	DETECTED	417.0021 m/z @1.81 [N1283_2.mzXML]	417.00213623046875	1.81145	1.6562	3.5261333333333336	1.8699333333333337	60618.58203125	1501275.8507839355	0	1192	0.30678521274990533	2.414145271150435	3.6923271578466474	417.00103759765625	417.0028991699219
1130	418.74688720703125	12.594616666666667					1	DETECTED	418.7469 m/z @12.59 [N1283_2.mzXML]	418.74688720703125	12.594616666666667	11.882683333333334	13.495183333333333	1.612499999999999	7561.072265625	351952.19504376216	0	1192	0.8542816151507697	1.1324796329244315	1.2649592658488629	418.7452392578125	418.7566223144531
1131	418.8795166015625	1.5955000000000001					1	DETECTED	418.8795 m/z @1.60 [N1283_2.mzXML]	418.8795166015625	1.5955000000000001	1.5664	1.62565	0.059250000000000025	49179.7890625	106212.41870605492	0	1192	0.038455536968925896	1.018041237113398	1.0054433728536765	418.8785400390625	418.88031005859375
1132	418.9812316894531	1.81145					1	DETECTED	418.9812 m/z @1.81 [N1283_2.mzXML]	418.9812316894531	1.81145	1.6562	2.2367166666666667	0.5805166666666668	56541.39453125	793178.1464741211	0	1192	0.18873696250153094	1.8696188942565746	2.739237788513149	418.9803161621094	418.98260498046875
1133	419.3156433105469	14.153783333333333					1	DETECTED	419.3156 m/z @14.15 [N1283_2.mzXML]	419.3156433105469	14.153783333333333	0.10173333333333333	19.99816666666667	19.896433333333338	3104.083251953125	1425204.3649456792	0	1192	18.11064582163794	0.7079548298409605	0.2976903788473311	419.3115539550781	419.3183288574219
1134	420.1578674316406	11.125683333333335					1	DETECTED	420.1579 m/z @11.13 [N1283_2.mzXML]	420.1578674316406	11.125683333333335	10.463633333333332	11.191699999999999	0.7280666666666669	5794.19775390625	124380.53079370102	0	1192	0.6504762968218376	0.5498577650227808	0.09819756497935332	420.1571960449219	420.16058349609375
1135	421.7822265625	14.153783333333333					1	DETECTED	421.7822 m/z @14.15 [N1283_2.mzXML]	421.7822265625	14.153783333333333	13.27105	15.306466666666667	2.0354166666666664	34010.69921875	1064939.890541626	0	1192	0.3727753893969492	1.0729336634729383	3.97422980290818	421.7796630859375	421.78375244140625
1136	422.3252868652344	11.800183333333333					1	DETECTED	422.3253 m/z @11.80 [N1283_2.mzXML]	422.3252868652344	11.800183333333333	11.749616666666666	11.9442	0.194583333333334	27186.56640625	174569.22368164134	0	1192	0.09607273646728665	1.9240276862228154	2.5429033668156498	422.3238220214844	422.3262023925781
1137	424.3412170410156	11.882683333333334					1	DETECTED	424.3412 m/z @11.88 [N1283_2.mzXML]	424.3412170410156	11.882683333333334	11.851033333333334	19.486	7.634966666666667	411415.3125	4047858.791246101	1	1192	0.114859783048189	6.695493469257701	7.726304909381507	424.3399353027344	424.34710693359375
1138	424.7423400878906	1.7530000000000001					1	DETECTED	424.7423 m/z @1.75 [N1283_2.mzXML]	424.7423400878906	1.7530000000000001	1.7025833333333333	1.7828333333333333	0.08024999999999993	10776.0322265625	34530.807015136685	0	1192	0.09068426916697181	0.7958677685950389	0.5917355371900779	424.74224853515625	424.7436828613281
1139	424.8959045410156	1.6105333333333334					1	DETECTED	424.8959 m/z @1.61 [N1283_2.mzXML]	424.8959045410156	1.6105333333333334	1.5664	8.298833333333333	6.732433333333333	69828.3828125	2534517.1163142696	0	1192	0.05114211699926674	78.92536475347343	1.246123857307658	424.8948059082031	424.9022521972656
1140	426.3565979003906	12.005666666666666					1	DETECTED	426.3566 m/z @12.01 [N1283_2.mzXML]	426.3565979003906	12.005666666666666	11.959249999999999	12.778283333333333	0.8190333333333335	679488.5625	5121575.602390146	1	1192	0.08142054206990323	4.490528515507371	5.697900444997089	426.3563537597656	426.358154296875
1141	426.8293762207031	1.6711333333333334					1	DETECTED	426.8294 m/z @1.67 [N1283_2.mzXML]	426.8293762207031	1.6711333333333334	1.6562	5.85345	4.1972499999999995	13608.916015625	1766825.3940163571	0	1192	0.1379405587903082	140.5329241071416	280.0658482142832	426.82733154296875	426.8303527832031
1142	428.3727111816406	12.150366666666667					1	DETECTED	428.3727 m/z @12.15 [N1283_2.mzXML]	428.3727111816406	12.150366666666667	3.7577833333333337	19.613666666666667	15.855883333333333	69052.9765625	6623203.998921752	0	1192	0.3964523380715743	0.5244211333803902	0.031722104554590964	428.36285400390625	428.38079833984375
1143	429.3761901855469	12.11685					1	DETECTED	429.3762 m/z @12.12 [N1283_2.mzXML]	429.3761901855469	12.11685	11.598099999999999	15.099283333333334	3.5011833333333353	22529.99609375	1148526.934108766	0	1192	0.10979896375252984	3.2651976261909765	11.396023029521587	429.3685302734375	429.37640380859375
1144	429.767822265625	14.153783333333333					1	DETECTED	429.7678 m/z @14.15 [N1283_2.mzXML]	429.767822265625	14.153783333333333	9.836983333333334	17.350833333333334	7.51385	23354.15234375	1385024.8724811715	0	1192	0.08964538759199847	0.5846844647485032	0.16393345303931628	429.7601318359375	429.76983642578125
1145	430.2435302734375	9.623066666666666					1	DETECTED	430.2435 m/z @9.62 [N1283_2.mzXML]	430.2435302734375	9.623066666666666	9.607933333333333	9.67155	0.06361666666666643	2465.58935546875	6438.9502896118565	0	1192	0.09733402557460735	2.101872246696074	3.203744493392148	430.24267578125	430.2447814941406
1146	430.3790588378906	13.526299999999999					1	DETECTED	430.3791 m/z @13.53 [N1283_2.mzXML]	430.3790588378906	13.526299999999999	0.19328333333333333	19.99816666666667	19.804883333333336	27678.431640625	2121176.666029023	0	1192	0.3726263453349361	0.818298017870801	5.091164359532691	430.37432861328125	430.3890380859375
1147	430.389404296875	13.242316666666666					1	DETECTED	430.3894 m/z @13.24 [N1283_2.mzXML]	430.389404296875	13.242316666666666	0.32065	19.814833333333336	19.494183333333336	5272.62158203125	1641509.3243530574	0	1192	8.258437230985557	0.7543215529472465	0.9073044070229486	430.3890686035156	430.3935852050781
1148	430.9130859375	1.6412					1	DETECTED	430.9131 m/z @1.64 [N1283_2.mzXML]	430.9130859375	1.6412	1.5809	1.6864166666666667	0.1055166666666667	121045.515625	345902.9361540523	0	1192	0.04487633387774781	0.9017715373469103	0.8799311875612863	430.91241455078125	430.91357421875
1149	431.1777648925781	12.561666666666667					1	DETECTED	431.1778 m/z @12.56 [N1283_2.mzXML]	431.1777648925781	12.561666666666667	5.818766666666666	14.46725	8.648483333333335	20609.37109375	1400738.4141234744	0	1192	0.35562090750809006	0.7792415498440396	0.5607479511740807	431.1687316894531	431.17889404296875
1150	431.3144226074219	12.728733333333334					1	DETECTED	431.3144 m/z @12.73 [N1283_2.mzXML]	431.3144226074219	12.728733333333334	12.67825	12.963283333333333	0.2850333333333328	24536.208984375	157330.98802075163	0	1192	0.07527348727941607	2.8230439088807704	3.0647902040310653	431.3123474121094	431.31591796875
1151	431.3824157714844	13.541916666666667					1	DETECTED	431.3824 m/z @13.54 [N1283_2.mzXML]	431.3824157714844	13.541916666666667	13.066616666666667	18.569000000000003	5.502383333333336	8337.9228515625	476579.46822351095	0	1192	0.334398894022538	5.78832667087453	10.57665334174906	431.3808288574219	431.3923645019531
1152	432.237060546875	11.882683333333334					1	DETECTED	432.2371 m/z @11.88 [N1283_2.mzXML]	432.237060546875	11.882683333333334	11.834399999999999	12.099783333333333	0.2653833333333342	26455.201171875	179535.06311755432	0	1192	0.10387789454569862	2.4873267736912164	3.7934554439545223	432.2357482910156	432.23834228515625
1153	432.3098449707031	12.202633333333333					1	DETECTED	432.3098 m/z @12.20 [N1283_2.mzXML]	432.3098449707031	12.202633333333333	11.6274	12.778283333333333	1.1508833333333328	54112.6796875	676144.789374511	0	1192	0.1673608646917053	0.8415773301010824	0.5616565650238341	432.30828857421875	432.3187561035156
1154	432.97528076171875	1.7969333333333333					1	DETECTED	432.9753 m/z @1.80 [N1283_2.mzXML]	432.97528076171875	1.7969333333333333	1.6711333333333334	2.389816666666667	0.7186833333333336	38097.51171875	863185.3489367672	0	1192	0.253415009396051	7.937415946909538	4.586496630858746	432.9748229980469	432.9775085449219
1155	433.3133544921875	12.202633333333333					1	DETECTED	433.3134 m/z @12.20 [N1283_2.mzXML]	433.3133544921875	12.202633333333333	5.836116666666666	12.40775	6.571633333333334	16876.146484375	3431389.219074738	0	1192	6.419041345161385	0.5161090182752998	0.033841383173437385	433.31268310546875	433.3162841796875
1156	434.9727783203125	2.0524833333333334					1	DETECTED	434.9728 m/z @2.05 [N1283_2.mzXML]	434.9727783203125	2.0524833333333334	1.8973	2.2367166666666667	0.3394166666666667	16172.826171875	176247.09362060542	0	1192	0.10220410820330939	1.0935989689614427	1.1871979379228854	434.9721984863281	434.97479248046875
1157	435.3331604003906	10.51345					1	DETECTED	435.3332 m/z @10.51 [N1283_2.mzXML]	435.3331604003906	10.51345	10.463633333333332	11.7331	1.269466666666668	7145.54541015625	201627.15232556144	0	1192	0.10540153441855438	12.741385078621184	2.6186116823347154	435.3312072753906	435.3346252441406
1158	436.8581237792969	1.6562					1	DETECTED	436.8581 m/z @1.66 [N1283_2.mzXML]	436.8581237792969	1.6562	1.6562	1.7196500000000001	0.06345000000000023	21894.92578125	41825.30885205082	0	1192	0.026659550547007527	null	null	436.8570861816406	436.8584899902344
1159	437.1925964355469	11.882683333333334					1	DETECTED	437.1926 m/z @11.88 [N1283_2.mzXML]	437.1925964355469	11.882683333333334	11.817450000000001	12.3401	0.5226499999999987	144823.484375	1168731.509744631	0	1192	0.11394684057283833	2.847873828109071	2.963847813160053	437.1922607421875	437.1946105957031
1160	437.2323913574219	8.770100000000001					1	DETECTED	437.2324 m/z @8.77 [N1283_2.mzXML]	437.2323913574219	8.770100000000001	8.099300000000001	9.8536	1.7542999999999989	4489.54443359375	133469.68045483375	0	1192	0.05150007003761026	1.3076177698270717	1.6152355396541431	437.23175048828125	437.24237060546875
1161	438.2346496582031	10.293183333333333					1	DETECTED	438.2346 m/z @10.29 [N1283_2.mzXML]	438.2346496582031	10.293183333333333	10.260449999999999	10.325183333333333	0.06473333333333464	3687.90673828125	11210.956741943402	0	1192	0.17953497027897392	0.9887983706720791	0.9775967413441582	438.2340393066406	438.2352600097656
1162	438.9838562011719	1.7969333333333333					1	DETECTED	438.9839 m/z @1.80 [N1283_2.mzXML]	438.9838562011719	1.7969333333333333	1.6562	2.33435	0.6781500000000003	50544.0703125	801483.0343632811	0	1192	0.14208665610733973	2.744025242793021	3.6229091248650795	438.98284912109375	438.98486328125
1163	442.3515319824219	11.882683333333334					1	DETECTED	442.3515 m/z @11.88 [N1283_2.mzXML]	442.3515319824219	11.882683333333334	7.8233500000000005	15.2371	7.413749999999999	6986.42431640625	1207764.818738861	0	1192	0.10126869412244943	0.913173345376909	0.826346690753818	442.3514709472656	442.35736083984375
1164	442.8785095214844	1.5664					1	DETECTED	442.8785 m/z @1.57 [N1283_2.mzXML]	442.8785095214844	1.5664	1.4639833333333334	1.5955000000000001	0.13151666666666673	14418.970703125	71461.58910119632	0	1192	0.08285247635122861	0.6420667209113107	0.2841334418226214	442.878173828125	442.8794860839844
1165	444.23968505859375	8.395133333333334					1	DETECTED	444.2397 m/z @8.40 [N1283_2.mzXML]	444.23968505859375	8.395133333333334	7.910749999999999	8.528699999999999	0.6179499999999996	2482.63623046875	45070.82291088861	0	1192	0.42560238500430714	0.6378728968103755	0.2757457936207509	444.2364501953125	444.24139404296875
1166	445.3661193847656	12.842666666666666					1	DETECTED	445.3661 m/z @12.84 [N1283_2.mzXML]	445.3661193847656	12.842666666666666	11.928566666666667	15.935599999999999	4.007033333333332	17401.26953125	1085745.0102403567	0	1192	0.7417838687263725	2.1917915618276638	1.9028671613155592	445.3572082519531	445.3689270019531
1167	446.25274658203125	11.5837					1	DETECTED	446.2527 m/z @11.58 [N1283_2.mzXML]	446.25274658203125	11.5837	8.787133333333333	12.219966666666666	3.432833333333333	157462.0625	4590039.086664241	0	1192	0.15542731333456494	0.5640070866669118	0.08382214408802643	446.2520751953125	446.25408935546875
1168	446.8868408203125	1.6412					1	DETECTED	446.8868 m/z @1.64 [N1283_2.mzXML]	446.8868408203125	1.6412	1.5955000000000001	1.6711333333333334	0.07563333333333322	66175.84375	166447.81068603494	0	1192	0.040640455500657646	0.807925365171273	0.6635779008521716	446.8868408203125	446.8873291015625
1169	447.3461608886719	14.3464					1	DETECTED	447.3462 m/z @14.35 [N1283_2.mzXML]	447.3461608886719	14.3464	11.4782	16.2664	4.788200000000002	8911.7763671875	957456.9231225275	0	1192	0.2821577827849566	0.8347046928387145	0.29146376362467064	447.34375	447.3554382324219
1170	448.3410949707031	11.882683333333334					1	DETECTED	448.3411 m/z @11.88 [N1283_2.mzXML]	448.3410949707031	11.882683333333334	1.2142333333333333	15.015133333333333	13.8009	36463.1015625	3564114.15490204	0	1192	0.12422826460788094	0.513299623788655	0.02937130762110278	448.3406982421875	448.35003662109375
1171	448.94879150390625	2.0524833333333334					1	DETECTED	448.9488 m/z @2.05 [N1283_2.mzXML]	448.94879150390625	2.0524833333333334	1.81145	2.2506666666666666	0.4392166666666666	8538.6953125	143692.08699023433	0	1192	0.19887802192193949	0.9111118794081035	0.8222237588162069	448.94879150390625	448.95159912109375
1172	449.01177978515625	1.6562					1	DETECTED	449.0118 m/z @1.66 [N1283_2.mzXML]	449.01177978515625	1.6562	1.62565	1.8401333333333334	0.21448333333333336	30379.150390625	119130.06576135264	0	1192	0.04025376551791515	2.010040149767245	2.890279142491123	449.01007080078125	449.0131530761719
1173	449.2002258300781	12.3401					1	DETECTED	449.2002 m/z @12.34 [N1283_2.mzXML]	449.2002258300781	12.3401	12.202633333333333	12.510449999999999	0.30781666666666574	13625.9013671875	174042.80805956994	0	1192	null	1.1196047526673103	1.2392095053346206	449.19970703125	449.2011413574219
1174	450.3200988769531	12.27145					1	DETECTED	450.3201 m/z @12.27 [N1283_2.mzXML]	450.3200988769531	12.27145	12.185183333333333	12.493183333333333	0.30799999999999983	24880.279296875	256836.7659658201	0	1192	0.1770231511203324	1.7851622874806734	2.0722163445272397	450.3197326660156	450.3209533691406
1175	450.3568115234375	13.051966666666667					1	DETECTED	450.3568 m/z @13.05 [N1283_2.mzXML]	450.3568115234375	13.051966666666667	0.13799999999999998	19.99816666666667	19.860166666666668	53632.58984375	2868506.175424191	0	1192	1.2239062811826358	0.9314401747858883	0.6675677310226419	450.3493347167969	450.3605041503906
1176	451.32305908203125	12.202633333333333					1	DETECTED	451.3231 m/z @12.20 [N1283_2.mzXML]	451.32305908203125	12.202633333333333	12.202633333333333	12.424866666666667	0.2222333333333335	7751.43310546875	61885.43612438952	0	1192	0.17247535764005129	null	null	451.3226318359375	451.32501220703125
1177	452.37261962890625	12.067					1	DETECTED	452.3726 m/z @12.07 [N1283_2.mzXML]	452.37261962890625	12.067	12.03565	12.3401	0.3044499999999992	16198.8154296875	139674.65486499	0	1192	0.1318903003535521	4.855661881977695	8.71132376395539	452.3720703125	452.3735656738281
1178	453.297119140625	12.728733333333334					1	DETECTED	453.2971 m/z @12.73 [N1283_2.mzXML]	453.297119140625	12.728733333333334	12.694983333333333	12.810516666666667	0.11553333333333349	8025.90185546875	35587.06714404303	0	1192	0.11818501074629317	1.7116049382715424	2.4232098765430847	453.2955017089844	453.29766845703125
1179	453.3434753417969	10.497216666666667					1	DETECTED	453.3435 m/z @10.50 [N1283_2.mzXML]	453.3434753417969	10.497216666666667	10.045866666666665	17.572666666666667	7.5268000000000015	118824.6796875	1562351.8416071474	1	1192	0.09662077273356928	2.5804323920954557	3.3276556124927144	453.34112548828125	453.34600830078125
1180	454.2918701171875	13.066616666666667					1	DETECTED	454.2919 m/z @13.07 [N1283_2.mzXML]	454.2918701171875	13.066616666666667	12.728733333333334	14.982	2.253266666666665	27453.537109375	622243.426857055	0	1192	0.12621195689958853	3.334385636067685	31.964506089012865	454.2911682128906	454.3000183105469
1181	454.3883972167969	12.202633333333333					1	DETECTED	454.3884 m/z @12.20 [N1283_2.mzXML]	454.3883972167969	12.202633333333333	2.5797166666666667	12.374183333333333	9.794466666666667	15881.0986328125	2983260.995952698	0	1192	0.12366385122647117	0.5089136176661615	0.011006211836555807	454.3875427246094	454.38861083984375
1182	454.9581604003906	1.7969333333333333					1	DETECTED	454.9582 m/z @1.80 [N1283_2.mzXML]	454.9581604003906	1.7969333333333333	1.6562	9.204283333333333	7.548083333333333	37543.3046875	1308533.9560452877	0	1192	0.26738116010205837	2.3538499922921865	3.27275251645983	454.9537048339844	454.9594421386719
1183	456.4041442871094	12.288633333333333					1	DETECTED	456.4041 m/z @12.29 [N1283_2.mzXML]	456.4041442871094	12.288633333333333	10.391733333333333	12.424866666666667	2.0331333333333337	5220.70361328125	366168.19387420634	0	1192	1.974845204185101	0.535909466322245	0.07181893264449005	456.40130615234375	456.40447998046875
1184	458.8563232421875	1.5519666666666665					1	DETECTED	458.8563 m/z @1.55 [N1283_2.mzXML]	458.8563232421875	1.5519666666666665	1.4639833333333334	1.5809	0.11691666666666656	47074.39453125	187225.39557177728	0	1192	0.06380376951952305	0.6644250805076732	0.2400680174288197	458.8556213378906	458.8565979003906
1185	459.2474365234375	13.16985					1	DETECTED	459.2474 m/z @13.17 [N1283_2.mzXML]	459.2474365234375	13.16985	3.6331833333333337	17.387166666666666	13.753983333333332	21152.830078125	2250732.739769959	0	1192	0.19340746310017387	0.7211106256553652	0.058205909347166095	459.2438659667969	459.25372314453125
1186	460.96551513671875	1.81145					1	DETECTED	460.9655 m/z @1.81 [N1283_2.mzXML]	460.96551513671875	1.81145	1.6562	2.208683333333333	0.5524833333333332	25803.388671875	335576.70947497553	0	1192	0.17951569366190734	1.7793344068706372	1.9352556953584052	460.96484375	460.9679260253906
1187	463.1575622558594	10.16115					1	DETECTED	463.1576 m/z @10.16 [N1283_2.mzXML]	463.1575622558594	10.16115	1.105	10.227283333333332	9.122283333333332	4643.82080078125	910480.8951353148	0	1192	0.06686345758237344	0.503651294056157	0.007302588112314081	463.1510925292969	463.1583557128906
1188	464.190185546875	10.824283333333334					1	DETECTED	464.1902 m/z @10.82 [N1283_2.mzXML]	464.190185546875	10.824283333333334	4.318216666666667	11.077050000000002	6.758833333333334	40866.44921875	1188333.4101527403	0	1192	0.1569882756472225	2.911077436339784	3.464146720580389	464.1853332519531	464.191650390625
1189	464.2179260253906	10.5969					1	DETECTED	464.2179 m/z @10.60 [N1283_2.mzXML]	464.2179260253906	10.5969	3.9727333333333332	10.736483333333332	6.763749999999999	13468.791015625	757181.1666557617	0	1192	0.09410245217994273	0.5105359164674801	0.023174647367703027	464.2109069824219	464.218994140625
1190	465.0408935546875	2.2227					1	DETECTED	465.0409 m/z @2.22 [N1283_2.mzXML]	465.0408935546875	2.2227	2.2227	2.2789	0.05620000000000003	6483.55810546875	14832.514930053758	0	1192	0.04271065195553225	null	null	465.0395202636719	465.0408935546875
1191	466.3153381347656	11.9442					1	DETECTED	466.3153 m/z @11.94 [N1283_2.mzXML]	466.3153381347656	11.9442	11.928566666666667	12.099783333333333	0.17121666666666613	6205.1552734375	36179.59303387399	0	1192	0.08442885233929331	5.476012793176858	9.952025586353717	466.31512451171875	466.3177185058594
1192	467.1516418457031	11.642333333333333					1	DETECTED	467.1516 m/z @11.64 [N1283_2.mzXML]	467.1516418457031	11.642333333333333	11.5837	11.851033333333334	0.2673333333333332	11230.783203125	99209.68685815374	0	1192	0.1652524001195328	2.2797043774872257	2.8719286258016936	467.1494140625	467.1529541015625
1193	467.3730163574219	13.749183333333333					1	DETECTED	467.3730 m/z @13.75 [N1283_2.mzXML]	467.3730163574219	13.749183333333333	13.22785	14.183449999999999	0.9555999999999987	3695.159912109375	125220.64882653774	0	1192	0.06466712039164157	0.9164961636828642	0.8329923273657284	467.3688659667969	467.3756103515625
1194	468.3074035644531	12.694983333333333					1	DETECTED	468.3074 m/z @12.69 [N1283_2.mzXML]	468.3074035644531	12.694983333333333	0.8137666666666666	13.7326	12.918833333333334	295990.5625	5167117.60186505	1	1192	0.09324931308244722	1.0207279920166625	1.566735652760218	468.3061828613281	468.31378173828125
1195	469.3280944824219	14.212716666666667					1	DETECTED	469.3281 m/z @14.21 [N1283_2.mzXML]	469.3280944824219	14.212716666666667	11.834399999999999	15.553566666666667	3.719166666666668	6720.556640625	528033.7979436647	0	1192	0.3147475075925623	0.7818905528419958	0.4353315165957628	469.3212585449219	469.3326416015625
1196	469.3877258300781	12.322983333333333					1	DETECTED	469.3877 m/z @12.32 [N1283_2.mzXML]	469.3877258300781	12.322983333333333	11.9442	12.459	0.5147999999999993	8957.056640625	164845.32982617154	0	1192	0.52526272640727	0.6795441545298543	0.3590883090597087	469.3865051269531	469.389404296875
1197	472.3021240234375	12.219966666666666					1	DETECTED	472.3021 m/z @12.22 [N1283_2.mzXML]	472.3021240234375	12.219966666666666	12.185183333333333	17.664833333333334	5.479650000000001	40169.49609375	1009573.7793841551	0	1192	0.12080980171797329	78.76832774317191	6.214431229434817	472.30181884765625	472.30682373046875
1198	474.2839050292969	11.882683333333334					1	DETECTED	474.2839 m/z @11.88 [N1283_2.mzXML]	474.2839050292969	11.882683333333334	0.94125	12.728733333333334	11.787483333333334	536557.0625	1.1546715883421883E7	1	1192	0.17786543866548854	3.1830505444793102	3.9969221060203934	474.27459716796875	474.2850036621094
1199	474.7629089355469	8.787133333333333					1	DETECTED	474.7629 m/z @8.79 [N1283_2.mzXML]	474.7629089355469	8.787133333333333	8.787133333333333	15.482383333333333	6.69525	39536.10546875	731611.8621708397	0	1192	0.14131502133987617	null	null	474.76007080078125	474.7652587890625
1200	474.8338928222656	1.5519666666666665					1	DETECTED	474.8339 m/z @1.55 [N1283_2.mzXML]	474.8338928222656	1.5519666666666665	1.4486999999999999	1.5955000000000001	0.14680000000000026	45349.265625	196800.44524853514	0	1192	0.09343801785757622	0.7218825901016206	0.5510295002395779	474.8326110839844	474.8343505859375
1201	475.287353515625	11.913133333333333					1	DETECTED	475.2874 m/z @11.91 [N1283_2.mzXML]	475.287353515625	11.913133333333333	11.913133333333333	12.305583333333335	0.39245000000000196	105512.703125	696277.3714150384	0	1192	0.10856128952455002	null	null	475.28692626953125	475.2885437011719
1202	475.32537841796875	10.497216666666667					1	DETECTED	475.3254 m/z @10.50 [N1283_2.mzXML]	475.32537841796875	10.497216666666667	10.227283333333332	11.191699999999999	0.9644166666666667	44570.41015625	364786.54379650863	0	1192	0.14220016235545963	2.5782377284674065	2.232703304055858	475.3221435546875	475.3281555175781
1203	476.9393005371094	1.81145					1	DETECTED	476.9393 m/z @1.81 [N1283_2.mzXML]	476.9393005371094	1.81145	1.6711333333333334	14.108816666666666	12.437683333333332	25799.052734375	4205072.017416382	0	1192	0.07268409417520871	44.320049887159996	2.165556400156841	476.937744140625	476.9426574707031
1204	478.29150390625	12.857966666666666					1	DETECTED	478.2915 m/z @12.86 [N1283_2.mzXML]	478.29150390625	12.857966666666666	9.737599999999999	13.949866666666667	4.212266666666668	63886.921875	2072483.7575288094	0	1192	0.0954140765693321	0.6749634124194807	0.34992682483896137	478.289794921875	478.3008728027344
1205	478.32794189453125	13.126216666666666					1	DETECTED	478.3279 m/z @13.13 [N1283_2.mzXML]	478.32794189453125	13.126216666666666	11.70175	17.369000000000003	5.667250000000003	74430.1015625	2700075.7526514307	0	1192	0.2616413839483176	1.3446453033129202	1.1714191815434822	478.3247375488281	478.33038330078125
1206	478.3879699707031	14.2865					1	DETECTED	478.3880 m/z @14.29 [N1283_2.mzXML]	478.3879699707031	14.2865	8.51145	19.796666666666667	11.285216666666667	9360.962890625	1678266.446939759	0	1192	0.29899243421134436	0.6132080668970002	0.1749138627339927	478.38189697265625	478.39208984375
1207	480.1871032714844	10.045866666666665					1	DETECTED	480.1871 m/z @10.05 [N1283_2.mzXML]	480.1871032714844	10.045866666666665	5.052266666666667	10.110516666666665	5.058249999999998	1278.9881591796875	193487.1771704101	0	1192	0.06874013914472599	0.5064732858058315	0.012946571611662997	480.18475341796875	480.19110107421875
1208	480.3435974121094	13.495183333333333					1	DETECTED	480.3436 m/z @13.50 [N1283_2.mzXML]	480.3435974121094	13.495183333333333	3.4652833333333333	14.850850000000001	11.385566666666668	111701.2265625	4719839.0206886	0	1192	0.22024942027772276	1.6586112354855584	2.2849842570877823	480.3390808105469	480.34539794921875
1209	482.3229675292969	12.872933333333332					1	DETECTED	482.3230 m/z @12.87 [N1283_2.mzXML]	482.3229675292969	12.872933333333332	12.7116	15.323966666666667	2.6123666666666665	63340.328125	996470.8125094015	0	1192	0.10516205204464057	8.752825069919536	16.453063409812412	482.32220458984375	482.3254699707031
1210	482.35931396484375	13.7326					1	DETECTED	482.3593 m/z @13.73 [N1283_2.mzXML]	482.35931396484375	13.7326	13.41845	15.271416666666665	1.8529666666666653	102788.9453125	2333178.0791840195	1	1192	0.25288701711981076	2.8961915530095332	3.704740577574434	482.349853515625	482.3621826171875
1211	483.36279296875	13.7326					1	DETECTED	483.3628 m/z @13.73 [N1283_2.mzXML]	483.36279296875	13.7326	13.652050000000001	18.6615	5.009449999999999	28913.126953125	707894.8306118762	0	1192	0.16432650168461826	31.095282433271723	5.126687539119917	483.3609924316406	483.36468505859375
1212	487.3192443847656	14.3464					1	DETECTED	487.3192 m/z @14.35 [N1283_2.mzXML]	487.3192443847656	14.3464	4.620683333333333	16.669333333333334	12.048650000000002	87268.296875	2959418.927455808	0	1192	0.10721648593593258	1.503058524265216	1.6352829234146176	487.3183898925781	487.3215026855469
1213	489.3436279296875	12.661483333333333					1	DETECTED	489.3436 m/z @12.66 [N1283_2.mzXML]	489.3436279296875	12.661483333333333	10.07795	18.569000000000003	8.491050000000003	27475.669921875	2861180.5897590024	0	1192	6.3182890210100755	1.589814989834872	4.96259740891518	489.33404541015625	489.353271484375
1214	490.2894592285156	12.694983333333333					1	DETECTED	490.2895 m/z @12.69 [N1283_2.mzXML]	490.2894592285156	12.694983333333333	12.628333333333334	12.7944	0.1660666666666657	29906.63671875	162769.51351367097	0	1192	0.1263539602732493	1.2458114528632234	1.4916229057264465	490.2882080078125	490.2895812988281
1215	490.4241943359375	12.842666666666666					1	DETECTED	490.4242 m/z @12.84 [N1283_2.mzXML]	490.4241943359375	12.842666666666666	12.005666666666666	13.815133333333334	1.8094666666666672	22489.267578125	876698.6356007085	0	1192	0.5984720645513999	1.0809239346873762	0.8696950568327779	490.4224548339844	490.4257507324219
1216	491.5587463378906	13.14095					1	DETECTED	491.5587 m/z @13.14 [N1283_2.mzXML]	491.5587463378906	13.14095	13.066616666666667	13.573816666666666	0.5071999999999992	25759.408203125	326632.37518164126	0	1192	0.17994123142749352	3.411659192825095	5.917082175366303	491.5549011230469	491.5605773925781
1217	492.9122009277344	1.7685833333333332					1	DETECTED	492.9122 m/z @1.77 [N1283_2.mzXML]	492.9122009277344	1.7685833333333332	1.6711333333333334	1.996	0.32486666666666664	6850.72802734375	86227.09055383304	0	1192	0.0597359136602309	1.6668376945442138	2.3336753890884276	492.9114990234375	492.9153137207031
1218	493.77874755859375	13.14095					1	DETECTED	493.7787 m/z @13.14 [N1283_2.mzXML]	493.77874755859375	13.14095	6.8178	13.403533333333334	6.585733333333334	19950.2421875	2698832.44230478	0	1192	0.15378857834103243	0.5207636489197104	0.041527297839420795	493.77838134765625	493.7829284667969
1219	494.32275390625	12.7622					1	DETECTED	494.3228 m/z @12.76 [N1283_2.mzXML]	494.32275390625	12.7622	12.594616666666667	14.577516666666666	1.982899999999999	431398.5	4869527.5422054315	1	1192	0.14980368979838943	1.445573929347414	1.8691534302391424	494.3210144042969	494.3241882324219
1220	496.3375244140625	13.14095					1	DETECTED	496.3375 m/z @13.14 [N1283_2.mzXML]	496.3375244140625	13.14095	10.427150000000001	19.2115	8.78435	7122924.0	1.296524564203109E8	1	1192	0.2039472635696189	2.1198487614744326	2.7301006330699384	496.33282470703125	496.3420715332031
1221	496.94158935546875	1.7685833333333332					1	DETECTED	496.9416 m/z @1.77 [N1283_2.mzXML]	496.94158935546875	1.7685833333333332	1.7370166666666667	2.2227	0.48568333333333347	9718.5732421875	131434.34687145994	0	1192	0.08150278409553646	7.692977824709647	14.385955649419294	496.9396667480469	496.9464111328125
1222	497.3415222167969	13.14095					1	DETECTED	497.3415 m/z @13.14 [N1283_2.mzXML]	497.3415222167969	13.14095	11.67195	16.119216666666667	4.447266666666666	1523535.125	3.1019723732744597E7	0	1192	0.27176530694425693	1.5137054685727256	13.720353490428966	497.3402404785156	497.3446960449219
1223	498.3446350097656	13.14095					1	DETECTED	498.3446 m/z @13.14 [N1283_2.mzXML]	498.3446350097656	13.14095	13.0819	15.015133333333333	1.9332333333333338	237565.015625	3935929.1920546023	0	1192	0.3190047748820497	16.369460908834068	31.738921817668132	498.3443298339844	498.3459167480469
1224	499.07244873046875	2.888316666666667					1	DETECTED	499.0724 m/z @2.89 [N1283_2.mzXML]	499.07244873046875	2.888316666666667	2.2927000000000004	3.48065	1.1879499999999994	3243.181640625	106508.50055981446	0	1192	0.13655348646844656	0.997243752973109	0.9944875059462179	499.07122802734375	499.0760192871094
1225	499.3467102050781	13.14095					1	DETECTED	499.3467 m/z @13.14 [N1283_2.mzXML]	499.3467102050781	13.14095	12.963283333333333	13.882283333333334	0.9190000000000005	29712.017578125	547247.715109314	0	1192	0.26177481223868604	2.586303939962472	2.390137077460269	499.34466552734375	499.34881591796875
1226	500.2800598144531	11.851033333333334					1	DETECTED	500.2801 m/z @11.85 [N1283_2.mzXML]	500.2800598144531	11.851033333333334	11.834399999999999	12.90315	1.0687500000000014	30981.3671875	393659.2700529182	0	1192	0.16426872479795662	9.040745588106986	15.938322245808502	500.2726135253906	500.2822570800781
1227	501.18634033203125	13.14095					1	DETECTED	501.1863 m/z @13.14 [N1283_2.mzXML]	501.18634033203125	13.14095	13.066616666666667	13.495183333333333	0.42856666666666676	24882.1328125	316314.69294262776	0	1192	0.19569249549592627	2.8827354260089595	4.765470852017919	501.1856384277344	501.1897888183594
1228	502.2912292480469	12.842666666666666					1	DETECTED	502.2912 m/z @12.84 [N1283_2.mzXML]	502.2912292480469	12.842666666666666	12.694983333333333	13.31435	0.6193666666666662	47356.99609375	498889.5561120609	0	1192	0.09065096472425971	2.096941654440809	4.696447675061152	502.2908935546875	502.29278564453125
1229	502.3262634277344	12.9486					1	DETECTED	502.3263 m/z @12.95 [N1283_2.mzXML]	502.3262634277344	12.9486	3.164616666666667	13.683966666666667	10.51935	17081.126953125	1386821.595263611	0	1192	0.08380111805741564	0.5375801267036773	0.07030675133208454	502.324462890625	502.3296203613281
1230	503.18792724609375	11.555100000000001					1	DETECTED	503.1879 m/z @11.56 [N1283_2.mzXML]	503.18792724609375	11.555100000000001	5.103266666666667	11.642333333333333	6.539066666666666	19030.421875	1561595.1461166383	0	1192	0.041696555751208564	0.5067603523546278	0.01352070470925555	503.1816101074219	503.188232421875
1231	503.2945251464844	12.810516666666667					1	DETECTED	503.2945 m/z @12.81 [N1283_2.mzXML]	503.2945251464844	12.810516666666667	7.419116666666667	12.963283333333333	5.5441666666666665	10587.3857421875	968389.8064237672	0	1192	0.09162156468339155	0.5141676249829976	0.028335249965995197	503.2935485839844	503.30450439453125
1232	504.23931884765625	12.202633333333333					1	DETECTED	504.2393 m/z @12.20 [N1283_2.mzXML]	504.23931884765625	12.202633333333333	5.241650000000001	12.3401	7.098449999999999	7392.66162109375	1080311.1674422603	0	1192	0.12650939119860638	0.5098740838818271	0.019748167763654078	504.2372741699219	504.24359130859375
1233	504.3439025878906	13.344183333333332					1	DETECTED	504.3439 m/z @13.34 [N1283_2.mzXML]	504.3439025878906	13.344183333333332	5.069133333333334	13.93295	8.863816666666665	10242.0732421875	1020843.6654593657	0	1192	0.4470775389695394	0.5355748102226977	0.07114962044539531	504.33990478515625	504.3481750488281
1234	505.3490905761719	12.459					1	DETECTED	505.3491 m/z @12.46 [N1283_2.mzXML]	505.3490905761719	12.459	12.424866666666667	13.7326	1.3077333333333332	6107.83154296875	279594.28209594736	0	1192	0.09699582223044345	19.156250000000114	37.31250000000023	505.3438720703125	505.3520812988281
1235	506.3587646484375	14.183449999999999					1	DETECTED	506.3588 m/z @14.18 [N1283_2.mzXML]	506.3587646484375	14.183449999999999	11.642333333333333	15.807266666666667	4.164933333333334	20639.2421875	1161598.4262732859	0	1192	0.6833451992860144	0.7562051224149834	0.36644886585516545	506.3489074707031	506.3632507324219
1236	508.19775390625	10.01295					1	DETECTED	508.1978 m/z @10.01 [N1283_2.mzXML]	508.19775390625	10.01295	9.623066666666666	10.144116666666667	0.5210500000000007	8551.3125	99465.88771087647	0	1192	0.0920510610890144	0.6682127132048054	0.2588205927852697	508.1957092285156	508.19940185546875
1237	508.33892822265625	13.022366666666667					1	DETECTED	508.3389 m/z @13.02 [N1283_2.mzXML]	508.33892822265625	13.022366666666667	12.857966666666666	13.066616666666667	0.20865000000000045	14527.7158203125	94787.38673290997	0	1192	0.07304520524020575	0.6345802919708021	0.26916058394160436	508.33856201171875	508.3435363769531
1238	508.3751525878906	13.998850000000001					1	DETECTED	508.3752 m/z @14.00 [N1283_2.mzXML]	508.3751525878906	13.998850000000001	3.911383333333333	15.862266666666667	11.950883333333334	45113.59765625	2378815.5442675482	0	1192	0.3898629674274705	0.8571866402080849	0.45052774872758256	508.3731384277344	508.37786865234375
1239	509.16229248046875	10.51345					1	DETECTED	509.1623 m/z @10.51 [N1283_2.mzXML]	509.16229248046875	10.51345	2.4576166666666666	10.546266666666666	8.08865	2573.721923828125	780177.7870169677	0	1192	0.13387001309519064	0.5020368263163338	0.004073652632667679	509.1622314453125	509.165283203125
1240	510.3540344238281	13.495183333333333					1	DETECTED	510.3540 m/z @13.50 [N1283_2.mzXML]	510.3540344238281	13.495183333333333	13.213416666666665	15.288783333333333	2.0753666666666675	71551.2109375	1333479.711927399	0	1192	0.22516655462159285	3.682775346030981	2.128961081543224	510.353515625	510.35498046875
1241	512.3330078125	12.005666666666666					1	DETECTED	512.3330 m/z @12.01 [N1283_2.mzXML]	512.3330078125	12.005666666666666	11.851033333333334	12.872933333333332	1.0218999999999987	57128.30078125	839617.3338072497	0	1192	0.14115647696583622	1.5961003949656536	5.234849650551006	512.3302001953125	512.334228515625
1242	515.3115844726562	13.16985					1	DETECTED	515.3116 m/z @13.17 [N1283_2.mzXML]	515.3115844726562	13.16985	12.99285	13.495183333333333	0.5023333333333326	58263.20703125	754811.2168365485	0	1192	0.16668032315066483	1.4753062451084404	1.9085478202029849	515.3099365234375	515.3129272460938
1243	516.304443359375	12.778283333333333					1	DETECTED	516.3044 m/z @12.78 [N1283_2.mzXML]	516.304443359375	12.778283333333333	12.67825	13.007399999999999	0.3291499999999985	43908.85546875	375248.1641887189	0	1192	0.0854373677666338	1.6452015994668538	2.3031293016090886	516.3037719726562	516.3054809570312
1244	517.37548828125	13.949866666666667					1	DETECTED	517.3755 m/z @13.95 [N1283_2.mzXML]	517.37548828125	13.949866666666667	13.949866666666667	15.825483333333333	1.8756166666666658	12078.306640625	436992.1399897159	0	1192	0.9003309783532583	null	null	517.36572265625	517.37548828125
1245	518.3201904296875	13.14095					1	DETECTED	518.3202 m/z @13.14 [N1283_2.mzXML]	518.3201904296875	13.14095	11.7331	14.948683333333333	3.215583333333333	340360.875	8435912.177978998	1	1192	0.24572504480782165	3.015402966873232	2.61630452053946	518.3194580078125	518.3235473632812
1246	518.4585571289062	12.857966666666666					1	DETECTED	518.4586 m/z @12.86 [N1283_2.mzXML]	518.4585571289062	12.857966666666666	11.71725	14.818883333333334	3.101633333333334	49328.609375	3490129.851808166	0	1192	1.3692383179184002	1.5727101660450182	1.2465551998480626	518.4576416015625	518.4598388671875
1247	519.3236694335938	13.16985					1	DETECTED	519.3237 m/z @13.17 [N1283_2.mzXML]	519.3236694335938	13.16985	12.978316666666666	14.4365	1.4581833333333343	89754.4609375	2050852.6735065945	0	1192	0.2416053656409698	3.806604594500511	6.613209189001022	519.3231201171875	519.3252563476562
1248	520.33740234375	12.918366666666666					1	DETECTED	520.3374 m/z @12.92 [N1283_2.mzXML]	520.33740234375	12.918366666666666	11.76595	16.30323333333333	4.537283333333331	1950676.875	2.5726707026481964E7	1	1192	0.19200923021527494	1.7646964020360312	2.5515603253154717	520.3370971679688	520.343017578125
1249	521.3418579101562	12.918366666666666					1	DETECTED	521.3419 m/z @12.92 [N1283_2.mzXML]	521.3418579101562	12.918366666666666	12.305583333333335	15.20245	2.896866666666666	472906.625	8597119.9072718	0	1192	0.7093302592164559	0.8634365291351701	null	521.3412475585938	521.343505859375
1250	522.3541259765625	13.27105					1	DETECTED	522.3541 m/z @13.27 [N1283_2.mzXML]	522.3541259765625	13.27105	11.97485	16.57735	4.602499999999999	755466.1875	1.819000550039714E7	1	1192	0.26385566739141275	1.9233538168769466	3.677628484256609	522.3446044921875	522.3565673828125
1251	523.3573608398438	13.242316666666666					1	DETECTED	523.3574 m/z @13.24 [N1283_2.mzXML]	523.3573608398438	13.242316666666666	12.90315	14.8345	1.9313500000000001	210067.84375	4954203.974205012	0	1192	0.06022185124674628	2.740320658133979	4.207916514953886	523.3493041992188	523.3598022460938
1252	524.368896484375	14.212716666666667					1	DETECTED	524.3689 m/z @14.21 [N1283_2.mzXML]	524.368896484375	14.212716666666667	10.07795	19.302666666666667	9.224716666666668	1912358.0	7.853141547934003E7	1	1192	0.38339940369060166	0.7794994062288855	2.4798688121138155	524.3590698242188	524.3746337890625
1253	525.3731079101562	14.183449999999999					1	DETECTED	525.3731 m/z @14.18 [N1283_2.mzXML]	525.3731079101562	14.183449999999999	5.34645	17.6465	12.300049999999999	460962.625	2.112333481347683E7	0	1192	0.5039679573577658	0.5843153595692318	2.593569563719499	525.3646850585938	525.3746948242188
1254	526.291015625	12.778283333333333					1	DETECTED	526.2910 m/z @12.78 [N1283_2.mzXML]	526.291015625	12.778283333333333	12.67825	13.022366666666667	0.3441166666666664	36568.828125	344681.2049709459	0	1192	0.12473278764992735	1.7200099966677938	2.0577847831014915	526.289306640625	526.2930297851562
1255	527.2953491210938	12.7944					1	DETECTED	527.2953 m/z @12.79 [N1283_2.mzXML]	527.2953491210938	12.7944	12.7944	12.90315	0.10875000000000057	11779.404296875	52417.94390673828	0	1192	0.07866191341671325	null	null	527.2932739257812	527.296875
1256	527.3123168945312	12.99285					1	DETECTED	527.3123 m/z @12.99 [N1283_2.mzXML]	527.3123168945312	12.99285	5.45155	13.213416666666665	7.761866666666665	13279.9912109375	1335714.8255259087	0	1192	0.06361841276863878	0.514623915416882	0.029247830833764043	527.3070068359375	527.3132934570312
1257	527.3783569335938	14.153783333333333					1	DETECTED	527.3784 m/z @14.15 [N1283_2.mzXML]	527.3783569335938	14.153783333333333	13.700050000000001	15.11675	1.4166999999999987	12758.3857421875	357605.65116851794	0	1192	0.40889936856529197	1.3041967576923368	3.367008064128251	527.3755493164062	527.3806762695312
1258	528.3193969726562	13.27105					1	DETECTED	528.3194 m/z @13.27 [N1283_2.mzXML]	528.3193969726562	13.27105	13.199000000000002	13.44885	0.24984999999999857	15581.470703125	148094.10914575175	0	1192	0.14045431767152117	1.733865371269964	2.467730742539928	528.3186645507812	528.320556640625
1259	528.460693359375	12.322983333333333					1	DETECTED	528.4607 m/z @12.32 [N1283_2.mzXML]	528.460693359375	12.322983333333333	12.051333333333334	12.67825	0.6269166666666663	9042.9521484375	190932.17728710928	0	1192	0.43197470858363474	1.1539051475550672	1.3078102951101345	528.4595336914062	528.4619750976562
1260	534.294921875	13.126216666666666					1	DETECTED	534.2949 m/z @13.13 [N1283_2.mzXML]	534.294921875	13.126216666666666	13.022366666666667	13.605033333333333	0.5826666666666664	14435.7294921875	199042.67729516627	0	1192	0.17613033511713638	2.805328197721083	4.610656395442166	534.292236328125	534.2968139648438
1261	534.896484375	1.81145					1	DETECTED	534.8965 m/z @1.81 [N1283_2.mzXML]	534.896484375	1.81145	1.6864166666666667	2.830833333333333	1.1444166666666664	8088.01220703125	191790.14319335937	0	1192	0.09038252457538043	4.576446280991735	8.15289256198347	534.8945922851562	534.9011840820312
1262	535.1238403320312	11.540899999999999					1	DETECTED	535.1238 m/z @11.54 [N1283_2.mzXML]	535.1238403320312	11.540899999999999	11.526033333333334	11.657116666666667	0.13108333333333277	16648.78515625	81741.51989526383	0	1192	0.249359816135998	4.408632286996114	7.817264573992229	535.123291015625	535.1255493164062
1263	539.3126831054688	12.9486					1	DETECTED	539.3127 m/z @12.95 [N1283_2.mzXML]	539.3126831054688	12.9486	12.88795	13.022366666666667	0.13441666666666663	13670.015625	73211.47569653275	0	1192	0.07731997249766209	1.1081341027754736	1.2162682055509473	539.3104858398438	539.3126831054688
1264	542.3203735351562	12.918366666666666					1	DETECTED	542.3204 m/z @12.92 [N1283_2.mzXML]	542.3203735351562	12.918366666666666	1.1778333333333333	14.451933333333333	13.274099999999999	140319.421875	5896901.004292908	1	1192	0.19766855074873568	0.76933375322369	1.255886295030974	542.319091796875	542.3231811523438
1265	544.3381958007812	12.857966666666666					1	DETECTED	544.3382 m/z @12.86 [N1283_2.mzXML]	544.3381958007812	12.857966666666666	6.83545	16.39425	9.5588	657234.125	9848455.19919316	1	1192	0.07187318343692617	1.4764771776268637	4.970286335441706	544.3360595703125	544.3435668945312
1266	546.3535766601562	13.066616666666667					1	DETECTED	546.3536 m/z @13.07 [N1283_2.mzXML]	546.3535766601562	13.066616666666667	11.175366666666667	16.33955	5.164183333333332	105044.015625	4369490.145959072	0	1192	0.9720937101108511	1.3014772467721019	14.397284606493496	546.3438110351562	546.3582153320312
1267	548.3696899414062	13.495183333333333					1	DETECTED	548.3697 m/z @13.50 [N1283_2.mzXML]	548.3696899414062	13.495183333333333	13.373633333333334	13.83175	0.4581166666666654	17760.564453125	255167.57391235328	0	1192	0.1455952032345902	1.8844782668312159	2.7689565336624318	548.368408203125	548.371826171875
1268	550.4481201171875	12.578266666666668					1	DETECTED	550.4481 m/z @12.58 [N1283_2.mzXML]	550.4481201171875	12.578266666666668	7.57815	13.882283333333334	6.304133333333334	6700.49365234375	703904.2781838992	0	1192	0.5690230694215153	0.6303986240321058	0.26079724806421156	550.4447631835938	550.4539794921875
1269	561.4102783203125	13.982816666666668					1	DETECTED	561.4103 m/z @13.98 [N1283_2.mzXML]	561.4102783203125	13.982816666666668	5.99305	18.144833333333334	12.151783333333334	4479.82421875	916327.9676927489	0	1192	2.043572926438056	0.7604592124092067	0.5209184248184134	561.4014892578125	561.4168701171875
1270	566.3201904296875	12.857966666666666					1	DETECTED	566.3202 m/z @12.86 [N1283_2.mzXML]	566.3201904296875	12.857966666666666	12.7454	18.606166666666663	5.860766666666663	54587.03125	1958070.8837055676	0	1192	0.07361326935816592	26.032425229493764	1.8863163965445822	566.3194580078125	566.3265991210938
1271	567.4043579101562	12.288633333333333					1	DETECTED	567.4044 m/z @12.29 [N1283_2.mzXML]	567.4043579101562	12.288633333333333	12.237116666666667	12.44225	0.2051333333333325	6549.8203125	46459.06019201654	0	1192	0.1440704680526146	1.9909414428987477	2.9818828857974955	567.3982543945312	567.40625
1272	568.338134765625	12.842666666666666					1	DETECTED	568.3381 m/z @12.84 [N1283_2.mzXML]	568.338134765625	12.842666666666666	12.47645	15.482383333333333	3.005933333333333	143315.21875	1570406.5125347287	1	1192	0.098701248346039	1.668943621651051	2.1945448898957154	568.3309326171875	568.3401489257812
1273	570.3539428710938	13.022366666666667					1	DETECTED	570.3539 m/z @13.02 [N1283_2.mzXML]	570.3539428710938	13.022366666666667	0.8137666666666666	13.495183333333333	12.681416666666667	16125.0576171875	2299995.391619873	0	1192	0.13352469192031968	0.5193640821497414	0.016428968487343168	570.3505249023438	570.3602905273438
1274	583.2537231445312	11.191699999999999					1	DETECTED	583.2537 m/z @11.19 [N1283_2.mzXML]	583.2537231445312	11.191699999999999	10.562666666666667	16.651266666666668	6.088600000000001	13565.115234375	666117.4464882207	0	1192	5.907516540074431	3.8434201351807817	11.423191886747531	583.2443237304688	583.2572631835938
1275	585.2691040039062	10.975483333333333					1	DETECTED	585.2691 m/z @10.98 [N1283_2.mzXML]	585.2691040039062	10.975483333333333	0.15626666666666666	13.589516666666666	13.43325	78533.6953125	2170007.245934939	1	1192	0.10001946058928546	2.018661698932763	2.5205757829227546	585.266845703125	585.2726440429688
1276	588.8143310546875	1.5664					1	DETECTED	588.8143 m/z @1.57 [N1283_2.mzXML]	588.8143310546875	1.5664	1.4639833333333334	1.5955000000000001	0.13151666666666673	5018.912109375	27020.607787841804	0	1192	0.08883716148466969	0.6420667209113107	0.2841334418226214	588.810546875	588.81640625
1277	590.31884765625	12.857966666666666					1	DETECTED	590.3188 m/z @12.86 [N1283_2.mzXML]	590.31884765625	12.857966666666666	12.778283333333333	16.853166666666667	4.074883333333334	10131.576171875	432951.9232846377	0	1192	0.21399590521457945	25.5692323781635	50.138464756327	590.3089599609375	590.3207397460938
1278	593.3313598632812	11.800183333333333					1	DETECTED	593.3314 m/z @11.80 [N1283_2.mzXML]	593.3313598632812	11.800183333333333	11.783199999999999	11.928566666666667	0.14536666666666775	8154.6005859375	36335.75592956586	0	1192	0.19846656687009556	4.2796859666338145	7.55937193326763	593.3289794921875	593.3335571289062
1279	599.4342041015625	14.198133333333335					1	DETECTED	599.4342 m/z @14.20 [N1283_2.mzXML]	599.4342041015625	14.198133333333335	14.094	18.643166666666666	4.549166666666666	4554.880859375	266733.72047540295	0	1192	0.17701461906843896	21.84298975672176	42.68597951344352	599.4305419921875	599.4404296875
1280	615.4056396484375	14.153783333333333					1	DETECTED	615.4056 m/z @14.15 [N1283_2.mzXML]	615.4056396484375	14.153783333333333	14.078483333333333	14.705483333333332	0.6269999999999989	5279.88623046875	87730.10976568623	0	1192	0.18214597633276952	4.163346613545789	6.6702884693586375	615.4019165039062	615.408935546875
1281	616.1743774414062	11.278983333333334					1	DETECTED	616.1744 m/z @11.28 [N1283_2.mzXML]	616.1743774414062	11.278983333333334	5.363916666666666	15.376816666666667	10.0129	118359.7265625	8034382.465382997	1	1192	0.09421379421583964	0.5320054032033659	0.027216635121223142	616.1647338867188	616.1792602539062
1282	629.152587890625	2.41715					1	DETECTED	629.1526 m/z @2.42 [N1283_2.mzXML]	629.152587890625	2.41715	2.1237666666666666	9.080266666666667	6.9565	28844.16015625	835118.6616673891	0	1192	0.30317697813896993	2.1595203107500076	2.370882143735108	629.1481323242188	629.1591796875
1283	633.251953125	11.70175					1	DETECTED	633.2520 m/z @11.70 [N1283_2.mzXML]	633.251953125	11.70175	11.67195	19.668333333333333	7.996383333333332	8787.9873046875	542119.9470681152	0	1192	0.09090928754451433	134.16750559284193	267.33501118568387	633.2486572265625	633.2588500976562
1284	651.1343994140625	2.3762					1	DETECTED	651.1344 m/z @2.38 [N1283_2.mzXML]	651.1343994140625	2.3762	2.0951	3.3896666666666664	1.2945666666666664	16682.712890625	310908.54371475213	0	1192	0.23529231105842996	2.302679947824025	0.8824791375163276	651.1314086914062	651.1390380859375
1285	673.1143798828125	2.1661					1	DETECTED	673.1144 m/z @2.17 [N1283_2.mzXML]	673.1143798828125	2.1661	1.8545333333333334	18.587333333333333	16.7328	8736.8349609375	2107835.794765991	0	1192	0.22044894617784339	26.852680004279442	52.70536000855888	673.1121826171875	673.121337890625
1286	701.55712890625	12.578266666666668					1	DETECTED	701.5571 m/z @12.58 [N1283_2.mzXML]	701.55712890625	12.578266666666668	4.934383333333333	15.288783333333333	10.3544	17949.08203125	1499626.5784003604	0	1192	0.3725527316159898	0.6772997145866083	0.5675356521939695	701.552490234375	701.5618286132812
1287	703.5718383789062	13.605033333333333					1	DETECTED	703.5718 m/z @13.61 [N1283_2.mzXML]	703.5718383789062	13.605033333333333	3.6177833333333336	15.133633333333334	11.51585	26217.236328125	2269642.6377793006	0	1192	0.5327244252708745	0.5622977500581021	0.5785573309659909	703.5697631835938	703.5787963867188
1288	722.5249633789062	13.022366666666667					1	DETECTED	722.5250 m/z @13.02 [N1283_2.mzXML]	722.5249633789062	13.022366666666667	12.391033333333333	13.8484	1.4573666666666671	9662.478515625	345868.2455842894	0	1192	0.23213962274834898	1.1541974656810974	1.2920087455936888	722.5230102539062	722.5298461914062
1289	729.5921020507812	12.578266666666668					1	DETECTED	729.5921 m/z @12.58 [N1283_2.mzXML]	729.5921020507812	12.578266666666668	12.322983333333333	15.482383333333333	3.1593999999999998	5434.2373046875	334983.6963981933	0	1192	0.09476570884785929	6.188026375922146	11.376052751844291	729.5862426757812	729.60107421875
1290	758.5669555664062	13.495183333333333					1	DETECTED	758.5670 m/z @13.50 [N1283_2.mzXML]	758.5669555664062	13.495183333333333	11.555100000000001	15.716800000000001	4.1617	158308.734375	9813673.447749587	1	1192	0.9937902077361294	0.8420079587943894	0.5448689737368463	758.5614624023438	758.5726928710938
1291	760.58203125	12.778283333333333					1	DETECTED	760.5820 m/z @12.78 [N1283_2.mzXML]	760.58203125	12.778283333333333	4.750766666666666	14.948683333333333	10.197916666666668	56797.3671875	4553375.848866271	0	1192	0.31490208463606884	0.6351850198587774	0.2703700397175549	760.5747680664062	760.5840454101562
1292	768.588623046875	13.464333333333334					1	DETECTED	768.5886 m/z @13.46 [N1283_2.mzXML]	768.588623046875	13.464333333333334	12.237116666666667	13.89945	1.6623333333333328	6351.68994140625	405316.20273797604	0	1192	1.0066319415379414	0.6772778509635621	0.35455570192712416	768.5845336914062	768.5911865234375
1293	780.5515747070312	13.605033333333333					1	DETECTED	780.5516 m/z @13.61 [N1283_2.mzXML]	780.5515747070312	13.605033333333333	11.206483333333333	14.078483333333333	2.872	12098.173828125	919626.4274998773	0	1192	1.082579827967594	0.5986950449229742	0.19258877564172186	780.5458984375	780.5552368164062
1294	782.5671997070312	12.694983333333333					1	DETECTED	782.5672 m/z @12.69 [N1283_2.mzXML]	782.5671997070312	12.694983333333333	5.85345	15.446933333333334	9.593483333333335	104746.4453125	4278754.36738635	1	1192	0.33548642766351655	1.814786452570106	2.4429921240766372	782.5591430664062	782.5723266601562
1295	784.5823974609375	13.495183333333333					1	DETECTED	784.5824 m/z @13.50 [N1283_2.mzXML]	784.5823974609375	13.495183333333333	11.9442	15.133633333333334	3.1894333333333336	24018.4375	1867877.2549992686	0	1192	1.5190304306584572	0.8215238665349147	0.6731382299253708	784.5802001953125	784.5874633789062
1296	786.5991821289062	12.694983333333333					1	DETECTED	786.5992 m/z @12.69 [N1283_2.mzXML]	786.5991821289062	12.694983333333333	11.7331	15.08235	3.3492499999999996	45107.578125	2709199.8979387823	0	1192	1.27815142452455	1.7400952722684155	2.280724346403595	786.59375	786.6021118164062
1297	806.5676879882812	13.620366666666666					1	DETECTED	806.5677 m/z @13.62 [N1283_2.mzXML]	806.5676879882812	13.620366666666666	11.800183333333333	15.133633333333334	3.333450000000001	31636.78515625	1849090.73134787	0	1192	1.1721464787342768	1.342141768371572	2.502636868594932	806.5612182617188	806.574951171875
1298	810.5982055664062	12.694983333333333					1	DETECTED	810.5982 m/z @12.69 [N1283_2.mzXML]	810.5982055664062	12.694983333333333	12.067	14.577516666666666	2.510516666666666	40765.51953125	1431981.1828319707	0	1192	0.29724100301827505	2.0396122273807245	2.4203317854101174	810.5918579101562	810.6027221679688
[truncated: 1 more rows]
