# Supplementary material for: MSFC: a new feature construction method for accurate diagnosis of mass spectrometry data
Source: Sci Rep. 2023 Sep 21;13:15694. doi: 10.1038/s41598-023-42395-5 (PMC10514077; doi:10.1038/s41598-023-42395-5)
Supplement: Supplementary file 1 — Supplementary Information. [file 41598_2023_42395_MOESM1_ESM.zip › dataset/CHD dataset/2-batch/N/N1284_2.mzXML_chromatograms.csv]

row ID	row m/z	row retention time	row identity (main ID)	row identity (all IDs)	row identity (main ID + details)	row comment	row number of detected peaks	N1284_2.mzXML Peak status	N1284_2.mzXML Peak name	N1284_2.mzXML Peak m/z	N1284_2.mzXML Peak RT	N1284_2.mzXML Peak RT start	N1284_2.mzXML Peak RT end	N1284_2.mzXML Peak duration time	N1284_2.mzXML Peak height	N1284_2.mzXML Peak area	N1284_2.mzXML Peak charge	N1284_2.mzXML Peak # data points	N1284_2.mzXML Peak FWHM	N1284_2.mzXML Peak tailing factor	N1284_2.mzXML Peak asymmetry factor	N1284_2.mzXML Peak m/z min	N1284_2.mzXML Peak m/z max
1	55.05398178100586	10.811566666666666					1	DETECTED	55.0540 m/z @10.81 [N1284_2.mzXML]	55.05398178100586	10.811566666666666	0.10171666666666666	19.986	19.884283333333332	1880.1712646484375	1092911.3221612251	0	1176	12.471147502013515	0.9283175456861363	0.8566350913722728	55.04582214355469	55.06308364868164
2	60.08053970336914	14.956216666666668					1	DETECTED	60.0805 m/z @14.96 [N1284_2.mzXML]	60.08053970336914	14.956216666666668	0.10171666666666666	20.00433333333333	19.902616666666663	102595.0546875	2.874737719202241E7	0	1176	6.718248873824775	0.6834336812123699	1.1920478269345938	60.07815170288086	60.08078384399414
3	61.03948211669922	1.8532833333333334					1	DETECTED	61.0395 m/z @1.85 [N1284_2.mzXML]	61.03948211669922	1.8532833333333334	0.11989999999999999	20.00433333333333	19.88443333333333	135115.1875	2610705.31032437	0	1176	0.041650769266643684	0.7553078250060582	4.270072091074274	61.032413482666016	61.039634704589844
4	61.0839958190918	10.222166666666668					1	DETECTED	61.0840 m/z @10.22 [N1284_2.mzXML]	61.0839958190918	10.222166666666668	8.612516666666666	19.84	11.227483333333334	3385.50244140625	946740.3288697505	0	1176	6.4624143853699305	3.487554230215674	5.251519668865954	61.080387115478516	61.08420944213867
5	68.98210906982422	1.5103					1	DETECTED	68.9821 m/z @1.51 [N1284_2.mzXML]	68.98210906982422	1.5103	1.4502333333333333	12.651633333333333	11.2014	12245.41796875	2122933.3390893554	0	1176	0.2276844043683064	93.24139844617085	185.48279689234167	68.97991180419922	68.9821548461914
6	69.06968688964844	6.834416666666667					1	DETECTED	69.0697 m/z @6.83 [N1284_2.mzXML]	69.06968688964844	6.834416666666667	0.10171666666666666	19.986	19.884283333333332	8603.78125	4688634.521272274	0	1176	13.820553200097658	1.0873666442599978	1.9017646041616734	69.0616455078125	69.07633972167969
7	72.04894256591797	13.488483333333333					1	DETECTED	72.0489 m/z @13.49 [N1284_2.mzXML]	72.04894256591797	13.488483333333333	0.15621666666666664	19.986	19.829783333333335	4989.91552734375	1534599.5289826973	0	1176	2.194032096882495	0.7436763691095288	1.6540702288135594	72.04414367675781	72.0494155883789
8	72.08061218261719	1.93625					1	DETECTED	72.0806 m/z @1.94 [N1284_2.mzXML]	72.08061218261719	1.93625	1.2884166666666668	18.2315	16.943083333333334	50785.07421875	1681472.3182897645	0	1176	0.13903508168016354	1.0773273256531049	1.050584500407455	72.0710220336914	72.08086395263672
9	73.04529571533203	13.89095					1	DETECTED	73.0453 m/z @13.89 [N1284_2.mzXML]	73.04529571533203	13.89095	0.10171666666666666	19.986	19.884283333333332	16653.37890625	5611545.094194218	0	1176	5.029330060976896	0.8969607433912552	1.1516932201319252	73.04425811767578	73.0514144897461
10	75.94770812988281	2.47905					1	DETECTED	75.9477 m/z @2.48 [N1284_2.mzXML]	75.94770812988281	2.47905	0.6870999999999999	13.3941	12.707	6137.4912109375	782456.9892138366	0	1176	0.4030043269805854	3.5455788386952762	0.42439949583003517	75.94258880615234	75.95124816894531
11	80.94761657714844	1.7524000000000002					1	DETECTED	80.9476 m/z @1.75 [N1284_2.mzXML]	80.94761657714844	1.7524000000000002	1.6575166666666665	13.7362	12.078683333333334	177821.5	3130410.135574312	0	1176	0.10228724674262746	3.299714462622021	4.503583432032277	80.94685363769531	80.95735168457031
12	81.00037384033203	8.2936					1	DETECTED	81.0004 m/z @8.29 [N1284_2.mzXML]	81.00037384033203	8.2936	6.56835	13.472466666666666	6.904116666666666	1838.4471435546875	574487.5468402404	0	1176	0.24361726115884252	2.000903250736608	3.001806501473216	80.99104309082031	81.00193786621094
13	81.0697021484375	7.08285					1	DETECTED	81.0697 m/z @7.08 [N1284_2.mzXML]	81.0697021484375	7.08285	0.10171666666666666	19.931333333333335	19.829616666666666	5000.2109375	2226203.308486297	0	1176	3.224753567422571	1.4202290459046765	1.0031272093616204	81.06288146972656	81.07632446289062
14	82.0174560546875	1.4341833333333334					1	DETECTED	82.0175 m/z @1.43 [N1284_2.mzXML]	82.0174560546875	1.4341833333333334	1.4156000000000002	11.659083333333333	10.243483333333334	5299.732421875	839985.3979053954	0	1176	0.027771581973011772	275.6094170403611	550.2188340807222	82.01715087890625	82.02088165283203
15	83.02133178710938	1.8252666666666668					1	DETECTED	83.0213 m/z @1.83 [N1284_2.mzXML]	83.02133178710938	1.8252666666666668	1.5394	19.913166666666665	18.373766666666665	1394420.25	8614498.301807385	0	1176	0.05336783071444273	0.6037734283913893	0.08957844518523382	83.02130889892578	83.02176666259766
16	83.0851058959961	11.217266666666665					1	DETECTED	83.0851 m/z @11.22 [N1284_2.mzXML]	83.0851058959961	11.217266666666665	0.10171666666666666	20.00433333333333	19.902616666666663	16968.833984375	4692821.7890111	0	1176	0.14440927118296898	0.6392208135959045	1.2373834769511303	83.0840835571289	83.0855941772461
17	84.04438018798828	2.411216666666667					1	DETECTED	84.0444 m/z @2.41 [N1284_2.mzXML]	84.04438018798828	2.411216666666667	0.28428333333333333	19.84	19.555716666666665	20164.78125	2334413.3213864733	0	1176	0.20131805053252938	1.8312411674528504	11.916843024649168	84.04399108886719	84.04463958740234
18	84.9593734741211	1.5394					1	DETECTED	84.9594 m/z @1.54 [N1284_2.mzXML]	84.9593734741211	1.5394	0.10171666666666666	20.00433333333333	19.902616666666663	2005131.0	2.7101064707552873E7	0	1176	0.12228711360734223	1.037851419245676	0.9012715083051496	84.95928192138672	84.95977020263672
19	85.02827453613281	1.88095					1	DETECTED	85.0283 m/z @1.88 [N1284_2.mzXML]	85.02827453613281	1.88095	0.97855	6.834416666666667	5.8558666666666666	49795.47265625	2068261.5698923331	0	1176	0.1621465658262904	2.2720182076951536	2.063826148574477	85.0256118774414	85.03414916992188
20	85.06461334228516	6.976533333333333					1	DETECTED	85.0646 m/z @6.98 [N1284_2.mzXML]	85.06461334228516	6.976533333333333	0.13799999999999998	20.00433333333333	19.86633333333333	5287.39794921875	2523493.6312557072	0	1176	2.0191708565077704	1.4525288073466043	1.451802786513482	85.06444549560547	85.0649185180664
21	85.96302032470703	1.5394					1	DETECTED	85.9630 m/z @1.54 [N1284_2.mzXML]	85.96302032470703	1.5394	1.4341833333333334	13.66905	12.234866666666667	9172.5400390625	1142548.658690979	0	1176	0.16953857452723686	58.141295738951335	112.70010603135381	85.96097564697266	85.96768951416016
22	86.05998229980469	2.47905					1	DETECTED	86.0600 m/z @2.48 [N1284_2.mzXML]	86.05998229980469	2.47905	2.0911999999999997	19.091666666666665	17.000466666666664	12772.474609375	1230431.5929651796	0	1176	0.4503475225893405	6.120342466635133	3.031186808623125	86.05967712402344	86.06810760498047
23	86.09635925292969	4.337133333333333					1	DETECTED	86.0964 m/z @4.34 [N1284_2.mzXML]	86.09635925292969	4.337133333333333	1.088	15.008333333333333	13.920333333333332	88491.734375	6856557.782779635	1	1176	1.0794936609000212	0.7278439452392198	0.3552518092038132	86.09513092041016	86.09664916992188
24	87.08023071289062	6.745616666666667					1	DETECTED	87.0802 m/z @6.75 [N1284_2.mzXML]	87.08023071289062	6.745616666666667	0.10171666666666666	20.00433333333333	19.902616666666663	121776.546875	7.150059906773943E7	1	1176	5.046055854936402	1.8479759307912103	1.296894528849096	87.08001708984375	87.08043670654297
25	88.03912353515625	2.7129333333333334					1	DETECTED	88.0391 m/z @2.71 [N1284_2.mzXML]	88.03912353515625	2.7129333333333334	2.1480666666666663	11.116966666666666	8.9689	5258.10400390625	876443.4343699341	0	1176	0.5989342275320673	7.938953145285017	14.877906290570033	88.03899383544922	88.04410552978516
26	88.08364868164062	6.9942					1	DETECTED	88.0836 m/z @6.99 [N1284_2.mzXML]	88.08364868164062	6.9942	0.10171666666666666	20.00433333333333	19.902616666666663	7249.91162109375	3709759.8452370577	0	1176	3.2870335795848007	1.4437914249581063	1.4642102153764014	88.07530212402344	88.08914947509766
27	88.95259857177734	1.5394					1	DETECTED	88.9526 m/z @1.54 [N1284_2.mzXML]	88.95259857177734	1.5394	1.4341833333333334	13.5373	12.103116666666667	28464.201171875	3450767.466571777	0	1176	0.1295897203698715	57.51520671629966	1.0181670859800251	88.9524154663086	88.95772552490234
28	88.96835327148438	11.217266666666665					1	DETECTED	88.9684 m/z @11.22 [N1284_2.mzXML]	88.96835327148438	11.217266666666665	0.10171666666666666	19.821666666666665	19.719949999999997	15845.6142578125	3302016.600617983	0	1176	1.0408868355216576	0.8686242819906621	0.6653147439107003	88.96601104736328	88.9684829711914
29	89.03853607177734	9.2011					1	DETECTED	89.0385 m/z @9.20 [N1284_2.mzXML]	89.03853607177734	9.2011	0.6870999999999999	19.419500000000003	18.732400000000002	9715.6826171875	1284135.0317996829	0	1176	1.9744741491875422	0.5783348982202109	0.048295148831423024	89.03390502929688	89.0385971069336
30	89.05963134765625	10.16735					1	DETECTED	89.0596 m/z @10.17 [N1284_2.mzXML]	89.05963134765625	10.16735	0.10171666666666666	20.00433333333333	19.902616666666663	22520.11328125	5271502.795280523	0	1176	1.1270432235166012	0.7794686332548076	1.0144912283553822	89.05032348632812	89.06210327148438
31	90.05481719970703	1.8252666666666668					1	DETECTED	90.0548 m/z @1.83 [N1284_2.mzXML]	90.05481719970703	1.8252666666666668	0.10171666666666666	19.986	19.884283333333332	155837.09375	6238098.773676691	0	1176	0.12045012338619343	0.9320522231516775	0.41928814900220235	90.04633331298828	90.05976104736328
32	90.97639465332031	1.67265					1	DETECTED	90.9764 m/z @1.67 [N1284_2.mzXML]	90.97639465332031	1.67265	1.5686166666666668	12.313716666666666	10.745099999999999	401483.9375	7238809.586681215	0	1176	0.12621968856674504	1.732142654967455	2.5664137859581766	90.97604370117188	90.97663116455078
33	91.03889465332031	9.9533					1	DETECTED	91.0389 m/z @9.95 [N1284_2.mzXML]	91.03889465332031	9.9533	0.10171666666666666	20.00433333333333	19.902616666666663	46593.4453125	2.2323219797121093E7	1	1176	2.1632831161014607	1.1495141582061907	0.39001294053335384	91.03436279296875	91.03905487060547
34	91.05416870117188	9.2011					1	DETECTED	91.0542 m/z @9.20 [N1284_2.mzXML]	91.05416870117188	9.2011	0.10171666666666666	20.00433333333333	19.902616666666663	118194.5390625	1.6279377584100798E7	0	1176	0.11650265062460363	6.178764218003984	0.5701324962095603	91.05291748046875	91.05817413330078
35	93.05448913574219	1.8532833333333334					1	DETECTED	93.0545 m/z @1.85 [N1284_2.mzXML]	93.05448913574219	1.8532833333333334	0.46773333333333333	19.310333333333332	18.842599999999997	3907.619140625	1416204.968305542	0	1176	8.194400307586529	6.799682436577531	1.5452984143286164	93.0466079711914	93.05746459960938
36	93.06985473632812	8.3747					1	DETECTED	93.0699 m/z @8.37 [N1284_2.mzXML]	93.06985473632812	8.3747	0.11989999999999999	19.931333333333335	19.811433333333333	5584.4150390625	1225930.7899129028	0	1176	0.4385772634961729	4.292055296726336	6.9995880172279215	93.06002807617188	93.07080078125
37	94.06478118896484	1.7524000000000002					1	DETECTED	94.0648 m/z @1.75 [N1284_2.mzXML]	94.06478118896484	1.7524000000000002	1.7524000000000002	10.3135	8.5611	224812.03125	4610113.915211517	0	1176	22.089465010950324	null	null	94.05694580078125	94.07159423828125
38	95.0160903930664	2.0486333333333335					1	DETECTED	95.0161 m/z @2.05 [N1284_2.mzXML]	95.0160903930664	2.0486333333333335	1.8946166666666668	18.581666666666667	16.68705	27782.69921875	1328454.767136017	0	1176	0.28761554844287973	5.2005412919858305	6.853838155502787	95.01509094238281	95.02169036865234
39	95.0537338256836	11.234766666666667					1	DETECTED	95.0537 m/z @11.23 [N1284_2.mzXML]	95.0537338256836	11.234766666666667	0.6324333333333333	11.234766666666667	10.602333333333334	5396.951171875	1081994.2360140686	0	1176	3.1087460332003563	0.5	null	95.04898834228516	95.0537338256836
40	95.08525848388672	11.523850000000001					1	DETECTED	95.0853 m/z @11.52 [N1284_2.mzXML]	95.08525848388672	11.523850000000001	0.10171666666666666	19.967666666666666	19.865949999999998	3596.052490234375	1428110.349407837	0	1176	6.627869180204858	0.8696252013634346	0.44062125908857397	95.07807922363281	95.08576202392578
41	96.92156982421875	1.7366333333333333					1	DETECTED	96.9216 m/z @1.74 [N1284_2.mzXML]	96.92156982421875	1.7366333333333333	1.6575166666666665	9.728983333333334	8.071466666666668	136126.078125	2306669.390475219	0	1176	0.10414668338629696	4.427110587285428	5.878726654082704	96.92108917236328	96.92179870605469
42	97.02825927734375	2.3297833333333333					1	DETECTED	97.0283 m/z @2.33 [N1284_2.mzXML]	97.02825927734375	2.3297833333333333	0.28428333333333333	19.913166666666665	19.62888333333333	7938.6572265625	2313307.8268287648	0	1176	1.7238102059704086	4.798064857817973	0.9025146053524414	97.02340698242188	97.03804779052734
43	97.06214904785156	6.320983333333333					1	DETECTED	97.0621 m/z @6.32 [N1284_2.mzXML]	97.06214904785156	6.320983333333333	0.19266666666666668	20.00433333333333	19.811666666666664	3492.666015625	2186618.9213955062	0	1176	6.675060196661453	1.6164036344945183	2.2328072689890366	97.06170654296875	97.07050323486328
44	97.10074615478516	11.380316666666666					1	DETECTED	97.1007 m/z @11.38 [N1284_2.mzXML]	97.10074615478516	11.380316666666666	0.10171666666666666	19.913166666666665	19.811449999999997	7339.26513671875	2352880.4719963996	0	1176	5.235289670636029	0.8782761158299789	2.6906239401425256	97.10045623779297	97.1081771850586
45	98.91861724853516	1.7524000000000002					1	DETECTED	98.9186 m/z @1.75 [N1284_2.mzXML]	98.91861724853516	1.7524000000000002	1.6879666666666668	8.860066666666667	7.1720999999999995	40837.3046875	2277007.487079834	0	1176	0.26774776595053074	3.858242336396287	6.527768644196349	98.91539764404297	98.91934967041016
46	98.98400115966797	2.0062166666666665					1	DETECTED	98.9840 m/z @2.01 [N1284_2.mzXML]	98.98400115966797	2.0062166666666665	0.10171666666666666	20.00433333333333	19.902616666666663	16587.556640625	5087133.578102105	0	1176	5.6442809255193485	11.746148747836896	23.235585929830123	98.97525024414062	98.98433685302734
47	98.99534606933594	1.83945					1	DETECTED	98.9953 m/z @1.84 [N1284_2.mzXML]	98.99534606933594	1.83945	1.7969	18.195	16.3981	76655.6484375	5001587.161458619	0	1176	0.054365195794055854	192.6921269095178	384.3842538190357	98.98908996582031	99.0018310546875
48	99.04389953613281	2.02035					1	DETECTED	99.0439 m/z @2.02 [N1284_2.mzXML]	99.04389953613281	2.02035	0.4125333333333333	19.675	19.26246666666667	15782.6474609375	2810559.798246643	0	1176	0.21478548527206076	5.990255937140428	1.5888421087385323	99.04139709472656	99.046630859375
49	100.08131408691406	11.217266666666665					1	DETECTED	100.0813 m/z @11.22 [N1284_2.mzXML]	100.08131408691406	11.217266666666665	0.10171666666666666	19.9495	19.847783333333332	14951.34375	2126343.0437710276	0	1176	3.2656717400600375	0.804994246876879	0.4439162478838482	100.07484436035156	100.08131408691406
50	100.56763458251953	1.5103					1	DETECTED	100.5676 m/z @1.51 [N1284_2.mzXML]	100.56763458251953	1.5103	1.4657833333333334	1.5686166666666668	0.10283333333333333	4000.14990234375	17626.358001342778	0	1176	0.060491742832357254	1.1549981280419352	1.3099962560838705	100.56744384765625	100.56763458251953
51	101.00808715820312	1.5103					1	DETECTED	101.0081 m/z @1.51 [N1284_2.mzXML]	101.00808715820312	1.5103	0.11989999999999999	19.986	19.8661	1010046.75	1.3591939609150745E7	1	1176	0.12432925410198625	1.430144178091259	1.828023555126934	100.99810028076172	101.00851440429688
52	101.09577178955078	11.395100000000001					1	DETECTED	101.0958 m/z @11.40 [N1284_2.mzXML]	101.09577178955078	11.395100000000001	0.10171666666666666	20.00433333333333	19.902616666666663	23076.77734375	1.1568103305397099E7	0	1176	10.390534733810512	0.8811627162217402	1.5384770001558443	101.08827209472656	101.09619903564453
53	102.00914764404297	1.5394					1	DETECTED	102.0091 m/z @1.54 [N1284_2.mzXML]	102.00914764404297	1.5394	1.4341833333333334	18.654166666666665	17.21998333333333	88848.7734375	3276602.830050446	0	1176	0.13164879779470273	81.83106288610797	150.9412955982118	102.00057220458984	102.0163803100586
54	102.05487823486328	2.0486333333333335					1	DETECTED	102.0549 m/z @2.05 [N1284_2.mzXML]	102.05487823486328	2.0486333333333335	0.46773333333333333	19.986	19.51826666666667	22844.826171875	2921157.444268618	0	1176	0.48673803278664907	1.5195047882636352	1.608285143304966	102.04619598388672	102.05510711669922
55	102.09114074707031	11.217266666666665					1	DETECTED	102.0911 m/z @11.22 [N1284_2.mzXML]	102.09114074707031	11.217266666666665	0.13799999999999998	20.00433333333333	19.86633333333333	13186.080078125	3595729.1963686524	0	1176	16.19032085435207	0.8454251489249093	3.6588212285902935	102.08379364013672	102.09941864013672
56	102.12743377685547	12.837616666666666					1	DETECTED	102.1274 m/z @12.84 [N1284_2.mzXML]	102.12743377685547	12.837616666666666	0.10171666666666666	19.986	19.884283333333332	5818.38916015625	2209374.078690399	0	1176	2.458325589072526	0.7806391120114532	0.9260951961903021	102.12061309814453	102.13233947753906
57	102.9701156616211	1.5103					1	DETECTED	102.9701 m/z @1.51 [N1284_2.mzXML]	102.9701156616211	1.5103	0.5227666666666667	7.225966666666666	6.7032	378012.6875	3322628.7594187316	0	1176	0.0920215820393886	1.8142375773343282	1.9716962985267128	102.96988677978516	102.9703598022461
58	103.00585174560547	1.5103					1	DETECTED	103.0059 m/z @1.51 [N1284_2.mzXML]	103.00585174560547	1.5103	1.4806666666666668	17.403166666666667	15.922500000000001	94188.6953125	2788654.6481990353	0	1176	0.4822930145115114	268.65860517435465	536.3172103487092	103.0054931640625	103.00604248046875
59	103.03883361816406	2.02035					1	DETECTED	103.0388 m/z @2.02 [N1284_2.mzXML]	103.03883361816406	2.02035	0.6870999999999999	19.986	19.2989	62323.0625	4547154.758421113	0	1176	0.33058643642514096	2.6945770497931223	4.338078772798739	103.03669738769531	103.03921508789062
60	103.05408477783203	8.35865					1	DETECTED	103.0541 m/z @8.36 [N1284_2.mzXML]	103.05408477783203	8.35865	8.038816666666667	8.98445	0.9456333333333333	123275.875	2027226.2518247096	1	1176	0.19816823805198425	1.4783220427305885	1.9566440854611769	103.0540771484375	103.0541763305664
61	103.07501220703125	10.965733333333333					1	DETECTED	103.0750 m/z @10.97 [N1284_2.mzXML]	103.07501220703125	10.965733333333333	0.10171666666666666	20.00433333333333	19.902616666666663	107953.1953125	1.933975259598538E7	0	1176	0.3301225334676001	0.61866362200299	0.21411526920179264	103.06875610351562	103.0792236328125
62	104.0574951171875	8.35865					1	DETECTED	104.0575 m/z @8.36 [N1284_2.mzXML]	104.0574951171875	8.35865	7.863650000000001	8.5434	0.6797499999999994	9772.6943359375	181499.01082232676	0	1176	0.3112960899612993	0.6866161616161609	0.17125366727786015	104.0572280883789	104.05768585205078
63	104.07051849365234	1.8532833333333334					1	DETECTED	104.0705 m/z @1.85 [N1284_2.mzXML]	104.07051849365234	1.8532833333333334	0.11989999999999999	19.967666666666666	19.847766666666665	94472.546875	6654857.83388236	0	1176	15.412797198822641	5.472447902705037	0.20649386539386164	104.07020568847656	104.07884979248047
64	104.1067123413086	1.7824333333333333					1	DETECTED	104.1067 m/z @1.78 [N1284_2.mzXML]	104.1067123413086	1.7824333333333333	1.7366333333333333	14.723216666666668	12.986583333333334	594746.5	6686675.174273317	1	1176	0.054171251056922776	2.6966148560865935	2.8472388332040666	104.1065902709961	104.1071548461914
65	105.00325012207031	1.5103					1	DETECTED	105.0033 m/z @1.51 [N1284_2.mzXML]	105.00325012207031	1.5103	1.4341833333333334	20.00433333333333	18.570149999999998	26636.64453125	2019674.450236145	0	1176	0.14865096695641222	121.98478213269112	229.060833270874	105.00274658203125	105.00926971435547
66	105.07145690917969	13.3941					1	DETECTED	105.0715 m/z @13.39 [N1284_2.mzXML]	105.07145690917969	13.3941	0.10171666666666666	19.986	19.884283333333332	107302.0	2.0179676041124154E7	1	1176	1.5846751515658948	1.1832313041192126	1.413779491951406	105.07018280029297	105.07318878173828
67	106.04961395263672	1.83945					1	DETECTED	106.0496 m/z @1.84 [N1284_2.mzXML]	106.04961395263672	1.83945	0.10171666666666666	19.931333333333335	19.829616666666666	9938.48828125	1255405.6395578005	0	1176	2.3061385924782893	2.164712166789731	1.5130152728760915	106.04943084716797	106.0500717163086
68	106.07440185546875	1.9224333333333334					1	DETECTED	106.0744 m/z @1.92 [N1284_2.mzXML]	106.07440185546875	1.9224333333333334	1.9224333333333334	19.675	17.752566666666667	5166.8681640625	1771937.5873019407	0	1176	11.640903554657974	null	null	106.0645523071289	106.07520294189453
69	106.95038604736328	1.67265					1	DETECTED	106.9504 m/z @1.67 [N1284_2.mzXML]	106.95038604736328	1.67265	1.5830666666666666	18.891833333333334	17.308766666666667	52770.875	2575991.7789610596	0	1176	0.14106790015974813	95.76674229227207	1.8927005098471132	106.9449462890625	106.95059967041016
70	106.96302032470703	1.5103					1	DETECTED	106.9630 m/z @1.51 [N1284_2.mzXML]	106.96302032470703	1.5103	1.4341833333333334	18.96466666666667	17.530483333333336	8473.189453125	2911350.9193468634	0	1176	0.08211437392966037	115.15535362382319	213.94837953439298	106.96299743652344	106.9637222290039
71	107.01575469970703	14.371733333333333					1	DETECTED	107.0158 m/z @14.37 [N1284_2.mzXML]	107.01575469970703	14.371733333333333	5.51185	16.077266666666667	10.565416666666668	2602.28076171875	710054.112036682	0	1176	1.5616345046936182	0.5962503268477953	0.19250065369559044	107.00709533691406	107.01873779296875
72	107.06057739257812	9.850233333333334					1	DETECTED	107.0606 m/z @9.85 [N1284_2.mzXML]	107.06057739257812	9.850233333333334	0.10171666666666666	19.986	19.884283333333332	2713.978759765625	1134647.0979140322	0	1176	9.463327581527693	1.0198619960985515	1.0397239921971035	107.05070495605469	107.06970977783203
73	108.08783721923828	11.53975					1	DETECTED	108.0878 m/z @11.54 [N1284_2.mzXML]	108.08783721923828	11.53975	0.11989999999999999	20.00433333333333	19.88443333333333	4138.67626953125	1696786.230156036	0	1176	10.668745861040668	0.8706083413238059	5.630241036011321	108.0801773071289	108.08977508544922
74	109.06219482421875	1.6575166666666665					1	DETECTED	109.0622 m/z @1.66 [N1284_2.mzXML]	109.06219482421875	1.6575166666666665	1.5830666666666666	14.8226	13.239533333333332	6748.4345703125	937203.8197217406	0	1176	0.1550890323643701	88.91560331318568	176.8312066263714	109.06195068359375	109.06485748291016
75	109.10101318359375	11.569383333333333					1	DETECTED	109.1010 m/z @11.57 [N1284_2.mzXML]	109.10101318359375	11.569383333333333	0.15621666666666664	19.986	19.829783333333335	2755.55322265625	1289111.931868012	0	1176	9.19660513461056	0.8687239883759986	0.7792709468937677	109.10050964355469	109.10472106933594
76	110.0599594116211	2.11965					1	DETECTED	110.0600 m/z @2.12 [N1284_2.mzXML]	110.0599594116211	2.11965	0.7234166666666667	19.913166666666665	19.18975	4192.1044921875	1483474.9230339047	0	1176	1.7558336112787938	6.871971017260725	1.1332952199109547	110.05261993408203	110.06049346923828
77	111.04399108886719	2.5884833333333335					1	DETECTED	111.0440 m/z @2.59 [N1284_2.mzXML]	111.04399108886719	2.5884833333333335	0.10171666666666666	20.00433333333333	19.902616666666663	5900.201171875	3379458.131372679	0	1176	18.294985520008034	4.001705695481414	4.574091746085052	111.04100799560547	111.04438781738281
78	112.03675842285156	1.7824333333333333					1	DETECTED	112.0368 m/z @1.78 [N1284_2.mzXML]	112.03675842285156	1.7824333333333333	1.4341833333333334	2.1624333333333334	0.7282500000000001	146914.5	1219626.3056517332	0	1176	0.3903468252230373	0.7796912221915676	0.641507222687526	112.02815246582031	112.03716278076172
79	112.05036163330078	1.27025					1	DETECTED	112.0504 m/z @1.27 [N1284_2.mzXML]	112.05036163330078	1.27025	0.10171666666666666	20.00433333333333	19.902616666666663	11416.296875	6728419.300518544	0	1176	16.490003023790184	6.20378938134682	11.400821201570452	112.04914855957031	112.05859375
80	112.89551544189453	1.7366333333333333					1	DETECTED	112.8955 m/z @1.74 [N1284_2.mzXML]	112.89551544189453	1.7366333333333333	1.67265	16.998666666666665	15.326016666666664	127660.6796875	1.1264523468374874E7	0	1176	0.09229675538629656	119.7656941911957	4.869484319480198	112.89546966552734	112.8961181640625
81	113.02075958251953	2.1765333333333334					1	DETECTED	113.0208 m/z @2.18 [N1284_2.mzXML]	113.02075958251953	2.1765333333333334	0.22923333333333332	20.00433333333333	19.7751	397486.25	1.5714417282456607E7	0	1176	0.36720219409787935	3.9058119879635176	5.331175249382793	113.02002716064453	113.02111053466797
82	113.03592681884766	1.4341833333333334					1	DETECTED	113.0359 m/z @1.43 [N1284_2.mzXML]	113.03592681884766	1.4341833333333334	0.26595	19.675	19.40905	6476.21142578125	1536221.3625964662	0	1176	11.705226607138833	18.425571549961035	37.453734452702825	113.03423309326172	113.03861236572266
83	113.05968475341797	10.16735					1	DETECTED	113.0597 m/z @10.17 [N1284_2.mzXML]	113.05968475341797	10.16735	0.10171666666666666	19.9495	19.847783333333332	2952.92236328125	1117241.5577969973	0	1176	5.183634551339594	0.985918256509774	0.9718365130195482	113.05361938476562	113.06002044677734
84	114.0549545288086	2.6434333333333333					1	DETECTED	114.0550 m/z @2.64 [N1284_2.mzXML]	114.0549545288086	2.6434333333333333	1.1789833333333335	20.00433333333333	18.825349999999997	31244.900390625	2996000.875816712	0	1176	0.34969859473540366	2.6462648753988893	0.9421332540538931	114.05416107177734	114.05524444580078
85	114.06600189208984	1.8252666666666668					1	DETECTED	114.0660 m/z @1.83 [N1284_2.mzXML]	114.06600189208984	1.8252666666666668	0.13799999999999998	19.9495	19.8115	785166.125	7046252.746219642	1	1176	0.04522938508193963	4.89771956820807	4.586275347071143	114.06525421142578	114.071533203125
86	114.09123229980469	9.728983333333334					1	DETECTED	114.0912 m/z @9.73 [N1284_2.mzXML]	114.09123229980469	9.728983333333334	0.28428333333333333	19.986	19.701716666666666	10355.111328125	1260005.3588635866	0	1176	0.11367852083355068	0.513148719109223	0.02165206721788078	114.09088897705078	114.09845733642578
87	114.89241790771484	1.7366333333333333					1	DETECTED	114.8924 m/z @1.74 [N1284_2.mzXML]	114.89241790771484	1.7366333333333333	1.6575166666666665	16.482316666666666	14.8248	35263.55078125	3788023.3322009277	0	1176	0.07435902114906812	93.68948809774588	186.37897619549173	114.8825454711914	114.89263916015625
88	114.98771667480469	1.5394					1	DETECTED	114.9877 m/z @1.54 [N1284_2.mzXML]	114.98771667480469	1.5394	1.4156000000000002	15.27365	13.85805	52385.625	3043011.2652711784	0	1176	0.13696500616100327	56.781753733467625	1.1458276247013608	114.98741912841797	114.98771667480469
89	115.03651428222656	1.8672833333333334					1	DETECTED	115.0365 m/z @1.87 [N1284_2.mzXML]	115.03651428222656	1.8672833333333334	0.11989999999999999	19.931333333333335	19.811433333333333	145710.75	2160720.9985695183	0	1176	3.671128760999955	0.6807414196004504	0.1363085440789631	115.0361557006836	115.03926849365234
90	115.05425262451172	9.2011					1	DETECTED	115.0543 m/z @9.20 [N1284_2.mzXML]	115.05425262451172	9.2011	0.3943333333333333	18.14016666666667	17.745833333333337	66094.2265625	2895727.455904297	0	1176	0.11388585350866798	0.5197130933873819	2.4052896820992147	115.04957580566406	115.05854797363281
91	115.06941223144531	1.8252666666666668					1	DETECTED	115.0694 m/z @1.83 [N1284_2.mzXML]	115.06941223144531	1.8252666666666668	0.6688	17.992166666666666	17.323366666666665	27864.658203125	2679061.569656127	0	1176	8.222688762345488	3.989268785311075	7.18689710698944	115.06723022460938	115.07559967041016
92	115.11154174804688	11.674233333333332					1	DETECTED	115.1115 m/z @11.67 [N1284_2.mzXML]	115.11154174804688	11.674233333333332	0.10171666666666666	20.00433333333333	19.902616666666663	4875.70068359375	2272808.818431824	0	1176	11.385914670618314	0.8599087493213087	0.6423671292861094	115.11125946044922	115.1120834350586
93	116.05757904052734	9.17235					1	DETECTED	116.0576 m/z @9.17 [N1284_2.mzXML]	116.05757904052734	9.17235	6.816416666666667	9.303866666666666	2.487449999999999	6751.99462890625	410298.4406058348	0	1176	0.08515311978420037	0.5279117971646056	0.055823594329211204	116.04946899414062	116.0578384399414
94	116.0703125	1.8532833333333334					1	DETECTED	116.0703 m/z @1.85 [N1284_2.mzXML]	116.0703125	1.8532833333333334	0.35775	19.9495	19.59175	1881413.75	1.2164918809839198E7	1	1176	0.03509571096774544	0.5074165249110794	0.0039035454945704484	116.0701904296875	116.07866668701172
95	116.43668365478516	1.5103					1	DETECTED	116.4367 m/z @1.51 [N1284_2.mzXML]	116.43668365478516	1.5103	1.4341833333333334	4.888816666666667	3.4546333333333337	11590.4345703125	673080.8305415346	0	1176	0.0800950539967411	22.69301510838627	42.13900969437532	116.43238830566406	116.44306182861328
96	116.98558807373047	1.5103					1	DETECTED	116.9856 m/z @1.51 [N1284_2.mzXML]	116.98558807373047	1.5103	0.10171666666666666	19.986	19.884283333333332	3129093.75	4.102234726710015E7	0	1176	0.1109926663686811	1.3508005632249636	1.624985309614383	116.97709655761719	116.98603820800781
97	117.05728149414062	9.2011					1	DETECTED	117.0573 m/z @9.20 [N1284_2.mzXML]	117.05728149414062	9.2011	0.13799999999999998	19.986	19.848	153683.171875	7461486.965978152	0	1176	0.11092343334918908	0.5527998716358891	0.01934791157995544	117.0544204711914	117.05742645263672
98	117.09073638916016	11.474616666666666					1	DETECTED	117.0907 m/z @11.47 [N1284_2.mzXML]	117.09073638916016	11.474616666666666	0.9422499999999999	19.894833333333334	18.952583333333333	79429.1328125	4315578.905010591	0	1176	0.21496818050095357	3.0727254692368717	4.527705186551803	117.0905532836914	117.09339904785156
99	117.98918914794922	1.5394					1	DETECTED	117.9892 m/z @1.54 [N1284_2.mzXML]	117.98918914794922	1.5394	1.4657833333333334	1.6426166666666666	0.17683333333333318	35162.140625	225376.5937944335	0	1176	0.1280974835515778	1.2010414308354076	1.500374373617694	117.989013671875	117.98932647705078
100	118.06466674804688	9.2011					1	DETECTED	118.0647 m/z @9.20 [N1284_2.mzXML]	118.06466674804688	9.2011	1.8532833333333334	10.3861	8.532816666666667	1432858.375	1.1717294280618673E7	1	1176	0.09940965512637057	1.4316305450941238	1.464667349751054	118.05777740478516	118.06523895263672
101	118.08592224121094	1.93625					1	DETECTED	118.0859 m/z @1.94 [N1284_2.mzXML]	118.08592224121094	1.93625	0.10171666666666666	20.00433333333333	19.902616666666663	1315195.875	4.285342695368983E7	1	1176	0.2224874581803744	3.0992237501943283	4.269302747596398	118.08573150634766	118.09429168701172
102	118.97871398925781	11.613983333333334					1	DETECTED	118.9787 m/z @11.61 [N1284_2.mzXML]	118.97871398925781	11.613983333333334	0.17446666666666666	19.986	19.811533333333333	14928.3154296875	2673719.1893828125	0	1176	0.5749659363659152	0.8658719086533577	0.32317108274056605	118.97686004638672	118.98199462890625
103	119.0188217163086	1.5103					1	DETECTED	119.0188 m/z @1.51 [N1284_2.mzXML]	119.0188217163086	1.5103	1.4156000000000002	18.103333333333335	16.687733333333334	231445.078125	3072232.8672542414	0	1176	0.14151692276363081	1.4429263366837424	1.8672294747542255	119.01000213623047	119.01923370361328
104	119.04924774169922	3.8521					1	DETECTED	119.0492 m/z @3.85 [N1284_2.mzXML]	119.04924774169922	3.8521	3.282166666666667	4.164916666666667	0.8827499999999997	3743.88671875	83382.20793136593	0	1176	0.3669447412258249	0.7744326821850508	0.5488653643701017	119.04883575439453	119.04944610595703
105	119.06838989257812	9.2011					1	DETECTED	119.0684 m/z @9.20 [N1284_2.mzXML]	119.06838989257812	9.2011	4.086383333333333	19.201166666666666	15.114783333333332	72750.8359375	1304405.7970841974	0	1176	0.10106350245205853	0.6621037065943821	0.14456987812282338	119.06827545166016	119.07674407958984
106	119.08943176269531	1.8946166666666668					1	DETECTED	119.0894 m/z @1.89 [N1284_2.mzXML]	119.08943176269531	1.8946166666666668	0.3028166666666667	19.583833333333335	19.28101666666667	51622.8203125	2376260.879332795	0	1176	0.1766118518789861	1.4472490722184002	0.7385201756283799	119.0851058959961	119.08992004394531
107	119.1541976928711	15.510133333333332					1	DETECTED	119.1542 m/z @15.51 [N1284_2.mzXML]	119.1541976928711	15.510133333333332	0.10171666666666666	19.986	19.884283333333332	47046.89453125	1.0614932806444237E7	0	1176	3.3822246595900705	0.829919866731582	0.5961278028463741	119.15353393554688	119.15441131591797
108	120.01959228515625	1.4806666666666668					1	DETECTED	120.0196 m/z @1.48 [N1284_2.mzXML]	120.01959228515625	1.4806666666666668	1.4156000000000002	15.948833333333333	14.533233333333333	17955.58984375	5040168.450267517	0	1176	0.16655243053711133	107.98512090311883	227.17707949646257	120.0177230834961	120.02442932128906
109	120.06539916992188	1.8252666666666668					1	DETECTED	120.0654 m/z @1.83 [N1284_2.mzXML]	120.06539916992188	1.8252666666666668	1.7969	8.75295	6.95605	58480.75	1473632.4333847961	0	1176	0.1325699099652311	31.044173265911375	39.64333685305995	120.0620346069336	120.0659408569336
110	120.08049011230469	8.35865					1	DETECTED	120.0805 m/z @8.36 [N1284_2.mzXML]	120.08049011230469	8.35865	7.6867833333333335	19.037333333333333	11.350549999999998	424014.0625	1.0940425096866168E7	1	1176	0.22310060740187687	0.8801898532472054	0.35978552229353833	120.07688903808594	120.0889892578125
111	120.14833068847656	8.860066666666667					1	DETECTED	120.1483 m/z @8.86 [N1284_2.mzXML]	120.14833068847656	8.860066666666667	8.860066666666667	19.310333333333332	10.450266666666666	9696.89453125	1254829.339710113	0	1176	10.229517011612637	null	null	120.14833068847656	120.15778350830078
112	121.0312728881836	13.89095					1	DETECTED	121.0313 m/z @13.89 [N1284_2.mzXML]	121.0312728881836	13.89095	0.15621666666666664	19.986	19.829783333333335	14981.3125	6353758.230934745	0	1176	7.0354602849207115	0.7448242035652828	0.5534977864483711	121.02220916748047	121.04045104980469
113	121.07186889648438	1.8532833333333334					1	DETECTED	121.0719 m/z @1.85 [N1284_2.mzXML]	121.07186889648438	1.8532833333333334	0.10171666666666666	19.986	19.884283333333332	393554.6875	7799477.52933258	0	1176	0.045545566645297075	0.6974415086752714	4.693768649957063	121.06441497802734	121.07289123535156
114	121.08404541015625	8.342583333333334					1	DETECTED	121.0840 m/z @8.34 [N1284_2.mzXML]	121.08404541015625	8.342583333333334	4.086383333333333	8.5434	4.457016666666667	26189.224609375	1438061.709804201	0	1176	0.2609436660799922	0.5235910749808123	null	121.08328247070312	121.08416748046875
115	122.09632873535156	8.6298					1	DETECTED	122.0963 m/z @8.63 [N1284_2.mzXML]	122.09632873535156	8.6298	0.17446666666666666	19.8765	19.702033333333333	37432.6171875	2818947.004287716	0	1176	0.0898751835930316	1.0741683347330018	0.7898044915235254	122.08738708496094	122.09680938720703
116	122.92430114746094	1.6575166666666665					1	DETECTED	122.9243 m/z @1.66 [N1284_2.mzXML]	122.92430114746094	1.6575166666666665	1.59765	19.931333333333335	18.333683333333333	42288.0390625	3641557.319749879	0	1176	0.13002890188433214	127.53259416864428	224.92770355989472	122.9241714477539	122.92947387695312
117	123.0473861694336	8.3747					1	DETECTED	123.0474 m/z @8.37 [N1284_2.mzXML]	123.0473861694336	8.3747	0.10171666666666666	19.986	19.884283333333332	37120.828125	1962643.248431977	0	1176	0.27412489677213436	0.6008620599564611	0.08034449359563427	123.03972625732422	123.05561065673828
118	124.03663635253906	1.8946166666666668					1	DETECTED	124.0366 m/z @1.89 [N1284_2.mzXML]	124.03663635253906	1.8946166666666668	1.8252666666666668	15.4192	13.593933333333332	18755.72265625	1087398.0103427735	0	1176	0.45934287397862006	25.54414124349255	182.2838654058287	124.03630828857422	124.04264068603516
119	124.05055236816406	9.351866666666666					1	DETECTED	124.0506 m/z @9.35 [N1284_2.mzXML]	124.05055236816406	9.351866666666666	0.28428333333333333	9.55515	9.270866666666667	13276.01171875	623883.1088747256	0	1176	0.07877455262326016	0.6098718614307985	3.1805782494796815	124.05020141601562	124.05656433105469
120	124.98477935791016	1.9224333333333334					1	DETECTED	124.9848 m/z @1.92 [N1284_2.mzXML]	124.98477935791016	1.9224333333333334	1.4341833333333334	1.9224333333333334	0.4882500000000001	9280.078125	161080.5071390381	0	1176	0.44832516321009175	0.5	null	124.97552490234375	124.98477935791016
121	124.99938201904297	13.084					1	DETECTED	124.9994 m/z @13.08 [N1284_2.mzXML]	124.99938201904297	13.084	12.348	13.787533333333332	1.4395333333333316	6897.60546875	296624.02158331283	0	1176	0.417801447670465	0.9779438405797104	0.9558876811594209	124.99906921386719	124.99982452392578
122	125.02084350585938	1.7824333333333333					1	DETECTED	125.0208 m/z @1.78 [N1284_2.mzXML]	125.02084350585938	1.7824333333333333	0.10171666666666666	19.986	19.884283333333332	15636.1650390625	2867032.939060091	0	1176	14.732391852673839	8.815619122058798	9.339699907880725	125.02045440673828	125.0269546508789
123	125.04316711425781	8.3747					1	DETECTED	125.0432 m/z @8.37 [N1284_2.mzXML]	125.04316711425781	8.3747	0.19266666666666668	19.9495	19.756833333333333	2009.1566162109375	851533.6792209779	0	1176	0.12786922161649805	1.207330288722037	1.4146605774440744	125.03849792480469	125.0433349609375
124	125.0571060180664	1.6575166666666665					1	DETECTED	125.0571 m/z @1.66 [N1284_2.mzXML]	125.0571060180664	1.6575166666666665	1.6426166666666666	11.395100000000001	9.752483333333334	10071.5107421875	2214629.727732483	0	1176	0.08100609264923109	327.26454138702655	653.5290827740531	125.04962158203125	125.06410217285156
125	125.10722351074219	9.108766666666666					1	DETECTED	125.1072 m/z @9.11 [N1284_2.mzXML]	125.10722351074219	9.108766666666666	9.0373	9.258566666666667	0.22126666666666672	4435.7236328125	36282.81388824448	0	1176	0.1260559689989993	1.5480410447761364	1.959016897339642	125.10706329345703	125.1073989868164
126	126.05245971679688	1.88095					1	DETECTED	126.0525 m/z @1.88 [N1284_2.mzXML]	126.05245971679688	1.88095	0.50445	19.931333333333335	19.426883333333336	23806.01171875	1364196.0739362491	0	1176	0.47678262393068827	1.9446462190648621	12.110851651503438	126.05224609375	126.05540466308594
127	127.03666687011719	4.290083333333333					1	DETECTED	127.0367 m/z @4.29 [N1284_2.mzXML]	127.03666687011719	4.290083333333333	1.5830666666666666	17.551166666666667	15.9681	35123.51953125	5235492.316876983	0	1176	1.6448121351939777	1.2653985911072978	0.5085332071209492	127.02737426757812	127.04612731933594
128	127.05001068115234	1.3975					1	DETECTED	127.0500 m/z @1.40 [N1284_2.mzXML]	127.05001068115234	1.3975	0.10171666666666666	20.00433333333333	19.902616666666663	19424.361328125	9023414.759486714	0	1176	19.690266732730905	6.008602978018818	9.482721912675887	127.04926300048828	127.05516815185547
129	128.01084899902344	1.7824333333333333					1	DETECTED	128.0108 m/z @1.78 [N1284_2.mzXML]	128.01084899902344	1.7824333333333333	1.7524000000000002	20.00433333333333	18.25193333333333	9194.7373046875	3008875.5696572266	0	1176	14.89676289891618	303.86126526082325	578.8510193405052	128.00933837890625	128.0176544189453
130	128.07057189941406	2.411216666666667					1	DETECTED	128.0706 m/z @2.41 [N1284_2.mzXML]	128.07057189941406	2.411216666666667	0.15621666666666664	19.346833333333333	19.190616666666667	20740.365234375	2719682.564974365	0	1176	0.6534956600562449	1.2149434298817219	0.8332956391839459	128.06163024902344	128.07089233398438
131	129.01370239257812	16.35335					1	DETECTED	129.0137 m/z @16.35 [N1284_2.mzXML]	129.01370239257812	16.35335	1.4341833333333334	19.473833333333335	18.03965	10666.6484375	4835807.820730351	0	1176	8.09392244486176	0.6045796793833437	0.742151255850084	129.00802612304688	129.01832580566406
132	129.05442810058594	1.93625					1	DETECTED	129.0544 m/z @1.94 [N1284_2.mzXML]	129.05442810058594	1.93625	0.10171666666666666	20.00433333333333	19.902616666666663	19219.4140625	5823564.699634823	0	1176	1.4882557859929275	2.9017363400277043	16.798311915432308	129.0521240234375	129.05491638183594
133	130.04989624023438	3.34335					1	DETECTED	130.0499 m/z @3.34 [N1284_2.mzXML]	130.04989624023438	3.34335	0.10171666666666666	20.00433333333333	19.902616666666663	24710.2734375	2856507.9691457516	0	1176	0.45173284908144984	2.2172778492651433	0.5889534165568548	130.0492706298828	130.0509796142578
134	130.06492614746094	10.52955					1	DETECTED	130.0649 m/z @10.53 [N1284_2.mzXML]	130.06492614746094	10.52955	8.277266666666668	19.913166666666665	11.635899999999998	132028.765625	2622634.7713446943	1	1176	0.07864572541841675	0.5799443144648754	0.09781711995779667	130.0576171875	130.07228088378906
135	130.0860595703125	1.88095					1	DETECTED	130.0861 m/z @1.88 [N1284_2.mzXML]	130.0860595703125	1.88095	0.11989999999999999	19.967666666666666	19.847766666666665	72539.8125	3391870.278048555	0	1176	0.1414154761319062	3.6990964295603073	2.681405430102986	130.08567810058594	130.08653259277344
136	130.3147735595703	1.5103					1	DETECTED	130.3148 m/z @1.51 [N1284_2.mzXML]	130.3147735595703	1.5103	1.4502333333333333	8.89625	7.446016666666667	5573.6181640625	1610271.5956204222	0	1176	7.426716183572075	61.98127081021083	122.96254162042166	130.31285095214844	130.3147735595703
137	130.93270874023438	1.5537666666666667					1	DETECTED	130.9327 m/z @1.55 [N1284_2.mzXML]	130.93270874023438	1.5537666666666667	1.4502333333333333	8.407033333333334	6.956800000000001	21355.46875	2672841.2221683357	0	1176	0.0654362682100953	33.5969092079845	62.10865916070395	130.92446899414062	130.9330596923828
138	130.9647216796875	1.5103					1	DETECTED	130.9647 m/z @1.51 [N1284_2.mzXML]	130.9647216796875	1.5103	0.10171666666666666	19.986	19.884283333333332	1656767.875	1.666096092178391E7	0	1176	0.11454189886953614	1.3835875585422235	1.6392959469071975	130.95913696289062	130.97291564941406
139	131.018798828125	1.52495					1	DETECTED	131.0188 m/z @1.52 [N1284_2.mzXML]	131.018798828125	1.52495	1.3794	8.176566666666666	6.797166666666666	33413.7578125	2122743.304054382	0	1176	0.12652556541286808	23.349937020496952	45.699874040993905	131.0186767578125	131.02867126464844
140	131.06834411621094	10.52955					1	DETECTED	131.0683 m/z @10.53 [N1284_2.mzXML]	131.06834411621094	10.52955	0.10171666666666666	19.201166666666666	19.099449999999997	12091.482421875	1686825.212733429	0	1176	0.08085885318524788	0.865754731362363	3.0339921611448175	131.0676727294922	131.07302856445312
141	131.44325256347656	4.133633333333333					1	DETECTED	131.4433 m/z @4.13 [N1284_2.mzXML]	131.44325256347656	4.133633333333333	3.2071166666666664	4.639566666666667	1.4324500000000007	4933.24755859375	276251.3344467468	0	1176	1.0231190337474105	0.7730298069831452	0.5460596139662902	131.4423370361328	131.44325256347656
142	131.74957275390625	4.321316666666666					1	DETECTED	131.7496 m/z @4.32 [N1284_2.mzXML]	131.74957275390625	4.321316666666666	3.4048166666666666	19.6205	16.215683333333335	3667.064208984375	2430215.023699646	0	1176	0.7984273280747733	8.846526641207497	16.69305328241499	131.74929809570312	131.75588989257812
143	131.9502716064453	0.19266666666666668					1	DETECTED	131.9503 m/z @0.19 [N1284_2.mzXML]	131.9502716064453	0.19266666666666668	0.10171666666666666	20.00433333333333	19.902616666666663	5955.771484375	2245844.7833476565	0	1176	6.949716800088743	109.41515484698549	45.78655330518174	131.94985961914062	131.95535278320312
144	131.9691619873047	2.0627833333333334					1	DETECTED	131.9692 m/z @2.06 [N1284_2.mzXML]	131.9691619873047	2.0627833333333334	1.4341833333333334	19.5105	18.076316666666667	25979.1796875	4423982.459907286	0	1176	10.260403709750452	6.544188876670013	24.096575793898687	131.9604034423828	131.9691619873047
145	132.0541229248047	2.105383333333333					1	DETECTED	132.0541 m/z @2.11 [N1284_2.mzXML]	132.0541229248047	2.105383333333333	2.105383333333333	9.607033333333334	7.501650000000001	37124.61328125	8244904.754141418	0	1176	7.582261915942548	null	null	132.04417419433594	132.0541229248047
146	132.0653839111328	2.6161000000000003					1	DETECTED	132.0654 m/z @2.62 [N1284_2.mzXML]	132.0653839111328	2.6161000000000003	1.8672833333333334	15.201516666666667	13.334233333333334	168081.8125	9924520.060687676	0	1176	0.6013017479633405	1.7122706149003413	1.6481263868521088	132.0575714111328	132.06568908691406
147	132.07647705078125	1.8532833333333334					1	DETECTED	132.0765 m/z @1.85 [N1284_2.mzXML]	132.07647705078125	1.8532833333333334	1.8252666666666668	10.331883333333334	8.506616666666666	555990.25	5707076.17363693	0	1176	0.050349311410437636	130.60380377844513	246.65961451698684	132.072265625	132.08627319335938
148	132.10165405273438	4.133633333333333					1	DETECTED	132.1017 m/z @4.13 [N1284_2.mzXML]	132.10165405273438	4.133633333333333	0.22923333333333332	19.8765	19.647266666666667	1372425.625	9.202275715158576E7	1	1176	1.102525089861266	0.8257225872086676	0.5376927379634594	132.10145568847656	132.1094512939453
149	132.11961364746094	4.086383333333333					1	DETECTED	132.1196 m/z @4.09 [N1284_2.mzXML]	132.11961364746094	4.086383333333333	3.48145	4.4789666666666665	0.9975166666666664	2399.473876953125	91526.7646343384	0	1176	0.4364020009281555	0.8244847917125858	0.6489695834251716	132.1122589111328	132.1263427734375
150	132.45510864257812	4.368716666666667					1	DETECTED	132.4551 m/z @4.37 [N1284_2.mzXML]	132.45510864257812	4.368716666666667	3.312816666666667	4.51075	1.1979333333333329	3839.280517578125	207168.00276950063	0	1176	0.6370610841301856	0.567257000347255	0.13451400069450992	132.45481872558594	132.4551544189453
151	132.76507568359375	4.086383333333333					1	DETECTED	132.7651 m/z @4.09 [N1284_2.mzXML]	132.76507568359375	4.086383333333333	3.3280000000000003	4.623166666666666	1.295166666666666	4562.763671875	264418.9242498168	0	1176	5.7811483133313875	0.8538997428740964	0.71249828679836	132.76487731933594	132.7655487060547
152	132.95774841308594	11.77445					1	DETECTED	132.9577 m/z @11.77 [N1284_2.mzXML]	132.95774841308594	11.77445	0.10171666666666666	20.00433333333333	19.902616666666663	380109.125	4.4592605148298405E7	0	1176	0.8887678575827671	0.8702698838290911	3.105238964306925	132.95753479003906	132.9613037109375
153	132.9981231689453	1.5103					1	DETECTED	132.9981 m/z @1.51 [N1284_2.mzXML]	132.9981231689453	1.5103	1.4341833333333334	1.6125333333333332	0.1783499999999998	29595.5078125	208806.9100803222	0	1176	0.18619802572390154	1.1715568206700235	1.295330897573013	132.9978485107422	132.99818420410156
154	133.0341033935547	1.5103					1	DETECTED	133.0341 m/z @1.51 [N1284_2.mzXML]	133.0341033935547	1.5103	0.9238	19.967666666666666	19.043866666666666	994668.4375	1.3970084311578179E7	0	1176	0.10810903777934633	1.4208596716845359	1.8750203083259604	133.0312957763672	133.03622436523438
155	133.0491943359375	2.02035					1	DETECTED	133.0492 m/z @2.02 [N1284_2.mzXML]	133.0491943359375	2.02035	2.02035	7.7753	5.754949999999999	8409.3447265625	617703.8679430238	0	1176	0.3783388198124915	null	null	133.04872131347656	133.0497589111328
156	133.06881713867188	2.5749500000000003					1	DETECTED	133.0688 m/z @2.57 [N1284_2.mzXML]	133.06881713867188	2.5749500000000003	1.27025	18.581666666666667	17.311416666666666	8712.1162109375	1243842.6895033263	0	1176	0.6724069881830719	1.634992100816996	1.8659569969528529	133.0606231689453	133.06910705566406
157	133.08399963378906	9.186566666666666					1	DETECTED	133.0840 m/z @9.19 [N1284_2.mzXML]	133.08399963378906	9.186566666666666	5.599783333333334	9.22965	3.6298666666666657	8732.873046875	209425.67659246825	0	1176	0.07609707078637484	0.5060058455347642	0.012011691069528482	133.07899475097656	133.0858612060547
158	133.09695434570312	1.5686166666666668					1	DETECTED	133.0970 m/z @1.57 [N1284_2.mzXML]	133.09695434570312	1.5686166666666668	1.5103	14.497033333333333	12.986733333333333	60336.3359375	5662455.681993714	0	1176	1.967878482066023	12.1735078724163	12.561486140979369	133.0966339111328	133.10549926757812
159	133.95816040039062	11.659083333333333					1	DETECTED	133.9582 m/z @11.66 [N1284_2.mzXML]	133.95816040039062	11.659083333333333	0.10171666666666666	20.00433333333333	19.902616666666663	8724.3037109375	1960210.8956512755	0	1176	0.9022151586899998	1.485505926049972	1.8619402300124128	133.95785522460938	133.9663848876953
160	134.0185089111328	1.7680166666666668					1	DETECTED	134.0185 m/z @1.77 [N1284_2.mzXML]	134.0185089111328	1.7680166666666668	1.7042833333333334	1.81105	0.10676666666666668	25989.326171875	101267.31311352525	0	1176	0.06557644619574354	0.8376046025104592	0.6105141594017708	134.01815795898438	134.0187225341797
161	134.03515625	1.5103					1	DETECTED	134.0352 m/z @1.51 [N1284_2.mzXML]	134.03515625	1.5103	1.4156000000000002	18.654166666666665	17.238566666666664	77725.7109375	2371764.207456054	0	1176	0.1313764977474694	2.794339018967533	5.928393621640406	134.0323028564453	134.04490661621094
162	134.05987548828125	10.112833333333333					1	DETECTED	134.0599 m/z @10.11 [N1284_2.mzXML]	134.05987548828125	10.112833333333333	9.002216666666667	19.419500000000003	10.417283333333335	4772.3447265625	665134.1493845824	0	1176	0.3730757757357299	4.689864489697922	6.424773533152164	134.05690002441406	134.0670166015625
163	134.106201171875	3.619266666666667					1	DETECTED	134.1062 m/z @3.62 [N1284_2.mzXML]	134.106201171875	3.619266666666667	3.2071166666666664	4.77145	1.5643333333333334	4120.15869140625	222825.2608513794	0	1176	0.331347187801164	1.8977718468195215	2.795543693639043	134.10574340820312	134.10836791992188
164	134.95819091796875	11.706466666666667					1	DETECTED	134.9582 m/z @11.71 [N1284_2.mzXML]	134.95819091796875	11.706466666666667	0.10171666666666666	20.00433333333333	19.902616666666663	61154.01953125	8562367.290034859	0	1176	1.3160021106203086	0.8393840106245165	4.632341188385135	134.9578399658203	134.95919799804688
165	135.00331115722656	1.5103					1	DETECTED	135.0033 m/z @1.51 [N1284_2.mzXML]	135.00331115722656	1.5103	1.4341833333333334	18.343	16.908816666666667	151897.0	2953767.604341521	0	1176	0.11839736020370073	6.867721267250494	10.53284099184688	134.99586486816406	135.00384521484375
166	135.03187561035156	1.4957166666666666					1	DETECTED	135.0319 m/z @1.50 [N1284_2.mzXML]	135.03187561035156	1.4957166666666666	1.4957166666666666	18.287166666666668	16.79145	83797.28125	2375572.719372834	0	1176	0.10898909063564521	null	null	135.03143310546875	135.03236389160156
167	135.04397583007812	10.16735					1	DETECTED	135.0440 m/z @10.17 [N1284_2.mzXML]	135.04397583007812	10.16735	4.991133333333334	19.913166666666665	14.922033333333331	5224.35986328125	1148726.4723053286	0	1176	1.912056646458204	1.4414034703596252	1.8828069407192507	135.04331970214844	135.04409790039062
168	135.06280517578125	19.56566666666667					1	DETECTED	135.0628 m/z @19.57 [N1284_2.mzXML]	135.06280517578125	19.56566666666667	0.15621666666666664	19.858166666666666	19.70195	2129.587646484375	1309537.5499532784	0	1176	19.433993882556518	0.5075349893994935	0.015069978798986928	135.06239318847656	135.06332397460938
169	135.10130310058594	9.417216666666667					1	DETECTED	135.1013 m/z @9.42 [N1284_2.mzXML]	135.10130310058594	9.417216666666667	9.368433333333334	9.521016666666666	0.1525833333333324	2930.672607421875	18084.79471142571	0	1176	0.09847605522086056	1.563887939870184	2.127775879740368	135.1012420654297	135.1014862060547
170	136.0478057861328	1.81105					1	DETECTED	136.0478 m/z @1.81 [N1284_2.mzXML]	136.0478057861328	1.81105	1.7969	2.0769	0.28000000000000025	146854.046875	593822.2187832042	0	1176	0.029864538448508338	7.459314447585638	9.91235139127077	136.04762268066406	136.04791259765625
171	136.06153869628906	7.563066666666667					1	DETECTED	136.0615 m/z @7.56 [N1284_2.mzXML]	136.06153869628906	7.563066666666667	0.10171666666666666	20.00433333333333	19.902616666666663	12154.013671875	5546635.677551339	0	1176	5.296418920375874	0.7108828930496275	0.995430370497893	136.0609588623047	136.06228637695312
172	136.07557678222656	3.8521					1	DETECTED	136.0756 m/z @3.85 [N1284_2.mzXML]	136.07557678222656	3.8521	2.0486333333333335	10.794016666666666	8.745383333333333	7938.37353515625	1387316.099686096	0	1176	0.3544971859140955	2.424603541327813	3.849207082655626	136.074951171875	136.0758056640625
173	136.95361328125	11.706466666666667					1	DETECTED	136.9536 m/z @11.71 [N1284_2.mzXML]	136.95361328125	11.706466666666667	0.10171666666666666	19.894833333333334	19.793116666666666	23780.6953125	3615352.863206663	0	1176	1.1002699520319528	1.5927184852305132	0.2968332780382835	136.95297241210938	136.9545135498047
174	136.96917724609375	1.6276166666666667					1	DETECTED	136.9692 m/z @1.63 [N1284_2.mzXML]	136.96917724609375	1.6276166666666667	1.5686166666666668	15.364366666666665	13.795749999999998	29418.9140625	2646600.2494017337	0	1176	0.08254510394559067	116.91313559322045	232.8262711864409	136.96250915527344	136.96958923339844
175	137.0457305908203	3.358566666666667					1	DETECTED	137.0457 m/z @3.36 [N1284_2.mzXML]	137.0457305908203	3.358566666666667	2.883483333333333	3.790116666666667	0.9066333333333341	5544.17578125	158531.8831259461	0	1176	0.20822081479811239	0.9541834765830551	0.9083669531661102	137.04550170898438	137.0459442138672
176	137.05960083007812	9.319749999999999					1	DETECTED	137.0596 m/z @9.32 [N1284_2.mzXML]	137.05960083007812	9.319749999999999	0.8874666666666666	10.258849999999999	9.371383333333332	5805.24755859375	688565.1819870303	0	1176	6.016600979258959	0.5556847987002335	0.2418825160045885	137.0588836669922	137.05987548828125
177	137.13218688964844	7.3502833333333335					1	DETECTED	137.1322 m/z @7.35 [N1284_2.mzXML]	137.13218688964844	7.3502833333333335	0.10171666666666666	20.00433333333333	19.902616666666663	7696.85595703125	3792987.5991356187	0	1176	15.64881562637065	1.3728656699945274	0.3713660964505125	137.13186645507812	137.13258361816406
178	138.05224609375	1.8672833333333334					1	DETECTED	138.0522 m/z @1.87 [N1284_2.mzXML]	138.05224609375	1.8672833333333334	0.11989999999999999	19.9495	19.8296	221118.703125	4449355.907126572	0	1176	0.063001731117863	0.5128128746617697	0.011830526645524187	138.05209350585938	138.06211853027344
179	138.90603637695312	1.7366333333333333					1	DETECTED	138.9060 m/z @1.74 [N1284_2.mzXML]	138.90603637695312	1.7366333333333333	0.9238	3.9916	3.0678	28788.38671875	813169.0054188537	0	1176	0.42841675007154656	1.8871027270863237	34.78270430440428	138.90074157714844	138.90704345703125
180	139.0416717529297	14.402199999999999					1	DETECTED	139.0417 m/z @14.40 [N1284_2.mzXML]	139.0416717529297	14.402199999999999	0.10171666666666666	20.00433333333333	19.902616666666663	135970.21875	2.1942654007021245E7	1	1176	3.138147924559526	0.8421849522812324	0.5694521274122714	139.0358123779297	139.0496368408203
181	140.04122924804688	14.201283333333333					1	DETECTED	140.0412 m/z @14.20 [N1284_2.mzXML]	140.04122924804688	14.201283333333333	1.4156000000000002	16.243516666666668	14.827916666666669	7595.66552734375	1820969.3795032348	0	1176	1.1020530010554097	0.5798640667100312	0.14852215748581316	140.04100036621094	140.04953002929688
182	140.0677947998047	1.7824333333333333					1	DETECTED	140.0678 m/z @1.78 [N1284_2.mzXML]	140.0677947998047	1.7824333333333333	0.19266666666666668	10.185583333333334	9.992916666666668	713114.125	4492216.320440456	1	1176	0.0560881267649056	1.256558766770324	2.1249496667459375	140.06773376464844	140.0740509033203
183	140.95216369628906	17.845333333333333					1	DETECTED	140.9522 m/z @17.85 [N1284_2.mzXML]	140.95216369628906	17.845333333333333	0.37618333333333337	20.00433333333333	19.628149999999998	1819.5697021484375	1053177.7731827395	0	1176	2.667538226729434	0.5617946494248433	0.12358929884968639	140.95181274414062	140.95272827148438
184	141.01571655273438	3.8521					1	DETECTED	141.0157 m/z @3.85 [N1284_2.mzXML]	141.01571655273438	3.8521	2.8545000000000003	6.303383333333333	3.4488833333333324	2980.96435546875	195043.75789755245	0	1176	0.3409496009217743	1.7285902833466986	2.4571805666933972	141.01531982421875	141.01641845703125
185	141.038330078125	11.72275					1	DETECTED	141.0383 m/z @11.72 [N1284_2.mzXML]	141.038330078125	11.72275	2.7269833333333335	16.519333333333332	13.792349999999999	5145.18505859375	1946982.3433500049	0	1176	12.430374648529373	0.766602253652644	0.435641770159383	141.03028869628906	141.04090881347656
186	141.0520782470703	9.335833333333333					1	DETECTED	141.0521 m/z @9.34 [N1284_2.mzXML]	141.0520782470703	9.335833333333333	0.57765	9.9533	9.37565	29378.63671875	844779.319671082	0	1176	0.1227290297016701	0.9456732066336049	0.6514416323586657	141.04782104492188	141.0546875
187	141.09075927734375	0.9603833333333333					1	DETECTED	141.0908 m/z @0.96 [N1284_2.mzXML]	141.09075927734375	0.9603833333333333	0.10171666666666666	20.00433333333333	19.902616666666663	2080.78662109375	1274399.1462017216	0	1176	6.927457044918993	11.589256599378881	22.178513198757766	141.0885772705078	141.09170532226562
188	142.04727172851562	1.81105					1	DETECTED	142.0473 m/z @1.81 [N1284_2.mzXML]	142.04727172851562	1.81105	0.7601	19.401	18.6409	35281.97265625	1203876.7258199463	0	1176	0.09575864785586008	8.868595080641324	0.19892285657732806	142.04685974121094	142.05490112304688
189	142.0649871826172	9.2011					1	DETECTED	142.0650 m/z @9.20 [N1284_2.mzXML]	142.0649871826172	9.2011	5.986816666666667	10.36825	4.381433333333333	70844.390625	978673.2153908378	0	1176	0.11047129205762118	1.7957951588188579	1.448972621148201	142.05833435058594	142.06541442871094
190	142.94766235351562	1.6575166666666665					1	DETECTED	142.9477 m/z @1.66 [N1284_2.mzXML]	142.94766235351562	1.6575166666666665	0.9967833333333334	18.563166666666667	17.566383333333334	37803.609375	1724228.9449591977	0	1176	0.06250178160104536	3.6070564078346616	6.697520556987406	142.93772888183594	142.95712280273438
191	143.0015106201172	1.5394					1	DETECTED	143.0015 m/z @1.54 [N1284_2.mzXML]	143.0015106201172	1.5394	1.4341833333333334	7.100816666666666	5.6666333333333325	4981.302734375	552244.7471361388	0	1176	2.8831406114565623	26.928401710755562	27.939308047265396	142.99497985839844	143.0106658935547
192	143.03123474121094	1.7969					1	DETECTED	143.0312 m/z @1.80 [N1284_2.mzXML]	143.03123474121094	1.7969	1.59765	19.383	17.785349999999998	165915.234375	3177249.0545808715	0	1176	null	1.991111541860626	10.751473649497994	143.02264404296875	143.0343017578125
193	143.0536651611328	1.8252666666666668					1	DETECTED	143.0537 m/z @1.83 [N1284_2.mzXML]	143.0536651611328	1.8252666666666668	1.7366333333333333	11.032683333333333	9.29605	307690.75	5942287.416283937	0	1176	0.049815965497538084	33.46821941016668	95.08694570583535	143.04449462890625	143.06028747558594
194	143.07284545898438	9.2011					1	DETECTED	143.0728 m/z @9.20 [N1284_2.mzXML]	143.07284545898438	9.2011	0.10171666666666666	20.00433333333333	19.902616666666663	92243.46875	2848652.7652077023	0	1176	0.1000284140294383	0.5160549862296433	0.018277527422173256	143.06398010253906	143.08175659179688
195	143.1061553955078	11.083883333333334					1	DETECTED	143.1062 m/z @11.08 [N1284_2.mzXML]	143.1061553955078	11.083883333333334	0.11989999999999999	19.84	19.7201	6133.439453125	1793127.8046795041	0	1176	0.7531876071133805	0.8993127497761608	2.5033724478647206	143.1058349609375	143.10699462890625
196	144.0443572998047	9.186566666666666					1	DETECTED	144.0444 m/z @9.19 [N1284_2.mzXML]	144.0443572998047	9.186566666666666	1.7680166666666668	12.296466666666667	10.528450000000001	18237.470703125	2300897.119455658	0	1176	0.111368140077305	0.5178327521350586	2.2263502289009103	144.03451538085938	144.0445556640625
197	144.05685424804688	1.8252666666666668					1	DETECTED	144.0569 m/z @1.83 [N1284_2.mzXML]	144.05685424804688	1.8252666666666668	0.19266666666666668	19.9495	19.756833333333333	7471.5830078125	1405292.4885303036	0	1176	7.111128033489186	5.754485115112925	38.227229399957025	144.05685424804688	144.0659637451172
198	144.08041381835938	9.2011					1	DETECTED	144.0804 m/z @9.20 [N1284_2.mzXML]	144.08041381835938	9.2011	1.3247833333333332	18.891833333333334	17.567050000000002	881658.625	7958295.098040644	1	1176	0.10365259895913148	1.8962499098850285	1.5197490587290243	144.07310485839844	144.08106994628906
199	144.10169982910156	1.8672833333333334					1	DETECTED	144.1017 m/z @1.87 [N1284_2.mzXML]	144.10169982910156	1.8672833333333334	0.6139166666666667	19.473833333333335	18.859916666666667	139404.90625	4303013.943649902	0	1176	0.057386968696087726	0.6582358880115333	0.1597442417611983	144.10101318359375	144.1022186279297
200	144.98077392578125	1.5394					1	DETECTED	144.9808 m/z @1.54 [N1284_2.mzXML]	144.98077392578125	1.5394	1.52495	18.599833333333333	17.074883333333332	53064.6171875	2314477.659837859	0	1176	0.06692714068372885	418.5385898409185	6.383316233674663	144.9792938232422	144.9812774658203
201	144.99183654785156	1.8252666666666668					1	DETECTED	144.9918 m/z @1.83 [N1284_2.mzXML]	144.99183654785156	1.8252666666666668	1.4156000000000002	16.648366666666668	15.232766666666668	62041.79296875	2.6523824141093478E7	0	1176	0.45003303956451535	18.54511957493654	341.34873243430025	144.9832000732422	144.99197387695312
202	145.04930114746094	1.9781666666666666					1	DETECTED	145.0493 m/z @1.98 [N1284_2.mzXML]	145.04930114746094	1.9781666666666666	0.10171666666666666	20.00433333333333	19.902616666666663	141876.546875	8296501.070355104	0	1176	0.1899622552008009	1.6804684413405198	14.040737991448518	145.04876708984375	145.04983520507812
203	145.0840301513672	9.2011					1	DETECTED	145.0840 m/z @9.20 [N1284_2.mzXML]	145.0840301513672	9.2011	0.9238	19.967666666666666	19.043866666666666	75436.1171875	2343333.1891065356	0	1176	0.10701916924342925	0.5121537608723805	1.5296708973094229	145.08363342285156	145.09071350097656
204	146.05967712402344	9.2011					1	DETECTED	146.0597 m/z @9.20 [N1284_2.mzXML]	146.05967712402344	9.2011	3.9140666666666664	18.17683333333333	14.262766666666664	794970.0	6850841.666446192	0	1176	0.09944391229750238	1.668251236332429	1.4929235319346346	146.05307006835938	146.06019592285156
205	146.0809783935547	1.9642000000000002					1	DETECTED	146.0810 m/z @1.96 [N1284_2.mzXML]	146.0809783935547	1.9642000000000002	0.19266666666666668	19.84	19.647333333333332	103594.71875	5859071.337273473	0	1176	0.4327995398531397	1.5425702839823534	1.3106007569675198	146.08059692382812	146.08798217773438
206	146.11740112304688	1.8252666666666668					1	DETECTED	146.1174 m/z @1.83 [N1284_2.mzXML]	146.11740112304688	1.8252666666666668	1.81105	9.2733	7.462250000000001	85452.359375	1.0765025600882811E7	0	1176	7.530050573485619	257.2522757287522	517.3030660073529	146.1171875	146.1179962158203
207	147.01373291015625	1.5103					1	DETECTED	147.0137 m/z @1.51 [N1284_2.mzXML]	147.01373291015625	1.5103	1.4502333333333333	18.343	16.892766666666667	269274.9375	4846803.317201079	0	1176	0.17530553225942658	87.11924276969016	174.33784267215904	147.0038299560547	147.01394653320312
208	147.02867126464844	3.3739666666666666					1	DETECTED	147.0287 m/z @3.37 [N1284_2.mzXML]	147.02867126464844	3.3739666666666666	2.8259333333333334	3.65035	0.8244166666666666	6030.763671875	143955.26817309568	0	1176	0.17177758911756458	0.7521592360562012	0.5043184721124022	147.0285186767578	147.02899169921875
209	147.0632781982422	9.2011					1	DETECTED	147.0633 m/z @9.20 [N1284_2.mzXML]	147.0632781982422	9.2011	0.10171666666666666	20.00433333333333	19.902616666666663	67149.4296875	2497437.3342098407	0	1176	0.09834460203743411	0.5125281764803642	0.014408310659453364	147.0627899169922	147.06581115722656
210	147.07623291015625	1.8532833333333334					1	DETECTED	147.0762 m/z @1.85 [N1284_2.mzXML]	147.07623291015625	1.8532833333333334	1.7680166666666668	10.652283333333333	8.884266666666667	243681.625	6851751.505500156	0	1176	0.1602686898651473	10.658272236014732	8.143510320861733	147.0680694580078	147.08006286621094
211	147.11256408691406	1.59765					1	DETECTED	147.1126 m/z @1.60 [N1284_2.mzXML]	147.11256408691406	1.59765	1.5103	15.401066666666667	13.890766666666668	212339.4375	4271052.246596589	0	1176	0.15926323699117706	4.852956817303104	4.698884341411484	147.1124267578125	147.11691284179688
212	148.01463317871094	1.5394					1	DETECTED	148.0146 m/z @1.54 [N1284_2.mzXML]	148.01463317871094	1.5394	1.4502333333333333	1.5686166666666668	0.11838333333333351	31144.4609375	161769.44248144553	0	1176	0.05440439009761788	0.6638317757009343	0.32766355140186854	148.01451110839844	148.01463317871094
213	148.04258728027344	2.11965					1	DETECTED	148.0426 m/z @2.12 [N1284_2.mzXML]	148.04258728027344	2.11965	0.211	19.56566666666667	19.35466666666667	30113.580078125	2869043.2550234683	0	1176	0.5136375154215433	1.7987747448575533	4.132282566967305	148.038818359375	148.04495239257812
214	148.06019592285156	1.83945					1	DETECTED	148.0602 m/z @1.84 [N1284_2.mzXML]	148.06019592285156	1.83945	0.7964666666666667	9.258566666666667	8.4621	34112.4453125	1507393.1737124643	0	1176	0.08198347229282033	1.516503113761307	1.4690735331789353	148.0586395263672	148.06695556640625
215	148.0820770263672	17.108999999999998					1	DETECTED	148.0821 m/z @17.11 [N1284_2.mzXML]	148.0820770263672	17.108999999999998	0.10171666666666666	19.967666666666666	19.865949999999998	5673.6240234375	2290661.426387084	0	1176	2.0984550079890347	0.5840424249610706	0.2424243978407293	148.0755615234375	148.0824737548828
216	148.09666442871094	1.8946166666666668					1	DETECTED	148.0967 m/z @1.89 [N1284_2.mzXML]	148.09666442871094	1.8946166666666668	1.0332333333333332	4.72155	3.6883166666666662	19459.75390625	789429.9683360595	0	1176	0.14463359254313923	1.3373891910821674	1.4189984002623586	148.09637451171875	148.09735107421875
217	148.9349365234375	1.7524000000000002					1	DETECTED	148.9349 m/z @1.75 [N1284_2.mzXML]	148.9349365234375	1.7524000000000002	1.67265	1.9085666666666665	0.23591666666666655	70984.546875	518529.5024243165	0	1176	0.12196974621495449	1.4791013584116985	1.9582027168233973	148.93492126464844	148.9351348876953
218	149.01197814941406	1.5103					1	DETECTED	149.0120 m/z @1.51 [N1284_2.mzXML]	149.01197814941406	1.5103	0.17446666666666666	19.328333333333333	19.153866666666666	257743.859375	5753443.964086884	0	1176	0.08251011674036102	0.9864873432981381	1.6278423672900812	149.00205993652344	149.01211547851562
219	149.02297973632812	12.449800000000002					1	DETECTED	149.0230 m/z @12.45 [N1284_2.mzXML]	149.02297973632812	12.449800000000002	0.10171666666666666	20.00433333333333	19.902616666666663	106892.46875	3.9242181653877445E7	1	1176	11.676599829400976	0.5370221251988246	0.06858614425872926	149.02264404296875	149.0233917236328
220	149.05963134765625	8.35865					1	DETECTED	149.0596 m/z @8.36 [N1284_2.mzXML]	149.05963134765625	8.35865	8.004	8.440333333333333	0.4363333333333337	5858.60791015625	80550.99934735132	0	1176	0.21237720271432714	0.6151604868649826	0.23032097372996518	149.05938720703125	149.059814453125
221	149.0784912109375	18.213166666666666					1	DETECTED	149.0785 m/z @18.21 [N1284_2.mzXML]	149.0784912109375	18.213166666666666	0.10171666666666666	19.84	19.73828333333333	8994.8984375	3999005.441165954	0	1176	9.313138855584087	0.5449117363141365	0.17095204214355378	149.07806396484375	149.07870483398438
222	149.96078491210938	7.3502833333333335					1	DETECTED	149.9608 m/z @7.35 [N1284_2.mzXML]	149.96078491210938	7.3502833333333335	0.8511333333333333	8.193633333333333	7.342499999999999	3755.574951171875	801080.8765852045	0	1176	2.3733746638923074	0.5648815614349568	0.12976312286991362	149.96063232421875	149.9611053466797
223	149.99691772460938	11.706466666666667					1	DETECTED	149.9969 m/z @11.71 [N1284_2.mzXML]	149.99691772460938	11.706466666666667	0.11989999999999999	20.00433333333333	19.88443333333333	9942.2373046875	4080799.8614034443	0	1176	17.55802762428338	0.858081341323429	0.24397968523688568	149.9922332763672	149.99742126464844
224	150.02633666992188	12.433383333333333					1	DETECTED	150.0263 m/z @12.43 [N1284_2.mzXML]	150.02633666992188	12.433383333333333	0.13799999999999998	19.986	19.848	9597.4794921875	3607365.5797158834	0	1176	6.263787569461447	0.9237541903453916	0.25378765131737835	150.0207977294922	150.0269317626953
225	150.0582733154297	2.7129333333333334					1	DETECTED	150.0583 m/z @2.71 [N1284_2.mzXML]	150.0582733154297	2.7129333333333334	0.10171666666666666	19.967666666666666	19.865949999999998	51649.40625	4403954.72537262	0	1176	0.2847312142151819	0.6113041527611983	0.4531269777446964	150.0521240234375	150.05845642089844
226	150.93203735351562	1.7680166666666668					1	DETECTED	150.9320 m/z @1.77 [N1284_2.mzXML]	150.93203735351562	1.7680166666666668	1.6879666666666668	2.0911999999999997	0.4032333333333329	24752.892578125	258013.3694179685	0	1176	0.09358748788022897	2.518634186966478	4.037268373932956	150.9271240234375	150.9320526123047
227	150.97669982910156	2.1480666666666663					1	DETECTED	150.9767 m/z @2.15 [N1284_2.mzXML]	150.97669982910156	2.1480666666666663	0.10171666666666666	19.9495	19.847783333333332	14000.677734375	2286320.675808197	0	1176	9.995892823913353	5.745335338345692	13.34429272433317	150.9677734375	150.97964477539062
228	151.0449676513672	1.5103					1	DETECTED	151.0450 m/z @1.51 [N1284_2.mzXML]	151.0449676513672	1.5103	1.4341833333333334	18.983	17.548816666666667	10369.4541015625	1961502.5435022584	0	1176	0.13424773704865056	115.27578278957749	229.55156557915498	151.03855895996094	151.0496063232422
229	152.02182006835938	1.81105					1	DETECTED	152.0218 m/z @1.81 [N1284_2.mzXML]	152.02182006835938	1.81105	1.7969	3.7744333333333335	1.9775333333333336	83708.6015625	880320.8227209786	0	1176	0.04367592191190672	43.59999100537525	101.50931807680344	152.0217742919922	152.0318145751953
230	152.05389404296875	2.6296833333333334					1	DETECTED	152.0539 m/z @2.63 [N1284_2.mzXML]	152.05389404296875	2.6296833333333334	0.11989999999999999	20.00433333333333	19.88443333333333	2893.746337890625	1234088.9700106808	0	1176	6.357228673071841	3.961384448856806	6.922768897713613	152.0464630126953	152.0563201904297
231	152.9468994140625	1.59765					1	DETECTED	152.9469 m/z @1.60 [N1284_2.mzXML]	152.9468994140625	1.59765	1.5394	4.368716666666667	2.8293166666666667	89297.1015625	1190856.0396659544	0	1176	0.08227128784635496	2.1163846895271257	4.002016870990073	152.94224548339844	152.94720458984375
232	153.05740356445312	13.334066666666667					1	DETECTED	153.0574 m/z @13.33 [N1284_2.mzXML]	153.05740356445312	13.334066666666667	0.22923333333333332	19.675	19.445766666666668	78387.2578125	1.4230658662864942E7	0	1176	2.555061454337748	0.7907975886232309	0.3319876957143344	153.05177307128906	153.06607055664062
233	154.02627563476562	1.88095					1	DETECTED	154.0263 m/z @1.88 [N1284_2.mzXML]	154.02627563476562	1.88095	1.4957166666666666	2.26115	0.7654333333333336	35030.65625	299787.56462854013	0	1176	0.0465102950964047	0.9934671627585018	0.9869343255170036	154.01983642578125	154.0323028564453
234	154.05816650390625	1.83945					1	DETECTED	154.0582 m/z @1.84 [N1284_2.mzXML]	154.05816650390625	1.83945	1.83945	15.693583333333333	13.854133333333333	9797.162109375	2251099.5628077397	0	1176	12.328185751045567	null	null	154.04994201660156	154.06520080566406
235	154.0838623046875	3.558066666666667					1	DETECTED	154.0839 m/z @3.56 [N1284_2.mzXML]	154.0838623046875	3.558066666666667	0.6688	14.956216666666668	14.287416666666669	8126.25439453125	1614242.6981395571	0	1176	0.4155051081858172	2.47249878861995	26.00243644360942	154.0833740234375	154.0862579345703
236	155.02830505371094	2.7269833333333335					1	DETECTED	155.0283 m/z @2.73 [N1284_2.mzXML]	155.02830505371094	2.7269833333333335	2.0911999999999997	17.348000000000003	15.256800000000002	22863.76953125	1416169.58530542	0	1176	0.20690510899395198	5.312176272643013	10.528176969484557	155.02761840820312	155.03164672851562
237	155.0677490234375	10.023783333333334					1	DETECTED	155.0677 m/z @10.02 [N1284_2.mzXML]	155.0677490234375	10.023783333333334	9.157433333333334	10.45955	1.3021166666666666	9168.2763671875	152120.15599597164	0	1176	0.33921998499800843	0.751495738827648	0.12453708171266105	155.0601348876953	155.0682373046875
238	155.07882690429688	1.67265					1	DETECTED	155.0788 m/z @1.67 [N1284_2.mzXML]	155.07882690429688	1.67265	1.5830666666666666	9.335833333333333	7.752766666666667	31144.267578125	2087366.5348924254	0	1176	0.08217836424239855	43.27125581395348	81.83089901255727	155.06964111328125	155.0863037109375
239	155.1305389404297	14.956216666666668					1	DETECTED	155.1305 m/z @14.96 [N1284_2.mzXML]	155.1305389404297	14.956216666666668	0.10171666666666666	20.00433333333333	19.902616666666663	378622.9375	9.383012752566713E7	0	1176	7.932642867581054	1.258662584349401	0.7346890192303038	155.1301727294922	155.13124084472656
240	156.0418243408203	1.7824333333333333					1	DETECTED	156.0418 m/z @1.78 [N1284_2.mzXML]	156.0418243408203	1.7824333333333333	1.7524000000000002	11.569383333333333	9.816983333333333	329927.3125	4406889.613670957	0	1176	0.04883067000565444	163.4347946725871	325.8695893451742	156.041748046875	156.04837036132812
241	156.0765838623047	1.88095					1	DETECTED	156.0766 m/z @1.88 [N1284_2.mzXML]	156.0765838623047	1.88095	1.5394	15.382566666666666	13.843166666666665	71876.0390625	2710940.9513630383	0	1176	0.15399632019319465	1.8660985690388627	2.438081563065666	156.06756591796875	156.07701110839844
242	156.1339569091797	14.923083333333333					1	DETECTED	156.1340 m/z @14.92 [N1284_2.mzXML]	156.1339569091797	14.923083333333333	0.10171666666666666	20.00433333333333	19.902616666666663	20278.634765625	5610483.994757815	0	1176	5.408882800693805	0.678438080743355	0.34777072326320446	156.1332550048828	156.13479614257812
243	157.1277313232422	14.956216666666668					1	DETECTED	157.1277 m/z @14.96 [N1284_2.mzXML]	157.1277313232422	14.956216666666668	0.10171666666666666	20.00433333333333	19.902616666666663	105856.6015625	2.7070289084516764E7	0	1176	1.8692250589027832	0.6784814855523245	0.7027202307817686	157.12193298339844	157.12835693359375
244	158.03997802734375	1.7824333333333333					1	DETECTED	158.0400 m/z @1.78 [N1284_2.mzXML]	158.03997802734375	1.7824333333333333	1.7524000000000002	3.6038833333333335	1.8514833333333334	26503.087890625	375534.6778755796	0	1176	0.03237297055695154	31.28686091584879	48.60420089184514	158.0369873046875	158.04006958007812
245	158.1311492919922	14.956216666666668					1	DETECTED	158.1311 m/z @14.96 [N1284_2.mzXML]	158.1311492919922	14.956216666666668	0.22923333333333332	20.00433333333333	19.7751	6287.8095703125	2083663.2307718212	0	1176	5.953973716241105	0.6713900448043782	0.6690859876891053	158.13031005859375	158.13153076171875
246	158.9276885986328	1.5537666666666667					1	DETECTED	158.9277 m/z @1.55 [N1284_2.mzXML]	158.9276885986328	1.5537666666666667	1.4341833333333334	2.0486333333333335	0.6144500000000002	38681.08984375	428739.62033447274	0	1176	1.1844540149002103	2.2490259255810816	4.523693541746292	158.92161560058594	158.9277801513672
247	158.9637451171875	1.6426166666666666					1	DETECTED	158.9637 m/z @1.64 [N1284_2.mzXML]	158.9637451171875	1.6426166666666666	1.5830666666666666	12.618233333333334	11.035166666666667	387825.59375	5594498.514159792	0	1176	0.07574841898754436	1.9827376115799207	2.896278657487859	158.9574737548828	158.9641876220703
248	159.0137481689453	2.2470833333333333					1	DETECTED	159.0137 m/z @2.25 [N1284_2.mzXML]	159.0137481689453	2.2470833333333333	1.4156000000000002	3.312816666666667	1.8972166666666668	7441.796875	435972.82413952635	0	1176	1.3171580768895026	1.1408627152278061	1.281725430455612	159.01345825195312	159.01419067382812
249	159.0915985107422	9.2011					1	DETECTED	159.0916 m/z @9.20 [N1284_2.mzXML]	159.0915985107422	9.2011	0.8146666666666668	19.858166666666666	19.043499999999998	71964.296875	1800025.3674917598	0	1176	0.10152739442593806	0.5090212761910107	2.346907711034335	159.09129333496094	159.10157775878906
250	159.98182678222656	11.584183333333334					1	DETECTED	159.9818 m/z @11.58 [N1284_2.mzXML]	159.98182678222656	11.584183333333334	0.10171666666666666	20.00433333333333	19.902616666666663	4988.85791015625	1699430.7723257747	0	1176	11.601738379597112	0.8666524904637213	0.8191744625431342	159.98141479492188	159.9823455810547
251	160.06031799316406	2.6161000000000003					1	DETECTED	160.0603 m/z @2.62 [N1284_2.mzXML]	160.06031799316406	2.6161000000000003	1.83945	19.5475	17.70805	314313.03125	1.8491626930000816E7	1	1176	0.6581854946052736	1.7920783509777771	1.8151896778300565	160.0589599609375	160.06333923339844
252	160.07562255859375	9.17235					1	DETECTED	160.0756 m/z @9.17 [N1284_2.mzXML]	160.07562255859375	9.17235	0.11989999999999999	19.7115	19.5916	33659.66015625	2874449.8358277595	0	1176	0.10747080241922191	0.5690441497552975	21.509168266847777	160.0748748779297	160.0758819580078
253	160.1329803466797	1.88095					1	DETECTED	160.1330 m/z @1.88 [N1284_2.mzXML]	160.1329803466797	1.88095	1.8672833333333334	10.258849999999999	8.391566666666666	73886.0078125	6700591.41750659	0	1176	0.04099456203079255	305.6639540110844	607.1606369300906	160.1329803466797	160.1332550048828
254	161.01361083984375	1.5394					1	DETECTED	161.0136 m/z @1.54 [N1284_2.mzXML]	161.01361083984375	1.5394	1.4156000000000002	1.5830666666666666	0.16746666666666643	16015.6044921875	114844.64838635246	0	1176	0.12386116912941247	0.6763597199784595	0.34268785471508867	161.01190185546875	161.01361083984375
255	161.02365112304688	12.104316666666668					1	DETECTED	161.0237 m/z @12.10 [N1284_2.mzXML]	161.02365112304688	12.104316666666668	1.5103	16.243516666666668	14.733216666666667	56373.25390625	9150460.95430616	0	1176	2.2313409870544803	2.5148511588198246	5.565416230488231	161.01437377929688	161.0300750732422
256	161.0636749267578	2.5884833333333335					1	DETECTED	161.0637 m/z @2.59 [N1284_2.mzXML]	161.0636749267578	2.5884833333333335	0.15621666666666664	19.986	19.829783333333335	16251.595703125	2512531.5975258183	0	1176	0.4120807621472644	1.155913086450499	6.412600434714393	161.0565643310547	161.07296752929688
257	161.988037109375	11.116966666666666					1	DETECTED	161.9880 m/z @11.12 [N1284_2.mzXML]	161.988037109375	11.116966666666666	0.10171666666666666	20.00433333333333	19.902616666666663	4886.75146484375	2021600.1454933162	0	1176	18.3487140825117	0.9034119364819982	4.0180160029786816	161.98068237304688	161.98812866210938
258	162.05984497070312	2.7552499999999998					1	DETECTED	162.0598 m/z @2.76 [N1284_2.mzXML]	162.05984497070312	2.7552499999999998	1.88095	10.422933333333333	8.541983333333333	16762.72265625	1886220.04487793	0	1176	4.05234349344035	4.885041366426475	2.9767727689372965	162.04994201660156	162.05984497070312
259	162.0979766845703	15.201516666666667					1	DETECTED	162.0980 m/z @15.20 [N1284_2.mzXML]	162.0979766845703	15.201516666666667	1.8252666666666668	19.84	18.014733333333332	10365.4228515625	4368225.330190065	0	1176	3.0270446182230035	0.673385041896396	3.6835020427445775	162.0970916748047	162.09825134277344
260	162.1118621826172	1.8252666666666668					1	DETECTED	162.1119 m/z @1.83 [N1284_2.mzXML]	162.1118621826172	1.8252666666666668	1.7680166666666668	8.699733333333334	6.931716666666667	3507073.0	1.785067363878625E7	1	1176	0.043011052003342876	2.4870112768285675	2.708201849749524	162.1118621826172	162.11297607421875
261	162.9743194580078	16.243516666666668					1	DETECTED	162.9743 m/z @16.24 [N1284_2.mzXML]	162.9743194580078	16.243516666666668	0.15621666666666664	16.243516666666668	16.087300000000003	4936.8759765625	1690178.653729584	0	1176	8.69741852629058	0.5	null	162.9681396484375	162.97802734375
262	162.9911651611328	1.5103					1	DETECTED	162.9912 m/z @1.51 [N1284_2.mzXML]	162.9911651611328	1.5103	0.37618333333333337	19.967666666666666	19.591483333333333	544842.0	7538762.253474057	0	1176	0.10539898758220656	1.3810558929040668	1.6410183949271977	162.98336791992188	162.99803161621094
263	163.03843688964844	10.897716666666668					1	DETECTED	163.0384 m/z @10.90 [N1284_2.mzXML]	163.03843688964844	10.897716666666668	0.10171666666666666	20.00433333333333	19.902616666666663	34461.2734375	3425620.1469534338	0	1176	0.15208215253062995	2.5996375119268125	19.633660900704133	163.03028869628906	163.04502868652344
264	163.05995178222656	1.9781666666666666					1	DETECTED	163.0600 m/z @1.98 [N1284_2.mzXML]	163.05995178222656	1.9781666666666666	0.13799999999999998	19.894833333333334	19.756833333333333	37328.609375	5599057.282501645	0	1176	0.2696722350641314	2.202660838021077	4.533784067776606	163.05064392089844	163.06982421875
265	163.0942840576172	15.346200000000001					1	DETECTED	163.0943 m/z @15.35 [N1284_2.mzXML]	163.0942840576172	15.346200000000001	0.35775	19.967666666666666	19.609916666666667	21890.61328125	6773775.402536127	0	1176	3.1021394245936325	0.7943661716213994	0.7068788024958302	163.09320068359375	163.1024169921875
266	163.11563110351562	1.8252666666666668					1	DETECTED	163.1156 m/z @1.83 [N1284_2.mzXML]	163.11563110351562	1.8252666666666668	0.8874666666666666	12.4	11.512533333333334	177909.34375	4858709.669893434	0	1176	0.044212694855711776	6.058609888607368	11.174144890246053	163.10646057128906	163.12261962890625
267	163.97645568847656	0.3028166666666667					1	DETECTED	163.9765 m/z @0.30 [N1284_2.mzXML]	163.97645568847656	0.3028166666666667	0.10171666666666666	20.00433333333333	19.902616666666663	62514.734375	1.885546861534722E7	1	1176	18.7340983254013	9.251462553253678	64.87237055465401	163.97520446777344	163.97702026367188
268	164.0916290283203	2.0627833333333334					1	DETECTED	164.0916 m/z @2.06 [N1284_2.mzXML]	164.0916290283203	2.0627833333333334	1.8532833333333334	19.5475	17.694216666666666	10033.31640625	1207907.9419985046	0	1176	0.41102665193521104	42.22963404932378	4.871418012550356	164.0913543701172	164.0991668701172
269	164.92979431152344	1.67265					1	DETECTED	164.9298 m/z @1.67 [N1284_2.mzXML]	164.92979431152344	1.67265	1.6426166666666666	16.09565	14.453033333333332	40024.5625	1522671.3588928524	0	1176	0.1332318207630423	240.6165371809099	13.809261587813612	164.92074584960938	164.93063354492188
270	164.9840850830078	11.706466666666667					1	DETECTED	164.9841 m/z @11.71 [N1284_2.mzXML]	164.9840850830078	11.706466666666667	0.10171666666666666	20.00433333333333	19.902616666666663	126466.09375	1.2285096301527802E7	1	1176	0.484322665690355	0.8555938385542025	4.311402980204075	164.97682189941406	164.98495483398438
271	165.02426147460938	1.5394					1	DETECTED	165.0243 m/z @1.54 [N1284_2.mzXML]	165.02426147460938	1.5394	1.4341833333333334	1.6125333333333332	0.1783499999999998	7886.25244140625	63486.53327648923	0	1176	0.27508343902691523	0.8475368287660368	0.6950736575320735	165.02413940429688	165.0247039794922
272	165.05470275878906	3.8521					1	DETECTED	165.0547 m/z @3.85 [N1284_2.mzXML]	165.05470275878906	3.8521	2.105383333333333	10.52955	8.424166666666668	10040.6484375	1050485.6888934937	0	1176	0.21513397754493457	2.4114290621451677	0.25063923523562864	165.05422973632812	165.0555877685547
273	165.1596221923828	15.748483333333333					1	DETECTED	165.1596 m/z @15.75 [N1284_2.mzXML]	165.1596221923828	15.748483333333333	0.50445	20.00433333333333	19.499883333333333	20043.083984375	5163352.124122371	0	1176	0.9915976795548573	0.6395906813813492	1.0830946024668056	165.1571044921875	165.15992736816406
274	165.58973693847656	8.35865					1	DETECTED	165.5897 m/z @8.36 [N1284_2.mzXML]	165.58973693847656	8.35865	7.951533333333333	8.526066666666667	0.574533333333334	6236.478515625	111282.92366412385	0	1176	0.3218519466446139	0.7056126417488832	0.440639672017552	165.589599609375	165.58985900878906
275	166.0260772705078	2.3706666666666667					1	DETECTED	166.0261 m/z @2.37 [N1284_2.mzXML]	166.0260772705078	2.3706666666666667	1.0150333333333335	8.2936	7.278566666666666	37391.54296875	2626144.2483952944	0	1176	0.6652030832519231	1.287984888921435	1.180183346115929	166.02528381347656	166.03567504882812
276	166.0532989501953	2.0486333333333335					1	DETECTED	166.0533 m/z @2.05 [N1284_2.mzXML]	166.0532989501953	2.0486333333333335	1.93625	13.038066666666667	11.101816666666668	10924.94921875	1117278.1181017458	0	1176	0.09617124789763332	49.392629393444984	56.14749675014226	166.05081176757812	166.06190490722656
277	166.07138061523438	8.277266666666668					1	DETECTED	166.0714 m/z @8.28 [N1284_2.mzXML]	166.07138061523438	8.277266666666668	2.94115	8.47475	5.5336	3679.823974609375	323564.0281010132	0	1176	0.22586214349612455	0.5185044055133726	0.03700881102674527	166.06361389160156	166.07501220703125
278	166.0858917236328	8.35865					1	DETECTED	166.0859 m/z @8.36 [N1284_2.mzXML]	166.0858917236328	8.35865	0.4310833333333333	20.00433333333333	19.573249999999998	2244925.5	4.884485309299304E7	1	1176	0.27133299706527936	1.5063334724675468	0.483563553177856	166.08372497558594	166.0865936279297
279	166.0967559814453	8.2936					1	DETECTED	166.0968 m/z @8.29 [N1284_2.mzXML]	166.0967559814453	8.2936	8.0906	8.457366666666667	0.3667666666666669	5383.21875	66158.31137231461	0	1176	0.5239955169740753	0.9033661740558325	0.853043619968445	166.09661865234375	166.10647583007812
280	166.10963439941406	8.3747					1	DETECTED	166.1096 m/z @8.37 [N1284_2.mzXML]	166.10963439941406	8.3747	8.125266666666667	8.440333333333333	0.3150666666666666	3187.68408203125	30874.57609921268	0	1176	0.16222679829782294	0.6315648803955614	0.2631297607911226	166.1078338623047	166.11753845214844
281	166.52789306640625	2.4246166666666666					1	DETECTED	166.5279 m/z @2.42 [N1284_2.mzXML]	166.52789306640625	2.4246166666666666	2.4246166666666666	3.696766666666667	1.2721500000000003	4793.6552734375	141197.54778106685	0	1176	0.5168906928603785	null	null	166.52728271484375	166.5283203125
282	166.5841522216797	8.3747					1	DETECTED	166.5842 m/z @8.37 [N1284_2.mzXML]	166.5841522216797	8.3747	8.038816666666667	8.508966666666668	0.4701500000000003	6447.505859375	103367.93021240253	0	1176	0.2634863090761783	0.6998709869498343	0.3997419738996685	166.58396911621094	166.58436584472656
283	166.9844970703125	11.706466666666667					1	DETECTED	166.9845 m/z @11.71 [N1284_2.mzXML]	166.9844970703125	11.706466666666667	0.10171666666666666	20.00433333333333	19.902616666666663	58030.60546875	7260192.598955871	0	1176	1.1270060773714672	0.8836361413103098	0.3572204831709279	166.9837188720703	166.9853515625
284	167.02194213867188	8.35865					1	DETECTED	167.0219 m/z @8.36 [N1284_2.mzXML]	167.02194213867188	8.35865	7.9863	8.47475	0.4884500000000003	7351.7568359375	127523.46777197302	0	1176	0.2704741023136261	0.6559017053847176	0.31180341076943513	167.0214385986328	167.02224731445312
285	167.03382873535156	9.589400000000001					1	DETECTED	167.0338 m/z @9.59 [N1284_2.mzXML]	167.03382873535156	9.589400000000001	1.7824333333333333	10.240366666666667	8.457933333333333	43310.49609375	1114666.5835017103	0	1176	7.910398555150795	0.5187249267106874	0.029487132176620297	167.02406311035156	167.0339813232422
286	167.06771850585938	10.3861					1	DETECTED	167.0677 m/z @10.39 [N1284_2.mzXML]	167.06771850585938	10.3861	10.077050000000002	19.455666666666666	9.378616666666664	2708.413330078125	418426.1808026122	0	1176	0.35154122494688345	15.173299897535495	29.34659979507099	167.06747436523438	167.0701141357422
287	167.08934020996094	8.3747					1	DETECTED	167.0893 m/z @8.37 [N1284_2.mzXML]	167.08934020996094	8.3747	6.727816666666667	9.503783333333333	2.7759666666666662	158397.328125	3340640.0919182505	0	1176	0.2446181036672339	0.8394551341500831	0.4501345391499673	167.08090209960938	167.08985900878906
288	168.037109375	9.589400000000001					1	DETECTED	168.0371 m/z @9.59 [N1284_2.mzXML]	168.037109375	9.589400000000001	9.55515	10.059183333333333	0.504033333333334	4012.2109375	42467.775063964975	0	1176	0.10194759241320739	7.3581508515811125	13.716301703162225	168.03689575195312	168.03726196289062
289	168.0929718017578	8.39075					1	DETECTED	168.0930 m/z @8.39 [N1284_2.mzXML]	168.0929718017578	8.39075	3.2371	8.6471	5.41	5722.65576171875	337795.30613952654	0	1176	0.22436404004511878	0.5248707226916844	0.8711872142892685	168.08999633789062	168.10231018066406
290	168.9799346923828	11.706466666666667					1	DETECTED	168.9799 m/z @11.71 [N1284_2.mzXML]	168.9799346923828	11.706466666666667	0.13799999999999998	19.986	19.848	22215.494140625	3227124.8658786896	0	1176	0.8735835435294099	0.8415393504418893	0.40442049394756396	168.97938537597656	168.98951721191406
291	169.03558349609375	3.0440833333333335					1	DETECTED	169.0356 m/z @3.04 [N1284_2.mzXML]	169.03558349609375	3.0440833333333335	2.034483333333333	19.78483333333333	17.750349999999997	93200.5390625	4259600.04986725	0	1176	0.4071167889440761	1.6666971478393884	0.8687566266930136	169.03257751464844	169.0363006591797
292	169.04908752441406	10.829450000000001					1	DETECTED	169.0491 m/z @10.83 [N1284_2.mzXML]	169.04908752441406	10.829450000000001	1.7366333333333333	11.380316666666666	9.643683333333332	239049.421875	3925523.15488831	1	1176	0.0982579667070489	0.5145836050272103	0.02340360639634852	169.0467071533203	169.05848693847656
293	169.0946502685547	1.67265					1	DETECTED	169.0947 m/z @1.67 [N1284_2.mzXML]	169.0946502685547	1.67265	1.5686166666666668	10.512666666666666	8.944049999999999	31381.390625	3308354.5996989133	0	1176	0.0944083645041438	42.98646267222049	67.27439764383213	169.08639526367188	169.09732055664062
294	170.042236328125	1.81105					1	DETECTED	170.0422 m/z @1.81 [N1284_2.mzXML]	170.042236328125	1.81105	1.81105	10.7052	8.89415	8437.1748046875	1494896.9505219725	0	1176	1.2665858549027826	null	null	170.03248596191406	170.042236328125
295	170.05996704101562	9.2011					1	DETECTED	170.0600 m/z @9.20 [N1284_2.mzXML]	170.05996704101562	9.2011	1.8252666666666668	10.948483333333334	9.123216666666668	198850.75	3711853.6205510246	0	1176	0.10918644710799263	1.7312840254386828	1.5603021834448456	170.0522918701172	170.06214904785156
296	170.09625244140625	6.51495					1	DETECTED	170.0963 m/z @6.51 [N1284_2.mzXML]	170.09625244140625	6.51495	0.10171666666666666	20.00433333333333	19.902616666666663	8623.390625	5533146.185820985	0	1176	11.294818211015357	1.5516834981834433	1.0206884867427486	170.0919189453125	170.0970001220703
297	171.03292846679688	1.5394					1	DETECTED	171.0329 m/z @1.54 [N1284_2.mzXML]	171.03292846679688	1.5394	1.4957166666666666	17.4585	15.962783333333334	11414.9501953125	1490299.1520905457	0	1176	0.07116611317421584	182.71022510492102	364.42045020984204	171.0274200439453	171.03317260742188
298	171.0633544921875	9.2011					1	DETECTED	171.0634 m/z @9.20 [N1284_2.mzXML]	171.0633544921875	9.2011	3.4506	15.059983333333333	11.609383333333334	21971.169921875	1302108.7833395689	0	1176	0.10937169199746499	1.0094238182187056	72.05157814433831	171.06069946289062	171.071533203125
299	171.13671875	11.706466666666667					1	DETECTED	171.1367 m/z @11.71 [N1284_2.mzXML]	171.13671875	11.706466666666667	4.102283333333333	14.340116666666667	10.237833333333334	4027.060546875	2118481.1789641115	0	1176	8.086344572362933	0.6731711272961594	0.3463422545923186	171.13671875	171.13803100585938
300	171.1487274169922	11.42565					1	DETECTED	171.1487 m/z @11.43 [N1284_2.mzXML]	171.1487274169922	11.42565	0.10171666666666666	20.00433333333333	19.902616666666663	7893.5185546875	4742055.608621394	0	1176	9.106861704721872	0.8787854926733348	0.7575709853466699	171.1436309814453	171.15090942382812
301	172.0753173828125	10.829450000000001					1	DETECTED	172.0753 m/z @10.83 [N1284_2.mzXML]	172.0753173828125	10.829450000000001	1.81105	10.91465	9.1036	16660.634765625	1949278.827525116	0	1176	0.03717949251727504	0.5047236760400957	0.009447352080191453	172.06625366210938	172.0755157470703
302	172.13311767578125	10.240366666666667					1	DETECTED	172.1331 m/z @10.24 [N1284_2.mzXML]	172.13311767578125	10.240366666666667	10.185583333333334	14.075133333333333	3.88955	13268.2548828125	505194.65799786325	0	1176	0.09184050577523983	35.49939154244015	1.7796451461721636	172.12664794921875	172.13328552246094
303	173.02056884765625	16.924833333333332					1	DETECTED	173.0206 m/z @16.92 [N1284_2.mzXML]	173.02056884765625	16.924833333333332	0.10171666666666666	20.00433333333333	19.902616666666663	5559.19580078125	1998332.6346382434	0	1176	2.316802585405668	0.5915258468753808	0.33912355442918485	173.0196533203125	173.02980041503906
304	173.04193115234375	1.88095					1	DETECTED	173.0419 m/z @1.88 [N1284_2.mzXML]	173.04193115234375	1.88095	1.8672833333333334	19.967666666666666	18.100383333333333	13003.828125	1504945.4024380492	0	1176	0.04449759597890535	250.2989903562983	497.1970421601549	173.03721618652344	173.04415893554688
305	173.96080017089844	11.50755					1	DETECTED	173.9608 m/z @11.51 [N1284_2.mzXML]	173.96080017089844	11.50755	0.13799999999999998	20.00433333333333	19.86633333333333	7599.89013671875	1812426.8657869555	0	1176	0.7947321976486634	0.8865016249739601	0.35690401368889335	173.9607696533203	173.96202087402344
306	174.07862854003906	15.619183333333332					1	DETECTED	174.0786 m/z @15.62 [N1284_2.mzXML]	174.07862854003906	15.619183333333332	9.108766666666666	19.803166666666666	10.6944	10678.826171875	2524542.3190914337	0	1176	2.846039375698952	0.8012102306184173	0.5573451973486944	174.07705688476562	174.07908630371094
307	174.12774658203125	7.863650000000001					1	DETECTED	174.1277 m/z @7.86 [N1284_2.mzXML]	174.12774658203125	7.863650000000001	0.10171666666666666	20.00433333333333	19.902616666666663	2042.8704833984375	1561906.1271245119	0	1176	3.0092286042491274	1.2820656795128358	1.5641313590256718	174.1195526123047	174.1284637451172
308	174.9377899169922	1.6426166666666666					1	DETECTED	174.9378 m/z @1.64 [N1284_2.mzXML]	174.9377899169922	1.6426166666666666	1.5830666666666666	1.88095	0.2978833333333333	89115.078125	629854.7306867678	0	1176	0.1314647061553471	2.0544903015212155	3.3966456432159493	174.9373779296875	174.9380645751953
309	174.9913330078125	1.5103					1	DETECTED	174.9913 m/z @1.51 [N1284_2.mzXML]	174.9913330078125	1.5103	0.15621666666666664	19.821666666666665	19.66545	44437.69921875	3200509.066157837	0	1176	0.9453514570302473	1.4612495013116111	1.5637593733852866	174.98997497558594	174.99244689941406
310	175.01145935058594	3.1624833333333333					1	DETECTED	175.0115 m/z @3.16 [N1284_2.mzXML]	175.01145935058594	3.1624833333333333	1.4341833333333334	18.268666666666665	16.83448333333333	5911.77587890625	2965696.4703565636	0	1176	14.735611236428081	4.870243399101236	8.595799461645191	175.00714111328125	175.01145935058594
311	175.0237579345703	3.282166666666667					1	DETECTED	175.0238 m/z @3.28 [N1284_2.mzXML]	175.0237579345703	3.282166666666667	1.9921333333333335	19.84	17.847866666666665	10314.271484375	2956753.9122941894	0	1176	0.5810927382498434	0.6904600922364019	1.523156807596413	175.01559448242188	175.03167724609375
312	175.0749969482422	15.600883333333334					1	DETECTED	175.0750 m/z @15.60 [N1284_2.mzXML]	175.0749969482422	15.600883333333334	8.966783333333332	19.69333333333333	10.72655	13782.2978515625	3428715.3972639185	0	1176	7.201299310992635	0.8184333544298091	0.659907495965878	175.07366943359375	175.0847930908203
313	175.08990478515625	5.2331666666666665					1	DETECTED	175.0899 m/z @5.23 [N1284_2.mzXML]	175.08990478515625	5.2331666666666665	0.15621666666666664	20.00433333333333	19.848116666666666	2424.259033203125	1519366.0982041026	0	1176	4.235617328503278	1.954728396642341	2.909456793284682	175.08665466308594	175.09054565429688
314	175.11871337890625	1.8252666666666668					1	DETECTED	175.1187 m/z @1.83 [N1284_2.mzXML]	175.11871337890625	1.8252666666666668	1.7824333333333333	8.125266666666667	6.342833333333333	32053.412109375	804564.5910075076	0	1176	0.5134509267898124	74.04085603112811	8.244122472581312	175.10873413085938	175.11912536621094
315	176.07044982910156	10.52955					1	DETECTED	176.0704 m/z @10.53 [N1284_2.mzXML]	176.07044982910156	10.52955	1.3066	11.01575	9.709150000000001	116877.875	1415603.8378875991	1	1176	0.07539852989837925	2.075450565212214	6.344301852173104	176.06576538085938	176.07443237304688
316	176.9706268310547	1.5103					1	DETECTED	176.9706 m/z @1.51 [N1284_2.mzXML]	176.9706268310547	1.5103	1.4341833333333334	12.0549	10.620716666666667	40540.01171875	2169692.342461731	0	1176	0.10679187021991332	69.76603897525733	1.3511605071651314	176.9657745361328	176.97079467773438
317	177.00135803222656	11.659083333333333					1	DETECTED	177.0014 m/z @11.66 [N1284_2.mzXML]	177.00135803222656	11.659083333333333	1.4341833333333334	18.618	17.183816666666665	5362.7109375	2163288.294778412	0	1176	5.595591965166115	0.8402926515988746	4.236451610580951	176.9916229248047	177.00711059570312
318	177.06076049804688	1.67265					1	DETECTED	177.0608 m/z @1.67 [N1284_2.mzXML]	177.06076049804688	1.67265	1.6125333333333332	17.108999999999998	15.496466666666665	27690.150390625	3120424.223059021	0	1176	0.08220198674412416	75.79950869939387	151.5255533358727	177.0538787841797	177.06747436523438
319	177.07395935058594	10.52955					1	DETECTED	177.0740 m/z @10.53 [N1284_2.mzXML]	177.07395935058594	10.52955	1.9501	10.6873	8.737200000000001	10733.62109375	1781921.5710824581	0	1176	8.568416024553354	0.5091934797685166	0.018386959537033263	177.07357788085938	177.07595825195312
320	177.08685302734375	2.7552499999999998					1	DETECTED	177.0869 m/z @2.76 [N1284_2.mzXML]	177.08685302734375	2.7552499999999998	2.1765333333333334	8.407033333333334	6.230500000000001	4909.0458984375	596057.5579422914	0	1176	0.995476380407665	5.383031420096194	2.930747231484188	177.08602905273438	177.09217834472656
321	177.15965270996094	18.268666666666665					1	DETECTED	177.1597 m/z @18.27 [N1284_2.mzXML]	177.15965270996094	18.268666666666665	0.10171666666666666	19.967666666666666	19.865949999999998	3271.06103515625	1551059.7318320626	0	1176	10.023264573809978	0.5467607385939853	0.1731843198589445	177.1589813232422	177.1635284423828
322	177.9558868408203	7.02985					1	DETECTED	177.9559 m/z @7.03 [N1284_2.mzXML]	177.9558868408203	7.02985	0.13799999999999998	19.84	19.701999999999998	2847.49609375	1310838.3160108037	0	1176	5.956361145334743	1.4293694726379709	1.858738945275942	177.9551544189453	177.9565887451172
323	179.0399627685547	1.5103					1	DETECTED	179.0400 m/z @1.51 [N1284_2.mzXML]	179.0399627685547	1.5103	1.4341833333333334	16.998666666666665	15.564483333333332	16366.9462890625	2347575.7137836907	0	1176	3.0654810085386	102.24096781256848	203.48193562513697	179.0346221923828	179.04031372070312
324	179.05419921875	15.346200000000001					1	DETECTED	179.0542 m/z @15.35 [N1284_2.mzXML]	179.05419921875	15.346200000000001	3.8521	18.25	14.3979	3719.71533203125	1327961.4391435855	0	1176	0.9881871147816099	0.6263169800158341	0.25263396003166827	179.05068969726562	179.05447387695312
325	179.07020568847656	10.512666666666666					1	DETECTED	179.0702 m/z @10.51 [N1284_2.mzXML]	179.07020568847656	10.512666666666666	0.11989999999999999	19.967666666666666	19.847766666666665	27336.4296875	1787050.4087992853	0	1176	0.09735243391636139	0.9471626629664928	0.012604191721256264	179.06251525878906	179.0703887939453
326	180.0653839111328	9.6945					1	DETECTED	180.0654 m/z @9.69 [N1284_2.mzXML]	180.0653839111328	9.6945	2.2330833333333335	10.512666666666666	8.279583333333333	90316.1015625	2557858.54655173	0	1176	0.10101537120896253	3.3661818566010724	5.553651413068075	180.06509399414062	180.07362365722656
327	180.90359497070312	1.67265					1	DETECTED	180.9036 m/z @1.67 [N1284_2.mzXML]	180.90359497070312	1.67265	1.6426166666666666	2.2470833333333333	0.6044666666666667	18865.84765625	301921.099887268	0	1176	0.10866917324795833	10.063263041065476	19.12652608213095	180.9033660888672	180.90475463867188
328	180.95216369628906	11.380316666666666					1	DETECTED	180.9522 m/z @11.38 [N1284_2.mzXML]	180.95216369628906	11.380316666666666	1.4156000000000002	19.128	17.7124	5444.2314453125	1661151.1312146308	0	1176	10.317456015999172	0.8887558268089242	5.938664388818714	180.94677734375	180.96176147460938
329	181.0716552734375	9.368433333333334					1	DETECTED	181.0717 m/z @9.37 [N1284_2.mzXML]	181.0716552734375	9.368433333333334	0.6324333333333333	19.346833333333333	18.714399999999998	358849.03125	4654995.300225721	1	1176	0.08711456673928808	2.0454264320688123	0.7200647575599648	181.07144165039062	181.0731658935547
330	181.08541870117188	11.55475					1	DETECTED	181.0854 m/z @11.55 [N1284_2.mzXML]	181.08541870117188	11.55475	4.180616666666666	19.274	15.093383333333335	742343.6875	6629512.576237366	1	1176	0.10103744581544305	2.4764847016389817	3.7514612114390142	181.0823211669922	181.08670043945312
331	182.08106994628906	3.9296					1	DETECTED	182.0811 m/z @3.93 [N1284_2.mzXML]	182.08106994628906	3.9296	1.93625	11.62875	9.6925	164504.65625	1.1655153680028737E7	1	1176	0.3587706652783069	0.6499906295382722	0.253479964980238	182.0750274658203	182.08880615234375
332	182.1498565673828	16.759166666666665					1	DETECTED	182.1499 m/z @16.76 [N1284_2.mzXML]	182.1498565673828	16.759166666666665	0.10171666666666666	20.00433333333333	19.902616666666663	70287.09375	2.0105560426398396E7	1	1176	9.65463341399299	0.779242092480146	0.39252134657204657	182.1489715576172	182.150146484375
333	182.96229553222656	1.5394					1	DETECTED	182.9623 m/z @1.54 [N1284_2.mzXML]	182.96229553222656	1.5394	1.4502333333333333	1.59765	0.14741666666666675	14959.1279296875	86757.10644665525	0	1176	0.10828821861250804	0.8266355140186905	0.6382029496419727	182.9620361328125	182.96241760253906
334	183.048828125	16.11405					1	DETECTED	183.0488 m/z @16.11 [N1284_2.mzXML]	183.048828125	16.11405	0.13799999999999998	19.986	19.848	6343.90869140625	2280967.992611755	0	1176	8.138158592554086	0.6211798285558696	0.5282589893774227	183.04832458496094	183.05165100097656
335	183.08441162109375	3.883033333333333					1	DETECTED	183.0844 m/z @3.88 [N1284_2.mzXML]	183.08441162109375	3.883033333333333	1.9642000000000002	13.975816666666667	12.011616666666667	13997.6826171875	1836856.5608782037	0	1176	0.2891011938254233	1.154091086391495	1.2627422101092085	183.0794677734375	183.09230041503906
336	183.15318298339844	17.826999999999998					1	DETECTED	183.1532 m/z @17.83 [N1284_2.mzXML]	183.15318298339844	17.826999999999998	0.10171666666666666	20.00433333333333	19.902616666666663	5407.458984375	1827274.321687622	0	1176	3.596597158772303	0.5614188583727387	0.11919188200450488	183.1520233154297	183.15362548828125
337	184.07281494140625	12.99245					1	DETECTED	184.0728 m/z @12.99 [N1284_2.mzXML]	184.07281494140625	12.99245	4.991133333333334	15.291833333333333	10.300699999999999	81140.390625	3551063.503292174	0	1176	0.13967486090474424	1.2528116051292755	2.3009946166422957	184.07260131835938	184.07591247558594
338	185.04176330566406	1.8946166666666668					1	DETECTED	185.0418 m/z @1.89 [N1284_2.mzXML]	185.04176330566406	1.8946166666666668	1.59765	18.690166666666666	17.092516666666665	192716.28125	4602262.43590939	1	1176	0.15324138171572832	1.598344758021964	4.002101398894306	185.04110717773438	185.04644775390625
339	185.1282501220703	9.108766666666666					1	DETECTED	185.1283 m/z @9.11 [N1284_2.mzXML]	185.1282501220703	9.108766666666666	4.590866666666667	9.486333333333333	4.895466666666666	50091.34375	582829.7261567372	0	1176	0.1157040737221422	2.149742137925468	2.3291121363694747	185.1182861328125	185.12864685058594
340	186.0476531982422	10.222166666666668					1	DETECTED	186.0477 m/z @10.22 [N1284_2.mzXML]	186.0476531982422	10.222166666666668	2.2189833333333335	16.850833333333334	14.63185	7828.5283203125	1853715.29898465	0	1176	0.6923279393656969	0.9141268786795254	32.67219390477596	186.03953552246094	186.0526123046875
341	186.07342529296875	1.88095					1	DETECTED	186.0734 m/z @1.88 [N1284_2.mzXML]	186.07342529296875	1.88095	0.3209666666666667	19.931333333333335	19.610366666666668	55588.41015625	1712602.0461629026	0	1176	0.17844116323411363	0.7242751838132699	5.039514996809123	186.0729217529297	186.07630920410156
342	186.148193359375	10.948483333333334					1	DETECTED	186.1482 m/z @10.95 [N1284_2.mzXML]	186.148193359375	10.948483333333334	10.6352	10.9993	0.36410000000000053	3680.649658203125	39026.850144348115	0	1176	0.12206958593688277	0.5811033675586518	0.16220673511730344	186.14816284179688	186.14852905273438
343	186.92279052734375	1.5394					1	DETECTED	186.9228 m/z @1.54 [N1284_2.mzXML]	186.92279052734375	1.5394	1.4341833333333334	7.11855	5.684366666666667	16419.505859375	887942.2312292785	0	1176	0.08649672929891739	25.971131032296235	54.197354530994716	186.92185974121094	186.9313201904297
344	187.05738830566406	1.88095					1	DETECTED	187.0574 m/z @1.88 [N1284_2.mzXML]	187.05738830566406	1.88095	1.8532833333333334	9.589400000000001	7.736116666666668	179571.296875	2467283.4606002197	0	1176	0.1772562456983322	6.71053478540236	5.877555137784414	187.04873657226562	187.05795288085938
345	187.07131958007812	2.47905					1	DETECTED	187.0713 m/z @2.48 [N1284_2.mzXML]	187.07131958007812	2.47905	1.5686166666666668	12.296466666666667	10.72785	9480.7236328125	1135016.6807479858	0	1176	0.8197278128536905	5.8916175447589065	2.057327744472298	187.0706024169922	187.08119201660156
346	187.12628173828125	18.0845					1	DETECTED	187.1263 m/z @18.08 [N1284_2.mzXML]	187.12628173828125	18.0845	0.10171666666666666	20.00433333333333	19.902616666666663	3953.800048828125	2721004.7159608756	0	1176	13.713038735221296	0.5533797604560659	0.1067595209121317	187.1250457763672	187.12698364257812
347	187.47254943847656	9.2011					1	DETECTED	187.4725 m/z @9.20 [N1284_2.mzXML]	187.47254943847656	9.2011	9.12635	9.2733	0.14695000000000036	7809.11328125	41890.503729370146	0	1176	0.09698406533930637	0.9829431438127131	0.9214246038502132	187.4722442626953	187.4726104736328
348	188.0572052001953	9.215333333333332					1	DETECTED	188.0572 m/z @9.22 [N1284_2.mzXML]	188.0572052001953	9.215333333333332	9.17235	9.22965	0.057299999999999685	6458.5517578125	15607.94147222889	0	1176	0.04774460906576472	0.6665374176037387	0.3330748352074775	188.04942321777344	188.0572052001953
349	188.0701904296875	9.2011					1	DETECTED	188.0702 m/z @9.20 [N1284_2.mzXML]	188.0701904296875	9.2011	1.8672833333333334	11.200349999999998	9.333066666666666	2702753.5	2.0558533854758702E7	1	1176	0.09931657187327403	1.583110713077016	1.4979985855957432	188.0608673095703	188.0759735107422
350	188.09429931640625	15.166116666666666					1	DETECTED	188.0943 m/z @15.17 [N1284_2.mzXML]	188.09429931640625	15.166116666666666	9.157433333333334	18.837	9.679566666666666	3198.958740234375	992748.3253599243	0	1176	0.8873023270589542	0.8054648688980671	0.6109297377961342	188.0926971435547	188.10426330566406
351	189.0236053466797	13.5373					1	DETECTED	189.0236 m/z @13.54 [N1284_2.mzXML]	189.0236053466797	13.5373	11.756866666666667	15.4555	3.6986333333333334	6068.30078125	598396.305662048	0	1176	1.2264524453613674	1.0386890831819973	1.0773781663639943	189.02296447753906	189.02439880371094
352	189.04685974121094	1.4502333333333333					1	DETECTED	189.0469 m/z @1.45 [N1284_2.mzXML]	189.04685974121094	1.4502333333333333	1.4156000000000002	10.512666666666666	9.097066666666667	8562.7578125	1787233.5845795895	0	1176	8.999645127233395	131.33397497593938	261.66794995187877	189.04637145996094	189.05226135253906
353	189.0736541748047	9.2011					1	DETECTED	189.0737 m/z @9.20 [N1284_2.mzXML]	189.0736541748047	9.2011	9.12635	10.3135	1.187149999999999	263162.21875	1857153.6820668918	0	1176	0.09865603559681624	2.623365104138449	1.459949814793731	189.07339477539062	189.0742645263672
354	189.0868377685547	2.6024499999999997					1	DETECTED	189.0868 m/z @2.60 [N1284_2.mzXML]	189.0868377685547	2.6024499999999997	1.8946166666666668	19.21916666666667	17.324550000000002	29231.9296875	3419731.92884891	0	1176	0.7265424607236777	11.123860733518569	18.920095476514547	189.0859832763672	189.09109497070312
355	189.1639862060547	11.4416					1	DETECTED	189.1640 m/z @11.44 [N1284_2.mzXML]	189.1639862060547	11.4416	1.59765	14.465683333333335	12.868033333333335	5560.4453125	3168443.2914564204	0	1176	12.554008477872433	0.6536011120197347	0.30720222403946945	189.15933227539062	189.1639862060547
356	190.04977416992188	9.9533					1	DETECTED	190.0498 m/z @9.95 [N1284_2.mzXML]	190.04977416992188	9.9533	1.4341833333333334	17.6245	16.190316666666668	2919.038818359375	1223202.411349823	0	1176	0.135251525560534	0.9502344726663758	0.9004689453327517	190.04812622070312	190.05442810058594
357	190.08567810058594	10.829450000000001					1	DETECTED	190.0857 m/z @10.83 [N1284_2.mzXML]	190.08567810058594	10.829450000000001	2.4381833333333334	11.1671	8.728916666666667	157543.5	2127651.2281367844	1	1176	0.1321308197152824	0.5512087128602646	5.4313070326618	190.0770721435547	190.09054565429688
358	190.14361572265625	10.331883333333334					1	DETECTED	190.1436 m/z @10.33 [N1284_2.mzXML]	190.14361572265625	10.331883333333334	0.211	10.580883333333333	10.369883333333332	16062.2421875	774562.4412037352	0	1176	0.29269989015650033	0.8976913546231229	0.85837321607944	190.14251708984375	190.1441650390625
359	190.96792602539062	13.7362					1	DETECTED	190.9679 m/z @13.74 [N1284_2.mzXML]	190.96792602539062	13.7362	0.10171666666666666	20.00433333333333	19.902616666666663	5126.56787109375	1716511.1411459958	0	1176	2.350958216302324	0.729863251143852	0.7063647490367116	190.96209716796875	190.96884155273438
360	190.980224609375	11.72275					1	DETECTED	190.9802 m/z @11.72 [N1284_2.mzXML]	190.980224609375	11.72275	1.4957166666666666	19.328333333333333	17.832616666666667	5638.96875	2326050.139943117	0	1176	10.250074425638495	0.8718372222638693	0.6298938622554848	190.9757080078125	190.98927307128906
361	191.02157592773438	1.7203333333333333					1	DETECTED	191.0216 m/z @1.72 [N1284_2.mzXML]	191.02157592773438	1.7203333333333333	1.7203333333333333	16.02253333333333	14.3022	42935.27734375	2054077.6087487792	0	1176	1.445110952617627	null	null	191.01449584960938	191.0265655517578
362	191.0398712158203	1.7680166666666668					1	DETECTED	191.0399 m/z @1.77 [N1284_2.mzXML]	191.0398712158203	1.7680166666666668	1.4341833333333334	17.421499999999998	15.987316666666665	88917.1796875	3284857.00851001	0	1176	0.2086043410452978	0.9381123818803775	0.47780958838276555	191.03086853027344	191.049072265625
363	191.0762481689453	1.67265					1	DETECTED	191.0762 m/z @1.67 [N1284_2.mzXML]	191.0762481689453	1.67265	1.5830666666666666	11.36555	9.782483333333333	94960.359375	1.5191068655874755E7	0	1176	0.06136548379557105	54.355316638280925	116.13250194847603	191.0712432861328	191.07643127441406
364	191.0890655517578	10.829450000000001					1	DETECTED	191.0891 m/z @10.83 [N1284_2.mzXML]	191.0890655517578	10.829450000000001	10.794016666666666	10.863466666666666	0.06944999999999979	17890.453125	61778.3679033209	0	1176	0.07621594518079	0.9800094073376626	0.9600188146753251	191.08889770507812	191.08912658691406
365	191.9705352783203	11.843449999999999					1	DETECTED	191.9705 m/z @11.84 [N1284_2.mzXML]	191.9705352783203	11.843449999999999	0.15621666666666664	19.967666666666666	19.81145	1701.3114013671875	1224053.5775117192	0	1176	18.16164654535283	0.8475680015515507	0.6951360031031013	191.96966552734375	191.9732208251953
366	192.06532287597656	7.704433333333333					1	DETECTED	192.0653 m/z @7.70 [N1284_2.mzXML]	192.06532287597656	7.704433333333333	5.916816666666667	18.618	12.701183333333333	2189.673583984375	658599.9630520934	0	1176	0.20132649503400124	3.5525466869295244	6.105093373859048	192.0633087158203	192.0689239501953
367	192.96142578125	2.11965					1	DETECTED	192.9614 m/z @2.12 [N1284_2.mzXML]	192.96142578125	2.11965	2.0486333333333335	18.744333333333334	16.6957	12187.369140625	1083651.1509595336	0	1176	0.0867626592191364	93.2428411888169	189.5774548119806	192.96058654785156	192.96548461914062
368	193.0343017578125	3.3280000000000003					1	DETECTED	193.0343 m/z @3.33 [N1284_2.mzXML]	193.0343017578125	3.3280000000000003	1.6426166666666666	16.6113	14.968683333333333	4933.4580078125	847521.295354126	0	1176	0.31247668433910647	4.440735539887068	1.2603531479881573	193.0328826904297	193.03656005859375
369	193.0857391357422	10.512666666666666					1	DETECTED	193.0857 m/z @10.51 [N1284_2.mzXML]	193.0857391357422	10.512666666666666	10.478016666666667	10.7052	0.22718333333333263	25401.060546875	140057.050745177	0	1176	0.09082690449081454	4.3551823340767495	3.9275477861239168	193.08543395996094	193.0858612060547
370	193.15440368652344	1.8252666666666668					1	DETECTED	193.1544 m/z @1.83 [N1284_2.mzXML]	193.15440368652344	1.8252666666666668	0.97855	15.183633333333335	14.205083333333334	18500.439453125	8310193.245984742	0	1176	13.282179216434743	8.241500097931835	15.113775917045754	193.15440368652344	193.1588592529297
371	194.0330810546875	1.88095					1	DETECTED	194.0331 m/z @1.88 [N1284_2.mzXML]	194.0330810546875	1.88095	0.50445	19.9495	19.445050000000002	5242.1650390625	2510199.5332924477	0	1176	17.21410623536994	7.063221939702143	9.640586793160168	194.03262329101562	194.0337677001953
372	194.95848083496094	2.1340166666666667					1	DETECTED	194.9585 m/z @2.13 [N1284_2.mzXML]	194.95848083496094	2.1340166666666667	2.1340166666666667	15.876033333333334	13.742016666666668	3943.231201171875	2302172.200863402	0	1176	12.706757971361398	null	null	194.95848083496094	194.96339416503906
373	194.9765167236328	12.006716666666668					1	DETECTED	194.9765 m/z @12.01 [N1284_2.mzXML]	194.9765167236328	12.006716666666668	11.598983333333333	14.186016666666665	2.5870333333333324	8196.732421875	463761.892168152	0	1176	0.6041081898013996	3.1724574885546	5.3449149771092	194.97576904296875	194.97702026367188
374	195.02975463867188	16.998666666666665					1	DETECTED	195.0298 m/z @17.00 [N1284_2.mzXML]	195.02975463867188	16.998666666666665	0.10171666666666666	19.9495	19.847783333333332	7696.015625	2542151.5189068886	0	1176	3.130489158108345	0.5873185200090353	0.17858397222229377	195.029052734375	195.0300750732422
375	195.08734130859375	9.901966666666668					1	DETECTED	195.0873 m/z @9.90 [N1284_2.mzXML]	195.08734130859375	9.901966666666668	0.10171666666666666	20.00433333333333	19.902616666666663	211279.640625	1.5362817918723896E7	1	1176	0.1093745237927628	1.0766310846535254	0.02334360241911081	195.0857391357422	195.09188842773438
376	195.10110473632812	11.53975					1	DETECTED	195.1011 m/z @11.54 [N1284_2.mzXML]	195.10110473632812	11.53975	1.6426166666666666	14.186016666666665	12.543399999999998	35729.47265625	3483294.667670867	0	1176	0.10432028556452089	0.633688542810376	3.819123899012172	195.09878540039062	195.10140991210938
377	195.11279296875	9.319749999999999					1	DETECTED	195.1128 m/z @9.32 [N1284_2.mzXML]	195.11279296875	9.319749999999999	9.2733	9.901966666666668	0.6286666666666676	18268.533203125	142719.41814349327	0	1176	0.10820726847081907	6.767133118048334	12.534266236096668	195.1122589111328	195.1129150390625
378	196.0602569580078	9.108766666666666					1	DETECTED	196.0603 m/z @9.11 [N1284_2.mzXML]	196.0602569580078	9.108766666666666	8.91385	18.708333333333332	9.794483333333332	8597.1572265625	1751908.3445078423	0	1176	7.096145874674258	25.124796921761526	39.685810028608756	196.05557250976562	196.0688018798828
379	196.09080505371094	9.901966666666668					1	DETECTED	196.0908 m/z @9.90 [N1284_2.mzXML]	196.09080505371094	9.901966666666668	0.28428333333333333	19.69333333333333	19.409049999999997	17378.84765625	2162636.079747222	0	1176	0.10737403923130096	1.775868466366725	1.3709792828465421	196.0901336669922	196.09918212890625
380	196.8648681640625	1.9921333333333335					1	DETECTED	196.8649 m/z @1.99 [N1284_2.mzXML]	196.8648681640625	1.9921333333333335	1.7042833333333334	2.3297833333333333	0.6255	18191.53515625	349488.23805108643	0	1176	0.35856034141918536	1.0865033871808227	1.1730067743616452	196.86456298828125	196.86521911621094
381	196.95565795898438	11.72275					1	DETECTED	196.9557 m/z @11.72 [N1284_2.mzXML]	196.95565795898438	11.72275	11.150033333333333	15.711783333333333	4.56175	5314.5205078125	498309.3725751344	0	1176	0.39134427983385045	3.982553909728488	6.965107819456976	196.9555206298828	196.95639038085938
382	197.06466674804688	16.02253333333333					1	DETECTED	197.0647 m/z @16.02 [N1284_2.mzXML]	197.06466674804688	16.02253333333333	8.8245	19.986	11.1615	11197.8642578125	2640164.6223556525	0	1176	5.739323428935469	0.7790549022569119	0.549714737593547	197.0629119873047	197.0678253173828
383	197.1166534423828	11.1671					1	DETECTED	197.1167 m/z @11.17 [N1284_2.mzXML]	197.1166534423828	11.1671	11.10045	11.1671	0.06664999999999921	5011.1728515625	14248.17483898894	0	1176	0.05016037846784194	0.5	null	197.1163330078125	197.1168670654297
384	197.12826538085938	9.746450000000001					1	DETECTED	197.1283 m/z @9.75 [N1284_2.mzXML]	197.12826538085938	9.746450000000001	9.22965	10.422933333333333	1.1932833333333335	21217.44921875	231302.5329490358	0	1176	0.08952499902318145	0.7291559804668889	0.20308540560675753	197.1280975341797	197.12986755371094
385	198.05245971679688	10.52955					1	DETECTED	198.0525 m/z @10.53 [N1284_2.mzXML]	198.05245971679688	10.52955	2.9701833333333334	10.829450000000001	7.859266666666668	30727.830078125	937096.2101190785	0	1176	0.08459738622805801	0.513270658512305	0.0133871149074017	198.0518341064453	198.0611114501953
386	198.86166381835938	1.9224333333333334					1	DETECTED	198.8617 m/z @1.92 [N1284_2.mzXML]	198.86166381835938	1.9224333333333334	1.7042833333333334	2.2330833333333335	0.5288000000000002	17149.03125	319033.16980737296	0	1176	0.20809183203018833	1.2120100848040338	1.1507416722525203	198.8616485595703	198.8621826171875
387	198.93991088867188	1.5537666666666667					1	DETECTED	198.9399 m/z @1.55 [N1284_2.mzXML]	198.93991088867188	1.5537666666666667	1.4341833333333334	1.6575166666666665	0.22333333333333316	289458.25	1998346.520402831	0	1176	0.11795350382992842	0.9331677473063107	0.6672699103908265	198.93971252441406	198.9400634765625
388	199.0162353515625	14.513083333333332					1	DETECTED	199.0162 m/z @14.51 [N1284_2.mzXML]	199.0162353515625	14.513083333333332	9.798283333333334	19.9495	10.151216666666667	1782.792724609375	680949.3863344111	0	1176	7.7706163962654955	1.0765267526370863	1.1530535052741728	199.01617431640625	199.01779174804688
389	200.0403289794922	1.67265					1	DETECTED	200.0403 m/z @1.67 [N1284_2.mzXML]	200.0403289794922	1.67265	1.6276166666666667	2.883483333333333	1.2558666666666662	29805.490234375	439794.385895447	0	1176	0.10660841120086895	6.972384644529603	12.272272461078735	200.0400848388672	200.04449462890625
390	200.09181213378906	9.319749999999999					1	DETECTED	200.0918 m/z @9.32 [N1284_2.mzXML]	200.09181213378906	9.319749999999999	1.9085666666666665	9.384383333333334	7.475816666666668	6703.119140625	914634.5241957397	0	1176	0.06573268862177883	0.504360527221249	0.008721054442498145	200.09149169921875	200.1004638671875
391	200.12814331054688	2.0062166666666665					1	DETECTED	200.1281 m/z @2.01 [N1284_2.mzXML]	200.12814331054688	2.0062166666666665	1.9224333333333334	3.8985333333333334	1.9761	7322.1650390625	296008.04712341307	0	1176	0.10663134010992792	11.792918241495954	22.58583648299191	200.12716674804688	200.12818908691406
392	200.20074462890625	10.404666666666666					1	DETECTED	200.2007 m/z @10.40 [N1284_2.mzXML]	200.20074462890625	10.404666666666666	0.13799999999999998	19.986	19.848	22053.150390625	2310762.0802057493	0	1176	0.11690480087435517	12.694975469833194	0.0440008826732987	200.20001220703125	200.20150756835938
393	200.93753051757812	1.5537666666666667					1	DETECTED	200.9375 m/z @1.55 [N1284_2.mzXML]	200.93753051757812	1.5537666666666667	1.4657833333333334	1.5686166666666668	0.10283333333333333	36906.4765625	179369.95604785162	0	1176	0.17497741242787845	0.5843909831407466	0.1687819662814931	200.93753051757812	200.9377899169922
394	200.97312927246094	1.5394					1	DETECTED	200.9731 m/z @1.54 [N1284_2.mzXML]	200.97312927246094	1.5394	1.4657833333333334	1.5830666666666666	0.11728333333333318	42439.22265625	254411.12545800762	0	1176	0.11834775714098456	0.7965813900837663	0.5931627801675325	200.97293090820312	200.97312927246094
395	201.0158233642578	1.8946166666666668					1	DETECTED	201.0158 m/z @1.89 [N1284_2.mzXML]	201.0158233642578	1.8946166666666668	1.7680166666666668	1.9501	0.18208333333333315	35119.87109375	223498.13022436522	0	1176	0.05019084780794181	0.7191284886782507	0.4382569773565015	201.0154266357422	201.01596069335938
396	201.11178588867188	1.2154666666666667					1	DETECTED	201.1118 m/z @1.22 [N1284_2.mzXML]	201.11178588867188	1.2154666666666667	0.10171666666666666	20.00433333333333	19.902616666666663	39567.94921875	2.9763898135348137E7	1	1176	14.258064122272122	8.934956977179198	16.869913954358395	201.1110076904297	201.11233520507812
397	202.11517333984375	0.46773333333333333					1	DETECTED	202.1152 m/z @0.47 [N1284_2.mzXML]	202.11517333984375	0.46773333333333333	0.10171666666666666	20.00433333333333	19.902616666666663	4942.61328125	3223918.127165344	0	1176	14.977835251882878	27.188128955876323	53.37625791175265	202.10690307617188	202.12289428710938
398	202.97056579589844	1.4957166666666666					1	DETECTED	202.9706 m/z @1.50 [N1284_2.mzXML]	202.97056579589844	1.4957166666666666	1.4502333333333333	1.6125333333333332	0.1622999999999999	14151.693359375	93696.553309082	0	1176	0.11108744972123064	1.7841700256504207	2.5683400513008414	202.97056579589844	202.97091674804688
399	203.05210876464844	1.81105					1	DETECTED	203.0521 m/z @1.81 [N1284_2.mzXML]	203.05210876464844	1.81105	1.6879666666666668	10.4413	8.753333333333334	1818850.625	2.4194469772378307E7	1	1176	0.09109934447332546	3.637639568268437	5.575010410676724	203.0494384765625	203.0537872314453
400	203.10606384277344	12.173033333333333					1	DETECTED	203.1061 m/z @12.17 [N1284_2.mzXML]	203.10606384277344	12.173033333333333	0.44928333333333337	20.00433333333333	19.555049999999998	4807.177734375	1458005.0181423035	0	1176	0.16755229721452558	0.8339929630024523	0.6679859260049046	203.10557556152344	203.1155548095703
401	203.8232879638672	9.2011					1	DETECTED	203.8233 m/z @9.20 [N1284_2.mzXML]	203.8232879638672	9.2011	9.12635	9.7116	0.5852500000000003	12670.05078125	102408.66754019156	0	1176	0.10313793786059477	3.9147157190635538	3.8581273604565336	203.82325744628906	203.82818603515625
402	204.0557098388672	1.81105					1	DETECTED	204.0557 m/z @1.81 [N1284_2.mzXML]	204.0557098388672	1.81105	0.6324333333333333	10.7052	10.072766666666666	101470.1640625	5289698.906469122	0	1176	0.2913444994718115	1.3457937976669434	0.3873149696594059	204.05105590820312	204.0654754638672
403	204.06773376464844	19.748					1	DETECTED	204.0677 m/z @19.75 [N1284_2.mzXML]	204.06773376464844	19.748	9.676966666666667	19.748	10.071033333333334	4473.20458984375	778343.8148096619	0	1176	4.372290876256704	0.5	null	204.06573486328125	204.070556640625
404	204.12245178222656	1.88095					1	DETECTED	204.1225 m/z @1.88 [N1284_2.mzXML]	204.12245178222656	1.88095	1.8532833333333334	9.9533	8.100016666666667	2932555.5	1.6234443844905665E7	1	1176	0.04179047853664386	6.341292664619227	5.630554622715446	204.11663818359375	204.12362670898438
405	204.41615295410156	9.2011					1	DETECTED	204.4162 m/z @9.20 [N1284_2.mzXML]	204.41615295410156	9.2011	9.1424	9.2733	0.13090000000000046	11623.4619140625	62628.3819016115	0	1176	0.09844859107580817	1.1149914821124405	1.229982964224881	204.41615295410156	204.4164276123047
406	204.95675659179688	1.6125333333333332					1	DETECTED	204.9568 m/z @1.61 [N1284_2.mzXML]	204.95675659179688	1.6125333333333332	1.5686166666666668	11.42565	9.857033333333332	55208.68359375	2659177.304659485	0	1176	0.0627532960488204	112.22428842504814	1.6843347669719804	204.95655822753906	204.9647979736328
407	204.9956817626953	11.613983333333334					1	DETECTED	204.9957 m/z @11.61 [N1284_2.mzXML]	204.9956817626953	11.613983333333334	1.7524000000000002	15.095066666666666	13.342666666666666	6298.1103515625	3159980.6004248643	0	1176	10.526123317983377	0.6764971818250957	0.35299436365019127	204.99551391601562	205.0009002685547
408	205.02407836914062	1.8252666666666668					1	DETECTED	205.0241 m/z @1.83 [N1284_2.mzXML]	205.02407836914062	1.8252666666666668	1.4341833333333334	14.788983333333334	13.354800000000001	14267.0595703125	3944246.276600555	0	1176	13.36653180718943	17.074110377157464	33.14822075431493	205.02407836914062	205.0313720703125
409	205.04705810546875	9.335833333333333					1	DETECTED	205.0471 m/z @9.34 [N1284_2.mzXML]	205.04705810546875	9.335833333333333	1.7524000000000002	9.918716666666667	8.166316666666667	16245.185546875	2112511.451556396	0	1176	7.48940942213948	1.9913560034806623	0.525037558617603	205.0399932861328	205.05682373046875
410	205.06649780273438	9.17235					1	DETECTED	205.0665 m/z @9.17 [N1284_2.mzXML]	205.06649780273438	9.17235	9.12635	18.25	9.12365	4647.5263671875	568000.5238040771	0	1176	0.061119775921470776	99.17010869565351	197.34021739130702	205.05816650390625	205.07310485839844
411	205.0859832763672	9.22965					1	DETECTED	205.0860 m/z @9.23 [N1284_2.mzXML]	205.0859832763672	9.22965	0.10171666666666666	20.00433333333333	19.902616666666663	14115.845703125	4462713.8305809945	0	1176	3.405044414432334	0.7984434551087529	0.8868566444807596	205.0773468017578	205.08631896972656
412	205.0968017578125	9.17235					1	DETECTED	205.0968 m/z @9.17 [N1284_2.mzXML]	205.0968017578125	9.17235	1.7042833333333334	10.91465	9.210366666666667	3953754.75	3.382349766602121E7	1	1176	0.10392167315173317	2.5512733668357797	2.889826773810573	205.09178161621094	205.09716796875
413	205.1260528564453	1.88095					1	DETECTED	205.1261 m/z @1.88 [N1284_2.mzXML]	205.1260528564453	1.88095	1.8532833333333334	9.258566666666667	7.405283333333333	236962.9375	1889849.0221274102	0	1176	0.04585734368367422	5.621971807302762	7.643725939748427	205.11607360839844	205.1355743408203
414	205.77122497558594	0.9967833333333334					1	DETECTED	205.7712 m/z @1.00 [N1284_2.mzXML]	205.77122497558594	0.9967833333333334	0.9967833333333334	9.319749999999999	8.322966666666666	4947.52685546875	2336411.8062720946	0	1176	8.298898910540329	null	null	205.77122497558594	205.78099060058594
415	205.987060546875	11.18375					1	DETECTED	205.9871 m/z @11.18 [N1284_2.mzXML]	205.987060546875	11.18375	0.11989999999999999	19.967666666666666	19.847766666666665	15035.39453125	3465896.668998137	0	1176	0.8187652347922381	1.2926776776620212	2.583197699676127	205.9846649169922	205.9950714111328
416	206.08103942871094	10.295433333333333					1	DETECTED	206.0810 m/z @10.30 [N1284_2.mzXML]	206.08103942871094	10.295433333333333	0.97855	19.091666666666665	18.113116666666667	56197.47265625	2461211.8842171645	1	1176	0.09358390055736443	0.5164549902047163	0.01990931695685731	206.07142639160156	206.0897216796875
417	206.10015869140625	9.2011					1	DETECTED	206.1002 m/z @9.20 [N1284_2.mzXML]	206.10015869140625	9.2011	9.108766666666666	15.077300000000001	5.968533333333335	419577.75	4044478.49964978	0	1176	0.09938404264488732	1.604516463548759	1.6485806194035315	206.0934600830078	206.1005096435547
418	206.38223266601562	9.2011					1	DETECTED	206.3822 m/z @9.20 [N1284_2.mzXML]	206.38223266601562	9.2011	9.12635	9.2884	0.16204999999999892	12415.18359375	77656.22512451152	0	1176	0.10467515431875185	1.083946488294309	1.167892976588618	206.3816680908203	206.38243103027344
419	206.8934326171875	1.7524000000000002					1	DETECTED	206.8934 m/z @1.75 [N1284_2.mzXML]	206.8934326171875	1.7524000000000002	1.67265	2.034483333333333	0.36183333333333323	84697.171875	607934.1067636719	0	1176	0.09141654683887945	2.239198387475855	2.019582552855866	206.8931121826172	206.89439392089844
420	206.99075317382812	17.127333333333336					1	DETECTED	206.9908 m/z @17.13 [N1284_2.mzXML]	206.99075317382812	17.127333333333336	0.19266666666666668	20.00433333333333	19.811666666666664	6900.1689453125	2352965.3004249297	0	1176	2.4040728590007205	0.584944098889851	0.16680307240229086	206.9864501953125	206.99488830566406
421	207.0262451171875	9.589400000000001					1	DETECTED	207.0262 m/z @9.59 [N1284_2.mzXML]	207.0262451171875	9.589400000000001	1.4341833333333334	15.11275	13.678566666666667	23311.296875	3297788.586475891	0	1176	0.09528589907081653	0.8242059252160651	0.6432836252859239	207.01625061035156	207.0263671875
422	207.10403442382812	9.17235					1	DETECTED	207.1040 m/z @9.17 [N1284_2.mzXML]	207.10403442382812	9.17235	9.0373	9.319749999999999	0.282449999999999	18727.38671875	159665.42269738688	0	1176	0.15902071167937137	1.0457238059977774	1.037636031553144	207.10403442382812	207.11024475097656
423	208.04901123046875	16.11405					1	DETECTED	208.0490 m/z @16.11 [N1284_2.mzXML]	208.04901123046875	16.11405	0.50445	19.858166666666666	19.353716666666667	13147.3642578125	4139645.9804397565	0	1176	3.385507115411418	0.6199299362785295	0.5316107238441958	208.04226684570312	208.05581665039062
424	208.1328887939453	8.788499999999999					1	DETECTED	208.1329 m/z @8.79 [N1284_2.mzXML]	208.1328887939453	8.788499999999999	8.342583333333334	10.094883333333334	1.7523	152114.453125	1678166.7184511141	1	1176	0.13846153721738474	1.21320811556557	0.9914685376489693	208.13185119628906	208.13340759277344
425	208.8905029296875	1.7524000000000002					1	DETECTED	208.8905 m/z @1.75 [N1284_2.mzXML]	208.8905029296875	1.7524000000000002	1.67265	5.163766666666667	3.4911166666666666	59236.3359375	1176912.557401428	0	1176	0.08481048873713215	21.88787878787873	2.14909190762849	208.8904266357422	208.8934783935547
426	208.9784698486328	11.9743					1	DETECTED	208.9785 m/z @11.97 [N1284_2.mzXML]	208.9784698486328	11.9743	11.55475	15.148316666666666	3.593566666666666	6615.0244140625	742346.115755982	0	1176	0.4686813030940282	4.282644102808572	7.5652882056171435	208.9778594970703	208.97898864746094
427	209.03335571289062	1.52495					1	DETECTED	209.0334 m/z @1.52 [N1284_2.mzXML]	209.03335571289062	1.52495	1.4156000000000002	5.3723833333333335	3.956783333333333	38285.80078125	608106.3616626584	0	1176	0.13297849409167384	9.237237910185605	0.8066072474583652	209.03233337402344	209.033935546875
428	209.0453643798828	16.390433333333334					1	DETECTED	209.0454 m/z @16.39 [N1284_2.mzXML]	209.0453643798828	16.390433333333334	0.10171666666666666	20.00433333333333	19.902616666666663	27589.787109375	7331200.69316199	0	1176	7.071484037135292	0.6117298209881383	0.48702812683555324	209.04457092285156	209.04600524902344
429	209.09190368652344	7.6867833333333335					1	DETECTED	209.0919 m/z @7.69 [N1284_2.mzXML]	209.09190368652344	7.6867833333333335	5.741133333333334	19.274	13.532866666666667	11996.08984375	1312595.3349970398	0	1176	0.7038464434073104	0.5963765348899288	0.22604547635664496	209.09136962890625	209.0923614501953
430	209.11668395996094	12.022400000000001					1	DETECTED	209.1167 m/z @12.02 [N1284_2.mzXML]	209.11668395996094	12.022400000000001	3.68125	12.534183333333335	8.852933333333334	216639.1875	4847414.621162224	1	1176	0.11893770265509751	0.8780566608443462	0.4470500613948449	209.11387634277344	209.11749267578125
431	209.13638305664062	8.75295					1	DETECTED	209.1364 m/z @8.75 [N1284_2.mzXML]	209.13638305664062	8.75295	8.612516666666666	8.966783333333332	0.35426666666666584	17454.68359375	172954.51043835486	0	1176	0.14028238241534297	1.2364973138040585	1.498369209775987	209.135986328125	209.1366424560547
432	210.04522705078125	10.846					1	DETECTED	210.0452 m/z @10.85 [N1284_2.mzXML]	210.04522705078125	10.846	8.02125	18.726499999999998	10.705249999999998	2117.81396484375	781125.2182916562	0	1176	7.551640386907128	1.8949022037348435	2.789804407469687	210.04425048828125	210.0500030517578
433	210.9351348876953	11.690249999999999					1	DETECTED	210.9351 m/z @11.69 [N1284_2.mzXML]	210.9351348876953	11.690249999999999	1.6575166666666665	18.85533333333333	17.197816666666665	10357.9501953125	3383089.343782285	0	1176	0.3538901358398814	0.7340979873201913	0.5310747201581033	210.93411254882812	210.9359130859375
434	211.04183959960938	2.3025					1	DETECTED	211.0418 m/z @2.30 [N1284_2.mzXML]	211.04183959960938	2.3025	2.0911999999999997	17.366666666666667	15.275466666666667	23412.3359375	1800399.7325573429	0	1176	0.7254527800873154	19.73983869434033	5.237007334515473	211.0321807861328	211.05001831054688
435	211.05752563476562	9.368433333333334					1	DETECTED	211.0575 m/z @9.37 [N1284_2.mzXML]	211.05752563476562	9.368433333333334	9.368433333333334	14.689683333333333	5.321249999999999	8513.8330078125	837661.14326886	0	1176	0.06737378171560593	null	null	211.05746459960938	211.06138610839844
436	211.08006286621094	14.465683333333335					1	DETECTED	211.0801 m/z @14.47 [N1284_2.mzXML]	211.08006286621094	14.465683333333335	3.48145	17.384999999999998	13.903549999999997	4701.38037109375	1509070.6732895514	0	1176	0.5433292368846914	0.6328866830335601	0.16982524580029337	211.07933044433594	211.0841827392578
437	211.12258911132812	12.75375					1	DETECTED	211.1226 m/z @12.75 [N1284_2.mzXML]	211.12258911132812	12.75375	11.116966666666666	14.93935	3.822383333333333	4816.3447265625	649826.5170221557	0	1176	0.13647859855114675	1.1676509821092178	1.3353019642184356	211.11929321289062	211.12269592285156
438	211.13282775878906	11.690249999999999					1	DETECTED	211.1328 m/z @11.69 [N1284_2.mzXML]	211.13282775878906	11.690249999999999	0.10171666666666666	19.986	19.884283333333332	7115.4462890625	3368831.3887683093	0	1176	11.723375330660092	0.857929246151368	1.0121113349298243	211.12306213378906	211.1334686279297
439	211.14389038085938	10.277016666666666					1	DETECTED	211.1439 m/z @10.28 [N1284_2.mzXML]	211.14389038085938	10.277016666666666	6.745616666666667	14.7559	8.010283333333334	12157.7021484375	1731499.1387996825	0	1176	0.11085143123164265	1.1341512336939081	1.2683024673878163	211.1342315673828	211.15167236328125
440	211.16876220703125	14.402199999999999					1	DETECTED	211.1688 m/z @14.40 [N1284_2.mzXML]	211.16876220703125	14.402199999999999	14.122766666666667	14.923083333333333	0.8003166666666655	5408.5751953125	130770.87673638917	0	1176	0.15631791506887183	1.4320350709769838	1.8640701419539674	211.16854858398438	211.1696319580078
441	212.0192108154297	11.350483333333333					1	DETECTED	212.0192 m/z @11.35 [N1284_2.mzXML]	212.0192108154297	11.350483333333333	0.37618333333333337	11.756866666666667	11.380683333333334	99210.1875	4888297.532283573	0	1176	0.08664149436271984	0.508131443017824	3.3797854880300955	212.01791381835938	212.01947021484375
442	212.06765747070312	10.829450000000001					1	DETECTED	212.0677 m/z @10.83 [N1284_2.mzXML]	212.06765747070312	10.829450000000001	10.794016666666666	16.9065	6.112483333333335	22000.248046875	1089875.498622926	0	1176	0.14484440631197693	86.25329256819813	171.50658513639627	212.06735229492188	212.07254028320312
443	212.83856201171875	1.7524000000000002					1	DETECTED	212.8386 m/z @1.75 [N1284_2.mzXML]	212.83856201171875	1.7524000000000002	1.7203333333333333	17.4585	15.738166666666668	18574.28515625	1659179.9770745852	0	1176	0.2502330536062556	245.3976091476073	13.222616475149236	212.82888793945312	212.8394012451172
444	213.17776489257812	10.512666666666666					1	DETECTED	213.1778 m/z @10.51 [N1284_2.mzXML]	213.17776489257812	10.512666666666666	1.1789833333333335	12.173033333333333	10.99405	4226.07666015625	810300.2134629516	0	1176	0.07830867368846306	0.5889448788527573	0.1778897577055146	213.17764282226562	213.18505859375
445	213.55189514160156	1.5537666666666667					1	DETECTED	213.5519 m/z @1.55 [N1284_2.mzXML]	213.55189514160156	1.5537666666666667	1.5103	1.5686166666666668	0.058316666666666794	3363.582763671875	10086.625133911159	0	1176	0.16158806795592007	0.6708205521472392	0.34164110429447847	213.5518798828125	213.552490234375
446	213.95904541015625	18.563166666666667					1	DETECTED	213.9590 m/z @18.56 [N1284_2.mzXML]	213.95904541015625	18.563166666666667	0.11989999999999999	19.986	19.8661	3308.286376953125	1318607.747686616	0	1176	1.9925999597107626	0.5385732462434348	0.07714649248686964	213.9581756591797	213.9596405029297
447	214.05885314941406	1.8532833333333334					1	DETECTED	214.0589 m/z @1.85 [N1284_2.mzXML]	214.05885314941406	1.8532833333333334	1.83945	3.2520499999999997	1.4125999999999996	15216.6943359375	227811.48237585445	0	1176	0.05085883205002362	51.05783132530108	101.11566265060216	214.05142211914062	214.05905151367188
448	214.8356170654297	1.7524000000000002					1	DETECTED	214.8356 m/z @1.75 [N1284_2.mzXML]	214.8356170654297	1.7524000000000002	1.7042833333333334	2.0627833333333334	0.35850000000000004	18158.185546875	259771.99584790057	0	1176	0.04832995827019104	3.7253204018011674	6.450640803602335	214.8356170654297	214.8361053466797
449	214.91720581054688	1.5537666666666667					1	DETECTED	214.9172 m/z @1.55 [N1284_2.mzXML]	214.91720581054688	1.5537666666666667	1.4341833333333334	1.7680166666666668	0.3338333333333334	1076197.875	6893220.367111568	0	1176	0.11504277407243335	0.8234090641328993	0.6255322951846576	214.91436767578125	214.9176025390625
450	215.01605224609375	1.9501					1	DETECTED	215.0161 m/z @1.95 [N1284_2.mzXML]	215.01605224609375	1.9501	1.9085666666666665	10.546133333333334	8.637566666666666	66023.3046875	2694034.396389739	0	1176	1.2132014790585453	22.484106049261637	18.695429806967077	215.01498413085938	215.02279663085938
451	215.16395568847656	12.20825					1	DETECTED	215.1640 m/z @12.21 [N1284_2.mzXML]	215.16395568847656	12.20825	11.9743	12.261016666666666	0.28671666666666695	5661.47607421875	59091.86772290026	0	1176	0.23950766400053958	0.612773384626345	0.22554676925269002	215.1629638671875	215.16409301757812
452	215.9208526611328	1.5537666666666667					1	DETECTED	215.9209 m/z @1.55 [N1284_2.mzXML]	215.9208526611328	1.5537666666666667	1.4341833333333334	1.6125333333333332	0.1783499999999998	28843.802734375	183050.13079498283	0	1176	0.10090235178017992	0.7443010819286194	0.5689001269870501	215.92066955566406	215.92100524902344
453	216.92221069335938	1.7524000000000002					1	DETECTED	216.9222 m/z @1.75 [N1284_2.mzXML]	216.92221069335938	1.7524000000000002	1.4806666666666668	1.9224333333333334	0.44176666666666664	181485.546875	1642375.0333320315	0	1176	0.13321179766526692	0.8300347348857018	0.6825140218197321	216.91357421875	216.92263793945312
454	216.95065307617188	1.5394					1	DETECTED	216.9507 m/z @1.54 [N1284_2.mzXML]	216.95065307617188	1.5394	1.4341833333333334	1.6276166666666667	0.19343333333333335	129509.109375	953306.4333681635	0	1176	0.12325543966642294	0.9151291526573128	0.8684034606578119	216.95030212402344	216.95068359375
455	217.0694580078125	9.88495					1	DETECTED	217.0695 m/z @9.88 [N1284_2.mzXML]	217.0694580078125	9.88495	9.86785	10.00605	0.13819999999999943	4287.98046875	24314.112786407517	0	1176	0.12244026641287853	4.040935672514786	7.0818713450295725	217.06932067871094	217.06961059570312
456	217.08169555664062	1.8672833333333334					1	DETECTED	217.0817 m/z @1.87 [N1284_2.mzXML]	217.08169555664062	1.8672833333333334	1.8672833333333334	15.166116666666666	13.298833333333333	38846.26171875	1283690.4686560058	0	1176	0.024261826080254734	null	null	217.08106994628906	217.08950805664062
457	217.1214599609375	18.268666666666665					1	DETECTED	217.1215 m/z @18.27 [N1284_2.mzXML]	217.1214599609375	18.268666666666665	0.10171666666666666	20.00433333333333	19.902616666666663	7593.49072265625	2717071.9903206495	0	1176	2.3628267844027846	0.6025082739384553	0.2054276702137516	217.11947631835938	217.12232971191406
458	218.04229736328125	9.108766666666666					1	DETECTED	218.0423 m/z @9.11 [N1284_2.mzXML]	218.04229736328125	9.108766666666666	9.090866666666667	11.77445	2.683583333333333	3190.79248046875	183698.47693521116	0	1176	0.07077896995755673	74.96042830540397	148.92085661080793	218.04067993164062	218.0428466796875
459	218.0855255126953	15.766383333333332					1	DETECTED	218.0855 m/z @15.77 [N1284_2.mzXML]	218.0855255126953	15.766383333333332	9.17235	17.937333333333335	8.764983333333335	3005.974853515625	810934.2990184628	0	1176	1.8371135711115958	0.6646147274556293	0.32922945491125866	218.08103942871094	218.0883026123047
460	218.13853454589844	1.9642000000000002					1	DETECTED	218.1385 m/z @1.96 [N1284_2.mzXML]	218.13853454589844	1.9642000000000002	0.10171666666666666	20.00433333333333	19.902616666666663	25520.14453125	3233618.3031346435	0	1176	3.221652380567998	2.1903529243391233	0.8647435975315519	218.13307189941406	218.13912963867188
461	218.21124267578125	10.3861					1	DETECTED	218.2112 m/z @10.39 [N1284_2.mzXML]	218.21124267578125	10.3861	0.11989999999999999	10.478016666666667	10.358116666666668	7013.5478515625	2508988.1117526856	0	1176	0.13770312677240426	0.5044766645237121	0.008953329047424187	218.211181640625	218.21881103515625
462	218.91932678222656	1.67265					1	DETECTED	218.9193 m/z @1.67 [N1284_2.mzXML]	218.91932678222656	1.67265	1.4341833333333334	12.173033333333333	10.73885	59622.9609375	5938253.866075316	0	1176	0.25966742561075384	69.08933012887388	251.05285899786682	218.91009521484375	218.91957092285156
463	218.9696044921875	9.676966666666667					1	DETECTED	218.9696 m/z @9.68 [N1284_2.mzXML]	218.9696044921875	9.676966666666667	9.538099999999998	10.149416666666667	0.611316666666669	4843.60498046875	90811.96649572768	0	1176	0.3376291334985684	2.2010921747479357	3.4021843494958715	218.96934509277344	218.96990966796875
464	218.98370361328125	1.5394					1	DETECTED	218.9837 m/z @1.54 [N1284_2.mzXML]	218.98370361328125	1.5394	1.4341833333333334	1.5686166666666668	0.1344333333333334	21893.453125	110155.99982617193	0	1176	0.11876938074986532	0.6374528781743473	0.28750707445074386	218.98336791992188	218.9838104248047
465	219.02589416503906	1.7824333333333333					1	DETECTED	219.0259 m/z @1.78 [N1284_2.mzXML]	219.02589416503906	1.7824333333333333	1.7203333333333333	19.073666666666668	17.353333333333335	1684475.5	1.4794751613236386E7	0	1176	0.06882068864068236	3.6357224320928716	4.825787400484139	219.0159454345703	219.03314208984375
466	219.04315185546875	8.6819					1	DETECTED	219.0432 m/z @8.68 [N1284_2.mzXML]	219.04315185546875	8.6819	8.595233333333335	11.523850000000001	2.9286166666666666	4811.94140625	480000.7742368164	0	1176	0.08086733696939952	16.895865384615515	32.79173076923103	219.03839111328125	219.04339599609375
467	219.11712646484375	14.673783333333335					1	DETECTED	219.1171 m/z @14.67 [N1284_2.mzXML]	219.11712646484375	14.673783333333335	9.624333333333334	19.638666666666666	10.014333333333331	11033.337890625	1548871.1469046338	0	1176	1.4296176664615796	1.0370493382079582	0.9542038058378873	219.10987854003906	219.12295532226562
468	219.17396545410156	12.243616666666666					1	DETECTED	219.1740 m/z @12.24 [N1284_2.mzXML]	219.17396545410156	12.243616666666666	0.10171666666666666	19.986	19.884283333333332	18547.9921875	2260941.1532865926	0	1176	1.6353530862889158	1.7805522300066403	1.1235956501136677	219.17276000976562	219.17495727539062
469	219.2100372314453	13.805016666666667					1	DETECTED	219.2100 m/z @13.81 [N1284_2.mzXML]	219.2100372314453	13.805016666666667	10.3861	14.990366666666667	4.604266666666666	4537.96044921875	552358.1493728635	0	1176	0.4223396963670272	0.6733516952250956	0.3467033904501913	219.20974731445312	219.21456909179688
470	220.0294647216797	1.7824333333333333					1	DETECTED	220.0295 m/z @1.78 [N1284_2.mzXML]	220.0294647216797	1.7824333333333333	1.7366333333333333	4.0229333333333335	2.2863	106559.9921875	1341685.8821862794	0	1176	null	4.614510113343074	8.871139409505872	220.0294189453125	220.03744506835938
471	220.1177520751953	8.91385					1	DETECTED	220.1178 m/z @8.91 [N1284_2.mzXML]	220.1177520751953	8.91385	8.75295	14.788983333333334	6.036033333333334	11606.55078125	543250.1814190368	0	1176	0.09305430476202581	18.757095504454135	0.8038237852049492	220.1172637939453	220.1206817626953
472	220.93434143066406	1.6125333333333332					1	DETECTED	220.9343 m/z @1.61 [N1284_2.mzXML]	220.93434143066406	1.6125333333333332	1.5686166666666668	12.071366666666668	10.50275	131467.265625	5783700.069094239	0	1176	0.06724102831200662	119.57590132827403	2.5912284780923494	220.9339141845703	220.9344482421875
473	220.981201171875	1.5537666666666667					1	DETECTED	220.9812 m/z @1.55 [N1284_2.mzXML]	220.981201171875	1.5537666666666667	1.4657833333333334	11.791733333333333	10.325949999999999	5022.1298828125	2023816.9638006592	0	1176	10.32464036841374	58.68128433415421	116.36256866830844	220.97421264648438	220.98165893554688
474	220.99667358398438	1.4502333333333333					1	DETECTED	220.9967 m/z @1.45 [N1284_2.mzXML]	220.99667358398438	1.4502333333333333	1.4156000000000002	17.735166666666665	16.319566666666663	2449.84326171875	1050022.6190772094	0	1176	13.823818581322993	235.60490856593051	470.20981713186103	220.99635314941406	221.0066680908203
475	221.02432250976562	1.7824333333333333					1	DETECTED	221.0243 m/z @1.78 [N1284_2.mzXML]	221.02432250976562	1.7824333333333333	1.7366333333333333	9.368433333333334	7.6318	108490.875	2724789.015730347	0	1176	0.10097220956419184	84.1453992496959	6.427919044215767	221.02017211914062	221.0247802734375
476	221.05270385742188	11.569383333333333					1	DETECTED	221.0527 m/z @11.57 [N1284_2.mzXML]	221.05270385742188	11.569383333333333	11.569383333333333	15.619183333333332	4.049799999999999	12372.4609375	467108.9816831666	0	1176	0.057279933038715924	null	null	221.0526123046875	221.0621337890625
477	221.09193420410156	8.612516666666666					1	DETECTED	221.0919 m/z @8.61 [N1284_2.mzXML]	221.09193420410156	8.612516666666666	5.181	9.40055	4.219550000000001	4158.826171875	300547.0613373413	0	1176	0.6334274560316651	0.6148228917242621	0.22964578344852415	221.09153747558594	221.0940399169922
478	221.11663818359375	12.138266666666668					1	DETECTED	221.1166 m/z @12.14 [N1284_2.mzXML]	221.11663818359375	12.138266666666668	4.19625	19.401	15.20475	5343.529296875	1073754.744295349	0	1176	0.17156345132843143	0.9572348333022048	0.9144696666044094	221.11602783203125	221.12057495117188
479	222.0645294189453	15.473633333333334					1	DETECTED	222.0645 m/z @15.47 [N1284_2.mzXML]	222.0645294189453	15.473633333333334	9.108766666666666	19.84	10.731233333333334	11860.173828125	2682209.792433837	0	1176	2.314061564829448	0.7949692843356917	0.5723281115513832	222.0637969970703	222.06568908691406
480	222.8673858642578	1.7524000000000002					1	DETECTED	222.8674 m/z @1.75 [N1284_2.mzXML]	222.8673858642578	1.7524000000000002	1.67265	1.9501	0.27745	83922.640625	516532.636628418	0	1176	0.08736119403436549	1.739498432601876	2.368954315062109	222.86715698242188	222.86817932128906
481	222.99400329589844	13.569733333333334					1	DETECTED	222.9940 m/z @13.57 [N1284_2.mzXML]	222.99400329589844	13.569733333333334	11.584183333333334	18.399	6.814816666666667	19861.12890625	2917769.926709228	0	1176	1.1594825041438046	1.716103010920568	2.432206021841136	222.9844207763672	222.99449157714844
482	223.0609893798828	15.693583333333333					1	DETECTED	223.0610 m/z @15.69 [N1284_2.mzXML]	223.0609893798828	15.693583333333333	9.002216666666667	19.8765	10.874283333333333	23006.359375	5872376.717649469	0	1176	7.274991392951447	0.8125607125599654	0.5059190563641114	223.05130004882812	223.06118774414062
483	223.09591674804688	11.55475					1	DETECTED	223.0959 m/z @11.55 [N1284_2.mzXML]	223.09591674804688	11.55475	0.10171666666666666	20.00433333333333	19.902616666666663	691835.625	9182395.288922006	1	1176	0.07883848799101933	0.5110511419002994	0.016599432095719565	223.0919647216797	223.09786987304688
484	223.1324005126953	12.365616666666666					1	DETECTED	223.1324 m/z @12.37 [N1284_2.mzXML]	223.1324005126953	12.365616666666666	11.335483333333334	12.466316666666668	1.1308333333333334	15999.4501953125	384714.67189770535	0	1176	0.07773725069293924	0.5488771680041427	0.09775433600828538	223.13229370117188	223.1328582763672
485	223.1686553955078	11.395100000000001					1	DETECTED	223.1687 m/z @11.40 [N1284_2.mzXML]	223.1686553955078	11.395100000000001	11.395100000000001	15.255500000000001	3.8604000000000003	13116.53515625	867933.0261329963	0	1176	2.9875070302434192	null	null	223.1682586669922	223.16934204101562
486	224.86447143554688	1.7524000000000002					1	DETECTED	224.8645 m/z @1.75 [N1284_2.mzXML]	224.86447143554688	1.7524000000000002	1.67265	9.918716666666667	8.246066666666668	50423.73046875	1.2575625448519226E7	0	1176	1.116479692744056	51.69947753396016	102.39895506792031	224.85888671875	224.86451721191406
487	224.95069885253906	11.809					1	DETECTED	224.9507 m/z @11.81 [N1284_2.mzXML]	224.95069885253906	11.809	1.4341833333333334	17.274333333333335	15.840150000000001	32405.044921875	3101193.6143041383	0	1176	1.4217680199090719	0.6942301462112779	4.848927268889619	224.9499053955078	224.95945739746094
488	225.03421020507812	1.7824333333333333					1	DETECTED	225.0342 m/z @1.78 [N1284_2.mzXML]	225.03421020507812	1.7824333333333333	1.7824333333333333	14.1072	12.324766666666667	52238.97265625	2102327.8227135623	0	1176	0.04630828012730537	null	null	225.025146484375	225.03472900390625
489	225.1482391357422	12.4					1	DETECTED	225.1482 m/z @12.40 [N1284_2.mzXML]	225.1482391357422	12.4	0.9056	19.437666666666665	18.532066666666665	15069.0283203125	2581884.9448777772	0	1176	0.2000774744772098	0.806134581477357	10.30748344727953	225.13841247558594	225.14845275878906
490	226.04495239257812	2.02035					1	DETECTED	226.0450 m/z @2.02 [N1284_2.mzXML]	226.04495239257812	2.02035	1.9501	18.029166666666665	16.079066666666666	18766.07421875	1026461.3498384093	0	1176	0.12480289057592175	114.44175563463796	227.88351126927589	226.03811645507812	226.04769897460938
491	226.1184539794922	8.3747					1	DETECTED	226.1185 m/z @8.37 [N1284_2.mzXML]	226.1184539794922	8.3747	7.968966666666666	8.47475	0.5057833333333344	2735.796142578125	48230.69572756962	0	1176	0.5283778924229159	0.6232952678278004	0.24659053565560096	226.11839294433594	226.11915588378906
492	226.9510955810547	1.6426166666666666					1	DETECTED	226.9511 m/z @1.64 [N1284_2.mzXML]	226.9510955810547	1.6426166666666666	1.59765	19.5475	17.949849999999998	649689.1875	8091448.530240173	0	1176	0.07989111109260794	2.1441852349801422	2.902848310118539	226.94674682617188	226.951904296875
493	227.0790252685547	9.17235					1	DETECTED	227.0790 m/z @9.17 [N1284_2.mzXML]	227.0790252685547	9.17235	9.12635	11.877	2.7506500000000003	35397.98046875	792906.1732536614	0	1176	0.1253896367865064	29.898369565217802	58.65827193143559	227.07875061035156	227.0819854736328
494	227.12490844726562	1.8252666666666668					1	DETECTED	227.1249 m/z @1.83 [N1284_2.mzXML]	227.12490844726562	1.8252666666666668	1.8252666666666668	19.656833333333335	17.831566666666667	105737.25	2751723.998601898	0	1176	0.012829799723075963	null	null	227.1185760498047	227.1267547607422
495	227.17520141601562	9.798283333333334					1	DETECTED	227.1752 m/z @9.80 [N1284_2.mzXML]	227.17520141601562	9.798283333333334	0.13799999999999998	19.073666666666668	18.935666666666666	80889.4296875	2502895.5183367003	1	1176	0.1418261688239859	1.8518503209377872	1.0639290568388398	227.17434692382812	227.17654418945312
496	227.9381866455078	19.69333333333333					1	DETECTED	227.9382 m/z @19.69 [N1284_2.mzXML]	227.9381866455078	19.69333333333333	0.11989999999999999	20.00433333333333	19.88443333333333	2093.6396484375	1022747.4186937559	0	1176	19.2254619949892	0.5079444417007406	0.015888883401481257	227.936767578125	227.93885803222656
497	227.9739532470703	11.809					1	DETECTED	227.9740 m/z @11.81 [N1284_2.mzXML]	227.9739532470703	11.809	0.9603833333333333	19.821666666666665	18.861283333333333	3831.638916015625	2100350.4246180416	0	1176	17.910494283943688	0.8692943954451949	0.5684384057495177	227.97352600097656	227.97531127929688
498	228.06297302246094	10.295433333333333					1	DETECTED	228.0630 m/z @10.30 [N1284_2.mzXML]	228.06297302246094	10.295433333333333	10.258849999999999	10.422933333333333	0.16408333333333402	18898.02734375	106085.89203540106	0	1176	0.09577497683339686	2.242596810933877	3.7315626737573644	228.0628204345703	228.06307983398438
499	228.19509887695312	11.50755					1	DETECTED	228.1951 m/z @11.51 [N1284_2.mzXML]	228.19509887695312	11.50755	11.490916666666667	12.466316666666668	0.9754000000000005	88791.5859375	635483.188212337	0	1176	0.08013340221992138	11.851127104700943	26.142960160675592	228.19459533691406	228.19558715820312
500	229.14303588867188	0.7783166666666667					1	DETECTED	229.1430 m/z @0.78 [N1284_2.mzXML]	229.14303588867188	0.7783166666666667	0.10171666666666666	20.00433333333333	19.902616666666663	82505.03125	6.087343905622555E7	1	1176	3.7275144168151892	1.2910089037794827	1.2816080324147272	229.1405487060547	229.1436309814453
501	229.15438842773438	1.88095					1	DETECTED	229.1544 m/z @1.88 [N1284_2.mzXML]	229.15438842773438	1.88095	1.8532833333333334	2.02035	0.1670666666666667	80192.1953125	463809.49211132806	0	1176	0.058084757873163806	3.019277108433753	4.446721682799372	229.15431213378906	229.15447998046875
502	230.146484375	1.1244333333333332					1	DETECTED	230.1465 m/z @1.12 [N1284_2.mzXML]	230.146484375	1.1244333333333332	0.15621666666666664	19.84	19.683783333333334	11419.970703125	7500499.17766346	0	1176	2.7574188400041635	10.164968240579762	11.913442471455859	230.14556884765625	230.14710998535156
503	230.2471160888672	11.395100000000001					1	DETECTED	230.2471 m/z @11.40 [N1284_2.mzXML]	230.2471160888672	11.395100000000001	11.36555	11.924716666666665	0.5591666666666644	217438.328125	1168565.744374393	1	1176	0.07031899544283782	3.8608036855469154	4.942572792745744	230.24697875976562	230.24757385253906
504	230.96624755859375	1.5394					1	DETECTED	230.9662 m/z @1.54 [N1284_2.mzXML]	230.96624755859375	1.5394	1.4341833333333334	1.6276166666666667	0.19343333333333335	179226.40625	1169844.6817546382	0	1176	0.11759836461981776	0.9481912257134688	0.8739724466272031	230.9658966064453	230.96624755859375
505	230.98985290527344	1.9224333333333334					1	DETECTED	230.9899 m/z @1.92 [N1284_2.mzXML]	230.98985290527344	1.9224333333333334	1.9085666666666665	16.740833333333335	14.832266666666667	17055.576171875	1072335.3001613463	0	1176	0.09471762690320484	534.8173076922981	1068.6346153845961	230.98947143554688	230.9943389892578
506	231.13674926757812	14.923083333333333					1	DETECTED	231.1367 m/z @14.92 [N1284_2.mzXML]	231.13674926757812	14.923083333333333	0.10171666666666666	20.00433333333333	19.902616666666663	231476.375	2.2551610544505924E7	1	1176	0.4790910511907285	0.9742905642098497	4.054488513503963	231.1361083984375	231.1450653076172
507	232.14024353027344	14.923083333333333					1	DETECTED	232.1402 m/z @14.92 [N1284_2.mzXML]	232.14024353027344	14.923083333333333	9.833	19.8765	10.0435	16078.1376953125	1496520.0985208454	0	1176	0.2957677828576504	0.9287464187713629	0.7024507174340723	232.13937377929688	232.14138793945312
508	232.1541290283203	8.526066666666667					1	DETECTED	232.1541 m/z @8.53 [N1284_2.mzXML]	232.1541290283203	8.526066666666667	8.108016666666666	11.150033333333333	3.042016666666667	38619.11328125	652763.6430875846	0	1176	0.16878667953269932	0.810142215710429	0.2935430114823501	232.15367126464844	232.1548614501953
509	232.8960418701172	1.7042833333333334					1	DETECTED	232.8960 m/z @1.70 [N1284_2.mzXML]	232.8960418701172	1.7042833333333334	1.6575166666666665	13.334066666666667	11.67655	127403.140625	1.2693305342194336E7	0	1176	0.13165727718384868	2.9348655101009675	2.517611804076245	232.8958282470703	232.9027557373047
510	232.9281005859375	1.5537666666666667					1	DETECTED	232.9281 m/z @1.55 [N1284_2.mzXML]	232.9281005859375	1.5537666666666667	1.4341833333333334	1.6276166666666667	0.19343333333333335	84341.2265625	508727.6868969723	0	1176	0.11126831070737797	0.8129625881726201	0.607767045645326	232.9276580810547	232.92822265625
511	232.98529052734375	10.563333333333333					1	DETECTED	232.9853 m/z @10.56 [N1284_2.mzXML]	232.98529052734375	10.563333333333333	9.55515	19.748	10.192850000000002	3532.581298828125	960596.5220860594	0	1176	0.15414552996081987	5.0550577771899965	9.110115554379993	232.9845733642578	232.98800659179688
512	233.14682006835938	14.545016666666667					1	DETECTED	233.1468 m/z @14.55 [N1284_2.mzXML]	233.14682006835938	14.545016666666667	9.0198	19.913166666666665	10.893366666666665	9789.4287109375	1494593.1660669555	0	1176	1.283117114153299	1.1226563444215725	0.6856404311270623	233.14564514160156	233.15357971191406
513	235.06846618652344	11.877					1	DETECTED	235.0685 m/z @11.88 [N1284_2.mzXML]	235.06846618652344	11.877	11.613983333333334	12.071366666666668	0.45738333333333436	13480.890625	169082.92084057594	0	1176	0.08621051607347319	0.8694949622964329	0.7389899245928657	235.06373596191406	235.06857299804688
514	235.0923309326172	2.6710833333333333					1	DETECTED	235.0923 m/z @2.67 [N1284_2.mzXML]	235.0923309326172	2.6710833333333333	1.83945	16.169566666666665	14.330116666666665	40296.25390625	4801049.985696324	0	1176	1.4218358541418588	3.851693477243447	7.869754576086142	235.08334350585938	235.0928497314453
515	235.14390563964844	10.52955					1	DETECTED	235.1439 m/z @10.53 [N1284_2.mzXML]	235.14390563964844	10.52955	10.495800000000001	10.580883333333333	0.08508333333333162	4200.84716796875	15880.902180358638	0	1176	0.07003203799233226	1.260493827160487	1.5209876543209742	235.14358520507812	235.14425659179688
516	235.1688690185547	12.278616666666666					1	DETECTED	235.1689 m/z @12.28 [N1284_2.mzXML]	235.1688690185547	12.278616666666666	0.10171666666666666	19.986	19.884283333333332	12002.6279296875	1566913.455954072	0	1176	0.12053507735505242	0.8171539646747561	0.6365175842725985	235.1678924560547	235.1699981689453
517	236.08010864257812	15.492033333333334					1	DETECTED	236.0801 m/z @15.49 [N1284_2.mzXML]	236.08010864257812	15.492033333333334	10.041533333333332	18.14016666666667	8.098633333333337	4267.857421875	883987.2930498965	0	1176	0.9510231319252789	0.7429257254686116	0.29639351362302774	236.0787811279297	236.0811004638672
518	236.9979248046875	1.9642000000000002					1	DETECTED	236.9979 m/z @1.96 [N1284_2.mzXML]	236.9979248046875	1.9642000000000002	1.8946166666666668	17.017333333333333	15.122716666666665	26386.8359375	1395567.2609705508	0	1176	0.028921090504028912	44.85932161908372	16.691859628897898	236.99737548828125	237.00791931152344
519	237.07655334472656	14.806216666666668					1	DETECTED	237.0766 m/z @14.81 [N1284_2.mzXML]	237.07655334472656	14.806216666666668	1.5830666666666666	18.103333333333335	16.520266666666668	7994.1357421875	2501440.982277192	0	1176	0.04145853421072587	0.6246721343502368	0.7835713635038637	237.07029724121094	237.07691955566406
520	237.11146545410156	11.843449999999999					1	DETECTED	237.1115 m/z @11.84 [N1284_2.mzXML]	237.11146545410156	11.843449999999999	0.15621666666666664	19.894833333333334	19.73861666666667	16314.90625	2695491.182142028	0	1176	4.40955862741543	0.8443270783179663	3.8149504788225994	237.1089630126953	237.11268615722656
521	237.2205047607422	13.787533333333332					1	DETECTED	237.2205 m/z @13.79 [N1284_2.mzXML]	237.2205047607422	13.787533333333332	0.7783166666666667	13.856300000000001	13.077983333333334	4840.86083984375	946014.0737952576	0	1176	0.28689487069493147	0.5026429979770753	0.005285995954150607	237.22024536132812	237.2223663330078
522	238.10702514648438	15.510133333333332					1	DETECTED	238.1070 m/z @15.51 [N1284_2.mzXML]	238.10702514648438	15.510133333333332	3.3739666666666666	19.913166666666665	16.539199999999997	12516.1044921875	2928708.532292695	0	1176	1.7257330550691847	0.8296130919025495	0.6556010828409122	238.09861755371094	238.11619567871094
523	238.84127807617188	1.7524000000000002					1	DETECTED	238.8413 m/z @1.75 [N1284_2.mzXML]	238.84127807617188	1.7524000000000002	1.6879666666666668	1.7969	0.1089333333333331	26289.10546875	118117.35223828114	0	1176	0.09068715398222871	0.8453181583031538	0.6906363166063076	238.8411102294922	238.8415985107422
524	238.96632385253906	12.104316666666668					1	DETECTED	238.9663 m/z @12.10 [N1284_2.mzXML]	238.96632385253906	12.104316666666668	8.89625	19.383	10.486749999999999	70294.6796875	5317921.824048369	1	1176	0.7096987595152235	1.9059003045671012	2.9518944518101797	238.96566772460938	238.97113037109375
525	239.06369018554688	1.8532833333333334					1	DETECTED	239.0637 m/z @1.85 [N1284_2.mzXML]	239.06369018554688	1.8532833333333334	1.6276166666666667	9.0373	7.409683333333334	98389.3046875	904734.7709670108	0	1176	0.039874440596411986	1.373943891394211	0.9798083030843646	239.05482482910156	239.06866455078125
526	239.0908660888672	10.512666666666666					1	DETECTED	239.0909 m/z @10.51 [N1284_2.mzXML]	239.0908660888672	10.512666666666666	10.240366666666667	11.116966666666666	0.8765999999999998	379587.21875	2666660.2467388487	1	1176	0.08811940897260584	2.4024043252019958	2.460298394179099	239.08798217773438	239.09127807617188
527	239.13485717773438	13.038066666666667					1	DETECTED	239.1349 m/z @13.04 [N1284_2.mzXML]	239.13485717773438	13.038066666666667	9.659716666666666	13.038066666666667	3.378350000000001	18393.396484375	1877717.64686496	0	1176	3.348476421674846	0.5	null	239.13485717773438	239.13929748535156
528	239.96539306640625	11.958					1	DETECTED	239.9654 m/z @11.96 [N1284_2.mzXML]	239.96539306640625	11.958	8.770533333333333	15.364366666666665	6.5938333333333325	4017.688720703125	601158.2664348755	0	1176	3.36748828291422	1.0343376139881197	1.0686752279762395	239.95823669433594	239.9703369140625
529	240.09445190429688	10.495800000000001					1	DETECTED	240.0945 m/z @10.50 [N1284_2.mzXML]	240.09445190429688	10.495800000000001	8.244283333333334	14.856133333333334	6.6118500000000004	41719.87109375	3208455.3632909833	0	1176	2.5253359025889335	1.1674457305722958	1.28690859314082	240.09445190429688	240.10171508789062
530	240.96920776367188	11.217266666666665					1	DETECTED	240.9692 m/z @11.22 [N1284_2.mzXML]	240.96920776367188	11.217266666666665	11.116966666666666	18.672	7.555033333333334	15016.27734375	1199611.0357941596	0	1176	0.8227622283855762	27.484400233195462	25.968625544981336	240.96099853515625	240.96920776367188
531	241.03097534179688	1.93625					1	DETECTED	241.0310 m/z @1.94 [N1284_2.mzXML]	241.03097534179688	1.93625	1.1062333333333332	17.072166666666664	15.96593333333333	4187.484375	1187934.6018938294	0	1176	7.65384229530549	9.617838999216879	18.23567799843376	241.02464294433594	241.03610229492188
532	241.10647583007812	11.55475					1	DETECTED	241.1065 m/z @11.55 [N1284_2.mzXML]	241.10647583007812	11.55475	10.52955	11.9743	1.444749999999999	188792.59375	3164539.5360197127	0	1176	0.06978566804628628	0.6226857477341604	0.16258822666445605	241.0988311767578	241.10708618164062
533	242.01852416992188	2.0627833333333334					1	DETECTED	242.0185 m/z @2.06 [N1284_2.mzXML]	242.01852416992188	2.0627833333333334	2.0627833333333334	18.744333333333334	16.68155	3844.38330078125	1245619.9908868098	0	1176	13.064857432611614	null	null	242.0182647705078	242.0283660888672
534	242.0999298095703	8.931766666666666					1	DETECTED	242.0999 m/z @8.93 [N1284_2.mzXML]	242.0999298095703	8.931766666666666	2.3297833333333333	8.966783333333332	6.636999999999999	5215.69580078125	708223.5381884152	0	1176	0.07072185395991504	0.5026519808441402	0.005303961688280378	242.0989990234375	242.0999755859375
535	242.21096801757812	11.50755					1	DETECTED	242.2110 m/z @11.51 [N1284_2.mzXML]	242.21096801757812	11.50755	11.490916666666667	12.6351	1.1441833333333324	33266.93359375	421100.9570090324	0	1176	0.05064940331087797	16.2404342041098	52.48821003440381	242.21038818359375	242.2116241455078
536	242.92503356933594	1.6426166666666666					1	DETECTED	242.9250 m/z @1.64 [N1284_2.mzXML]	242.92503356933594	1.6426166666666666	1.3613166666666667	1.8946166666666668	0.5333000000000001	223525.890625	1316682.019933472	0	1176	0.06358573882225205	0.777630846807696	2.8588045219435636	242.92471313476562	242.92518615722656
537	242.994873046875	1.5103					1	DETECTED	242.9949 m/z @1.51 [N1284_2.mzXML]	242.994873046875	1.5103	1.4341833333333334	1.52495	0.09076666666666666	16356.8154296875	65791.18996044918	0	1176	0.0970398783905364	0.5962338515436834	0.19246770308736671	242.99462890625	242.99514770507812
538	243.01577758789062	16.22485					1	DETECTED	243.0158 m/z @16.22 [N1284_2.mzXML]	243.01577758789062	16.22485	9.503783333333333	18.672	9.168216666666668	1838.8701171875	592445.0727036131	0	1176	0.12847990600934267	0.6820507161561657	0.36410143231233144	243.01409912109375	243.02490234375
539	243.0973358154297	6.745616666666667					1	DETECTED	243.0973 m/z @6.75 [N1284_2.mzXML]	243.0973358154297	6.745616666666667	0.10171666666666666	20.00433333333333	19.902616666666663	4316.69287109375	2048582.297266968	0	1176	13.291680722321754	1.4978112755058521	3.411552181045071	243.0963134765625	243.09881591796875
540	243.13385009765625	9.936100000000001					1	DETECTED	243.1339 m/z @9.94 [N1284_2.mzXML]	243.13385009765625	9.936100000000001	9.780516666666667	10.041533333333332	0.2610166666666647	3318.6357421875	26541.1981876524	0	1176	0.17710059579477289	0.8388323513658159	0.6776647027316319	243.13330078125	243.1344451904297
541	244.2017822265625	9.108766666666666					1	DETECTED	244.2018 m/z @9.11 [N1284_2.mzXML]	244.2017822265625	9.108766666666666	9.0198	10.00605	0.9862500000000001	53874.9375	465991.702660918	0	1176	0.11706846980450614	3.584701650619475	2.286095578428302	244.20066833496094	244.20237731933594
542	244.923095703125	1.6575166666666665					1	DETECTED	244.9231 m/z @1.66 [N1284_2.mzXML]	244.923095703125	1.6575166666666665	1.5537666666666667	1.7203333333333333	0.16656666666666653	16221.6708984375	83760.02005810547	0	1176	0.07850737601281188	0.80273092369478	0.6054618473895602	244.9229278564453	244.92799377441406
543	245.2257843017578	14.3868					1	DETECTED	245.2258 m/z @14.39 [N1284_2.mzXML]	245.2257843017578	14.3868	11.150033333333333	19.803166666666666	8.653133333333333	47633.87109375	2682193.32690567	0	1176	0.4561653811910844	0.8651990910141136	3.5727758534883858	245.22459411621094	245.22686767578125
544	246.1333465576172	1.93625					1	DETECTED	246.1333 m/z @1.94 [N1284_2.mzXML]	246.1333465576172	1.93625	1.8672833333333334	2.6434333333333333	0.7761499999999999	17027.7265625	281690.07459484856	0	1176	0.1691842168964275	5.62699371677139	7.266347721383931	246.13294982910156	246.1342315673828
545	246.16995239257812	9.244033333333334					1	DETECTED	246.1700 m/z @9.24 [N1284_2.mzXML]	246.16995239257812	9.244033333333334	0.10171666666666666	20.00433333333333	19.902616666666663	48218.8203125	3735228.820599395	0	1176	0.11015266803297408	2.8174294604002728	1.3155895163007676	246.16806030273438	246.1711883544922
546	246.2291717529297	14.371733333333333					1	DETECTED	246.2292 m/z @14.37 [N1284_2.mzXML]	246.2291717529297	14.371733333333333	14.09085	15.166116666666666	1.075266666666666	9025.8671875	305648.1785988767	0	1176	0.5729091330750897	1.9140805791253752	2.8281611582507504	246.2286834716797	246.22976684570312
547	246.2421112060547	10.948483333333334					1	DETECTED	246.2421 m/z @10.95 [N1284_2.mzXML]	246.2421112060547	10.948483333333334	10.897716666666668	11.032683333333333	0.13496666666666535	10316.642578125	53846.50426733365	0	1176	0.09477031576143169	1.3292843072882465	1.658568614576493	246.2416534423828	246.2426300048828
548	246.94378662109375	1.5537666666666667					1	DETECTED	246.9438 m/z @1.55 [N1284_2.mzXML]	246.94378662109375	1.5537666666666667	1.4502333333333333	1.6125333333333332	0.1622999999999999	75008.453125	497579.1754394529	0	1176	0.14431988452582356	0.783805537669026	0.6173690001634109	246.9435272216797	246.94390869140625
549	247.0924530029297	2.6161000000000003					1	DETECTED	247.0925 m/z @2.62 [N1284_2.mzXML]	247.0924530029297	2.6161000000000003	1.83945	10.495800000000001	8.656350000000002	73801.7265625	4700077.2676828625	0	1176	0.8161884753652555	1.9315324831147507	2.538893405710289	247.09117126464844	247.09765625
550	247.13304138183594	11.18375					1	DETECTED	247.1330 m/z @11.18 [N1284_2.mzXML]	247.13304138183594	11.18375	7.279366666666666	12.4	5.120633333333334	6531.95654296875	1051761.1711822818	0	1176	4.154039638014872	0.6557544298502112	0.3115088597004223	247.12486267089844	247.13304138183594
551	247.14410400390625	9.215333333333332					1	DETECTED	247.1441 m/z @9.22 [N1284_2.mzXML]	247.14410400390625	9.215333333333332	9.1424	9.936100000000001	0.7937000000000012	77492.9921875	607670.7363718256	0	1176	0.10921143023876034	2.513054772451104	1.7368025413161687	247.14332580566406	247.144287109375
552	247.24119567871094	12.6351					1	DETECTED	247.2412 m/z @12.64 [N1284_2.mzXML]	247.24119567871094	12.6351	10.91465	19.492166666666666	8.577516666666666	10730.30859375	900687.8963077082	0	1176	0.1870652683571592	2.492811958111735	54.849719765753726	247.2396240234375	247.24581909179688
553	248.0610809326172	15.930650000000002					1	DETECTED	248.0611 m/z @15.93 [N1284_2.mzXML]	248.0610809326172	15.930650000000002	10.185583333333334	17.495833333333334	7.31025	2207.4482421875	470228.9268675538	0	1176	0.4281553153076736	0.6362197711659857	0.27243954233197143	248.0597381591797	248.06289672851562
554	248.0958251953125	2.6990166666666666					1	DETECTED	248.0958 m/z @2.70 [N1284_2.mzXML]	248.0958251953125	2.6990166666666666	2.2189833333333335	13.975816666666667	11.756833333333333	6882.12255859375	804949.2583460998	0	1176	6.233164247741211	7.039147630807345	13.051780963216883	248.0915985107422	248.0968017578125
555	248.14735412597656	9.2011					1	DETECTED	248.1474 m/z @9.20 [N1284_2.mzXML]	248.14735412597656	9.2011	1.8946166666666668	9.351866666666666	7.457249999999999	11833.55078125	1250656.0073729246	0	1176	0.09989820594342191	0.5103173209181799	0.02063464183635983	248.1469268798828	248.1493377685547
556	248.87017822265625	1.7203333333333333					1	DETECTED	248.8702 m/z @1.72 [N1284_2.mzXML]	248.87017822265625	1.7203333333333333	1.6575166666666665	1.7969	0.13938333333333341	32542.04296875	215892.64577148441	0	1176	0.12519379243300288	1.1094454762536474	1.218890952507295	248.86976623535156	248.870361328125
557	249.01254272460938	1.4806666666666668					1	DETECTED	249.0125 m/z @1.48 [N1284_2.mzXML]	249.01254272460938	1.4806666666666668	0.11989999999999999	19.310333333333332	19.19043333333333	6490.1923828125	3397817.5670981766	0	1176	12.001972747987626	7.051331357323075	12.01726481026781	249.0025634765625	249.01254272460938
558	249.05712890625	15.72995					1	DETECTED	249.0571 m/z @15.73 [N1284_2.mzXML]	249.05712890625	15.72995	10.149416666666667	18.121333333333332	7.971916666666665	2938.83349609375	560769.1756355288	0	1176	1.9247795636891993	0.7142611817269555	0.4285223634539109	249.0560760498047	249.058349609375
559	249.1572265625	9.780516666666667					1	DETECTED	249.1572 m/z @9.78 [N1284_2.mzXML]	249.1572265625	9.780516666666667	9.384383333333334	10.041533333333332	0.6571499999999979	16191.970703125	202479.84753912332	0	1176	0.14143727201390455	1.0953080923727418	1.0202612568401799	249.1566162109375	249.15782165527344
560	249.1846923828125	12.313716666666666					1	DETECTED	249.1847 m/z @12.31 [N1284_2.mzXML]	249.1846923828125	12.313716666666666	11.924716666666665	12.787266666666666	0.8625500000000006	4868.18408203125	151651.77060754405	0	1176	0.22290884309935066	1.1086760925449848	1.2173521850899693	249.183837890625	249.18496704101562
561	249.21722412109375	10.295433333333333					1	DETECTED	249.2172 m/z @10.30 [N1284_2.mzXML]	249.21722412109375	10.295433333333333	10.077050000000002	10.563333333333333	0.48628333333333096	10216.515625	172289.4619157713	0	1176	0.3011877036917827	1.113370983744183	1.0956970749699102	249.2168426513672	249.21739196777344
562	251.1273193359375	12.022400000000001					1	DETECTED	251.1273 m/z @12.02 [N1284_2.mzXML]	251.1273193359375	12.022400000000001	0.10171666666666666	20.00433333333333	19.902616666666663	69729.9921875	1.09036000150802E7	0	1176	10.509080212892238	0.5617149924030427	7.034140689685421	251.1239013671875	251.1345672607422
563	252.10882568359375	7.11855					1	DETECTED	252.1088 m/z @7.12 [N1284_2.mzXML]	252.10882568359375	7.11855	0.10171666666666666	20.00433333333333	19.902616666666663	7588.38232421875	3255666.45990417	0	1176	6.9866845973826335	1.418205030759364	0.5018059399944	252.10824584960938	252.1099853515625
564	252.1286163330078	1.7969					1	DETECTED	252.1286 m/z @1.80 [N1284_2.mzXML]	252.1286163330078	1.7969	1.5394	18.983	17.4436	11256.9541015625	2435284.863053681	0	1176	10.561969001276767	27.226566864527797	33.78061563741127	252.1214599609375	252.13096618652344
565	253.05218505859375	18.726499999999998					1	DETECTED	253.0522 m/z @18.73 [N1284_2.mzXML]	253.05218505859375	18.726499999999998	0.6324333333333333	20.00433333333333	19.371899999999997	3424.1279296875	1500305.2279183655	0	1176	0.8228145664152429	0.5353108385437584	0.07062167708751675	253.05120849609375	253.05357360839844
566	254.17538452148438	14.545016666666667					1	DETECTED	254.1754 m/z @14.55 [N1284_2.mzXML]	254.17538452148438	14.545016666666667	9.417216666666667	18.343	8.925783333333333	5403.77294921875	1197629.0622528691	0	1176	1.0396775675648389	0.8703326312778709	0.7406652625557417	254.17477416992188	254.17630004882812
567	254.82342529296875	1.93625					1	DETECTED	254.8234 m/z @1.94 [N1284_2.mzXML]	254.82342529296875	1.93625	1.7203333333333333	2.1624333333333334	0.44210000000000016	12074.873046875	184389.8195797119	0	1176	0.24088085351045962	1.0237746043998455	1.0475492087996912	254.81507873535156	254.82394409179688
568	255.1221923828125	11.55475					1	DETECTED	255.1222 m/z @11.55 [N1284_2.mzXML]	255.1221923828125	11.55475	11.234766666666667	11.843449999999999	0.6086833333333317	85652.1015625	704844.586699708	0	1176	0.18862064666279288	0.9078623833486628	1.393841993397401	255.12171936035156	255.12281799316406
569	255.1719207763672	14.465683333333335					1	DETECTED	255.1719 m/z @14.47 [N1284_2.mzXML]	255.1719207763672	14.465683333333335	8.966783333333332	19.967666666666666	11.000883333333334	25543.220703125	4341936.792496156	0	1176	1.9349565683474417	0.9516442205187813	1.004454400079612	255.17062377929688	255.17276000976562
570	255.23155212402344	13.66905					1	DETECTED	255.2316 m/z @13.67 [N1284_2.mzXML]	255.23155212402344	13.66905	0.11989999999999999	19.967666666666666	19.847766666666665	17189.833984375	2169215.579761077	0	1176	8.2916452156499	0.9225564967920472	0.13969574240863003	255.230712890625	255.232666015625
571	256.0578918457031	2.2887166666666667					1	DETECTED	256.0579 m/z @2.29 [N1284_2.mzXML]	256.0578918457031	2.2887166666666667	1.9781666666666666	10.965733333333333	8.987566666666666	7318.6953125	976217.9829176331	0	1176	0.20722141933391613	14.470401974990603	2.828054384283064	256.0497741699219	256.05859375
572	256.2629699707031	11.36555					1	DETECTED	256.2630 m/z @11.37 [N1284_2.mzXML]	256.2629699707031	11.36555	0.13799999999999998	19.986	19.848	68701.84375	2746144.41755667	0	1176	0.08594304743413517	0.564073774187667	0.10871008235634984	256.2610168457031	256.26470947265625
573	256.82037353515625	1.9921333333333335					1	DETECTED	256.8204 m/z @1.99 [N1284_2.mzXML]	256.82037353515625	1.9921333333333335	1.7524000000000002	2.0911999999999997	0.33879999999999955	16103.091796875	193252.96816040025	0	1176	0.14020570697457768	0.7066184649610668	0.4132369299221337	256.82000732421875	256.8210144042969
574	257.0743713378906	1.83945					1	DETECTED	257.0744 m/z @1.84 [N1284_2.mzXML]	257.0743713378906	1.83945	1.83945	12.225966666666666	10.386516666666667	8879.1259765625	1146713.5713277282	0	1176	0.3651390842491382	null	null	257.06463623046875	257.0830078125
575	257.2470397949219	12.296466666666667					1	DETECTED	257.2470 m/z @12.30 [N1284_2.mzXML]	257.2470397949219	12.296466666666667	0.11989999999999999	19.986	19.8661	6236.5068359375	2155305.9004395753	0	1176	7.320740363281878	1.5469245041855104	1.290428487957045	257.2462158203125	257.2484436035156
576	258.0311584472656	14.624966666666667					1	DETECTED	258.0312 m/z @14.62 [N1284_2.mzXML]	258.0311584472656	14.624966666666667	4.787983333333333	18.287166666666668	13.499183333333335	2436.8095703125	930312.6508119504	0	1176	2.225957662569396	0.686144465020611	0.372288930041222	258.0290222167969	258.0323791503906
577	258.8991394042969	1.6426166666666666					1	DETECTED	258.8991 m/z @1.64 [N1284_2.mzXML]	258.8991394042969	1.6426166666666666	1.6125333333333332	3.8055499999999998	2.193016666666667	45921.76953125	626849.7412441102	0	1176	0.053891623714514614	36.449030470913975	3.4479822568485847	258.8903503417969	258.8992004394531
578	258.9436950683594	1.5686166666666668					1	DETECTED	258.9437 m/z @1.57 [N1284_2.mzXML]	258.9436950683594	1.5686166666666668	1.4341833333333334	1.5830666666666666	0.14888333333333326	8237.2607421875	58604.89602746579	0	1176	0.15001000729303193	0.55374411108356	0.10748822216712009	258.9434814453125	258.9443359375
579	258.972412109375	1.4806666666666668					1	DETECTED	258.9724 m/z @1.48 [N1284_2.mzXML]	258.972412109375	1.4806666666666668	1.4341833333333334	9.054933333333334	7.620750000000001	13249.3212890625	1547148.7014421695	0	1176	0.06199134195852829	81.97292936536377	162.94585873072754	258.9722900390625	258.9800720214844
580	259.027099609375	2.411216666666667					1	DETECTED	259.0271 m/z @2.41 [N1284_2.mzXML]	259.027099609375	2.411216666666667	2.411216666666667	18.305833333333332	15.894616666666666	3847.335205078125	1851276.5962857062	0	1176	13.355596289533679	null	null	259.02606201171875	259.0290222167969
581	259.0935363769531	11.826266666666667					1	DETECTED	259.0935 m/z @11.83 [N1284_2.mzXML]	259.0935363769531	11.826266666666667	11.756866666666667	12.038716666666666	0.2818499999999986	8348.896484375	72410.66939611777	0	1176	0.16032159630035459	2.0306195965417793	3.061239193083559	259.0926818847656	259.09393310546875
582	259.65753173828125	13.128316666666667					1	DETECTED	259.6575 m/z @13.13 [N1284_2.mzXML]	259.65753173828125	13.128316666666667	12.962116666666667	13.770333333333333	0.8082166666666666	9755.5283203125	209955.32095343052	0	1176	0.37791729168934474	2.431458082631369	3.862916165262738	259.64892578125	259.6579284667969
583	260.02294921875	10.563333333333333					1	DETECTED	260.0229 m/z @10.56 [N1284_2.mzXML]	260.02294921875	10.563333333333333	9.815316666666666	10.6173	0.8019833333333342	3531.93359375	113736.87682540886	0	1176	0.09027421173979455	0.5360731712751505	0.08386796770450337	260.0165100097656	260.0231018066406
584	260.1854553222656	9.86785					1	DETECTED	260.1855 m/z @9.87 [N1284_2.mzXML]	260.1854553222656	9.86785	9.7116	10.45955	0.7479499999999994	83149.2265625	587013.0074101569	1	1176	0.0796501426249403	1.2821863497664139	0.8781009840419529	260.18505859375	260.1860046386719
585	261.0109558105469	1.81105					1	DETECTED	261.0110 m/z @1.81 [N1284_2.mzXML]	261.0109558105469	1.81105	1.4657833333333334	3.282166666666667	1.8163833333333335	48932.859375	909477.2598738405	0	1176	0.24974261916747986	1.1941841385539944	1.2304070318534432	261.0051574707031	261.0118713378906
586	261.0730895996094	10.495800000000001					1	DETECTED	261.0731 m/z @10.50 [N1284_2.mzXML]	261.0730895996094	10.495800000000001	3.790116666666667	10.546133333333334	6.756016666666667	2224.484130859375	687945.0913948364	0	1176	0.09058071293366332	0.5037530353605523	0.007506070721104635	261.06939697265625	261.0733947753906
587	261.14434814453125	9.521016666666666					1	DETECTED	261.1443 m/z @9.52 [N1284_2.mzXML]	261.14434814453125	9.521016666666666	0.15621666666666664	19.9495	19.793283333333335	57856.03515625	2084621.7142624229	1	1176	0.08526372241284363	1.1415833351276188	1.032218695783337	261.1435852050781	261.14849853515625
588	261.1889953613281	9.86785					1	DETECTED	261.1890 m/z @9.87 [N1284_2.mzXML]	261.1889953613281	9.86785	0.11989999999999999	20.00433333333333	19.88443333333333	10431.5078125	1704299.6346170658	0	1176	8.79522212009145	0.5102053545385183	2.85769384826716	261.1830749511719	261.1896057128906
589	262.0394287109375	3.2371					1	DETECTED	262.0394 m/z @3.24 [N1284_2.mzXML]	262.0394287109375	3.2371	2.9701833333333334	3.466216666666667	0.49603333333333355	3349.045166015625	50743.76125524904	0	1176	0.13639487129039196	0.9291913830783651	0.8583827661567303	262.038818359375	262.04034423828125
590	262.14764404296875	9.521016666666666					1	DETECTED	262.1476 m/z @9.52 [N1284_2.mzXML]	262.14764404296875	9.521016666666666	5.128966666666667	9.676966666666667	4.548	7681.1025390625	239183.25202102694	0	1176	0.10268135969122127	0.5177536685602396	0.03550733712047921	262.14697265625	262.1509704589844
591	262.25250244140625	12.382466666666666					1	DETECTED	262.2525 m/z @12.38 [N1284_2.mzXML]	262.25250244140625	12.382466666666666	5.2853166666666676	12.534183333333335	7.248866666666667	8270.4619140625	1134544.0375908813	0	1176	0.05762325943063651	0.5106885627798954	0.02137712555979076	262.2463684082031	262.2535095214844
592	263.08837890625	11.55475					1	DETECTED	263.0884 m/z @11.55 [N1284_2.mzXML]	263.08837890625	11.55475	1.7824333333333333	12.278616666666666	10.496183333333333	188154.734375	3830626.799602053	1	1176	0.10377116221793159	0.5189098567701177	0.022971112174399826	263.0816650390625	263.09271240234375
593	263.13897705078125	9.642166666666666					1	DETECTED	263.1390 m/z @9.64 [N1284_2.mzXML]	263.13897705078125	9.642166666666666	9.607033333333334	10.880533333333334	1.2735000000000003	11772.5927734375	242930.72679174787	0	1176	0.08414114865732714	18.123814041746126	32.66173447215582	263.1387939453125	263.143310546875
594	263.236328125	14.371733333333333					1	DETECTED	263.2363 m/z @14.37 [N1284_2.mzXML]	263.236328125	14.371733333333333	1.0332333333333332	19.967666666666666	18.934433333333335	108860.1015625	6746426.863875733	0	1176	0.5509536596171323	0.721545878135826	0.41862403233291345	263.2322998046875	263.2384338378906
595	264.0916748046875	11.584183333333334					1	DETECTED	264.0917 m/z @11.58 [N1284_2.mzXML]	264.0916748046875	11.584183333333334	1.83945	11.809	9.96955	18872.279296875	6882542.195322267	0	1176	0.13066414539270177	0.5115352908579677	0.023070581715935328	264.0879211425781	264.0920104980469
596	264.1705322265625	9.17235					1	DETECTED	264.1705 m/z @9.17 [N1284_2.mzXML]	264.1705322265625	9.17235	5.459633333333333	9.468783333333333	4.00915	27365.08203125	574033.0342565303	0	1176	0.09668358840066915	0.5424674350070121	9.685497848844113	264.1703796386719	264.1711120605469
597	264.23956298828125	14.371733333333333					1	DETECTED	264.2396 m/z @14.37 [N1284_2.mzXML]	264.23956298828125	14.371733333333333	10.6696	16.408933333333334	5.739333333333333	22948.224609375	1239910.0508050232	0	1176	0.5349606695924507	0.6858588704146621	0.30133521798025026	264.2314453125	264.2408142089844
598	264.2675476074219	12.6351					1	DETECTED	264.2675 m/z @12.64 [N1284_2.mzXML]	264.2675476074219	12.6351	12.601799999999999	12.787266666666666	0.18546666666666667	14860.943359375	84575.44713330065	0	1176	0.1014045379093389	2.7847847847847387	4.569569569569477	264.2675476074219	264.2685241699219
599	264.85174560546875	1.7524000000000002					1	DETECTED	264.8517 m/z @1.75 [N1284_2.mzXML]	264.85174560546875	1.7524000000000002	1.67265	1.7969	0.12424999999999997	19817.138671875	92178.33026611325	0	1176	0.1325817552830666	0.7789968652037595	0.5579937304075191	264.8435363769531	264.8521728515625
600	265.0227355957031	1.7824333333333333					1	DETECTED	265.0227 m/z @1.78 [N1284_2.mzXML]	265.0227355957031	1.7824333333333333	1.7524000000000002	18.726499999999998	16.974099999999996	33683.3671875	1572454.067157928	0	1176	0.11474225815406491	21.022844600694892	23.67075639170619	265.0133361816406	265.0325927734375
601	265.0790100097656	1.6575166666666665					1	DETECTED	265.0790 m/z @1.66 [N1284_2.mzXML]	265.0790100097656	1.6575166666666665	0.13799999999999998	20.00433333333333	19.86633333333333	10258.291015625	2799197.506339021	0	1176	19.62009634132616	8.15707565201968	8.694234481884768	265.0738220214844	265.0865173339844
602	265.1180419921875	9.7116					1	DETECTED	265.1180 m/z @9.71 [N1284_2.mzXML]	265.1180419921875	9.7116	9.642166666666666	10.3861	0.7439333333333344	36767.92578125	265036.64323336905	0	1176	0.10566455736394964	1.4133227515263762	1.7344070778199774	265.1156005859375	265.1181945800781
603	265.25189208984375	12.568583333333333					1	DETECTED	265.2519 m/z @12.57 [N1284_2.mzXML]	265.25189208984375	12.568583333333333	0.24738333333333334	18.654166666666665	18.406783333333333	27030.658203125	1344971.3564064628	0	1176	0.09790432612359723	0.5815300941165409	0.13803306399629478	265.2430725097656	265.2535095214844
604	265.9811706542969	10.222166666666668					1	DETECTED	265.9812 m/z @10.22 [N1284_2.mzXML]	265.9811706542969	10.222166666666668	10.185583333333334	10.331883333333334	0.1463000000000001	17499.20703125	95049.00247900374	0	1176	0.10403112814203119	1.9995444191343328	3.280577456562887	265.98077392578125	265.9813232421875
605	266.63836669921875	12.837616666666666					1	DETECTED	266.6384 m/z @12.84 [N1284_2.mzXML]	266.63836669921875	12.837616666666666	12.73635	12.962116666666667	0.2257666666666669	9507.46875	88710.39684155253	0	1176	0.12626037344549168	1.11471362738645	1.2294272547728997	266.6383056640625	266.63958740234375
606	266.848876953125	1.7524000000000002					1	DETECTED	266.8489 m/z @1.75 [N1284_2.mzXML]	266.848876953125	1.7524000000000002	1.3247833333333332	1.7824333333333333	0.4576500000000001	21634.814453125	190545.28623220834	0	1176	0.25232367288085755	0.5351171220329732	0.0702342440659464	266.8484802246094	266.85137939453125
607	266.9274597167969	1.59765					1	DETECTED	266.9275 m/z @1.60 [N1284_2.mzXML]	266.9274597167969	1.59765	1.5686166666666668	1.6276166666666667	0.05899999999999994	31303.3359375	88675.2349189452	0	1176	0.06185064700204679	1.016073478760048	1.032146957520096	266.9271240234375	266.9274597167969
608	267.0581359863281	1.8946166666666668					1	DETECTED	267.0581 m/z @1.89 [N1284_2.mzXML]	267.0581359863281	1.8946166666666668	0.6506000000000001	19.913166666666665	19.262566666666665	12201.59375	2970841.3119060067	0	1176	16.679013215202104	1.331814174363615	1.686293804685543	267.0572814941406	267.068115234375
609	267.0988464355469	1.6426166666666666					1	DETECTED	267.0988 m/z @1.64 [N1284_2.mzXML]	267.0988464355469	1.6426166666666666	1.5394	8.699733333333334	7.160333333333334	10422.50390625	610367.7431613769	0	1176	3.8659340526221873	16.747797430291623	44.469167267954084	267.09771728515625	267.10009765625
610	267.6462707519531	13.20175					1	DETECTED	267.6463 m/z @13.20 [N1284_2.mzXML]	267.6462707519531	13.20175	12.916883333333335	14.856133333333334	1.9392499999999995	187974.828125	3917618.981718755	2	1176	0.4156274246125591	1.5925864215336758	1.6338621553128303	267.6456604003906	267.6474609375
611	267.9789733886719	10.203966666666668					1	DETECTED	267.9790 m/z @10.20 [N1284_2.mzXML]	267.9789733886719	10.203966666666668	10.185583333333334	10.3135	0.1279166666666658	18832.91796875	91819.95860620082	0	1176	0.0932564593383276	3.4791477787849234	5.958295557569847	267.9787292480469	267.97906494140625
612	268.9576721191406	11.690249999999999					1	DETECTED	268.9577 m/z @11.69 [N1284_2.mzXML]	268.9576721191406	11.690249999999999	11.032683333333333	19.473833333333335	8.441150000000002	7580.4931640625	910394.3859994806	0	1176	0.6820744857752103	6.418474679373456	7.157943206267143	268.9569396972656	268.95880126953125
613	269.0869445800781	1.4806666666666668					1	DETECTED	269.0869 m/z @1.48 [N1284_2.mzXML]	269.0869445800781	1.4806666666666668	1.4156000000000002	1.5537666666666667	0.13816666666666655	5803.01220703125	30365.936724517796	0	1176	0.18949059891948083	1.0617315573770492	1.0983747579297785	269.08624267578125	269.0876159667969
614	269.1378479003906	12.0549					1	DETECTED	269.1378 m/z @12.05 [N1284_2.mzXML]	269.1378479003906	12.0549	11.990666666666668	12.173033333333333	0.182366666666665	29767.55859375	191332.88762255758	0	1176	0.08753394183676022	1.4195640892579249	1.8391281785158495	269.1375732421875	269.13800048828125
615	269.22564697265625	13.975816666666667					1	DETECTED	269.2256 m/z @13.98 [N1284_2.mzXML]	269.22564697265625	13.975816666666667	13.822016666666666	15.401066666666667	1.5790500000000005	45611.2109375	1210341.0901820671	0	1176	0.2986807298088152	4.364715162828757	5.2582606373117935	269.22552490234375	269.2267150878906
616	269.2834777832031	13.602516666666666					1	DETECTED	269.2835 m/z @13.60 [N1284_2.mzXML]	269.2834777832031	13.602516666666666	0.11989999999999999	19.7115	19.5916	10153.9384765625	2231695.2618902284	0	1176	1.4826565823772828	0.8482340958830593	0.4584851666660867	269.28253173828125	269.2852783203125
617	270.2292785644531	13.975816666666667					1	DETECTED	270.2293 m/z @13.98 [N1284_2.mzXML]	270.2292785644531	13.975816666666667	13.822016666666666	14.4496	0.6275833333333338	9853.888671875	188205.62541394032	0	1176	0.1650629994861319	2.0402579107065417	3.080515821413084	270.2286376953125	270.2296447753906
618	270.7972717285156	1.9501					1	DETECTED	270.7973 m/z @1.95 [N1284_2.mzXML]	270.7972717285156	1.9501	1.8946166666666668	2.105383333333333	0.21076666666666632	8126.1162109375	81049.28016674797	0	1176	0.31188987371814303	1.8993691799339187	2.7987383598678375	270.7968444824219	270.7982177734375
619	271.03961181640625	1.7824333333333333					1	DETECTED	271.0396 m/z @1.78 [N1284_2.mzXML]	271.03961181640625	1.7824333333333333	1.7524000000000002	16.924833333333332	15.172433333333332	53907.16796875	6228477.252430663	0	1176	0.19976597317554456	252.59322974472974	504.1864594894595	271.0391540527344	271.04681396484375
620	271.2050476074219	14.481300000000001					1	DETECTED	271.2050 m/z @14.48 [N1284_2.mzXML]	271.2050476074219	14.481300000000001	14.1548	14.839583333333334	0.6847833333333337	6381.3408203125	148307.9493240967	0	1176	0.21942862574851318	1.0486727922409362	1.0973455844818725	271.2044372558594	271.2056579589844
621	271.26263427734375	12.483033333333333					1	DETECTED	271.2626 m/z @12.48 [N1284_2.mzXML]	271.26263427734375	12.483033333333333	0.10171666666666666	20.00433333333333	19.902616666666663	14631.4296875	5402962.694263239	0	1176	18.952606075303176	0.8037358708484152	0.17578458232453492	271.26092529296875	271.2641906738281
622	271.657470703125	12.916883333333335					1	DETECTED	271.6575 m/z @12.92 [N1284_2.mzXML]	271.657470703125	12.916883333333335	12.804233333333334	13.098899999999999	0.2946666666666644	29121.2734375	250951.13257373078	0	1176	0.15075217774064953	1.3078857819203882	1.6157715638407764	271.6572265625	271.65771484375
623	272.2568664550781	11.350483333333333					1	DETECTED	272.2569 m/z @11.35 [N1284_2.mzXML]	272.2568664550781	11.350483333333333	0.4125333333333333	19.967666666666666	19.555133333333334	15935.3330078125	1988680.5634562066	0	1176	3.7541628607683712	2.4788376589724694	1.5281533676429415	272.2568664550781	272.26678466796875
624	272.6649169921875	13.289916666666667					1	DETECTED	272.6649 m/z @13.29 [N1284_2.mzXML]	272.6649169921875	13.289916666666667	8.6819	16.574383333333333	7.892483333333333	11299.703125	744055.8226912841	0	1176	0.16616943009990237	0.8563861531172124	0.030071999449500557	272.6560363769531	272.6708068847656
625	272.79412841796875	1.9921333333333335					1	DETECTED	272.7941 m/z @1.99 [N1284_2.mzXML]	272.79412841796875	1.9921333333333335	1.7042833333333334	2.11965	0.41536666666666666	12529.59375	164025.3388406982	0	1176	0.08461652744134351	0.7214984656360369	0.44299693127207374	272.79339599609375	272.79486083984375
626	272.9439392089844	1.6276166666666667					1	DETECTED	272.9439 m/z @1.63 [N1284_2.mzXML]	272.9439392089844	1.6276166666666667	1.5686166666666668	1.6879666666666668	0.11935000000000007	65349.3515625	224992.93992846692	0	1176	0.060978513868199746	1.0238649743094577	1.0570318427257157	272.94287109375	272.9445495605469
627	274.0908508300781	1.6575166666666665					1	DETECTED	274.0909 m/z @1.66 [N1284_2.mzXML]	274.0908508300781	1.6575166666666665	0.26595	19.821666666666665	19.555716666666665	6108.51806640625	1698507.6339465943	0	1176	9.294428654251828	7.026510887009846	11.108607269722695	274.0898742675781	274.09295654296875
628	274.273193359375	11.350483333333333					1	DETECTED	274.2732 m/z @11.35 [N1284_2.mzXML]	274.273193359375	11.350483333333333	7.828733333333333	12.651633333333333	4.8229	2014214.5	1.5248852552711418E7	1	1176	0.12125211483840737	2.903864609048118	2.9116884320941594	274.2668762207031	274.27398681640625
629	274.62469482421875	12.787266666666666					1	DETECTED	274.6247 m/z @12.79 [N1284_2.mzXML]	274.62469482421875	12.787266666666666	8.860066666666667	13.334066666666667	4.474	11221.7763671875	480070.8952635804	0	1176	0.43451126335921586	0.5696170299449992	0.13923405988999826	274.6236877441406	274.6346740722656
630	274.8807678222656	1.7524000000000002					1	DETECTED	274.8808 m/z @1.75 [N1284_2.mzXML]	274.8807678222656	1.7524000000000002	1.67265	1.81105	0.13840000000000008	28750.91015625	143742.58973559568	0	1176	0.05724255153824265	0.8677115987460797	0.7354231974921595	274.8800354003906	274.8809814453125
631	274.999267578125	11.739733333333334					1	DETECTED	274.9993 m/z @11.74 [N1284_2.mzXML]	274.999267578125	11.739733333333334	3.54275	19.310333333333332	15.767583333333333	10393.4697265625	1810405.3558754274	0	1176	2.905211702491423	0.9408926427277031	0.8553713719831858	274.9980163574219	275.00531005859375
632	275.0215759277344	1.4957166666666666					1	DETECTED	275.0216 m/z @1.50 [N1284_2.mzXML]	275.0215759277344	1.4957166666666666	1.4341833333333334	12.837616666666666	11.403433333333332	6801.59228515625	3120475.385261718	0	1176	0.080999587227651	92.66061755146279	184.32123510292558	275.02081298828125	275.0305480957031
633	275.2764587402344	11.335483333333334					1	DETECTED	275.2765 m/z @11.34 [N1284_2.mzXML]	275.2764587402344	11.335483333333334	11.303466666666667	11.958	0.6545333333333332	291133.0625	1917321.7804396998	0	1176	0.1005642952224246	3.928333516869181	4.998872945992842	275.27630615234375	275.27716064453125
634	275.6322937011719	13.20175					1	DETECTED	275.6323 m/z @13.20 [N1284_2.mzXML]	275.6322937011719	13.20175	11.90885	13.873816666666666	1.9649666666666672	99837.984375	1835822.8766616248	0	1176	0.24752677619270536	1.4160340873124369	1.0771322823113545	275.6315002441406	275.63348388671875
635	276.1337585449219	13.20175					1	DETECTED	276.1338 m/z @13.20 [N1284_2.mzXML]	276.1337585449219	13.20175	4.590866666666667	13.65245	9.061583333333333	27845.625	4090371.250892702	0	1176	0.11693585496321823	0.5261703696678428	0.028521866773329217	276.1330261230469	276.14361572265625
636	276.18035888671875	8.8423					1	DETECTED	276.1804 m/z @8.84 [N1284_2.mzXML]	276.18035888671875	8.8423	8.788499999999999	9.07305	0.2845500000000012	4737.45458984375	38596.309007873744	0	1176	0.22340375771611853	2.6445167286245104	4.289033457249021	276.17974853515625	276.18072509765625
637	276.65118408203125	13.172400000000001					1	DETECTED	276.6512 m/z @13.17 [N1284_2.mzXML]	276.65118408203125	13.172400000000001	13.0226	13.856300000000001	0.8337000000000003	24956.703125	460498.5761486818	0	1176	0.1630823067826359	2.7827102803738177	3.1818212737409244	276.6507263183594	276.6522216796875
638	276.9546203613281	1.5537666666666667					1	DETECTED	276.9546 m/z @1.55 [N1284_2.mzXML]	276.9546203613281	1.5537666666666667	1.4657833333333334	1.5686166666666668	0.10283333333333333	8175.548828125	29335.971715820342	0	1176	0.03305859263219868	0.5843909831407466	0.1687819662814931	276.95361328125	276.9549255371094
639	276.9850158691406	1.81105					1	DETECTED	276.9850 m/z @1.81 [N1284_2.mzXML]	276.9850158691406	1.81105	1.7824333333333333	18.654166666666665	16.87173333333333	19904.376953125	1159159.8449659424	0	1176	0.23096822212178103	250.58462170048847	9.296000674772259	276.9826354980469	276.9949035644531
640	277.03790283203125	10.512666666666666					1	DETECTED	277.0379 m/z @10.51 [N1284_2.mzXML]	277.03790283203125	10.512666666666666	10.495800000000001	10.580883333333333	0.08508333333333162	4187.90087890625	14310.325075500246	0	1176	0.08860116203852719	2.522233201581188	4.044466403162376	277.0373840332031	277.03839111328125
641	277.1579895019531	15.166116666666666					1	DETECTED	277.1580 m/z @15.17 [N1284_2.mzXML]	277.1579895019531	15.166116666666666	9.9708	18.837	8.8662	6010.47412109375	1155685.3710118413	0	1176	0.7980294643596402	0.8532877367115898	0.17288063124293482	277.1522521972656	277.1589660644531
642	277.1788635253906	12.173033333333333					1	DETECTED	277.1789 m/z @12.17 [N1284_2.mzXML]	277.1788635253906	12.173033333333333	0.10171666666666666	19.931333333333335	19.829616666666666	6967.39404296875	1841669.7633891297	0	1176	0.13249471311799788	0.8213526831511061	0.6463102916714702	277.1769714355469	277.1833190917969
643	277.2127685546875	13.702416666666666					1	DETECTED	277.2128 m/z @13.70 [N1284_2.mzXML]	277.2127685546875	13.702416666666666	11.523850000000001	14.497033333333333	2.9731833333333313	17129.818359375	809318.9994875483	0	1176	1.3420501758892076	0.6823714368774577	3.135872826339196	277.2124938964844	277.2167663574219
644	278.052001953125	16.46375					1	DETECTED	278.0520 m/z @16.46 [N1284_2.mzXML]	278.052001953125	16.46375	9.450999999999999	19.656833333333335	10.205833333333336	3206.934814453125	735825.0303556818	0	1176	0.84470198045838	0.7276627095884876	0.4553254191769752	278.0498962402344	278.0548095703125
645	278.6264953613281	12.932266666666667					1	DETECTED	278.6265 m/z @12.93 [N1284_2.mzXML]	278.6264953613281	12.932266666666667	10.295433333333333	13.068766666666667	2.7733333333333334	22135.560546875	961146.5744078367	0	1176	0.13427214093579565	0.5258833196384551	1.6053973576822897	278.6264953613281	278.6299133300781
646	278.981689453125	2.0062166666666665					1	DETECTED	278.9817 m/z @2.01 [N1284_2.mzXML]	278.981689453125	2.0062166666666665	2.0062166666666665	19.019333333333336	17.01311666666667	5390.95068359375	1938510.6136783764	0	1176	13.126300085025628	null	null	278.9799499511719	278.98297119140625
647	279.0836181640625	10.512666666666666					1	DETECTED	279.0836 m/z @10.51 [N1284_2.mzXML]	279.0836181640625	10.512666666666666	8.142316666666666	19.638666666666666	11.49635	87915.28125	1450752.6504273366	0	1176	0.08728396054401699	48.838726157414634	109.92700046070944	279.08349609375	279.09356689453125
648	279.1583557128906	12.416883333333335					1	DETECTED	279.1584 m/z @12.42 [N1284_2.mzXML]	279.1583557128906	12.416883333333335	0.10171666666666666	20.00433333333333	19.902616666666663	117796.515625	3.469769890511619E7	1	1176	11.323674603517224	0.5405509043759832	0.07869843900788934	279.1578674316406	279.1595458984375
649	279.23095703125	13.42485					1	DETECTED	279.2310 m/z @13.42 [N1284_2.mzXML]	279.23095703125	13.42485	12.243616666666666	15.65625	3.412633333333334	35055.2890625	1531086.2089798586	0	1176	0.23828845625904194	0.9976972621424974	0.9910071944142141	279.2283935546875	279.2323303222656
650	279.6460876464844	12.916883333333335					1	DETECTED	279.6461 m/z @12.92 [N1284_2.mzXML]	279.6460876464844	12.916883333333335	12.75375	14.1548	1.4010499999999997	163505.1875	1973747.8283636463	2	1176	0.16130099849360668	2.1343150185523747	1.514891124388659	279.6454772949219	279.6468200683594
651	280.0912780761719	1.7524000000000002					1	DETECTED	280.0913 m/z @1.75 [N1284_2.mzXML]	280.0912780761719	1.7524000000000002	1.7042833333333334	19.128	17.423716666666667	62368.76953125	5467107.84905981	0	1176	0.08775113629396913	167.75088147888997	278.776908951252	280.08575439453125	280.0919494628906
652	280.14764404296875	12.916883333333335					1	DETECTED	280.1476 m/z @12.92 [N1284_2.mzXML]	280.14764404296875	12.916883333333335	12.804233333333334	13.334066666666667	0.5298333333333325	41815.98046875	488621.88697570795	0	1176	0.11240539147612516	1.602209573794075	2.1198507746607436	280.14697265625	280.1484069824219
653	280.1617431640625	12.416883333333335					1	DETECTED	280.1617 m/z @12.42 [N1284_2.mzXML]	280.1617431640625	12.416883333333335	0.17446666666666666	19.967666666666666	19.7932	20573.1796875	5927253.541291316	0	1176	11.251041761740577	0.5680419665029163	3.9281948450412694	280.1606140136719	280.1639709472656
654	280.2337951660156	13.440483333333333					1	DETECTED	280.2338 m/z @13.44 [N1284_2.mzXML]	280.2337951660156	13.440483333333333	13.42485	13.618933333333333	0.19408333333333339	7617.4423828125	57293.145031005784	0	1176	0.0448961004090922	6.207356076758954	11.414712153517907	280.23345947265625	280.2344055175781
655	280.6541442871094	13.304683333333333					1	DETECTED	280.6541 m/z @13.30 [N1284_2.mzXML]	280.6541442871094	13.304683333333333	12.932266666666667	14.324016666666667	1.39175	60599.4296875	1002004.1867344962	0	1176	0.17784223752498818	1.0479507445929999	3.3754087642268904	280.6488037109375	280.6545715332031
656	281.07025146484375	9.988416666666666					1	DETECTED	281.0703 m/z @9.99 [N1284_2.mzXML]	281.07025146484375	9.988416666666666	9.9533	12.006716666666668	2.053416666666667	20314.3515625	786067.2625396119	0	1176	0.09041986684411008	29.237066919792273	57.474133839584546	281.06756591796875	281.07025146484375
657	281.0835266113281	15.564316666666667					1	DETECTED	281.0835 m/z @15.56 [N1284_2.mzXML]	281.0835266113281	15.564316666666667	2.3297833333333333	19.821666666666665	17.491883333333334	13040.0146484375	4083815.794897825	0	1176	6.6465180800801225	0.66084246768555	0.6589381603586555	281.08245849609375	281.0904541015625
658	281.112548828125	9.538099999999998					1	DETECTED	281.1125 m/z @9.54 [N1284_2.mzXML]	281.112548828125	9.538099999999998	9.417216666666667	17.366666666666667	7.949450000000001	2971.62841796875	790414.5526942138	0	1176	0.10356627564478593	32.880670067558704	64.76134013511741	281.112548828125	281.117431640625
659	281.2466735839844	14.277783333333334					1	DETECTED	281.2467 m/z @14.28 [N1284_2.mzXML]	281.2466735839844	14.277783333333334	0.10171666666666666	19.803166666666666	19.701449999999998	222717.015625	1.1362946457180504E7	0	1176	0.6100272414065149	0.7499391099560111	0.5009041263849907	281.2451171875	281.2485656738281
660	281.66168212890625	14.0585					1	DETECTED	281.6617 m/z @14.06 [N1284_2.mzXML]	281.66168212890625	14.0585	2.2330833333333335	16.243516666666668	14.010433333333335	37056.51171875	3581698.771523804	0	1176	0.22440543989179496	0.5923864557274233	9.830835856893184	281.65570068359375	281.6690368652344
661	282.1629638671875	14.025466666666667					1	DETECTED	282.1630 m/z @14.03 [N1284_2.mzXML]	282.1629638671875	14.025466666666667	11.941583333333334	15.43735	3.4957666666666665	7755.9521484375	873984.8794414673	0	1176	3.0043231535869896	0.8387625666823961	0.6775251333647921	282.1629638671875	282.1644592285156
662	282.2214660644531	17.348000000000003					1	DETECTED	282.2215 m/z @17.35 [N1284_2.mzXML]	282.2214660644531	17.348000000000003	0.10171666666666666	20.00433333333333	19.902616666666663	3535.319091796875	2367679.3063078634	0	1176	8.038818338989095	0.577011761954508	0.15402352390901589	282.2196960449219	282.22259521484375
663	282.2500915527344	14.216716666666667					1	DETECTED	282.2501 m/z @14.22 [N1284_2.mzXML]	282.2500915527344	14.216716666666667	2.94115	15.967383333333334	13.026233333333334	37998.73046875	6619260.612584165	0	1176	3.2607262343531307	0.5775263493905036	0.12936728822103571	282.2444763183594	282.2593688964844
664	282.2785339355469	13.873816666666666					1	DETECTED	282.2785 m/z @13.87 [N1284_2.mzXML]	282.2785339355469	13.873816666666666	8.526066666666667	14.122766666666667	5.5967	41023.98828125	1817398.6924468982	0	1176	0.25855987997561947	0.9907047181136456	0.9132342336736982	282.27728271484375	282.2841796875
665	282.90460205078125	1.59765					1	DETECTED	282.9046 m/z @1.60 [N1284_2.mzXML]	282.90460205078125	1.59765	1.5537666666666667	1.6426166666666666	0.08884999999999987	62855.7265625	191933.05443774408	0	1176	0.04941375348824617	1.0123433345993162	1.0210913189876507	282.90411376953125	282.90496826171875
666	282.9724426269531	11.659083333333333					1	DETECTED	282.9724 m/z @11.66 [N1284_2.mzXML]	282.9724426269531	11.659083333333333	11.10045	15.637933333333333	4.537483333333332	10095.095703125	666894.852922241	0	1176	0.20374406547897017	4.061235753923268	6.2163129887882755	282.97216796875	282.9740295410156
667	283.0074157714844	10.222166666666668					1	DETECTED	283.0074 m/z @10.22 [N1284_2.mzXML]	283.0074157714844	10.222166666666668	10.185583333333334	10.36825	0.1826666666666661	17183.64453125	85903.53004388414	0	1176	0.08160793326423565	2.9621333389072784	3.2214852847401576	283.0071105957031	283.00762939453125
668	283.0265197753906	1.8672833333333334					1	DETECTED	283.0265 m/z @1.87 [N1284_2.mzXML]	283.0265197753906	1.8672833333333334	1.8532833333333334	17.053833333333333	15.20055	8399.6669921875	2141182.660639557	0	1176	0.0362297024110938	541.8784921344619	1021.4681771991096	283.0265197753906	283.0285949707031
669	283.1534729003906	12.038716666666666					1	DETECTED	283.1535 m/z @12.04 [N1284_2.mzXML]	283.1534729003906	12.038716666666666	3.358566666666667	12.120916666666666	8.76235	7843.0439453125	1450400.1969555968	0	1176	0.09740303485977009	0.5047349412164537	0.009469882432907297	283.1530456542969	283.1631164550781
670	283.2623596191406	12.618233333333334					1	DETECTED	283.2624 m/z @12.62 [N1284_2.mzXML]	283.2623596191406	12.618233333333334	0.10171666666666666	20.00433333333333	19.902616666666663	63795.078125	2759541.5428997767	0	1176	0.24399483101177388	1.611384218391629	3.8775231465236737	283.2530212402344	283.2646484375
671	283.2813720703125	13.89095					1	DETECTED	283.2814 m/z @13.89 [N1284_2.mzXML]	283.2813720703125	13.89095	5.599783333333334	14.340116666666667	8.740333333333332	7320.49267578125	1866583.4082817377	0	1176	0.48855772351361537	0.5270870605262629	0.054174121052525795	283.2798767089844	283.2824401855469
672	283.6297607421875	11.9743					1	DETECTED	283.6298 m/z @11.97 [N1284_2.mzXML]	283.6297607421875	11.9743	11.941583333333334	12.120916666666666	0.17933333333333223	8622.439453125	46906.931121948444	0	1176	0.11429998719143519	2.740703005603739	4.481406011207478	283.62945556640625	283.63006591796875
673	284.1885070800781	9.503783333333333					1	DETECTED	284.1885 m/z @9.50 [N1284_2.mzXML]	284.1885070800781	9.503783333333333	8.98445	17.476999999999997	8.492549999999996	3064.8349609375	666080.0553839721	0	1176	0.41196772817613514	8.176396020539169	15.352792041078336	284.1847839355469	284.1893310546875
674	284.2936706542969	11.706466666666667					1	DETECTED	284.2937 m/z @11.71 [N1284_2.mzXML]	284.2936706542969	11.706466666666667	0.33955	14.513083333333332	14.173533333333332	20806.853515625	1597912.7663923947	0	1176	0.15044012999907075	0.5236249244626346	0.04358629717523883	284.29315185546875	284.2951354980469
675	284.3299865722656	11.877					1	DETECTED	284.3300 m/z @11.88 [N1284_2.mzXML]	284.3299865722656	11.877	11.843449999999999	12.155433333333333	0.31198333333333395	12595.8515625	106857.60304785192	0	1176	0.10205589572755436	4.649528067560622	8.299056135121244	284.3299865722656	284.3310546875
676	284.9094543457031	1.67265					1	DETECTED	284.9095 m/z @1.67 [N1284_2.mzXML]	284.9094543457031	1.67265	1.6575166666666665	19.473833333333335	17.81631666666667	33998.28515625	1139218.5826718751	0	1176	0.15834865781573626	588.6448237885421	8.830793554679127	284.9090270996094	284.9173278808594
677	285.0055236816406	10.222166666666668					1	DETECTED	285.0055 m/z @10.22 [N1284_2.mzXML]	285.0055236816406	10.222166666666668	10.185583333333334	10.4413	0.25571666666666637	14324.7705078125	84170.47581762678	0	1176	0.09936219142462654	2.491800297028439	3.439267142285347	285.0051574707031	285.0057373046875
678	285.0642395019531	1.4806666666666668					1	DETECTED	285.0642 m/z @1.48 [N1284_2.mzXML]	285.0642395019531	1.4806666666666668	1.4156000000000002	17.311	15.8954	13971.62890625	1504117.6723991088	0	1176	0.12657321433778868	122.14702868852471	232.6780766781064	285.0640563964844	285.0694885253906
679	285.2782287597656	13.941566666666667					1	DETECTED	285.2782 m/z @13.94 [N1284_2.mzXML]	285.2782287597656	13.941566666666667	0.13799999999999998	19.638666666666666	19.500666666666664	2561.29296875	1350644.7789305728	0	1176	8.541915460399432	0.706363331216328	0.4127266624326562	285.2762756347656	285.28033447265625
680	286.1031494140625	8.735133333333332					1	DETECTED	286.1031 m/z @8.74 [N1284_2.mzXML]	286.1031494140625	8.735133333333332	8.56075	11.049316666666666	2.4885666666666655	2862.790771484375	240272.75004202267	0	1176	0.0696766581771815	7.135334034215886	13.270668068431773	286.10247802734375	286.103515625
681	286.2008361816406	10.331883333333334					1	DETECTED	286.2008 m/z @10.33 [N1284_2.mzXML]	286.2008361816406	10.331883333333334	10.277016666666666	11.083883333333334	0.806866666666668	188022.15625	1653718.9625490773	1	1176	0.116173183072803	3.0383523327334365	3.5982609506321532	286.1993408203125	286.20123291015625
682	286.2486267089844	9.7636					1	DETECTED	286.2486 m/z @9.76 [N1284_2.mzXML]	286.2486267089844	9.7636	9.12635	18.91	9.78365	76069.125	2170545.878862334	1	1176	0.14575099090669497	1.3072968675707926	2.1826753532546457	286.2467041015625	286.2499084472656
683	287.0132141113281	1.7824333333333333					1	DETECTED	287.0132 m/z @1.78 [N1284_2.mzXML]	287.0132141113281	1.7824333333333333	1.7366333333333333	1.8946166666666668	0.1579833333333336	20351.33984375	111381.48545239266	0	1176	0.08103901471055841	1.7247088791848622	2.4494177583697243	287.0129699707031	287.0141906738281
684	287.2042541503906	10.36825					1	DETECTED	287.2043 m/z @10.37 [N1284_2.mzXML]	287.2042541503906	10.36825	7.421483333333333	10.580883333333333	3.1593999999999998	30204.44921875	1621388.320668671	0	1176	0.10896780744237944	0.5342342918204775	0.053355745103824355	287.198486328125	287.2047119140625
685	287.2361145019531	13.924833333333334					1	DETECTED	287.2361 m/z @13.92 [N1284_2.mzXML]	287.2361145019531	13.924833333333334	11.826266666666667	14.872933333333332	3.046666666666665	7147.0556640625	464500.18783306866	0	1176	0.23899474109850338	0.7258922756802259	0.25793535788914745	287.2358093261719	287.2369079589844
686	287.251708984375	9.815316666666666					1	DETECTED	287.2517 m/z @9.82 [N1284_2.mzXML]	287.251708984375	9.815316666666666	9.642166666666666	10.185583333333334	0.5434166666666673	10841.390625	150922.61930606107	0	1176	0.16071866539788715	1.5692078159591922	1.7833292722339564	287.2511901855469	287.2531433105469
687	287.6320495605469	12.916883333333335					1	DETECTED	287.6320 m/z @12.92 [N1284_2.mzXML]	287.6320495605469	12.916883333333335	12.73635	14.371733333333333	1.6353833333333334	125127.140625	1339986.0220507206	0	1176	0.13533847023979995	1.2330977591673038	2.244647049024864	287.6311950683594	287.63299560546875
688	288.2160949707031	10.6352					1	DETECTED	288.2161 m/z @10.64 [N1284_2.mzXML]	288.2160949707031	10.6352	0.22923333333333332	19.913166666666665	19.683933333333332	380708.0	4091039.223209328	1	1176	0.0858495119680196	3.968325165492023	4.9249178134417395	288.2063293457031	288.21795654296875
689	288.6402282714844	13.289916666666667					1	DETECTED	288.6402 m/z @13.29 [N1284_2.mzXML]	288.6402282714844	13.289916666666667	12.75375	17.809	5.055250000000001	34549.87109375	1178081.880092041	0	1176	0.19680025262240974	0.7963798782930089	0.5303710737826147	288.6308898925781	288.6404724121094
690	288.7679443359375	2.02035					1	DETECTED	288.7679 m/z @2.02 [N1284_2.mzXML]	288.7679443359375	2.02035	1.9085666666666665	2.11965	0.2110833333333335	7644.75048828125	66578.87702819829	0	1176	0.15217021242947837	0.9441628149694338	0.8883256299388674	288.76739501953125	288.7686462402344
691	288.921630859375	1.6125333333333332					1	DETECTED	288.9216 m/z @1.61 [N1284_2.mzXML]	288.921630859375	1.6125333333333332	1.5686166666666668	1.7680166666666668	0.19940000000000002	226567.8125	1045377.6354487306	0	1176	0.06776026956968195	2.2216549848428437	3.6409617521165245	288.92108154296875	288.9219055175781
692	289.12109375	1.6879666666666668					1	DETECTED	289.1211 m/z @1.69 [N1284_2.mzXML]	289.12109375	1.6879666666666668	1.6879666666666668	9.659716666666666	7.971749999999999	24394.869140625	5890452.531480803	0	1176	8.437370344267121	null	null	289.1167297363281	289.12109375
693	289.1750183105469	1.3975					1	DETECTED	289.1750 m/z @1.40 [N1284_2.mzXML]	289.1750183105469	1.3975	0.10171666666666666	20.00433333333333	19.902616666666663	5318.7578125	1592200.1535901485	0	1176	7.2932058728214075	7.679762563185717	13.969340882117494	289.1744384765625	289.1768798828125
694	289.21978759765625	10.6352					1	DETECTED	289.2198 m/z @10.64 [N1284_2.mzXML]	289.21978759765625	10.6352	10.598983333333333	12.138266666666668	1.5392833333333353	52587.9375	1825707.1031428245	0	1176	0.06812972746102552	20.464132258320333	42.19471740361856	289.2151794433594	289.2198791503906
695	289.6479797363281	14.09085					1	DETECTED	289.6480 m/z @14.09 [N1284_2.mzXML]	289.6479797363281	14.09085	11.10045	15.985633333333334	4.885183333333334	17415.3125	1118961.53070285	0	1176	2.308455737619086	2.0115252824514527	4.530961634089657	289.6398010253906	289.6575012207031
696	290.26873779296875	11.395100000000001					1	DETECTED	290.2687 m/z @11.40 [N1284_2.mzXML]	290.26873779296875	11.395100000000001	10.948483333333334	11.50755	0.5590666666666664	26119.779296875	445513.91846875026	0	1176	0.10541218725450818	0.625890957943052	0.23259554638632865	290.26727294921875	290.2688293457031
697	290.6268615722656	12.853966666666668					1	DETECTED	290.6269 m/z @12.85 [N1284_2.mzXML]	290.6268615722656	12.853966666666668	12.73635	13.2752	0.53885	19542.13671875	193850.2881520997	0	1176	0.10513805159359357	2.290704265268493	1.578814829888463	290.6259460449219	290.6353454589844
698	290.6668701171875	14.075133333333333					1	DETECTED	290.6669 m/z @14.08 [N1284_2.mzXML]	290.6668701171875	14.075133333333333	11.53975	15.364366666666665	3.8246166666666657	4676.52978515625	616892.0064808046	0	1176	0.2075009340964975	0.7542482070429847	0.5084964140859692	290.66571044921875	290.6676330566406
699	290.9252014160156	2.6434333333333333					1	DETECTED	290.9252 m/z @2.64 [N1284_2.mzXML]	290.9252014160156	2.6434333333333333	1.8532833333333334	16.5376	14.684316666666668	38059.4609375	3284069.61089209	0	1176	0.6875131676186035	1.8363930148288794	1.771392093893176	290.9228820800781	290.925537109375
700	291.11944580078125	12.022400000000001					1	DETECTED	291.1194 m/z @12.02 [N1284_2.mzXML]	291.11944580078125	12.022400000000001	0.3028166666666667	12.770783333333332	12.467966666666666	102622.0546875	1.0373704666345943E7	1	1176	0.11702591383484595	0.5138726663951826	0.020405566937128344	291.1116027832031	291.12835693359375
701	291.2652282714844	11.9743					1	DETECTED	291.2652 m/z @11.97 [N1284_2.mzXML]	291.2652282714844	11.9743	11.756866666666667	14.990366666666667	3.2334999999999994	4782.77783203125	445037.9325996703	0	1176	2.015171659914323	7.435612448260039	13.871224896520078	291.2640075683594	291.26611328125
702	291.6459045410156	12.837616666666666					1	DETECTED	291.6459 m/z @12.84 [N1284_2.mzXML]	291.6459045410156	12.837616666666666	2.47905	14.7401	12.261050000000001	45873.98046875	2579452.394674744	0	1176	0.18595843735763395	9.477189932019295	2.4672176230808867	291.64385986328125	291.6471252441406
703	291.9350891113281	2.6024499999999997					1	DETECTED	291.9351 m/z @2.60 [N1284_2.mzXML]	291.9350891113281	2.6024499999999997	1.9224333333333334	6.303383333333333	4.3809499999999995	29425.869140625	1718649.3400017994	0	1176	0.7400952155771376	1.7737054040744786	2.106773087304706	291.9339904785156	291.9360046386719
704	292.067626953125	16.759166666666665					1	DETECTED	292.0676 m/z @16.76 [N1284_2.mzXML]	292.067626953125	16.759166666666665	9.40055	19.182333333333336	9.781783333333335	3764.48046875	962486.5085149239	0	1176	2.9307826091994524	0.6646482468398728	0.32929649367974567	292.0660095214844	292.07562255859375
705	292.12286376953125	12.022400000000001					1	DETECTED	292.1229 m/z @12.02 [N1284_2.mzXML]	292.12286376953125	12.022400000000001	2.1480666666666663	16.629966666666668	14.481900000000001	16400.048828125	3008465.625595336	0	1176	0.11861571490740452	0.5107032543978383	0.020340249273112784	292.1131591796875	292.1240539550781
706	292.6539001464844	13.053133333333333					1	DETECTED	292.6539 m/z @13.05 [N1284_2.mzXML]	292.6539001464844	13.053133333333333	2.68485	13.172400000000001	10.487550000000002	9641.05078125	2375296.1966799316	0	1176	0.060442071242793105	0.5057515146351775	0.01150302927035509	292.6452331542969	292.65472412109375
707	292.932373046875	2.8118666666666665					1	DETECTED	292.9324 m/z @2.81 [N1284_2.mzXML]	292.932373046875	2.8118666666666665	2.3842	17.0355	14.651299999999999	4832.61865234375	1587196.6162246703	0	1176	0.3924577549945658	17.129345284489478	1.327225591929016	292.9244689941406	292.93975830078125
708	292.951171875	2.6161000000000003					1	DETECTED	292.9512 m/z @2.62 [N1284_2.mzXML]	292.951171875	2.6161000000000003	2.5061166666666663	3.4506	0.9444833333333338	3987.156005859375	107194.73088409427	0	1176	0.5174240039691878	4.2937566297923695	7.587513259584739	292.9428405761719	292.958740234375
709	292.97723388671875	2.8118666666666665					1	DETECTED	292.9772 m/z @2.81 [N1284_2.mzXML]	292.97723388671875	2.8118666666666665	2.3977	3.34335	0.9456500000000001	3712.546630859375	122607.69812835696	0	1176	0.3302359574578433	1.1416297786720326	1.283259557344065	292.969482421875	292.97808837890625
710	292.98883056640625	2.4516333333333336					1	DETECTED	292.9888 m/z @2.45 [N1284_2.mzXML]	292.98883056640625	2.4516333333333336	2.4246166666666666	3.48145	1.0568333333333335	5177.740234375	144005.68768450923	0	1176	0.45563867909931366	19.558914250462504	36.77993168494404	292.9810791015625	292.9891662597656
711	293.0	2.6571833333333337					1	DETECTED	293.0000 m/z @2.66 [N1284_2.mzXML]	293.0	2.6571833333333337	1.5394	14.839583333333334	13.300183333333333	5313.34326171875	842577.3718462831	0	1176	0.4132551702570506	5.949356613535716	0.6828551770472053	292.9923400878906	293.0014343261719
712	293.01153564453125	2.5749500000000003					1	DETECTED	293.0115 m/z @2.57 [N1284_2.mzXML]	293.01153564453125	2.5749500000000003	2.3297833333333333	3.65035	1.3205666666666667	7285.39013671875	221645.48543713382	0	1176	0.20874993029167488	2.693201903467026	4.497082205526819	293.00360107421875	293.0159606933594
713	293.0267028808594	2.6161000000000003					1	DETECTED	293.0267 m/z @2.62 [N1284_2.mzXML]	293.0267028808594	2.6161000000000003	2.3161	3.7433833333333335	1.4272833333333335	8498.8447265625	286502.74295419303	0	1176	0.7362506610198403	2.378805555555554	3.212696734827178	293.018798828125	293.02691650390625
714	293.0379943847656	2.6296833333333334					1	DETECTED	293.0380 m/z @2.63 [N1284_2.mzXML]	293.0379943847656	2.6296833333333334	2.11965	11.303466666666667	9.183816666666667	10222.154296875	1838913.1831615597	0	1176	0.25329967902558126	9.003153388667407	2.2456648310802727	293.0302734375	293.0458068847656
715	293.05682373046875	2.5749500000000003					1	DETECTED	293.0568 m/z @2.57 [N1284_2.mzXML]	293.05682373046875	2.5749500000000003	2.2748500000000003	4.352833333333334	2.0779833333333335	13792.37109375	545970.0346577148	0	1176	0.5304514936683407	3.4621515050538707	3.962456143656254	293.0489501953125	293.0572509765625
716	293.06793212890625	2.465516666666667					1	DETECTED	293.0679 m/z @2.47 [N1284_2.mzXML]	293.06793212890625	2.465516666666667	2.1480666666666663	19.164166666666667	17.0161	16282.044921875	2522436.7693855	0	1176	0.5473897012850166	26.7320614926246	48.962062473122835	293.060302734375	293.068603515625
717	293.0789489746094	2.7977333333333334					1	DETECTED	293.0789 m/z @2.80 [N1284_2.mzXML]	293.0789489746094	2.7977333333333334	1.93625	4.957016666666666	3.020766666666666	34438.00390625	1546101.3824294126	0	1176	0.7887437531121897	1.6266419451127994	0.8141436527147804	293.0710754394531	293.08197021484375
718	293.09735107421875	2.6161000000000003					1	DETECTED	293.0974 m/z @2.62 [N1284_2.mzXML]	293.09735107421875	2.6161000000000003	0.11989999999999999	20.00433333333333	19.88443333333333	1.0227162E7	6.420274699176636E8	1	1176	0.7428903260340713	1.936622450732488	1.8354880477869406	293.0960998535156	293.1073303222656
719	293.1326599121094	10.112833333333333					1	DETECTED	293.1327 m/z @10.11 [N1284_2.mzXML]	293.1326599121094	10.112833333333333	2.0769	15.693583333333333	13.616683333333333	63143.8046875	1.335605694288312E7	2	1176	7.861591488564061	0.5732212916370797	0.28150584864150496	293.1227722167969	293.1420593261719
720	293.1522521972656	9.642166666666666					1	DETECTED	293.1523 m/z @9.64 [N1284_2.mzXML]	293.1522521972656	9.642166666666666	2.1340166666666667	13.068766666666667	10.934750000000001	261634.390625	2.261186875591114E7	0	1176	0.26670260598060125	0.5483624043794588	0.08766507193225032	293.1448974609375	293.1617431640625
721	293.1777648925781	13.719383333333333					1	DETECTED	293.1778 m/z @13.72 [N1284_2.mzXML]	293.1777648925781	13.719383333333333	2.3161	14.1548	11.8387	35962.90234375	2144107.051411774	0	1176	0.3032177926368895	0.5208800346666203	0.039930671564222885	293.16790771484375	293.18011474609375
722	293.1907958984375	10.258849999999999					1	DETECTED	293.1908 m/z @10.26 [N1284_2.mzXML]	293.1907958984375	10.258849999999999	2.3842	14.8226	12.4384	43144.31640625	1.4099325884258881E7	0	1176	12.165516971507795	0.8017521935902453	0.5368854261325456	293.18280029296875	293.1988830566406
723	293.20208740234375	2.6296833333333334					1	DETECTED	293.2021 m/z @2.63 [N1284_2.mzXML]	293.20208740234375	2.6296833333333334	2.3842	12.651633333333333	10.267433333333333	4442.33740234375	1233633.880631836	0	1176	0.3532548750297235	20.912689252495063	3.0230233212046036	293.201416015625	293.2109375
724	293.2211608886719	2.6161000000000003					1	DETECTED	293.2212 m/z @2.62 [N1284_2.mzXML]	293.2211608886719	2.6161000000000003	2.3706666666666667	12.483033333333333	10.112366666666667	4956.30322265625	1271767.2719668273	0	1176	0.16372234630728633	20.601045769387454	2.4449642236994276	293.2116394042969	293.22900390625
725	293.3099060058594	10.222166666666668					1	DETECTED	293.3099 m/z @10.22 [N1284_2.mzXML]	293.3099060058594	10.222166666666668	2.4246166666666666	10.222166666666668	7.797550000000001	40458.56640625	8225735.915591035	0	1176	7.813347496832065	0.5	null	293.3054504394531	293.3193054199219
726	293.6818542480469	2.7129333333333334					1	DETECTED	293.6819 m/z @2.71 [N1284_2.mzXML]	293.6818542480469	2.7129333333333334	2.47905	3.5887000000000002	1.1096500000000002	4072.63916015625	136670.79971289064	0	1176	0.550416397380447	2.3722297441744455	3.7444594883488906	293.6784362792969	293.6832580566406
727	294.1004638671875	2.6161000000000003					1	DETECTED	294.1005 m/z @2.62 [N1284_2.mzXML]	294.1004638671875	2.6161000000000003	1.8252666666666668	18.818166666666666	16.9929	1006020.3125	6.084244581211014E7	0	1176	0.7254941481277517	1.9814085954704377	1.8378557332161851	294.1002197265625	294.10467529296875
728	294.1559753417969	9.642166666666666					1	DETECTED	294.1560 m/z @9.64 [N1284_2.mzXML]	294.1559753417969	9.642166666666666	9.538099999999998	12.853966666666668	3.31586666666667	28206.759765625	1130593.0723735364	0	1176	0.3690026900074681	15.931454196027987	30.862908392055974	294.1557922363281	294.165771484375
729	294.9190979003906	13.348716666666666					1	DETECTED	294.9191 m/z @13.35 [N1284_2.mzXML]	294.9190979003906	13.348716666666666	0.10171666666666666	19.986	19.884283333333332	14197.453125	4052753.332291017	0	1176	0.8561909239838119	0.7544521226876629	0.41564263941253615	294.9168395996094	294.9208679199219
730	294.9381103515625	1.6426166666666666					1	DETECTED	294.9381 m/z @1.64 [N1284_2.mzXML]	294.9381103515625	1.6426166666666666	1.5830666666666666	1.6879666666666668	0.10490000000000022	94435.9921875	322876.20352819853	0	1176	0.06863750694460213	0.8954780258382107	0.8608616641180119	294.9378356933594	294.93890380859375
731	295.10162353515625	2.6161000000000003					1	DETECTED	295.1016 m/z @2.62 [N1284_2.mzXML]	295.10162353515625	2.6161000000000003	1.83945	18.726499999999998	16.88705	118583.4921875	8630112.11495864	0	1176	0.7283960290757516	1.7269291952706067	1.925467616594614	295.0974426269531	295.10614013671875
732	295.1282043457031	9.642166666666666					1	DETECTED	295.1282 m/z @9.64 [N1284_2.mzXML]	295.1282043457031	9.642166666666666	9.589400000000001	9.728983333333334	0.1395833333333325	33571.1640625	172166.85455639573	0	1176	0.08444728480960784	1.3226468730259322	1.6452937460518644	295.1281433105469	295.12835693359375
733	295.148193359375	9.746450000000001					1	DETECTED	295.1482 m/z @9.75 [N1284_2.mzXML]	295.148193359375	9.746450000000001	9.486333333333333	10.185583333333334	0.699250000000001	9901.6513671875	218716.40801281767	0	1176	0.41361981587190577	1.3441084128916434	1.4699293500758344	295.1475830078125	295.14898681640625
734	295.193359375	12.330816666666667					1	DETECTED	295.1934 m/z @12.33 [N1284_2.mzXML]	295.193359375	12.330816666666667	1.4341833333333334	15.473633333333334	14.03945	43191.359375	4859819.055780091	0	1176	0.2740771435367062	0.6219294769039072	0.18792566543327596	295.1868896484375	295.2026672363281
735	295.29376220703125	2.6434333333333333					1	DETECTED	295.2938 m/z @2.64 [N1284_2.mzXML]	295.29376220703125	2.6434333333333333	2.02035	8.56075	6.5404	35919.12109375	2089999.7430759897	0	1176	0.676112438375339	1.8390407140838632	2.0152820027990797	295.29339599609375	295.29620361328125
736	296.0651550292969	1.7524000000000002					1	DETECTED	296.0652 m/z @1.75 [N1284_2.mzXML]	296.0651550292969	1.7524000000000002	1.7042833333333334	13.245783333333332	11.5415	54873.00390625	8178540.143874876	0	1176	0.0671110228514491	119.93245583650813	238.86491167301625	296.0573425292969	296.0651550292969
737	296.1487731933594	8.931766666666666					1	DETECTED	296.1488 m/z @8.93 [N1284_2.mzXML]	296.1487731933594	8.931766666666666	8.8245	9.833	1.0084999999999997	7873.12451171875	114642.15621148674	0	1176	0.054575036212430206	4.700901180857706	7.241454467041941	296.1481018066406	296.1526184082031
738	296.1844482421875	11.809					1	DETECTED	296.1844 m/z @11.81 [N1284_2.mzXML]	296.1844482421875	11.809	9.384383333333334	19.69333333333333	10.308949999999998	22360.9140625	1962664.2763291635	0	1176	0.21736803924318338	2.4572487080162086	4.377049005421205	296.18218994140625	296.1849060058594
739	296.1965026855469	12.365616666666666					1	DETECTED	296.1965 m/z @12.37 [N1284_2.mzXML]	296.1965026855469	12.365616666666666	12.243616666666666	14.09085	1.8472333333333335	8152.0205078125	417939.49811425817	0	1176	0.33178211217304465	7.570628415300554	14.141256830601108	296.19635009765625	296.2048034667969
740	296.25732421875	13.42485					1	DETECTED	296.2573 m/z @13.42 [N1284_2.mzXML]	296.25732421875	13.42485	13.378866666666665	13.753366666666667	0.37450000000000117	13435.5234375	199757.18244091803	0	1176	0.34160314477567333	4.072127582457372	7.144255164914743	296.25665283203125	296.2578430175781
741	297.1182861328125	1.4957166666666666					1	DETECTED	297.1183 m/z @1.50 [N1284_2.mzXML]	297.1182861328125	1.4957166666666666	1.4156000000000002	9.55515	8.13955	8477.21484375	1058659.4553338012	0	1176	0.08919524168745818	50.79810692739772	95.77469650663986	297.1173095703125	297.1267395019531
742	297.1798095703125	14.434266666666668					1	DETECTED	297.1798 m/z @14.43 [N1284_2.mzXML]	297.1798095703125	14.434266666666668	9.2884	19.913166666666665	10.624766666666666	11290.912109375	2327757.18159442	0	1176	3.552155323880614	0.98265399588451	1.02228651512244	297.1788330078125	297.1874694824219
743	298.2550048828125	13.113499999999998					1	DETECTED	298.2550 m/z @13.11 [N1284_2.mzXML]	298.2550048828125	13.113499999999998	12.886149999999999	13.172400000000001	0.28625000000000256	6345.0322265625	82802.35902209482	0	1176	0.24001109527785403	0.6295359577743638	0.2590719155487275	298.2547302246094	298.2554016113281
744	298.27313232421875	14.216716666666667					1	DETECTED	298.2731 m/z @14.22 [N1284_2.mzXML]	298.27313232421875	14.216716666666667	10.948483333333334	17.2925	6.344016666666667	163812.625	6691388.697772888	0	1176	0.5877366609592212	0.8311266692377102	6.513862654898164	298.27215576171875	298.2755126953125
745	299.137939453125	11.350483333333333					1	DETECTED	299.1379 m/z @11.35 [N1284_2.mzXML]	299.137939453125	11.350483333333333	10.149416666666667	16.500866666666667	6.35145	124996.1953125	4360493.98485071	1	1176	0.17079711629577154	1.639927702252758	0.5829448204750649	299.1360168457031	299.13909912109375
746	299.2763671875	14.293016666666666					1	DETECTED	299.2764 m/z @14.29 [N1284_2.mzXML]	299.2763671875	14.293016666666666	14.041733333333333	16.795333333333335	2.7536000000000023	33157.06640625	1126044.5913265673	0	1176	0.45707620556983564	3.287695725802945	3.887188665774641	299.2759704589844	299.2779541015625
747	299.6319274902344	12.87035					1	DETECTED	299.6319 m/z @12.87 [N1284_2.mzXML]	299.6319274902344	12.87035	12.719050000000001	13.053133333333333	0.3340833333333322	36285.29296875	336473.3326086436	0	1176	0.12946961536919588	1.104042740691785	1.2080854813835702	299.63177490234375	299.63262939453125
748	300.11151123046875	10.023783333333334					1	DETECTED	300.1115 m/z @10.02 [N1284_2.mzXML]	300.11151123046875	10.023783333333334	9.17235	10.36825	1.1959	8490.1123046875	176300.00251800532	0	1176	0.24797229803311716	0.7022863406804204	2.0070705514307376	300.11090087890625	300.1134338378906
749	300.1792297363281	11.55475					1	DETECTED	300.1792 m/z @11.55 [N1284_2.mzXML]	300.1792297363281	11.55475	9.2733	16.648366666666668	7.375066666666667	37618.9453125	1255137.0442841188	0	1176	2.6676661811349653	1.8109065013719867	2.693996373747808	300.1788330078125	300.1838684082031
750	300.2165832519531	10.563333333333333					1	DETECTED	300.2166 m/z @10.56 [N1284_2.mzXML]	300.2165832519531	10.563333333333333	10.512666666666666	10.6696	0.1569333333333347	11569.7890625	64953.31228259269	0	1176	0.07193441984190407	1.548684210526337	2.097368421052674	300.2163391113281	300.21673583984375
751	301.1171569824219	10.794016666666666					1	DETECTED	301.1172 m/z @10.79 [N1284_2.mzXML]	301.1171569824219	10.794016666666666	10.277016666666666	10.863466666666666	0.5864499999999992	26968.111328125	447012.99106274405	0	1176	0.4358782243680519	0.5671663442940037	0.13433268858800748	301.1170959472656	301.11810302734375
752	301.1401062011719	12.416883333333335					1	DETECTED	301.1401 m/z @12.42 [N1284_2.mzXML]	301.1401062011719	12.416883333333335	0.10171666666666666	20.00433333333333	19.902616666666663	99829.3828125	1.279629226467537E7	1	1176	10.857999655766205	0.6452873261798002	0.11255631827277524	301.138427734375	301.1410827636719
753	301.21282958984375	13.488483333333333					1	DETECTED	301.2128 m/z @13.49 [N1284_2.mzXML]	301.21282958984375	13.488483333333333	13.363750000000001	13.753366666666667	0.38961666666666517	43998.2265625	516450.8744721691	0	1176	0.17316527008299332	1.561798503474094	2.080139123358612	301.2122497558594	301.2131652832031
754	302.0191650390625	5.1114500000000005					1	DETECTED	302.0192 m/z @5.11 [N1284_2.mzXML]	302.0191650390625	5.1114500000000005	2.912183333333333	19.986	17.073816666666666	5082.22021484375	2311587.833762758	0	1176	4.450117908338453	3.881706781048227	6.763413562096454	302.0178527832031	302.0201416015625
755	302.10162353515625	10.598983333333333					1	DETECTED	302.1016 m/z @10.60 [N1284_2.mzXML]	302.10162353515625	10.598983333333333	10.495800000000001	10.7052	0.2093999999999987	4483.12158203125	37088.41449011229	0	1176	0.11387061130231046	1.014698756259092	1.0293975125181838	302.1011047363281	302.10198974609375
756	302.1435241699219	12.416883333333335					1	DETECTED	302.1435 m/z @12.42 [N1284_2.mzXML]	302.1435241699219	12.416883333333335	0.211	20.00433333333333	19.793333333333333	21161.794921875	2970102.7910446203	0	1176	0.13191352442798987	1.4774328350312922	0.3990772267894814	302.1421203613281	302.14569091796875
757	302.23126220703125	10.829450000000001					1	DETECTED	302.2313 m/z @10.83 [N1284_2.mzXML]	302.23126220703125	10.829450000000001	10.776283333333334	10.9993	0.2230166666666662	15553.6630859375	100113.77695794696	0	1176	0.10530799729997398	2.097335423197447	3.1946708463948945	302.22784423828125	302.2319030761719
758	302.2862548828125	11.613983333333334					1	DETECTED	302.2863 m/z @11.61 [N1284_2.mzXML]	302.2862548828125	11.613983333333334	11.474616666666666	14.990366666666667	3.5157500000000006	318839.0	3475551.6935716006	1	1176	0.14712491440009856	1.7659929940044559	1.0124876628701875	302.2849426269531	302.2874450683594
759	303.052734375	16.998666666666665					1	DETECTED	303.0527 m/z @17.00 [N1284_2.mzXML]	303.052734375	16.998666666666665	10.00605	19.583833333333335	9.577783333333334	2399.519287109375	699697.7001468199	0	1176	7.703764941193912	0.6848497343626733	0.36969946872534654	303.0508117675781	303.0530700683594
760	303.2283020019531	14.216716666666667					1	DETECTED	303.2283 m/z @14.22 [N1284_2.mzXML]	303.2283020019531	14.216716666666667	10.36825	17.053833333333333	6.685583333333334	450399.96875	1.7382516832793575E7	1	1176	0.4377075385616429	0.7395195485712966	0.3871212844507651	303.2262878417969	303.2301940917969
761	303.2901306152344	11.613983333333334					1	DETECTED	303.2901 m/z @11.61 [N1284_2.mzXML]	303.2901306152344	11.613983333333334	11.569383333333333	11.706466666666667	0.13708333333333478	54007.03515625	278306.9309545906	0	1176	0.08707073827259215	1.5368086696561898	2.0736173393123796	303.2900695800781	303.2906494140625
762	303.6458435058594	12.82095					1	DETECTED	303.6458 m/z @12.82 [N1284_2.mzXML]	303.6458435058594	12.82095	12.75375	13.068766666666667	0.3150166666666667	20339.734375	156728.65495800745	0	1176	0.10206300143974367	2.3438740079365186	3.792775097960225	303.6449890136719	303.6466369628906
763	304.0484619140625	16.5376					1	DETECTED	304.0485 m/z @16.54 [N1284_2.mzXML]	304.0484619140625	16.5376	9.0373	19.894833333333334	10.857533333333334	4000.424560546875	1174030.4168528134	0	1176	8.0391794976164	0.7238066032914239	0.4753989828627656	304.0467224121094	304.0495910644531
764	304.15020751953125	9.303866666666666					1	DETECTED	304.1502 m/z @9.30 [N1284_2.mzXML]	304.15020751953125	9.303866666666666	9.215333333333332	9.384383333333334	0.16905000000000214	3592.943115234375	21637.282835083068	0	1176	0.1915225433037051	0.9547251506024119	2.3078926141096208	304.1495056152344	304.1510925292969
765	304.1749572753906	8.89625					1	DETECTED	304.1750 m/z @8.90 [N1284_2.mzXML]	304.1749572753906	8.89625	8.8245	8.931766666666666	0.10726666666666596	3521.26611328125	16808.932731078938	0	1176	0.09383240590364572	0.7475029036004621	0.4950058072009243	304.17486572265625	304.17523193359375
766	304.2115173339844	10.059183333333333					1	DETECTED	304.2115 m/z @10.06 [N1284_2.mzXML]	304.2115173339844	10.059183333333333	10.023783333333334	17.017333333333333	6.993549999999999	61208.7890625	1426232.4810253293	1	1176	0.1598970596708078	4.897301498409477	6.29396064142044	304.21112060546875	304.2191467285156
767	304.2318115234375	14.371733333333333					1	DETECTED	304.2318 m/z @14.37 [N1284_2.mzXML]	304.2318115234375	14.371733333333333	10.846	17.163833333333333	6.317833333333333	78710.9921875	3992865.6252949806	0	1176	0.46864097860455445	0.8370570014199371	0.3360667172209461	304.2301330566406	304.2389221191406
768	304.8953552246094	1.6276166666666667					1	DETECTED	304.8954 m/z @1.63 [N1284_2.mzXML]	304.8953552246094	1.6276166666666667	1.5830666666666666	17.569333333333336	15.986266666666669	69857.34375	7624135.435212403	0	1176	0.06998175272354401	179.4193789749342	1.5628781088913735	304.885986328125	304.8955383300781
769	305.0449523925781	16.408933333333334					1	DETECTED	305.0450 m/z @16.41 [N1284_2.mzXML]	305.0449523925781	16.408933333333334	9.090866666666667	20.00433333333333	10.913466666666665	3537.7294921875	973889.2485875858	0	1176	0.480175441789374	0.7456523125415636	0.49130462508312733	305.04302978515625	305.0458068847656
770	305.135009765625	12.365616666666666					1	DETECTED	305.1350 m/z @12.37 [N1284_2.mzXML]	305.135009765625	12.365616666666666	12.313716666666666	12.4998	0.18608333333333427	8786.0673828125	55974.40574975607	0	1176	0.08824629004132944	1.7927103403982163	2.5854206807964326	305.13458251953125	305.13543701171875
771	305.2147521972656	10.059183333333333					1	DETECTED	305.2148 m/z @10.06 [N1284_2.mzXML]	305.2147521972656	10.059183333333333	10.023783333333334	15.008333333333333	4.984549999999999	10246.27734375	658632.3578862305	0	1176	0.1503497081117935	70.40324858757218	6.331125577481182	305.2131042480469	305.2244567871094
772	305.2440490722656	12.601799999999999					1	DETECTED	305.2440 m/z @12.60 [N1284_2.mzXML]	305.2440490722656	12.601799999999999	6.5506	15.4555	8.904900000000001	139948.71875	3332337.491430475	1	1176	0.16958903832694716	2.68269165822784	19.016154102641107	305.23468017578125	305.2478332519531
773	306.0909118652344	11.350483333333333					1	DETECTED	306.0909 m/z @11.35 [N1284_2.mzXML]	306.0909118652344	11.350483333333333	9.2884	19.237666666666666	9.949266666666666	7358.79052734375	1875360.358064485	0	1176	4.598685403351094	2.1164176415097065	3.484515250842334	306.0821228027344	306.0909118652344
774	306.2474060058594	12.5853					1	DETECTED	306.2474 m/z @12.59 [N1284_2.mzXML]	306.2474060058594	12.5853	12.4998	14.706516666666666	2.206716666666665	28479.142578125	615135.1650790393	0	1176	null	11.40517777328556	17.590802439174166	306.2468566894531	306.2509460449219
775	306.8283386230469	1.7524000000000002					1	DETECTED	306.8283 m/z @1.75 [N1284_2.mzXML]	306.8283386230469	1.7524000000000002	1.7042833333333334	1.7824333333333333	0.07814999999999994	10065.84375	37600.66877392575	0	1176	0.08002557435161783	0.81208867336335	0.6241773467267	306.8280944824219	306.8287353515625
776	307.0611572265625	11.706466666666667					1	DETECTED	307.0612 m/z @11.71 [N1284_2.mzXML]	307.0611572265625	11.706466666666667	11.150033333333333	14.706516666666666	3.5564833333333326	6922.24462890625	513290.13012707536	0	1176	0.19356175356895733	3.195785658659311	5.391571317318622	307.0595397949219	307.062744140625
777	307.0798034667969	16.390433333333334					1	DETECTED	307.0798 m/z @16.39 [N1284_2.mzXML]	307.0798034667969	16.390433333333334	2.9701833333333334	18.873833333333334	15.90365	5554.2861328125	1608433.0351802676	0	1176	2.5207539216728083	0.5925243568487919	0.14726073607994808	307.078369140625	307.0854797363281
778	307.1680908203125	10.546133333333334					1	DETECTED	307.1681 m/z @10.55 [N1284_2.mzXML]	307.1680908203125	10.546133333333334	9.607033333333334	12.022400000000001	2.4153666666666673	156838.875	2159966.585130791	1	1176	0.10417697383551427	0.6825922741037161	2.024217147887013	307.16668701171875	307.1683349609375
779	307.2626037597656	12.104316666666668					1	DETECTED	307.2626 m/z @12.10 [N1284_2.mzXML]	307.2626037597656	12.104316666666668	12.006716666666668	14.513083333333332	2.506366666666665	9032.1787109375	333771.50657168584	0	1176	0.17052621367943388	12.83999316939891	24.03944877631227	307.2596130371094	307.26336669921875
780	308.87823486328125	2.11965					1	DETECTED	308.8782 m/z @2.12 [N1284_2.mzXML]	308.87823486328125	2.11965	0.19266666666666668	2.1907666666666668	1.9981	7573.76123046875	283111.56111407466	0	1176	0.08585880802703638	0.5184528494451605	0.036905698890320825	308.8775939941406	308.8821716308594
781	309.1501159667969	13.66905					1	DETECTED	309.1501 m/z @13.67 [N1284_2.mzXML]	309.1501159667969	13.66905	8.612516666666666	14.24735	5.634833333333335	23152.185546875	865128.9775082399	0	1176	4.444649122986208	0.5714954868934231	0.11888074707313881	309.14447021484375	309.1505432128906
782	309.20281982421875	12.770783333333332					1	DETECTED	309.2028 m/z @12.77 [N1284_2.mzXML]	309.20281982421875	12.770783333333332	11.941583333333334	14.906516666666667	2.9649333333333328	19022.986328125	526519.4578695673	0	1176	0.09916128109897748	1.7878276250201028	0.3092733326244574	309.20208740234375	309.2052307128906
783	310.11273193359375	1.1789833333333335					1	DETECTED	310.1127 m/z @1.18 [N1284_2.mzXML]	310.11273193359375	1.1789833333333335	0.10171666666666666	20.00433333333333	19.902616666666663	1481.447265625	935542.8792783509	0	1176	19.538852170373136	9.237553375827709	17.475106751655417	310.1109924316406	310.1177673339844
784	310.20074462890625	10.6173					1	DETECTED	310.2007 m/z @10.62 [N1284_2.mzXML]	310.20074462890625	10.6173	10.36825	17.0355	6.667249999999999	69402.4765625	1348558.4298689284	1	1176	0.23338532846810267	1.3358669240625294	0.6412578913342919	310.1977844238281	310.2012939453125
785	310.2728271484375	14.277783333333334					1	DETECTED	310.2728 m/z @14.28 [N1284_2.mzXML]	310.2728271484375	14.277783333333334	14.122766666666667	15.346200000000001	1.2234333333333343	5184.44384765625	117224.14712545804	0	1176	0.12398216740785095	3.9461348242124554	4.0856928428817145	310.272216796875	310.2741394042969
786	310.9122314453125	1.6426166666666666					1	DETECTED	310.9122 m/z @1.64 [N1284_2.mzXML]	310.9122314453125	1.6426166666666666	1.59765	1.7524000000000002	0.15475000000000017	60555.66015625	254930.69798779325	0	1176	0.06382336840701153	1.593945843758232	2.3400216453602503	310.9114685058594	310.9127197265625
787	311.00335693359375	11.72275					1	DETECTED	311.0034 m/z @11.72 [N1284_2.mzXML]	311.00335693359375	11.72275	9.746450000000001	19.931333333333335	10.184883333333334	4088.617431640625	955412.8679316709	0	1176	6.114300534541147	2.576755384641335	2.1589871684027258	310.9957580566406	311.0096740722656
788	311.1234130859375	8.75295					1	DETECTED	311.1234 m/z @8.75 [N1284_2.mzXML]	311.1234130859375	8.75295	8.423350000000001	15.095066666666666	6.671716666666665	17485.009765625	622557.8037690731	0	1176	0.0992600986982044	1.0159928146916835	0.5619207881105748	311.1210632324219	311.12701416015625
789	311.1659240722656	12.365616666666666					1	DETECTED	311.1659 m/z @12.37 [N1284_2.mzXML]	311.1659240722656	12.365616666666666	5.042599999999999	16.169566666666665	11.126966666666664	64585.80859375	2156483.2724415916	1	1176	0.2225113395471805	1.4418566620080833	1.4397752972262985	311.1595764160156	311.1758117675781
790	311.6317138671875	12.853966666666668					1	DETECTED	311.6317 m/z @12.85 [N1284_2.mzXML]	311.6317138671875	12.853966666666668	12.73635	12.947049999999999	0.21069999999999922	17157.275390625	100140.22739257819	0	1176	0.05680577243917817	0.8957063908176107	0.880585932161152	311.6310729980469	311.6322326660156
791	312.0022888183594	2.5612500000000002					1	DETECTED	312.0023 m/z @2.56 [N1284_2.mzXML]	312.0022888183594	2.5612500000000002	2.5612500000000002	19.8765	17.31525	13608.9912109375	5092510.203125516	0	1176	16.072194579896266	null	null	311.9923095703125	312.0041809082031
792	312.0284729003906	13.128316666666667					1	DETECTED	312.0285 m/z @13.13 [N1284_2.mzXML]	312.0284729003906	13.128316666666667	2.7552499999999998	16.703833333333332	13.948583333333332	29655.541015625	2718451.46714502	0	1176	0.2760622058281559	0.9354884868237687	1.0190095363864369	312.02154541015625	312.0345153808594
793	312.16949462890625	12.313716666666666					1	DETECTED	312.1695 m/z @12.31 [N1284_2.mzXML]	312.16949462890625	12.313716666666666	2.7693333333333334	12.534183333333335	9.764850000000001	10612.705078125	1136409.4226507873	0	1176	0.2318723271336829	0.5135577542189325	0.026662280439615615	312.1636962890625	312.1705627441406
794	312.2155456542969	10.794016666666666					1	DETECTED	312.2155 m/z @10.79 [N1284_2.mzXML]	312.2155456542969	10.794016666666666	10.512666666666666	11.066583333333334	0.5539166666666677	26281.0546875	331925.0353278807	0	1176	0.15014995931083774	0.9843907351460248	0.9687814702920496	312.20806884765625	312.2194519042969
795	312.3614501953125	12.071366666666668					1	DETECTED	312.3615 m/z @12.07 [N1284_2.mzXML]	312.3614501953125	12.071366666666668	12.022400000000001	12.278616666666666	0.2562166666666652	16221.970703125	116728.7401646724	0	1176	0.09773821679054429	2.616235534377104	4.232471068754208	312.3611145019531	312.3619384765625
796	312.658203125	2.3568333333333333					1	DETECTED	312.6582 m/z @2.36 [N1284_2.mzXML]	312.658203125	2.3568333333333333	1.9085666666666665	4.606966666666667	2.6984000000000004	21876.171875	915404.5239051813	0	1176	0.5763118505016682	2.2790132327634725	2.476419611676102	312.6560974121094	312.6600036621094
797	313.03509521484375	1.6276166666666667					1	DETECTED	313.0351 m/z @1.63 [N1284_2.mzXML]	313.03509521484375	1.6276166666666667	1.6276166666666667	13.113499999999998	11.485883333333332	13099.4755859375	2665497.5223352048	0	1176	0.059921115829986826	null	null	313.03094482421875	313.0352478027344
798	313.0957946777344	1.4957166666666666					1	DETECTED	313.0958 m/z @1.50 [N1284_2.mzXML]	313.0957946777344	1.4957166666666666	1.4156000000000002	19.821666666666665	18.406066666666664	21619.150390625	1348680.61594635	0	1176	0.16260359767152766	114.87039733721694	223.46024059842554	313.0945129394531	313.10235595703125
799	313.1542663574219	10.041533333333332					1	DETECTED	313.1543 m/z @10.04 [N1284_2.mzXML]	313.1542663574219	10.041533333333332	9.988416666666666	10.16735	0.17893333333333494	8173.31689453125	42738.34798095705	0	1176	0.08479690110423732	2.40791961932215	2.331016550969552	313.153564453125	313.15545654296875
800	313.270751953125	13.20175					1	DETECTED	313.2708 m/z @13.20 [N1284_2.mzXML]	313.270751953125	13.20175	0.13799999999999998	20.00433333333333	19.86633333333333	4066.50732421875	1455229.0585964052	0	1176	13.045451361522478	0.7603610499792681	0.2177384769745564	313.270751953125	313.275146484375
801	313.7842102050781	2.411216666666667					1	DETECTED	313.7842 m/z @2.41 [N1284_2.mzXML]	313.7842102050781	2.411216666666667	1.8672833333333334	18.85533333333333	16.988049999999998	19883.62109375	1582860.9396382137	0	1176	0.5526423489717183	1.6775537699214118	2.8962107670578847	313.7825012207031	313.7938232421875
802	314.0286560058594	13.18705					1	DETECTED	314.0287 m/z @13.19 [N1284_2.mzXML]	314.0286560058594	13.18705	13.068766666666667	14.723216666666668	1.6544500000000006	7708.20166015625	276165.17429968255	0	1176	0.10395261216491747	6.993588840355137	12.987177680710275	314.0281677246094	314.0296936035156
803	314.2314453125	10.965733333333333					1	DETECTED	314.2314 m/z @10.97 [N1284_2.mzXML]	314.2314453125	10.965733333333333	10.776283333333334	11.826266666666667	1.0499833333333335	473427.34375	4450045.161774406	1	1176	0.13657092976772134	1.4530974085628359	1.7188914721710964	314.230224609375	314.2317199707031
804	315.017578125	1.5830666666666666					1	DETECTED	315.0176 m/z @1.58 [N1284_2.mzXML]	315.017578125	1.5830666666666666	1.5537666666666667	15.693583333333333	14.139816666666666	10001.9853515625	930926.0134443664	0	1176	0.7908782733615591	241.2937997724697	481.58759954493934	315.0083923339844	315.02630615234375
805	315.0422058105469	2.343366666666667					1	DETECTED	315.0422 m/z @2.34 [N1284_2.mzXML]	315.0422058105469	2.343366666666667	2.0769	17.974	15.8971	8412.7919921875	1013786.4444019471	0	1176	0.5963215831222053	29.829434575931952	3.161404874265269	315.033203125	315.048095703125
806	315.0792236328125	2.411216666666667					1	DETECTED	315.0792 m/z @2.41 [N1284_2.mzXML]	315.0792236328125	2.411216666666667	1.6575166666666665	12.006716666666668	10.349200000000002	6861163.0	3.093229879246245E8	1	1176	0.4737738474948081	1.8193532928561678	1.88435485957628	315.0783996582031	315.08819580078125
807	315.13421630859375	11.395100000000001					1	DETECTED	315.1342 m/z @11.40 [N1284_2.mzXML]	315.13421630859375	11.395100000000001	2.26115	11.924716666666665	9.663566666666664	14848.06640625	1608594.7512213131	0	1176	9.083119363127508	0.5289916556728832	0.7280546104387754	315.12786865234375	315.1409606933594
808	315.1614685058594	2.4381833333333334					1	DETECTED	315.1615 m/z @2.44 [N1284_2.mzXML]	315.1614685058594	2.4381833333333334	2.3706666666666667	13.602516666666666	11.23185	6014.14306640625	1574081.6741589347	0	1176	9.86962777034449	83.1783510244384	165.35670204887683	315.1603088378906	315.16259765625
809	315.23480224609375	10.965733333333333					1	DETECTED	315.2348 m/z @10.97 [N1284_2.mzXML]	315.23480224609375	10.965733333333333	10.880533333333334	11.1334	0.2528666666666659	82247.0	690230.6311018053	0	1176	0.1331410299157607	1.4839593114241199	1.9205177765353418	315.234619140625	315.2351989746094
810	316.0826416015625	2.411216666666667					1	DETECTED	316.0826 m/z @2.41 [N1284_2.mzXML]	316.0826416015625	2.411216666666667	1.83945	10.4413	8.60185	600617.75	2.7177028565964233E7	0	1176	0.5051982912302249	1.798314058215418	1.8459261055201097	316.0821533203125	316.0835266113281
811	316.1759948730469	9.17235					1	DETECTED	316.1760 m/z @9.17 [N1284_2.mzXML]	316.1759948730469	9.17235	0.5227666666666667	10.580883333333333	10.058116666666665	4336.89892578125	917940.748030304	0	1176	1.397013295692453	0.5814220338166578	0.16284406763331563	316.1733093261719	316.1761474609375
812	316.24700927734375	11.116966666666666					1	DETECTED	316.2470 m/z @11.12 [N1284_2.mzXML]	316.24700927734375	11.116966666666666	10.982283333333333	16.243516666666668	5.261233333333335	694941.1875	5071223.030162872	1	1176	0.0935331802727859	2.651956528872638	2.9110548921662946	316.2383117675781	316.24853515625
813	317.0838928222656	2.411216666666667					1	DETECTED	317.0839 m/z @2.41 [N1284_2.mzXML]	317.0838928222656	2.411216666666667	1.8252666666666668	9.07305	7.2477833333333335	84015.2734375	3670661.9225567942	0	1176	0.356793702051863	1.8605469752053005	1.8000920552443578	317.0827941894531	317.0850524902344
814	317.11419677734375	1.7680166666666668					1	DETECTED	317.1142 m/z @1.77 [N1284_2.mzXML]	317.11419677734375	1.7680166666666668	0.9967833333333334	12.416883333333335	11.420100000000001	19406.51171875	1356612.5052268982	0	1176	0.12543855479112898	3.7355949653256615	16.13467336034978	317.112060546875	317.1158447265625
815	317.1778564453125	13.4094					1	DETECTED	317.1779 m/z @13.41 [N1284_2.mzXML]	317.1778564453125	13.4094	12.087583333333333	14.434266666666668	2.346683333333335	15045.16015625	576619.9879249269	0	1176	0.20683425747193773	0.8876735301163806	0.4033705856928578	317.17059326171875	317.1788330078125
816	317.2505187988281	11.116966666666666					1	DETECTED	317.2505 m/z @11.12 [N1284_2.mzXML]	317.2505187988281	11.116966666666666	11.083883333333334	14.041733333333333	2.9578499999999988	118877.09375	5865649.593514277	0	1176	0.1127031682288493	39.796032485508476	72.44094178993299	317.241943359375	317.2506103515625
817	317.5293884277344	2.411216666666667					1	DETECTED	317.5294 m/z @2.41 [N1284_2.mzXML]	317.5293884277344	2.411216666666667	1.83945	4.368716666666667	2.5292666666666666	22223.48046875	959423.9957599486	0	1176	0.36688697200141096	1.5928522077256844	1.8999566220199562	317.5269470214844	317.5308837890625
818	318.0634460449219	15.675266666666666					1	DETECTED	318.0634 m/z @15.68 [N1284_2.mzXML]	318.0634460449219	15.675266666666666	9.503783333333333	19.5475	10.043716666666667	4596.29833984375	1204321.2360222784	0	1176	5.784669483819043	0.8137198242453868	0.6012968703453271	318.062255859375	318.0651550292969
819	318.1909484863281	9.319749999999999					1	DETECTED	318.1909 m/z @9.32 [N1284_2.mzXML]	318.1909484863281	9.319749999999999	8.57795	17.974	9.39605	10330.2861328125	1640924.8417989197	0	1176	0.04222506677810678	90.22801782761131	1.9450267210715102	318.1809997558594	318.193359375
820	318.29901123046875	11.350483333333333					1	DETECTED	318.2990 m/z @11.35 [N1284_2.mzXML]	318.29901123046875	11.350483333333333	11.303466666666667	12.804233333333334	1.5007666666666672	237973.5	1589542.5688120169	1	1176	0.06987895316263248	3.1277464166193485	3.036997663238755	318.29840087890625	318.2997741699219
821	318.96875	1.9642000000000002					1	DETECTED	318.9688 m/z @1.96 [N1284_2.mzXML]	318.96875	1.9642000000000002	1.7969	2.26115	0.4642500000000003	14337.81640625	191704.24049292	0	1176	0.15575454730131555	1.3874775851763288	1.7749551703526578	318.96868896484375	318.9707336425781
822	319.0049133300781	1.4502333333333333					1	DETECTED	319.0049 m/z @1.45 [N1284_2.mzXML]	319.0049133300781	1.4502333333333333	1.4341833333333334	19.821666666666665	18.387483333333332	3876.392822265625	1253357.9150469971	0	1176	0.0382129584105646	572.8187954309486	1144.6375908618973	319.0035705566406	319.007568359375
823	319.0603332519531	16.09565					1	DETECTED	319.0603 m/z @16.10 [N1284_2.mzXML]	319.0603332519531	16.09565	9.780516666666667	19.328333333333333	9.547816666666666	3529.36328125	1033434.2938404537	0	1176	7.484963755578066	0.7559473539751075	0.5118947079502151	319.0583801269531	319.0616149902344
824	319.1283874511719	10.652283333333333					1	DETECTED	319.1284 m/z @10.65 [N1284_2.mzXML]	319.1283874511719	10.652283333333333	10.36825	10.723116666666666	0.3548666666666662	5301.4013671875	65434.631124633706	0	1176	0.1536692435240763	0.6246919375660125	0.24938387513202506	319.12738037109375	319.12884521484375
825	319.1646728515625	9.5721					1	DETECTED	319.1647 m/z @9.57 [N1284_2.mzXML]	319.1646728515625	9.5721	9.521016666666666	11.083883333333334	1.5628666666666682	23310.275390625	296189.44668579235	0	1176	0.0901857103344188	1.8200951522721698	2.1283498633990474	319.1641845703125	319.1676940917969
826	319.1934814453125	14.186016666666665					1	DETECTED	319.1935 m/z @14.19 [N1284_2.mzXML]	319.1934814453125	14.186016666666665	9.368433333333334	19.437666666666665	10.069233333333331	135049.484375	6546053.262197814	0	1176	0.48466406805542483	1.7884110629179026	0.4872564826422323	319.19134521484375	319.1953430175781
827	319.2235107421875	12.51665					1	DETECTED	319.2235 m/z @12.52 [N1284_2.mzXML]	319.2235107421875	12.51665	12.433383333333333	12.568583333333333	0.13519999999999932	6372.541015625	42148.24681726062	0	1176	0.10289398452688303	0.8118494795836614	0.6236989591673227	319.22320556640625	319.2239990234375
828	320.1966247558594	14.293016666666666					1	DETECTED	320.1966 m/z @14.29 [N1284_2.mzXML]	320.1966247558594	14.293016666666666	14.075133333333333	15.985633333333334	1.9105000000000008	26580.654296875	967710.3617462466	0	1176	0.7616671473619103	3.7192669803653073	4.25657520422656	320.1963806152344	320.19769287109375
829	320.86932373046875	1.6276166666666667					1	DETECTED	320.8693 m/z @1.63 [N1284_2.mzXML]	320.86932373046875	1.6276166666666667	1.59765	1.6575166666666665	0.05986666666666651	11889.53515625	32651.81936669922	0	1176	0.07758607876201351	0.9988876529477161	0.9977753058954322	320.8691711425781	320.8696594238281
830	321.1831359863281	11.809					1	DETECTED	321.1831 m/z @11.81 [N1284_2.mzXML]	321.1831359863281	11.809	10.512666666666666	12.296466666666667	1.7838000000000012	9772.3896484375	403390.8456746827	0	1176	0.3014090538195262	0.6880174852147087	0.3305331382027888	321.1824951171875	321.1840515136719
831	321.208984375	12.5853					1	DETECTED	321.2090 m/z @12.59 [N1284_2.mzXML]	321.208984375	12.5853	1.4657833333333334	16.722333333333335	15.25655	74048.3125	2704118.307656614	0	1176	0.23214098050004672	4.740324751397556	4.888945464391785	321.1997985839844	321.21881103515625
832	322.21221923828125	12.601799999999999					1	DETECTED	322.2122 m/z @12.60 [N1284_2.mzXML]	322.21221923828125	12.601799999999999	12.534183333333335	12.947049999999999	0.4128666666666643	15492.3935546875	199592.5032104487	0	1176	0.190734498119971	3.0529948237614932	5.1059896475229865	322.21209716796875	322.21441650390625
833	322.2733459472656	13.873816666666666					1	DETECTED	322.2733 m/z @13.87 [N1284_2.mzXML]	322.2733459472656	13.873816666666666	13.787533333333332	14.856133333333334	1.0686000000000018	11862.2587890625	232932.96743020677	0	1176	0.17004529874060026	6.1923894147189005	7.763557633655031	322.27252197265625	322.27398681640625
834	323.0187072753906	1.88095					1	DETECTED	323.0187 m/z @1.88 [N1284_2.mzXML]	323.0187072753906	1.88095	1.7680166666666668	11.643883333333333	9.875866666666667	10389.056640625	2836200.732038208	0	1176	0.07198429260935146	43.72432113341213	86.44864226682425	323.0145568847656	323.0207824707031
835	323.1628723144531	10.36825					1	DETECTED	323.1629 m/z @10.37 [N1284_2.mzXML]	323.1628723144531	10.36825	9.6945	10.965733333333333	1.271233333333333	4744.87353515625	165263.20688171376	0	1176	0.16429978217686703	0.9434013605442173	0.8868027210884347	323.1577453613281	323.163818359375
836	323.1823425292969	16.924833333333332					1	DETECTED	323.1823 m/z @16.92 [N1284_2.mzXML]	323.1823425292969	16.924833333333332	10.222166666666668	19.001166666666666	8.778999999999998	2593.72998046875	834449.0223760377	0	1176	1.5314302314312176	0.6548886015516214	0.30977720310324275	323.1812438964844	323.1831359863281
837	323.2244873046875	13.822016666666666					1	DETECTED	323.2245 m/z @13.82 [N1284_2.mzXML]	323.2244873046875	13.822016666666666	1.4341833333333334	15.328266666666668	13.894083333333334	13512.017578125	2279842.009845947	0	1176	0.40305659206233635	0.5607955386333365	8.056273304842163	323.2236328125	323.2265625
838	323.2549133300781	12.51665					1	DETECTED	323.2549 m/z @12.52 [N1284_2.mzXML]	323.2549133300781	12.51665	11.756866666666667	13.5373	1.7804333333333329	7505.33447265625	373684.70668371615	0	1176	0.7461356860028889	1.171671748524799	1.3433434970495979	323.2531433105469	323.2555847167969
839	324.001220703125	3.4201166666666665					1	DETECTED	324.0012 m/z @3.42 [N1284_2.mzXML]	324.001220703125	3.4201166666666665	1.3613166666666667	10.277016666666666	8.9157	2510.47900390625	551458.2802483521	0	1176	0.4949774009157335	2.1652661744705655	3.330532348941131	323.995849609375	324.0038757324219
840	324.1785888671875	15.748483333333333					1	DETECTED	324.1786 m/z @15.75 [N1284_2.mzXML]	324.1785888671875	15.748483333333333	8.860066666666667	19.9495	11.089433333333334	9789.00390625	2411131.7335926825	0	1176	1.5122970069334745	0.8049334026929267	0.6613771167993838	324.17724609375	324.1795959472656
841	324.1913146972656	9.7116					1	DETECTED	324.1913 m/z @9.71 [N1284_2.mzXML]	324.1913146972656	9.7116	9.6945	9.780516666666667	0.08601666666666752	5903.548828125	23853.152434326512	0	1176	0.1166690431306101	2.515107212475511	4.030214424951022	324.1911315917969	324.1915283203125
842	324.8075866699219	1.7524000000000002					1	DETECTED	324.8076 m/z @1.75 [N1284_2.mzXML]	324.8075866699219	1.7524000000000002	1.7203333333333333	1.88095	0.16061666666666663	10290.1064453125	50400.635229980486	0	1176	0.03474313920176786	2.50441787941786	4.00883575883572	324.806640625	324.8084716796875
843	324.8516845703125	2.105383333333333					1	DETECTED	324.8517 m/z @2.11 [N1284_2.mzXML]	324.8516845703125	2.105383333333333	2.0911999999999997	2.1907666666666668	0.09956666666666703	5211.0380859375	21980.198108642664	0	1176	0.10337499111590098	3.509988249118671	6.019976498237342	324.8515930175781	324.85284423828125
844	325.1422119140625	9.002216666666667					1	DETECTED	325.1422 m/z @9.00 [N1284_2.mzXML]	325.1422119140625	9.002216666666667	8.8245	13.520316666666668	4.695816666666667	6955.02001953125	559513.7173555909	0	1176	0.1881703877039662	13.21152583700645	25.4230516740129	325.1418762207031	325.14349365234375
845	325.1750793457031	15.510133333333332					1	DETECTED	325.1751 m/z @15.51 [N1284_2.mzXML]	325.1750793457031	15.510133333333332	0.19266666666666668	19.986	19.793333333333333	13152.9208984375	3931118.0039137616	0	1176	1.6736849144509076	0.6465033064154027	3.5851810994705393	325.17236328125	325.17706298828125
846	326.1777648925781	16.169566666666665					1	DETECTED	326.1778 m/z @16.17 [N1284_2.mzXML]	326.1777648925781	16.169566666666665	4.258883333333333	18.873833333333334	14.61495	4151.6181640625	1305720.0898021236	0	1176	0.24149129484780119	0.6135227337922119	0.22704546758442373	326.17193603515625	326.17852783203125
847	327.0076904296875	0.19266666666666668					1	DETECTED	327.0077 m/z @0.19 [N1284_2.mzXML]	327.0076904296875	0.19266666666666668	0.10171666666666666	20.00433333333333	19.902616666666663	6646.4755859375	4250465.078282167	0	1176	16.853229077106356	109.41515484698549	217.83030969397097	327.0061340332031	327.0088806152344
848	327.0515441894531	11.55475					1	DETECTED	327.0515 m/z @11.55 [N1284_2.mzXML]	327.0515441894531	11.55475	1.6125333333333332	11.791733333333333	10.1792	31702.787109375	4127500.3414737545	0	1176	0.02787046351186362	0.512669059612421	0.01880513063960235	327.05059814453125	327.0519714355469
849	327.1737060546875	16.169566666666665					1	DETECTED	327.1737 m/z @16.17 [N1284_2.mzXML]	327.1737060546875	16.169566666666665	9.798283333333334	18.636000000000003	8.837716666666669	6437.7470703125	1260639.980664551	0	1176	0.31614804473956326	0.6935585975614545	0.38711719512290915	327.1716613769531	327.1742248535156
850	327.2284240722656	13.89095					1	DETECTED	327.2284 m/z @13.89 [N1284_2.mzXML]	327.2284240722656	13.89095	12.225966666666666	14.806216666666668	2.5802500000000013	34756.71484375	1215169.3221719973	0	1176	1.4345254637748415	0.787299043893408	0.40659238801293374	327.2190856933594	327.2292785644531
851	328.2107849121094	12.0549					1	DETECTED	328.2108 m/z @12.05 [N1284_2.mzXML]	328.2107849121094	12.0549	11.990666666666668	12.138266666666668	0.14760000000000062	18246.84375	109289.10954760731	0	1176	0.0784813397444637	1.14893617021279	1.29787234042558	328.210205078125	328.21112060546875
852	328.2471618652344	11.10045					1	DETECTED	328.2472 m/z @11.10 [N1284_2.mzXML]	328.2471618652344	11.10045	0.26595	11.860616666666665	11.594666666666665	110157.3125	3967227.5139151593	1	1176	0.10291936531995205	8.23470083865032	2.4223524381347956	328.2376708984375	328.24749755859375
853	328.6747131347656	13.289916666666667					1	DETECTED	328.6747 m/z @13.29 [N1284_2.mzXML]	328.6747131347656	13.289916666666667	13.068766666666667	13.586283333333334	0.5175166666666673	9772.8369140625	137305.3423520507	0	1176	0.32722329483891244	1.1700580299947274	1.3401160599894548	328.6736145019531	328.676513671875
854	328.89776611328125	1.5537666666666667					1	DETECTED	328.8978 m/z @1.55 [N1284_2.mzXML]	328.89776611328125	1.5537666666666667	1.4502333333333333	1.6276166666666667	0.17738333333333345	81893.5546875	509205.7776567379	0	1176	0.11625184227018726	0.8682851470383957	0.7277997880868916	328.8970947265625	328.8978576660156
855	328.9975891113281	1.7824333333333333					1	DETECTED	328.9976 m/z @1.78 [N1284_2.mzXML]	328.9975891113281	1.7824333333333333	0.10171666666666666	20.00433333333333	19.902616666666663	19957.009765625	4422131.431515866	0	1176	0.08795789328868686	2.7136171664609616	11.661940059096835	328.9974060058594	329.006103515625
856	329.2464294433594	13.66905					1	DETECTED	329.2464 m/z @13.67 [N1284_2.mzXML]	329.2464294433594	13.66905	11.066583333333334	14.788983333333334	3.7224000000000004	41318.29296875	1687215.725769348	0	1176	2.865243163682493	0.7926744424038326	0.39091866903631706	329.24334716796875	329.2506408691406
857	330.24493408203125	11.739733333333334					1	DETECTED	330.2449 m/z @11.74 [N1284_2.mzXML]	330.24493408203125	11.739733333333334	11.706466666666667	14.513083333333332	2.806616666666665	21795.87109375	891060.1139034418	0	1176	0.0899083779819474	42.183617234469615	83.36723446893923	330.2445373535156	330.25054931640625
858	330.33551025390625	11.877					1	DETECTED	330.3355 m/z @11.88 [N1284_2.mzXML]	330.33551025390625	11.877	11.860616666666665	12.313716666666666	0.45310000000000095	9544.8896484375	88577.13761602825	0	1176	0.5895898556677555	13.828077314342117	26.656154628684234	330.3352966308594	330.33697509765625
859	330.8951721191406	1.5686166666666668					1	DETECTED	330.8952 m/z @1.57 [N1284_2.mzXML]	330.8951721191406	1.5686166666666668	1.4806666666666668	1.59765	0.11698333333333322	10606.392578125	60929.76722509759	0	1176	0.17606578640360282	0.6650559029751748	0.33011180595034967	330.89471435546875	330.89556884765625
860	331.05303955078125	2.411216666666667					1	DETECTED	331.0530 m/z @2.41 [N1284_2.mzXML]	331.05303955078125	2.411216666666667	1.6575166666666665	9.780516666666667	8.123000000000001	1013352.0625	3.6980989006270975E7	1	1176	0.40785163146857295	1.4279645715874638	1.3598912816834843	331.0443420410156	331.05511474609375
861	331.1649475097656	8.3747					1	DETECTED	331.1649 m/z @8.37 [N1284_2.mzXML]	331.1649475097656	8.3747	8.108016666666666	10.794016666666666	2.686	6726.7744140625	320212.32855346694	0	1176	0.12090276585534454	5.035935254046596	0.26644862883545567	331.16424560546875	331.1651916503906
862	331.2253723144531	11.032683333333333					1	DETECTED	331.2254 m/z @11.03 [N1284_2.mzXML]	331.2253723144531	11.032683333333333	10.982283333333333	12.104316666666668	1.1220333333333343	9975.31640625	341680.61789379903	0	1176	0.07613821694925527	11.131283068783128	21.262566137566257	331.2252197265625	331.2265319824219
863	331.26239013671875	14.657583333333333					1	DETECTED	331.2624 m/z @14.66 [N1284_2.mzXML]	331.26239013671875	14.657583333333333	11.490916666666667	16.02253333333333	4.531616666666665	8439.6904296875	900828.488705871	0	1176	0.4215352598295752	0.66164869994248	0.32092192736733494	331.25299072265625	331.2635498046875
864	332.05682373046875	2.411216666666667					1	DETECTED	332.0568 m/z @2.41 [N1284_2.mzXML]	332.05682373046875	2.411216666666667	1.3247833333333332	6.3914333333333335	5.06665	96175.7734375	4140904.2493224484	0	1176	0.4996888886223614	1.0766560380640395	0.8733210759948339	332.0529479980469	332.05780029296875
865	332.1634826660156	10.041533333333332					1	DETECTED	332.1635 m/z @10.04 [N1284_2.mzXML]	332.1634826660156	10.041533333333332	8.35865	17.956	9.597349999999999	50570.16015625	3146698.691726897	0	1176	0.4151464293086988	1.372568052944089	1.7052639328645856	332.1617431640625	332.1690979003906
866	332.2419128417969	10.794016666666666					1	DETECTED	332.2419 m/z @10.79 [N1284_2.mzXML]	332.2419128417969	10.794016666666666	10.203966666666668	10.965733333333333	0.7617666666666647	61926.73828125	637364.5180002444	1	1176	0.15479654336264836	0.6455102674914561	1.7664663402536833	332.2414245605469	332.24267578125
867	333.0513610839844	2.411216666666667					1	DETECTED	333.0514 m/z @2.41 [N1284_2.mzXML]	333.0513610839844	2.411216666666667	1.81105	4.855033333333334	3.043983333333334	58252.49609375	2256950.898131868	0	1176	0.47087045099198654	1.5223672043103635	1.8214965284268323	333.050048828125	333.0526428222656
868	333.15057373046875	13.42485					1	DETECTED	333.1506 m/z @13.42 [N1284_2.mzXML]	333.15057373046875	13.42485	10.6352	15.510133333333332	4.874933333333333	11368.9150390625	1043470.1856715088	0	1176	3.0669208553063854	0.8756043827472286	0.565209404378057	333.140625	333.1510925292969
869	333.1705017089844	14.186016666666665					1	DETECTED	333.1705 m/z @14.19 [N1284_2.mzXML]	333.1705017089844	14.186016666666665	9.815316666666666	15.382566666666666	5.56725	7606.82421875	1062869.01731485	0	1176	4.308949851931658	0.6368831079689753	0.261768257083223	333.16607666015625	333.1732482910156
870	333.1830139160156	11.860616666666665					1	DETECTED	333.1830 m/z @11.86 [N1284_2.mzXML]	333.1830139160156	11.860616666666665	11.706466666666667	12.296466666666667	0.5899999999999999	7555.73095703125	161075.4855826412	0	1176	0.5257882160141758	1.9137204022056709	2.8274408044113417	333.1827697753906	333.1840515136719
871	334.1393737792969	9.746450000000001					1	DETECTED	334.1394 m/z @9.75 [N1284_2.mzXML]	334.1393737792969	9.746450000000001	9.6945	9.815316666666666	0.12081666666666635	10914.65234375	53038.9721862795	0	1176	0.08381957355584824	1.1628168110362163	1.3256336220724325	334.13916015625	334.1396179199219
872	334.91455078125	1.6125333333333332					1	DETECTED	334.9146 m/z @1.61 [N1284_2.mzXML]	334.91455078125	1.6125333333333332	1.5830666666666666	1.6575166666666665	0.0744499999999999	56714.1875	175865.60650292982	0	1176	0.0557255218703232	1.263291855203624	1.6505290711670995	334.91424560546875	334.91455078125
873	335.1236267089844	10.349816666666667					1	DETECTED	335.1236 m/z @10.35 [N1284_2.mzXML]	335.1236267089844	10.349816666666667	9.676966666666667	10.652283333333333	0.9753166666666662	7381.61865234375	125265.20885446164	0	1176	0.1287731647146284	0.7247653018255671	2.5118216431306837	335.12249755859375	335.1243896484375
874	335.1656799316406	14.17075					1	DETECTED	335.1657 m/z @14.17 [N1284_2.mzXML]	335.1656799316406	14.17075	10.965733333333333	16.427133333333334	5.461400000000001	128935.7265625	6022589.422023799	0	1176	2.788080090452194	1.104343711087838	0.5136296401640278	335.1647644042969	335.1671447753906
875	335.2183837890625	12.5853					1	DETECTED	335.2184 m/z @12.59 [N1284_2.mzXML]	335.2183837890625	12.5853	12.087583333333333	12.7022	0.6146166666666666	17432.2890625	208274.09508019936	0	1176	0.16924890963118067	0.6174362924019682	0.23487258480393639	335.21746826171875	335.2187194824219
876	336.0653076171875	1.5686166666666668					1	DETECTED	336.0653 m/z @1.57 [N1284_2.mzXML]	336.0653076171875	1.5686166666666668	1.5686166666666668	19.401	17.832383333333333	8248.2490234375	3017089.0541940285	0	1176	14.996713606182766	null	null	336.0653076171875	336.07525634765625
877	336.169189453125	14.1072					1	DETECTED	336.1692 m/z @14.11 [N1284_2.mzXML]	336.169189453125	14.1072	11.1671	15.564316666666667	4.397216666666667	22689.64453125	1730985.8495200197	0	1176	1.9695663512034844	0.7157923219443767	0.5297765271287223	336.16851806640625	336.17022705078125
878	336.2524108886719	12.138266666666668					1	DETECTED	336.2524 m/z @12.14 [N1284_2.mzXML]	336.2524108886719	12.138266666666668	12.038716666666666	12.313716666666666	0.27500000000000036	8232.7392578125	79932.94374340797	0	1176	0.2476186402331031	1.3812154696132273	1.7624309392264543	336.2521057128906	336.25323486328125
879	336.6631774902344	13.20175					1	DETECTED	336.6632 m/z @13.20 [N1284_2.mzXML]	336.6631774902344	13.20175	12.947049999999999	13.873816666666666	0.9267666666666674	22666.009765625	489975.97947717336	0	1176	0.2317510655025341	1.8258532157178853	2.39989153275947	336.6626892089844	336.6644287109375
880	337.0613098144531	1.8532833333333334					1	DETECTED	337.0613 m/z @1.85 [N1284_2.mzXML]	337.0613098144531	1.8532833333333334	1.6575166666666665	18.799666666666667	17.14215	956714.3125	2.38487774393051E7	1	1176	0.10941481071789916	6.832470516067372	11.804495668559019	337.0597839355469	337.0712890625
881	337.166015625	14.17075					1	DETECTED	337.1660 m/z @14.17 [N1284_2.mzXML]	337.166015625	14.17075	11.116966666666666	15.65625	4.539283333333334	39282.49609375	2084594.857474913	0	1176	0.34292841328437085	3.887073861079579	0.3973569568411862	337.1651306152344	337.1671142578125
882	337.1813049316406	12.5853					1	DETECTED	337.1813 m/z @12.59 [N1284_2.mzXML]	337.1813049316406	12.5853	12.466316666666668	13.958866666666667	1.4925499999999996	84437.7421875	1298707.4591748023	0	1176	0.20471967026883853	2.2856469122657455	4.1711522975956195	337.180908203125	337.1824645996094
883	338.06488037109375	1.8532833333333334					1	DETECTED	338.0649 m/z @1.85 [N1284_2.mzXML]	338.06488037109375	1.8532833333333334	1.7824333333333333	3.9140666666666664	2.1316333333333333	99332.8984375	2313569.9831369636	0	1176	0.46804076601673494	7.198927410202644	13.079565849272377	338.0645751953125	338.06597900390625
884	338.2315368652344	12.416883333333335					1	DETECTED	338.2315 m/z @12.42 [N1284_2.mzXML]	338.2315368652344	12.416883333333335	0.10171666666666666	20.00433333333333	19.902616666666663	510299.875	1.786925361581667E7	0	1176	0.1522186712337401	1.0994519533408065	0.43273904781047534	338.2305908203125	338.2339782714844
885	338.3406677246094	12.601799999999999					1	DETECTED	338.3407 m/z @12.60 [N1284_2.mzXML]	338.3406677246094	12.601799999999999	6.004283333333333	13.822016666666666	7.817733333333333	145106.546875	9655176.223772828	0	1176	0.5028336119810461	0.5924754516219487	2.5092340274662437	338.33966064453125	338.3409729003906
886	339.1578063964844	9.676966666666667					1	DETECTED	339.1578 m/z @9.68 [N1284_2.mzXML]	339.1578063964844	9.676966666666667	9.521016666666666	15.11275	5.591733333333334	22687.43359375	1890303.719790405	0	1176	4.5988500954101745	17.508971239586295	32.34911391104507	339.1577453613281	339.16259765625
887	339.2350158691406	12.433383333333333					1	DETECTED	339.2350 m/z @12.43 [N1284_2.mzXML]	339.2350158691406	12.433383333333333	0.11989999999999999	19.913166666666665	19.793266666666664	90741.421875	3681833.169766418	0	1176	1.028655672115402	2.8237457776527255	0.6677342130272086	339.2254638671875	339.2365417480469
888	339.3438720703125	12.601799999999999					1	DETECTED	339.3439 m/z @12.60 [N1284_2.mzXML]	339.3438720703125	12.601799999999999	1.3247833333333332	13.378866666666665	12.054083333333333	38302.765625	1893914.8660693355	0	1176	0.2385580473090947	0.5344535567178672	0.722124928467665	339.3431701660156	339.34442138671875
889	340.2469787597656	11.18375					1	DETECTED	340.2470 m/z @11.18 [N1284_2.mzXML]	340.2469787597656	11.18375	11.066583333333334	17.0355	5.968916666666665	31901.998046875	1188616.170688019	0	1176	0.09766185785015224	25.4719061166431	48.26474261330484	340.2373352050781	340.2494201660156
890	340.9311828613281	1.6276166666666667					1	DETECTED	340.9312 m/z @1.63 [N1284_2.mzXML]	340.9311828613281	1.6276166666666667	1.59765	1.6575166666666665	0.05986666666666651	34610.375	97420.91293164066	0	1176	0.0604494101730777	0.9988876529477161	0.9977753058954322	340.93109130859375	340.931396484375
891	341.03082275390625	11.569383333333333					1	DETECTED	341.0308 m/z @11.57 [N1284_2.mzXML]	341.03082275390625	11.569383333333333	11.523850000000001	12.120916666666666	0.5970666666666649	55281.91015625	468115.4229465329	0	1176	0.11314888072089957	5.01415122601281	5.263797657155339	341.02996826171875	341.031494140625
892	341.17742919921875	12.5853					1	DETECTED	341.1774 m/z @12.59 [N1284_2.mzXML]	341.17742919921875	12.5853	12.534183333333335	16.482316666666666	3.948133333333331	7539.2197265625	419267.63960192853	0	1176	1.1773056747940345	22.483382135637456	43.70560782744014	341.17608642578125	341.1874084472656
893	341.1983947753906	12.416883333333335					1	DETECTED	341.1984 m/z @12.42 [N1284_2.mzXML]	341.1983947753906	12.416883333333335	11.77445	17.384999999999998	5.610549999999998	8382.37109375	619633.6750368653	0	1176	1.7174994359017735	4.3666398588699105	7.733279717739821	341.1886291503906	341.2005920410156
894	341.3517150878906	13.873816666666666					1	DETECTED	341.3517 m/z @13.87 [N1284_2.mzXML]	341.3517150878906	13.873816666666666	13.787533333333332	14.673783333333335	0.8862500000000022	14198.73046875	264912.6477033694	0	1176	0.23507988542812264	5.181150408843744	8.542954559474657	341.3506164550781	341.35235595703125
895	342.0142517089844	9.07305					1	DETECTED	342.0143 m/z @9.07 [N1284_2.mzXML]	342.0142517089844	9.07305	0.28428333333333333	19.419500000000003	19.13521666666667	6200.58154296875	2159484.6493273317	0	1176	5.433258718192221	1.088617856885494	0.1631429289776104	342.012939453125	342.015869140625
896	342.26263427734375	11.350483333333333					1	DETECTED	342.2626 m/z @11.35 [N1284_2.mzXML]	342.26263427734375	11.350483333333333	11.269216666666667	12.038716666666666	0.769499999999999	158550.1875	1346602.2361086449	1	1176	0.11636233221417847	2.609738380239153	1.412626530588662	342.2622375488281	342.2638244628906
897	342.86785888671875	1.7203333333333333					1	DETECTED	342.8679 m/z @1.72 [N1284_2.mzXML]	342.86785888671875	1.7203333333333333	1.67265	1.7824333333333333	0.10978333333333334	18437.56640625	98722.68202539062	0	1176	0.19655250001874447	1.1511709192590012	1.3023418385180026	342.8674621582031	342.8680725097656
898	343.19207763671875	12.330816666666667					1	DETECTED	343.1921 m/z @12.33 [N1284_2.mzXML]	343.19207763671875	12.330816666666667	12.173033333333333	16.924833333333332	4.751799999999999	33057.30078125	1018543.5929910898	0	1176	0.21486936492359376	7.433884841074774	2.750487296029943	343.1849365234375	343.19415283203125
899	343.29388427734375	12.071366666666668					1	DETECTED	343.2939 m/z @12.07 [N1284_2.mzXML]	343.29388427734375	12.071366666666668	12.022400000000001	15.985633333333334	3.963233333333333	8558.279296875	491284.9957722166	0	1176	0.10720008486070398	40.46868618107543	34.01201709786301	343.2842712402344	343.2948913574219
900	344.1954040527344	12.365616666666666					1	DETECTED	344.1954 m/z @12.37 [N1284_2.mzXML]	344.1954040527344	12.365616666666666	12.243616666666666	13.975816666666667	1.7322000000000006	7326.31884765625	248662.16921142588	0	1176	0.10745073813621175	7.099180327868861	13.527488654811263	344.19476318359375	344.197509765625
901	344.2782897949219	11.490916666666667					1	DETECTED	344.2783 m/z @11.49 [N1284_2.mzXML]	344.2782897949219	11.490916666666667	11.45795	12.120916666666666	0.6629666666666658	96867.7421875	804209.2015044581	1	1176	0.10221093365349176	4.858758597903429	6.415465222458077	344.27716064453125	344.27911376953125
902	344.6497802734375	13.128316666666667					1	DETECTED	344.6498 m/z @13.13 [N1284_2.mzXML]	344.6497802734375	13.128316666666667	12.962116666666667	13.472466666666666	0.510349999999999	13281.2265625	221229.57975390635	0	1176	0.232279064249461	1.5353489771359785	4.2341149119353485	344.6485900878906	344.650634765625
903	344.8753356933594	1.5537666666666667					1	DETECTED	344.8753 m/z @1.55 [N1284_2.mzXML]	344.8753356933594	1.5537666666666667	1.4502333333333333	1.7680166666666668	0.31778333333333353	171199.265625	1053471.7991254877	0	1176	0.10416688617315861	0.841003999773709	0.6137382068409462	344.8656311035156	344.8755187988281
904	345.87884521484375	1.5686166666666668					1	DETECTED	345.8788 m/z @1.57 [N1284_2.mzXML]	345.87884521484375	1.5686166666666668	1.4806666666666668	1.59765	0.11698333333333322	10465.564453125	49540.37576928706	0	1176	0.09416140916272742	0.6650559029751748	0.33011180595034967	345.87799072265625	345.8792724609375
905	346.0090637207031	4.754616666666666					1	DETECTED	346.0091 m/z @4.75 [N1284_2.mzXML]	346.0090637207031	4.754616666666666	0.10171666666666666	20.00433333333333	19.902616666666663	23587.244140625	9243210.619546423	0	1176	2.5571079101906453	1.6709877986865904	2.312138517008694	346.0071716308594	346.0098876953125
906	346.2731018066406	13.66905					1	DETECTED	346.2731 m/z @13.67 [N1284_2.mzXML]	346.2731018066406	13.66905	13.602516666666666	14.513083333333332	0.9105666666666661	14926.3544921875	312492.1000626834	0	1176	0.2714166695520106	6.842935871743414	9.70892143874086	346.2714538574219	346.2738342285156
907	346.2940368652344	11.395100000000001					1	DETECTED	346.2940 m/z @11.40 [N1284_2.mzXML]	346.2940368652344	11.395100000000001	11.350483333333333	12.886149999999999	1.5356666666666658	25790.6953125	556782.083875733	0	1176	1.401917077997684	17.20956294359302	33.43267935867048	346.29339599609375	346.29510498046875
908	346.908203125	1.5537666666666667					1	DETECTED	346.9082 m/z @1.55 [N1284_2.mzXML]	346.908203125	1.5537666666666667	1.52495	17.311	15.78605	11667.3212890625	2971091.379855255	0	1176	0.0748528457816433	273.9048582995947	546.8097165991894	346.9020080566406	346.9085998535156
909	347.2203369140625	11.083883333333334					1	DETECTED	347.2203 m/z @11.08 [N1284_2.mzXML]	347.2203369140625	11.083883333333334	10.059183333333333	12.534183333333335	2.4750000000000014	16933.07421875	849238.5575455322	0	1176	0.08340967435951363	1.2123508343070728	1.4149420070087146	347.2181396484375	347.220947265625
910	348.8127136230469	1.7524000000000002					1	DETECTED	348.8127 m/z @1.75 [N1284_2.mzXML]	348.8127136230469	1.7524000000000002	1.6879666666666668	1.7969	0.1089333333333331	16457.681640625	79084.35932958974	0	1176	0.08544247559065599	0.8453181583031538	0.6906363166063076	348.8126525878906	348.8134460449219
911	348.8678283691406	1.5537666666666667					1	DETECTED	348.8678 m/z @1.55 [N1284_2.mzXML]	348.8678283691406	1.5537666666666667	1.4657833333333334	1.5830666666666666	0.11728333333333318	9360.5	44567.54183007807	0	1176	1.5495150641183495	0.6665088084864551	0.3126702270316291	348.8676452636719	348.8691101074219
912	348.9881896972656	1.9224333333333334					1	DETECTED	348.9882 m/z @1.92 [N1284_2.mzXML]	348.9881896972656	1.9224333333333334	1.67265	18.472166666666666	16.799516666666666	4401.30419921875	1076489.293399628	0	1176	3.586156772249221	33.628177754053496	66.25635550810699	348.9880065917969	348.9913635253906
913	349.01776123046875	2.7835666666666667					1	DETECTED	349.0178 m/z @2.78 [N1284_2.mzXML]	349.01776123046875	2.7835666666666667	2.7129333333333334	19.6205	16.907566666666668	3704.93212890625	924734.3854212338	0	1176	1.0635831396026707	119.68546484190658	44.850991295906574	349.0148010253906	349.0193176269531
914	350.0906982421875	16.629966666666668					1	DETECTED	350.0907 m/z @16.63 [N1284_2.mzXML]	350.0906982421875	16.629966666666668	9.901966666666668	19.5105	9.608533333333332	3137.78271484375	972649.5798666688	0	1176	1.6381920829065173	0.7140705509314308	0.42814110186286153	350.08837890625	350.0920715332031
915	350.8100891113281	1.7524000000000002					1	DETECTED	350.8101 m/z @1.75 [N1284_2.mzXML]	350.8100891113281	1.7524000000000002	1.6879666666666668	1.7969	0.1089333333333331	17487.201171875	74537.82614819327	0	1176	0.07460413480075112	0.8453181583031538	0.6906363166063076	350.8097229003906	350.8106994628906
916	350.8921813964844	1.59765					1	DETECTED	350.8922 m/z @1.60 [N1284_2.mzXML]	350.8921813964844	1.59765	1.5537666666666667	12.837616666666666	11.28385	69062.6171875	3285365.410439453	0	1176	0.05571762369736466	126.33798027561596	1.5099019411093506	350.8825988769531	350.8927001953125
917	350.9867858886719	1.5686166666666668					1	DETECTED	350.9868 m/z @1.57 [N1284_2.mzXML]	350.9867858886719	1.5686166666666668	1.5686166666666668	19.237666666666666	17.66905	2620.950439453125	999896.2452127686	0	1176	4.493685484919743	null	null	350.984375	350.9880676269531
918	351.08697509765625	16.629966666666668					1	DETECTED	351.0870 m/z @16.63 [N1284_2.mzXML]	351.08697509765625	16.629966666666668	8.47475	18.91	10.43525	2495.770263671875	848172.9876657713	0	1176	2.3278924526540177	0.6397898686525801	0.2795797373051603	351.0843811035156	351.093994140625
919	351.158203125	10.36825					1	DETECTED	351.1582 m/z @10.37 [N1284_2.mzXML]	351.158203125	10.36825	10.331883333333334	19.128	8.796116666666666	3808.3134765625	537137.9122038574	0	1176	0.1276644942590064	120.93652612282534	240.87305224565068	351.1498718261719	351.1628723144531
920	351.2134704589844	12.416883333333335					1	DETECTED	351.2135 m/z @12.42 [N1284_2.mzXML]	351.2134704589844	12.416883333333335	7.881	13.31925	5.43825	7721.98974609375	588068.3113433836	0	1176	0.08878872694496742	0.5994697835408758	0.19893956708175153	351.2120666503906	351.213623046875
921	351.22833251953125	13.66905					1	DETECTED	351.2283 m/z @13.67 [N1284_2.mzXML]	351.22833251953125	13.66905	10.965733333333333	19.803166666666666	8.837433333333333	34873.96484375	1456868.009244233	0	1176	0.3380883873319416	5.1979253069157885	8.397464807361384	351.2195739746094	351.23760986328125
922	352.16534423828125	9.988416666666666					1	DETECTED	352.1653 m/z @9.99 [N1284_2.mzXML]	352.16534423828125	9.988416666666666	9.9533	13.2752	3.3218999999999994	25714.119140625	433624.6451883549	0	1176	0.16195668741735147	47.298054105364834	93.59610821072967	352.15753173828125	352.16534423828125
923	352.22381591796875	12.243616666666666					1	DETECTED	352.2238 m/z @12.24 [N1284_2.mzXML]	352.22381591796875	12.243616666666666	12.243616666666666	13.992233333333333	1.748616666666667	9437.4736328125	422062.76886230486	0	1176	0.09757958800286559	null	null	352.2233581542969	352.23211669921875
924	352.89678955078125	1.67265					1	DETECTED	352.8968 m/z @1.67 [N1284_2.mzXML]	352.89678955078125	1.67265	1.4657833333333334	1.7824333333333333	0.3166499999999999	42632.046875	201306.92513720723	0	1176	0.04312697253202913	0.5562574147959803	0.8259057979938162	352.8963317871094	352.90020751953125
925	353.03509521484375	1.88095					1	DETECTED	353.0351 m/z @1.88 [N1284_2.mzXML]	353.03509521484375	1.88095	1.6879666666666668	16.961333333333332	15.273366666666666	346794.34375	8783472.019838866	0	1176	0.1431989390059587	4.386043570523008	6.4037785754489915	353.0292053222656	353.0374450683594
926	353.1740417480469	10.023783333333334					1	DETECTED	353.1740 m/z @10.02 [N1284_2.mzXML]	353.1740417480469	10.023783333333334	9.780516666666667	17.3295	7.548983333333332	19593.43359375	803984.1179997858	0	1176	0.25191594152611785	12.517398933498962	1.6743017316595288	353.1722412109375	353.1794128417969
927	353.2347717285156	12.601799999999999					1	DETECTED	353.2348 m/z @12.60 [N1284_2.mzXML]	353.2347717285156	12.601799999999999	8.3747	15.4192	7.044499999999999	9227.978515625	1062081.281057434	0	1176	0.6271985250932399	0.8332544770646545	0.5760797749491773	353.22821044921875	353.2447509765625
928	355.08294677734375	12.006716666666668					1	DETECTED	355.0829 m/z @12.01 [N1284_2.mzXML]	355.08294677734375	12.006716666666668	12.006716666666668	12.173033333333333	0.16631666666666511	7678.54931640625	52149.37781335414	0	1176	0.1097880273155436	null	null	355.0823974609375	355.0831604003906
929	356.2601623535156	11.809					1	DETECTED	356.2602 m/z @11.81 [N1284_2.mzXML]	356.2601623535156	11.809	11.77445	14.560666666666666	2.7862166666666663	9636.3388671875	319712.2591145019	0	1176	0.06825222798519093	40.32151471297704	79.64302942595408	356.25482177734375	356.262939453125
930	356.2781677246094	11.474616666666666					1	DETECTED	356.2782 m/z @11.47 [N1284_2.mzXML]	356.2781677246094	11.474616666666666	0.9603833333333333	11.55475	10.594366666666668	23550.318359375	2200273.761628967	0	1176	0.2212272875672756	0.5038107073902995	0.007621414780599087	356.2779235839844	356.28131103515625
931	356.908935546875	1.6125333333333332					1	DETECTED	356.9089 m/z @1.61 [N1284_2.mzXML]	356.908935546875	1.6125333333333332	1.5686166666666668	16.777333333333335	15.208716666666668	60638.9609375	5401423.5524021	0	1176	0.09763253329133059	174.4621012551216	404.73658136479673	356.9079895019531	356.9148864746094
932	357.2778625488281	12.006716666666668					1	DETECTED	357.2779 m/z @12.01 [N1284_2.mzXML]	357.2778625488281	12.006716666666668	11.9743	15.527866666666666	3.5535666666666668	27846.748046875	687459.8117923893	0	1176	0.252617146738471	36.47642420186862	24.450325975385145	357.2766418457031	357.2789611816406
933	358.2576599121094	11.032683333333333					1	DETECTED	358.2577 m/z @11.03 [N1284_2.mzXML]	358.2576599121094	11.032683333333333	10.982283333333333	11.1671	0.1848166666666664	39062.0625	233344.6294360347	0	1176	0.10335885117289578	1.8334986772486828	2.702556236345743	358.2572326660156	358.2578430175781
934	358.27630615234375	11.90885					1	DETECTED	358.2763 m/z @11.91 [N1284_2.mzXML]	358.27630615234375	11.90885	11.892966666666666	12.173033333333333	0.28006666666666646	8164.37890625	81556.37761083987	0	1176	0.08630649153699821	8.816369359916218	16.632738719832435	358.2749328613281	358.2834167480469
935	358.2939453125	11.598983333333333					1	DETECTED	358.2939 m/z @11.60 [N1284_2.mzXML]	358.2939453125	11.598983333333333	11.569383333333333	11.860616666666665	0.29123333333333257	32718.220703125	227473.28418322717	0	1176	0.5655082341997684	4.91948198198192	5.898473033983974	358.29339599609375	358.2945861816406
936	359.043212890625	1.88095					1	DETECTED	359.0432 m/z @1.88 [N1284_2.mzXML]	359.043212890625	1.88095	1.6575166666666665	16.22485	14.567333333333334	462134.59375	9471972.73377516	0	1176	0.1124608736621151	1.9752336207357972	3.313957858617031	359.04193115234375	359.0528259277344
937	359.16583251953125	14.075133333333333					1	DETECTED	359.1658 m/z @14.08 [N1284_2.mzXML]	359.16583251953125	14.075133333333333	10.495800000000001	14.990366666666667	4.494566666666666	7949.39990234375	498819.966319397	0	1176	0.16850819824060892	0.6278496926802012	0.2556993853604023	359.1579284667969	359.1724548339844
938	360.23809814453125	3.8521					1	DETECTED	360.2381 m/z @3.85 [N1284_2.mzXML]	360.23809814453125	3.8521	3.48145	4.82145	1.3399999999999994	2820.21875	163085.63394555662	0	1176	0.7262208861563306	1.8076352353972747	2.6152704707945493	360.2369689941406	360.2386779785156
939	360.3223876953125	12.601799999999999					1	DETECTED	360.3224 m/z @12.60 [N1284_2.mzXML]	360.3223876953125	12.601799999999999	12.190466666666667	12.853966666666668	0.6635000000000009	10744.5048828125	216912.95180078153	0	1176	0.18367268776565737	0.8065235008103773	0.6130470016207547	360.3211975097656	360.3235778808594
940	360.8383483886719	1.7203333333333333					1	DETECTED	360.8383 m/z @1.72 [N1284_2.mzXML]	360.8383483886719	1.7203333333333333	1.67265	1.7824333333333333	0.10978333333333334	13927.603515625	72810.31502172851	0	1176	0.09063226366426247	1.1511709192590012	1.3023418385180026	360.8382873535156	360.8390808105469
941	361.13714599609375	10.758466666666667					1	DETECTED	361.1371 m/z @10.76 [N1284_2.mzXML]	361.13714599609375	10.758466666666667	10.077050000000002	17.163833333333333	7.086783333333331	2890.03076171875	711691.1844378355	0	1176	7.088927592017919	5.20003668827199	9.40007337654398	361.13714599609375	361.1391906738281
942	361.18133544921875	12.104316666666668					1	DETECTED	361.1813 m/z @12.10 [N1284_2.mzXML]	361.18133544921875	12.104316666666668	8.508966666666668	12.278616666666666	3.7696499999999986	7496.3876953125	313749.2411127013	0	1176	0.4346205502974314	0.5242396428720429	0.048479285744085776	361.17535400390625	361.1842041015625
943	361.3121643066406	12.601799999999999					1	DETECTED	361.3122 m/z @12.60 [N1284_2.mzXML]	361.3121643066406	12.601799999999999	11.77445	15.382566666666666	3.6081166666666658	12107.568359375	730613.6178717344	0	1176	0.3021408171495725	1.8675576713576205	2.6209140072116632	361.3100280761719	361.3161926269531
944	362.3255920410156	11.36555					1	DETECTED	362.3256 m/z @11.37 [N1284_2.mzXML]	362.3255920410156	11.36555	11.319666666666667	13.839116666666666	2.519449999999999	50250.15625	604016.9179682619	0	1176	0.04784916829392394	27.454958227387795	2.3043209432730904	362.3171081542969	362.3260192871094
945	362.8861999511719	1.5686166666666668					1	DETECTED	362.8862 m/z @1.57 [N1284_2.mzXML]	362.8861999511719	1.5686166666666668	1.52495	8.125266666666667	6.600316666666666	14888.1875	2528142.109482666	0	1176	0.07879921588275596	75.57614503816781	150.15229007633562	362.885986328125	362.88824462890625
946	362.92572021484375	1.6426166666666666					1	DETECTED	362.9257 m/z @1.64 [N1284_2.mzXML]	362.92572021484375	1.6426166666666666	1.59765	1.7366333333333333	0.13898333333333324	116830.9296875	365480.13835913106	0	1176	0.04925900674841732	1.2027325875354689	0.9858852820695548	362.9241943359375	362.9259948730469
947	363.1114196777344	1.4806666666666668					1	DETECTED	363.1114 m/z @1.48 [N1284_2.mzXML]	363.1114196777344	1.4806666666666668	1.4156000000000002	16.722333333333335	15.306733333333336	11922.8759765625	1810826.1754388735	0	1176	0.084066307735438	117.62346311475423	167.67423858867517	363.10394287109375	363.11199951171875
948	365.209228515625	11.150033333333333					1	DETECTED	365.2092 m/z @11.15 [N1284_2.mzXML]	365.209228515625	11.150033333333333	11.1334	15.4555	4.322100000000001	12143.3837890625	797375.4315331423	0	1176	0.6223118569043979	129.92284569138496	244.25507686896213	365.1993713378906	365.2112731933594
949	366.1842041015625	14.17075					1	DETECTED	366.1842 m/z @14.17 [N1284_2.mzXML]	366.1842041015625	14.17075	8.244283333333334	15.637933333333333	7.393649999999999	9537.982421875	1809995.3740688174	0	1176	0.508392786020087	0.6237822986152514	0.2123430939024089	366.1830139160156	366.18951416015625
950	367.1494140625	8.176566666666666					1	DETECTED	367.1494 m/z @8.18 [N1284_2.mzXML]	367.1494140625	8.176566666666666	6.2502	12.51665	6.26645	5177.87890625	802997.1228393251	0	1176	1.3438410771004765	1.6264946098873534	2.252989219774707	367.14666748046875	367.15582275390625
951	367.1932678222656	13.66905					1	DETECTED	367.1933 m/z @13.67 [N1284_2.mzXML]	367.1932678222656	13.66905	13.618933333333333	17.3295	3.710566666666667	9355.3349609375	311496.9131920166	0	1176	0.275003141043614	37.019288327235685	13.597243557112462	367.1864013671875	367.1961669921875
952	367.21490478515625	12.719050000000001					1	DETECTED	367.2149 m/z @12.72 [N1284_2.mzXML]	367.21490478515625	12.719050000000001	12.534183333333335	12.916883333333335	0.3826999999999998	6562.419921875	93061.89145617679	0	1176	0.060980412109129745	1.035070320952039	1.0701406419040782	367.2139587402344	367.21514892578125
953	367.991455078125	3.3891833333333334					1	DETECTED	367.9915 m/z @3.39 [N1284_2.mzXML]	367.991455078125	3.3891833333333334	2.0911999999999997	18.94633333333333	16.85513333333333	4720.5888671875	1665730.883461579	0	1176	5.734781984095115	6.49281577832278	9.085129734560413	367.98883056640625	367.994873046875
954	368.2782287597656	11.490916666666667					1	DETECTED	368.2782 m/z @11.49 [N1284_2.mzXML]	368.2782287597656	11.490916666666667	11.4416	12.330816666666667	0.8892166666666679	107717.796875	1073960.2241074252	1	1176	0.22778808190132693	3.9413277046207784	7.657850186580449	368.2776184082031	368.27886962890625
955	368.6257629394531	12.313716666666666					1	DETECTED	368.6258 m/z @12.31 [N1284_2.mzXML]	368.6257629394531	12.313716666666666	9.642166666666666	12.348	2.7058333333333344	11094.0966796875	644205.364077881	0	1176	2.3422690232484094	0.5064163750132572	0.012832750026514404	368.62554931640625	368.6269836425781
956	368.8707275390625	1.67265					1	DETECTED	368.8707 m/z @1.67 [N1284_2.mzXML]	368.8707275390625	1.67265	1.6276166666666667	6.586016666666667	4.9584	22071.072265625	1108086.424433716	0	1176	0.11518400204317625	55.05255366395272	109.10510732790543	368.86993408203125	368.88037109375
957	369.009033203125	1.8672833333333334					1	DETECTED	369.0090 m/z @1.87 [N1284_2.mzXML]	369.009033203125	1.8672833333333334	1.7969	2.5612500000000002	0.7643500000000003	36193.33984375	541891.405625183	0	1176	0.06294898726145415	5.425935315827589	8.151408620717486	369.0052490234375	369.01019287109375
958	369.35040283203125	11.490916666666667					1	DETECTED	369.3504 m/z @11.49 [N1284_2.mzXML]	369.35040283203125	11.490916666666667	0.11989999999999999	19.821666666666665	19.701766666666664	88238.9765625	8404851.83514591	0	1176	2.7774820020696307	4.334530168430589	9.531105712362928	369.3488464355469	369.3531188964844
959	370.29388427734375	11.659083333333333					1	DETECTED	370.2939 m/z @11.66 [N1284_2.mzXML]	370.29388427734375	11.659083333333333	11.584183333333334	12.022400000000001	0.43821666666666736	184896.1875	1584048.5125769018	1	1176	0.1178436525476787	2.323458911558078	2.235008448316596	370.2936706542969	370.294921875
960	370.35382080078125	12.5853					1	DETECTED	370.3538 m/z @12.59 [N1284_2.mzXML]	370.35382080078125	12.5853	11.01575	16.482316666666666	5.466566666666665	25458.60546875	2310983.418595764	0	1176	1.8084993625847101	1.6529410546861187	6.2922748685967	370.35211181640625	370.3557434082031
961	371.29754638671875	11.62875					1	DETECTED	371.2975 m/z @11.63 [N1284_2.mzXML]	371.29754638671875	11.62875	11.598983333333333	11.843449999999999	0.24446666666666594	40864.37109375	307131.6547602546	0	1176	0.14809262980886295	4.287048745995561	6.718502891357836	371.29638671875	371.29754638671875
962	371.31488037109375	1.0513833333333333					1	DETECTED	371.3149 m/z @1.05 [N1284_2.mzXML]	371.31488037109375	1.0513833333333333	0.10171666666666666	20.00433333333333	19.902616666666663	17934.623046875	8644130.79369556	0	1176	6.980420110916438	10.478738153738153	0.5042103251617736	371.31268310546875	371.3162841796875
963	372.30975341796875	11.756866666666667					1	DETECTED	372.3098 m/z @11.76 [N1284_2.mzXML]	372.30975341796875	11.756866666666667	0.22923333333333332	19.803166666666666	19.573933333333333	46565.31640625	2674938.3893044717	0	1176	0.1276840594318731	0.5266447252090717	0.03155930344333943	372.30859375	372.3196105957031
964	373.3131408691406	11.809					1	DETECTED	373.3131 m/z @11.81 [N1284_2.mzXML]	373.3131408691406	11.809	1.3794	11.877	10.4976	7714.4541015625	2725677.290645752	0	1176	10.511540243669938	0.5032599524430468	0.0065199048860935605	373.3120422363281	373.3199157714844
965	374.3257141113281	12.104316666666668					1	DETECTED	374.3257 m/z @12.10 [N1284_2.mzXML]	374.3257141113281	12.104316666666668	11.659083333333333	12.804233333333334	1.145150000000001	5837.17626953125	233051.79764904815	0	1176	0.34525784912187696	1.2860110803324085	1.5720221606648168	374.32403564453125	374.3262939453125
966	375.0169677734375	1.88095					1	DETECTED	375.0170 m/z @1.88 [N1284_2.mzXML]	375.0169677734375	1.88095	1.6575166666666665	4.639566666666667	2.9820500000000005	224423.5	4228051.687056732	0	1176	0.13361091782777512	1.8911060978511287	2.7196632146302653	375.0158996582031	375.01837158203125
967	376.6238708496094	10.598983333333333					1	DETECTED	376.6239 m/z @10.60 [N1284_2.mzXML]	376.6238708496094	10.598983333333333	10.16735	11.1671	0.9997499999999988	46442.046875	425963.1434188846	0	1176	0.0858102100287077	0.7934193989898352	0.6601510371640256	376.6221008300781	376.6253356933594
968	376.9029846191406	1.5537666666666667					1	DETECTED	376.9030 m/z @1.55 [N1284_2.mzXML]	376.9029846191406	1.5537666666666667	1.4657833333333334	1.5537666666666667	0.0879833333333333	4139.60205078125	15201.205748535154	0	1176	0.07563252900853779	0.5	null	376.9013366699219	376.904541015625
969	377.0140075683594	1.7824333333333333					1	DETECTED	377.0140 m/z @1.78 [N1284_2.mzXML]	377.0140075683594	1.7824333333333333	1.7524000000000002	2.0769	0.3245	10261.740234375	129189.23610437007	0	1176	0.1682133002863837	5.402330743618238	9.804661487236476	377.0140075683594	377.0155334472656
970	377.144775390625	9.815316666666666					1	DETECTED	377.1448 m/z @9.82 [N1284_2.mzXML]	377.144775390625	9.815316666666666	9.798283333333334	9.918716666666667	0.12043333333333273	4537.892578125	20739.142087402335	0	1176	0.07363792979926131	3.5352250489239125	6.070450097847825	377.1441955566406	377.1458740234375
971	377.631103515625	12.243616666666666					1	DETECTED	377.6311 m/z @12.24 [N1284_2.mzXML]	377.631103515625	12.243616666666666	9.624333333333334	12.4	2.775666666666666	9888.39453125	634267.4034876098	0	1176	2.270119359433666	0.5298523132918039	0.06250278720542612	377.62530517578125	377.63250732421875
972	378.239501953125	12.382466666666666					1	DETECTED	378.2395 m/z @12.38 [N1284_2.mzXML]	378.239501953125	12.382466666666666	11.62875	14.122766666666667	2.494016666666667	46301.78515625	735245.7889301153	0	1176	0.0995506696846995	6.015242536578739	1.2898993710971145	378.2373352050781	378.2429504394531
973	379.2032165527344	9.17235					1	DETECTED	379.2032 m/z @9.17 [N1284_2.mzXML]	379.2032165527344	9.17235	9.108766666666666	9.351866666666666	0.2431000000000001	4101.27294921875	25053.220135742173	0	1176	0.09484783877754666	1.9116644823066717	2.62068165496332	379.1995544433594	379.2037658691406
974	379.2425842285156	12.382466666666666					1	DETECTED	379.2426 m/z @12.38 [N1284_2.mzXML]	379.2425842285156	12.382466666666666	12.348	14.041733333333333	1.6937333333333324	8671.01953125	331869.09453302034	0	1176	0.6941021840125607	24.570599613153913	48.141199226307826	379.2417907714844	379.2513122558594
975	380.2547607421875	12.6351					1	DETECTED	380.2548 m/z @12.64 [N1284_2.mzXML]	380.2547607421875	12.6351	11.335483333333334	13.520316666666668	2.1848333333333336	71909.3125	1218942.662801879	0	1176	0.11078303446964277	0.6201306274258278	4.121331460248555	380.25299072265625	380.264404296875
976	381.025146484375	1.8252666666666668					1	DETECTED	381.0251 m/z @1.83 [N1284_2.mzXML]	381.025146484375	1.8252666666666668	1.6426166666666666	12.483033333333333	10.840416666666666	176401.6875	3395091.5304565737	0	1176	0.30503204674606166	1.9983728321919632	2.9119395544870312	381.01629638671875	381.02581787109375
977	383.11505126953125	1.7824333333333333					1	DETECTED	383.1151 m/z @1.78 [N1284_2.mzXML]	383.11505126953125	1.7824333333333333	1.7366333333333333	2.26115	0.524516666666667	186739.453125	1721003.599737792	0	1176	0.07399674332541295	5.000782171083998	7.2999927449406385	383.1147155761719	383.1162414550781
978	384.11895751953125	1.81105					1	DETECTED	384.1190 m/z @1.81 [N1284_2.mzXML]	384.11895751953125	1.81105	1.81105	9.108766666666666	7.297716666666666	18846.1328125	4384575.125093079	0	1176	7.26728050116567	null	null	384.11395263671875	384.11895751953125
979	385.308349609375	14.3868					1	DETECTED	385.3083 m/z @14.39 [N1284_2.mzXML]	385.308349609375	14.3868	10.203966666666668	18.14016666666667	7.936200000000001	132810.71875	9888284.94706299	0	1176	1.0045528501296683	1.8643550251145458	2.6982781522938004	385.30560302734375	385.3125915527344
980	386.08074951171875	17.826999999999998					1	DETECTED	386.0807 m/z @17.83 [N1284_2.mzXML]	386.08074951171875	17.826999999999998	0.15621666666666664	19.986	19.829783333333335	2619.2109375	1580350.010755036	0	1176	8.812852137677915	0.5610895385697862	0.12217907713957234	386.0793762207031	386.0829162597656
981	386.2890319824219	11.395100000000001					1	DETECTED	386.2890 m/z @11.40 [N1284_2.mzXML]	386.2890319824219	11.395100000000001	11.380316666666666	11.490916666666667	0.11060000000000159	34371.125	114103.08663476695	0	1176	0.02668930436199446	3.740698985343338	6.481397970686676	386.2882385253906	386.2890319824219
982	386.31201171875	14.3868					1	DETECTED	386.3120 m/z @14.39 [N1284_2.mzXML]	386.31201171875	14.3868	13.618933333333333	16.9065	3.2875666666666685	25258.375	1701135.2478098145	0	1176	0.9859989817555146	1.8461521741808866	2.783258768968778	386.31048583984375	386.3138122558594
983	386.3255920410156	12.75375					1	DETECTED	386.3256 m/z @12.75 [N1284_2.mzXML]	386.3255920410156	12.75375	12.68525	12.770783333333332	0.08553333333333235	5008.93115234375	19823.436367675557	0	1176	0.038748162456265334	0.6243309002432997	0.24866180048659953	386.32470703125	386.3265075683594
984	387.17901611328125	11.55475					1	DETECTED	387.1790 m/z @11.55 [N1284_2.mzXML]	387.17901611328125	11.55475	11.50755	12.225966666666666	0.7184166666666663	161036.890625	1410846.5677660534	0	1176	0.10780244033417041	4.5686023598008125	4.537629175184129	387.1787109375	387.18048095703125
985	387.3050231933594	14.465683333333335					1	DETECTED	387.3050 m/z @14.47 [N1284_2.mzXML]	387.3050231933594	14.465683333333335	13.822016666666666	16.777333333333335	2.9553166666666684	5245.4814453125	372583.8595001831	0	1176	0.8962623117984272	2.295688762299323	3.5913775245986455	387.303466796875	387.3062744140625
986	388.07720947265625	14.025466666666667					1	DETECTED	388.0772 m/z @14.03 [N1284_2.mzXML]	388.07720947265625	14.025466666666667	0.28428333333333333	19.56566666666667	19.281383333333334	3576.582275390625	1516450.1717554317	0	1176	2.4983142448025912	0.7015910808263723	1.1636314578464075	388.0733947753906	388.0801086425781
987	388.7117614746094	1.93625					1	DETECTED	388.7118 m/z @1.94 [N1284_2.mzXML]	388.7117614746094	1.93625	1.9085666666666665	2.11965	0.2110833333333335	8049.11572265625	71506.32001867682	0	1176	0.1838776878622903	3.8124623720650006	6.624924744130001	388.710205078125	388.7118225097656
988	389.2669677734375	12.155433333333333					1	DETECTED	389.2670 m/z @12.16 [N1284_2.mzXML]	389.2669677734375	12.155433333333333	12.120916666666666	12.886149999999999	0.7652333333333328	5596.01416015625	184900.15372875967	0	1176	0.7394412736141316	11.084983099951678	21.169966199903357	389.2640686035156	389.26898193359375
989	390.990966796875	1.88095					1	DETECTED	390.9910 m/z @1.88 [N1284_2.mzXML]	390.990966796875	1.88095	1.67265	2.4246166666666666	0.7519666666666667	38607.078125	669514.8746994629	0	1176	0.227194084644756	1.805008801408226	2.2357913151804087	390.9902648925781	390.9920654296875
990	391.2832946777344	0.10171666666666666					1	DETECTED	391.2833 m/z @0.10 [N1284_2.mzXML]	391.2832946777344	0.10171666666666666	0.10171666666666666	20.00433333333333	19.902616666666663	10308.435546875	6194327.157985706	0	1176	16.786021711886356	null	null	391.2740478515625	391.2860412597656
991	393.2964172363281	1.6426166666666666					1	DETECTED	393.2964 m/z @1.64 [N1284_2.mzXML]	393.2964172363281	1.6426166666666666	0.10171666666666666	20.00433333333333	19.902616666666663	18429.228515625	3815168.8782864017	0	1176	3.4658347767380224	12.620834915664446	6.393102130889173	393.2937927246094	393.3002014160156
992	394.2230224609375	8.277266666666668					1	DETECTED	394.2230 m/z @8.28 [N1284_2.mzXML]	394.2230224609375	8.277266666666668	8.193633333333333	8.440333333333333	0.24670000000000059	2119.6787109375	25580.631215698337	0	1176	0.15345321495490616	1.4748903945794878	1.9497807891589756	394.2214050292969	394.2233581542969
993	394.2934875488281	11.659083333333333					1	DETECTED	394.2935 m/z @11.66 [N1284_2.mzXML]	394.2934875488281	11.659083333333333	3.358566666666667	19.055666666666664	15.697099999999997	27864.62890625	2349891.5755691216	0	1176	0.0929408241914178	1.0610937831863303	1.1287055056569224	394.2931213378906	394.3030700683594
994	396.3097229003906	11.72275					1	DETECTED	396.3097 m/z @11.72 [N1284_2.mzXML]	396.3097229003906	11.72275	11.674233333333332	11.924716666666665	0.2504833333333334	26627.861328125	195916.81329760805	0	1176	0.12777742767628197	2.581415321195402	4.162830642390804	396.30938720703125	396.3101501464844
995	396.8846740722656	1.59765					1	DETECTED	396.8847 m/z @1.60 [N1284_2.mzXML]	396.8846740722656	1.59765	1.5686166666666668	2.7412	1.1725833333333333	22354.453125	412981.68693884276	0	1176	0.03950934024589725	20.1937428243399	39.3874856486798	396.8831787109375	396.8852233886719
996	396.9990539550781	1.8252666666666668					1	DETECTED	396.9991 m/z @1.83 [N1284_2.mzXML]	396.9990539550781	1.8252666666666668	1.6575166666666665	2.3297833333333333	0.6722666666666668	54180.56640625	919129.3284804692	0	1176	0.16808789064151664	2.0037754595131614	4.122403654848339	396.9981689453125	397.00018310546875
997	397.4141845703125	12.365616666666666					1	DETECTED	397.4142 m/z @12.37 [N1284_2.mzXML]	397.4141845703125	12.365616666666666	12.038716666666666	14.17075	2.132033333333334	40036.89453125	951390.2120012214	0	1176	0.22089341731785872	1.4287277668999903	1.8125020047266363	397.4129333496094	397.41497802734375
998	398.0504150390625	9.901966666666668					1	DETECTED	398.0504 m/z @9.90 [N1284_2.mzXML]	398.0504150390625	9.901966666666668	9.850233333333334	10.131116666666665	0.2808833333333318	14202.9677734375	84321.25969360369	0	1176	0.3210966289556154	2.2995953063975048	3.621254106721028	398.0496520996094	398.0519714355469
999	398.3251953125	11.826266666666667					1	DETECTED	398.3252 m/z @11.83 [N1284_2.mzXML]	398.3251953125	11.826266666666667	11.791733333333333	12.120916666666666	0.32918333333333294	74095.859375	576993.3633247063	1	1176	0.09567106535351044	4.832548499645479	5.648120043435408	398.3250732421875	398.33282470703125
1000	398.4180908203125	12.348					1	DETECTED	398.4181 m/z @12.35 [N1284_2.mzXML]	398.4180908203125	12.348	12.225966666666666	12.6351	0.4091333333333331	10576.9716796875	133547.94195104987	0	1176	0.40382494091776344	1.6763179459164017	2.3526358918328034	398.4165954589844	398.41845703125
1001	398.7406921386719	1.7680166666666668					1	DETECTED	398.7407 m/z @1.77 [N1284_2.mzXML]	398.7406921386719	1.7680166666666668	1.7366333333333333	1.7969	0.06026666666666669	9091.3779296875	29050.250116943367	0	1176	0.12198517245076479	0.9601699415825751	0.92033988316515	398.7390441894531	398.7406921386719
1002	398.7607727050781	13.5533					1	DETECTED	398.7608 m/z @13.55 [N1284_2.mzXML]	398.7607727050781	13.5533	12.071366666666668	15.527866666666666	3.4564999999999984	17375.646484375	965451.2548801883	0	1176	0.24379624157032964	1.1608863402550487	0.9830454171211873	398.7582092285156	398.7633361816406
1003	399.2341613769531	8.8245					1	DETECTED	399.2342 m/z @8.82 [N1284_2.mzXML]	399.2341613769531	8.8245	8.806416666666667	16.666833333333333	7.860416666666666	3796.720947265625	552504.1548162232	0	1176	1.8021199671863926	217.33870967742058	433.67741935484116	399.2341613769531	399.23907470703125
1004	399.3287048339844	11.826266666666667					1	DETECTED	399.3287 m/z @11.83 [N1284_2.mzXML]	399.3287048339844	11.826266666666667	11.791733333333333	15.27365	3.4819166666666668	16531.220703125	532986.644499267	0	1176	0.10838263541677051	41.438137235792404	59.88566663827882	399.3218994140625	399.32965087890625
1005	400.3410949707031	11.958					1	DETECTED	400.3411 m/z @11.96 [N1284_2.mzXML]	400.3410949707031	11.958	11.924716666666665	12.68525	0.7605333333333348	232373.203125	1970758.568340949	1	1176	0.10316771661858226	6.554175410070168	6.395392718375425	400.3399658203125	400.341796875
1006	400.8262939453125	1.7366333333333333					1	DETECTED	400.8263 m/z @1.74 [N1284_2.mzXML]	400.8262939453125	1.7366333333333333	1.6879666666666668	1.7969	0.1089333333333331	17065.185546875	86407.9695417479	0	1176	0.10753747674249214	1.1191780821917843	1.2383561643835685	400.8258056640625	400.8267822265625
1007	401.8653564453125	1.5537666666666667					1	DETECTED	401.8654 m/z @1.55 [N1284_2.mzXML]	401.8653564453125	1.5537666666666667	1.5103	1.5830666666666666	0.07276666666666665	6184.6591796875	20426.1638255005	0	1176	0.06525125027813794	0.8370398773006114	0.6740797546012227	401.8637390136719	401.86676025390625
1008	402.744140625	13.719383333333333					1	DETECTED	402.7441 m/z @13.72 [N1284_2.mzXML]	402.744140625	13.719383333333333	13.6359	18.983	5.347100000000001	3817.14208984375	358429.71037628176	0	1176	0.032530456300209565	32.024955080854376	63.04991016170875	402.7433166503906	402.75390625
1009	402.9015197753906	1.6125333333333332					1	DETECTED	402.9015 m/z @1.61 [N1284_2.mzXML]	402.9015197753906	1.6125333333333332	0.9238	1.6426166666666666	0.7188166666666667	46604.328125	264718.1586602784	0	1176	0.05398752011316077	0.5218396089439552	0.6695158247482593	402.9014892578125	402.9053649902344
1010	403.00714111328125	1.81105					1	DETECTED	403.0071 m/z @1.81 [N1284_2.mzXML]	403.00714111328125	1.81105	1.6575166666666665	4.606966666666667	2.94945	165451.0	2894909.323764588	0	1176	0.16702034321532033	2.1684853674054714	3.280976856518234	403.00543212890625	403.00836181640625
1011	405.1348876953125	10.546133333333334					1	DETECTED	405.1349 m/z @10.55 [N1284_2.mzXML]	405.1348876953125	10.546133333333334	10.495800000000001	10.948483333333334	0.4526833333333329	22394.234375	163335.5076733389	0	1176	0.08579554309975812	4.496854304635816	3.5180495193365124	405.1324768066406	405.135009765625
1012	406.2015075683594	10.9993					1	DETECTED	406.2015 m/z @11.00 [N1284_2.mzXML]	406.2015075683594	10.9993	5.0597666666666665	16.795333333333335	11.735566666666669	5901.82373046875	1608926.9902432864	0	1176	0.06709876731101438	0.9879199263690752	0.9758398527381504	406.1974792480469	406.20166015625
1013	406.7467041015625	12.173033333333333					1	DETECTED	406.7467 m/z @12.17 [N1284_2.mzXML]	406.7467041015625	12.173033333333333	11.049316666666666	15.748483333333333	4.699166666666667	15786.298828125	1250846.9231682753	0	1176	1.0481126876501854	1.80344667643556	1.5887604217965412	406.74462890625	406.74884033203125
1014	407.75592041015625	12.916883333333335					1	DETECTED	407.7559 m/z @12.92 [N1284_2.mzXML]	407.75592041015625	12.916883333333335	12.668366666666666	14.772416666666667	2.104050000000001	6928.2431640625	345327.49469335953	0	1176	1.5342421939790558	4.233217088055761	7.466434176111521	407.75238037109375	407.7658996582031
1015	408.76910400390625	1.7680166666666668					1	DETECTED	408.7691 m/z @1.77 [N1284_2.mzXML]	408.76910400390625	1.7680166666666668	1.7042833333333334	15.255500000000001	13.551216666666669	25429.61328125	4983462.846519959	0	1176	0.03446088354623855	97.07081680177748	192.12065712723302	408.7607421875	408.7745666503906
1016	408.9184875488281	1.6276166666666667					1	DETECTED	408.9185 m/z @1.63 [N1284_2.mzXML]	408.9184875488281	1.6276166666666667	1.5830666666666666	1.67265	0.08958333333333335	60376.46875	190139.65961889658	0	1176	0.052469879151594956	1.005424616535726	1.0219501666880784	408.918212890625	408.9195251464844
1017	409.1607971191406	11.55475					1	DETECTED	409.1608 m/z @11.55 [N1284_2.mzXML]	409.1607971191406	11.55475	11.50755	12.120916666666666	0.613366666666666	122519.8984375	982865.0255034796	0	1176	0.09914441797360318	4.700983855988799	4.224089478589784	409.16009521484375	409.1620178222656
1018	409.1869201660156	9.2011					1	DETECTED	409.1869 m/z @9.20 [N1284_2.mzXML]	409.1869201660156	9.2011	9.1424	9.303866666666666	0.16146666666666576	45456.07421875	199226.46718701144	0	1176	0.06787662526738991	1.2860806318094582	1.1460485147381267	409.18682861328125	409.1880798339844
1019	410.2537841796875	3.9296					1	DETECTED	410.2538 m/z @3.93 [N1284_2.mzXML]	410.2537841796875	3.9296	2.95565	7.54545	4.5898	2395.65673828125	290536.6843877258	0	1176	0.4498515838457977	2.3562811232609473	3.7125622465218937	410.25140380859375	410.256103515625
1020	410.7605285644531	13.038066666666667					1	DETECTED	410.7605 m/z @13.04 [N1284_2.mzXML]	410.7605285644531	13.038066666666667	1.7203333333333333	14.956216666666668	13.235883333333335	6828.734375	3247003.1791650085	0	1176	0.5472733812456791	0.5847409080734659	0.1694818161469317	410.7588195800781	410.7658996582031
1021	410.855224609375	1.6879666666666668					1	DETECTED	410.8552 m/z @1.69 [N1284_2.mzXML]	410.855224609375	1.6879666666666668	1.67265	18.0845	16.411849999999998	19783.962890625	3863916.3847321775	0	1176	0.13786986496392983	535.7513601740952	1070.5027203481905	410.8551330566406	410.8559265136719
1022	412.7760925292969	13.440483333333333					1	DETECTED	412.7761 m/z @13.44 [N1284_2.mzXML]	412.7760925292969	13.440483333333333	12.382466666666666	14.990366666666667	2.6079000000000008	7083.17919921875	383012.348798157	0	1176	1.2114082842291172	1.232447503977568	1.4664500839732746	412.7742614746094	412.77783203125
1023	412.86273193359375	1.5830666666666666					1	DETECTED	412.8627 m/z @1.58 [N1284_2.mzXML]	412.86273193359375	1.5830666666666666	1.5537666666666667	1.6575166666666665	0.10374999999999979	19089.595703125	65201.067496826065	0	1176	0.04664158727544687	1.7704778156996621	2.383513859678284	412.85333251953125	412.86273193359375
1024	412.9725341796875	1.88095					1	DETECTED	412.9725 m/z @1.88 [N1284_2.mzXML]	412.9725341796875	1.88095	1.7524000000000002	2.2887166666666667	0.5363166666666666	16174.3291015625	243176.04638769533	0	1176	0.12640687617647983	2.086023596525351	3.1720471930507017	412.97216796875	412.9748840332031
1025	413.14178466796875	9.335833333333333					1	DETECTED	413.1418 m/z @9.34 [N1284_2.mzXML]	413.14178466796875	9.335833333333333	9.303866666666666	9.486333333333333	0.18246666666666655	5000.7080078125	33704.05559692386	0	1176	0.10163409678453306	2.8540145985400818	4.7080291970801635	413.1407165527344	413.14178466796875
1026	413.2651062011719	1.6426166666666666					1	DETECTED	413.2651 m/z @1.64 [N1284_2.mzXML]	413.2651062011719	1.6426166666666666	0.11989999999999999	19.967666666666666	19.847766666666665	9560.6201171875	1866109.932747101	0	1176	11.400803465338646	6.179430864984446	3.748312112750429	413.2637023925781	413.26922607421875
1027	413.33935546875	12.071366666666668					1	DETECTED	413.3394 m/z @12.07 [N1284_2.mzXML]	413.33935546875	12.071366666666668	10.3135	16.500866666666667	6.187366666666668	25522.869140625	1941129.0482659005	0	1176	2.3186310372256607	1.5354320882162185	3.6288040380166016	413.3376159667969	413.3424377441406
1028	415.2103576660156	11.860616666666665					1	DETECTED	415.2104 m/z @11.86 [N1284_2.mzXML]	415.2103576660156	11.860616666666665	9.22965	12.51665	3.287000000000001	119359.1171875	1964037.9943627033	1	1176	0.08301814297848864	0.5558306801585536	6.626989764069998	415.209228515625	415.2114562988281
1029	415.3188781738281	12.278616666666666					1	DETECTED	415.3189 m/z @12.28 [N1284_2.mzXML]	415.3188781738281	12.278616666666666	12.138266666666668	15.637933333333333	3.4996666666666645	4202.94189453125	331033.20799896226	0	1176	0.39888605225000795	12.467640422752813	23.935280845505627	415.31610107421875	415.3280029296875
1030	416.75921630859375	13.084					1	DETECTED	416.7592 m/z @13.08 [N1284_2.mzXML]	416.75921630859375	13.084	12.962116666666667	14.041733333333333	1.0796166666666664	5611.533203125	149279.42844592308	0	1176	0.06279448844951219	4.428893750854657	7.857787501709314	416.7571716308594	416.76068115234375
1031	417.001708984375	1.88095					1	DETECTED	417.0017 m/z @1.88 [N1284_2.mzXML]	417.001708984375	1.88095	1.67265	2.5749500000000003	0.9023000000000003	81947.15625	1336241.2754747313	0	1176	0.20492050431137132	1.652774561101533	2.4420506160756545	417.0008850097656	417.003662109375
1032	418.7467956542969	12.804233333333334					1	DETECTED	418.7468 m/z @12.80 [N1284_2.mzXML]	418.7467956542969	12.804233333333334	11.809	13.66905	1.860050000000001	5631.51416015625	365031.6799762575	0	1176	0.4626156549174141	0.9344793515758438	0.8689587031516878	418.74456787109375	418.7484436035156
1033	418.8792419433594	1.6125333333333332					1	DETECTED	418.8792 m/z @1.61 [N1284_2.mzXML]	418.8792419433594	1.6125333333333332	1.5686166666666668	1.6426166666666666	0.07399999999999984	46795.703125	137685.59606005863	0	1176	0.0479856001469372	0.8425047438330208	0.6560469271262949	418.8792419433594	418.87982177734375
1034	418.9808349609375	1.88095					1	DETECTED	418.9808 m/z @1.88 [N1284_2.mzXML]	418.9808349609375	1.88095	1.67265	11.01575	9.3431	37305.0	2448986.3039229736	0	1176	0.266998002623829	22.427028324531932	1.8631870647043727	418.97882080078125	418.9825439453125
1035	419.3143615722656	12.568583333333333					1	DETECTED	419.3144 m/z @12.57 [N1284_2.mzXML]	419.3143615722656	12.568583333333333	0.10171666666666666	20.00433333333333	19.902616666666663	4949.85107421875	1353563.8780588082	0	1176	7.084688475110155	0.798220483093854	1.1852246154303108	419.311767578125	419.3197326660156
1036	420.1578369140625	11.083883333333334					1	DETECTED	420.1578 m/z @11.08 [N1284_2.mzXML]	420.1578369140625	11.083883333333334	8.142316666666666	11.1671	3.0247833333333336	4467.79296875	248727.60111663802	0	1176	0.6528511902147152	0.5141449567690684	0.028289913538136747	420.1575012207031	420.1590270996094
1037	420.8841857910156	1.67265					1	DETECTED	420.8842 m/z @1.67 [N1284_2.mzXML]	420.8841857910156	1.67265	1.6426166666666666	1.7680166666666668	0.12540000000000018	39781.62890625	133753.6423847658	0	1176	0.03811004467760615	2.0876803551609338	3.1753607103218675	420.8838195800781	420.8844299316406
1038	421.7816467285156	14.232166666666666					1	DETECTED	421.7816 m/z @14.23 [N1284_2.mzXML]	421.7816467285156	14.232166666666666	3.7279833333333334	15.201516666666667	11.473533333333332	18509.1484375	1575584.6851189877	0	1176	0.5698889367496065	0.5367273894021564	3.9594212018492128	421.78045654296875	421.7867126464844
1039	422.3251037597656	11.809					1	DETECTED	422.3251 m/z @11.81 [N1284_2.mzXML]	422.3251037597656	11.809	4.352833333333334	11.924716666666665	7.571883333333331	18521.833984375	1165973.0859475092	0	1176	0.15340352944962987	0.5077597961418959	0.016667603972930493	422.32379150390625	422.3329772949219
1040	422.76104736328125	13.472466666666666					1	DETECTED	422.7610 m/z @13.47 [N1284_2.mzXML]	422.76104736328125	13.472466666666666	12.601799999999999	15.166116666666666	2.5643166666666666	4220.71630859375	338016.37341250625	0	1176	1.027318929582675	1.472616768759571	1.9452335375191423	422.7574462890625	422.7621154785156
1041	424.34088134765625	11.90885					1	DETECTED	424.3409 m/z @11.91 [N1284_2.mzXML]	424.34088134765625	11.90885	11.860616666666665	12.68525	0.8246333333333347	409362.65625	2977522.6041246396	1	1176	0.09974234076173794	3.564280219604453	4.33046385471258	424.3399353027344	424.34173583984375
1042	424.7425842285156	1.7366333333333333					1	DETECTED	424.7426 m/z @1.74 [N1284_2.mzXML]	424.7425842285156	1.7366333333333333	1.7042833333333334	1.7824333333333333	0.07814999999999994	10869.1279296875	44435.03800366206	0	1176	0.07847650304884435	1.2078825347758924	1.4157650695517847	424.7419738769531	424.7427978515625
1043	424.89605712890625	1.6276166666666667					1	DETECTED	424.8961 m/z @1.63 [N1284_2.mzXML]	424.89605712890625	1.6276166666666667	1.5830666666666666	17.937333333333335	16.354266666666668	78076.1015625	2797646.75953299	0	1176	0.063113920962796	183.54956977179162	1.1002030157523153	424.88848876953125	424.896728515625
1044	426.35662841796875	12.006716666666668					1	DETECTED	426.3566 m/z @12.01 [N1284_2.mzXML]	426.35662841796875	12.006716666666668	11.9743	12.770783333333332	0.7964833333333328	403279.78125	3443584.4911853005	1	1176	0.11533078996836288	6.277881277858968	7.162474146413162	426.3550720214844	426.35833740234375
1045	426.8289794921875	1.7203333333333333					1	DETECTED	426.8290 m/z @1.72 [N1284_2.mzXML]	426.8289794921875	1.7203333333333333	1.67265	1.7969	0.12424999999999997	15679.962890625	98335.85119433596	0	1176	0.14034929070415192	1.3028661307235239	1.6057322614470477	426.8285827636719	426.8298645019531
1046	427.4313049316406	12.5853					1	DETECTED	427.4313 m/z @12.59 [N1284_2.mzXML]	427.4313049316406	12.5853	12.466316666666668	14.657583333333333	2.1912666666666656	4965.548828125	294042.8659506225	0	1176	1.3669175827454545	9.208292477938143	17.416584955876285	427.430419921875	427.4334411621094
1047	428.37237548828125	12.138266666666668					1	DETECTED	428.3724 m/z @12.14 [N1284_2.mzXML]	428.37237548828125	12.138266666666668	12.104316666666668	15.693583333333333	3.5892666666666653	46177.078125	683925.4028931258	0	1176	0.10525244343223861	6.357504307685072	7.466196861017279	428.37164306640625	428.3746032714844
1048	428.8267517089844	1.7203333333333333					1	DETECTED	428.8268 m/z @1.72 [N1284_2.mzXML]	428.8267517089844	1.7203333333333333	1.67265	1.7969	0.12424999999999997	9855.65625	63190.386103759774	0	1176	0.12265913838042164	1.3028661307235239	1.6057322614470477	428.8258361816406	428.82763671875
1049	429.37530517578125	12.155433333333333					1	DETECTED	429.3753 m/z @12.16 [N1284_2.mzXML]	429.37530517578125	12.155433333333333	11.643883333333333	15.008333333333333	3.3644499999999997	11592.830078125	753241.1348966367	0	1176	0.9573654965796123	3.131600419629258	5.328629060242181	429.3702087402344	429.3771057128906
1050	429.76800537109375	14.216716666666667					1	DETECTED	429.7680 m/z @14.22 [N1284_2.mzXML]	429.76800537109375	14.216716666666667	14.075133333333333	14.806216666666668	0.7310833333333342	13955.3203125	248691.37295489496	0	1176	0.31015879340127483	2.58181283107711	2.6722852878005687	429.7664489746094	429.7691345214844
1051	430.3885192871094	13.334066666666667					1	DETECTED	430.3885 m/z @13.33 [N1284_2.mzXML]	430.3885192871094	13.334066666666667	0.13799999999999998	20.00433333333333	19.86633333333333	14174.3798828125	2123450.9347466733	0	1176	0.7043346224524285	1.140573076672998	1.7892857301145708	430.3852233886719	430.392578125
1052	430.9130859375	1.6426166666666666					1	DETECTED	430.9131 m/z @1.64 [N1284_2.mzXML]	430.9130859375	1.6426166666666666	1.59765	1.6879666666666668	0.09031666666666682	139441.5	381035.9959638673	0	1176	0.04433352623127007	1.038406439717266	0.9666204467958692	430.91278076171875	430.9136962890625
1053	431.1775207519531	12.601799999999999					1	DETECTED	431.1775 m/z @12.60 [N1284_2.mzXML]	431.1775207519531	12.601799999999999	9.186566666666666	14.262699999999999	5.076133333333333	26209.689453125	1303536.0092268675	0	1176	0.24968123713990664	0.7472908663215471	0.4825786818728287	431.1694641113281	431.178955078125
1054	431.3147277832031	12.719050000000001					1	DETECTED	431.3147 m/z @12.72 [N1284_2.mzXML]	431.3147277832031	12.719050000000001	12.651633333333333	12.916883333333335	0.26525000000000176	25610.564453125	208238.02327270588	0	1176	0.11450011322976295	1.9672435105067658	2.291358451224173	431.3138122558594	431.31964111328125
1055	432.1808166503906	12.5853					1	DETECTED	432.1808 m/z @12.59 [N1284_2.mzXML]	432.1808166503906	12.5853	8.0906	12.68525	4.59465	9955.322265625	705106.1658821407	0	1176	0.3006803650344647	0.5111186508554519	0.0222373017109039	432.1708679199219	432.1824645996094
1056	432.2367858886719	11.877					1	DETECTED	432.2368 m/z @11.88 [N1284_2.mzXML]	432.2367858886719	11.877	7.439233333333333	12.104316666666668	4.665083333333334	14821.3037109375	530357.7427315067	0	1176	0.07595567600313835	0.5256116064386741	0.05122321287734825	432.23126220703125	432.2444763183594
1057	432.3175048828125	12.73635					1	DETECTED	432.3175 m/z @12.74 [N1284_2.mzXML]	432.3175048828125	12.73635	12.022400000000001	14.906516666666667	2.8841166666666656	7308.7353515625	384994.62564199837	0	1176	0.5776920542443076	2.0198309872306677	3.039661974461336	432.308837890625	432.31884765625
1058	432.9763488769531	1.88095					1	DETECTED	432.9763 m/z @1.88 [N1284_2.mzXML]	432.9763488769531	1.88095	1.7524000000000002	2.3842	0.6317999999999997	46636.38671875	732061.940731445	0	1176	0.11436197784291968	2.2584074829573693	3.2715938175919144	432.97540283203125	432.9775390625
1059	435.3325500488281	10.512666666666666					1	DETECTED	435.3326 m/z @10.51 [N1284_2.mzXML]	435.3325500488281	10.512666666666666	10.36825	11.659083333333333	1.2908333333333335	8707.4755859375	189538.0193966367	0	1176	0.0845856870358137	1.078034496051635	1.0725656860334842	435.3304138183594	435.3332214355469
1060	436.8579406738281	1.67265					1	DETECTED	436.8579 m/z @1.67 [N1284_2.mzXML]	436.8579406738281	1.67265	0.8693000000000001	1.7366333333333333	0.8673333333333332	28279.822265625	560101.7634107972	0	1176	0.04743948887655258	0.5398228252525881	0.07964565050517619	436.85076904296875	436.8580627441406
1061	437.1922607421875	11.877					1	DETECTED	437.1923 m/z @11.88 [N1284_2.mzXML]	437.1922607421875	11.877	11.826266666666667	12.278616666666666	0.45234999999999914	80012.4765625	584436.9619102788	0	1176	0.1710828459673035	3.283339775948723	4.157464046235841	437.1910705566406	437.1936340332031
1062	437.23211669921875	8.770533333333333					1	DETECTED	437.2321 m/z @8.77 [N1284_2.mzXML]	437.23211669921875	8.770533333333333	8.75295	9.86785	1.1149000000000004	4118.73583984375	78660.2577532348	0	1176	0.04985091864650926	31.703317535546326	62.40663507109265	437.2315368652344	437.23602294921875
1063	438.2965087890625	13.334066666666667					1	DETECTED	438.2965 m/z @13.33 [N1284_2.mzXML]	438.2965087890625	13.334066666666667	13.289916666666667	13.520316666666668	0.23040000000000127	7384.4287109375	56094.260920044224	0	1176	0.12937429739159256	2.6092865232163147	4.218573046432629	438.29534912109375	438.2978820800781
1064	438.98388671875	1.81105					1	DETECTED	438.9839 m/z @1.81 [N1284_2.mzXML]	438.98388671875	1.81105	1.67265	2.3161	0.6434500000000001	37155.8046875	630947.6453540042	0	1176	0.18831084193849956	2.230579486182558	3.324874797668137	438.9827880859375	438.9848937988281
1065	440.8703308105469	1.6276166666666667					1	DETECTED	440.8703 m/z @1.63 [N1284_2.mzXML]	440.8703308105469	1.6276166666666667	1.5830666666666666	1.6575166666666665	0.0744499999999999	28820.93359375	91548.06417626957	0	1176	0.05613157574807781	0.8355780022446662	0.645559995573582	440.8689880371094	440.87060546875
1066	442.3516540527344	11.90885					1	DETECTED	442.3517 m/z @11.91 [N1284_2.mzXML]	442.3516540527344	11.90885	11.877	12.006716666666668	0.12971666666666692	8303.7841796875	36370.946322509706	0	1176	0.07761000681382413	2.036368393511344	3.0727367870226883	442.3513488769531	442.35235595703125
1067	442.8779602050781	1.5686166666666668					1	DETECTED	442.8780 m/z @1.57 [N1284_2.mzXML]	442.8779602050781	1.5686166666666668	1.4657833333333334	1.6125333333333332	0.14674999999999971	14546.572265625	76284.08754858389	0	1176	0.11423734871688218	0.7135332252836291	0.4337521939395877	442.877197265625	442.8804626464844
1068	443.4198303222656	12.225966666666666					1	DETECTED	443.4198 m/z @12.23 [N1284_2.mzXML]	443.4198303222656	12.225966666666666	9.244033333333334	12.534183333333335	3.2901500000000006	6150.31640625	409919.6912315674	0	1176	0.23513142489109384	0.5516806769657272	0.10336135393145447	443.41912841796875	443.4248046875
1069	444.2383117675781	8.39075					1	DETECTED	444.2383 m/z @8.39 [N1284_2.mzXML]	444.2383117675781	8.39075	7.968966666666666	8.47475	0.5057833333333344	2635.546630859375	40722.6096306153	0	1176	0.05979355928978691	0.5995771920812416	0.19915438416248316	444.2349548339844	444.24017333984375
1070	445.3659973144531	12.853966666666668					1	DETECTED	445.3660 m/z @12.85 [N1284_2.mzXML]	445.3659973144531	12.853966666666668	11.877	14.839583333333334	2.962583333333333	8402.638671875	562149.9680977175	0	1176	1.2866793137983006	1.5162151557542034	1.7642999819522407	445.3641662597656	445.36846923828125
1071	446.2524108886719	11.55475					1	DETECTED	446.2524 m/z @11.55 [N1284_2.mzXML]	446.2524108886719	11.55475	8.8245	12.225966666666666	3.401466666666666	199494.234375	2855856.819758792	1	1176	0.12801954709361318	4.3165846742764415	5.6933196587500685	446.2511291503906	446.25445556640625
1072	446.88690185546875	1.6426166666666666					1	DETECTED	446.8869 m/z @1.64 [N1284_2.mzXML]	446.88690185546875	1.6426166666666666	1.59765	1.7042833333333334	0.10663333333333336	64779.14453125	193830.67296301274	0	1176	0.04979320910744822	1.1909846659525187	1.488888513547582	446.8851623535156	446.8873596191406
1073	447.3456726074219	14.481300000000001					1	DETECTED	447.3457 m/z @14.48 [N1284_2.mzXML]	447.3456726074219	14.481300000000001	4.0229333333333335	15.510133333333332	11.487199999999998	7061.6396484375	1464119.2663551015	0	1176	0.5343242649204889	0.5491870942244008	0.09837418844880157	447.3428649902344	447.3477478027344
1074	448.34112548828125	11.90885					1	DETECTED	448.3411 m/z @11.91 [N1284_2.mzXML]	448.34112548828125	11.90885	11.860616666666665	14.772416666666667	2.9118000000000013	36061.50390625	595608.3605239269	0	1176	0.10318561081058597	30.184519695922184	3.3708931923465912	448.3391418457031	448.3500671386719
1075	449.2008972167969	12.296466666666667					1	DETECTED	449.2009 m/z @12.30 [N1284_2.mzXML]	449.2008972167969	12.296466666666667	12.225966666666666	12.534183333333335	0.30821666666666836	12926.607421875	161394.416643067	0	1176	0.23498792784202038	2.1859338061465565	3.3718676122931126	449.19989013671875	449.20166015625
1076	450.35650634765625	13.0226					1	DETECTED	450.3565 m/z @13.02 [N1284_2.mzXML]	450.35650634765625	13.0226	0.10171666666666666	20.00433333333333	19.902616666666663	62835.99609375	2977149.007150515	0	1176	0.15821581013541852	0.9006935664740475	0.6902390716159283	450.3543395996094	450.3614501953125
1077	452.37274169921875	12.0549					1	DETECTED	452.3727 m/z @12.05 [N1284_2.mzXML]	452.37274169921875	12.0549	12.038716666666666	12.330816666666667	0.29210000000000136	17133.146484375	130860.76490930213	0	1176	0.13408437628708114	9.024716786817326	17.04943357363465	452.3724060058594	452.3747863769531
1078	453.2962951660156	12.719050000000001					1	DETECTED	453.2963 m/z @12.72 [N1284_2.mzXML]	453.2962951660156	12.719050000000001	12.68525	12.853966666666668	0.1687166666666684	12303.84765625	64686.55720593291	0	1176	0.08377708902131076	2.495808678500926	3.9916173570018523	453.2958679199219	453.29730224609375
1079	453.3432922363281	10.512666666666666					1	DETECTED	453.3433 m/z @10.51 [N1284_2.mzXML]	453.3432922363281	10.512666666666666	9.9533	17.551166666666667	7.5978666666666665	133807.90625	1584551.1136833783	1	1176	0.12233650562427556	1.7478746110515242	1.9782194811254308	453.34027099609375	453.34765625
1080	454.2917785644531	13.068766666666667					1	DETECTED	454.2918 m/z @13.07 [N1284_2.mzXML]	454.2917785644531	13.068766666666667	12.7022	14.723216666666668	2.021016666666668	18780.0078125	433517.43935766595	0	1176	0.09924692303788163	2.7566836409929945	4.513367281985989	454.29058837890625	454.29937744140625
1081	454.3887023925781	12.173033333333333					1	DETECTED	454.3887 m/z @12.17 [N1284_2.mzXML]	454.3887023925781	12.173033333333333	12.138266666666668	12.382466666666666	0.24419999999999753	11633.404296875	86723.76175079294	0	1176	0.12358585950885903	3.5119846596358606	6.023969319271721	454.3871765136719	454.3887023925781
1082	454.95831298828125	1.83945					1	DETECTED	454.9583 m/z @1.84 [N1284_2.mzXML]	454.95831298828125	1.83945	1.6879666666666668	2.3161	0.6281333333333332	25464.62109375	424582.30476281745	0	1176	0.24949149031752782	2.296210148215191	2.81598640501485	454.9559631347656	454.959716796875
1083	456.3305358886719	11.490916666666667					1	DETECTED	456.3305 m/z @11.49 [N1284_2.mzXML]	456.3305358886719	11.490916666666667	11.45795	11.569383333333333	0.11143333333333238	9635.0419921875	44223.6665771487	0	1176	0.08074047624922542	1.6900910010111005	2.380182002022201	456.3286437988281	456.3311767578125
1084	456.4032287597656	12.348					1	DETECTED	456.4032 m/z @12.35 [N1284_2.mzXML]	456.4032287597656	12.348	12.278616666666666	16.279916666666665	4.001299999999999	4625.1796875	344499.1549907224	0	1176	0.034108262968791436	28.83473456641797	56.66946913283594	456.401611328125	456.40594482421875
1085	457.020263671875	2.0627833333333334					1	DETECTED	457.0203 m/z @2.06 [N1284_2.mzXML]	457.020263671875	2.0627833333333334	1.8672833333333334	2.3706666666666667	0.5033833333333333	7266.25146484375	154162.5176422119	0	1176	0.27901982858043484	1.2874254049445863	1.5748508098891727	457.01971435546875	457.0229797363281
1086	458.8561096191406	1.5537666666666667					1	DETECTED	458.8561 m/z @1.55 [N1284_2.mzXML]	458.8561096191406	1.5537666666666667	1.4502333333333333	1.59765	0.14741666666666675	39102.2890625	180477.27189691146	0	1176	0.15141404182954932	0.7210944385058338	0.4925118533538351	458.8547058105469	458.85699462890625
1087	459.2470703125	13.14295					1	DETECTED	459.2471 m/z @13.14 [N1284_2.mzXML]	459.2470703125	13.14295	4.368716666666667	13.787533333333332	9.418816666666665	24887.265625	1360805.2543796082	0	1176	0.22322820954016898	0.5189167586176602	1.6261293729484612	459.240966796875	459.2554931640625
1088	460.9656982421875	1.81105					1	DETECTED	460.9657 m/z @1.81 [N1284_2.mzXML]	460.9656982421875	1.81105	1.6879666666666668	2.2189833333333335	0.5310166666666667	17200.04296875	236242.3498984375	0	1176	0.1931022690503743	2.1571428571428592	2.573079589571175	460.95697021484375	460.9673156738281
1089	463.3009338378906	13.038066666666667					1	DETECTED	463.3009 m/z @13.04 [N1284_2.mzXML]	463.3009338378906	13.038066666666667	0.6870999999999999	13.098899999999999	12.4118	9246.7431640625	1992063.8204496456	0	1176	0.1290489119420588	0.5024626952276339	0.004925390455267843	463.3000793457031	463.3089904785156
1090	464.2178039550781	10.598983333333333					1	DETECTED	464.2178 m/z @10.60 [N1284_2.mzXML]	464.2178039550781	10.598983333333333	10.4413	10.7052	0.2638999999999996	11017.6181640625	88097.1821149907	0	1176	0.0955200816275017	0.8368037205369419	0.6930402046008796	464.2175598144531	464.2183532714844
1091	464.28228759765625	11.72275					1	DETECTED	464.2823 m/z @11.72 [N1284_2.mzXML]	464.28228759765625	11.72275	11.049316666666666	12.433383333333333	1.3840666666666674	8105.693359375	336912.3661541751	0	1176	0.9905500277858437	1.0276196604464687	1.0552393208929371	464.2798156738281	464.2831726074219
1092	467.15106201171875	11.659083333333333					1	DETECTED	467.1511 m/z @11.66 [N1284_2.mzXML]	467.15106201171875	11.659083333333333	11.598983333333333	11.77445	0.17546666666666688	8269.66796875	52346.66768188481	0	1176	0.0896627222915587	1.459789240155292	1.9195784803105842	467.1491394042969	467.15179443359375
1093	468.3072509765625	12.651633333333333					1	DETECTED	468.3073 m/z @12.65 [N1284_2.mzXML]	468.3072509765625	12.651633333333333	3.97605	13.289916666666667	9.313866666666666	113531.703125	3345706.1570533756	1	1176	0.15120297271688266	1.4909488602057217	1.5428641375766816	468.30419921875	468.3089294433594
1094	469.3277893066406	14.371733333333333					1	DETECTED	469.3278 m/z @14.37 [N1284_2.mzXML]	469.3277893066406	14.371733333333333	11.958	15.748483333333333	3.7904833333333325	5346.7421875	533722.5661748957	0	1176	0.4670293373907395	0.7851909904435728	0.29777955355397656	469.32611083984375	469.3299560546875
1095	469.38861083984375	12.330816666666667					1	DETECTED	469.3886 m/z @12.33 [N1284_2.mzXML]	469.38861083984375	12.330816666666667	12.104316666666668	16.0407	3.9363833333333336	6683.9755859375	608580.119701935	0	1176	0.2983574585542712	8.689587932303176	16.379175864606353	469.38555908203125	469.3964538574219
1096	469.6556396484375	10.580883333333333					1	DETECTED	469.6556 m/z @10.58 [N1284_2.mzXML]	469.6556396484375	10.580883333333333	10.52955	10.897716666666668	0.3681666666666672	3805.641357421875	42955.22779504386	0	1176	0.08619623536124621	3.586038961039051	6.172077922078102	469.6539001464844	469.6568603515625
1097	470.8889465332031	1.6125333333333332					1	DETECTED	470.8889 m/z @1.61 [N1284_2.mzXML]	470.8889465332031	1.6125333333333332	1.5830666666666666	1.6426166666666666	0.05954999999999999	21791.92578125	63323.79163964857	0	1176	0.06075832297896011	1.010463800904982	1.0209276018099638	470.8887634277344	470.8905944824219
1098	472.24896240234375	11.569383333333333					1	DETECTED	472.2490 m/z @11.57 [N1284_2.mzXML]	472.24896240234375	11.569383333333333	11.53975	11.756866666666667	0.2171166666666675	10523.0	73365.04087268091	0	1176	0.05224708327552463	3.6633858267717145	6.326771653543429	472.2476501464844	472.24981689453125
1099	474.2836608886719	11.877					1	DETECTED	474.2837 m/z @11.88 [N1284_2.mzXML]	474.2836608886719	11.877	11.826266666666667	12.651633333333333	0.8253666666666657	291380.25	2438966.8238101834	1	1176	0.111088061181297	3.5447868326411114	5.1194014638693925	474.28204345703125	474.28509521484375
1100	474.762451171875	8.806416666666667					1	DETECTED	474.7625 m/z @8.81 [N1284_2.mzXML]	474.762451171875	8.806416666666667	1.7042833333333334	18.361666666666668	16.657383333333335	102189.890625	1.8719365217980474E7	4	1176	null	0.5527140139898018	0.016050764855175505	474.7578125	474.7648620605469
1101	474.8335876464844	1.5686166666666668					1	DETECTED	474.8336 m/z @1.57 [N1284_2.mzXML]	474.8335876464844	1.5686166666666668	1.4657833333333334	1.59765	0.13186666666666658	33884.30859375	164186.44880688464	0	1176	0.08486908360595558	0.6411669367909234	0.31347328283377685	474.8333740234375	474.8345031738281
1102	475.28753662109375	11.924716666666665					1	DETECTED	475.2875 m/z @11.92 [N1284_2.mzXML]	475.28753662109375	11.924716666666665	11.924716666666665	12.0549	0.13018333333333487	47906.21875	217547.81689892834	0	1176	0.07474326856006108	null	null	475.2872314453125	475.2878112792969
1103	475.3250732421875	10.512666666666666					1	DETECTED	475.3251 m/z @10.51 [N1284_2.mzXML]	475.3250732421875	10.512666666666666	10.112833333333333	10.931416666666667	0.8185833333333346	47723.49609375	324291.41634161293	0	1176	0.2835950661451321	1.241633844388837	1.4647898285224066	475.3243713378906	475.3264465332031
1104	476.90618896484375	1.6426166666666666					1	DETECTED	476.9062 m/z @1.64 [N1284_2.mzXML]	476.90618896484375	1.6426166666666666	1.59765	1.6575166666666665	0.05986666666666651	16822.466796875	46572.32836938478	0	1176	0.052551385151513585	0.6656782802075605	0.3313565604151209	476.905517578125	476.90625
1105	476.9396667480469	1.81105					1	DETECTED	476.9397 m/z @1.81 [N1284_2.mzXML]	476.9396667480469	1.81105	1.7042833333333334	2.2189833333333335	0.5147000000000002	16358.7529296875	194217.73114013675	0	1176	0.11829011865847217	2.4103965032781773	3.0513403663387724	476.9378967285156	476.9440002441406
1106	477.1056213378906	4.352833333333334					1	DETECTED	477.1056 m/z @4.35 [N1284_2.mzXML]	477.1056213378906	4.352833333333334	3.4966999999999997	4.463233333333333	0.9665333333333335	1028.2724609375	43059.73568078612	0	1176	0.12886940114882606	0.564475938327363	0.12895187665472585	477.1019287109375	477.1075744628906
1107	478.2913513183594	12.853966666666668					1	DETECTED	478.2914 m/z @12.85 [N1284_2.mzXML]	478.2913513183594	12.853966666666668	12.787266666666666	12.947049999999999	0.1597833333333334	49808.3671875	289484.2908549815	0	1176	0.11149526255250741	1.197776111943981	1.1985762575477834	478.29119873046875	478.29205322265625
1108	478.32818603515625	13.14295					1	DETECTED	478.3282 m/z @13.14 [N1284_2.mzXML]	478.32818603515625	13.14295	11.706466666666667	15.65625	3.9497833333333325	76962.015625	2358039.2155018933	0	1176	0.19483501488394595	0.8897812009051436	0.682219010578573	478.32574462890625	478.33148193359375
1109	480.34375	13.440483333333333					1	DETECTED	480.3438 m/z @13.44 [N1284_2.mzXML]	480.34375	13.440483333333333	13.31925	14.497033333333333	1.1777833333333323	83326.09375	1369829.0420923478	1	1176	0.257461613817787	2.7975182985460125	3.810461165624129	480.3429870605469	480.34539794921875
1110	480.85009765625	1.59765					1	DETECTED	480.8501 m/z @1.60 [N1284_2.mzXML]	480.85009765625	1.59765	1.5686166666666668	1.6276166666666667	0.05899999999999994	10734.654296875	23995.928039001414	0	1176	0.03429376972649667	1.016073478760048	0.9781527865874838	480.8494873046875	480.8512878417969
1111	482.3228454589844	12.901716666666665					1	DETECTED	482.3228 m/z @12.90 [N1284_2.mzXML]	482.3228454589844	12.901716666666665	12.7022	13.128316666666667	0.42611666666666714	38137.328125	375670.5300678717	0	1176	0.15053010446663606	0.8644644083119897	1.9163268803771412	482.3215637207031	482.32330322265625
1112	482.3592529296875	13.719383333333333					1	DETECTED	482.3593 m/z @13.72 [N1284_2.mzXML]	482.3592529296875	13.719383333333333	13.472466666666666	15.546116666666668	2.0736500000000024	75168.8515625	1922023.9478499782	0	1176	0.3280325472258525	3.0037493801853237	4.656666877679297	482.3508605957031	482.3618469238281
1113	483.3629150390625	13.685583333333334					1	DETECTED	483.3629 m/z @13.69 [N1284_2.mzXML]	483.3629150390625	13.685583333333334	13.5533	14.592933333333333	1.0396333333333327	16490.9765625	469435.01907836954	0	1176	0.40359981001014766	3.9295703666372606	6.859140733274521	483.3619384765625	483.3637390136719
1114	484.7872314453125	1.7203333333333333					1	DETECTED	484.7872 m/z @1.72 [N1284_2.mzXML]	484.7872314453125	1.7203333333333333	1.7203333333333333	1.7824333333333333	0.062100000000000044	7110.79345703125	23175.70245410156	0	1176	0.06989885281823649	null	null	484.7865295410156	484.7889709472656
1115	487.3190002441406	14.371733333333333					1	DETECTED	487.3190 m/z @14.37 [N1284_2.mzXML]	487.3190002441406	14.371733333333333	13.873816666666666	15.27365	1.3998333333333335	40653.45703125	1111391.0943975223	0	1176	0.43582968348927587	1.423726170611304	1.7782080184753102	487.3179016113281	487.322265625
1116	489.3353576660156	15.510133333333332					1	DETECTED	489.3354 m/z @15.51 [N1284_2.mzXML]	489.3353576660156	15.510133333333332	6.905550000000001	17.237666666666666	10.332116666666664	8447.275390625	1277791.3379408882	0	1176	0.9154622682467899	0.6679530399978695	0.24434703783098646	489.33270263671875	489.33941650390625
1117	490.2892761230469	12.6351					1	DETECTED	490.2893 m/z @12.64 [N1284_2.mzXML]	490.2892761230469	12.6351	12.6351	12.770783333333332	0.1356833333333327	10966.8642578125	66934.91293798808	0	1176	0.11392645483895869	null	null	490.2878723144531	490.2898864746094
1118	490.4237976074219	12.7022					1	DETECTED	490.4238 m/z @12.70 [N1284_2.mzXML]	490.4237976074219	12.7022	5.84645	13.6359	7.7894499999999995	13965.9501953125	887191.7445979001	0	1176	0.5690538733665047	0.5680961236917915	1.3366815056592958	490.42205810546875	490.42840576171875
1119	491.5584411621094	13.14295					1	DETECTED	491.5584 m/z @13.14 [N1284_2.mzXML]	491.5584411621094	13.14295	12.99245	13.569733333333334	0.5772833333333338	19131.923828125	274138.22502795456	0	1176	0.17353310090613583	1.917884828349934	2.082907639443029	491.55389404296875	491.563232421875
1120	493.7782897949219	13.14295					1	DETECTED	493.7783 m/z @13.14 [N1284_2.mzXML]	493.7782897949219	13.14295	13.098899999999999	13.304683333333333	0.20578333333333454	17588.95703125	146306.52950927746	0	1176	0.24701885598750017	2.335792659856124	3.671585319712248	493.7778015136719	493.7788391113281
1121	494.3229064941406	12.787266666666666					1	DETECTED	494.3229 m/z @12.79 [N1284_2.mzXML]	494.3229064941406	12.787266666666666	12.618233333333334	14.706516666666666	2.0882833333333313	232349.296875	2503655.2712951023	1	1176	0.1250123360863178	1.3418539483783374	2.3542513297566843	494.321044921875	494.3244934082031
1122	494.8188781738281	1.6125333333333332					1	DETECTED	494.8189 m/z @1.61 [N1284_2.mzXML]	494.8188781738281	1.6125333333333332	1.6125333333333332	5.741133333333334	4.1286000000000005	19439.85546875	385245.82498999033	0	1176	0.1883178203939484	null	null	494.81195068359375	494.8238830566406
1123	496.337158203125	13.14295					1	DETECTED	496.3372 m/z @13.14 [N1284_2.mzXML]	496.337158203125	13.14295	2.5476	18.636000000000003	16.088400000000004	6095149.5	1.0361680401811732E8	1	1176	0.22855165236675035	1.864035406461293	2.0729667169772648	496.3328857421875	496.34375
1124	496.4176940917969	13.14295					1	DETECTED	496.4177 m/z @13.14 [N1284_2.mzXML]	496.4176940917969	13.14295	13.098899999999999	13.231016666666667	0.13211666666666844	6921.158203125	47870.481421386925	0	1176	0.06977751553061928	1.4996216420733486	1.9992432841466972	496.41717529296875	496.4259338378906
1125	497.34149169921875	13.14295					1	DETECTED	497.3415 m/z @13.14 [N1284_2.mzXML]	497.34149169921875	13.14295	12.243616666666666	15.473633333333334	3.2300166666666676	1267971.5	2.6299241292942554E7	0	1176	0.23830124181021795	1.795783914010376	3.3473436210961283	497.3405456542969	497.3439025878906
1126	499.3471984863281	13.14295					1	DETECTED	499.3472 m/z @13.14 [N1284_2.mzXML]	499.3471984863281	13.14295	12.962116666666667	13.586283333333334	0.6241666666666674	30502.76953125	378218.11622253514	0	1176	0.1973476877168565	1.545417096112447	2.1318179193118105	499.3450927734375	499.3492126464844
1127	500.2799987792969	11.860616666666665					1	DETECTED	500.2800 m/z @11.86 [N1284_2.mzXML]	500.2799987792969	11.860616666666665	10.258849999999999	12.916883333333335	2.6580333333333357	17923.861328125	666490.5050696422	0	1176	0.09848020547284442	0.8297192683079109	0.6594385366158219	500.2738037109375	500.2887878417969
1128	502.2910461425781	12.837616666666666					1	DETECTED	502.2910 m/z @12.84 [N1284_2.mzXML]	502.2910461425781	12.837616666666666	12.68525	12.916883333333335	0.2316333333333347	33227.015625	243656.78443249615	0	1176	0.10354358926730356	0.7113644886441884	0.5992783312217664	502.29071044921875	502.29205322265625
1129	502.3277893066406	12.932266666666667					1	DETECTED	502.3278 m/z @12.93 [N1284_2.mzXML]	502.3277893066406	12.932266666666667	6.004283333333333	13.66905	7.664766666666667	24725.248046875	1084832.9859989013	0	1176	6.954029625260569	0.5531744447037257	0.08593740796623958	502.3207092285156	502.3286437988281
1130	502.4102478027344	3.75895					1	DETECTED	502.4102 m/z @3.76 [N1284_2.mzXML]	502.4102478027344	3.75895	3.2670000000000003	4.688733333333333	1.421733333333333	1887.061767578125	82491.45766912843	0	1176	0.2648333709893351	1.444997797879189	1.889995595758378	502.40625	502.413818359375
1131	503.294677734375	12.837616666666666					1	DETECTED	503.2947 m/z @12.84 [N1284_2.mzXML]	503.294677734375	12.837616666666666	12.787266666666666	12.901716666666665	0.11444999999999972	9018.974609375	43828.83916284181	0	1176	0.10376364336366528	1.1365441906653422	1.2730883813306844	503.2930603027344	503.2953796386719
1132	504.3448791503906	13.289916666666667					1	DETECTED	504.3449 m/z @13.29 [N1284_2.mzXML]	504.3448791503906	13.289916666666667	13.084	13.975816666666667	0.8918166666666671	9986.2080078125	196315.3586077883	0	1176	0.06232559662170445	2.1654795629299857	2.765084461474186	504.3395080566406	504.3452453613281
1133	505.3475646972656	12.483033333333333					1	DETECTED	505.3476 m/z @12.48 [N1284_2.mzXML]	505.3475646972656	12.483033333333333	12.4	13.0226	0.6226000000000003	6492.6923828125	124548.69244140628	0	1176	0.15158011707691088	3.7490967482938813	6.498193496587763	505.3472900390625	505.35052490234375
1134	506.3590087890625	14.186016666666665					1	DETECTED	506.3590 m/z @14.19 [N1284_2.mzXML]	506.3590087890625	14.186016666666665	11.826266666666667	16.02253333333333	4.196266666666665	13565.19921875	782450.6621121216	0	1176	0.295726049528394	0.8891337359183532	0.38719585170304266	506.35711669921875	506.36260986328125
1135	507.32305908203125	13.14295					1	DETECTED	507.3231 m/z @13.14 [N1284_2.mzXML]	507.32305908203125	13.14295	12.9774	13.348716666666666	0.37131666666666696	17583.74609375	158508.09827710004	0	1176	0.06786277180990652	1.1214638075103105	1.2429276150206208	507.32147216796875	507.3292236328125
1136	508.3746643066406	13.975816666666667					1	DETECTED	508.3747 m/z @13.98 [N1284_2.mzXML]	508.3746643066406	13.975816666666667	12.087583333333333	15.948833333333333	3.86125	40056.19140625	1436341.210572173	0	1176	0.3777315003342956	0.8106255656891701	3.8391854276562856	508.37310791015625	508.3776550292969
1137	510.35369873046875	13.488483333333333					1	DETECTED	510.3537 m/z @13.49 [N1284_2.mzXML]	510.35369873046875	13.488483333333333	13.304683333333333	13.839116666666666	0.5344333333333324	50930.453125	703927.4552780775	0	1176	0.25755441831720916	1.4538447587957921	2.3434563285632968	510.35321044921875	510.3546447753906
1138	512.3333129882812	11.9743					1	DETECTED	512.3333 m/z @11.97 [N1284_2.mzXML]	512.3333129882812	11.9743	11.843449999999999	12.837616666666666	0.9941666666666666	57719.09765625	682749.5496635764	0	1176	0.1420371178524391	1.7855873123354062	7.522616274128572	512.3313598632812	512.3344116210938
1139	515.3113403320312	13.14295					1	DETECTED	515.3113 m/z @13.14 [N1284_2.mzXML]	515.3113403320312	13.14295	13.084	13.42485	0.34084999999999965	52582.671875	588188.64556177	0	1176	0.21339081889677658	2.9958792405659955	4.755581681583257	515.310546875	515.3125
1140	516.3046875	12.770783333333332					1	DETECTED	516.3047 m/z @12.77 [N1284_2.mzXML]	516.3046875	12.770783333333332	12.719050000000001	13.0226	0.30354999999999954	24030.80859375	187374.77821545355	0	1176	0.12702297734874257	2.933795103092901	4.198169744423811	516.3035278320312	516.3056030273438
1141	517.3660278320312	14.806216666666668					1	DETECTED	517.3660 m/z @14.81 [N1284_2.mzXML]	517.3660278320312	14.806216666666668	14.641266666666667	15.237383333333334	0.5961166666666671	2684.979248046875	49024.04842184448	0	1176	0.4137676901517775	1.8069617055673335	2.613923411134667	517.364501953125	517.3681030273438
1142	518.3201904296875	13.14295					1	DETECTED	518.3202 m/z @13.14 [N1284_2.mzXML]	518.3201904296875	13.14295	5.934266666666667	14.641266666666667	8.707	326239.71875	8931807.29854218	1	1176	0.2777286251204565	0.5767483405224098	1.7524887226755963	518.3137817382812	518.3231201171875
1143	518.4583129882812	12.932266666666667					1	DETECTED	518.4583 m/z @12.93 [N1284_2.mzXML]	518.4583129882812	12.932266666666667	11.706466666666667	15.237383333333334	3.5309166666666663	54853.7421875	4795019.2504686285	0	1176	1.5097975905511056	1.2364688360556724	1.3735560803580504	518.4561767578125	518.4608154296875
1144	519.3233642578125	13.14295					1	DETECTED	519.3234 m/z @13.14 [N1284_2.mzXML]	519.3233642578125	13.14295	13.0226	14.402199999999999	1.3795999999999982	90878.3359375	1823677.5584419554	0	1176	0.17795976259373703	5.981530909313006	12.037479165254133	519.3229370117188	519.3241577148438
1145	519.461669921875	12.719050000000001					1	DETECTED	519.4617 m/z @12.72 [N1284_2.mzXML]	519.461669921875	12.719050000000001	0.3943333333333333	14.465683333333335	14.07135	15428.5380859375	3144401.107788697	0	1176	1.8661299810393395	0.5708589649795871	0.14171792995917418	519.460693359375	519.467041015625
1146	520.3368530273438	12.932266666666667					1	DETECTED	520.3369 m/z @12.93 [N1284_2.mzXML]	520.3368530273438	12.932266666666667	11.62875	16.169566666666665	4.5408166666666645	2336898.75	2.366790793910576E7	1	1176	0.0880865717178132	1.3139055598255638	1.5537816465291536	520.3367919921875	520.3409423828125
1147	521.3412475585938	12.932266666666667					1	DETECTED	521.3412 m/z @12.93 [N1284_2.mzXML]	521.3412475585938	12.932266666666667	12.618233333333334	14.497033333333333	1.8787999999999982	576303.0	7087451.359234128	0	1176	0.0803678130532095	2.9914021866043976	4.982804373208795	521.3409423828125	521.3424072265625
1148	522.3538818359375	13.289916666666667					1	DETECTED	522.3539 m/z @13.29 [N1284_2.mzXML]	522.3538818359375	13.289916666666667	11.826266666666667	15.8943	4.068033333333332	712610.125	1.370000990793421E7	1	1176	0.1566068108682206	1.954825520113322	2.019928314236463	522.3440551757812	522.3575439453125
1149	523.3465576171875	12.932266666666667					1	DETECTED	523.3466 m/z @12.93 [N1284_2.mzXML]	523.3465576171875	12.932266666666667	12.886149999999999	13.038066666666667	0.15191666666666848	14978.3916015625	71907.54390429682	0	1176	0.10527854141722592	1.6470907119623812	2.2941814239247624	523.3448486328125	523.3470458984375
1150	523.3571166992188	13.289916666666667					1	DETECTED	523.3571 m/z @13.29 [N1284_2.mzXML]	523.3571166992188	13.289916666666667	12.99245	14.973333333333333	1.9808833333333329	203832.484375	4556106.4757196065	0	1176	0.14020445222500832	2.807494603538985	5.257817665237803	523.3480224609375	523.3593139648438
1151	524.368896484375	14.186016666666665					1	DETECTED	524.3689 m/z @14.19 [N1284_2.mzXML]	524.368896484375	14.186016666666665	9.936100000000001	18.01066666666667	8.074566666666668	1090499.375	4.6427397328339875E7	1	1176	0.4559912898874714	0.8125940628363034	0.3863792137601306	524.3590087890625	524.37353515625
1152	525.3731079101562	14.186016666666665					1	DETECTED	525.3731 m/z @14.19 [N1284_2.mzXML]	525.3731079101562	14.186016666666665	10.563333333333333	16.979833333333332	6.416499999999999	285789.03125	1.2596931775034672E7	0	1176	0.42157418682621106	0.8856004527031068	1.1689711853441176	525.3716430664062	525.3751831054688
1153	526.2910766601562	12.787266666666666					1	DETECTED	526.2911 m/z @12.79 [N1284_2.mzXML]	526.2910766601562	12.787266666666666	12.68525	13.007433333333333	0.32218333333333327	30083.5625	253864.94193444814	0	1176	0.10605871806001055	1.5790720470511492	8.38311524073902	526.2879638671875	526.29248046875
1154	527.3119506835938	13.084					1	DETECTED	527.3120 m/z @13.08 [N1284_2.mzXML]	527.3119506835938	13.084	12.962116666666667	13.2752	0.31308333333333316	8391.7509765625	84591.78090612788	0	1176	0.0852574755469675	1.2843566251880252	1.5687132503760504	527.3057861328125	527.3121948242188
1155	527.3797607421875	14.075133333333333					1	DETECTED	527.3798 m/z @14.08 [N1284_2.mzXML]	527.3797607421875	14.075133333333333	13.685583333333334	19.913166666666665	6.227583333333332	8539.130859375	481678.504913788	0	1176	0.1649041823149151	7.993304239934969	5.732460788809022	527.3746948242188	527.3807373046875
1156	528.3192138671875	13.31925					1	DETECTED	528.3192 m/z @13.32 [N1284_2.mzXML]	528.3192138671875	13.31925	5.687866666666666	13.348716666666666	7.66085	14468.47265625	2145689.7685237434	0	1176	0.0487012117329364	0.5019306241987581	0.0038612483975163196	528.3184814453125	528.3268432617188
1157	534.2939453125	13.14295					1	DETECTED	534.2939 m/z @13.14 [N1284_2.mzXML]	534.2939453125	13.14295	13.0226	13.378866666666665	0.35626666666666473	11994.1201171875	147031.71000170923	0	1176	0.18750152548646248	1.4801274061764196	1.9602548123528392	534.291259765625	534.2958984375
1158	535.2971801757812	13.0226					1	DETECTED	535.2972 m/z @13.02 [N1284_2.mzXML]	535.2971801757812	13.0226	12.962116666666667	13.20175	0.2396333333333338	7806.8046875	68741.63652795425	0	1176	0.0720884350172355	1.9809864976577427	2.9619729953154854	535.2962036132812	535.2994995117188
1159	536.395263671875	8.244283333333334					1	DETECTED	536.3953 m/z @8.24 [N1284_2.mzXML]	536.395263671875	8.244283333333334	1.0150333333333335	8.407033333333334	7.392000000000001	974.833251953125	314691.9969943544	0	1176	7.402003473762187	0.5112563543936094	0.022512708787218706	536.3916015625	536.403564453125
1160	539.1068115234375	1.8252666666666668					1	DETECTED	539.1068 m/z @1.83 [N1284_2.mzXML]	539.1068115234375	1.8252666666666668	1.7969	2.3706666666666667	0.5737666666666668	9431.3828125	120369.00700097664	0	1176	0.08610277684487122	10.11339600470028	19.22679200940056	539.1036376953125	539.113525390625
1161	540.36474609375	12.296466666666667					1	DETECTED	540.3647 m/z @12.30 [N1284_2.mzXML]	540.36474609375	12.296466666666667	3.8367333333333336	17.91916666666667	14.082433333333336	8421.8408203125	1320130.1013186648	0	1176	0.16664199810478486	0.8323213497667382	70.9248275506839	540.3602905273438	540.3721923828125
1162	542.3197021484375	12.932266666666667					1	DETECTED	542.3197 m/z @12.93 [N1284_2.mzXML]	542.3197021484375	12.932266666666667	12.534183333333335	14.497033333333333	1.9628499999999978	172990.65625	2050916.7930669247	1	1176	0.12649748876383704	0.984356353703072	0.7344560267627233	542.318115234375	542.32568359375
1163	544.337890625	12.853966666666668					1	DETECTED	544.3379 m/z @12.85 [N1284_2.mzXML]	544.337890625	12.853966666666668	3.2371	15.711783333333333	12.474683333333333	391362.21875	7692398.118184547	1	1176	0.12078453696892488	2.8005179657927752	4.984447798026891	544.3359375	544.3401489257812
1164	546.353759765625	13.068766666666667					1	DETECTED	546.3538 m/z @13.07 [N1284_2.mzXML]	546.353759765625	13.068766666666667	10.9993	15.930650000000002	4.931350000000002	82558.375	2959500.673441742	0	1176	1.1694114572214023	1.2539831058431725	13.637391189118535	546.3489379882812	546.3582763671875
1165	548.3697509765625	13.488483333333333					1	DETECTED	548.3698 m/z @13.49 [N1284_2.mzXML]	548.3697509765625	13.488483333333333	13.4094	13.822016666666666	0.41261666666666663	12823.56640625	186724.223899659	0	1176	0.2589495469313494	2.608746048472081	4.217492096944162	548.36865234375	548.3714599609375
1166	550.3856811523438	11.809					1	DETECTED	550.3857 m/z @11.81 [N1284_2.mzXML]	550.3856811523438	11.809	11.62875	15.582249999999998	3.9534999999999982	4370.9267578125	419801.5236299438	0	1176	0.42228579571203184	10.966712898751782	17.94436311680793	550.381591796875	550.3896484375
1167	550.4485473632812	12.568583333333333					1	DETECTED	550.4485 m/z @12.57 [N1284_2.mzXML]	550.4485473632812	12.568583333333333	0.97855	14.186016666666665	13.207466666666665	7891.4443359375	1678873.4320870666	0	1176	0.8505098486733722	0.5697769060198273	3.358573767145944	550.44091796875	550.450439453125
1168	561.41064453125	13.975816666666667					1	DETECTED	561.4106 m/z @13.98 [N1284_2.mzXML]	561.41064453125	13.975816666666667	12.243616666666666	15.1306	2.8869833333333332	3895.1240234375	294814.7408125611	0	1176	0.18643474108685254	0.8333285224954775	0.666657044990955	561.4063720703125	561.4135131835938
1169	566.3193359375	12.853966666666668					1	DETECTED	566.3193 m/z @12.85 [N1284_2.mzXML]	566.3193359375	12.853966666666668	0.7234166666666667	13.2603	12.536883333333334	33077.86328125	2371217.3054295667	0	1176	0.1294782914369641	0.516748347491801	0.016933336601585868	566.31494140625	566.320556640625
1170	567.4064331054688	12.313716666666666					1	DETECTED	567.4064 m/z @12.31 [N1284_2.mzXML]	567.4064331054688	12.313716666666666	12.243616666666666	12.483033333333333	0.23941666666666706	6259.8125	52503.959168579306	0	1176	0.08695717689494487	1.70767950546838	2.41535901093676	567.4021606445312	567.4078369140625
1171	568.337890625	12.837616666666666					1	DETECTED	568.3379 m/z @12.84 [N1284_2.mzXML]	568.337890625	12.837616666666666	9.486333333333333	14.560666666666666	5.074333333333334	84784.015625	2053317.3752734398	1	1176	0.19540636274895995	1.4865503375787217	1.5558130904312144	568.3302612304688	568.3411254882812
1172	570.3535766601562	13.068766666666667					1	DETECTED	570.3536 m/z @13.07 [N1284_2.mzXML]	570.3535766601562	13.068766666666667	12.9774	13.685583333333334	0.7081833333333343	14957.6943359375	199710.47538598598	0	1176	0.09477646093609948	3.875501641736563	6.751003283473126	570.3516235351562	570.35498046875
1173	583.2532348632812	11.1671					1	DETECTED	583.2532 m/z @11.17 [N1284_2.mzXML]	583.2532348632812	11.1671	10.6352	12.5853	1.9501000000000008	14943.474609375	473889.8941290286	0	1176	0.0384645870806537	1.8331453280691858	1.1123887391907263	583.2496337890625	583.2570190429688
1174	585.189453125	2.6161000000000003					1	DETECTED	585.1895 m/z @2.62 [N1284_2.mzXML]	585.189453125	2.6161000000000003	2.519766666666667	8.6471	6.127333333333333	2863.780517578125	288490.5837982483	0	1176	null	31.802768166089947	62.605536332179895	585.1844482421875	585.1937866210938
1175	585.2686157226562	10.9993					1	DETECTED	585.2686 m/z @11.00 [N1284_2.mzXML]	585.2686157226562	10.9993	10.3135	15.059983333333333	4.746483333333334	88224.71875	1683041.057923526	1	1176	0.0947060842086227	2.5663338091414793	2.260103972028535	585.267578125	585.2718505859375
1176	590.3193359375	12.853966666666668					1	DETECTED	590.3193 m/z @12.85 [N1284_2.mzXML]	590.3193359375	12.853966666666668	0.37618333333333337	12.916883333333335	12.540700000000001	9895.171875	1352381.6824466556	0	1176	0.09232486410758334	0.5025211475863101	0.005042295172620106	590.3095092773438	590.3206787109375
1177	599.434326171875	14.186016666666665					1	DETECTED	599.4343 m/z @14.19 [N1284_2.mzXML]	599.434326171875	14.186016666666665	14.122766666666667	14.788983333333334	0.6662166666666671	4290.80224609375	80850.02846539294	0	1176	0.2657592680488232	5.26653491436115	9.5330698287223	599.4298706054688	599.4351196289062
1178	607.1744995117188	2.411216666666667					1	DETECTED	607.1745 m/z @2.41 [N1284_2.mzXML]	607.1744995117188	2.411216666666667	2.3161	3.1772666666666667	0.8611666666666666	3365.53857421875	97140.15980096435	0	1176	0.36100381137863735	4.526896793411596	8.053793586823192	607.1697387695312	607.1744995117188
1179	615.4033813476562	14.17075					1	DETECTED	615.4034 m/z @14.17 [N1284_2.mzXML]	615.4033813476562	14.17075	14.1072	14.545016666666667	0.4378166666666665	4370.05908203125	59616.926543304195	0	1176	0.22052221416583961	3.444662995017082	5.889325990034164	615.4021606445312	615.4077758789062
1180	629.1527709960938	2.411216666666667					1	DETECTED	629.1528 m/z @2.41 [N1284_2.mzXML]	629.1527709960938	2.411216666666667	1.83945	18.268666666666665	16.429216666666665	16977.197265625	1070685.0063661498	0	1176	0.3623188977894549	1.2958020834940525	1.6127023576919504	629.1495971679688	629.1600341796875
1181	651.13330078125	1.8532833333333334					1	DETECTED	651.1333 m/z @1.85 [N1284_2.mzXML]	651.13330078125	1.8532833333333334	1.83945	3.5887000000000002	1.7492500000000002	9459.3251953125	312808.3612076721	0	1176	0.4514813357464478	63.2259036144577	125.4518072289154	651.1292724609375	651.1369018554688
1182	673.115966796875	1.8532833333333334					1	DETECTED	673.1160 m/z @1.85 [N1284_2.mzXML]	673.115966796875	1.8532833333333334	1.83945	9.9708	8.131350000000001	7752.6484375	1144993.7342656252	0	1176	0.5184434935397555	293.90421686746924	586.8084337349385	673.1091918945312	673.1220092773438
1183	675.538818359375	11.53975					1	DETECTED	675.5388 m/z @11.54 [N1284_2.mzXML]	675.538818359375	11.53975	11.53975	14.856133333333334	3.3163833333333343	7562.61474609375	541984.2484631044	0	1176	1.945752539213517	null	null	675.5376586914062	675.5444946289062
1184	701.5557861328125	12.568583333333333					1	DETECTED	701.5558 m/z @12.57 [N1284_2.mzXML]	701.5557861328125	12.568583333333333	11.613983333333334	15.546116666666668	3.9321333333333346	13542.3798828125	690502.7229673458	0	1176	0.518218861827231	1.7199110702571054	2.9746106969024675	701.5540771484375	701.5594482421875
1185	703.5724487304688	13.334066666666667					1	DETECTED	703.5724 m/z @13.33 [N1284_2.mzXML]	703.5724487304688	13.334066666666667	11.739733333333334	15.291833333333333	3.5520999999999994	22169.970703125	1364810.0564139092	0	1176	1.2212061721956893	0.946823026174614	0.8171680111094795	703.5637817382812	703.5787353515625
1186	722.523193359375	13.0226					1	DETECTED	722.5232 m/z @13.02 [N1284_2.mzXML]	722.523193359375	13.0226	12.278616666666666	13.702416666666666	1.4238	7105.8193359375	302887.6256270753	0	1176	0.6837041130077761	0.9568762741100818	0.9137525482201636	722.5197143554688	722.528076171875
1187	732.5504760742188	13.66905					1	DETECTED	732.5505 m/z @13.67 [N1284_2.mzXML]	732.5504760742188	13.66905	11.490916666666667	14.417633333333333	2.9267166666666657	5065.85595703125	510340.4963191526	0	1176	1.425785555680866	0.671840566846229	0.343681133692458	732.5465698242188	732.5551147460938
1188	758.56689453125	12.568583333333333					1	DETECTED	758.5669 m/z @12.57 [N1284_2.mzXML]	758.56689453125	12.568583333333333	11.490916666666667	15.839416666666667	4.3485	121320.2890625	7516185.227856625	1	1176	0.3396741952837221	1.771815038471763	2.4520068677259967	758.5637817382812	758.573486328125
1189	760.5825805664062	12.770783333333332					1	DETECTED	760.5826 m/z @12.77 [N1284_2.mzXML]	760.5825805664062	12.770783333333332	11.643883333333333	15.401066666666667	3.7571833333333338	43839.3515625	3074965.802355101	0	1176	0.40087512223368194	1.4188172087145356	1.6580651623515175	760.5777587890625	760.5897827148438
1190	768.5855712890625	12.601799999999999					1	DETECTED	768.5856 m/z @12.60 [N1284_2.mzXML]	768.5855712890625	12.601799999999999	12.278616666666666	14.324016666666667	2.0454000000000008	7503.85205078125	325043.7807835084	0	1176	1.0494258752190557	3.1644577381259418	5.3289154762518836	768.579345703125	768.5928344726562
1191	780.5443725585938	11.251916666666666					1	DETECTED	780.5444 m/z @11.25 [N1284_2.mzXML]	780.5443725585938	11.251916666666666	11.251916666666666	14.434266666666668	3.1823500000000013	39040.36328125	1821715.732112487	0	1176	1.4609117066378552	null	null	780.5443725585938	780.5542602539062
1192	782.5670166015625	12.5853					1	DETECTED	782.5670 m/z @12.59 [N1284_2.mzXML]	782.5670166015625	12.5853	11.843449999999999	15.401066666666667	3.557616666666668	41935.828125	2276760.909365664	0	1176	0.47403242783743593	1.9976886422804365	2.7046673932998333	782.56396484375	782.5720825195312
1193	784.5822143554688	12.5853					1	DETECTED	784.5822 m/z @12.59 [N1284_2.mzXML]	784.5822143554688	12.5853	8.966783333333332	14.906516666666667	5.939733333333335	28039.197265625	2173458.5434662476	0	1176	0.5565189293332615	0.8202034454125717	3.597870168306908	784.577392578125	784.5880126953125
1194	786.5974731445312	12.5853					1	DETECTED	786.5975 m/z @12.59 [N1284_2.mzXML]	786.5974731445312	12.5853	11.791733333333333	15.346200000000001	3.554466666666668	40258.19140625	2588518.1609692676	0	1176	1.3031206742643597	2.2084709271757226	4.399311853864156	786.5953979492188	786.6055908203125
1195	806.56640625	12.601799999999999					1	DETECTED	806.5664 m/z @12.60 [N1284_2.mzXML]	806.56640625	12.601799999999999	11.77445	15.008333333333333	3.233883333333333	17185.84375	1042248.3322446902	0	1176	0.508582811120279	1.7066277465233057	3.1437450410175463	806.5618896484375	806.5736083984375
1196	808.58203125	12.551583333333333					1	DETECTED	808.5820 m/z @12.55 [N1284_2.mzXML]	808.58203125	12.551583333333333	12.087583333333333	14.216716666666667	2.1291333333333338	12185.5048828125	663386.6694879152	0	1176	1.1905408947764524	2.2943247126436765	3.0000191905867135	808.5779418945312	808.5860595703125
1197	810.5989990234375	12.770783333333332					1	DETECTED	810.5990 m/z @12.77 [N1284_2.mzXML]	810.5989990234375	12.770783333333332	12.087583333333333	14.923083333333333	2.8354999999999997	22159.216796875	1227801.8480176395	0	1176	0.17020251618832916	1.8476251572251434	2.038482453922755	810.5947265625	810.6068115234375
1198	834.5955200195312	12.601799999999999					1	DETECTED	834.5955 m/z @12.60 [N1284_2.mzXML]	834.5955200195312	12.601799999999999	12.120916666666666	14.576766666666666	2.45585	4987.31396484375	368088.9745646056	0	1176	1.2645773543748469	2.5534779745607064	4.106955949121413	834.5922241210938	834.604736328125
1199	1133.2230224609375	1.81105					1	DETECTED	1133.2230 m/z @1.81 [N1284_2.mzXML]	1133.2230224609375	1.81105	0.10171666666666666	19.8765	19.774783333333332	5982.900390625	1682832.869356415	0	1176	null	5.784355499219968	4.869231631446163	1133.2117919921875	1133.2342529296875
